# Supplementary material for: Climate-Driven Synchronized Growth of Alpine Trees in the Southeast Tibetan Plateau
Source: PLoS One. 2016 Jun 3;11(6):e0156126. doi: 10.1371/journal.pone.0156126 (PMC4892591; doi:10.1371/journal.pone.0156126)
Supplement: S1 Data — (ZIP) [file pone.0156126.s001.zip]

Archive with 411 entries (370 files):
- S1_Data/
- S1_Data/chin016/
- S1_Data/chin016/016.txt
- __MACOSX/
- __MACOSX/S1_Data/
- __MACOSX/S1_Data/chin016/
- __MACOSX/S1_Data/chin016/._016.txt
- __MACOSX/S1_Data/._chin016
- S1_Data/chin017/
- S1_Data/chin017/ARS41d_xp.exe
- __MACOSX/S1_Data/chin017/
- __MACOSX/S1_Data/chin017/._ARS41d_xp.exe
- S1_Data/chin017/arstan.files
- __MACOSX/S1_Data/chin017/._arstan.files
- S1_Data/chin017/chin017.txt_crns
- __MACOSX/S1_Data/chin017/._chin017.txt_crns
- S1_Data/chin017/chin017.txt_errs
- __MACOSX/S1_Data/chin017/._chin017.txt_errs
- S1_Data/chin017/chin017.txt_log
- __MACOSX/S1_Data/chin017/._chin017.txt_log
- S1_Data/chin017/chin017.txt_out
- __MACOSX/S1_Data/chin017/._chin017.txt_out
- S1_Data/chin017/chin017.txt_tabs
- __MACOSX/S1_Data/chin017/._chin017.txt_tabs
- S1_Data/chin017/crns.ars
- __MACOSX/S1_Data/chin017/._crns.ars
- S1_Data/chin017/crns.ars_err
- __MACOSX/S1_Data/chin017/._crns.ars_err
- S1_Data/chin017/crns.raw
- __MACOSX/S1_Data/chin017/._crns.raw
- S1_Data/chin017/crns.raw_err
- __MACOSX/S1_Data/chin017/._crns.raw_err
- S1_Data/chin017/crns.rcs
- __MACOSX/S1_Data/chin017/._crns.rcs
- S1_Data/chin017/crns.rcs_err
- __MACOSX/S1_Data/chin017/._crns.rcs_err
- S1_Data/chin017/crns.res
- __MACOSX/S1_Data/chin017/._crns.res
- S1_Data/chin017/crns.res_err
- __MACOSX/S1_Data/chin017/._crns.res_err
- S1_Data/chin017/crns.std
- __MACOSX/S1_Data/chin017/._crns.std
- S1_Data/chin017/crns.std_err
- __MACOSX/S1_Data/chin017/._crns.std_err
- __MACOSX/S1_Data/._chin017
- S1_Data/chin018/
- S1_Data/chin018/ARS41d_xp.exe
- __MACOSX/S1_Data/chin018/
- __MACOSX/S1_Data/chin018/._ARS41d_xp.exe
- S1_Data/chin018/arstan.files
- __MACOSX/S1_Data/chin018/._arstan.files
- S1_Data/chin018/chin018.txt_crns
- __MACOSX/S1_Data/chin018/._chin018.txt_crns
- S1_Data/chin018/chin018.txt_errs
- __MACOSX/S1_Data/chin018/._chin018.txt_errs
- S1_Data/chin018/chin018.txt_log
- __MACOSX/S1_Data/chin018/._chin018.txt_log
- S1_Data/chin018/chin018.txt_out
- __MACOSX/S1_Data/chin018/._chin018.txt_out
- S1_Data/chin018/chin018.txt_tabs
- __MACOSX/S1_Data/chin018/._chin018.txt_tabs
- __MACOSX/S1_Data/._chin018
- S1_Data/chin019/
- S1_Data/chin019/ARS41d_xp.exe
- __MACOSX/S1_Data/chin019/
- __MACOSX/S1_Data/chin019/._ARS41d_xp.exe
- S1_Data/chin019/arstan.files
- __MACOSX/S1_Data/chin019/._arstan.files
- S1_Data/chin019/chin019.txt_crns
- __MACOSX/S1_Data/chin019/._chin019.txt_crns
- S1_Data/chin019/chin019.txt_errs
- __MACOSX/S1_Data/chin019/._chin019.txt_errs
- S1_Data/chin019/chin019.txt_log
- __MACOSX/S1_Data/chin019/._chin019.txt_log
- S1_Data/chin019/chin019.txt_out
- __MACOSX/S1_Data/chin019/._chin019.txt_out
- S1_Data/chin019/chin019.txt_tabs
- __MACOSX/S1_Data/chin019/._chin019.txt_tabs
- S1_Data/chin019/chin019.xlsx
- __MACOSX/S1_Data/chin019/._chin019.xlsx
- __MACOSX/S1_Data/._chin019
- S1_Data/chin020/
- S1_Data/chin020/ARS41d_xp.exe
- __MACOSX/S1_Data/chin020/
- __MACOSX/S1_Data/chin020/._ARS41d_xp.exe
- S1_Data/chin020/arstan.files
- __MACOSX/S1_Data/chin020/._arstan.files
- S1_Data/chin020/chin020.txt_crns
- __MACOSX/S1_Data/chin020/._chin020.txt_crns
- S1_Data/chin020/chin020.txt_errs
- __MACOSX/S1_Data/chin020/._chin020.txt_errs
- S1_Data/chin020/chin020.txt_log
- __MACOSX/S1_Data/chin020/._chin020.txt_log
- S1_Data/chin020/chin020.txt_out
- __MACOSX/S1_Data/chin020/._chin020.txt_out
- S1_Data/chin020/chin020.txt_tabs
- __MACOSX/S1_Data/chin020/._chin020.txt_tabs
- __MACOSX/S1_Data/._chin020
- S1_Data/chin021/
- S1_Data/chin021/ARS41d_xp.exe
- __MACOSX/S1_Data/chin021/
- __MACOSX/S1_Data/chin021/._ARS41d_xp.exe
- S1_Data/chin021/arstan.files
- __MACOSX/S1_Data/chin021/._arstan.files
- S1_Data/chin021/chin021.txt_crns
- __MACOSX/S1_Data/chin021/._chin021.txt_crns
- S1_Data/chin021/chin021.txt_errs
- __MACOSX/S1_Data/chin021/._chin021.txt_errs
- S1_Data/chin021/chin021.txt_log
- __MACOSX/S1_Data/chin021/._chin021.txt_log
- S1_Data/chin021/chin021.txt_out
- __MACOSX/S1_Data/chin021/._chin021.txt_out
- S1_Data/chin021/chin021.txt_tabs
- __MACOSX/S1_Data/chin021/._chin021.txt_tabs
- __MACOSX/S1_Data/._chin021
- S1_Data/chin022/
- S1_Data/chin022/ARS41d_xp.exe
- __MACOSX/S1_Data/chin022/
- __MACOSX/S1_Data/chin022/._ARS41d_xp.exe
- S1_Data/chin022/arstan.files
- __MACOSX/S1_Data/chin022/._arstan.files
- S1_Data/chin022/chin022.txt
- __MACOSX/S1_Data/chin022/._chin022.txt
- S1_Data/chin022/chin022.txt_crns
- __MACOSX/S1_Data/chin022/._chin022.txt_crns
- S1_Data/chin022/chin022.txt_errs
- __MACOSX/S1_Data/chin022/._chin022.txt_errs
- S1_Data/chin022/chin022.txt_log
- __MACOSX/S1_Data/chin022/._chin022.txt_log
- S1_Data/chin022/chin022.txt_out
- __MACOSX/S1_Data/chin022/._chin022.txt_out
- S1_Data/chin022/chin022.txt_tabs
- __MACOSX/S1_Data/chin022/._chin022.txt_tabs
- S1_Data/chin022/chin022.xlsx
- __MACOSX/S1_Data/chin022/._chin022.xlsx
- __MACOSX/S1_Data/._chin022
- S1_Data/chin023/
- S1_Data/chin023/ARS41d_xp.exe
- __MACOSX/S1_Data/chin023/
- __MACOSX/S1_Data/chin023/._ARS41d_xp.exe
- S1_Data/chin023/arstan.files
- __MACOSX/S1_Data/chin023/._arstan.files
- S1_Data/chin023/chin023.txt_crns
- __MACOSX/S1_Data/chin023/._chin023.txt_crns
- S1_Data/chin023/chin023.txt_errs
- __MACOSX/S1_Data/chin023/._chin023.txt_errs
- S1_Data/chin023/chin023.txt_log
- __MACOSX/S1_Data/chin023/._chin023.txt_log
- S1_Data/chin023/chin023.txt_out
- __MACOSX/S1_Data/chin023/._chin023.txt_out
- S1_Data/chin023/chin023.txt_raw_rbar
- __MACOSX/S1_Data/chin023/._chin023.txt_raw_rbar
- S1_Data/chin023/chin023.txt_res_rbar
- __MACOSX/S1_Data/chin023/._chin023.txt_res_rbar
- S1_Data/chin023/chin023.txt_tabs
- __MACOSX/S1_Data/chin023/._chin023.txt_tabs
- S1_Data/chin023/chin023.xlsx
- __MACOSX/S1_Data/chin023/._chin023.xlsx
- __MACOSX/S1_Data/._chin023
- S1_Data/chin024/
- S1_Data/chin024/ARS41d_xp.exe
- __MACOSX/S1_Data/chin024/
- __MACOSX/S1_Data/chin024/._ARS41d_xp.exe
- S1_Data/chin024/arstan.files
- __MACOSX/S1_Data/chin024/._arstan.files
- S1_Data/chin024/chin024.txt_crns
- __MACOSX/S1_Data/chin024/._chin024.txt_crns
- S1_Data/chin024/chin024.txt_errs
- __MACOSX/S1_Data/chin024/._chin024.txt_errs
- S1_Data/chin024/chin024.txt_ind_rbar
- __MACOSX/S1_Data/chin024/._chin024.txt_ind_rbar
- S1_Data/chin024/chin024.txt_log
- __MACOSX/S1_Data/chin024/._chin024.txt_log
- S1_Data/chin024/chin024.txt_out
- __MACOSX/S1_Data/chin024/._chin024.txt_out
- S1_Data/chin024/chin024.txt_raw_rbar
- __MACOSX/S1_Data/chin024/._chin024.txt_raw_rbar
- S1_Data/chin024/chin024.txt_res_rbar
- __MACOSX/S1_Data/chin024/._chin024.txt_res_rbar
- S1_Data/chin024/chin024.txt_tabs
- __MACOSX/S1_Data/chin024/._chin024.txt_tabs
- S1_Data/chin024/curves.dat
- __MACOSX/S1_Data/chin024/._curves.dat
- __MACOSX/S1_Data/._chin024
- S1_Data/chin025/
- S1_Data/chin025/ARS41d_xp.exe
- __MACOSX/S1_Data/chin025/
- __MACOSX/S1_Data/chin025/._ARS41d_xp.exe
- S1_Data/chin025/arstan.files
- __MACOSX/S1_Data/chin025/._arstan.files
- S1_Data/chin025/chin025.txt
- __MACOSX/S1_Data/chin025/._chin025.txt
- S1_Data/chin025/chin025.txt_crns
- __MACOSX/S1_Data/chin025/._chin025.txt_crns
- S1_Data/chin025/chin025.txt_errs
- __MACOSX/S1_Data/chin025/._chin025.txt_errs
- S1_Data/chin025/chin025.txt_ind_rbar
- __MACOSX/S1_Data/chin025/._chin025.txt_ind_rbar
- S1_Data/chin025/chin025.txt_log
- __MACOSX/S1_Data/chin025/._chin025.txt_log
- S1_Data/chin025/chin025.txt_out
- __MACOSX/S1_Data/chin025/._chin025.txt_out
- S1_Data/chin025/chin025.txt_raw_rbar
- __MACOSX/S1_Data/chin025/._chin025.txt_raw_rbar
- S1_Data/chin025/chin025.txt_res_rbar
- __MACOSX/S1_Data/chin025/._chin025.txt_res_rbar
- S1_Data/chin025/chin025.txt_tabs
- __MACOSX/S1_Data/chin025/._chin025.txt_tabs
- S1_Data/chin025/chin025.xlsx
- __MACOSX/S1_Data/chin025/._chin025.xlsx
- S1_Data/chin025/chin025_crns
- __MACOSX/S1_Data/chin025/._chin025_crns
- S1_Data/chin025/chin025_errs
- __MACOSX/S1_Data/chin025/._chin025_errs
- S1_Data/chin025/chin025_out
- __MACOSX/S1_Data/chin025/._chin025_out
- S1_Data/chin025/chin025_tabs
- __MACOSX/S1_Data/chin025/._chin025_tabs
- __MACOSX/S1_Data/._chin025
- S1_Data/chin026/
- S1_Data/chin026/ARS41d_xp.exe
- __MACOSX/S1_Data/chin026/
- __MACOSX/S1_Data/chin026/._ARS41d_xp.exe
- S1_Data/chin026/arstan.files
- __MACOSX/S1_Data/chin026/._arstan.files
- S1_Data/chin026/chin026.txt_crns
- __MACOSX/S1_Data/chin026/._chin026.txt_crns
- S1_Data/chin026/chin026.txt_errs
- __MACOSX/S1_Data/chin026/._chin026.txt_errs
- S1_Data/chin026/chin026.txt_ind_rbar
- __MACOSX/S1_Data/chin026/._chin026.txt_ind_rbar
- S1_Data/chin026/chin026.txt_log
- __MACOSX/S1_Data/chin026/._chin026.txt_log
- S1_Data/chin026/chin026.txt_out
- __MACOSX/S1_Data/chin026/._chin026.txt_out
- S1_Data/chin026/chin026.txt_raw_rbar
- __MACOSX/S1_Data/chin026/._chin026.txt_raw_rbar
- S1_Data/chin026/chin026.txt_res_rbar
- __MACOSX/S1_Data/chin026/._chin026.txt_res_rbar
- S1_Data/chin026/chin026.txt_tabs
- __MACOSX/S1_Data/chin026/._chin026.txt_tabs
- S1_Data/chin026/chin026.xlsx
- __MACOSX/S1_Data/chin026/._chin026.xlsx
- __MACOSX/S1_Data/._chin026
- S1_Data/chin027/
- S1_Data/chin027/ARS41d_xp.exe
- __MACOSX/S1_Data/chin027/
- __MACOSX/S1_Data/chin027/._ARS41d_xp.exe
- S1_Data/chin027/arstan.files
- __MACOSX/S1_Data/chin027/._arstan.files
- S1_Data/chin027/chin027.txt_crns
- __MACOSX/S1_Data/chin027/._chin027.txt_crns
- S1_Data/chin027/chin027.txt_errs
- __MACOSX/S1_Data/chin027/._chin027.txt_errs
- S1_Data/chin027/chin027.txt_ind_rbar
- __MACOSX/S1_Data/chin027/._chin027.txt_ind_rbar
- S1_Data/chin027/chin027.txt_log
- __MACOSX/S1_Data/chin027/._chin027.txt_log
- S1_Data/chin027/chin027.txt_out
- __MACOSX/S1_Data/chin027/._chin027.txt_out
- S1_Data/chin027/chin027.txt_raw_rbar
- __MACOSX/S1_Data/chin027/._chin027.txt_raw_rbar
- S1_Data/chin027/chin027.txt_res_rbar
- __MACOSX/S1_Data/chin027/._chin027.txt_res_rbar
- S1_Data/chin027/chin027.txt_tabs
- __MACOSX/S1_Data/chin027/._chin027.txt_tabs
- S1_Data/chin027/chin027.xlsx
- __MACOSX/S1_Data/chin027/._chin027.xlsx
- __MACOSX/S1_Data/._chin027
- S1_Data/chin028/
- S1_Data/chin028/--+┬┐+-┬a++-┬a┬a.txt
- __MACOSX/S1_Data/chin028/
- __MACOSX/S1_Data/chin028/._--+┬┐+-┬a++-┬a┬a.txt
- S1_Data/chin028/ARS41d_xp.exe
- __MACOSX/S1_Data/chin028/._ARS41d_xp.exe
- S1_Data/chin028/arstan.files
- __MACOSX/S1_Data/chin028/._arstan.files
- S1_Data/chin028/chin028.txt
- __MACOSX/S1_Data/chin028/._chin028.txt
- S1_Data/chin028/chin028.txt_crns
- __MACOSX/S1_Data/chin028/._chin028.txt_crns
- S1_Data/chin028/chin028.txt_errs
- __MACOSX/S1_Data/chin028/._chin028.txt_errs
- S1_Data/chin028/chin028.txt_ind_rbar
- __MACOSX/S1_Data/chin028/._chin028.txt_ind_rbar
- S1_Data/chin028/chin028.txt_log
- __MACOSX/S1_Data/chin028/._chin028.txt_log
- S1_Data/chin028/chin028.txt_out
- __MACOSX/S1_Data/chin028/._chin028.txt_out
- S1_Data/chin028/chin028.txt_raw_rbar
- __MACOSX/S1_Data/chin028/._chin028.txt_raw_rbar
- S1_Data/chin028/chin028.txt_res_rbar
- __MACOSX/S1_Data/chin028/._chin028.txt_res_rbar
- S1_Data/chin028/chin028.txt_tabs
- __MACOSX/S1_Data/chin028/._chin028.txt_tabs
- S1_Data/chin028/chin028.xlsx
- __MACOSX/S1_Data/chin028/._chin028.xlsx
- S1_Data/chin028/chin028_crns
- __MACOSX/S1_Data/chin028/._chin028_crns
- S1_Data/chin028/chin028_errs
[truncated: 111 more entries]
