# Supplementary material for: Climate-Driven Synchronized Growth of Alpine Trees in the Southeast Tibetan Plateau
Source: PLoS One. 2016 Jun 3;11(6):e0156126. doi: 10.1371/journal.pone.0156126 (PMC4892591; doi:10.1371/journal.pone.0156126)
Supplement: S1 Data — (ZIP) [file pone.0156126.s001.zip › S1_Data/chin017/chin017.txt_crns]

CHNXJT 1 Xiangchen                                           JUTI                 raw
CHNXJT 2 China        Tibetan juniper   3980M  2854  9945    __    1452 2007      raw
CHNXJT 3 Jinbao Li   Keyan Fang   Yang Tao   Edward Cook                          raw
chin0114529990  09990  0 451  1 411  1 413  1 463  1 250  1 417  1 416  1 453  1  raw
chin011460 526  1 588  1 355  1 181  1 594  1 571  1 489  1 419  1 502  1 376  1  raw
chin011470 391  1 352  1 547  1 379  1 372  1 396  1 531  1 349  1 445  1 373  1  raw
chin011480 377  1 312  1 488  1 330  1 260  1 285  1 291  1 335  1 327  1 280  1  raw
chin011490 266  1 318  1 338  1 434  2 390  2 486  2 469  2 494  2 417  2 474  2  raw
chin011500 392  2 328  2 385  2 504  2 498  2 453  2 468  2 411  2 502  2 531  2  raw
chin011510 410  2 420  2 335  2 327  3 426  3 338  3 260  3 368  3 401  3 431  3  raw
chin011520 478  3 558  3 416  3 515  3 538  3 537  3 639  3 634  3 449  3 439  3  raw
chin011530 513  3 271  3 223  3 186  3 261  3 213  3 209  3 191  3 237  3 258  3  raw
chin011540 304  3 521  3 484  3 383  3 497  3 403  3 348  3 449  3 331  3 300  3  raw
chin011550 291  3 221  3 328  3 435  3 239  3 344  3 386  3 396  3 403  3 516  3  raw
chin011560 463  3 462  3 549  3 558  3 618  3 409  3 548  3 568  3 703  3 829  3  raw
chin011570 568  3 811  3 576  3 408  3 529  3 558  3 656  31062  3 886  3 732  3  raw
chin011580 740  3 864  3 904  3 910  3 926  3 710  3 743  3 718  3 653  3 695  3  raw
chin011590 577  4 596  4 565  4 611  4 528  4 512  4 469  4 443  4 455  4 396  4  raw
chin011600 453  4 441  4 610  4 489  4 568  4 502  4 485  4 577  4 556  4 621  4  raw
chin011610 638  4 593  4 646  4 560  4 612  4 619  4 420  4 454  4 522  4 586  4  raw
chin011620 626  5 532  5 516  5 667  5 624  5 489  5 475  5 443  6 406  6 456  6  raw
chin011630 604  6 608  6 601  6 491  6 523  6 451  6 574  6 516  6 506  6 449  6  raw
chin011640 484  6 541  7 608  7 620  7 543  7 503  7 504  7 618  7 541  7 497  8  raw
chin011650 369  9 275 10 390 10 386 10 468 10 477 10 408 10 504 11 456 11 467 11  raw
chin011660 452 11 421 11 462 12 444 12 357 12 427 12 425 12 389 14 364 14 418 14  raw
chin011670 407 14 443 14 499 14 503 14 500 14 439 14 378 14 399 14 337 14 468 14  raw
chin011680 503 14 386 14 412 14 394 14 396 15 377 15 425 15 454 15 446 15 404 15  raw
chin011690 470 15 454 16 411 16 483 16 397 17 467 17 462 18 445 18 312 18 412 18  raw
chin011700 392 18 525 18 541 18 467 18 552 18 449 18 542 18 518 18 349 19 341 19  raw
chin011710 444 20 514 20 583 20 416 20 525 20 476 20 470 20 545 21 472 21 492 22  raw
chin011720 607 23 519 25 679 25 605 26 609 26 582 26 536 28 535 29 615 29 646 29  raw
chin011730 628 29 558 29 470 29 493 29 518 29 391 29 457 29 544 29 503 29 367 30  raw
chin011740 457 30 516 30 500 30 465 30 539 30 377 30 492 30 431 31 507 31 494 31  raw
chin011750 525 31 531 31 515 31 428 31 447 31 321 31 405 31 375 31 432 31 417 31  raw
chin011760 464 33 527 33 507 34 570 34 605 34 671 34 520 35 607 36 602 36 477 36  raw
chin011770 602 36 669 37 649 37 687 37 625 37 649 37 588 37 584 37 697 37 637 37  raw
chin011780 642 37 602 37 510 37 446 37 526 37 517 37 537 37 602 37 657 37 493 37  raw
chin011790 626 37 609 37 498 37 639 37 550 37 371 37 528 37 482 37 527 38 409 38  raw
chin011800 552 38 510 38 489 38 557 38 380 38 531 38 519 38 491 38 507 38 444 38  raw
chin011810 447 38 420 38 481 38 306 38 439 38 400 38 322 38 278 38 375 38 403 38  raw
chin011820 474 38 525 38 492 38 524 38 570 38 560 38 723 38 657 38 490 38 643 38  raw
chin011830 575 38 568 38 642 38 638 37 596 37 607 37 568 37 394 37 489 37 594 37  raw
chin011840 430 37 602 37 496 37 539 38 443 38 508 38 552 38 506 38 456 38 488 38  raw
chin011850 465 38 467 38 367 38 430 39 403 39 372 39 374 39 383 39 399 39 357 39  raw
chin011860 391 40 438 40 412 40 405 40 438 40 407 40 444 40 326 41 412 41 329 41  raw
chin011870 269 41 387 41 305 41 327 41 362 40 332 40 353 40 363 40 290 40 307 40  raw
chin011880 253 40 298 40 283 40 315 40 317 40 268 40 354 40 294 40 382 39 311 39  raw
chin011890 243 39 353 39 299 39 298 39 307 39 371 39 349 39 158 39 339 39 332 39  raw
chin011900 269 39 302 39 317 39 293 39 310 39 302 39 251 39 353 39 280 39 330 39  raw
chin011910 272 39 348 39 314 39 286 39 263 37 232 37 238 37 328 37 251 36 192 36  raw
chin011920 244 36 227 36 223 36 222 36 138 36 245 36 230 36 219 36 273 36 268 36  raw
chin011930 231 36 167 35 255 35 291 35 219 35 179 35 194 35 192 35 231 35 230 35  raw
chin011940 217 35 194 35 219 34 225 34 254 33 242 33 239 33 277 33 238 33 263 33  raw
chin011950 198 33 288 33 200 33 284 33 237 33 248 33 272 33 336 33 269 33 305 33  raw
chin011960 177 33 342 32 261 32 265 32 274 32 264 32 259 32 254 32 215 32 226 32  raw
chin011970 262 32 168 32 319 32 260 32 339 32 320 32 347 31 389 30 399 30 287 30  raw
chin011980 431 30 452 30 352 30 308 30 506 30 542 30 315 30 392 30 436 30 385 30  raw
chin011990 447 30 439 30 295 30 509 30 428 30 539 29 474 29 443 29 451 29 489 29  raw
chin012000 477 28 474 28 516 28 483 28 397 28 324 28 519 28 518 289990  09990  0  raw
CHNXJT 1 Xiangchen                                           JUTI                 std
CHNXJT 2 China        Tibetan juniper   3980M  2854  9945    __    1452 2007      std
CHNXJT 3 Jinbao Li   Keyan Fang   Yang Tao   Edward Cook                          std
chin0114529990  09990  01142  11044  11053  11184  1 641  11073  11074  11174  1  std
chin0114601367  11534  1 929  1 475  11565  11509  11297  11115  11341  11008  1  std
chin0114701051  1 950  11481  11030  11014  11083  11457  1 961  11230  11034  1  std
chin0114801049  1 871  11367  1 928  1 733  1 807  1 827  1 955  1 935  1 803  1  std
chin011490 766  1 919  1 980  11021  2 863  21118  21081  21107  2 976  21110  2  std
chin011500 964  2 828  2 871  21138  21091  21012  21105  2 929  21233  21282  2  std
chin011510 983  21004  2 750  2 948  3 908  3 766  3 740  3 705  3 694  3 744  3  std
chin011520 877  3 959  3 853  3 901  3 919  3 983  31167  31155  3 959  3 796  3  std
chin011530 865  3 457  3 705  3 580  3 851  3 696  3 684  3 627  3 779  3 850  3  std
chin011540 990  3 919  3 841  31184  3 923  3 704  31096  3 786  31107  31005  3  std
chin011550 976  3 742  31023  31127  3 806  3 723  3 702  3 673  3 937  3 944  3  std
chin011560 918  3 980  3 903  3 889  3 984  31071  31479  31265  31435  31315  3  std
chin0115701042  31443  31188  3 774  3 945  3 999  31367  31667  31442  31147  3  std
chin0115801159  31399  31461  31468  31447  31129  31184  31120  31018  31083  3  std
chin0115901012  41046  4 992  41083  4 890  4 986  4 890  4 907  4 939  4 890  4  std
chin0116001023  4 992  41316  41022  4 949  41027  4 931  41209  41201  41126  4  std
chin0116101265  41350  41442  41232  41389  41332  41181  41132  41159  41347  4  std
chin0116201413  51388  51164  51439  51214  51298  51241  51094  6 925  61035  6  std
chin0116301207  61189  61248  61079  6 998  6 897  61147  61068  61037  6 903  6  std
chin011640 977  6 953  71111  71168  71028  7 938  7 904  71176  71020  7 960  8  std
chin011650 798  9 623 10 871 10 867 10 972 101010 10 842 101108 11 974 111008 11  std
chin011660 953 11 927 111037 12 945 12 756 12 936 12 984 12 856 14 841 14 939 14  std
chin011670 915 14 961 141094 141041 141073 14 967 14 834 14 841 14 696 14 994 14  std
chin0116801071 14 833 14 876 14 828 14 843 15 789 15 860 15 929 15 924 15 848 15  std
chin011690 978 15 937 16 878 16 883 16 871 171001 17 908 18 874 18 582 18 781 18  std
chin011700 760 181041 181054 18 918 181120 18 920 181112 181071 18 850 19 757 19  std
chin011710 899 201013 201159 20 829 20 972 20 978 20 966 201066 21 955 211007 22  std
chin0117201161 231038 251284 251181 261164 261087 261049 28 994 291153 291168 29  std
chin0117301169 291020 29 839 29 882 29 939 29 746 29 947 291013 29 924 29 703 30  std
chin011740 893 30 955 30 950 30 922 301040 30 685 30 959 30 870 31 984 31 945 31  std
chin0117501034 311083 311005 31 868 31 820 31 600 31 772 31 724 31 837 31 831 31  std
chin011760 928 331058 331026 341166 341176 341261 34 993 351153 361081 36 921 36  std
chin0117701131 361166 371082 371188 371098 371150 371068 371101 371230 371134 37  std
chin0117801146 371131 371018 37 846 371038 37 935 371018 371140 371171 37 889 37  std
chin0117901133 371204 37 898 371168 371092 37 797 371085 37 959 371068 38 791 38  std
chin0118001022 38 924 38 896 38 967 38 706 38 948 38 943 38 964 38 929 38 760 38  std
chin011810 864 38 792 38 881 38 546 38 830 38 750 38 657 38 578 38 767 38 790 38  std
chin011820 911 381032 38 981 381018 381119 381110 381429 381372 381061 381311 38  std
chin0118301312 381267 381343 381409 371352 371361 371268 37 842 371059 371305 37  std
chin011840 955 371378 371102 371181 38 964 381093 381219 381116 381049 381071 38  std
chin0118501045 381044 38 937 38 980 39 936 39 915 39 913 39 974 39 968 39 886 39  std
chin011860 964 401059 401025 401054 401109 401074 401123 40 889 411048 41 873 41  std
chin011870 691 411020 41 797 41 872 41 953 40 878 40 949 40 979 40 766 40 827 40  std
chin011880 703 40 881 40 771 40 817 40 902 40 699 40 948 40 828 401083 39 879 39  std
chin011890 706 391009 39 881 39 884 39 962 391124 391109 39 493 391075 391107 39  std
chin011900 869 39 970 391031 391010 391022 391036 39 904 391179 39 999 391121 39  std
chin011910 969 391157 391082 39 989 39 895 37 805 37 869 371178 37 889 36 687 36  std
chin011920 925 36 872 36 869 36 834 36 567 36 904 36 898 36 906 361022 361018 36  std
chin011930 816 36 636 35 959 351015 35 791 35 658 35 739 35 764 35 889 35 843 35  std
chin011940 822 35 733 35 786 34 804 34 923 33 846 33 844 33 998 33 841 33 918 33  std
chin011950 627 33 998 33 690 33 965 33 811 33 854 33 902 331145 33 901 331035 33  std
chin011960 570 331118 32 828 32 867 32 910 32 896 32 845 32 829 32 707 32 748 32  std
chin011970 881 32 646 321043 32 893 321087 32 948 32 984 311038 301178 30 786 30  std
chin0119801201 301237 30 891 30 865 301331 301432 30 816 30 998 301073 30 890 30  std
chin0119901125 301038 30 758 301264 301054 301308 291091 291071 291031 291145 29  std
chin0120001119 281174 281354 281260 281103 28 882 281347 281325 289990  09990  0  std
CHNXJT 1 Xiangchen                                           JUTI                 res
CHNXJT 2 China        Tibetan juniper   3980M  2854  9945    __    1452 2007      res
CHNXJT 3 Jinbao Li   Keyan Fang   Yang Tao   Edward Cook                          res
chin0114529990  09990  01093  1 984  11003  11142  1 572  11098  11098  11162  1  res
chin0114601361  11418  1 729  1 328  11569  11425  11160  1 977  11138  1 811  1  res
chin011470 930  1 882  11435  1 936  1 923  11029  11372  1 847  11145  1 935  1  res
chin011480 944  1 831  11351  1 868  1 691  1 849  1 874  11061  11037  1 875  1  res
chin011490 850  11017  11071  11054  2 884  21128  21053  21076  2 910  21109  2  res
chin011500 918  2 857  2 956  21149  21052  2 957  21089  2 901  21223  21253  2  res
chin011510 866  2 967  2 697  2 959  31026  3 801  3 837  3 978  3 935  3 975  3  res
chin0115201070  31095  31044  3 833  3 989  3 970  31182  31182  31080  3 930  3  res
chin011530 984  3 618  3 710  3 804  31048  3 950  3 878  3 770  3 923  31025  3  res
chin0115401068  3 996  3 908  31257  31210  3 820  31214  31086  31078  3 992  3  res
chin011550 931  3 771  31070  31113  3 762  3 725  3 967  3 875  3 987  31119  3  res
chin011560 908  31000  31066  3 811  31057  31064  31428  31121  31247  31079  3  res
chin011570 809  31411  3 919  3 864  31090  3 863  31247  31382  3 933  31042  3  res
chin0115801086  31168  31027  31178  31102  31065  3 880  3 947  3 854  31048  3  res
chin0115901064  41078  41060  41021  4 921  41021  4 906  4 855  4 941  4 836  4  res
chin0116001178  41002  41182  4 859  4 796  41024  41038  41269  41254  4 979  4  res
chin0116101220  41209  41258  4 995  41198  4 911  4 910  41109  41002  41219  4  res
chin0116201185  5 987  51040  51180  51015  5 930  51005  5 873  6 825  61052  6  res
chin0116301160  61102  61157  6 920  6 927  6 808  61160  61008  61005  6 899  6  res
chin011640 977  6 944  71130  71112  7 953  7 902  7 886  71108  7 951  7 973  8  res
chin011650 848  9 744 101056 10 866 101106 101030 10 849 101161 11 936 111027 11  res
chin0116601017 11 946 111073 12 959 12 803 121055 121080 12 948 14 980 141048 14  res
chin011670 971 141052 141121 141050 141057 14 903 14 750 14 890 14 745 141132 14  res
chin0116801135 14 904 14 985 14 898 14 926 15 917 15 994 151032 151015 15 909 15  res
chin0116901052 15 968 16 872 16 988 16 883 171071 17 909 18 893 18 608 18 943 18  res
chin011700 922 181216 181127 18 975 181170 18 894 181125 181018 18 836 19 807 19  res
chin0117101004 201143 201191 20 804 201098 20 924 20 977 201074 21 903 21 996 22  res
chin0117201159 23 976 251257 251032 261046 26 995 26 969 281019 291123 291113 29  res
chin0117301090 29 894 29 747 29 876 29 939 29 753 29 989 291087 29 990 29 806 30  res
chin0117401023 301028 301026 30 942 301048 30 718 301112 30 935 311086 31 969 31  res
chin0117501070 311079 311003 31 874 31 840 31 646 31 947 31 897 311024 31 963 31  res
chin0117601031 331125 331070 341170 341110 341199 34 843 351068 36 997 36 876 36  res
chin0117701131 361098 371015 371089 37 972 371024 37 961 371001 371130 37 994 37  res
chin0117801048 371025 37 918 37 806 371049 37 931 371060 371150 371142 37 809 37  res
chin0117901128 371122 37 826 371169 37 992 37 741 371096 37 947 371070 38 815 38  res
chin0118001091 38 936 38 942 381044 38 740 381087 381041 381035 38 994 38 810 38  res
chin011810 948 38 872 381004 38 671 381045 38 892 38 864 38 801 381024 381021 38  res
chin0118201119 381169 381039 381058 381118 381047 381372 381215 38 868 381156 38  res
chin0118301092 381070 381175 381118 371058 371102 371041 37 632 371002 371205 37  res
chin011840 822 371354 37 933 371106 38 850 381012 381112 381020 38 950 381012 38  res
chin011850 968 381004 38 888 38 973 39 904 39 954 39 952 391043 391027 39 911 39  res
chin0118601039 401069 401032 401055 401074 401026 401072 40 797 411067 41 853 41  res
chin011870 733 411136 41 840 411004 411040 40 929 401016 401025 40 816 40 918 40  res
chin011880 807 401025 40 892 40 974 401044 40 835 401119 40 934 401215 39 899 39  res
chin011890 783 391122 39 941 39 972 391043 391176 391115 39 473 391175 391071 39  res
chin011900 912 391050 391033 391016 391048 391051 39 902 391206 39 925 391113 39  res
chin011910 908 391127 391004 39 943 39 868 37 811 37 905 371240 37 907 36 772 36  res
chin011920 991 36 932 36 931 36 953 36 690 361089 36 991 361050 361109 361055 36  res
chin011930 853 36 696 351087 351084 35 865 35 784 35 873 35 906 351068 35 999 35  res
chin011940 948 35 860 35 952 34 951 341080 33 949 33 965 331111 33 839 33 989 33  res
chin011950 701 331088 33 777 331121 33 915 33 962 331025 331229 33 907 331088 33  res
chin011960 575 331216 32 828 32 969 321000 32 961 32 946 32 956 32 836 32 902 32  res
chin0119701052 32 796 321207 32 983 321205 32 963 321019 311013 301156 30 764 30  res
chin0119801242 301156 30 828 30 851 301327 301294 30 703 30 993 30 973 30 864 30  res
chin0119901142 301047 30 721 301266 30 970 301265 291000 29 948 29 959 291068 29  res
chin0120001043 281053 281202 281080 28 949 28 723 281260 281218 289990  09990  0  res
CHNXJT 1 Xiangchen                                           JUTI                 ars
CHNXJT 2 China        Tibetan juniper   3980M  2854  9945    __    1452 2007      ars
CHNXJT 3 Jinbao Li   Keyan Fang   Yang Tao   Edward Cook                          ars
chin0114529990  09990  01117  11028  11042  11189  1 646  11062  11097  11141  1  ars
chin0114601387  11566  1 979  1 530  11624  11550  11299  11235  11444  11091  1  ars
chin0114701120  11054  11542  11114  11075  11196  11521  11038  11303  11154  1  ars
chin0114801105  1 957  11429  11005  1 774  1 889  1 858  1 958  1 952  1 813  1  ars
chin011490 772  1 914  1 963  1 959  2 824  21062  21024  21050  2 922  21113  2  ars
chin011500 946  2 854  2 929  21107  21028  2 952  21100  2 936  21220  21312  2  ars
chin011510 979  21061  2 804  2 956  3 993  3 756  3 746  3 868  3 803  3 821  3  ars
chin011520 935  3 989  3 969  3 790  3 925  3 907  31098  31149  31105  3 995  3  ars
chin0115301048  3 671  3 652  3 672  3 839  3 738  3 675  3 573  3 687  3 772  3  ars
chin011540 826  3 795  3 742  31095  31122  3 788  31179  31130  31110  31059  3  ars
chin0115501016  3 827  31059  31108  3 763  3 682  3 880  3 750  3 809  3 967  3  ars
chin011560 797  3 876  3 971  3 735  3 938  3 982  31351  31160  31339  31266  3  ars
chin0115701011  31557  31154  31036  31253  31029  31327  31528  31155  31252  3  ars
chin0115801331  31389  31256  31414  31373  31332  31150  31175  31041  31163  3  ars
chin0115901168  41178  41176  41152  41049  41121  4 999  4 906  4 952  4 823  4  ars
chin0116001107  4 976  41153  4 896  4 807  4 992  4 997  41214  41282  41085  4  ars
chin0116101340  41394  41467  41265  41475  41223  41163  41326  41215  41393  4  ars
chin0116201410  51243  51286  51430  51271  51166  51223  51067  6 951  61123  6  ars
chin0116301222  61176  61262  61079  61060  6 916  61200  61064  61046  6 958  6  ars
chin0116401014  6 959  71120  71133  71000  7 950  7 919  71097  7 949  7 956  8  ars
chin011650 842  9 699 10 941 10 758 10 954 10 929 10 764 101056 11 887 11 951 11  ars
chin011660 972 11 913 111025 12 938 12 772 12 986 121026 12 895 14 932 141018 14  ars
chin011670 944 141017 141113 141071 141093 14 967 14 789 14 863 14 679 14 981 14  ars
chin0116801019 14 820 14 906 14 847 14 836 15 809 15 875 15 914 15 912 15 824 15  ars
chin011690 962 15 899 16 793 16 893 16 795 17 946 17 813 18 782 18 488 18 735 18  ars
chin011700 697 18 957 18 946 18 858 181084 18 872 181073 181016 18 835 19 773 19  ars
chin011710 933 201053 201123 20 804 201079 20 942 20 949 201048 21 902 21 965 22  ars
chin0117201140 23 988 251262 251121 261136 261108 261078 281103 291203 291211 29  ars
chin0117301211 291041 29 866 29 924 29 931 29 699 29 874 29 980 29 889 29 715 30  ars
chin011740 917 30 931 30 920 30 861 30 977 30 663 30 989 30 852 31 972 31 896 31  ars
chin0117501007 311040 31 989 31 870 31 818 31 583 31 785 31 716 31 805 31 771 31  ars
chin011760 854 33 974 33 966 341099 341107 341233 34 938 351132 361083 36 934 36  ars
chin0117701153 361158 371076 371164 371079 371109 371049 371070 371191 371077 37  ars
chin0117801123 371120 371009 37 867 371061 37 939 371029 371145 371177 37 879 37  ars
chin0117901168 371198 37 899 371205 371088 37 800 371100 37 979 371051 38 824 38  ars
chin0118001066 38 930 38 905 381005 38 717 38 992 38 979 38 967 38 950 38 788 38  ars
chin011810 880 38 791 38 881 38 556 38 859 38 729 38 663 38 590 38 790 38 792 38  ars
chin011820 902 381015 38 956 381007 381105 381067 381405 381349 381054 381331 38  ars
chin0118301307 381256 381374 381362 371306 371354 371306 37 880 371144 371327 37  ars
chin011840 936 371417 371112 371233 381014 381132 381212 381126 381051 381111 38  ars
chin0118501058 381065 38 946 38 999 39 916 39 930 39 915 39 992 39 986 39 880 39  ars
chin011860 998 401044 401015 401054 401100 401069 401122 40 869 411086 41 887 41  ars
chin011870 708 411051 41 786 41 885 41 953 40 856 40 925 40 959 40 756 40 820 40  ars
chin011880 704 40 864 40 740 40 802 40 887 40 699 40 954 40 822 401086 39 844 39  ars
chin011890 718 391027 39 873 39 868 39 964 391119 391094 39 496 391095 391038 39  ars
chin011900 838 39 983 391020 39 988 391027 391059 39 922 391204 39 977 391135 39  ars
chin011910 974 391165 391068 391000 39 915 37 826 37 857 371157 37 871 36 719 36  ars
chin011920 920 36 852 36 806 36 831 36 574 36 897 36 831 36 878 36 979 36 980 36  ars
chin011930 799 36 627 35 956 35 960 35 743 35 665 35 734 35 722 35 850 35 816 35  ars
chin011940 786 35 712 35 788 34 781 34 902 33 807 33 829 33 990 33 753 33 869 33  ars
chin011950 605 33 915 33 629 33 916 33 765 33 800 33 875 331102 33 839 331019 33  ars
chin011960 560 331091 32 758 32 833 32 888 32 862 32 829 32 847 32 726 32 757 32  ars
chin011970 892 32 649 321019 32 873 321088 32 927 32 993 311005 301151 30 793 30  ars
chin0119801221 301207 30 891 30 889 301354 301359 30 818 301082 301082 30 900 30  ars
chin0119901132 301089 30 755 301243 301020 301271 291096 291054 291053 291145 29  ars
chin0120001112 281125 281292 281215 281095 28 865 281328 281319 289990  09990  0  ars
