# Supplementary material for: Climate-Driven Synchronized Growth of Alpine Trees in the Southeast Tibetan Plateau
Source: PLoS One. 2016 Jun 3;11(6):e0156126. doi: 10.1371/journal.pone.0156126 (PMC4892591; doi:10.1371/journal.pone.0156126)
Supplement: S1 Data — (ZIP) [file pone.0156126.s001.zip › S1_Data/chin017/chin017.txt_errs]

CHNXJT 1 Xiangchen                                           JUTI                 raw
CHNXJT 2 China        Tibetan juniper   3980M  2854  9945    __    1452 2007      raw
CHNXJT 3 Jinbao Li   Keyan Fang   Yang Tao   Edward Cook                          raw
chin0114529990  09990  0   0  1   0  1   0  1   0  1   0  1   0  1   0  1   0  1  err
chin011460   0  1   0  1   0  1   0  1   0  1   0  1   0  1   0  1   0  1   0  1  err
chin011470   0  1   0  1   0  1   0  1   0  1   0  1   0  1   0  1   0  1   0  1  err
chin011480   0  1   0  1   0  1   0  1   0  1   0  1   0  1   0  1   0  1   0  1  err
chin011490   0  1   0  1   0  1  90  2 204  2 161  2 150  2 228  2 104  2 112  2  err
chin011500   0  2  39  2 153  2 206  2 270  2 205  2  98  2 164  2  19  2  63  2  err
chin011510  62  2  72  2 147  2  64  3  49  3  80  3  20  3 100  3  84  3  67  3  err
chin011520  64  3  29  3 127  3  10  3   2  3  55  3  70  3 229  3 131  3 229  3  err
chin011530 223  3 113  3   5  3 100  3 201  3  33  3  81  3  94  3 146  3  53  3  err
chin011540   3  3  38  3  54  3  23  3  56  3  96  3  32  3   3  3  18  3 148  3  err
chin011550 129  3  76  3  21  3  55  3  56  3 113  3  23  3 129  3  85  3  63  3  err
chin011560 161  3 151  3 242  3  69  3  17  3  83  3 100  3 172  3 163  3   2  3  err
chin011570 136  3  55  3 126  3  42  3  61  3  46  3 226  3  53  3 171  3  94  3  err
chin011580 187  3 183  3  60  3  65  3  12  3 152  3  14  3  36  3   6  3  22  3  err
chin011590 127  4 124  4 122  4  71  4  50  4  70  4 137  4 113  4  45  4  62  4  err
chin011600  46  4  63  4 183  4 168  4  30  4  82  4  78  4  90  4  90  4 107  4  err
chin011610 168  4  74  4  81  4  97  4 115  4 102  4  50  4  41  4  63  4  75  4  err
chin011620 154  5  55  5  89  5 101  5  92  5  35  5  84  5 106  6 100  6  59  6  err
chin011630 119  6 122  6 150  6 119  6 120  6  81  6 124  6  91  6  89  6  89  6  err
chin011640  96  6 118  7 120  7 110  7  97  7 118  7 127  7 140  7 130  7 118  8  err
chin011650 102  9  63 10  98 10  80 10  84 10  91 10  86 10  73 11  70 11  73 11  err
chin011660  81 11  71 11  68 12  76 12  67 12  55 12  48 12  45 14  34 14  45 14  err
chin011670  44 14  48 14  57 14  64 14  65 14  63 14  41 14  50 14  49 14  62 14  err
chin011680  61 14  60 14  60 14  69 14  50 15  52 15  65 15  66 15  57 15  50 15  err
chin011690  58 15  56 16  53 16  70 16  53 17  60 17  75 18  70 18  48 18  60 18  err
chin011700  63 18  65 18  71 18  66 18  66 18  62 18  70 18  57 18  30 19  49 19  err
chin011710  63 20  58 20  64 20  54 20  54 20  52 20  53 20  66 21  53 21  58 22  err
chin011720  66 23  49 25  59 25  49 26  55 26  51 26  45 28  42 29  49 29  55 29  err
chin011730  51 29  50 29  52 29  54 29  56 29  46 29  51 29  52 29  47 29  37 30  err
chin011740  48 30  50 30  43 30  45 30  52 30  40 30  46 30  38 31  37 31  33 31  err
chin011750  44 31  36 31  41 31  33 31  58 31  43 31  54 31  48 31  47 31  42 31  err
chin011760  36 33  53 33  45 34  38 34  41 34  46 34  46 35  48 36  49 36  40 36  err
chin011770  46 36  55 37  57 37  61 37  56 37  56 37  49 37  44 37  58 37  51 37  err
chin011780  44 37  46 37  35 37  41 37  44 37  52 37  51 37  50 37  54 37  52 37  err
chin011790  59 37  56 37  53 37  60 37  46 37  36 37  53 37  42 37  44 38  39 38  err
chin011800  45 38  44 38  45 38  52 38  41 38  52 38  54 38  43 38  46 38  44 38  err
chin011810  41 38  39 38  49 38  41 38  49 38  41 38  37 38  34 38  40 38  51 38  err
chin011820  53 38  53 38  54 38  55 38  63 38  53 38  62 38  57 38  43 38  55 38  err
chin011830  49 38  50 38  52 38  49 37  48 37  45 37  39 37  36 37  40 37  43 37  err
chin011840  38 37  45 37  41 37  44 38  43 38  45 38  39 38  43 38  37 38  38 38  err
chin011850  38 38  41 38  35 38  42 39  41 39  39 39  34 39  32 39  32 39  35 39  err
chin011860  37 40  39 40  34 40  38 40  38 40  38 40  39 40  27 41  35 41  30 41  err
chin011870  30 41  33 41  28 41  32 41  31 40  32 40  33 40  36 40  35 40  36 40  err
chin011880  30 40  29 40  34 40  34 40  36 40  33 40  36 40  30 40  37 39  35 39  err
chin011890  27 39  36 39  32 39  28 39  27 39  33 39  33 39  18 39  31 39  26 39  err
chin011900  24 39  28 39  27 39  22 39  26 39  24 39  21 39  29 39  25 39  26 39  err
chin011910  22 39  30 39  25 39  24 39  23 37  22 37  24 37  30 37  28 36  19 36  err
chin011920  26 36  23 36  24 36  25 36  16 36  28 36  22 36  21 36  33 36  29 36  err
chin011930  26 36  22 35  27 35  30 35  24 35  20 35  23 35  19 35  22 35  22 35  err
chin011940  21 35  19 35  22 34  19 34  21 33  23 33  25 33  20 33  23 33  27 33  err
chin011950  28 33  32 33  22 33  30 33  28 33  31 33  31 33  31 33  29 33  32 33  err
chin011960  20 33  30 32  30 32  31 32  28 32  30 32  30 32  30 32  30 32  31 32  err
chin011970  32 32  23 32  36 32  38 32  41 32  41 32  47 31  46 30  46 30  38 30  err
chin011980  54 30  53 30  41 30  32 30  53 30  50 30  30 30  38 30  45 30  39 30  err
chin011990  45 30  46 30  30 30  51 30  43 30  46 29  46 29  34 29  44 29  46 29  err
chin012000  47 28  53 28  48 28  52 28  36 28  36 28  40 28  36 289990  09990  0  err
CHNXJT 1 Xiangchen                                           JUTI                 std
CHNXJT 2 China        Tibetan juniper   3980M  2854  9945    __    1452 2007      std
CHNXJT 3 Jinbao Li   Keyan Fang   Yang Tao   Edward Cook                          std
chin0114529990  09990  0   0  1   0  1   0  1   0  1   0  1   0  1   0  1   0  1  err
chin011460   0  1   0  1   0  1   0  1   0  1   0  1   0  1   0  1   0  1   0  1  err
chin011470   0  1   0  1   0  1   0  1   0  1   0  1   0  1   0  1   0  1   0  1  err
chin011480   0  1   0  1   0  1   0  1   0  1   0  1   0  1   0  1   0  1   0  1  err
chin011490   0  1   0  1   0  1   6  2 303  2 146  2 124  2 299  2  34  2  20  2  err
chin011500 214  2 278  2 162  2 222  2 380  2 243  2  34  2 160  2 258  2 169  2  err
chin011510 100  2  85  2 154  2  56  3  48  3 114  3  75  3  57  3 112  3  86  3  err
chin011520  47  3 117  3  75  3  40  3  62  3  36  3  50  3 135  3 124  3 203  3  err
chin011530  35  3   1  3 286  3  22  3 108  3 332  3 414  3 365  3 177  3 408  3  err
chin011540 123  3  12  3  38  3 189  3  46  3 108  3  55  3  45  3  78  3 260  3  err
chin011550 404  3 348  3  74  3 106  3 440  3 118  3  69  3 176  3  84  3  62  3  err
chin011560 153  3 172  3  23  3 156  3  50  3  58  3  38  3 107  3  38  3  26  3  err
chin011570  90  3 141  3  96  3 158  3  67  3   1  3 292  3 142  3 224  3  97  3  err
chin011580 339  3 246  3  53  3  62  3  59  3  17  3   8  3  84  3  33  3  59  3  err
chin011590 123  4 104  4  43  4  32  4  71  4  20  4 154  4 120  4 134  4  17  4  err
chin011600 156  4 146  4  14  4 117  4  70  4  74  4 130  4 123  4 129  4  48  4  err
chin011610  57  4 194  4 177  4 130  4 183  4  55  4  85  4 190  4 117  4  70  4  err
chin011620 163  5  57  5 199  5 140  5  99  5  82  5 131  5  79  6 177  6 158  6  err
chin011630 111  6  73  6 128  6  94  6  82  6  61  6  93  6  99  6  66  6  87  6  err
chin011640  61  6 105  7  79  7  65  7  86  7 133  7 155  7 186  7 147  7 173  8  err
chin011650 109  9  89 10 152 10 162 10 114 10 122 10 101 10  62 11  72 11  61 11  err
chin011660 114 11  83 11  81 12 127 12  98 12  87 12  86 12  83 14  59 14  84 14  err
chin011670  64 14  65 14  76 14  70 14  61 14  75 14  61 14  61 14  64 14  92 14  err
chin011680  80 14  82 14  68 14  84 14  64 15  65 15  79 15  83 15  62 15  54 15  err
chin011690  54 15  59 16  49 16  73 16  65 17  60 17  82 18  80 18  57 18  53 18  err
chin011700  66 18  43 18  68 18  53 18  58 18  76 18  73 18  52 18  74 19  63 19  err
chin011710  85 20  79 20  80 20  58 20  42 20  65 20  73 20  74 21  54 21  49 22  err
chin011720  62 23  66 25  67 25  57 26  70 26  56 26  49 28  57 29  66 29  70 29  err
chin011730  65 29  61 29  65 29  64 29  68 29  67 29  53 29  60 29  58 29  50 30  err
chin011740  76 30  64 30  65 30  49 30  50 30  46 30  59 30  42 31  44 31  56 31  err
chin011750  77 31  64 31  47 31  45 31  98 31  67 31  85 31  80 31  72 31  61 31  err
chin011760  60 33  86 33  71 34  54 34  61 34  52 34  50 35  61 36  48 36  48 36  err
chin011770  53 36  52 37  40 37  62 37  65 37  63 37  58 37  42 37  60 37  51 37  err
chin011780  54 37  48 37  45 37  29 37  39 37  37 37  37 37  35 37  33 37  42 37  err
chin011790  36 37  43 37  32 37  42 37  33 37  29 37  29 37  40 37  26 38  29 38  err
chin011800  37 38  35 38  29 38  32 38  26 38  46 38  32 38  32 38  35 38  36 38  err
chin011810  29 38  34 38  40 38  37 38  44 38  31 38  33 38  40 38  39 38  51 38  err
chin011820  51 38  45 38  48 38  41 38  46 38  44 38  45 38  43 38  40 38  35 38  err
chin011830  41 38  40 38  51 38  63 37  53 37  51 37  49 37  43 37  45 37  43 37  err
chin011840  38 37  51 37  46 37  46 38  48 38  46 38  52 38  44 38  54 38  45 38  err
chin011850  46 38  33 38  37 38  42 39  37 39  37 39  38 39  37 39  29 39  40 39  err
chin011860  32 40  30 40  25 40  41 40  36 40  36 40  39 40  45 41  41 41  36 41  err
chin011870  46 41  33 41  32 41  38 41  35 40  40 40  40 40  37 40  36 40  43 40  err
chin011880  36 40  40 40  34 40  40 40  37 40  41 40  46 40  38 40  37 39  43 39  err
chin011890  38 39  44 39  39 39  37 39  42 39  41 39  40 39  35 39  43 39  46 39  err
chin011900  29 39  35 39  37 39  36 39  36 39  48 39  48 39  41 39  47 39  48 39  err
chin011910  39 39  38 39  38 39  46 39  37 37  46 37  52 37  71 37  64 36  42 36  err
chin011920  56 36  58 36  52 36  52 36  38 36  57 36  61 36  51 36  58 36  55 36  err
chin011930  49 36  49 35  65 35  62 35  48 35  50 35  68 35  59 35  65 35  59 35  err
chin011940  62 35  58 35  67 34  50 34  62 33  71 33  80 33  62 33  67 33  72 33  err
chin011950  66 33  74 33  58 33  72 33  62 33  64 33  57 33  49 33  63 33  66 33  err
chin011960  48 33  54 32  53 32  63 32  46 32  71 32  73 32  70 32  62 32  68 32  err
chin011970  68 32  62 32  74 32  79 32  69 32  79 32  84 31  82 30  78 30  72 30  err
chin011980 106 30  91 30  75 30  66 30  99 30 100 30  58 30  71 30  84 30  63 30  err
chin011990  96 30  74 30  58 30  77 30  62 30  78 29  63 29  66 29  74 29 107 29  err
chin012000  91 28 112 28 112 28 107 28  89 28  95 28  93 28  94 289990  09990  0  err
CHNXJT 1 Xiangchen                                           JUTI                 res
CHNXJT 2 China        Tibetan juniper   3980M  2854  9945    __    1452 2007      res
CHNXJT 3 Jinbao Li   Keyan Fang   Yang Tao   Edward Cook                          res
chin0114529990  09990  0   0  1   0  1   0  1   0  1   0  1   0  1   0  1   0  1  err
chin011460   0  1   0  1   0  1   0  1   0  1   0  1   0  1   0  1   0  1   0  1  err
chin011470   0  1   0  1   0  1   0  1   0  1   0  1   0  1   0  1   0  1   0  1  err
chin011480   0  1   0  1   0  1   0  1   0  1   0  1   0  1   0  1   0  1   0  1  err
chin011490   0  1   0  1   0  1  38  2 282  2  16  2  32  2 196  2 159  2  43  2  err
chin011500 264  2 173  2 358  2 202  2 225  2  18  2 224  2  98  2 334  2 120  2  err
chin011510   1  2  32  2 236  2  71  3  86  3  14  3  48  3  50  3  42  3  26  3  err
chin011520  27  3  14  3 133  3   9  3  25  3   6  3   2  3  83  3 174  3 191  3  err
chin011530 458  3  65  3 173  3  92  3 136  3  42  3 121  3  29  3  35  3  38  3  err
chin011540  65  3 118  3  21  3 165  3  43  3 115  3  21  3  23  3 286  3 190  3  err
chin011550 119  3  42  3  28  3  64  3 172  3  62  3  99  3 222  3  40  3 126  3  err
chin011560  72  3  45  3 134  3  89  3   4  3 100  3  74  3  30  3  15  3   9  3  err
chin011570 109  3 116  3 108  3 240  3  13  3 128  3 114  3 270  3 168  3 117  3  err
chin011580 122  3 161  3  23  3  29  3  65  3  52  3  77  3  61  3  12  3   4  3  err
chin011590  16  4  21  4  32  4  66  4 113  4  38  4 110  4  68  4 206  4  30  4  err
chin011600  93  4  61  4 133  4  40  4  56  4  93  4 100  4  27  4  53  4 128  4  err
chin011610  31  4 173  4  80  4   5  4  64  4  29  4  48  4  35  4 112  4  47  4  err
chin011620 126  5  98  5  39  5 143  5 139  5  98  5  50  5  86  6  96  6  48  6  err
chin011630  39  6  64  6  82  6  34  6  88  6  68  6  94  6 143  6  40  6  54  6  err
chin011640  39  6  79  7  60  7  64  7  63  7  85  7  81  7 153  7  37  7  98  8  err
chin011650  55  9  50 10  75 10  63 10  62 10  87 10  50 10  59 11  21 11  45 11  err
chin011660  86 11  35 11  40 12  72 12  62 12  64 12  29 12  54 14  36 14  43 14  err
chin011670  42 14  37 14  53 14  59 14  37 14  42 14  34 14  46 14  72 14  63 14  err
chin011680  58 14  46 14  31 14  43 14  44 15  37 15  45 15  45 15  38 15  34 15  err
chin011690  18 15  48 16  39 16  50 16  31 17  30 17  50 18  41 18  41 18  44 18  err
chin011700  38 18  37 18  35 18  41 18  51 18  58 18  41 18  35 18  55 19  36 19  err
chin011710  59 20  55 20  48 20  46 20  46 20  45 20  31 20  48 21  41 21  29 22  err
chin011720  35 23  49 25  36 25  48 26  38 26  50 26  25 28  40 29  37 29  42 29  err
chin011730  35 29  35 29  37 29  31 29  37 29  37 29  32 29  30 29  30 29  24 30  err
chin011740  38 30  31 30  33 30  35 30  34 30  37 30  40 30  24 31  34 31  31 31  err
chin011750  47 31  28 31  27 31  28 31  79 31  31 31  46 31  33 31  35 31  30 31  err
chin011760  28 33  27 33  48 34  31 34  36 34  35 34  33 35  37 36  43 36  22 36  err
chin011770  35 36  33 37  27 37  41 37  38 37  31 37  33 37  21 37  40 37  29 37  err
chin011780  34 37  24 37  23 37  36 37  28 37  25 37  25 37  26 37  28 37  43 37  err
chin011790  31 37  37 37  29 37  29 37  29 37  26 37  27 37  26 37  20 38  20 38  err
chin011800  32 38  26 38  19 38  21 38  18 38  36 38  24 38  24 38  21 38  28 38  err
chin011810  19 38  24 38  25 38  23 38  28 38  17 38  21 38  29 38  21 38  32 38  err
chin011820  37 38  28 38  26 38  28 38  21 38  23 38  37 38  28 38  32 38  34 38  err
chin011830  26 38  32 38  37 38  35 37  27 37  30 37  33 37  36 37  30 37  33 37  err
chin011840  28 37  39 37  33 37  30 38  27 38  28 38  31 38  30 38  30 38  27 38  err
chin011850  16 38  28 38  27 38  20 39  25 39  18 39  26 39  27 39  24 39  33 39  err
chin011860  22 40  22 40  25 40  30 40  29 40  28 40  22 40  33 41  26 41  21 41  err
chin011870  30 41  37 41  27 41  24 41  23 40  21 40  27 40  24 40  31 40  28 40  err
chin011880  24 40  37 40  26 40  30 40  23 40  28 40  29 40  22 40  36 39  32 39  err
chin011890  28 39  30 39  23 39  25 39  37 39  27 39  28 39  36 39  28 39  26 39  err
chin011900  28 39  30 39  30 39  26 39  26 39  33 39  31 39  29 39  34 39  26 39  err
chin011910  26 39  35 39  30 39  29 39  24 37  44 37  39 37  51 37  41 36  26 36  err
chin011920  42 36  30 36  35 36  36 36  23 36  36 36  48 36  33 36  35 36  30 36  err
chin011930  26 36  31 35  42 35  35 35  23 35  30 35  36 35  33 35  38 35  32 35  err
chin011940  28 35  31 35  42 34  33 34  31 33  37 33  41 33  38 33  32 33  44 33  err
chin011950  56 33  44 33  29 33  34 33  37 33  35 33  26 33  38 33  41 33  47 33  err
chin011960  38 33  38 32  44 32  42 32  35 32  43 32  45 32  32 32  35 32  38 32  err
chin011970  36 32  34 32  41 32  51 32  33 32  43 32  43 31  42 30  53 30  44 30  err
chin011980  68 30  45 30  55 30  53 30  59 30  63 30  50 30  37 30  41 30  30 30  err
chin011990  54 30  30 30  56 30  49 30  44 30  42 29  65 29  57 29  51 29  71 29  err
chin012000  52 28  46 28  59 28  51 28  48 28  45 28  65 28  58 289990  09990  0  err
CHNXJT 1 Xiangchen                                           JUTI                 ars
CHNXJT 2 China        Tibetan juniper   3980M  2854  9945    __    1452 2007      ars
CHNXJT 3 Jinbao Li   Keyan Fang   Yang Tao   Edward Cook                          ars
chin0114529990  09990  0   0  1   0  1   0  1   0  1   0  1   0  1   0  1   0  1  err
chin011460   0  1   0  1   0  1   0  1   0  1   0  1   0  1   0  1   0  1   0  1  err
chin011470   0  1   0  1   0  1   0  1   0  1   0  1   0  1   0  1   0  1   0  1  err
chin011480   0  1   0  1   0  1   0  1   0  1   0  1   0  1   0  1   0  1   0  1  err
chin011490   0  1   0  1   0  1  30  2 227  2  13  2  26  2 158  2 128  2  34  2  err
chin011500 213  2 140  2 288  2 162  2 182  2  14  2 181  2  79  2 269  2  96  2  err
chin011510   1  2  26  2 190  2  57  3  69  3  12  3  38  3  41  3  34  3  21  3  err
chin011520  21  3  11  3 107  3   7  3  20  3   5  3   1  3  67  3 140  3 154  3  err
chin011530 369  3  52  3 139  3  74  3 109  3  34  3  97  3  23  3  28  3  31  3  err
chin011540  52  3  95  3  17  3 133  3  35  3  93  3  17  3  19  3 231  3 153  3  err
chin011550  96  3  34  3  23  3  51  3 139  3  50  3  80  3 179  3  32  3 101  3  err
chin011560  58  3  37  3 108  3  71  3   3  3  80  3  59  3  24  3  12  3   7  3  err
chin011570  88  3  94  3  87  3 193  3  10  3 103  3  92  3 217  3 135  3  94  3  err
chin011580  98  3 129  3  18  3  23  3  52  3  42  3  62  3  49  3  10  3   3  3  err
chin011590  13  4  17  4  26  4  53  4  91  4  31  4  89  4  54  4 166  4  24  4  err
chin011600  75  4  49  4 107  4  32  4  45  4  75  4  80  4  22  4  43  4 103  4  err
chin011610  25  4 139  4  65  4   4  4  52  4  24  4  38  4  28  4  90  4  38  4  err
chin011620 101  5  79  5  31  5 116  5 112  5  79  5  41  5  70  6  77  6  39  6  err
chin011630  32  6  52  6  66  6  27  6  71  6  55  6  75  6 115  6  32  6  44  6  err
chin011640  32  6  63  7  48  7  52  7  51  7  68  7  66  7 123  7  30  7  79  8  err
chin011650  44  9  40 10  61 10  51 10  50 10  70 10  40 10  48 11  17 11  36 11  err
chin011660  69 11  28 11  32 12  58 12  50 12  51 12  23 12  43 14  29 14  35 14  err
chin011670  34 14  30 14  43 14  48 14  30 14  34 14  27 14  37 14  58 14  51 14  err
chin011680  47 14  37 14  25 14  34 14  35 15  30 15  37 15  36 15  31 15  27 15  err
chin011690  14 15  38 16  32 16  41 16  25 17  24 17  40 18  33 18  33 18  36 18  err
chin011700  31 18  30 18  28 18  33 18  41 18  47 18  33 18  28 18  45 19  29 19  err
chin011710  48 20  44 20  38 20  37 20  37 20  36 20  25 20  39 21  33 21  24 22  err
chin011720  28 23  39 25  29 25  39 26  30 26  40 26  20 28  32 29  30 29  34 29  err
chin011730  28 29  29 29  29 29  25 29  30 29  30 29  25 29  24 29  24 29  19 30  err
chin011740  30 30  25 30  26 30  28 30  27 30  30 30  32 30  20 31  27 31  25 31  err
chin011750  38 31  22 31  22 31  23 31  64 31  25 31  37 31  26 31  28 31  24 31  err
chin011760  23 33  22 33  39 34  25 34  29 34  28 34  26 35  30 36  34 36  18 36  err
chin011770  28 36  27 37  21 37  33 37  30 37  25 37  27 37  17 37  33 37  23 37  err
chin011780  27 37  20 37  18 37  29 37  23 37  20 37  20 37  21 37  22 37  35 37  err
chin011790  25 37  30 37  23 37  24 37  23 37  21 37  22 37  21 37  16 38  16 38  err
chin011800  26 38  21 38  16 38  17 38  15 38  29 38  20 38  20 38  17 38  23 38  err
chin011810  15 38  19 38  20 38  18 38  23 38  14 38  17 38  23 38  17 38  26 38  err
chin011820  30 38  23 38  21 38  22 38  17 38  19 38  30 38  23 38  26 38  27 38  err
chin011830  21 38  25 38  29 38  28 37  22 37  24 37  26 37  29 37  24 37  27 37  err
chin011840  22 37  31 37  26 37  25 38  21 38  23 38  25 38  24 38  24 38  22 38  err
chin011850  13 38  22 38  22 38  16 39  20 39  14 39  21 39  22 39  20 39  27 39  err
chin011860  18 40  18 40  20 40  24 40  23 40  23 40  18 40  27 41  21 41  17 41  err
chin011870  24 41  30 41  22 41  20 41  19 40  17 40  21 40  20 40  25 40  23 40  err
chin011880  20 40  30 40  21 40  24 40  18 40  22 40  24 40  18 40  29 39  25 39  err
chin011890  22 39  24 39  18 39  20 39  30 39  21 39  23 39  29 39  23 39  21 39  err
chin011900  23 39  24 39  24 39  21 39  21 39  26 39  25 39  23 39  27 39  21 39  err
chin011910  21 39  28 39  24 39  23 39  20 37  36 37  31 37  41 37  33 36  21 36  err
chin011920  34 36  24 36  28 36  29 36  19 36  29 36  39 36  27 36  28 36  24 36  err
chin011930  21 36  25 35  34 35  28 35  18 35  24 35  29 35  27 35  30 35  26 35  err
chin011940  23 35  25 35  34 34  26 34  25 33  29 33  33 33  31 33  25 33  35 33  err
chin011950  45 33  35 33  23 33  28 33  30 33  28 33  21 33  30 33  33 33  38 33  err
chin011960  31 33  31 32  36 32  34 32  28 32  35 32  36 32  26 32  28 32  30 32  err
chin011970  29 32  27 32  33 32  41 32  26 32  35 32  35 31  34 30  42 30  35 30  err
chin011980  54 30  36 30  45 30  42 30  47 30  51 30  40 30  30 30  33 30  24 30  err
chin011990  43 30  24 30  45 30  40 30  35 30  34 29  52 29  46 29  41 29  57 29  err
chin012000  42 28  37 28  48 28  41 28  39 28  36 28  52 28  47 289990  09990  0  err
