# Supplementary material for: Climate-Driven Synchronized Growth of Alpine Trees in the Southeast Tibetan Plateau
Source: PLoS One. 2016 Jun 3;11(6):e0156126. doi: 10.1371/journal.pone.0156126 (PMC4892591; doi:10.1371/journal.pone.0156126)
Supplement: S1 Data — (ZIP) [file pone.0156126.s001.zip › S1_Data/chin017/chin017.txt_out]

                        **********************************
                        **********************************
                        ***                            ***
                        ***      program ARSTAN40c     ***
                        ***                            ***
                        ***       creation date:       ***
                        ***           3/6/06           ***
                        ***                            ***
                        ***       programmed by:       ***
                        ***     Dr. Edward R. Cook     ***
                        ***       Paul J. Krusic       ***
                        ***    tree-ring laboratory    ***
                        ***  lamont-doherty earth obs  ***
                        ***    palisades, n.y. 10964   ***
                        *** drdendro@ldeo.columbia.edu ***
                        ***    pjk@ldeo.columbia.edu   ***
                        ***                            ***
                        **********************************
                        **********************************

 |==============================================================================|

 overall run title:                                                                                 

 file names file processed:       arstan.files                            
 data file processed:             chin017.txt                             
 log file processed:              chin017.txt_log                         

                       opt          plt
 tree-ring data type    1                !tucson ring-width format                         
 missing data in gap   -9            0   !missing values estimated (no plots)              
 data transformation    0            0   !no data transformation (no plots)                
 first detrending     -67      0     1   !1st-spline curve (pct n 50% cutoff)              
 second detrending      0      0     0   !2nd-no detrending performed                      
 robust detrending      1                !non-robust detrending methods used               
 interactive detrend    0                !no interactive detrending                        
 index calculation      1                !tree-ring indices or ratios (rt/gt)              
 ar modeling method     1            0   !non-robust autoregressive modeling               
 pooled ar order        0            0   !minimum aic pooled ar model order fit 
 series ar order        0                !pooled ar order fit to all series                
 mean chronology        2   0    0   0   !robust (biweight) mean chronology                
 stabilize variance     0                !no variance stabilization performed              
 common period years     1452 2007       !first and last years of common period            
 site-tree-core mask       sssttc        !site-tree-core separation mask                   
 running rbar              50   25   0   !running rbar window/overlap (no plots)           
 printout option        2                !summary & series statistics printed              
 core series save       0                !no individual core series saved                  
 summary plot displays  0                !no spaghetti and mean chronology plots           

 stand dynamics stuf    0            0   !no stand dynamics analyses done                  
 running mean window    0                !running mean window width                        
 percent growth change  0                !percent growth change threshold                  
 std error threshold    0                !standard error limit threshold                   

 |======================== raw data statistical analyses =======================|

 |------------------- tree-ring series read in for processing ------------------|

  data header lines:
  CHNXJT 1 Xiangchen                                           JUTI                    
  CHNXJT 2 China        Tibetan juniper   3980M  2854  9945    __    1452 2007         
  CHNXJT 3 Jinbao Li   Keyan Fang   Yang Tao   Edward Cook                             

 |------------ series gaps found based on any negative number found ------------|

        series      ident      results of scans for gaps or missing values

                            --- no gaps in data found ---

 |------------------ statistics of raw tree-ring measurements ------------------|

 series   ident   frst   last   year    mean   stdev   skew   kurt   sens   ac(1)
     1   CHN01A   1762   2007    246   0.633   0.355  1.165  3.509  0.199   0.901
     2   CHN01B   1727   2007    281   0.633   0.439  0.839  2.554  0.202   0.951
     3   CHN02A   1843   2007    165   0.659   0.452  0.574  2.593  0.246   0.954
     4   CHN02B   1860   2007    148   0.814   0.468  1.855  6.048  0.190   0.913
     5   CHN03A   1650   1887    238   0.285   0.132  0.334  2.578  0.220   0.846
     6   CHN04A   1710   1975    266   0.363   0.278  1.293  3.738  0.275   0.910
     7   CHN04B   1694   1976    283   0.319   0.208  1.132  3.645  0.272   0.907
     8   CHN05A   1767   1994    228   0.500   0.273  0.651  2.297  0.136   0.947
     9   CHN06A   1853   2007    155   0.461   0.307  0.706  3.323  0.310   0.885
    10   CHN06B   1798   2007    210   0.559   0.324  0.666  2.808  0.249   0.914
    11   CHN07A   1641   1941    301   0.568   0.310  0.631  3.079  0.230   0.880
    12   CHN07B   1662   2007    346   0.430   0.221  0.477  2.713  0.230   0.872
    13   CHN08A   1651   1913    263   0.534   0.145  0.127  2.885  0.157   0.764
    14   CHN08B   1721   2007    287   0.497   0.304  0.404  2.179  0.209   0.935
    15   CHN09A   1760   2007    248   0.547   0.272  0.657  3.186  0.284   0.812
    16   CHN09B   1771   2007    237   0.600   0.343  0.922  3.363  0.283   0.841
    17   CHN12A   1667   2007    341   0.437   0.204  0.114  2.141  0.228   0.847
    18   CHN12B   1667   1917    251   0.370   0.212  0.634  3.093  0.251   0.885
    19   CHN12C   1684   2007    324   0.414   0.210  0.419  2.403  0.229   0.866

 series   ident   frst   last   year    mean   stdev   skew   kurt   sens   ac(1)
    20   CHN14A   1590   2007    418   0.257   0.153  1.058  3.813  0.254   0.848
    21   CHN14B   1620   2007    388   0.252   0.148  1.193  4.048  0.266   0.832
    22   CHN15A   1747   2007    261   0.366   0.200  0.800  3.690  0.303   0.760
    23   CHN15B   1649   2007    359   0.341   0.171  0.656  3.149  0.348   0.652
    24   CHN16A   1723   2007    285   0.406   0.185  0.977  3.879  0.267   0.715
    25   CHN16B   1720   2007    288   0.365   0.178  0.847  3.104  0.291   0.752
    26   CHN18A   1717   2007    291   0.381   0.310  1.852  7.484  0.361   0.832
    27   CHN18B   1708   2007    300   0.433   0.310  1.531  6.102  0.337   0.836
    28   CHN19A   1726   2007    282   0.389   0.265  0.448  2.212  0.312   0.931
    29   CHN19B   1719   2007    289   0.490   0.295  1.392  5.542  0.191   0.919
    30   CHN20A   1726   2007    282   0.602   0.503  1.101  3.162  0.341   0.946
    31   CHN20B   1766   1943    178   0.781   0.455  0.704  2.309  0.210   0.915
    32   CHN21A   1691   1832    142   0.574   0.279  0.981  3.963  0.199   0.851
    33   CHN21B   1696   1960    265   0.363   0.267  1.126  3.992  0.242   0.918
    34   CHN22A   1452   1873    422   0.264   0.099  0.549  3.420  0.256   0.647
    35   CHN22B   1721   2007    287   0.407   0.189 -0.043  2.155  0.267   0.832
    36   CHN23A   1760   1930    171   0.248   0.129  0.176  2.009  0.187   0.908
    37   CHN23B   1627   2007    381   0.401   0.220  0.476  2.739  0.209   0.899
    38   CHN24B   1739   2007    269   0.263   0.143  1.419  6.954  0.371   0.662
    39   CHN25A   1493   2007    515   0.599   0.217 -0.076  2.657  0.209   0.760

 series   ident   frst   last   year    mean   stdev   skew   kurt   sens   ac(1)
    40   CHN25C   1657   2007    351   0.542   0.251  1.579  6.610  0.158   0.896
    41   CHN27A   1867   1999    133   0.574   0.245  1.231  5.296  0.225   0.764
    42   CHN28A   1513   1913    401   0.524   0.208  0.005  3.085  0.196   0.810

       number of series read in:   42   from   1452  to   2007     556 years

 |---------------- summary of raw tree-ring series statistics ------------------|

                                year    mean   stdev   skew   kurt   sens   ac(1)
 arithmetic mean                 280   0.463   0.259  0.800  3.560  0.248   0.850
 standard deviation               82   0.140   0.099  0.489  1.387  0.056   0.082
 median (50th quantile)          282   0.435   0.248  0.705  3.156  0.244   0.869
 interquartile range              86   0.203   0.120  0.656  1.286  0.074   0.102
 minimum value                   133   0.248   0.099 -0.076  2.009  0.136   0.647
 lower hinge (25th quantile)     238   0.365   0.189  0.476  2.593  0.209   0.812
 upper hinge (75th quantile)     324   0.568   0.310  1.132  3.879  0.283   0.913
 maximum value                   515   0.814   0.503  1.855  7.484  0.371   0.954

 |-------------------- all possible series rbar statistics ---------------------|

   total    mean   standard   standard  skewess   kurtosis   minimum   maximum
   corrs    rbar   deviation    error    coeff      coeff      corr      corr
    855    0.378     0.289      0.010   -0.328      2.774    -0.514     0.981

   minimum correlation: -0.514   series  CHN02A     and  CHN16B      165 years
   maximum correlation:  0.981   series  CHN20A     and  CHN20B      178 years

       percent of all possible correlations used (n>20 years):      99.30
       percent of all possible tree-ring years used in rbar:        38.23

 |======================= raw data common period analyses ======================|

 |----------------------- statistics of the common period ----------------------|

                 *** no series found in common analysis period ***

 |--------------------------- running rbar statistics --------------------------|

    year   1535.  1560.  1585.  1610.  1635.  1660.  1685.  1710.  1735.  1760.
    corr      1.     3.     3.     3.     6.    15.    55.   105.   190.   406.
    rbar  0.024  0.147  0.189  0.279  0.134  0.176  0.146  0.255  0.161  0.124
    sdev  0.000  0.222  0.300  0.199  0.247  0.240  0.255  0.259  0.328  0.324
    serr  0.000  0.128  0.173  0.115  0.101  0.062  0.034  0.025  0.024  0.016
    eps   0.067  0.342  0.442  0.627  0.502  0.697  0.722  0.877  0.840  0.824
    nss     2.9    3.0    3.4    4.4    6.5   10.7   15.2   20.8   27.5   33.2

    year   1785.  1810.  1835.  1860.  1885.  1910.  1935.  1960.
    corr    528.   630.   666.   630.   703.   595.   528.   435.
    rbar  0.283  0.404  0.406  0.542  0.404  0.360  0.159  0.186
    sdev  0.292  0.232  0.281  0.205  0.203  0.238  0.355  0.376
    serr  0.013  0.009  0.011  0.008  0.008  0.010  0.015  0.018
    eps   0.936  0.962  0.963  0.979  0.964  0.955  0.869  0.881
    nss    36.7   37.7   37.9   39.1   39.7   37.8   35.1   32.5

 |======================== raw data chronology statistics ======================|

 |----------------- robust mean raw data chronology statistics -----------------|

  first    last    total    mean    stdrd    skew    kurtosis    mean    serial
   year    year    years   index     dev     coeff     coeff     sens     corr
   1452    2007     556    0.440   0.137    0.450      3.835    0.155    0.805

  mean indices vs their standard deviations       robust mean efficiency results
      correlation    slope    intercept             # improved    # unimproved
        0.340        0.236      0.095                    216            340

 |---------------- robust mean efficiency gain and loss results ----------------|

   median      interquartile      minimum       lower       upper       maximum
    gain           range            gain        hinge       hinge         gain
    1.21            0.61            0.09         1.03        1.64         4.18

   median      interquartile      minimum       lower       upper       maximum
    loss           range            loss        hinge       hinge         loss
    0.95            0.12            0.00         0.88        1.00         1.00

 |--------------------- segment length summary statistics ----------------------|

   median      interquartile      minimum       lower       upper       maximum
   length          range           length       hinge       hinge        length
     282.            86.            133.         238.        324.          515.

 |----------- raw data chronology auto and partial autocorrelations ------------|

 lag           t-1    t-2    t-3    t-4    t-5    t-6    t-7    t-8    t-9   t-10
 acf         0.803  0.750  0.728  0.684  0.661  0.656  0.613  0.576  0.547  0.539
 pacf        0.803  0.294  0.206  0.051  0.075  0.104 -0.027 -0.034 -0.022  0.063
 95% c.l.    0.085  0.128  0.157  0.179  0.197  0.213  0.227  0.238  0.248  0.257

 |------------------ raw data chronology autoregressive model ------------------|

 ord    rsq    t-1    t-2    t-3    t-4    t-5    t-6    t-7    t-8    t-9   t-10
  3   0.691  0.506  0.179  0.204

 |================== detrended data curve fits and statistics ==================|

 |------------------------ results of first detrending -------------------------|

 |--------------- growth curve used for detrending tree-ring data --------------|
   option
     -5: variable span smoother         f(i) = variable span smooth
     -4: lowess robust smoother         f(i) = lowess robust smooth
     -3: median smoothing               f(i) = median sharp/smooth
    -2:  regional curve detrending      f(i) = one age-aligned curve
    -1:  first-differences              f(i) = y(i) - y(i-1)
     1:  neg expon curve, no = opt 4    f(i) = a*exp(-b*t(i)) + d    (d>0)
     2:  neg expon curve, no = opt 5    f(i) = a*exp(-b*t(i)) + d    (d>0)
     3:  neg expon curve  (general)     f(i) = a*exp(-b*t(i)) + d   (any d)
     4:  linear regression (any slope)  f(i) = +/-c*t(i) + d
     5:  linear regression (neg slope)  f(i) = -c*t(i) + d   
     6:  horizontal line through mean   f(i) = mean(y(i)) = d
     7:  hugershoff growth function     f(i) = a*t(i+p)**b * exp(-c*t(i+p)) + d
     8:  general exponential (b = 1)    f(i) = a*t(i+p)**b * exp(-c*t(i+p)) + d
    >9:  cubic smoothing spline         fixed 50 pct variance cutoff
   <-9:  cubic smoothing spline         pct n 50 pct variance cutoff

   (a, b, c are coefficients, d is intercept or asymptote, p is pith offset)

 series   ident     option       a           b           c           d         p
     1   CHN01A    -67  164         smoothing spline curve and window width
     2   CHN01B    -67  188         smoothing spline curve and window width
     3   CHN02A    -67  110         smoothing spline curve and window width
     4   CHN02B    -67   99         smoothing spline curve and window width
     5   CHN03A    -67  159         smoothing spline curve and window width
     6   CHN04A    -67  178         smoothing spline curve and window width
     7   CHN04B    -67  189         smoothing spline curve and window width
     8   CHN05A    -67  152         smoothing spline curve and window width
     9   CHN06A    -67  103         smoothing spline curve and window width
    10   CHN06B    -67  140         smoothing spline curve and window width
    11   CHN07A    -67  201         smoothing spline curve and window width
    12   CHN07B    -67  231         smoothing spline curve and window width
    13   CHN08A    -67  176         smoothing spline curve and window width
    14   CHN08B    -67  192         smoothing spline curve and window width
    15   CHN09A    -67  166         smoothing spline curve and window width
    16   CHN09B    -67  158         smoothing spline curve and window width
    17   CHN12A    -67  228         smoothing spline curve and window width
    18   CHN12B    -67  168         smoothing spline curve and window width
    19   CHN12C    -67  217         smoothing spline curve and window width

 series   ident     option       a           b           c           d         p
    20   CHN14A    -67  280         smoothing spline curve and window width
    21   CHN14B    -67  259         smoothing spline curve and window width
    22   CHN15A    -67  174         smoothing spline curve and window width
    23   CHN15B    -67  240         smoothing spline curve and window width
    24   CHN16A    -67  190         smoothing spline curve and window width
    25   CHN16B    -67  192         smoothing spline curve and window width
    26   CHN18A    -67  194         smoothing spline curve and window width
    27   CHN18B    -67  201         smoothing spline curve and window width
    28   CHN19A    -67  188         smoothing spline curve and window width
    29   CHN19B    -67  193         smoothing spline curve and window width
    30   CHN20A    -67  188         smoothing spline curve and window width
    31   CHN20B    -67  119         smoothing spline curve and window width
    32   CHN21A    -67   95         smoothing spline curve and window width
    33   CHN21B    -67  177         smoothing spline curve and window width
    34   CHN22A    -67  282         smoothing spline curve and window width
    35   CHN22B    -67  192         smoothing spline curve and window width
    36   CHN23A    -67  114         smoothing spline curve and window width
    37   CHN23B    -67  255         smoothing spline curve and window width
    38   CHN24B    -67  180         smoothing spline curve and window width
    39   CHN25A    -67  345         smoothing spline curve and window width

 series   ident     option       a           b           c           d         p
    40   CHN25C    -67  235         smoothing spline curve and window width
    41   CHN27A    -67   89         smoothing spline curve and window width
    42   CHN28A    -67  268         smoothing spline curve and window width

 |-------------------- statistics of single tree-ring series -------------------|

 series   ident   frst   last   year    mean   stdev   skew   kurt   sens   ac(1)
     1  CHN01A    1762   2007    246   0.993   0.269  0.072  2.615  0.198   0.587
     2  CHN01B    1727   2007    281   0.983   0.231 -0.089  2.928  0.201   0.471
     3  CHN02A    1843   2007    165   0.983   0.439  0.319  3.673  0.244   0.798
     4  CHN02B    1860   2007    148   0.997   0.255  0.532  3.382  0.188   0.596
     5  CHN03A    1650   1887    238   0.987   0.378  0.241  3.139  0.219   0.778
     6  CHN04A    1710   1975    266   0.968   0.386  0.304  3.229  0.272   0.645
     7  CHN04B    1694   1976    283   0.979   0.380  0.575  5.184  0.271   0.651
     8  CHN05A    1767   1994    228   0.998   0.182  0.298  3.662  0.135   0.582
     9  CHN06A    1853   2007    155   0.954   0.417  0.361  3.854  0.309   0.611
    10  CHN06B    1798   2007    210   0.983   0.362  0.667  4.412  0.247   0.696
    11  CHN07A    1641   1941    301   0.979   0.397  0.575  3.166  0.229   0.786
    12  CHN07B    1662   2007    346   1.010   0.425  3.723 31.823  0.230   0.609
    13  CHN08A    1651   1913    263   0.994   0.234  0.090  3.204  0.157   0.680
    14  CHN08B    1721   2007    287   0.972   0.354  0.203  3.961  0.208   0.767
    15  CHN09A    1760   2007    248   0.984   0.315 -0.158  3.041  0.282   0.528
    16  CHN09B    1771   2007    237   0.996   0.407  1.336  7.214  0.281   0.638
    17  CHN12A    1667   2007    341   0.982   0.334 -0.158  2.930  0.228   0.732
    18  CHN12B    1667   1917    251   0.991   0.425  0.687  3.768  0.250   0.783
    19  CHN12C    1684   2007    324   0.982   0.358  0.110  2.688  0.229   0.760

 series   ident   frst   last   year    mean   stdev   skew   kurt   sens   ac(1)
    20  CHN14A    1590   2007    418   0.977   0.369  0.604  3.602  0.254   0.649
    21  CHN14B    1620   2007    388   0.976   0.354  0.526  3.074  0.265   0.591
    22  CHN15A    1747   2007    261   0.982   0.424  0.251  3.695  0.302   0.657
    23  CHN15B    1649   2007    359   0.986   0.422  0.370  3.240  0.347   0.585
    24  CHN16A    1723   2007    285   0.987   0.384  1.007  4.815  0.266   0.618
    25  CHN16B    1720   2007    288   0.988   0.393  0.606  3.319  0.290   0.628
    26  CHN18A    1717   2007    291   0.983   0.490  0.821  4.580  0.360   0.660
    27  CHN18B    1708   2007    300   0.979   0.456  0.436  3.412  0.336   0.695
    28  CHN19A    1726   2007    282   0.947   0.348  0.183  3.954  0.310   0.559
    29  CHN19B    1719   2007    289   0.985   0.317  0.418  2.925  0.190   0.747
    30  CHN20A    1726   2007    282   0.963   0.450  0.256  3.071  0.340   0.663
    31  CHN20B    1766   1943    178   0.999   0.205  0.056  2.573  0.209   0.197
    32  CHN21A    1691   1832    142   0.995   0.263  0.423  4.109  0.197   0.602
    33  CHN21B    1696   1960    265   1.003   0.356  1.013  5.437  0.241   0.574
    34  CHN22A    1452   1873    422   0.998   0.324  0.396  3.214  0.255   0.532
    35  CHN22B    1721   2007    287   0.991   0.322  0.543  6.187  0.267   0.432
    36  CHN23A    1760   1930    171   0.994   0.297  0.650  4.172  0.186   0.728
    37  CHN23B    1627   2007    381   0.992   0.318  1.159  8.230  0.208   0.673
    38  CHN24B    1739   2007    269   0.993   0.455  0.743  4.293  0.370   0.544
    39  CHN25A    1493   2007    515   0.997   0.341  0.051  3.130  0.209   0.720

 series   ident   frst   last   year    mean   stdev   skew   kurt   sens   ac(1)
    40  CHN25C    1657   2007    351   0.994   0.287  1.562  7.823  0.157   0.706
    41  CHN27A    1867   1999    133   0.992   0.270 -0.016  3.414  0.224   0.494
    42  CHN28A    1513   1913    401   0.988   0.342  0.479  3.511  0.195   0.742

 |---------------- summary of single tree-ring series statistics ---------------|

                                year    mean   stdev   skew   kurt   sens   ac(1)
 arithmetic mean                 280   0.986   0.351  0.529  4.611  0.247   0.636
 standard deviation               82   0.012   0.073  0.631  4.498  0.056   0.113
 median (50th quantile)          282   0.987   0.355  0.421  3.557  0.242   0.647
 interquartile range              86   0.012   0.092  0.446  1.154  0.073   0.135
 minimum value                   133   0.947   0.182 -0.158  2.573  0.135   0.197
 lower hinge (25th quantile)     238   0.982   0.315  0.203  3.139  0.208   0.585
 upper hinge (75th quantile)     324   0.994   0.407  0.650  4.293  0.281   0.720
 maximum value                   515   1.010   0.490  3.723 31.823  0.370   0.798

 |-------------------- all possible series rbar statistics ---------------------|

   total    mean   standard   standard  skewess   kurtosis   minimum   maximum
   corrs    rbar   deviation    error    coeff      coeff      corr      corr
    855    0.229     0.181      0.006   -0.083      3.748    -0.378     0.884

   minimum correlation: -0.378   series  CHN02B     and  CHN19B      148 years
   maximum correlation:  0.884   series  CHN12A     and  CHN12C      324 years

       percent of all possible correlations used (n>20 years):      99.30
       percent of all possible tree-ring years used in rbar:        38.23

 |==================== detrended data common period analyses ===================|

 |----------------------- statistics of the common period ----------------------|

                 *** no series found in common analysis period ***

 |--------------------------- running rbar statistics --------------------------|

    year   1535.  1560.  1585.  1610.  1635.  1660.  1685.  1710.  1735.  1760.
    corr      1.     3.     3.     3.     6.    15.    55.   105.   190.   406.
    rbar -0.034  0.130  0.188  0.282  0.088  0.118  0.158  0.260  0.169  0.176
    sdev  0.376  0.248  0.289  0.212  0.266  0.262  0.253  0.241  0.284  0.315
    serr  0.000  0.143  0.167  0.123  0.109  0.068  0.034  0.023  0.021  0.016
    eps  -0.105  0.310  0.440  0.631  0.387  0.589  0.740  0.880  0.848  0.877
    nss     2.9    3.0    3.4    4.4    6.5   10.7   15.2   20.8   27.5   33.2

    year   1785.  1810.  1835.  1860.  1885.  1910.  1935.  1960.
    corr    528.   630.   666.   630.   703.   595.   528.   435.
    rbar  0.222  0.473  0.442  0.339  0.290  0.276  0.175  0.166
    sdev  0.265  0.204  0.235  0.213  0.239  0.244  0.279  0.331
    serr  0.012  0.008  0.009  0.008  0.009  0.010  0.012  0.016
    eps   0.913  0.971  0.968  0.953  0.942  0.935  0.881  0.866
    nss    36.7   37.7   37.9   39.1   39.7   37.8   35.1   32.5

 |======================== standard chronology statistics ======================|

 |----------------- robust mean standard chronology statistics -----------------|

  first    last    total    mean    stdrd    skew    kurtosis    mean    serial
   year    year    years   index     dev     coeff     coeff     sens     corr
   1452    2007     556    0.995   0.191    0.362      3.424    0.146    0.514

  mean indices vs their standard deviations       robust mean efficiency results
      correlation    slope    intercept             # improved    # unimproved
       -0.054       -0.038      0.299                    151            405

 |---------------- robust mean efficiency gain and loss results ----------------|

   median      interquartile      minimum       lower       upper       maximum
    gain           range            gain        hinge       hinge         gain
    1.15            0.41            0.24         1.04        1.44         4.30

   median      interquartile      minimum       lower       upper       maximum
    loss           range            loss        hinge       hinge         loss
    0.94            0.11            0.00         0.89        1.00         1.00

 |----------- standard chronology auto and partial autocorrelations ------------|

 lag           t-1    t-2    t-3    t-4    t-5    t-6    t-7    t-8    t-9   t-10
 acf         0.513  0.429  0.402  0.399  0.354  0.357  0.297  0.229  0.176  0.223
 pacf        0.513  0.225  0.166  0.149  0.062  0.093 -0.006 -0.059 -0.066  0.069
 95% c.l.    0.085  0.105  0.117  0.126  0.135  0.142  0.148  0.152  0.155  0.156

 |------------------ standard chronology autoregressive model ------------------|

 ord    rsq    t-1    t-2    t-3    t-4    t-5    t-6    t-7    t-8    t-9   t-10
  6   0.346  0.320  0.119  0.092  0.116  0.031  0.098

 |======================= pooled autoregression analysis =======================|

 pooled autocorrelations:

 lag     t= -1  t= -2  t= -3  t= -4  t= -5  t= -6  t= -7  t= -8  t= -9  t=-10
         0.482  0.456  0.474  0.418  0.353  0.319  0.278  0.236  0.168  0.180

 yule-walker estimates of autoregression:

 order   t= -1  t= -2  t= -3  t= -4  t= -5  t= -6  t= -7  t= -8  t= -9  t=-10
    1    0.482
    2    0.342  0.291
    3    0.268  0.205  0.253
    4    0.239  0.181  0.223  0.114
    5    0.237  0.177  0.220  0.110  0.017
    6    0.237  0.178  0.221  0.110  0.018 -0.003
    7    0.237  0.178  0.223  0.115  0.021  0.001 -0.018
    8    0.237  0.178  0.223  0.117  0.026  0.005 -0.013 -0.023
    9    0.235  0.177  0.223  0.119  0.034  0.021  0.000 -0.006 -0.071
   10    0.237  0.177  0.223  0.118  0.033  0.018 -0.005 -0.010 -0.076  0.023

 last term in each row above equals the partial autocorrelation coefficient

 akaike information criterion:

      ar( 0)      ar( 1)      ar( 2)      ar( 3)      ar( 4)      ar( 5)  
     5225.72     5080.45     5033.19     4998.27     4993.00     4994.84

      ar( 6)      ar( 7)      ar( 8)      ar( 9)      ar(10)  
     4996.84     4998.65     5000.37     4999.56     5001.26

 selected autoregression order:   4

 ar order selection criterion: ipp=0  first-minimum aic selection

 the aic trace should be checked to see if ar order selection criterion <ipp>
 is adequate. e.g. if ar-orders of the first-minimum and the full-minimum aic
 are close, an arstan run with full-minimum aic order selection might be tried

 autoregression coefficients:

  t= -1   t= -2   t= -3   t= -4   t= -5   t= -6   t= -7   t= -8   t= -9   t=-10   
  0.239   0.181   0.223   0.114

 r-squared due to pooled autoregression:   35.14 pct
 variance inflation from autoregression:  154.18 pct

 impulse response function weights for this ar ( 4) process out to order 50:

  1.0000   0.239   0.238   0.323   0.288   0.208   0.201   0.187   0.160   0.141
  0.1273   0.113   0.100   0.089   0.079   0.070   0.062   0.055   0.049   0.044
  0.0388   0.034   0.031   0.027   0.024   0.021   0.019   0.017   0.015   0.013
  0.0119   0.011   0.009   0.008   0.007   0.007   0.006   0.005   0.005   0.004
  0.0036   0.003   0.003   0.003   0.002   0.002   0.002   0.002   0.001   0.001

 |================== individual series autoregression analyses =================|

 |---------------- individual series autoregressive coefficients ---------------|

     series    ident    order     rsq     t-1     t-2     t-3   .....    t-ip
         1   CHN01A       4     0.376   0.472   0.085   0.118   0.034
         2   CHN01B       4     0.334   0.246   0.201   0.183   0.110
         3   CHN02A       4     0.686   0.587   0.260   0.068  -0.065
         4   CHN02B       4     0.472   0.299   0.290   0.130   0.092
         5   CHN03A       4     0.616   0.743  -0.048   0.022   0.113
         6   CHN04A       4     0.528   0.331   0.310   0.184  -0.001
         7   CHN04B       4     0.527   0.452   0.274   0.133  -0.070
         8   CHN05A       4     0.367   0.465   0.135   0.089  -0.006
         9   CHN06A       4     0.510   0.323   0.485   0.072  -0.107
        10   CHN06B       4     0.558   0.427   0.227   0.130   0.050
        11   CHN07A       4     0.630   0.689   0.095   0.073  -0.042
        12   CHN07B       4     0.454   0.597   0.083   0.013   0.022
        13   CHN08A       4     0.512   0.473   0.185   0.087   0.058
        14   CHN08B       4     0.647   0.497   0.286   0.032   0.047
        15   CHN09A       4     0.327   0.438   0.129   0.166  -0.121
        16   CHN09B       4     0.442   0.516   0.083   0.183  -0.046
        17   CHN12A       4     0.597   0.441   0.201   0.151   0.065
        18   CHN12B       4     0.663   0.571   0.205   0.226  -0.159
        19   CHN12C       4     0.611   0.558   0.200   0.106  -0.036

     series    ident    order     rsq     t-1     t-2     t-3   .....    t-ip
        20   CHN14A       4     0.492   0.400   0.257   0.061   0.085
        21   CHN14B       4     0.434   0.353   0.171   0.142   0.127
        22   CHN15A       4     0.494   0.454   0.182   0.228  -0.086
        23   CHN15B       4     0.406   0.414   0.148   0.216  -0.044
        24   CHN16A       4     0.461   0.408   0.080   0.185   0.132
        25   CHN16B       4     0.453   0.470   0.037   0.194   0.081
        26   CHN18A       4     0.469   0.590   0.040   0.079   0.034
        27   CHN18B       4     0.517   0.613   0.018   0.077   0.080
        28   CHN19A       4     0.405   0.330   0.149   0.173   0.125
        29   CHN19B       4     0.609   0.480   0.186   0.183   0.004
        30   CHN20A       4     0.523   0.398   0.223   0.156   0.046
        31   CHN20B       4     0.090   0.150   0.062   0.170   0.062
        32   CHN21A       4     0.388   0.574  -0.040   0.138   0.004
        33   CHN21B       4     0.385   0.470   0.109  -0.036   0.182
        34   CHN22A       4     0.361   0.342   0.263   0.063   0.048
        35   CHN22B       4     0.226   0.387   0.095  -0.073   0.170
        36   CHN23A       4     0.585   0.490   0.109   0.142   0.114
        37   CHN23B       4     0.492   0.545   0.175  -0.027   0.074
        38   CHN24B       4     0.313   0.521   0.022   0.075  -0.045
        39   CHN25A       4     0.529   0.637   0.079   0.018   0.034

     series    ident    order     rsq     t-1     t-2     t-3   .....    t-ip
        40   CHN25C       4     0.535   0.537   0.190  -0.029   0.106
        41   CHN27A       4     0.313   0.473  -0.069   0.158   0.094
        42   CHN28A       4     0.563   0.756  -0.014  -0.065   0.091

 |------------- summary statistics for autoregressive coefficients -------------|

                        order     rsq     t-1     t-2     t-3   .....    t-ip
   arithmetic mean        4     0.474   0.474   0.147   0.105   0.035
   standard deviation     0     0.123   0.125   0.111   0.080   0.080
   median                 4     0.492   0.471   0.149   0.124   0.048
   interquartile range    0     0.169   0.158   0.126   0.107   0.128
   minimum value          4     0.090   0.150  -0.069  -0.073  -0.159
   lower hinge            4     0.388   0.400   0.080   0.063  -0.036
   upper hinge            4     0.558   0.558   0.205   0.170   0.092
   maximum value          4     0.686   0.756   0.485   0.228   0.182

 |------------------- statistics of prewhitened tree-ring data -----------------|

 series   ident   frst   last   year    mean   stdev   skew   kurt   sens   ac(1)
     1  CHN01A    1762   2007    246   1.000   0.213  0.270  3.630  0.234  -0.002
     2  CHN01B    1727   2007    281   1.000   0.189 -0.096  3.105  0.217  -0.001
     3  CHN02A    1843   2007    165   1.000   0.251  0.620  5.067  0.260  -0.006
     4  CHN02B    1860   2007    148   1.000   0.185  0.397  4.601  0.205   0.004
     5  CHN03A    1650   1887    238   1.000   0.234  0.852  4.515  0.246  -0.001
     6  CHN04A    1710   1975    266   1.000   0.265  0.103  4.515  0.294  -0.001
     7  CHN04B    1694   1976    283   1.001   0.254 -0.247  4.265  0.292  -0.027
     8  CHN05A    1767   1994    228   1.000   0.145  0.025  3.621  0.166  -0.001
     9  CHN06A    1853   2007    155   1.000   0.292  0.842  5.385  0.304   0.006
    10  CHN06B    1798   2007    210   1.000   0.242  0.697  5.833  0.268   0.007
    11  CHN07A    1641   1941    301   1.000   0.242  0.241  4.043  0.277  -0.002
    12  CHN07B    1662   2007    346   1.000   0.314  3.034 32.474  0.299   0.064
    13  CHN08A    1651   1913    263   1.000   0.164  0.155  3.764  0.189  -0.007
    14  CHN08B    1721   2007    287   1.000   0.212  0.152  4.177  0.238   0.009
    15  CHN09A    1760   2007    248   1.000   0.260 -0.244  2.900  0.307   0.010
    16  CHN09B    1771   2007    237   1.000   0.304  0.832  6.086  0.330   0.001
    17  CHN12A    1667   2007    341   1.000   0.212 -0.358  3.784  0.243  -0.004
    18  CHN12B    1667   1917    251   1.000   0.247  0.046  3.373  0.283  -0.003
    19  CHN12C    1684   2007    324   1.000   0.224 -0.160  3.612  0.260   0.003

 series   ident   frst   last   year    mean   stdev   skew   kurt   sens   ac(1)
    20  CHN14A    1590   2007    418   1.000   0.263  0.400  4.309  0.289  -0.004
    21  CHN14B    1620   2007    388   1.000   0.266  0.234  3.827  0.296   0.002
    22  CHN15A    1747   2007    261   1.000   0.302  0.469  4.444  0.331   0.001
    23  CHN15B    1649   2007    359   1.000   0.325  0.290  3.635  0.372  -0.001
    24  CHN16A    1723   2007    285   1.000   0.282  0.828  6.309  0.313  -0.008
    25  CHN16B    1720   2007    288   1.000   0.291  0.329  3.286  0.334  -0.010
    26  CHN18A    1717   2007    291   1.000   0.358  0.599  5.300  0.399   0.008
    27  CHN18B    1708   2007    300   1.000   0.317  0.142  3.885  0.371   0.009
    28  CHN19A    1726   2007    282   1.000   0.270  0.345  5.403  0.302  -0.009
    29  CHN19B    1719   2007    289   1.000   0.198  0.413  4.176  0.216   0.000
    30  CHN20A    1726   2007    282   1.000   0.309  0.324  5.554  0.340   0.005
    31  CHN20B    1766   1943    178   1.000   0.196 -0.122  3.007  0.225  -0.005
    32  CHN21A    1691   1832    142   1.000   0.207  0.273  6.583  0.240  -0.002
    33  CHN21B    1696   1960    265   1.000   0.281  0.740  7.092  0.305  -0.017
    34  CHN22A    1452   1873    422   1.000   0.260  0.287  3.530  0.287  -0.005
    35  CHN22B    1721   2007    287   1.000   0.283  0.225  6.221  0.303   0.010
    36  CHN23A    1760   1930    171   1.000   0.191  0.415  4.522  0.219  -0.005
    37  CHN23B    1627   2007    381   1.000   0.226  0.206  4.832  0.252   0.003
    38  CHN24B    1739   2007    269   1.000   0.378  0.708  4.621  0.403   0.010
    39  CHN25A    1493   2007    515   1.000   0.234  0.189  4.169  0.260  -0.006

 series   ident   frst   last   year    mean   stdev   skew   kurt   sens   ac(1)
    40  CHN25C    1657   2007    351   1.000   0.196  0.498  5.691  0.208  -0.007
    41  CHN27A    1867   1999    133   1.000   0.226 -0.051  3.358  0.254   0.008
    42  CHN28A    1513   1913    401   1.000   0.226  0.501  4.500  0.247  -0.007

 |------------- summary of prewhitened tree-ring series statistics -------------|

                                year    mean   stdev   skew   kurt   sens   ac(1)
 arithmetic mean                 280   1.000   0.251  0.367  5.167  0.278   0.000
 standard deviation               82   0.000   0.051  0.525  4.439  0.054   0.013
 median (50th quantile)          282   1.000   0.249  0.288  4.376  0.280  -0.001
 interquartile range              86   0.000   0.070  0.358  1.749  0.065   0.010
 minimum value                   133   1.000   0.145 -0.358  2.900  0.166  -0.027
 lower hinge (25th quantile)     238   1.000   0.212  0.142  3.635  0.240  -0.005
 upper hinge (75th quantile)     324   1.000   0.283  0.501  5.385  0.305   0.005
 maximum value                   515   1.001   0.378  3.034 32.474  0.403   0.064

 |-------------------- all possible series rbar statistics ---------------------|

   total    mean   standard   standard  skewess   kurtosis   minimum   maximum
   corrs    rbar   deviation    error    coeff      coeff      corr      corr
    855    0.301     0.108      0.004    0.511      5.018    -0.108     0.825

   minimum correlation: -0.108   series  CHN06A     and  CHN08A       61 years
   maximum correlation:  0.825   series  CHN12A     and  CHN12C      324 years

       percent of all possible correlations used (n>20 years):      99.30
       percent of all possible tree-ring years used in rbar:        38.23

 |=================== prewhitened data common period analyses ==================|

 |----------------------- statistics of the common period ----------------------|

                 *** no series found in common analysis period ***

 |--------------------------- running rbar statistics --------------------------|

    year   1535.  1560.  1585.  1610.  1635.  1660.  1685.  1710.  1735.  1760.
    corr      1.     3.     3.     3.     6.    15.    55.   105.   190.   406.
    rbar  0.075  0.114  0.238  0.269  0.137  0.229  0.234  0.307  0.275  0.240
    sdev  0.331  0.212  0.135  0.176  0.104  0.217  0.193  0.199  0.170  0.168
    serr  0.000  0.122  0.078  0.101  0.043  0.056  0.026  0.019  0.012  0.008
    eps   0.193  0.278  0.515  0.617  0.507  0.762  0.823  0.902  0.912  0.913
    nss     2.9    3.0    3.4    4.4    6.5   10.7   15.2   20.8   27.5   33.2

    year   1785.  1810.  1835.  1860.  1885.  1910.  1935.  1960.
    corr    528.   630.   666.   630.   703.   595.   528.   435.
    rbar  0.310  0.395  0.373  0.335  0.401  0.412  0.275  0.302
    sdev  0.159  0.152  0.158  0.156  0.158  0.146  0.163  0.158
    serr  0.007  0.006  0.006  0.006  0.006  0.006  0.007  0.008
    eps   0.943  0.961  0.958  0.952  0.964  0.964  0.930  0.934
    nss    36.7   37.7   37.9   39.1   39.7   37.8   35.1   32.5

 |======================== residual chronology statistics ======================|

 |----------------- robust mean residual chronology statistics -----------------|

  first    last    total    mean    stdrd    skew    kurtosis    mean    serial
   year    year    years   index     dev     coeff     coeff     sens     corr
   1452    2007     556    0.998   0.151   -0.012      4.788    0.173   -0.125

  mean indices vs their standard deviations       robust mean efficiency results
      correlation    slope    intercept             # improved    # unimproved
        0.026        0.016      0.156                    227            329

 |---------------- robust mean efficiency gain and loss results ----------------|

   median      interquartile      minimum       lower       upper       maximum
    gain           range            gain        hinge       hinge         gain
    1.18            0.39            0.22         1.05        1.45         4.18

   median      interquartile      minimum       lower       upper       maximum
    loss           range            loss        hinge       hinge         loss
    0.96            0.11            0.00         0.89        1.00         1.00

 |----------- residual chronology auto and partial autocorrelations ------------|

 lag           t-1    t-2    t-3    t-4    t-5    t-6    t-7    t-8    t-9   t-10
 acf        -0.125 -0.112 -0.005  0.053 -0.011  0.094  0.032 -0.016 -0.075  0.054
 pacf       -0.125 -0.130 -0.039  0.034 -0.003  0.107  0.063  0.021 -0.063  0.026
 95% c.l.    0.085  0.086  0.087  0.087  0.087  0.087  0.088  0.088  0.088  0.089

 |------------------ residual chronology autoregressive model ------------------|

 ord    rsq    t-1    t-2    t-3    t-4    t-5    t-6    t-7    t-8    t-9   t-10
  2   0.034 -0.142 -0.132

 |---------- rewhitened chronology auto and partial autocorrelations -----------|

 lag           t-1    t-2    t-3    t-4    t-5    t-6    t-7    t-8    t-9   t-10
 acf        -0.001 -0.005  0.002  0.016  0.021  0.109  0.039 -0.008 -0.068  0.045
 pacf       -0.001 -0.005  0.002  0.016  0.021  0.109  0.040 -0.007 -0.070  0.041
 95% c.l.    0.085  0.085  0.085  0.085  0.085  0.085  0.086  0.086  0.086  0.086

 |----------------- rewhitened chronology autoregressive model -----------------|

 ord    rsq    t-1    t-2    t-3    t-4    t-5    t-6    t-7    t-8    t-9   t-10
  4   0.001 -0.001 -0.005  0.002  0.016

 |========================= arstan chronology statistics =======================|

 |----------------- robust mean arstan chronology statistics -------------------|


  first    last    total    mean    stdrd    skew    kurtosis    mean    serial
   year    year    years   index     dev     coeff     coeff     sens     corr
   1452    2007      556   0.996   0.193    0.342      3.224    0.146    0.526

 |------------ arstan chronology auto and partial autocorrelations -------------|

 lag           t-1    t-2    t-3    t-4    t-5    t-6    t-7    t-8    t-9   t-10
 acf         0.526  0.502  0.526  0.478  0.407  0.421  0.359  0.299  0.244  0.265
 pacf        0.526  0.311  0.277  0.135  0.011  0.070 -0.020 -0.058 -0.090  0.033
 95% c.l.    0.085  0.106  0.122  0.137  0.148  0.156  0.164  0.170  0.174  0.176

 |------------------- arstan chronology autoregressive model -------------------|

 ord    rsq    t-1    t-2    t-3    t-4    t-5    t-6    t-7    t-8    t-9   t-10
  4   0.410  0.237  0.186  0.239  0.135

 |================ as jim morrison would say, "this is the end" ================|
