# Supplementary material for: Climate-Driven Synchronized Growth of Alpine Trees in the Southeast Tibetan Plateau
Source: PLoS One. 2016 Jun 3;11(6):e0156126. doi: 10.1371/journal.pone.0156126 (PMC4892591; doi:10.1371/journal.pone.0156126)
Supplement: S1 Data — (ZIP) [file pone.0156126.s001.zip › S1_Data/chin017/chin017.txt_tabs]

year	num	seg	age	raw	std	res	ars
1452	1.	422.000	1.000	0.451	1.142	1.093	1.117
1453	1.	422.000	2.000	0.411	1.044	0.984	1.028
1454	1.	422.000	3.000	0.413	1.053	1.003	1.042
1455	1.	422.000	4.000	0.463	1.184	1.142	1.189
1456	1.	422.000	5.000	0.250	0.641	0.572	0.646
1457	1.	422.000	6.000	0.417	1.073	1.098	1.062
1458	1.	422.000	7.000	0.416	1.074	1.098	1.097
1459	1.	422.000	8.000	0.453	1.174	1.162	1.141
1460	1.	422.000	9.000	0.526	1.367	1.361	1.387
1461	1.	422.000	10.000	0.588	1.534	1.418	1.566
1462	1.	422.000	11.000	0.355	0.929	0.729	0.979
1463	1.	422.000	12.000	0.181	0.475	0.328	0.530
1464	1.	422.000	13.000	0.594	1.565	1.569	1.624
1465	1.	422.000	14.000	0.571	1.509	1.425	1.550
1466	1.	422.000	15.000	0.489	1.297	1.160	1.299
1467	1.	422.000	16.000	0.419	1.115	0.977	1.235
1468	1.	422.000	17.000	0.502	1.341	1.138	1.444
1469	1.	422.000	18.000	0.376	1.008	0.811	1.091
1470	1.	422.000	19.000	0.391	1.051	0.930	1.120
1471	1.	422.000	20.000	0.352	0.950	0.882	1.054
1472	1.	422.000	21.000	0.547	1.481	1.435	1.542
1473	1.	422.000	22.000	0.379	1.030	0.936	1.114
1474	1.	422.000	23.000	0.372	1.014	0.923	1.075
1475	1.	422.000	24.000	0.396	1.083	1.029	1.196
1476	1.	422.000	25.000	0.531	1.457	1.372	1.521
1477	1.	422.000	26.000	0.349	0.961	0.847	1.038
1478	1.	422.000	27.000	0.445	1.230	1.145	1.303
1479	1.	422.000	28.000	0.373	1.034	0.935	1.154
1480	1.	422.000	29.000	0.377	1.049	0.944	1.105
1481	1.	422.000	30.000	0.312	0.871	0.831	0.957
1482	1.	422.000	31.000	0.488	1.367	1.351	1.429
1483	1.	422.000	32.000	0.330	0.928	0.868	1.005
1484	1.	422.000	33.000	0.260	0.733	0.691	0.774
1485	1.	422.000	34.000	0.285	0.807	0.849	0.889
1486	1.	422.000	35.000	0.291	0.827	0.874	0.858
1487	1.	422.000	36.000	0.335	0.955	1.061	0.958
1488	1.	422.000	37.000	0.327	0.935	1.037	0.952
1489	1.	422.000	38.000	0.280	0.803	0.875	0.813
1490	1.	422.000	39.000	0.266	0.766	0.850	0.772
1491	1.	422.000	40.000	0.318	0.919	1.017	0.914
1492	1.	422.000	41.000	0.338	0.980	1.071	0.963
1493	2.	468.500	21.500	0.434	1.021	1.054	0.959
1494	2.	468.500	22.500	0.390	0.863	0.884	0.824
1495	2.	468.500	23.500	0.486	1.118	1.128	1.062
1496	2.	468.500	24.500	0.469	1.081	1.053	1.024
1497	2.	468.500	25.500	0.494	1.107	1.076	1.050
1498	2.	468.500	26.500	0.417	0.976	0.910	0.922
1499	2.	468.500	27.500	0.474	1.110	1.109	1.113
1500	2.	468.500	28.500	0.392	0.964	0.918	0.946
1501	2.	468.500	29.500	0.328	0.828	0.857	0.854
1502	2.	468.500	30.500	0.384	0.871	0.956	0.929
1503	2.	468.500	31.500	0.503	1.138	1.149	1.107
1504	2.	468.500	32.500	0.498	1.091	1.052	1.028
1505	2.	468.500	33.500	0.453	1.012	0.957	0.952
1506	2.	468.500	34.500	0.468	1.105	1.089	1.100
1507	2.	468.500	35.500	0.410	0.929	0.901	0.936
1508	2.	468.500	36.500	0.502	1.233	1.223	1.220
1509	2.	468.500	37.500	0.531	1.282	1.253	1.312
1510	2.	468.500	38.500	0.410	0.983	0.866	0.979
1511	2.	468.500	39.500	0.420	1.004	0.967	1.061
1512	2.	468.500	40.500	0.335	0.750	0.697	0.804
1513	3.	446.000	28.000	0.327	0.948	0.959	0.956
1514	3.	446.000	29.000	0.426	0.908	1.026	0.993
1515	3.	446.000	30.000	0.338	0.766	0.801	0.756
1516	3.	446.000	31.000	0.260	0.740	0.837	0.746
1517	3.	446.000	32.000	0.368	0.705	0.978	0.868
1518	3.	446.000	33.000	0.401	0.694	0.935	0.803
1519	3.	446.000	34.000	0.431	0.744	0.975	0.821
1520	3.	446.000	35.000	0.478	0.877	1.070	0.935
1521	3.	446.000	36.000	0.558	0.959	1.095	0.989
1522	3.	446.000	37.000	0.416	0.853	1.044	0.969
1523	3.	446.000	38.000	0.515	0.901	0.833	0.790
1524	3.	446.000	39.000	0.538	0.919	0.989	0.925
1525	3.	446.000	40.000	0.537	0.983	0.970	0.907
1526	3.	446.000	41.000	0.639	1.167	1.182	1.098
1527	3.	446.000	42.000	0.634	1.155	1.182	1.149
1528	3.	446.000	43.000	0.449	0.959	1.080	1.105
1529	3.	446.000	44.000	0.439	0.796	0.930	0.995
1530	3.	446.000	45.000	0.513	0.865	0.984	1.048
1531	3.	446.000	46.000	0.271	0.457	0.618	0.671
1532	3.	446.000	47.000	0.223	0.705	0.710	0.652
1533	3.	446.000	48.000	0.186	0.580	0.804	0.672
1534	3.	446.000	49.000	0.261	0.851	1.048	0.839
1535	3.	446.000	50.000	0.213	0.696	0.950	0.738
1536	3.	446.000	51.000	0.209	0.684	0.878	0.675
1537	3.	446.000	52.000	0.191	0.627	0.770	0.573
1538	3.	446.000	53.000	0.237	0.779	0.923	0.687
1539	3.	446.000	54.000	0.258	0.850	1.025	0.772
1540	3.	446.000	55.000	0.304	0.990	1.068	0.826
1541	3.	446.000	56.000	0.521	0.919	0.996	0.795
1542	3.	446.000	57.000	0.484	0.841	0.908	0.742
1543	3.	446.000	58.000	0.383	1.184	1.257	1.095
1544	3.	446.000	59.000	0.497	0.923	1.210	1.122
1545	3.	446.000	60.000	0.403	0.704	0.820	0.788
1546	3.	446.000	61.000	0.348	1.096	1.214	1.179
1547	3.	446.000	62.000	0.449	0.786	1.086	1.130
1548	3.	446.000	63.000	0.331	1.107	1.078	1.110
1549	3.	446.000	64.000	0.300	1.005	0.992	1.059
1550	3.	446.000	65.000	0.291	0.976	0.931	1.016
1551	3.	446.000	66.000	0.221	0.742	0.771	0.827
1552	3.	446.000	67.000	0.328	1.023	1.070	1.059
1553	3.	446.000	68.000	0.435	1.127	1.113	1.108
1554	3.	446.000	69.000	0.239	0.806	0.762	0.763
1555	3.	446.000	70.000	0.344	0.723	0.725	0.682
1556	3.	446.000	71.000	0.386	0.702	0.967	0.880
1557	3.	446.000	72.000	0.396	0.673	0.875	0.750
1558	3.	446.000	73.000	0.403	0.937	0.987	0.809
1559	3.	446.000	74.000	0.516	0.944	1.119	0.967
1560	3.	446.000	75.000	0.463	0.918	0.908	0.797
1561	3.	446.000	76.000	0.462	0.980	1.000	0.876
1562	3.	446.000	77.000	0.549	0.903	1.066	0.971
1563	3.	446.000	78.000	0.558	0.889	0.811	0.735
1564	3.	446.000	79.000	0.618	0.984	1.057	0.938
1565	3.	446.000	80.000	0.409	1.071	1.064	0.982
1566	3.	446.000	81.000	0.548	1.479	1.428	1.351
1567	3.	446.000	82.000	0.568	1.265	1.121	1.160
1568	3.	446.000	83.000	0.703	1.435	1.247	1.339
1569	3.	446.000	84.000	0.829	1.315	1.079	1.266
1570	3.	446.000	85.000	0.568	1.042	0.809	1.011
1571	3.	446.000	86.000	0.811	1.443	1.411	1.557
1572	3.	446.000	87.000	0.576	1.188	0.919	1.154
1573	3.	446.000	88.000	0.408	0.774	0.864	1.036
1574	3.	446.000	89.000	0.529	0.945	1.090	1.253
1575	3.	446.000	90.000	0.558	0.999	0.863	1.029
1576	3.	446.000	91.000	0.656	1.367	1.247	1.327
1577	3.	446.000	92.000	1.062	1.667	1.382	1.528
1578	3.	446.000	93.000	0.886	1.442	0.933	1.155
1579	3.	446.000	94.000	0.732	1.147	1.042	1.252
1580	3.	446.000	95.000	0.740	1.159	1.086	1.331
1581	3.	446.000	96.000	0.864	1.399	1.168	1.389
1582	3.	446.000	97.000	0.904	1.461	1.027	1.256
1583	3.	446.000	98.000	0.910	1.468	1.178	1.414
1584	3.	446.000	99.000	0.926	1.447	1.102	1.373
1585	3.	446.000	100.000	0.710	1.129	1.065	1.332
1586	3.	446.000	101.000	0.743	1.184	0.880	1.150
1587	3.	446.000	102.000	0.718	1.120	0.947	1.175
1588	3.	446.000	103.000	0.653	1.018	0.854	1.041
1589	3.	446.000	104.000	0.695	1.083	1.048	1.163
1590	4.	439.000	79.000	0.576	1.012	1.064	1.168
1591	4.	439.000	80.000	0.596	1.046	1.078	1.178
1592	4.	439.000	81.000	0.564	0.992	1.060	1.176
1593	4.	439.000	82.000	0.611	1.083	1.021	1.152
1594	4.	439.000	83.000	0.528	0.890	0.921	1.049
1595	4.	439.000	84.000	0.512	0.986	1.021	1.121
1596	4.	439.000	85.000	0.469	0.890	0.906	0.999
1597	4.	439.000	86.000	0.443	0.907	0.855	0.906
1598	4.	439.000	87.000	0.454	0.939	0.941	0.952
1599	4.	439.000	88.000	0.396	0.890	0.836	0.823
1600	4.	439.000	89.000	0.452	1.023	1.178	1.107
1601	4.	439.000	90.000	0.441	0.992	1.002	0.976
1602	4.	439.000	91.000	0.610	1.316	1.182	1.153
1603	4.	439.000	92.000	0.489	1.022	0.859	0.896
1604	4.	439.000	93.000	0.568	0.949	0.796	0.807
1605	4.	439.000	94.000	0.502	1.027	1.024	0.992
1606	4.	439.000	95.000	0.485	0.931	1.038	0.997
1607	4.	439.000	96.000	0.576	1.209	1.269	1.214
1608	4.	439.000	97.000	0.556	1.201	1.254	1.282
1609	4.	439.000	98.000	0.621	1.126	0.979	1.085
1610	4.	439.000	99.000	0.637	1.265	1.220	1.340
1611	4.	439.000	100.000	0.593	1.350	1.209	1.394
1612	4.	439.000	101.000	0.646	1.442	1.258	1.467
1613	4.	439.000	102.000	0.559	1.232	0.995	1.265
1614	4.	439.000	103.000	0.612	1.389	1.198	1.475
1615	4.	439.000	104.000	0.618	1.332	0.911	1.223
1616	4.	439.000	105.000	0.420	1.181	0.910	1.163
1617	4.	439.000	106.000	0.454	1.132	1.109	1.326
1618	4.	439.000	107.000	0.522	1.159	1.002	1.215
1619	4.	439.000	108.000	0.586	1.347	1.219	1.393
1620	5.	428.800	87.400	0.626	1.413	1.185	1.410
1621	5.	428.800	88.400	0.532	1.388	0.987	1.243
1622	5.	428.800	89.400	0.516	1.164	1.040	1.286
1623	5.	428.800	90.400	0.667	1.439	1.180	1.430
1624	5.	428.800	91.400	0.624	1.214	1.015	1.271
1625	5.	428.800	92.400	0.489	1.298	0.930	1.166
1626	5.	428.800	93.400	0.475	1.241	1.005	1.223
1627	6.	420.833	78.833	0.443	1.094	0.873	1.067
1628	6.	420.833	79.833	0.406	0.925	0.825	0.951
1629	6.	420.833	80.833	0.456	1.035	1.052	1.123
1630	6.	420.833	81.833	0.604	1.207	1.160	1.222
1631	6.	420.833	82.833	0.608	1.189	1.102	1.176
1632	6.	420.833	83.833	0.601	1.248	1.157	1.262
1633	6.	420.833	84.833	0.491	1.079	0.920	1.079
1634	6.	420.833	85.833	0.523	0.998	0.927	1.060
1635	6.	420.833	86.833	0.451	0.897	0.808	0.916
1636	6.	420.833	87.833	0.574	1.147	1.160	1.200
1637	6.	420.833	88.833	0.516	1.068	1.008	1.064
1638	6.	420.833	89.833	0.506	1.037	1.005	1.046
1639	6.	420.833	90.833	0.449	0.903	0.899	0.958
1640	6.	420.833	91.833	0.484	0.977	0.977	1.014
1641	7.	403.714	79.714	0.541	0.953	0.944	0.959
1642	7.	403.714	80.714	0.608	1.111	1.130	1.120
1643	7.	403.714	81.714	0.620	1.168	1.112	1.133
1644	7.	403.714	82.714	0.543	1.028	0.953	1.000
1645	7.	403.714	83.714	0.503	0.938	0.902	0.950
1646	7.	403.714	84.714	0.504	0.904	0.886	0.919
1647	7.	403.714	85.714	0.618	1.176	1.108	1.097
1648	7.	403.714	86.714	0.541	1.020	0.951	0.949
1649	8.	398.125	76.875	0.497	0.960	0.973	0.956
1650	9.	380.333	69.333	0.369	0.798	0.848	0.842
1651	10.	368.600	63.400	0.275	0.623	0.744	0.699
1652	10.	368.600	64.400	0.390	0.871	1.056	0.941
1653	10.	368.600	65.400	0.386	0.867	0.866	0.758
1654	10.	368.600	66.400	0.468	0.972	1.106	0.954
1655	10.	368.600	67.400	0.477	1.010	1.030	0.929
1656	10.	368.600	68.400	0.408	0.842	0.849	0.764
1657	11.	367.000	63.182	0.504	1.108	1.161	1.056
1658	11.	367.000	64.182	0.456	0.974	0.936	0.887
1659	11.	367.000	65.182	0.467	1.008	1.027	0.951
1660	11.	367.000	66.182	0.452	0.953	1.017	0.972
1661	11.	367.000	67.182	0.421	0.927	0.946	0.913
1662	12.	365.250	62.583	0.462	1.037	1.073	1.025
1663	12.	365.250	63.583	0.444	0.945	0.959	0.938
1664	12.	365.250	64.583	0.357	0.756	0.803	0.772
1665	12.	365.250	65.583	0.427	0.936	1.055	0.986
1666	12.	365.250	66.583	0.425	0.984	1.080	1.026
1667	14.	355.357	58.071	0.389	0.856	0.948	0.895
1668	14.	355.357	59.071	0.364	0.841	0.980	0.932
1669	14.	355.357	60.071	0.418	0.939	1.048	1.018
1670	14.	355.357	61.071	0.407	0.915	0.971	0.944
1671	14.	355.357	62.071	0.443	0.961	1.052	1.017
1672	14.	355.357	63.071	0.499	1.094	1.121	1.113
1673	14.	355.357	64.071	0.503	1.041	1.050	1.071
1674	14.	355.357	65.071	0.500	1.073	1.057	1.093
1675	14.	355.357	66.071	0.439	0.967	0.903	0.967
1676	14.	355.357	67.071	0.378	0.834	0.750	0.789
1677	14.	355.357	68.071	0.399	0.841	0.890	0.863
1678	14.	355.357	69.071	0.337	0.696	0.745	0.679
1679	14.	355.357	70.071	0.468	0.994	1.132	0.981
1680	14.	355.357	71.071	0.503	1.071	1.135	1.019
1681	14.	355.357	72.071	0.386	0.833	0.904	0.820
1682	14.	355.357	73.071	0.412	0.876	0.985	0.906
1683	14.	355.357	74.071	0.394	0.828	0.898	0.847
1684	15.	353.267	70.133	0.396	0.843	0.926	0.836
1685	15.	353.267	71.133	0.377	0.789	0.917	0.809
1686	15.	353.267	72.133	0.425	0.860	0.994	0.875
1687	15.	353.267	73.133	0.454	0.929	1.032	0.914
1688	15.	353.267	74.133	0.446	0.924	1.015	0.912
1689	15.	353.267	75.133	0.404	0.848	0.909	0.824
1690	15.	353.267	76.133	0.470	0.978	1.052	0.962
1691	16.	340.062	72.375	0.454	0.937	0.968	0.899
1692	16.	340.062	73.375	0.411	0.878	0.872	0.793
1693	16.	340.062	74.375	0.483	0.883	0.988	0.893
1694	17.	336.706	71.000	0.397	0.871	0.883	0.795
1695	17.	336.706	72.000	0.467	1.001	1.071	0.946
1696	18.	332.722	69.000	0.462	0.908	0.909	0.813
1697	18.	332.722	70.000	0.445	0.874	0.893	0.782
1698	18.	332.722	71.000	0.312	0.582	0.608	0.488
1699	18.	332.722	72.000	0.412	0.781	0.943	0.735
1700	18.	332.722	73.000	0.392	0.760	0.922	0.697
1701	18.	332.722	74.000	0.525	1.041	1.216	0.957
1702	18.	332.722	75.000	0.541	1.054	1.127	0.946
1703	18.	332.722	76.000	0.467	0.918	0.975	0.858
1704	18.	332.722	77.000	0.552	1.120	1.170	1.084
1705	18.	332.722	78.000	0.449	0.920	0.894	0.872
1706	18.	332.722	79.000	0.542	1.112	1.125	1.073
1707	18.	332.722	80.000	0.518	1.071	1.018	1.016
1708	19.	331.000	76.789	0.349	0.850	0.836	0.835
1709	19.	331.000	77.789	0.341	0.757	0.807	0.773
1710	20.	327.750	74.900	0.444	0.899	1.004	0.933
1711	20.	327.750	75.900	0.514	1.013	1.143	1.053
1712	20.	327.750	76.900	0.583	1.159	1.191	1.123
1713	20.	327.750	77.900	0.416	0.829	0.804	0.804
1714	20.	327.750	78.900	0.525	0.972	1.098	1.079
1715	20.	327.750	79.900	0.476	0.978	0.924	0.942
1716	20.	327.750	80.900	0.470	0.966	0.977	0.949
1717	21.	326.000	78.048	0.545	1.066	1.074	1.048
1718	21.	326.000	79.048	0.472	0.955	0.903	0.902
1719	22.	324.318	76.455	0.492	1.007	0.996	0.965
1720	23.	322.739	74.130	0.607	1.161	1.159	1.140
1721	25.	319.880	69.200	0.519	1.038	0.976	0.988
1722	25.	319.880	70.200	0.679	1.284	1.257	1.262
1723	26.	318.538	68.500	0.605	1.181	1.032	1.121
1724	26.	318.538	69.500	0.609	1.164	1.046	1.136
1725	26.	318.538	70.500	0.582	1.087	0.995	1.108
1726	28.	315.929	66.464	0.536	1.049	0.969	1.078
1727	29.	314.724	65.172	0.535	0.994	1.019	1.103
1728	29.	314.724	66.172	0.615	1.153	1.123	1.203
1729	29.	314.724	67.172	0.646	1.168	1.113	1.211
1730	29.	314.724	68.172	0.628	1.169	1.090	1.211
1731	29.	314.724	69.172	0.558	1.020	0.894	1.041
1732	29.	314.724	70.172	0.470	0.839	0.747	0.866
1733	29.	314.724	71.172	0.493	0.882	0.876	0.924
1734	29.	314.724	72.172	0.518	0.939	0.939	0.931
1735	29.	314.724	73.172	0.391	0.746	0.753	0.699
1736	29.	314.724	74.172	0.457	0.947	0.989	0.874
1737	29.	314.724	75.172	0.544	1.013	1.087	0.980
1738	29.	314.724	76.172	0.503	0.924	0.990	0.889
1739	30.	313.200	74.633	0.367	0.703	0.806	0.715
1740	30.	313.200	75.633	0.457	0.893	1.023	0.917
1741	30.	313.200	76.633	0.516	0.955	1.028	0.931
1742	30.	313.200	77.633	0.500	0.950	1.026	0.920
1743	30.	313.200	78.633	0.465	0.922	0.942	0.861
1744	30.	313.200	79.633	0.539	1.040	1.048	0.977
1745	30.	313.200	80.633	0.377	0.685	0.718	0.663
1746	30.	313.200	81.633	0.492	0.959	1.112	0.989
1747	31.	311.516	80.000	0.431	0.870	0.935	0.852
1748	31.	311.516	81.000	0.507	0.984	1.086	0.972
1749	31.	311.516	82.000	0.494	0.945	0.969	0.896
1750	31.	311.516	83.000	0.525	1.034	1.070	1.007
1751	31.	311.516	84.000	0.531	1.083	1.079	1.040
1752	31.	311.516	85.000	0.515	1.005	1.003	0.989
1753	31.	311.516	86.000	0.428	0.868	0.874	0.870
1754	31.	311.516	87.000	0.447	0.820	0.840	0.818
1755	31.	311.516	88.000	0.321	0.600	0.646	0.583
1756	31.	311.516	89.000	0.405	0.772	0.947	0.785
1757	31.	311.516	90.000	0.375	0.724	0.897	0.716
1758	31.	311.516	91.000	0.432	0.837	1.024	0.805
1759	31.	311.516	92.000	0.417	0.831	0.963	0.771
1760	33.	305.333	87.424	0.464	0.928	1.031	0.854
1761	33.	305.333	88.424	0.527	1.058	1.125	0.974
1762	34.	303.588	86.824	0.507	1.026	1.070	0.966
1763	34.	303.588	87.824	0.570	1.166	1.170	1.099
1764	34.	303.588	88.824	0.605	1.176	1.110	1.107
1765	34.	303.588	89.824	0.671	1.261	1.199	1.233
1766	35.	300.000	88.257	0.520	0.993	0.843	0.938
1767	36.	298.000	86.806	0.607	1.153	1.068	1.132
1768	36.	298.000	87.806	0.602	1.081	0.997	1.083
1769	36.	298.000	88.806	0.477	0.921	0.876	0.934
1770	36.	298.000	89.806	0.602	1.131	1.131	1.153
1771	37.	296.351	88.378	0.669	1.166	1.098	1.158
1772	37.	296.351	89.378	0.649	1.082	1.015	1.076
1773	37.	296.351	90.378	0.687	1.188	1.089	1.164
1774	37.	296.351	91.378	0.625	1.098	0.972	1.079
1775	37.	296.351	92.378	0.649	1.150	1.024	1.109
1776	37.	296.351	93.378	0.588	1.068	0.961	1.049
1777	37.	296.351	94.378	0.584	1.101	1.001	1.070
1778	37.	296.351	95.378	0.697	1.230	1.130	1.191
1779	37.	296.351	96.378	0.637	1.134	0.994	1.077
1780	37.	296.351	97.378	0.642	1.146	1.048	1.123
1781	37.	296.351	98.378	0.602	1.131	1.025	1.120
1782	37.	296.351	99.378	0.510	1.018	0.918	1.009
1783	37.	296.351	100.378	0.446	0.846	0.806	0.867
1784	37.	296.351	101.378	0.526	1.038	1.049	1.061
1785	37.	296.351	102.378	0.517	0.935	0.931	0.939
1786	37.	296.351	103.378	0.537	1.018	1.060	1.029
1787	37.	296.351	104.378	0.602	1.140	1.150	1.145
1788	37.	296.351	105.378	0.657	1.171	1.142	1.177
1789	37.	296.351	106.378	0.493	0.889	0.809	0.879
1790	37.	296.351	107.378	0.626	1.133	1.128	1.168
1791	37.	296.351	108.378	0.609	1.204	1.122	1.198
1792	37.	296.351	109.378	0.498	0.898	0.826	0.899
1793	37.	296.351	110.378	0.639	1.168	1.169	1.205
1794	37.	296.351	111.378	0.550	1.092	0.992	1.088
1795	37.	296.351	112.378	0.371	0.797	0.741	0.800
1796	37.	296.351	113.378	0.528	1.085	1.096	1.100
1797	37.	296.351	114.378	0.482	0.959	0.947	0.979
1798	38.	294.079	112.368	0.527	1.068	1.070	1.051
1799	38.	294.079	113.368	0.409	0.791	0.815	0.824
1800	38.	294.079	114.368	0.552	1.022	1.091	1.066
1801	38.	294.079	115.368	0.510	0.924	0.936	0.930
1802	38.	294.079	116.368	0.489	0.896	0.942	0.905
1803	38.	294.079	117.368	0.557	0.967	1.044	1.005
1804	38.	294.079	118.368	0.380	0.706	0.740	0.717
1805	38.	294.079	119.368	0.531	0.948	1.087	0.992
1806	38.	294.079	120.368	0.519	0.943	1.041	0.979
1807	38.	294.079	121.368	0.491	0.964	1.035	0.967
1808	38.	294.079	122.368	0.507	0.929	0.994	0.950
1809	38.	294.079	123.368	0.444	0.760	0.810	0.788
1810	38.	294.079	124.368	0.447	0.864	0.948	0.880
1811	38.	294.079	125.368	0.420	0.792	0.872	0.791
1812	38.	294.079	126.368	0.481	0.881	1.004	0.881
1813	38.	294.079	127.368	0.306	0.546	0.671	0.556
1814	38.	294.079	128.368	0.439	0.830	1.045	0.859
1815	38.	294.079	129.368	0.400	0.750	0.892	0.729
1816	38.	294.079	130.368	0.322	0.657	0.864	0.663
1817	38.	294.079	131.368	0.278	0.578	0.801	0.590
1818	38.	294.079	132.368	0.375	0.767	1.024	0.790
1819	38.	294.079	133.368	0.403	0.790	1.021	0.792
1820	38.	294.079	134.368	0.474	0.911	1.119	0.902
1821	38.	294.079	135.368	0.525	1.032	1.169	1.015
1822	38.	294.079	136.368	0.492	0.981	1.039	0.956
1823	38.	294.079	137.368	0.524	1.018	1.058	1.007
1824	38.	294.079	138.368	0.570	1.119	1.118	1.105
1825	38.	294.079	139.368	0.560	1.110	1.047	1.067
1826	38.	294.079	140.368	0.723	1.429	1.372	1.405
1827	38.	294.079	141.368	0.657	1.372	1.215	1.349
1828	38.	294.079	142.368	0.490	1.061	0.868	1.054
1829	38.	294.079	143.368	0.643	1.311	1.156	1.331
1830	38.	294.079	144.368	0.575	1.312	1.092	1.307
1831	38.	294.079	145.368	0.568	1.267	1.070	1.256
1832	38.	294.079	146.368	0.642	1.343	1.175	1.374
1833	37.	298.189	147.486	0.638	1.409	1.118	1.362
1834	37.	298.189	148.486	0.596	1.352	1.058	1.306
1835	37.	298.189	149.486	0.607	1.361	1.102	1.354
1836	37.	298.189	150.486	0.568	1.268	1.041	1.306
1837	37.	298.189	151.486	0.394	0.842	0.632	0.880
1838	37.	298.189	152.486	0.489	1.059	1.002	1.144
1839	37.	298.189	153.486	0.594	1.305	1.205	1.327
1840	37.	298.189	154.486	0.430	0.955	0.822	0.936
1841	37.	298.189	155.486	0.602	1.378	1.354	1.417
1842	37.	298.189	156.486	0.496	1.102	0.933	1.112
1843	38.	294.684	153.368	0.539	1.181	1.106	1.233
1844	38.	294.684	154.368	0.443	0.964	0.850	1.014
1845	38.	294.684	155.368	0.508	1.093	1.012	1.132
1846	38.	294.684	156.368	0.552	1.219	1.112	1.212
1847	38.	294.684	157.368	0.506	1.116	1.020	1.126
1848	38.	294.684	158.368	0.456	1.049	0.950	1.051
1849	38.	294.684	159.368	0.488	1.071	1.012	1.111
1850	38.	294.684	160.368	0.465	1.045	0.968	1.058
1851	38.	294.684	161.368	0.467	1.044	1.004	1.065
1852	38.	294.684	162.368	0.367	0.937	0.888	0.946
1853	39.	291.103	159.205	0.430	0.980	0.973	0.999
1854	39.	291.103	160.205	0.403	0.936	0.904	0.916
1855	39.	291.103	161.205	0.372	0.915	0.954	0.930
1856	39.	291.103	162.205	0.374	0.913	0.952	0.915
1857	39.	291.103	163.205	0.383	0.974	1.043	0.992
1858	39.	291.103	164.205	0.399	0.968	1.027	0.986
1859	39.	291.103	165.205	0.357	0.886	0.911	0.880
1860	40.	287.525	162.075	0.391	0.964	1.039	0.998
1861	40.	287.525	163.075	0.438	1.059	1.069	1.044
1862	40.	287.525	164.075	0.412	1.025	1.032	1.015
1863	40.	287.525	165.075	0.405	1.054	1.055	1.054
1864	40.	287.525	166.075	0.438	1.109	1.074	1.100
1865	40.	287.525	167.075	0.407	1.074	1.026	1.069
1866	40.	287.525	168.075	0.444	1.123	1.072	1.122
1867	41.	283.756	164.976	0.326	0.889	0.797	0.869
1868	41.	283.756	165.976	0.412	1.048	1.067	1.086
1869	41.	283.756	166.976	0.329	0.873	0.853	0.887
1870	41.	283.756	167.976	0.269	0.691	0.733	0.708
1871	41.	283.756	168.976	0.387	1.020	1.136	1.051
1872	41.	283.756	169.976	0.305	0.797	0.840	0.786
1873	41.	283.756	170.976	0.327	0.872	1.004	0.885
1874	40.	280.300	165.700	0.362	0.953	1.040	0.953
1875	40.	280.300	166.700	0.332	0.878	0.929	0.856
1876	40.	280.300	167.700	0.353	0.949	1.016	0.925
1877	40.	280.300	168.700	0.363	0.979	1.025	0.959
1878	40.	280.300	169.700	0.290	0.766	0.816	0.756
1879	40.	280.300	170.700	0.307	0.827	0.918	0.820
1880	40.	280.300	171.700	0.253	0.703	0.807	0.704
1881	40.	280.300	172.700	0.298	0.881	1.025	0.864
1882	40.	280.300	173.700	0.283	0.771	0.892	0.740
1883	40.	280.300	174.700	0.315	0.817	0.974	0.802
1884	40.	280.300	175.700	0.317	0.902	1.044	0.887
1885	40.	280.300	176.700	0.268	0.699	0.835	0.699
1886	40.	280.300	177.700	0.354	0.948	1.119	0.954
1887	40.	280.300	178.700	0.294	0.828	0.934	0.822
1888	39.	281.385	178.179	0.382	1.083	1.215	1.086
1889	39.	281.385	179.179	0.311	0.879	0.899	0.844
1890	39.	281.385	180.179	0.243	0.706	0.783	0.718
1891	39.	281.385	181.179	0.353	1.009	1.122	1.027
1892	39.	281.385	182.179	0.299	0.881	0.941	0.873
1893	39.	281.385	183.179	0.298	0.884	0.972	0.868
1894	39.	281.385	184.179	0.307	0.962	1.043	0.964
1895	39.	281.385	185.179	0.371	1.124	1.176	1.119
1896	39.	281.385	186.179	0.349	1.109	1.115	1.094
1897	39.	281.385	187.179	0.158	0.493	0.473	0.496
1898	39.	281.385	188.179	0.339	1.075	1.175	1.095
1899	39.	281.385	189.179	0.332	1.107	1.071	1.038
1900	39.	281.385	190.179	0.269	0.869	0.912	0.838
1901	39.	281.385	191.179	0.302	0.970	1.050	0.983
1902	39.	281.385	192.179	0.317	1.031	1.033	1.020
1903	39.	281.385	193.179	0.293	1.010	1.016	0.988
1904	39.	281.385	194.179	0.310	1.022	1.048	1.027
1905	39.	281.385	195.179	0.302	1.036	1.051	1.059
1906	39.	281.385	196.179	0.251	0.904	0.902	0.922
1907	39.	281.385	197.179	0.353	1.179	1.206	1.204
1908	39.	281.385	198.179	0.280	0.999	0.925	0.977
1909	39.	281.385	199.179	0.330	1.121	1.113	1.135
1910	39.	281.385	200.179	0.272	0.969	0.908	0.974
1911	39.	281.385	201.179	0.348	1.157	1.127	1.165
1912	39.	281.385	202.179	0.314	1.082	1.004	1.068
1913	39.	281.385	203.179	0.286	0.989	0.943	1.000
1914	37.	278.649	197.216	0.263	0.895	0.868	0.915
1915	37.	278.649	198.216	0.232	0.805	0.811	0.826
1916	37.	278.649	199.216	0.238	0.869	0.905	0.857
1917	37.	278.649	200.216	0.328	1.178	1.240	1.157
1918	36.	279.417	199.806	0.251	0.889	0.907	0.871
1919	36.	279.417	200.806	0.192	0.687	0.772	0.719
1920	36.	279.417	201.806	0.244	0.925	0.991	0.920
1921	36.	279.417	202.806	0.227	0.872	0.932	0.852
1922	36.	279.417	203.806	0.223	0.869	0.931	0.806
1923	36.	279.417	204.806	0.222	0.834	0.953	0.831
1924	36.	279.417	205.806	0.138	0.567	0.690	0.574
1925	36.	279.417	206.806	0.245	0.904	1.089	0.897
1926	36.	279.417	207.806	0.230	0.898	0.991	0.831
1927	36.	279.417	208.806	0.219	0.906	1.050	0.878
1928	36.	279.417	209.806	0.273	1.022	1.109	0.979
1929	36.	279.417	210.806	0.268	1.018	1.055	0.980
1930	36.	279.417	211.806	0.231	0.816	0.853	0.799
1931	35.	282.514	213.971	0.167	0.636	0.696	0.627
1932	35.	282.514	214.971	0.255	0.959	1.087	0.956
1933	35.	282.514	215.971	0.291	1.015	1.084	0.960
1934	35.	282.514	216.971	0.219	0.791	0.865	0.743
1935	35.	282.514	217.971	0.179	0.658	0.784	0.665
1936	35.	282.514	218.971	0.194	0.739	0.873	0.734
1937	35.	282.514	219.971	0.192	0.764	0.906	0.722
1938	35.	282.514	220.971	0.231	0.889	1.068	0.850
1939	35.	282.514	221.971	0.230	0.843	0.999	0.816
1940	35.	282.514	222.971	0.217	0.822	0.948	0.786
1941	35.	282.514	223.971	0.194	0.733	0.860	0.712
1942	34.	281.971	222.706	0.219	0.786	0.952	0.788
1943	34.	281.971	223.706	0.225	0.804	0.951	0.781
1944	33.	285.121	226.091	0.254	0.923	1.080	0.902
1945	33.	285.121	227.091	0.242	0.846	0.949	0.807
1946	33.	285.121	228.091	0.239	0.844	0.965	0.829
1947	33.	285.121	229.091	0.277	0.998	1.111	0.990
1948	33.	285.121	230.091	0.238	0.841	0.839	0.753
1949	33.	285.121	231.091	0.263	0.918	0.989	0.869
1950	33.	285.121	232.091	0.198	0.627	0.701	0.605
1951	33.	285.121	233.091	0.288	0.998	1.088	0.915
1952	33.	285.121	234.091	0.200	0.690	0.777	0.629
1953	33.	285.121	235.091	0.284	0.965	1.121	0.916
1954	33.	285.121	236.091	0.237	0.811	0.915	0.765
1955	33.	285.121	237.091	0.248	0.854	0.962	0.800
1956	33.	285.121	238.091	0.272	0.902	1.025	0.875
1957	33.	285.121	239.091	0.336	1.145	1.229	1.102
1958	33.	285.121	240.091	0.269	0.901	0.907	0.839
1959	33.	285.121	241.091	0.305	1.035	1.088	1.019
1960	33.	285.121	242.091	0.177	0.570	0.575	0.560
1961	32.	285.750	242.375	0.342	1.118	1.216	1.091
1962	32.	285.750	243.375	0.261	0.828	0.828	0.758
1963	32.	285.750	244.375	0.265	0.867	0.969	0.833
1964	32.	285.750	245.375	0.274	0.910	1.000	0.888
1965	32.	285.750	246.375	0.264	0.896	0.961	0.862
1966	32.	285.750	247.375	0.259	0.845	0.946	0.829
1967	32.	285.750	248.375	0.254	0.829	0.956	0.847
1968	32.	285.750	249.375	0.215	0.707	0.836	0.726
1969	32.	285.750	250.375	0.226	0.748	0.902	0.757
1970	32.	285.750	251.375	0.262	0.881	1.052	0.892
1971	32.	285.750	252.375	0.168	0.646	0.796	0.649
1972	32.	285.750	253.375	0.319	1.043	1.207	1.019
1973	32.	285.750	254.375	0.260	0.893	0.983	0.873
1974	32.	285.750	255.375	0.339	1.087	1.205	1.088
1975	32.	285.750	256.375	0.320	0.948	0.963	0.927
1976	31.	286.387	257.065	0.347	0.984	1.019	0.993
1977	30.	286.500	257.200	0.389	1.038	1.013	1.005
1978	30.	286.500	258.200	0.399	1.178	1.156	1.151
1979	30.	286.500	259.200	0.287	0.786	0.764	0.793
1980	30.	286.500	260.200	0.431	1.201	1.242	1.221
1981	30.	286.500	261.200	0.452	1.237	1.156	1.207
1982	30.	286.500	262.200	0.352	0.891	0.828	0.891
1983	30.	286.500	263.200	0.308	0.865	0.851	0.889
1984	30.	286.500	264.200	0.506	1.331	1.327	1.354
1985	30.	286.500	265.200	0.542	1.432	1.294	1.359
1986	30.	286.500	266.200	0.315	0.816	0.703	0.818
1987	30.	286.500	267.200	0.392	0.998	0.993	1.082
1988	30.	286.500	268.200	0.436	1.073	0.973	1.082
1989	30.	286.500	269.200	0.385	0.890	0.864	0.900
1990	30.	286.500	270.200	0.447	1.125	1.142	1.132
1991	30.	286.500	271.200	0.439	1.038	1.047	1.089
1992	30.	286.500	272.200	0.295	0.758	0.721	0.755
1993	30.	286.500	273.200	0.509	1.264	1.266	1.243
1994	30.	286.500	274.200	0.428	1.054	0.970	1.020
1995	29.	288.517	276.793	0.539	1.308	1.265	1.271
1996	29.	288.517	277.793	0.474	1.091	1.000	1.096
1997	29.	288.517	278.793	0.443	1.071	0.948	1.054
1998	29.	288.517	279.793	0.451	1.031	0.959	1.053
1999	29.	288.517	280.793	0.489	1.145	1.068	1.145
2000	28.	294.071	287.071	0.477	1.119	1.043	1.112
2001	28.	294.071	288.071	0.474	1.174	1.053	1.125
2002	28.	294.071	289.071	0.516	1.354	1.202	1.292
2003	28.	294.071	290.071	0.483	1.260	1.080	1.215
2004	28.	294.071	291.071	0.397	1.103	0.949	1.095
2005	28.	294.071	292.071	0.324	0.882	0.723	0.865
2006	28.	294.071	293.071	0.519	1.347	1.260	1.328
2007	28.	294.071	294.071	0.518	1.325	1.218	1.319
