# Supplementary material for: Climate-Driven Synchronized Growth of Alpine Trees in the Southeast Tibetan Plateau
Source: PLoS One. 2016 Jun 3;11(6):e0156126. doi: 10.1371/journal.pone.0156126 (PMC4892591; doi:10.1371/journal.pone.0156126)
Supplement: S1 Data — (ZIP) [file pone.0156126.s001.zip › S1_Data/chin018/chin018.txt_crns]

DAOCAF 1 Daocheng                                            ABFO                 raw
DAOCAF 2 China        Chinese fir       4150M  2917 10005    __    1540 2006      raw
DAOCAF 3 Jinbao Li   Keyan Fang   Yang Tao   Edward Cook                          raw
chin0115401368  11372  1 961  11177  11109  21234  21400  21425  21489  21311  2  raw
chin0115501124  2 948  2 583  2 654  2 935  2 941  2 812  2 722  2 976  2 927  2  raw
chin011560 794  21054  2 801  2 691  2 730  2 788  2 957  2 943  21009  2 976  2  raw
chin0115701013  21047  21014  2 866  2 916  2 743  2 982  21035  2 707  2 793  2  raw
chin011580 697  21007  21187  21215  2 952  3 812  31039  31147  31016  3 797  3  raw
chin0115901181  31317  3 947  31131  31399  31376  31187  3 972  31139  3 973  3  raw
chin011600 760  4 824  4 913  4 969  4 883  4 855  4 861  4 709  4 769  4 857  4  raw
chin011610 906  4 828  4 772  4 722  4 797  4 671  5 832  5 730  5 718  5 871  5  raw
chin011620 699  5 921  5 922  5 744  5 598  5 615  5 652  5 786  5 769  5 639  5  raw
chin011630 664  5 718  5 538  5 715  5 744  5 612  5 698  5 641  5 633  5 459  5  raw
chin011640 447  5 457  5 584  5 638  5 521  5 386  5 386  5 477  5 409  5 425  5  raw
chin011650 507  5 563  5 535  5 404  5 583  6 570  6 436  6 566  6 675  6 730  6  raw
chin011660 675  6 606  6 626  6 483  6 439  6 546  6 581  6 457  6 402  6 547  6  raw
chin011670 375  6 392  6 404  6 402  6 452  6 405  6 432  6 513  6 378  6 486  6  raw
chin011680 415  6 452  6 346  6 287  6 361  6 203  6 434  6 370  6 357  6 324  6  raw
chin011690 303  6 384  6 394  6 420  6 458  6 466  6 365  6 440  6 436  6 477  6  raw
chin011700 426  6 390  6 406  6 324  6 420  6 334  6 461  6 376  6 359  6 310  6  raw
chin011710 345  6 378  6 339  6 346  6 333  6 371  6 411  6 442  6 374  6 401  6  raw
chin011720 387  6 392  6 392  6 366  6 286  6 270  6 306  6 312  6 388  6 374  6  raw
chin011730 377  6 347  6 304  6 340  6 327  6 315  6 260  6 304  6 238  6 186  6  raw
chin011740 216  6 159  6 162  6 221  6 203  6 152  6 178  6 192  6 214  6 218  6  raw
chin011750 236  6 198  6 217  6 262  6 244  6 194  6 255  6 218  6 211  6 238  6  raw
chin011760 268  6 289  6 320  6 354  6 455  6 402  6 302  6 316  6 293  6 183  6  raw
chin011770 215  6 276  6 293  6 303  6 350  6 380  6 376  6 284  6 348  6 351  8  raw
chin011780 394  8 784  8 740  8 443  8 828  8 700  8 481  8 352  8 352  8 176  8  raw
chin011790 301  8 247  8 165  8 170  8 195  8 113  8 194  8 144  8 165  8 151  8  raw
chin011800 175  8 172  8 182  9 183  9 210  9 467  9 386  9 537  9 340  9 606  9  raw
chin011810 665  9 358  9 724  9 589  9 777  9 741 10 713 10 511 11 475 11 598 11  raw
chin011820 689 12 704 12 762 12 760 12 637 13 864 14 921 15 819 16 777 17 856 18  raw
chin0118301025 191054 191006 19 914 19 875 201087 22 963 23 830 23 920 23 847 23  raw
chin011840 902 251074 26 914 26 829 27 861 27 997 27 922 281032 28 799 281097 28  raw
chin0118501074 29 825 29 902 301073 311029 331096 331111 341126 361114 381073 40  raw
chin0118601095 401131 401030 411128 411058 421034 421105 42 961 44 933 441007 44  raw
chin011870 776 45 867 45 818 461055 46 669 47 755 48 810 48 869 49 919 49 821 50  raw
chin011880 839 50 941 50 813 50 844 50 986 51 717 51 971 52 891 52 938 52 897 53  raw
chin011890 816 53 970 54 919 54 809 54 878 551123 55 877 55 638 54 820 54 894 54  raw
chin011900 779 54 800 54 761 54 736 54 852 54 809 54 733 54 701 54 647 54 728 54  raw
chin011910 652 54 761 54 807 56 711 56 710 56 687 58 755 58 703 58 675 58 678 58  raw
chin011920 630 60 724 59 751 59 541 59 561 59 737 59 558 58 720 58 736 58 801 58  raw
chin011930 676 58 753 58 830 58 877 58 759 58 874 58 853 58 701 58 710 58 667 58  raw
chin011940 821 58 773 58 842 58 783 58 830 58 770 58 765 58 760 58 739 58 785 58  raw
chin011950 610 58 734 58 680 58 757 58 717 58 652 58 649 58 863 58 690 58 681 58  raw
chin011960 580 58 642 58 530 58 540 58 532 58 568 58 536 58 596 58 476 58 504 58  raw
chin011970 539 58 504 58 551 58 490 58 492 58 516 58 548 58 528 58 499 58 489 58  raw
chin011980 547 58 557 58 449 58 357 58 398 58 491 58 339 58 375 58 445 58 456 58  raw
chin011990 370 58 458 58 445 58 507 58 544 58 508 58 495 58 539 58 656 57 651 57  raw
chin012000 679 57 633 57 657 57 659 57 648 57 681 57 660 579990  09990  09990  0  raw
DAOCAF 1 Daocheng                                            ABFO                 std
DAOCAF 2 China        Chinese fir       4150M  2917 10005    __    1540 2006      std
DAOCAF 3 Jinbao Li   Keyan Fang   Yang Tao   Edward Cook                          std
chin0115401176  11185  1 834  11027  1 973  21088  21240  21269  21332  21179  2  std
chin0115501016  2 861  2 532  2 601  2 863  2 874  2 757  2 677  2 920  2 879  2  std
chin011560 757  21011  2 772  2 669  2 712  2 773  2 943  2 935  21006  2 979  2  std
chin0115701022  21062  21035  2 889  2 945  2 771  21026  21088  2 747  2 844  2  std
chin011580 747  21085  21287  21326  21135  31117  31213  31353  31194  31086  3  std
chin0115901348  31513  31207  31319  31643  31625  31412  31166  31374  31187  3  std
chin0116001030  41136  41207  41144  41154  41166  41105  4 973  41019  41103  4  std
chin0116101249  41105  41066  4 905  41041  41099  51155  51059  5 918  51241  5  std
chin0116201031  51283  51282  51098  5 883  5 867  5 959  51004  51023  51041  5  std
chin0116301081  51313  5 999  51086  51213  51030  51127  51034  51069  5 795  5  std
chin011640 772  5 797  51029  51141  5 941  5 701  5 746  5 889  5 770  5 878  5  std
chin0116501212  51118  51063  5 775  51018  6 865  6 762  6 794  6 902  61004  6  std
chin011660 944  6 857  6 920  6 682  6 655  6 842  6 868  6 767  6 633  6 794  6  std
chin011670 665  6 593  6 631  6 640  6 774  6 814  6 877  6 943  6 836  61033  6  std
chin011680 881  6 911  6 720  6 838  6 783  6 462  6 880  6 720  6 768  6 663  6  std
chin011690 670  6 733  6 781  6 787  6 896  6 912  6 723  6 823  6 819  6 921  6  std
chin011700 999  6 920  6 906  6 708  6 908  6 798  61191  61000  6 891  6 740  6  std
chin011710 813  6 947  6 983  6 962  6 896  6 879  6 926  6 915  6 905  61016  6  std
chin011720 986  61068  61073  61008  6 982  6 767  6 887  6 866  61052  61027  6  std
chin0117301028  6 910  6 779  6 943  6 931  6 892  6 702  6 856  6 650  6 579  6  std
chin011740 666  6 549  6 458  6 685  6 611  6 459  6 535  6 471  6 688  6 694  6  std
chin011750 821  6 838  6 584  61038  6 925  61010  61015  6 972  61061  61272  6  std
chin0117601621  61575  61479  61409  61334  61267  61070  61089  61013  6 817  6  std
chin011770 670  6 884  61105  6 996  61209  61253  61217  61110  61203  61086  8  std
chin0117801159  81375  81464  81334  81562  81529  81355  81069  81217  8 617  8  std
chin011790 820  8 886  8 709  8 761  8 779  8 552  8 848  8 688  8 819  8 701  8  std
chin011800 796  8 807  8 856  9 879  9 893  91233  91437  91145  91281  9 994  9  std
chin0118101077  9 984  91165  9 920  91247  91030 10 919 10 703 11 755 11 978 11  std
chin0118201024 12 942 121055 121081 12 906 131047 141211 151125 161062 171114 18  std
chin0118301254 191254 191240 191155 191073 201145 22 983 23 890 231038 23 908 23  std
chin011840 841 251048 26 965 26 813 27 869 271009 27 935 28 962 28 818 281122 28  std
chin0118501138 29 958 29 948 301090 311025 331017 331035 341076 361057 38 995 40  std
chin0118601016 401048 40 946 411070 41 962 42 962 421055 42 974 44 905 441011 44  std
chin011870 701 45 854 45 825 461059 46 664 47 750 48 842 48 962 491035 49 913 50  std
chin011880 949 501060 50 958 50 991 501152 51 830 511122 521034 521060 521063 53  std
chin011890 942 531117 541088 54 951 541053 551348 551025 55 732 54 972 541086 54  std
chin011900 959 54 996 54 958 54 938 541083 541044 54 940 54 926 54 868 54 970 54  std
chin011910 852 54 997 541054 56 914 56 935 56 900 58 988 58 943 58 879 58 913 58  std
chin011920 833 60 971 591001 59 750 59 794 591044 59 798 58 994 581005 581119 58  std
chin011930 942 581055 581169 581245 581022 581171 581156 58 942 58 956 58 870 58  std
chin0119401112 581059 581164 581095 581146 581098 581063 581075 581059 581150 58  std
chin011950 907 581093 581023 581119 581072 58 977 58 976 581274 581029 581053 58  std
chin011960 911 58 992 58 840 58 854 58 894 58 901 58 883 581001 58 837 58 921 58  std
chin011970 966 58 885 58 949 58 857 58 889 58 982 58 976 58 952 58 871 58 880 58  std
chin011980 984 58 985 58 838 58 668 58 766 58 922 58 624 58 687 58 842 58 858 58  std
chin011990 689 58 892 58 865 58 945 581053 58 975 58 936 58 964 581183 571188 57  std
chin0120001197 571110 571158 571160 571134 571179 571064 579990  09990  09990  0  std
DAOCAF 1 Daocheng                                            ABFO                 res
DAOCAF 2 China        Chinese fir       4150M  2917 10005    __    1540 2006      res
DAOCAF 3 Jinbao Li   Keyan Fang   Yang Tao   Edward Cook                          res
chin0115401096  11069  1 712  11062  1 941  21092  21200  21124  21163  2 959  2  res
chin011550 849  2 792  2 559  2 829  21111  21010  2 912  2 878  21142  2 978  2  res
chin011560 867  21186  2 805  2 817  2 943  2 964  21129  21030  21090  21015  2  res
chin0115701046  21057  2 997  2 863  21000  2 796  21149  21105  2 711  21001  2  res
chin011580 850  21243  21284  21186  2 953  3 837  31190  31104  3 906  3 906  3  res
chin0115901389  31142  3 965  3 933  31287  31141  3 945  3 887  31135  3 983  3  res
chin011600 844  41095  41118  41080  41066  4 986  41001  4 922  4 993  41068  4  res
chin0116101175  4 986  4 983  4 907  41049  4 914  51067  5 979  51032  51131  5  res
chin011620 903  51288  51039  5 867  5 977  51032  51083  51089  51032  51020  5  res
chin0116301041  51153  5 861  51085  51015  5 939  51061  5 877  51112  5 829  5  res
chin011640 882  5 916  51091  51183  51082  5 827  51050  51066  5 894  51184  5  res
chin0116501122  5 948  51000  5 678  51077  6 851  6 861  6 984  61054  61096  6  res
chin011660 979  6 878  61014  6 757  6 894  61080  61035  6 916  6 790  6 976  6  res
chin011670 863  6 857  6 944  6 948  61090  61012  61102  6 991  6 860  61120  6  res
chin011680 977  6 941  6 856  6 953  6 911  6 675  61203  6 871  61025  6 885  6  res
chin011690 924  6 973  61017  6 990  61058  61045  6 828  61024  6 973  6 951  6  res
chin0117001073  6 914  6 928  6 794  61092  6 899  61354  6 942  6 887  6 856  6  res
chin011710 921  61122  61054  6 986  6 914  6 951  61031  61102  6 962  61093  6  res
chin011720 974  61013  61049  6 978  6 795  6 878  6 999  61008  61192  61008  6  res
chin0117301033  6 896  6 871  61059  6 997  6 979  6 794  61063  6 819  6 802  6  res
chin011740 976  6 814  6 834  61091  6 921  6 807  6 940  6 978  61023  6 974  6  res
chin0117501028  61019  6 855  61251  6 973  6 806  61105  6 887  61075  61217  6  res
chin0117601270  61036  61041  61098  61012  6 915  6 784  6 946  6 950  6 788  6  res
chin011770 810  61179  61155  6 968  61168  61107  61054  6 928  61015  6 977  8  res
chin0117801080  81291  81114  81026  81200  81109  8 946  8 830  81067  8 478  8  res
chin0117901076  81014  8 808  8 946  8 970  8 706  81138  8 841  81078  8 907  8  res
chin011800 975  81002  8 960  91034  91019  91367  91337  91016  91181  9 684  9  res
chin0118101088  9 970  91201  91052  91149  9 870 10 852 10 686 11 825 111142 11  res
chin0118201119 12 955 121068 121027 12 876 131045 141158 151019 16 969 171061 18  res
chin0118301138 191108 191088 191041 19 950 20 983 22 865 23 867 231094 23 912 23  res
chin011840 952 251129 26 981 26 883 27 979 271101 27 976 281034 28 833 281181 28  res
chin0118501081 29 861 29 931 301055 31 981 331021 331005 341036 36 996 38 941 40  res
chin0118601000 401014 40 929 411103 41 912 42 983 421044 42 937 44 918 441034 44  res
chin011870 747 451047 45 943 461209 46 695 47 931 48 994 481076 491116 49 903 50  res
chin011880 991 501093 50 945 501007 501133 51 757 511188 52 957 521046 521040 53  res
chin011890 858 531123 541008 54 913 541067 551297 55 842 55 741 541047 541119 54  res
chin011900 969 541021 54 928 54 973 541124 541002 54 923 54 950 54 924 541078 54  res
chin011910 925 541077 541070 56 900 56 975 56 917 581047 58 991 58 920 58 992 58  res
chin011920 901 601065 591036 59 793 59 934 591157 59 833 581113 581006 581112 58  res
chin011930 908 581022 581100 581146 58 871 581114 581010 58 856 58 941 58 893 58  res
chin0119401181 581003 581128 58 980 581059 58 991 58 980 581016 58 998 581108 58  res
chin011950 820 581117 58 956 581108 581001 58 917 58 966 581250 58 880 581009 58  res
chin011960 863 581028 58 868 58 966 58 999 58 980 58 963 581103 58 848 581028 58  res
chin0119701018 58 935 581040 58 884 58 977 581064 581018 58 972 58 899 58 936 58  res
chin0119801077 581052 58 858 58 778 58 967 581085 58 738 58 928 581014 58 983 58  res
chin011990 852 581076 58 958 581068 581112 58 961 58 971 58 985 581168 571086 57  res
chin0120001077 57 974 571030 571045 571026 571091 57 975 579990  09990  09990  0  res
DAOCAF 1 Daocheng                                            ABFO                 ars
DAOCAF 2 China        Chinese fir       4150M  2917 10005    __    1540 2006      ars
DAOCAF 3 Jinbao Li   Keyan Fang   Yang Tao   Edward Cook                          ars
chin0115401108  11107  1 751  11016  1 970  21054  21164  21204  21254  21111  2  ars
chin011550 982  2 878  2 579  2 682  2 936  2 860  2 727  2 733  21015  2 887  2  ars
chin011560 739  21061  2 808  2 689  2 793  2 865  2 967  2 923  21021  21001  2  ars
chin0115701041  21066  21037  2 892  2 992  2 805  21069  21089  2 720  2 894  2  ars
chin011580 839  21143  21238  21252  21065  3 972  31276  31243  31006  3 977  3  ars
chin0115901491  31339  31107  31092  31498  31373  31134  31076  31342  31173  3  ars
chin011600 952  41170  41271  41192  41169  41154  41151  41042  41075  41149  4  ars
chin0116101264  41104  41086  41025  41132  4 983  51092  51037  51078  51170  5  ars
chin011620 999  51323  51196  5 995  51046  51154  51158  51154  51141  51144  5  ars
chin0116301156  51269  51015  51167  51149  51054  51112  5 985  51150  5 903  5  ars
chin011640 883  5 890  51061  51145  51103  5 877  51071  51127  5 934  51159  5  ars
chin0116501221  51049  51048  5 782  51055  6 856  6 787  6 867  6 994  61013  6  ars
chin011660 929  6 847  6 972  6 728  6 760  6 948  6 954  6 802  6 686  6 856  6  ars
chin011670 748  6 668  6 737  6 780  6 893  6 862  6 980  6 930  6 807  61029  6  ars
chin011680 966  6 888  6 791  6 891  6 829  6 552  6 987  6 791  6 847  6 738  6  ars
chin011690 818  6 822  6 880  6 862  6 954  6 976  6 782  6 926  6 929  6 881  6  ars
chin011700 975  6 887  6 860  6 718  6 972  6 821  61222  6 952  6 877  6 823  6  ars
chin011710 903  61029  61004  6 949  6 901  6 931  6 993  61068  6 959  61082  6  ars
chin0117201018  61038  61070  61032  6 821  6 845  6 953  6 949  61107  61017  6  ars
chin0117301045  6 931  6 885  61022  6 993  6 944  6 765  6 995  6 787  6 680  6  ars
chin011740 809  6 701  6 618  6 855  6 770  6 602  6 707  6 803  6 823  6 782  6  ars
chin011750 876  6 910  6 755  61111  6 966  6 753  61002  6 904  6 986  61160  6  ars
chin0117601327  61142  61157  61264  61201  61045  6 894  6 999  6 974  6 757  6  ars
chin011770 706  61066  61103  6 910  61122  61199  61135  6 993  61099  61071  8  ars
chin0117801128  81352  81281  81188  81380  81373  81177  81018  81228  8 641  8  ars
chin011790 993  81017  8 794  8 792  8 914  8 628  8 928  8 743  8 917  8 777  8  ars
chin011800 862  8 877  8 870  9 918  9 950  91307  91406  91167  91332  9 958  9  ars
chin0118101200  91105  91306  91174  91303  91056 10 990 10 763 11 808 111048 11  ars
chin0118201070 12 904 121034 121071 12 900 131005 141182 151077 16 991 171112 18  ars
chin0118301230 191200 191194 191196 191114 201104 22 977 23 920 231098 23 951 23  ars
chin011840 922 251107 261030 26 876 27 953 271111 27 988 281008 28 860 281163 28  ars
chin0118501118 29 896 29 914 301086 31 998 33 986 331011 341066 361014 38 956 40  ars
chin0118601007 401032 40 935 411079 41 947 42 971 421034 42 960 44 890 441003 44  ars
chin011870 743 45 935 45 883 461128 46 667 47 820 48 913 481006 491003 49 880 50  ars
chin011880 953 501079 50 949 50 968 501136 51 813 511120 521007 521058 521040 53  ars
chin011890 920 531108 541060 54 936 541058 551354 55 962 55 759 541051 541178 54  ars
chin011900 958 54 991 54 987 54 996 541103 541040 54 948 54 960 54 939 541049 54  ars
chin011910 919 541043 541081 56 935 56 954 56 930 581024 58 969 58 898 58 953 58  ars
chin011920 885 60 999 591002 59 774 59 843 591096 59 812 58 988 58 992 581108 58  ars
chin011930 900 581012 581119 581195 58 926 581144 581116 58 929 58 931 58 925 58  ars
chin0119401153 581016 581128 581048 581131 581060 581050 581068 581064 581152 58  ars
chin011950 899 581124 581029 581141 581047 58 988 58 994 581287 58 976 581025 58  ars
chin011960 928 581065 58 866 58 924 58 962 58 958 58 904 581058 58 853 58 965 58  ars
chin011970 992 58 925 58 978 58 876 58 925 581013 58 997 58 939 58 879 58 902 58  ars
chin0119801025 581020 58 833 58 722 58 880 58 994 58 641 58 745 58 896 58 868 58  ars
chin011990 682 58 917 58 878 58 945 581016 58 949 58 931 58 962 581151 571113 57  ars
chin0120001115 571054 571118 571127 571109 571169 571089 579990  09990  09990  0  ars
