# Supplementary material for: Climate-Driven Synchronized Growth of Alpine Trees in the Southeast Tibetan Plateau
Source: PLoS One. 2016 Jun 3;11(6):e0156126. doi: 10.1371/journal.pone.0156126 (PMC4892591; doi:10.1371/journal.pone.0156126)
Supplement: S1 Data — (ZIP) [file pone.0156126.s001.zip › S1_Data/chin018/chin018.txt_errs]

DAOCAF 1 Daocheng                                            ABFO                 raw
DAOCAF 2 China        Chinese fir       4150M  2917 10005    __    1540 2006      raw
DAOCAF 3 Jinbao Li   Keyan Fang   Yang Tao   Edward Cook                          raw
chin011540   0  1   0  1   0  1   0  1  20  2  65  2  12  2  31  2  28  2  25  2  err
chin011550  74  2 205  2  48  2  62  2  48  2  50  2  73  2   4  2  48  2   0  2  err
chin011560 135  2  39  2  30  2  16  2  10  2  33  2   7  2  55  2  27  2  53  2  err
chin011570  49  2  20  2  41  2  22  2   1  2  53  2   5  2  75  2  61  2  62  2  err
chin011580 170  2  44  2  73  2  19  2  71  3  34  3  33  3  54  3 109  3  26  3  err
chin011590 212  3  49  3  99  3 113  3  33  3   8  3  10  3  35  3  88  3  87  3  err
chin011600 159  4 103  4 130  4 126  4 138  4 200  4 130  4  57  4  45  4 111  4  err
chin011610 153  4  55  4 112  4  35  4  73  4  72  5   8  5  17  5  43  5  83  5  err
chin011620  45  5 136  5 118  5  99  5   7  5  35  5 119  5 109  5  93  5  47  5  err
chin011630  62  5  82  5  34  5 131  5  52  5  61  5  90  5  57  5 123  5  65  5  err
chin011640 108  5 144  5 193  5 214  5 109  5  78  5  46  5  98  5  91  5  42  5  err
chin011650  88  5 122  5  54  5  29  5  57  6 104  6 110  6 212  6 232  6 246  6  err
chin011660 200  6 183  6 187  6 153  6 135  6 209  6 223  6 167  6 149  6 207  6  err
chin011670 119  6 149  6 174  6 143  6 148  6 127  6 132  6 224  6  65  6 136  6  err
chin011680  98  6 167  6 117  6  22  6  95  6  27  6  90  6 118  6 113  6 100  6  err
chin011690  78  6 123  6 120  6 163  6 148  6 116  6  86  6 127  6 127  6 178  6  err
chin011700 132  6 114  6 108  6  96  6 137  6 106  6 114  6  53  6   9  6  62  6  err
chin011710  92  6  86  6  51  6  67  6  83  6 142  6 120  6 112  6  89  6 104  6  err
chin011720  80  6  70  6  64  6  67  6  65  6  51  6  61  6  54  6  66  6  74  6  err
chin011730  77  6  89  6  81  6  71  6  78  6  50  6  24  6  22  6  15  6  22  6  err
chin011740  28  6  26  6  41  6  39  6  48  6  45  6  50  6  40  6  46  6  39  6  err
chin011750  46  6   5  6  67  6  35  6  35  6  42  6  40  6  48  6  27  6  15  6  err
chin011760  15  6  24  6  96  6 110  6 139  6 106  6  76  6  75  6  56  6  25  6  err
chin011770  65  6  65  6  60  6  72  6  73  6  95  6 105  6  94  6  75  6  92  8  err
chin011780 113  8 251  8 205  8 120  8 278  8 292  8 146  8 103  8  75  8  42  8  err
chin011790  95  8  39  8  22  8  34  8  50  8  33  8  34  8  23  8  24  8  25  8  err
chin011800  19  8  20  8  18  9  23  9  25  9 194  9  77  9 227  9  68  9 207  9  err
chin011810 247  9 154  9 217  9 363  9 301  9 195 10 204 10 124 11 163 11 214 11  err
chin011820 193 12 185 12 185 12 176 12 152 13 189 14 173 15 152 16 138 17 140 18  err
chin011830 165 19 198 19 195 19 156 19 158 20 207 22 172 23 142 23 148 23 138 23  err
chin011840 141 25 156 26 135 26 119 27 122 27 142 27 130 28 146 28 113 28 157 28  err
chin011850 143 29 123 29 145 30 173 31 141 33 142 33 154 34 141 36 131 38 128 40  err
chin011860 124 40 123 40 120 41 119 41 114 42 113 42 129 42 109 44 115 44 113 44  err
chin011870  96 45  93 45  85 46 110 46  73 47  85 48  90 48  95 49  91 49  80 50  err
chin011880  80 50  90 50  76 50  82 50  98 51  75 51  90 52  79 52  91 52  86 53  err
chin011890  73 53  83 54  82 54  72 54  80 55  96 55  84 55  60 54  82 54  80 54  err
chin011900  64 54  67 54  64 54  60 54  75 54  74 54  66 54  64 54  56 54  60 54  err
chin011910  55 54  60 54  59 56  56 56  54 56  52 58  54 58  49 58  52 58  49 58  err
chin011920  52 60  53 59  58 59  47 59  43 59  57 59  42 58  52 58  53 58  53 58  err
chin011930  41 58  52 58  57 58  56 58  52 58  55 58  58 58  49 58  49 58  45 58  err
chin011940  53 58  51 58  57 58  52 58  58 58  52 58  54 58  54 58  53 58  53 58  err
chin011950  45 58  51 58  45 58  54 58  51 58  46 58  50 58  62 58  50 58  51 58  err
chin011960  42 58  51 58  46 58  44 58  38 58  39 58  40 58  38 58  34 58  32 58  err
chin011970  33 58  33 58  36 58  34 58  35 58  35 58  40 58  37 58  34 58  35 58  err
chin011980  37 58  38 58  32 58  22 58  24 58  29 58  24 58  27 58  33 58  31 58  err
chin011990  27 58  32 58  32 58  40 58  39 58  37 58  37 58  40 58  51 57  54 57  err
chin012000  59 57  52 57  49 57  53 57  49 57  49 57  48 579990  09990  09990  0  err
DAOCAF 1 Daocheng                                            ABFO                 std
DAOCAF 2 China        Chinese fir       4150M  2917 10005    __    1540 2006      std
DAOCAF 3 Jinbao Li   Keyan Fang   Yang Tao   Edward Cook                          std
chin011540   0  1   0  1   0  1   0  1  17  2  57  2  11  2  28  2  25  2  22  2  err
chin011550  67  2 187  2  44  2  56  2  45  2  47  2  68  2   4  2  46  2   0  2  err
chin011560 129  2  37  2  29  2  16  2  10  2  33  2   7  2  54  2  27  2  54  2  err
chin011570  49  2  21  2  43  2  23  2   0  2  54  2   5  2  79  2  64  2  66  2  err
chin011580 182  2  47  2  79  2  20  2 143  3  13  3  50  3   2  3  43  3 158  3  err
chin011590  11  3  58  3  96  3 131  3  37  3  11  3  13  3  13  3 108  3   3  3  err
chin011600 120  4 112  4 208  4 197  4 167  4 195  4 165  4  87  4  44  4 161  4  err
chin011610 164  4  71  4 129  4  50  4 135  4  51  5  69  5 142  5  96  5 118  5  err
chin011620  25  5  35  5  84  5  27  5  53  5  14  5 174  5  48  5  67  5  76  5  err
chin011630 122  5 115  5  91  5  48  5  83  5  47  5  22  5 101  5   7  5  56  5  err
chin011640  92  5 170  5  91  5  90  5 117  5  49  5  33  5  69  5  77  5 103  5  err
chin011650 159  5 184  5 120  5  39  5  76  6  77  6  80  6 135  6 165  6 136  6  err
chin011660 128  6 110  6  96  6 112  6  74  6 133  6 145  6 126  6  98  6 147  6  err
chin011670  59  6  96  6 131  6  81  6  93  6 138  6 169  6 175  6  63  6 135  6  err
chin011680  96  6 144  6  63  6 100  6  73  6  27  6  30  6  73  6 116  6  87  6  err
chin011690  72  6  75  6  65  6 132  6 103  6 100  6  76  6 115  6 122  6 151  6  err
chin011700 151  6 113  6  56  6  68  6 103  6  36  6 133  6 139  6 141  6  81  6  err
chin011710  94  6  76  6  80  6  86  6  59  6 156  6 116  6  81  6 136  6 192  6  err
chin011720 160  6 222  6 195  6 227  6  26  6 148  6 122  6 117  6 114  6 150  6  err
chin011730 131  6 166  6 163  6 140  6 178  6 171  6 158  6 185  6 157  6 104  6  err
chin011740  83  6 111  6  98  6 123  6 164  6 145  6 137  6  47  6 117  6 107  6  err
chin011750  95  6 122  6  61  6 106  6 111  6  85  6 107  6 158  6 195  6 218  6  err
chin011760 446  6 307  6 295  6 229  6 191  6 119  6 210  6 169  6 165  6 170  6  err
chin011770 141  6 100  6 165  6 141  6 140  6 171  6 153  6 129  6  89  6  80  8  err
chin011780  99  8 227  8 265  8  67  8 204  8 139  8  91  8  89  8 100  8  59  8  err
chin011790 103  8  85  8  84  8  91  8 105  8 132  8  76  8 101  8 121  8  99  8  err
chin011800  86  8 102  8 118  9 105  9  68  9  79  9 115  9  31  9 128  9  92  9  err
chin011810  71  9  84  9  88  9  21  9  58  9  99 10  77 10  50 11  62 11  31 11  err
chin011820  83 12  81 12  59 12  70 12  60 13  75 14  60 15  56 16  56 17  64 18  err
chin011830  41 19  42 19  61 19  46 19  51 20  72 22  61 23  43 23  55 23  67 23  err
chin011840  44 25  47 26  60 26  47 27  43 27  38 27  37 28  31 28  29 28  56 28  err
chin011850  54 29  46 29  41 30  57 31  44 33  39 33  52 34  38 36  41 38  35 40  err
chin011860  30 40  33 40  35 41  32 41  33 42  28 42  31 42  37 44  39 44  38 44  err
chin011870  41 45  31 45  26 46  34 46  26 47  33 48  28 48  31 49  33 49  28 50  err
chin011880  33 50  32 50  29 50  27 50  35 51  38 51  31 52  26 52  34 52  29 53  err
chin011890  28 53  28 54  24 54  23 54  38 55  39 55  34 55  27 54  38 54  31 54  err
chin011900  28 54  24 54  33 54  34 54  45 54  45 54  39 54  35 54  35 54  35 54  err
chin011910  28 54  30 54  32 56  32 56  27 56  23 58  25 58  27 58  25 58  26 58  err
chin011920  30 60  27 59  32 59  38 59  29 59  42 59  40 58  35 58  32 58  29 58  err
chin011930  27 58  36 58  41 58  41 58  35 58  32 58  42 58  34 58  38 58  27 58  err
chin011940  24 58  31 58  32 58  29 58  32 58  31 58  26 58  32 58  31 58  30 58  err
chin011950  29 58  28 58  30 58  28 58  30 58  26 58  28 58  37 58  34 58  33 58  err
chin011960  33 58  37 58  40 58  34 58  29 58  28 58  30 58  31 58  29 58  27 58  err
chin011970  25 58  25 58  27 58  27 58  31 58  34 58  30 58  27 58  26 58  31 58  err
chin011980  30 58  30 58  33 58  28 58  23 58  26 58  26 58  26 58  38 58  30 58  err
chin011990  30 58  38 58  38 58  32 58  28 58  31 58  24 58  23 58  31 57  40 57  err
chin012000  41 57  31 57  36 57  30 57  39 57  41 57  44 579990  09990  09990  0  err
DAOCAF 1 Daocheng                                            ABFO                 res
DAOCAF 2 China        Chinese fir       4150M  2917 10005    __    1540 2006      res
DAOCAF 3 Jinbao Li   Keyan Fang   Yang Tao   Edward Cook                          res
chin011540   0  1   0  1   0  1   0  1  17  2  86  2  43  2   8  2   6  2   0  2  err
chin011550  71  2 144  2 163  2  59  2  77  2  80  2  32  2  52  2  31  2  14  2  err
chin011560 118  2  37  2   3  2  22  2  20  2  23  2   5  2  47  2  55  2  43  2  err
chin011570  91  2  52  2  33  2  10  2  21  2  58  2   9  2  60  2  23  2 110  2  err
chin011580 145  2 155  2  27  2  31  2  97  3  63  3  65  3  68  3   4  3  99  3  err
chin011590  80  3  86  3  99  3  96  3  28  3  33  3  23  3  69  3  61  3  40  3  err
chin011600  54  4  65  4  60  4  46  4  28  4 108  4  10  4  54  4   3  4  80  4  err
chin011610  44  4  35  4  73  4  54  4  61  4  65  5  24  5  28  5  39  5  82  5  err
chin011620  80  5  19  5  48  5  19  5  61  5  46  5  36  5  48  5  19  5   5  5  err
chin011630  20  5  72  5  58  5  68  5 110  5  38  5  68  5  65  5  53  5  69  5  err
chin011640  29  5  28  5  29  5  29  5  72  5  38  5 107  5  86  5  26  5 107  5  err
chin011650 125  5  80  5  56  5  44  5  74  6  43  6  93  6 107  6 103  6  23  6  err
chin011660  48  6  29  6  16  6  27  6  24  6  81  6  65  6  37  6  19  6  44  6  err
chin011670  46  6  43  6  54  6  19  6  47  6  44  6  62  6  53  6  93  6  67  6  err
chin011680  25  6  35  6  41  6  77  6  42  6  44  6  42  6  88  6  75  6  36  6  err
chin011690   9  6  34  6  16  6  88  6  36  6  64  6  28  6  52  6  20  6  10  6  err
chin011700  60  6  34  6  59  6  20  6  53  6  28  6  91  6  97  6  76  6  31  6  err
chin011710  39  6  23  6  40  6  46  6  34  6 114  6  59  6 110  6  61  6  96  6  err
chin011720  45  6 120  6  43  6  79  6  43  6  25  6  47  6  42  6  67  6  78  6  err
chin011730  32  6  81  6  73  6  47  6  49  6  79  6  49  6  84  6  30  6  21  6  err
chin011740  50  6  34  6  94  6  57  6  70  6  32  6  10  6  54  6  44  6  21  6  err
chin011750   8  6  47  6  95  6  60  6  32  6 133  6  49  6  23  6  56  6  75  6  err
chin011760 130  6 234  6  88  6  65  6 102  6  64  6  90  6  31  6  72  6  55  6  err
chin011770 102  6  69  6  46  6  68  6  72  6  84  6  69  6  80  6  75  6  48  8  err
chin011780  45  8 183  8  97  8 121  8 102  8 100  8  43  8  86  8  41  8  57  8  err
chin011790  27  8  43  8  98  8  47  8  65  8  10  8  44  8  46  8  53  8  32  8  err
chin011800  39  8  46  8  27  9  44  9  33  9  82  9  96  9  52  9 110  9  90  9  err
chin011810  69  9  93  9  95  9  53  9  75  9  58 10  53 10  37 11  55 11  36 11  err
chin011820  63 12  53 12  37 12  53 12  57 13  39 14  35 15  41 16  49 17  40 18  err
chin011830  36 19  45 19  55 19  41 19  33 20  55 22  43 23  43 23  40 23  56 23  err
chin011840  25 25  33 26  52 26  38 27  26 27  33 27  25 28  26 28  31 28  44 28  err
chin011850  37 29  29 29  28 30  35 31  26 33  29 33  29 34  21 36  28 38  27 40  err
chin011860  24 40  25 40  23 41  22 41  27 42  21 42  22 42  22 44  23 44  24 44  err
chin011870  32 45  27 45  19 46  24 46  20 47  25 48  18 48  19 49  24 49  22 50  err
chin011880  19 50  21 50  23 50  21 50  24 51  32 51  33 52  23 52  26 52  20 53  err
chin011890  27 53  24 54  20 54  14 54  34 55  32 55  30 55  21 54  27 54  20 54  err
chin011900  20 54  17 54  22 54  24 54  32 54  26 54  15 54  21 54  21 54  18 54  err
chin011910  17 54  16 54  18 56  25 56  18 56  18 58  16 58  21 58  20 58  16 58  err
chin011920  22 60  16 59  24 59  25 59  23 59  27 59  28 58  28 58  25 58  21 58  err
chin011930  24 58  25 58  24 58  22 58  20 58  26 58  24 58  22 58  22 58  10 58  err
chin011940  22 58  20 58  20 58  18 58  19 58  19 58  20 58  18 58  14 58  19 58  err
chin011950  29 58  21 58  22 58  18 58  16 58  16 58  16 58  26 58  17 58  19 58  err
chin011960  21 58  26 58  25 58  17 58  21 58  18 58  18 58  22 58  19 58  18 58  err
chin011970  17 58  19 58  17 58  19 58  20 58  20 58  17 58  25 58  20 58  21 58  err
chin011980  20 58  19 58  22 58  21 58  24 58  18 58  22 58  18 58  22 58  22 58  err
chin011990  16 58  23 58  20 58  24 58  24 58  24 58  20 58  14 58  24 57  31 57  err
chin012000  26 57  17 57  22 57  22 57  23 57  26 57  26 579990  09990  09990  0  err
DAOCAF 1 Daocheng                                            ABFO                 ars
DAOCAF 2 China        Chinese fir       4150M  2917 10005    __    1540 2006      ars
DAOCAF 3 Jinbao Li   Keyan Fang   Yang Tao   Edward Cook                          ars
chin011540   0  1   0  1   0  1   0  1  14  2  68  2  34  2   7  2   5  2   0  2  err
chin011550  56  2 115  2 130  2  47  2  61  2  64  2  25  2  41  2  25  2  11  2  err
chin011560  94  2  30  2   2  2  18  2  16  2  18  2   4  2  38  2  44  2  34  2  err
chin011570  72  2  42  2  27  2   8  2  17  2  46  2   7  2  48  2  18  2  88  2  err
chin011580 116  2 123  2  22  2  25  2  77  3  50  3  52  3  54  3   3  3  79  3  err
chin011590  64  3  68  3  79  3  76  3  23  3  26  3  18  3  55  3  48  3  32  3  err
chin011600  43  4  52  4  48  4  37  4  22  4  86  4   8  4  43  4   3  4  64  4  err
chin011610  35  4  28  4  58  4  43  4  49  4  52  5  19  5  22  5  31  5  65  5  err
chin011620  63  5  15  5  38  5  15  5  48  5  37  5  28  5  38  5  15  5   4  5  err
chin011630  16  5  57  5  46  5  54  5  87  5  30  5  54  5  52  5  42  5  55  5  err
chin011640  23  5  22  5  23  5  23  5  57  5  30  5  85  5  69  5  21  5  85  5  err
chin011650  99  5  63  5  44  5  35  5  59  6  34  6  74  6  85  6  82  6  18  6  err
chin011660  38  6  23  6  13  6  22  6  19  6  64  6  51  6  29  6  15  6  35  6  err
chin011670  37  6  34  6  43  6  15  6  38  6  35  6  49  6  42  6  74  6  54  6  err
chin011680  20  6  28  6  33  6  61  6  33  6  35  6  33  6  70  6  60  6  28  6  err
chin011690   7  6  27  6  13  6  70  6  29  6  51  6  22  6  41  6  16  6   8  6  err
chin011700  47  6  27  6  47  6  16  6  43  6  22  6  72  6  77  6  61  6  25  6  err
chin011710  31  6  18  6  32  6  36  6  27  6  91  6  47  6  87  6  49  6  76  6  err
chin011720  36  6  96  6  34  6  63  6  34  6  20  6  38  6  33  6  54  6  62  6  err
chin011730  25  6  64  6  58  6  37  6  39  6  63  6  39  6  67  6  24  6  17  6  err
chin011740  40  6  27  6  75  6  45  6  56  6  26  6   8  6  43  6  35  6  17  6  err
chin011750   7  6  37  6  75  6  48  6  26  6 106  6  39  6  18  6  45  6  60  6  err
chin011760 103  6 186  6  70  6  52  6  81  6  51  6  72  6  25  6  58  6  44  6  err
chin011770  81  6  55  6  37  6  54  6  58  6  67  6  55  6  64  6  60  6  38  8  err
chin011780  35  8 146  8  77  8  96  8  82  8  79  8  34  8  69  8  32  8  46  8  err
chin011790  21  8  34  8  78  8  37  8  52  8   8  8  35  8  36  8  42  8  25  8  err
chin011800  31  8  37  8  22  9  35  9  26  9  66  9  76  9  42  9  87  9  72  9  err
chin011810  55  9  74  9  76  9  42  9  60  9  47 10  42 10  30 11  44 11  29 11  err
chin011820  50 12  42 12  29 12  42 12  46 13  31 14  28 15  32 16  39 17  32 18  err
chin011830  29 19  36 19  44 19  33 19  27 20  43 22  34 23  34 23  32 23  44 23  err
chin011840  20 25  26 26  42 26  30 27  20 27  26 27  20 28  21 28  24 28  35 28  err
chin011850  29 29  23 29  22 30  28 31  21 33  23 33  23 34  17 36  22 38  21 40  err
chin011860  19 40  20 40  18 41  18 41  22 42  17 42  18 42  17 44  18 44  19 44  err
chin011870  25 45  21 45  15 46  19 46  16 47  20 48  14 48  15 49  19 49  17 50  err
chin011880  15 50  16 50  18 50  17 50  19 51  26 51  26 52  18 52  21 52  16 53  err
chin011890  22 53  19 54  16 54  11 54  27 55  25 55  24 55  17 54  21 54  16 54  err
chin011900  16 54  14 54  17 54  19 54  25 54  21 54  12 54  17 54  17 54  14 54  err
chin011910  14 54  12 54  14 56  20 56  14 56  15 58  12 58  17 58  16 58  13 58  err
chin011920  17 60  13 59  19 59  20 59  18 59  22 59  22 58  22 58  20 58  17 58  err
chin011930  19 58  20 58  19 58  17 58  16 58  21 58  19 58  18 58  17 58   8 58  err
chin011940  17 58  16 58  16 58  15 58  15 58  15 58  16 58  14 58  11 58  15 58  err
chin011950  23 58  17 58  17 58  14 58  13 58  13 58  13 58  20 58  13 58  15 58  err
chin011960  17 58  21 58  20 58  13 58  17 58  14 58  14 58  17 58  15 58  14 58  err
chin011970  14 58  15 58  14 58  15 58  16 58  16 58  13 58  20 58  16 58  17 58  err
chin011980  16 58  16 58  17 58  17 58  19 58  14 58  17 58  14 58  17 58  18 58  err
chin011990  13 58  19 58  16 58  19 58  19 58  19 58  16 58  11 58  19 57  25 57  err
chin012000  20 57  13 57  17 57  18 57  18 57  20 57  21 579990  09990  09990  0  err
