# Supplementary material for: Climate-Driven Synchronized Growth of Alpine Trees in the Southeast Tibetan Plateau
Source: PLoS One. 2016 Jun 3;11(6):e0156126. doi: 10.1371/journal.pone.0156126 (PMC4892591; doi:10.1371/journal.pone.0156126)
Supplement: S1 Data — (ZIP) [file pone.0156126.s001.zip › S1_Data/chin018/chin018.txt_out]

                        **********************************
                        **********************************
                        ***                            ***
                        ***      program ARSTAN40c     ***
                        ***                            ***
                        ***       creation date:       ***
                        ***           3/6/06           ***
                        ***                            ***
                        ***       programmed by:       ***
                        ***     Dr. Edward R. Cook     ***
                        ***       Paul J. Krusic       ***
                        ***    tree-ring laboratory    ***
                        ***  lamont-doherty earth obs  ***
                        ***    palisades, n.y. 10964   ***
                        *** drdendro@ldeo.columbia.edu ***
                        ***    pjk@ldeo.columbia.edu   ***
                        ***                            ***
                        **********************************
                        **********************************

 |==============================================================================|

 overall run title:                                                                                 

 file names file processed:       arstan.files                            
 data file processed:             chin018.txt                             
 log file processed:              chin018.txt_log                         

                       opt          plt
 tree-ring data type    1                !tucson ring-width format                         
 missing data in gap   -9            0   !missing values estimated (no plots)              
 data transformation    0            0   !no data transformation (no plots)                
 first detrending     -67      0     1   !1st-spline curve (pct n 50% cutoff)              
 second detrending      0      0     0   !2nd-no detrending performed                      
 robust detrending      1                !non-robust detrending methods used               
 interactive detrend    0                !no interactive detrending                        
 index calculation      1                !tree-ring indices or ratios (rt/gt)              
 ar modeling method     1            0   !non-robust autoregressive modeling               
 pooled ar order        0            0   !minimum aic pooled ar model order fit 
 series ar order        0                !pooled ar order fit to all series                
 mean chronology        2   0    0   0   !robust (biweight) mean chronology                
 stabilize variance     0                !no variance stabilization performed              
 common period years     1540 2006       !first and last years of common period            
 site-tree-core mask       sssttc        !site-tree-core separation mask                   
 running rbar              50   25   0   !running rbar window/overlap (no plots)           
 printout option        2                !summary & series statistics printed              
 core series save       0                !no individual core series saved                  
 summary plot displays  0                !no spaghetti and mean chronology plots           

 stand dynamics stuf    0            0   !no stand dynamics analyses done                  
 running mean window    0                !running mean window width                        
 percent growth change  0                !percent growth change threshold                  
 std error threshold    0                !standard error limit threshold                   

 |======================== raw data statistical analyses =======================|

 |------------------- tree-ring series read in for processing ------------------|

  data header lines:
  DAOCAF 1 Daocheng                                            ABFO                    
  DAOCAF 2 China        Chinese fir       4150M  2917 10005    __    1540 2006         
  DAOCAF 3 Jinbao Li   Keyan Fang   Yang Tao   Edward Cook                             

 |------------ series gaps found based on any negative number found ------------|

        series      ident      results of scans for gaps or missing values

                            --- no gaps in data found ---

 |------------------ statistics of raw tree-ring measurements ------------------|

 series   ident   frst   last   year    mean   stdev   skew   kurt   sens   ac(1)
     1   DAO01A   1915   2006     92   0.544   0.238  1.206  3.803  0.219   0.766
     2   DAO01B   1867   2006    140   0.311   0.113  1.073  4.660  0.205   0.757
     3   DAO01C   1875   2006    132   0.290   0.115  0.825  3.928  0.214   0.775
     4   DAO02A   1920   2006     87   0.393   0.165  0.447  2.873  0.205   0.839
     5   DAO02B   1857   2006    150   0.457   0.133  0.612  3.148  0.178   0.670
     6   DAO03A   1827   2006    180   0.309   0.179  2.449 10.534  0.178   0.892
     7   DAO03B   1867   2006    140   0.346   0.108  0.240  2.587  0.173   0.795
     8   DAO03C   1826   2006    181   0.370   0.122  0.535  3.169  0.149   0.839
     9   DAO04A   1843   2006    164   1.206   0.285  0.272  3.467  0.174   0.529
    10   DAO04B   1854   2006    153   1.182   0.328 -0.023  4.037  0.181   0.685
    11   DAO05A   1912   2006     95   0.522   0.240  1.636  6.440  0.200   0.674
    12   DAO07A   1877   2006    130   0.872   0.276  0.938  3.766  0.137   0.824
    13   DAO07B   1872   2006    135   0.850   0.226  0.732  3.487  0.138   0.756
    14   DAO08A   1858   2006    149   0.824   0.268  1.046  3.896  0.145   0.813
    15   DAO08B   1864   2006    143   0.964   0.517  0.519  2.322  0.136   0.918
    16   DAO09A   1850   2006    157   0.823   0.329  1.422  5.602  0.130   0.888
    17   DAO09B   1856   2006    151   0.981   0.527  1.258  3.724  0.134   0.929
    18   DAO10A   1779   1896    118   1.322   0.635  0.621  2.456  0.195   0.863
    19   DAO10B   1779   1925    147   0.874   0.602  1.063  2.876  0.209   0.892

 series   ident   frst   last   year    mean   stdev   skew   kurt   sens   ac(1)
    20   DAO11A   1857   2006    150   0.383   0.112  0.983  4.271  0.201   0.618
    21   DAO11B   1912   2006     95   0.793   0.251  0.410  2.615  0.161   0.808
    22   DAO12A   1836   2006    171   0.608   0.352  1.951  6.709  0.253   0.779
    23   DAO12B   1824   2006    183   0.559   0.332  1.773  5.496  0.220   0.891
    24   DAO13A   1874   2006    133   0.542   0.138  0.936  4.173  0.135   0.719
    25   DAO13B   1894   2006    113   0.782   0.155 -0.130  2.658  0.117   0.729
    26   DAO14A   1802   2006    205   0.795   0.381  0.558  3.268  0.245   0.784
    27   DAO14B   1835   2006    172   0.883   0.392  1.450  9.183  0.211   0.742
    28   DAO15A   1915   2006     92   1.070   0.305  0.650  3.165  0.209   0.562
    29   DAO15B   1920   2006     87   0.844   0.200 -0.228  2.926  0.215   0.381
    30   DAO16A   1540   2006    467   0.374   0.324  1.677  4.635  0.202   0.948
    31   DAO16B   1544   2006    463   0.356   0.322  1.696  4.753  0.211   0.955
    32   DAO16C   1584   2006    423   0.399   0.268  0.940  3.354  0.240   0.905
    33   DAO17A   1828   2006    179   0.659   0.191  0.766  3.452  0.144   0.782
    34   DAO17B   1817   2006    190   0.616   0.190  0.532  3.818  0.164   0.759
    35   DAO18A   1862   1997    136   1.323   0.612  0.112  2.242  0.200   0.858
    36   DAO18B   1853   2006    154   1.242   0.606  0.395  2.143  0.175   0.896
    37   DAO19A   1846   2006    161   1.116   0.477  0.200  2.055  0.169   0.877
    38   DAO19B   1841   2006    166   0.865   0.421  0.892  3.498  0.162   0.877
    39   DAO20A   1815   2006    192   0.775   0.473  0.571  2.518  0.211   0.899

 series   ident   frst   last   year    mean   stdev   skew   kurt   sens   ac(1)
    40   DAO20B   1825   2006    182   0.876   0.507  0.486  2.692  0.244   0.851
    41   DAO21A   1884   2006    123   0.666   0.284  0.335  2.318  0.167   0.880
    42   DAO21B   1889   2006    118   0.614   0.190  0.542  2.578  0.138   0.871
    43   DAO22A   1600   2006    407   0.412   0.307  1.701  5.387  0.180   0.960
    44   DAO22B   1615   1920    306   0.377   0.275  1.037  3.123  0.207   0.959
    45   DAO23A   1891   2006    116   0.953   0.419  0.034  2.273  0.178   0.881
    46   DAO23B   1830   2006    177   0.748   0.577  2.378 10.427  0.172   0.926
    47   DAO24A   1835   2006    172   1.160   0.417  0.905  3.263  0.160   0.789
    48   DAO24B   1879   2006    128   1.766   0.863  1.114  3.431  0.178   0.850
    49   DAO25A   1858   2006    149   1.037   0.437  0.374  2.841  0.155   0.891
    50   DAO25B   1870   2006    137   0.772   0.363  0.542  2.579  0.181   0.871
    51   DAO26A   1654   2006    353   0.625   0.335  1.247  4.082  0.174   0.896
    52   DAO27A   1829   2006    178   1.093   0.861  0.963  2.814  0.175   0.924
    53   DAO28A   1859   2006    148   0.720   0.409  0.329  2.105  0.203   0.904
    54   DAO28B   1820   2006    187   0.641   0.226  0.800  3.140  0.210   0.729
    55   DAO29A   1886   2006    121   0.969   0.346  0.209  2.242  0.161   0.843
    56   DAO29B   1834   2006    173   1.080   0.706  0.801  2.867  0.155   0.935
    57   DAO30A   1852   2006    155   1.373   0.675  0.454  2.235  0.196   0.847
    58   DAO31A   1840   2006    167   0.865   0.622  1.200  3.648  0.153   0.962
    59   DAO31B   1854   2006    153   1.049   0.434  1.003  4.701  0.133   0.889

 series   ident   frst   last   year    mean   stdev   skew   kurt   sens   ac(1)
    60   DAO37A   1859   2006    148   1.613   0.804  0.823  2.746  0.150   0.901
    61   DAO37B   1840   2006    167   1.852   0.932  0.826  2.889  0.145   0.939

       number of series read in:   61   from   1540  to   2006     467 years

 |---------------- summary of raw tree-ring series statistics ------------------|

                                year    mean   stdev   skew   kurt   sens   ac(1)
 arithmetic mean                 173   0.815   0.375  0.838  3.739  0.180   0.826
 standard deviation               83   0.359   0.204  0.568  1.784  0.032   0.113
 median (50th quantile)          153   0.795   0.329  0.801  3.263  0.178   0.858
 interquartile range              45   0.492   0.251  0.618  1.379  0.050   0.121
 minimum value                    87   0.290   0.108 -0.228  2.055  0.117   0.381
 lower hinge (25th quantile)     133   0.544   0.226  0.454  2.658  0.155   0.775
 upper hinge (75th quantile)     178   1.037   0.477  1.073  4.037  0.205   0.896
 maximum value                   467   1.852   0.932  2.449 10.534  0.253   0.962

 |-------------------- all possible series rbar statistics ---------------------|

   total    mean   standard   standard  skewess   kurtosis   minimum   maximum
   corrs    rbar   deviation    error    coeff      coeff      corr      corr
    1805   0.202     0.344      0.008   -0.179      2.384    -0.686     0.974

   minimum correlation: -0.686   series  DAO08B     and  DAO24B      128 years
   maximum correlation:  0.974   series  DAO16A     and  DAO16B      463 years

       percent of all possible correlations used (n>20 years):      98.63
       percent of all possible tree-ring years used in rbar:        27.64

 |======================= raw data common period analyses ======================|

 |----------------------- statistics of the common period ----------------------|

 series   ident   frst   last   year    mean   stdev   skew   kurt   sens   ac(1)
     1  DAO16A    1540   2006    467   0.374   0.324  1.677  4.635  0.201   0.946

              *** only one series found in common analysis period ***

 |--------------------------- running rbar statistics --------------------------|

    year   1600.  1625.  1650.  1675.  1700.  1725.  1750.  1775.  1800.  1825.
    corr      1.     6.    10.    10.    15.    15.    15.    15.    15.    28.
    rbar  0.740  0.059  0.640  0.598  0.250  0.548  0.283  0.490  0.659  0.282
    sdev  0.000  0.738  0.196  0.175  0.257  0.145  0.342  0.252  0.135  0.300
    serr  0.000  0.301  0.062  0.055  0.066  0.037  0.088  0.065  0.035  0.057
    eps   0.909  0.228  0.906  0.898  0.666  0.879  0.703  0.868  0.944  0.864
    nss     3.5    4.7    5.4    5.9    6.0    6.0    6.0    6.8    8.8   16.1

    year   1850.  1875.  1900.  1925.  1950.  1975.
    corr     91.   378.  1035.  1326.  1653.  1596.
    rbar  0.361  0.271  0.201  0.117  0.197  0.245
    sdev  0.313  0.278  0.339  0.323  0.343  0.354
    serr  0.033  0.014  0.011  0.009  0.008  0.009
    eps   0.946  0.944  0.931  0.883  0.935  0.949
    nss    30.8   45.6   54.0   57.1   58.0   58.0

 |======================== raw data chronology statistics ======================|

 |----------------- robust mean raw data chronology statistics -----------------|

  first    last    total    mean    stdrd    skew    kurtosis    mean    serial
   year    year    years   index     dev     coeff     coeff     sens     corr
   1540    2006     467    0.647   0.284    0.275      2.518    0.141    0.911

  mean indices vs their standard deviations       robust mean efficiency results
      correlation    slope    intercept             # improved    # unimproved
        0.367        0.296      0.134                    197            270

 |---------------- robust mean efficiency gain and loss results ----------------|

   median      interquartile      minimum       lower       upper       maximum
    gain           range            gain        hinge       hinge         gain
    1.18            0.81            0.20         1.00        1.81       349.01

   median      interquartile      minimum       lower       upper       maximum
    loss           range            loss        hinge       hinge         loss
    0.96            0.12            0.00         0.88        1.00         1.00

 |--------------------- segment length summary statistics ----------------------|

   median      interquartile      minimum       lower       upper       maximum
   length          range           length       hinge       hinge        length
     153.            45.             87.         133.        178.          467.

 |----------- raw data chronology auto and partial autocorrelations ------------|

 lag           t-1    t-2    t-3    t-4    t-5    t-6    t-7    t-8    t-9   t-10
 acf         0.909  0.864  0.858  0.840  0.819  0.792  0.781  0.762  0.736  0.718
 pacf        0.909  0.221  0.273  0.078  0.050 -0.033  0.070 -0.020 -0.035  0.004
 95% c.l.    0.093  0.151  0.188  0.219  0.245  0.268  0.287  0.305  0.321  0.335

 |------------------ raw data chronology autoregressive model ------------------|

 ord    rsq    t-1    t-2    t-3    t-4    t-5    t-6    t-7    t-8    t-9   t-10
  4   0.860  0.599  0.056  0.203  0.099

 |================== detrended data curve fits and statistics ==================|

 |------------------------ results of first detrending -------------------------|

 |--------------- growth curve used for detrending tree-ring data --------------|
   option
     -5: variable span smoother         f(i) = variable span smooth
     -4: lowess robust smoother         f(i) = lowess robust smooth
     -3: median smoothing               f(i) = median sharp/smooth
    -2:  regional curve detrending      f(i) = one age-aligned curve
    -1:  first-differences              f(i) = y(i) - y(i-1)
     1:  neg expon curve, no = opt 4    f(i) = a*exp(-b*t(i)) + d    (d>0)
     2:  neg expon curve, no = opt 5    f(i) = a*exp(-b*t(i)) + d    (d>0)
     3:  neg expon curve  (general)     f(i) = a*exp(-b*t(i)) + d   (any d)
     4:  linear regression (any slope)  f(i) = +/-c*t(i) + d
     5:  linear regression (neg slope)  f(i) = -c*t(i) + d   
     6:  horizontal line through mean   f(i) = mean(y(i)) = d
     7:  hugershoff growth function     f(i) = a*t(i+p)**b * exp(-c*t(i+p)) + d
     8:  general exponential (b = 1)    f(i) = a*t(i+p)**b * exp(-c*t(i+p)) + d
    >9:  cubic smoothing spline         fixed 50 pct variance cutoff
   <-9:  cubic smoothing spline         pct n 50 pct variance cutoff

   (a, b, c are coefficients, d is intercept or asymptote, p is pith offset)

 series   ident     option       a           b           c           d         p
     1   DAO01A    -67   61         smoothing spline curve and window width
     2   DAO01B    -67   93         smoothing spline curve and window width
     3   DAO01C    -67   88         smoothing spline curve and window width
     4   DAO02A    -67   58         smoothing spline curve and window width
     5   DAO02B    -67  100         smoothing spline curve and window width
     6   DAO03A    -67  120         smoothing spline curve and window width
     7   DAO03B    -67   93         smoothing spline curve and window width
     8   DAO03C    -67  121         smoothing spline curve and window width
     9   DAO04A    -67  109         smoothing spline curve and window width
    10   DAO04B    -67  102         smoothing spline curve and window width
    11   DAO05A    -67   63         smoothing spline curve and window width
    12   DAO07A    -67   87         smoothing spline curve and window width
    13   DAO07B    -67   90         smoothing spline curve and window width
    14   DAO08A    -67   99         smoothing spline curve and window width
    15   DAO08B    -67   95         smoothing spline curve and window width
    16   DAO09A    -67  105         smoothing spline curve and window width
    17   DAO09B    -67  101         smoothing spline curve and window width
    18   DAO10A    -67   79         smoothing spline curve and window width
    19   DAO10B    -67   98         smoothing spline curve and window width

 series   ident     option       a           b           c           d         p
    20   DAO11A    -67  100         smoothing spline curve and window width
    21   DAO11B    -67   63         smoothing spline curve and window width
    22   DAO12A    -67  114         smoothing spline curve and window width
    23   DAO12B    -67  122         smoothing spline curve and window width
    24   DAO13A    -67   89         smoothing spline curve and window width
    25   DAO13B    -67   75         smoothing spline curve and window width
    26   DAO14A    -67  137         smoothing spline curve and window width
    27   DAO14B    -67  115         smoothing spline curve and window width
    28   DAO15A    -67   61         smoothing spline curve and window width
    29   DAO15B    -67   58         smoothing spline curve and window width
    30   DAO16A    -67  312         smoothing spline curve and window width
    31   DAO16B    -67  310         smoothing spline curve and window width
    32   DAO16C    -67  283         smoothing spline curve and window width
    33   DAO17A    -67  119         smoothing spline curve and window width
    34   DAO17B    -67  127         smoothing spline curve and window width
    35   DAO18A    -67   91         smoothing spline curve and window width
    36   DAO18B    -67  103         smoothing spline curve and window width
    37   DAO19A    -67  107         smoothing spline curve and window width
    38   DAO19B    -67  111         smoothing spline curve and window width
    39   DAO20A    -67  128         smoothing spline curve and window width

 series   ident     option       a           b           c           d         p
    40   DAO20B    -67  121         smoothing spline curve and window width
    41   DAO21A    -67   82         smoothing spline curve and window width
    42   DAO21B    -67   79         smoothing spline curve and window width
    43   DAO22A    -67  272         smoothing spline curve and window width
    44   DAO22B    -67  205         smoothing spline curve and window width
    45   DAO23A    -67   77         smoothing spline curve and window width
    46   DAO23B    -67  118         smoothing spline curve and window width
    47   DAO24A    -67  115         smoothing spline curve and window width
    48   DAO24B    -67   85         smoothing spline curve and window width
    49   DAO25A    -67   99         smoothing spline curve and window width
    50   DAO25B    -67   91         smoothing spline curve and window width
    51   DAO26A    -67  236         smoothing spline curve and window width
    52   DAO27A    -67  119         smoothing spline curve and window width
    53   DAO28A    -67   99         smoothing spline curve and window width
    54   DAO28B    -67  125         smoothing spline curve and window width
    55   DAO29A    -67   81         smoothing spline curve and window width
    56   DAO29B    -67  115         smoothing spline curve and window width
    57   DAO30A    -67  103         smoothing spline curve and window width
    58   DAO31A    -67  111         smoothing spline curve and window width
    59   DAO31B    -67  102         smoothing spline curve and window width

 series   ident     option       a           b           c           d         p
    60   DAO37A    -67   99         smoothing spline curve and window width
    61   DAO37B    -67  111         smoothing spline curve and window width

 |-------------------- statistics of single tree-ring series -------------------|

 series   ident   frst   last   year    mean   stdev   skew   kurt   sens   ac(1)
     1  DAO01A    1915   2006     92   0.999   0.263  0.817  3.889  0.216   0.414
     2  DAO01B    1867   2006    140   0.997   0.241  0.625  3.982  0.204   0.450
     3  DAO01C    1875   2006    132   0.990   0.284  0.289  3.910  0.212   0.597
     4  DAO02A    1920   2006     87   0.982   0.325  0.687  5.060  0.202   0.748
     5  DAO02B    1857   2006    150   0.996   0.244  0.470  2.920  0.176   0.547
     6  DAO03A    1827   2006    180   0.980   0.364  1.017  4.357  0.176   0.803
     7  DAO03B    1867   2006    140   0.993   0.249  0.077  3.494  0.172   0.637
     8  DAO03C    1826   2006    181   0.985   0.216  0.286  2.993  0.147   0.659
     9  DAO04A    1843   2006    164   0.998   0.218 -0.082  3.265  0.173   0.480
    10  DAO04B    1854   2006    153   0.996   0.256 -0.085  4.459  0.180   0.634
    11  DAO05A    1912   2006     95   0.996   0.285  1.166  4.184  0.197   0.555
    12  DAO07A    1877   2006    130   0.996   0.232  0.470  3.103  0.136   0.705
    13  DAO07B    1872   2006    135   0.996   0.200  0.061  2.698  0.137   0.595
    14  DAO08A    1858   2006    149   0.993   0.205  0.066  2.164  0.145   0.598
    15  DAO08B    1864   2006    143   0.994   0.209  0.157  2.569  0.134   0.661
    16  DAO09A    1850   2006    157   0.996   0.262  1.099  5.778  0.129   0.761
    17  DAO09B    1856   2006    151   1.000   0.144  0.054  3.309  0.132   0.351
    18  DAO10A    1779   1896    118   1.000   0.232  0.318  3.828  0.193   0.440
    19  DAO10B    1779   1925    147   0.997   0.240  0.225  3.435  0.207   0.403

 series   ident   frst   last   year    mean   stdev   skew   kurt   sens   ac(1)
    20  DAO11A    1857   2006    150   0.997   0.232  0.701  3.695  0.199   0.431
    21  DAO11B    1912   2006     95   0.989   0.237  0.360  2.817  0.158   0.653
    22  DAO12A    1836   2006    171   0.998   0.301  1.108  6.106  0.252   0.405
    23  DAO12B    1824   2006    183   0.999   0.253  0.424  3.608  0.219   0.363
    24  DAO13A    1874   2006    133   0.999   0.201 -0.026  3.249  0.133   0.592
    25  DAO13B    1894   2006    113   0.999   0.135 -0.701  3.957  0.116   0.411
    26  DAO14A    1802   2006    205   0.997   0.347  0.407  3.184  0.244   0.612
    27  DAO14B    1835   2006    172   0.992   0.388  2.550 13.321  0.210   0.646
    28  DAO15A    1915   2006     92   0.999   0.234  0.815  5.389  0.206   0.289
    29  DAO15B    1920   2006     87   0.998   0.210 -0.045  2.748  0.212   0.239
    30  DAO16A    1540   2006    467   1.001   0.315  0.654  4.621  0.201   0.644
    31  DAO16B    1544   2006    463   1.000   0.337  0.800  5.013  0.210   0.675
    32  DAO16C    1584   2006    423   0.969   0.608  1.431  5.603  0.240   0.883
    33  DAO17A    1828   2006    179   0.996   0.247  0.381  2.893  0.143   0.698
    34  DAO17B    1817   2006    190   0.997   0.288  0.364  3.807  0.163   0.722
    35  DAO18A    1862   1997    136   0.991   0.349  0.789  4.112  0.199   0.741
    36  DAO18B    1853   2006    154   0.995   0.259  0.202  3.334  0.173   0.637
    37  DAO19A    1846   2006    161   0.990   0.341  0.689  3.503  0.168   0.807
    38  DAO19B    1841   2006    166   0.994   0.303  0.544  3.207  0.162   0.784
    39  DAO20A    1815   2006    192   1.005   0.357  1.589  8.839  0.211   0.614

 series   ident   frst   last   year    mean   stdev   skew   kurt   sens   ac(1)
    40  DAO20B    1825   2006    182   0.997   0.405  0.921  4.090  0.245   0.705
    41  DAO21A    1884   2006    123   0.994   0.244 -0.021  3.801  0.165   0.643
    42  DAO21B    1889   2006    118   0.991   0.225  0.114  2.843  0.137   0.722
    43  DAO22A    1600   2006    407   0.998   0.296  0.330  2.802  0.179   0.715
    44  DAO22B    1615   1920    306   1.000   0.301  0.306  4.141  0.206   0.628
    45  DAO23A    1891   2006    116   0.989   0.283  0.384  3.217  0.178   0.692
    46  DAO23B    1830   2006    177   1.002   0.291  0.526  3.555  0.170   0.759
    47  DAO24A    1835   2006    172   0.996   0.211  0.488  3.359  0.159   0.397
    48  DAO24B    1879   2006    128   0.996   0.236  0.674  3.457  0.176   0.476
    49  DAO25A    1858   2006    149   0.993   0.273  0.708  4.945  0.155   0.762
    50  DAO25B    1870   2006    137   0.990   0.256  0.199  3.490  0.179   0.604
    51  DAO26A    1654   2006    353   0.995   0.333  0.416  3.045  0.173   0.783
    52  DAO27A    1829   2006    178   0.997   0.268  0.778  4.345  0.174   0.606
    53  DAO28A    1859   2006    148   0.988   0.265  0.709  3.763  0.201   0.542
    54  DAO28B    1820   2006    187   0.997   0.242  0.470  3.799  0.209   0.402
    55  DAO29A    1886   2006    121   0.991   0.230 -0.038  3.699  0.159   0.620
    56  DAO29B    1834   2006    173   0.986   0.272  1.261  6.854  0.153   0.702
    57  DAO30A    1852   2006    155   1.000   0.236 -0.009  3.036  0.195   0.496
    58  DAO31A    1840   2006    167   0.973   0.468  0.644  4.038  0.151   0.914
    59  DAO31B    1854   2006    153   0.993   0.305  0.724  5.335  0.132   0.839

 series   ident   frst   last   year    mean   stdev   skew   kurt   sens   ac(1)
    60  DAO37A    1859   2006    148   0.998   0.271  0.585  3.360  0.148   0.734
    61  DAO37B    1840   2006    167   0.996   0.249 -0.154  2.953  0.145   0.765

 |---------------- summary of single tree-ring series statistics ---------------|

                                year    mean   stdev   skew   kurt   sens   ac(1)
 arithmetic mean                 173   0.994   0.275  0.504  4.038  0.178   0.613
 standard deviation               83   0.006   0.073  0.496  1.649  0.032   0.151
 median (50th quantile)          153   0.996   0.259  0.470  3.695  0.176   0.637
 interquartile range              45   0.006   0.067  0.510  0.976  0.051   0.225
 minimum value                    87   0.969   0.135 -0.701  2.164  0.116   0.239
 lower hinge (25th quantile)     133   0.992   0.234  0.199  3.207  0.153   0.496
 upper hinge (75th quantile)     178   0.998   0.301  0.709  4.184  0.204   0.722
 maximum value                   467   1.005   0.608  2.550 13.321  0.252   0.914

 |-------------------- all possible series rbar statistics ---------------------|

   total    mean   standard   standard  skewess   kurtosis   minimum   maximum
   corrs    rbar   deviation    error    coeff      coeff      corr      corr
    1805   0.203     0.185      0.004    0.105      3.240    -0.414     0.867

   minimum correlation: -0.414   series  DAO08B     and  DAO26A      143 years
   maximum correlation:  0.867   series  DAO10A     and  DAO10B      118 years

       percent of all possible correlations used (n>20 years):      98.63
       percent of all possible tree-ring years used in rbar:        27.64

 |==================== detrended data common period analyses ===================|

 |----------------------- statistics of the common period ----------------------|

 series   ident   frst   last   year    mean   stdev   skew   kurt   sens   ac(1)
     1  DAO16A    1540   2006    467   1.001   0.315  0.654  4.621  0.201   0.644

              *** only one series found in common analysis period ***

 |--------------------------- running rbar statistics --------------------------|

    year   1600.  1625.  1650.  1675.  1700.  1725.  1750.  1775.  1800.  1825.
    corr      1.     6.    10.    10.    15.    15.    15.    15.    15.    28.
    rbar  0.720  0.021  0.469  0.358  0.138  0.348  0.316  0.494  0.628  0.259
    sdev  0.354  0.570  0.248  0.211  0.337  0.252  0.389  0.232  0.137  0.266
    serr  0.000  0.233  0.079  0.067  0.087  0.065  0.100  0.060  0.035  0.050
    eps   0.901  0.093  0.827  0.767  0.490  0.762  0.735  0.870  0.937  0.849
    nss     3.5    4.7    5.4    5.9    6.0    6.0    6.0    6.8    8.8   16.1

    year   1850.  1875.  1900.  1925.  1950.  1975.
    corr     91.   378.  1035.  1326.  1653.  1596.
    rbar  0.233  0.247  0.179  0.158  0.174  0.240
    sdev  0.272  0.247  0.274  0.272  0.258  0.251
    serr  0.029  0.013  0.009  0.007  0.006  0.006
    eps   0.904  0.937  0.922  0.914  0.924  0.948
    nss    30.8   45.6   54.0   57.1   58.0   58.0

 |======================== standard chronology statistics ======================|

 |----------------- robust mean standard chronology statistics -----------------|

  first    last    total    mean    stdrd    skew    kurtosis    mean    serial
   year    year    years   index     dev     coeff     coeff     sens     corr
   1540    2006     467    0.976   0.195    0.303      3.778    0.124    0.714

  mean indices vs their standard deviations       robust mean efficiency results
      correlation    slope    intercept             # improved    # unimproved
        0.166        0.102      0.135                    154            313

 |---------------- robust mean efficiency gain and loss results ----------------|

   median      interquartile      minimum       lower       upper       maximum
    gain           range            gain        hinge       hinge         gain
    1.15            0.42            0.41         1.01        1.43         3.10

   median      interquartile      minimum       lower       upper       maximum
    loss           range            loss        hinge       hinge         loss
    0.94            0.12            0.00         0.88        1.00         1.00

 |----------- standard chronology auto and partial autocorrelations ------------|

 lag           t-1    t-2    t-3    t-4    t-5    t-6    t-7    t-8    t-9   t-10
 acf         0.713  0.594  0.523  0.471  0.385  0.326  0.294  0.233  0.160  0.126
 pacf        0.713  0.174  0.104  0.066 -0.047 -0.004  0.030 -0.047 -0.072  0.001
 95% c.l.    0.093  0.131  0.153  0.167  0.178  0.185  0.190  0.194  0.196  0.197

 |------------------ standard chronology autoregressive model ------------------|

 ord    rsq    t-1    t-2    t-3    t-4    t-5    t-6    t-7    t-8    t-9   t-10
  4   0.533  0.563  0.110  0.062  0.068

 |======================= pooled autoregression analysis =======================|

 pooled autocorrelations:

 lag     t= -1  t= -2  t= -3  t= -4  t= -5  t= -6  t= -7  t= -8  t= -9  t=-10
         0.518  0.414  0.451  0.451  0.302  0.239  0.161  0.143  0.056  0.019

 yule-walker estimates of autoregression:

 order   t= -1  t= -2  t= -3  t= -4  t= -5  t= -6  t= -7  t= -8  t= -9  t=-10
    1    0.518
    2    0.415  0.199
    3    0.366  0.095  0.250
    4    0.321  0.078  0.185  0.179
    5    0.334  0.092  0.190  0.202 -0.073
    6    0.330  0.103  0.201  0.207 -0.055 -0.054
    7    0.323  0.096  0.227  0.233 -0.042 -0.012 -0.129
    8    0.320  0.095  0.226  0.239 -0.036 -0.009 -0.121 -0.025
    9    0.318  0.086  0.226  0.236 -0.018  0.008 -0.114  0.000 -0.077
   10    0.316  0.086  0.224  0.236 -0.018  0.012 -0.110  0.001 -0.071 -0.018

 last term in each row above equals the partial autocorrelation coefficient

 akaike information criterion:

      ar( 0)      ar( 1)      ar( 2)      ar( 3)      ar( 4)      ar( 5)  
     4251.55     4107.41     4090.55     4062.44     4049.26     4048.74

      ar( 6)      ar( 7)      ar( 8)      ar( 9)      ar(10)  
     4049.35     4043.46     4045.17     4044.38     4046.24

 selected autoregression order:   5

 ar order selection criterion: ipp=0  first-minimum aic selection

 the aic trace should be checked to see if ar order selection criterion <ipp>
 is adequate. e.g. if ar-orders of the first-minimum and the full-minimum aic
 are close, an arstan run with full-minimum aic order selection might be tried

 autoregression coefficients:

  t= -1   t= -2   t= -3   t= -4   t= -5   t= -6   t= -7   t= -8   t= -9   t=-10   
  0.334   0.092   0.190   0.202  -0.073

 r-squared due to pooled autoregression:   36.60 pct
 variance inflation from autoregression:  157.73 pct

 impulse response function weights for this ar ( 5) process out to order 50:

  1.0000   0.334   0.203   0.289   0.381   0.187   0.169   0.189   0.170   0.116
  0.1109   0.106   0.088   0.071   0.066   0.059   0.049   0.042   0.038   0.033
  0.0282   0.025   0.022   0.019   0.016   0.014   0.012   0.011   0.009   0.008
  0.0071   0.006   0.005   0.005   0.004   0.004   0.003   0.003   0.002   0.002
  0.0018   0.002   0.001   0.001   0.001   0.001   0.001   0.001   0.001   0.001

 |================== individual series autoregression analyses =================|

 |---------------- individual series autoregressive coefficients ---------------|

     series    ident    order     rsq     t-1     t-2     t-3   .....    t-ip
         1   DAO01A       5     0.238   0.393   0.068  -0.072   0.072  -0.237
         2   DAO01B       5     0.223   0.404   0.127  -0.038   0.009   0.001
         3   DAO01C       5     0.408   0.486   0.158   0.137  -0.040  -0.131
         4   DAO02A       5     0.603   0.811  -0.052   0.059  -0.069  -0.105
         5   DAO02B       5     0.368   0.410   0.128   0.148   0.091  -0.072
         6   DAO03A       5     0.675   0.809   0.045  -0.132   0.239  -0.153
         7   DAO03B       5     0.427   0.583   0.042   0.073   0.077  -0.100
         8   DAO03C       5     0.452   0.631  -0.026   0.044   0.106  -0.028
         9   DAO04A       5     0.310   0.336   0.256   0.106  -0.003  -0.094
        10   DAO04B       5     0.494   0.402   0.231   0.207   0.022  -0.089
        11   DAO05A       5     0.350   0.597  -0.001  -0.052   0.082  -0.112
        12   DAO07A       5     0.522   0.603   0.129   0.101  -0.010  -0.134
        13   DAO07B       5     0.375   0.556   0.009   0.068   0.057  -0.025
        14   DAO08A       5     0.378   0.544   0.054   0.048   0.056  -0.059
        15   DAO08B       5     0.457   0.554   0.102   0.110   0.004  -0.054
        16   DAO09A       5     0.611   0.786   0.021   0.003  -0.024  -0.118
        17   DAO09B       5     0.141   0.370  -0.085   0.073   0.001   0.074
        18   DAO10A       5     0.225   0.455  -0.031  -0.103   0.022  -0.126
        19   DAO10B       5     0.177   0.378   0.080  -0.024   0.023  -0.085

     series    ident    order     rsq     t-1     t-2     t-3   .....    t-ip
        20   DAO11A       5     0.207   0.368   0.114   0.080  -0.032  -0.022
        21   DAO11B       5     0.447   0.669   0.050  -0.166   0.169  -0.065
        22   DAO12A       5     0.168   0.403  -0.007   0.054  -0.025  -0.010
        23   DAO12B       5     0.165   0.314   0.047   0.090   0.061   0.034
        24   DAO13A       5     0.409   0.669  -0.128   0.102  -0.087   0.015
        25   DAO13B       5     0.223   0.525  -0.269   0.057  -0.006   0.029
        26   DAO14A       5     0.415   0.511   0.142   0.059   0.027  -0.040
        27   DAO14B       5     0.485   0.603   0.157  -0.080   0.097  -0.062
        28   DAO15A       5     0.141   0.315  -0.131  -0.008  -0.005  -0.168
        29   DAO15B       5     0.104   0.252  -0.007  -0.073   0.065  -0.194
        30   DAO16A       5     0.475   0.501   0.118  -0.018   0.178   0.010
        31   DAO16B       5     0.478   0.588   0.049  -0.007   0.071   0.078
        32   DAO16C       5     0.782   0.874   0.021   0.048  -0.017  -0.059
        33   DAO17A       5     0.514   0.680  -0.049   0.180   0.015  -0.126
        34   DAO17B       5     0.547   0.604   0.112   0.107   0.035  -0.102
        35   DAO18A       5     0.626   0.598   0.285  -0.017   0.073  -0.173
        36   DAO18B       5     0.461   0.548   0.134   0.094   0.032  -0.123
        37   DAO19A       5     0.661   0.812   0.030  -0.056   0.086  -0.088
        38   DAO19B       5     0.622   0.790  -0.006   0.025   0.029  -0.076
        39   DAO20A       5     0.525   0.467   0.108   0.232   0.104  -0.109

     series    ident    order     rsq     t-1     t-2     t-3   .....    t-ip
        40   DAO20B       5     0.560   0.656  -0.030   0.181   0.118  -0.160
        41   DAO21A       5     0.498   0.523   0.142   0.189  -0.044  -0.120
        42   DAO21B       5     0.599   0.543   0.333   0.082  -0.205   0.021
        43   DAO22A       5     0.564   0.484   0.149   0.111   0.110  -0.014
        44   DAO22B       5     0.489   0.370   0.287   0.162   0.068  -0.115
        45   DAO23A       5     0.565   0.625   0.077  -0.045   0.312  -0.186
        46   DAO23B       5     0.616   0.692   0.049   0.004   0.260  -0.216
        47   DAO24A       5     0.201   0.340   0.059   0.109   0.114  -0.063
        48   DAO24B       5     0.258   0.437   0.062   0.127  -0.107   0.053
        49   DAO25A       5     0.624   0.613   0.150   0.258  -0.142  -0.113
        50   DAO25B       5     0.454   0.416   0.097   0.268   0.114  -0.137
        51   DAO26A       5     0.624   0.684   0.084   0.071   0.028  -0.060
        52   DAO27A       5     0.444   0.500   0.088   0.184  -0.014  -0.064
        53   DAO28A       5     0.406   0.423   0.085  -0.029   0.244   0.049
        54   DAO28B       5     0.196   0.356   0.053   0.096   0.081  -0.072
        55   DAO29A       5     0.409   0.531   0.049   0.065  -0.011   0.105
        56   DAO29B       5     0.590   0.579   0.030   0.120   0.072   0.049
        57   DAO30A       5     0.297   0.381   0.069   0.146   0.101  -0.022
        58   DAO31A       5     0.845   0.992   0.048  -0.063  -0.130   0.037
        59   DAO31B       5     0.725   0.924  -0.038   0.014  -0.185   0.100

     series    ident    order     rsq     t-1     t-2     t-3   .....    t-ip
        60   DAO37A       5     0.569   0.675   0.011   0.103   0.092  -0.105
        61   DAO37B       5     0.623   0.653   0.100   0.075   0.158  -0.202

 |------------- summary statistics for autoregressive coefficients -------------|

                        order     rsq     t-1     t-2     t-3   .....    t-ip
   arithmetic mean        5     0.443   0.551   0.065   0.060   0.043  -0.068
   standard deviation     0     0.175   0.162   0.101   0.094   0.098   0.081
   median                 5     0.457   0.544   0.059   0.071   0.035  -0.072
   interquartile range    0     0.259   0.242   0.107   0.118   0.102   0.105
   minimum value          5     0.104   0.252  -0.269  -0.166  -0.205  -0.237
   lower hinge            5     0.310   0.410   0.011  -0.008  -0.010  -0.120
   upper hinge            5     0.569   0.653   0.118   0.110   0.092  -0.014
   maximum value          5     0.845   0.992   0.333   0.268   0.312   0.105

 |------------------- statistics of prewhitened tree-ring data -----------------|

 series   ident   frst   last   year    mean   stdev   skew   kurt   sens   ac(1)
     1  DAO01A    1915   2006     92   1.000   0.231  0.141  3.393  0.273  -0.026
     2  DAO01B    1867   2006    140   1.000   0.213  0.353  3.202  0.243  -0.001
     3  DAO01C    1875   2006    132   1.000   0.220  0.352  4.007  0.254  -0.019
     4  DAO02A    1920   2006     87   1.000   0.203  0.160  3.641  0.240  -0.018
     5  DAO02B    1857   2006    150   1.000   0.192  0.176  2.780  0.211  -0.014
     6  DAO03A    1827   2006    180   1.000   0.206  1.192  6.880  0.216   0.002
     7  DAO03B    1867   2006    140   1.000   0.188  0.097  3.945  0.206  -0.003
     8  DAO03C    1826   2006    181   1.000   0.160  0.082  3.233  0.179  -0.001
     9  DAO04A    1843   2006    164   1.000   0.182  0.080  3.070  0.198   0.011
    10  DAO04B    1854   2006    153   1.000   0.182  0.224  3.612  0.209  -0.025
    11  DAO05A    1912   2006     95   1.000   0.226  0.310  4.035  0.238  -0.025
    12  DAO07A    1877   2006    130   1.000   0.161 -0.319  4.041  0.168  -0.011
    13  DAO07B    1872   2006    135   1.000   0.159  0.132  3.467  0.170  -0.007
    14  DAO08A    1858   2006    149   1.000   0.163  0.225  2.768  0.174   0.008
    15  DAO08B    1864   2006    143   1.000   0.154  0.409  3.779  0.174  -0.003
    16  DAO09A    1850   2006    157   1.000   0.162  0.755  5.007  0.173  -0.001
    17  DAO09B    1856   2006    151   1.000   0.134  0.183  3.343  0.152  -0.004
    18  DAO10A    1779   1896    118   1.000   0.204  0.047  3.513  0.229  -0.005
    19  DAO10B    1779   1925    147   1.000   0.218 -0.029  4.336  0.247  -0.003

 series   ident   frst   last   year    mean   stdev   skew   kurt   sens   ac(1)
    20  DAO11A    1857   2006    150   1.000   0.206  0.662  4.462  0.237  -0.002
    21  DAO11B    1912   2006     95   1.000   0.176  0.213  3.483  0.212   0.001
    22  DAO12A    1836   2006    171   1.000   0.274  0.754  5.320  0.304   0.001
    23  DAO12B    1824   2006    183   1.000   0.232  0.508  4.295  0.252  -0.005
    24  DAO13A    1874   2006    133   1.000   0.157  0.565  4.388  0.165  -0.012
    25  DAO13B    1894   2006    113   1.000   0.119 -0.410  3.516  0.135   0.002
    26  DAO14A    1802   2006    205   1.000   0.265  0.111  3.734  0.303   0.010
    27  DAO14B    1835   2006    172   1.000   0.279  2.127 13.395  0.267   0.035
    28  DAO15A    1915   2006     92   1.000   0.218  0.575  4.872  0.241  -0.021
    29  DAO15B    1920   2006     87   1.000   0.199 -0.007  2.669  0.235  -0.020
    30  DAO16A    1540   2006    467   1.000   0.230  0.819  9.363  0.241   0.008
    31  DAO16B    1544   2006    463   1.000   0.244  0.950  9.957  0.259  -0.003
    32  DAO16C    1584   2006    423   1.000   0.283  1.478 11.583  0.272   0.004
    33  DAO17A    1828   2006    179   1.000   0.172  0.500  3.470  0.190   0.002
    34  DAO17B    1817   2006    190   1.000   0.194  0.861  5.787  0.204  -0.012
    35  DAO18A    1862   1997    136   1.000   0.214  0.237  3.883  0.243   0.022
    36  DAO18B    1853   2006    154   1.000   0.190  0.150  3.226  0.199   0.017
    37  DAO19A    1846   2006    161   1.000   0.199  0.611  5.597  0.215  -0.011
    38  DAO19B    1841   2006    166   1.000   0.186  0.355  4.396  0.204  -0.005
    39  DAO20A    1815   2006    192   1.000   0.245  1.142  8.653  0.254   0.040

 series   ident   frst   last   year    mean   stdev   skew   kurt   sens   ac(1)
    40  DAO20B    1825   2006    182   1.000   0.269  0.411  4.140  0.294   0.001
    41  DAO21A    1884   2006    123   1.000   0.177 -0.240  3.971  0.197   0.043
    42  DAO21B    1889   2006    118   1.000   0.141  0.180  2.902  0.160  -0.020
    43  DAO22A    1600   2006    407   1.000   0.195  0.001  3.621  0.216  -0.003
    44  DAO22B    1615   1920    306   1.001   0.212 -0.463  5.418  0.224   0.012
    45  DAO23A    1891   2006    116   1.000   0.188  0.164  3.833  0.216  -0.006
    46  DAO23B    1830   2006    177   1.000   0.180  0.053  3.174  0.206  -0.005
    47  DAO24A    1835   2006    172   1.000   0.188  0.452  5.508  0.185  -0.007
    48  DAO24B    1879   2006    128   1.000   0.203  0.403  3.900  0.198   0.006
    49  DAO25A    1858   2006    149   1.000   0.167  0.039  3.769  0.193  -0.003
    50  DAO25B    1870   2006    137   1.000   0.189  0.441  4.649  0.208  -0.002
    51  DAO26A    1654   2006    353   1.000   0.205  0.392  3.666  0.226   0.004
    52  DAO27A    1829   2006    178   1.000   0.205  0.567  4.066  0.223  -0.010
    53  DAO28A    1859   2006    148   1.000   0.205  0.503  3.388  0.230   0.021
    54  DAO28B    1820   2006    187   1.000   0.218  0.443  3.310  0.242  -0.010
    55  DAO29A    1886   2006    121   1.000   0.177 -0.111  3.349  0.196   0.007
    56  DAO29B    1834   2006    173   1.000   0.174  0.689  4.424  0.189   0.043
    57  DAO30A    1852   2006    155   1.000   0.198 -0.083  3.517  0.226   0.000
    58  DAO31A    1840   2006    167   1.000   0.184  0.349  9.679  0.195  -0.002
    59  DAO31B    1854   2006    153   1.000   0.161 -0.288  8.714  0.172   0.012

 series   ident   frst   last   year    mean   stdev   skew   kurt   sens   ac(1)
    60  DAO37A    1859   2006    148   1.000   0.178  0.637  4.209  0.191   0.012
    61  DAO37B    1840   2006    167   1.000   0.154 -0.412  3.623  0.176  -0.029

 |------------- summary of prewhitened tree-ring series statistics -------------|

                                year    mean   stdev   skew   kurt   sens   ac(1)
 arithmetic mean                 173   1.000   0.197  0.343  4.671  0.216   0.000
 standard deviation               83   0.000   0.035  0.452  2.220  0.037   0.016
 median (50th quantile)          153   1.000   0.194  0.310  3.900  0.212  -0.002
 interquartile range              45   0.000   0.037  0.483  1.179  0.050   0.016
 minimum value                    87   1.000   0.119 -0.463  2.669  0.135  -0.029
 lower hinge (25th quantile)     133   1.000   0.176  0.082  3.470  0.191  -0.010
 upper hinge (75th quantile)     178   1.000   0.214  0.565  4.649  0.241   0.006
 maximum value                   467   1.001   0.283  2.127 13.395  0.304   0.043

 |-------------------- all possible series rbar statistics ---------------------|

   total    mean   standard   standard  skewess   kurtosis   minimum   maximum
   corrs    rbar   deviation    error    coeff      coeff      corr      corr
    1805   0.268     0.119      0.003    0.365      3.814    -0.096     0.840

   minimum correlation: -0.096   series  DAO03C     and  DAO14B      172 years
   maximum correlation:  0.840   series  DAO10A     and  DAO10B      118 years

       percent of all possible correlations used (n>20 years):      98.63
       percent of all possible tree-ring years used in rbar:        27.64

 |=================== prewhitened data common period analyses ==================|

 |----------------------- statistics of the common period ----------------------|

 series   ident   frst   last   year    mean   stdev   skew   kurt   sens   ac(1)
     1  DAO16A    1540   2006    467   1.000   0.230  0.819  9.363  0.241   0.008

              *** only one series found in common analysis period ***

 |--------------------------- running rbar statistics --------------------------|

    year   1600.  1625.  1650.  1675.  1700.  1725.  1750.  1775.  1800.  1825.
    corr      1.     6.    10.    10.    15.    15.    15.    15.    15.    28.
    rbar  0.616  0.252  0.351  0.392  0.345  0.348  0.309  0.452  0.540  0.335
    sdev  0.251  0.287  0.251  0.221  0.172  0.156  0.180  0.156  0.133  0.236
    serr  0.000  0.117  0.079  0.070  0.044  0.040  0.046  0.040  0.034  0.045
    eps   0.850  0.613  0.745  0.792  0.760  0.762  0.728  0.849  0.912  0.890
    nss     3.5    4.7    5.4    5.9    6.0    6.0    6.0    6.8    8.8   16.1

    year   1850.  1875.  1900.  1925.  1950.  1975.
    corr     91.   378.  1035.  1326.  1653.  1596.
    rbar  0.283  0.319  0.278  0.239  0.273  0.281
    sdev  0.196  0.156  0.171  0.159  0.153  0.169
    serr  0.021  0.008  0.005  0.004  0.004  0.004
    eps   0.924  0.955  0.954  0.947  0.956  0.958
    nss    30.8   45.6   54.0   57.1   58.0   58.0

 |======================== residual chronology statistics ======================|

 |----------------- robust mean residual chronology statistics -----------------|

  first    last    total    mean    stdrd    skew    kurtosis    mean    serial
   year    year    years   index     dev     coeff     coeff     sens     corr
   1540    2006     467    0.994   0.123   -0.154      4.016    0.141   -0.002

  mean indices vs their standard deviations       robust mean efficiency results
      correlation    slope    intercept             # improved    # unimproved
        0.126        0.071      0.073                    152            315

 |---------------- robust mean efficiency gain and loss results ----------------|

   median      interquartile      minimum       lower       upper       maximum
    gain           range            gain        hinge       hinge         gain
    1.11            0.30            0.62         1.01        1.31         3.96

   median      interquartile      minimum       lower       upper       maximum
    loss           range            loss        hinge       hinge         loss
    0.94            0.11            0.00         0.89        1.00         1.00

 |----------- residual chronology auto and partial autocorrelations ------------|

 lag           t-1    t-2    t-3    t-4    t-5    t-6    t-7    t-8    t-9   t-10
 acf        -0.002 -0.004  0.052  0.013 -0.014 -0.023  0.042  0.052 -0.034 -0.012
 pacf       -0.002 -0.004  0.052  0.013 -0.013 -0.026  0.041  0.053 -0.031 -0.016
 95% c.l.    0.093  0.093  0.093  0.093  0.093  0.093  0.093  0.093  0.093  0.093

 |------------------ residual chronology autoregressive model ------------------|

 ord    rsq    t-1    t-2    t-3    t-4    t-5    t-6    t-7    t-8    t-9   t-10
  0   0.000

 |---------- rewhitened chronology auto and partial autocorrelations -----------|

 lag           t-1    t-2    t-3    t-4    t-5    t-6    t-7    t-8    t-9   t-10
 acf         0.000  0.001  0.001 -0.003 -0.002 -0.024  0.041  0.054 -0.032 -0.013
 pacf        0.000  0.001  0.001 -0.003 -0.002 -0.024  0.041  0.054 -0.032 -0.013
 95% c.l.    0.093  0.093  0.093  0.093  0.093  0.093  0.093  0.093  0.093  0.093

 |----------------- rewhitened chronology autoregressive model -----------------|

 ord    rsq    t-1    t-2    t-3    t-4    t-5    t-6    t-7    t-8    t-9   t-10
  5   0.001  0.000  0.001  0.001 -0.003 -0.002

 |========================= arstan chronology statistics =======================|

 |----------------- robust mean arstan chronology statistics -------------------|


  first    last    total    mean    stdrd    skew    kurtosis    mean    serial
   year    year    years   index     dev     coeff     coeff     sens     corr
   1540    2006      467   0.993   0.155    0.085      3.298    0.123    0.515

 |------------ arstan chronology auto and partial autocorrelations -------------|

 lag           t-1    t-2    t-3    t-4    t-5    t-6    t-7    t-8    t-9   t-10
 acf         0.514  0.404  0.447  0.451  0.291  0.251  0.279  0.246  0.146  0.131
 pacf        0.514  0.190  0.256  0.184 -0.085 -0.021  0.043  0.017 -0.058 -0.021
 95% c.l.    0.093  0.114  0.126  0.139  0.151  0.156  0.159  0.163  0.166  0.167

 |------------------- arstan chronology autoregressive model -------------------|

 ord    rsq    t-1    t-2    t-3    t-4    t-5    t-6    t-7    t-8    t-9   t-10
  5   0.366  0.335  0.086  0.194  0.213 -0.086

 |================ as jim morrison would say, "this is the end" ================|
