# Supplementary material for: Climate-Driven Synchronized Growth of Alpine Trees in the Southeast Tibetan Plateau
Source: PLoS One. 2016 Jun 3;11(6):e0156126. doi: 10.1371/journal.pone.0156126 (PMC4892591; doi:10.1371/journal.pone.0156126)
Supplement: S1 Data — (ZIP) [file pone.0156126.s001.zip › S1_Data/chin018/chin018.txt_tabs]

year	num	seg	age	raw	std	res	ars
1540	1.	467.000	1.000	1.368	1.176	1.096	1.108
1541	1.	467.000	2.000	1.372	1.185	1.069	1.107
1542	1.	467.000	3.000	0.961	0.834	0.712	0.751
1543	1.	467.000	4.000	1.177	1.027	1.062	1.016
1544	2.	465.000	3.000	1.109	0.973	0.941	0.970
1545	2.	465.000	4.000	1.234	1.088	1.092	1.054
1546	2.	465.000	5.000	1.400	1.240	1.200	1.164
1547	2.	465.000	6.000	1.425	1.269	1.124	1.204
1548	2.	465.000	7.000	1.488	1.332	1.163	1.254
1549	2.	465.000	8.000	1.311	1.179	0.959	1.111
1550	2.	465.000	9.000	1.123	1.016	0.849	0.982
1551	2.	465.000	10.000	0.947	0.861	0.792	0.878
1552	2.	465.000	11.000	0.582	0.532	0.559	0.579
1553	2.	465.000	12.000	0.654	0.601	0.829	0.682
1554	2.	465.000	13.000	0.934	0.863	1.111	0.936
1555	2.	465.000	14.000	0.941	0.874	1.010	0.860
1556	2.	465.000	15.000	0.812	0.757	0.912	0.727
1557	2.	465.000	16.000	0.722	0.677	0.878	0.733
1558	2.	465.000	17.000	0.975	0.920	1.142	1.015
1559	2.	465.000	18.000	0.927	0.879	0.978	0.887
1560	2.	465.000	19.000	0.794	0.757	0.867	0.739
1561	2.	465.000	20.000	1.054	1.011	1.186	1.061
1562	2.	465.000	21.000	0.801	0.772	0.805	0.808
1563	2.	465.000	22.000	0.691	0.669	0.817	0.689
1564	2.	465.000	23.000	0.730	0.712	0.943	0.793
1565	2.	465.000	24.000	0.788	0.773	0.964	0.865
1566	2.	465.000	25.000	0.956	0.943	1.129	0.967
1567	2.	465.000	26.000	0.942	0.935	1.030	0.923
1568	2.	465.000	27.000	1.009	1.006	1.090	1.021
1569	2.	465.000	28.000	0.976	0.979	1.015	1.001
1570	2.	465.000	29.000	1.013	1.022	1.046	1.041
1571	2.	465.000	30.000	1.047	1.062	1.057	1.066
1572	2.	465.000	31.000	1.014	1.035	0.997	1.037
1573	2.	465.000	32.000	0.866	0.889	0.863	0.892
1574	2.	465.000	33.000	0.915	0.945	1.000	0.992
1575	2.	465.000	34.000	0.743	0.771	0.796	0.805
1576	2.	465.000	35.000	0.982	1.026	1.149	1.069
1577	2.	465.000	36.000	1.035	1.088	1.105	1.089
1578	2.	465.000	37.000	0.706	0.747	0.711	0.720
1579	2.	465.000	38.000	0.793	0.844	1.001	0.894
1580	2.	465.000	39.000	0.697	0.747	0.850	0.839
1581	2.	465.000	40.000	1.007	1.085	1.243	1.143
1582	2.	465.000	41.000	1.187	1.287	1.284	1.238
1583	2.	465.000	42.000	1.215	1.326	1.186	1.252
1584	3.	451.000	29.000	0.952	1.135	0.953	1.065
1585	3.	451.000	30.000	0.812	1.117	0.837	0.972
1586	3.	451.000	31.000	1.039	1.213	1.190	1.276
1587	3.	451.000	32.000	1.147	1.353	1.104	1.243
1588	3.	451.000	33.000	1.016	1.194	0.906	1.006
1589	3.	451.000	34.000	0.797	1.086	0.906	0.977
1590	3.	451.000	35.000	1.181	1.348	1.389	1.491
1591	3.	451.000	36.000	1.317	1.513	1.142	1.339
1592	3.	451.000	37.000	0.947	1.207	0.965	1.107
1593	3.	451.000	38.000	1.131	1.319	0.933	1.092
1594	3.	451.000	39.000	1.399	1.643	1.287	1.498
1595	3.	451.000	40.000	1.376	1.625	1.141	1.373
1596	3.	451.000	41.000	1.187	1.412	0.945	1.134
1597	3.	451.000	42.000	0.972	1.166	0.887	1.076
1598	3.	451.000	43.000	1.139	1.374	1.135	1.342
1599	3.	451.000	44.000	0.973	1.187	0.983	1.173
1600	4.	440.000	34.000	0.760	1.030	0.844	0.952
1601	4.	440.000	35.000	0.824	1.136	1.095	1.170
1602	4.	440.000	36.000	0.913	1.207	1.118	1.271
1603	4.	440.000	37.000	0.969	1.144	1.080	1.192
1604	4.	440.000	38.000	0.883	1.154	1.066	1.169
1605	4.	440.000	39.000	0.855	1.166	0.986	1.154
1606	4.	440.000	40.000	0.861	1.105	1.001	1.151
1607	4.	440.000	41.000	0.709	0.973	0.922	1.042
1608	4.	440.000	42.000	0.768	1.019	0.993	1.075
1609	4.	440.000	43.000	0.856	1.103	1.068	1.149
1610	4.	440.000	44.000	0.906	1.249	1.175	1.264
1611	4.	440.000	45.000	0.827	1.105	0.986	1.104
1612	4.	440.000	46.000	0.772	1.066	0.983	1.086
1613	4.	440.000	47.000	0.721	0.905	0.907	1.025
1614	4.	440.000	48.000	0.797	1.041	1.049	1.132
1615	5.	413.200	39.400	0.671	1.099	0.914	0.983
1616	5.	413.200	40.400	0.832	1.155	1.067	1.092
1617	5.	413.200	41.400	0.730	1.059	0.979	1.037
1618	5.	413.200	42.400	0.718	0.918	1.032	1.078
1619	5.	413.200	43.400	0.871	1.241	1.131	1.170
1620	5.	413.200	44.400	0.699	1.031	0.903	0.999
1621	5.	413.200	45.400	0.921	1.283	1.288	1.323
1622	5.	413.200	46.400	0.922	1.282	1.039	1.196
1623	5.	413.200	47.400	0.744	1.098	0.867	0.995
1624	5.	413.200	48.400	0.598	0.883	0.977	1.046
1625	5.	413.200	49.400	0.615	0.867	1.032	1.154
1626	5.	413.200	50.400	0.652	0.959	1.083	1.158
1627	5.	413.200	51.400	0.786	1.004	1.089	1.154
1628	5.	413.200	52.400	0.769	1.023	1.032	1.141
1629	5.	413.200	53.400	0.639	1.041	1.020	1.144
1630	5.	413.200	54.400	0.664	1.081	1.041	1.156
1631	5.	413.200	55.400	0.718	1.313	1.153	1.269
1632	5.	413.200	56.400	0.538	0.999	0.861	1.015
1633	5.	413.200	57.400	0.715	1.086	1.085	1.167
1634	5.	413.200	58.400	0.744	1.213	1.015	1.149
1635	5.	413.200	59.400	0.612	1.030	0.939	1.054
1636	5.	413.200	60.400	0.698	1.127	1.061	1.112
1637	5.	413.200	61.400	0.641	1.034	0.877	0.985
1638	5.	413.200	62.400	0.633	1.069	1.112	1.150
1639	5.	413.200	63.400	0.459	0.795	0.829	0.903
1640	5.	413.200	64.400	0.447	0.772	0.882	0.883
1641	5.	413.200	65.400	0.457	0.797	0.916	0.890
1642	5.	413.200	66.400	0.584	1.029	1.091	1.061
1643	5.	413.200	67.400	0.638	1.141	1.183	1.145
1644	5.	413.200	68.400	0.521	0.941	1.082	1.103
1645	5.	413.200	69.400	0.386	0.701	0.827	0.877
1646	5.	413.200	70.400	0.386	0.746	1.050	1.071
1647	5.	413.200	71.400	0.477	0.889	1.066	1.127
1648	5.	413.200	72.400	0.409	0.770	0.894	0.934
1649	5.	413.200	73.400	0.425	0.878	1.184	1.159
1650	5.	413.200	74.400	0.507	1.212	1.122	1.221
1651	5.	413.200	75.400	0.563	1.118	0.948	1.049
1652	5.	413.200	76.400	0.535	1.063	1.000	1.048
1653	5.	413.200	77.400	0.404	0.775	0.678	0.782
1654	6.	403.167	65.500	0.583	1.018	1.077	1.055
1655	6.	403.167	66.500	0.570	0.865	0.851	0.856
1656	6.	403.167	67.500	0.436	0.762	0.861	0.787
1657	6.	403.167	68.500	0.566	0.794	0.984	0.867
1658	6.	403.167	69.500	0.675	0.902	1.054	0.994
1659	6.	403.167	70.500	0.730	1.004	1.096	1.013
1660	6.	403.167	71.500	0.675	0.944	0.979	0.929
1661	6.	403.167	72.500	0.606	0.857	0.878	0.847
1662	6.	403.167	73.500	0.626	0.920	1.014	0.972
1663	6.	403.167	74.500	0.483	0.682	0.757	0.728
1664	6.	403.167	75.500	0.439	0.655	0.894	0.760
1665	6.	403.167	76.500	0.546	0.842	1.080	0.948
1666	6.	403.167	77.500	0.581	0.868	1.035	0.954
1667	6.	403.167	78.500	0.457	0.767	0.916	0.802
1668	6.	403.167	79.500	0.402	0.633	0.790	0.686
1669	6.	403.167	80.500	0.547	0.794	0.976	0.856
1670	6.	403.167	81.500	0.375	0.665	0.863	0.748
1671	6.	403.167	82.500	0.392	0.593	0.857	0.668
1672	6.	403.167	83.500	0.404	0.631	0.944	0.737
1673	6.	403.167	84.500	0.402	0.640	0.948	0.780
1674	6.	403.167	85.500	0.452	0.774	1.090	0.893
1675	6.	403.167	86.500	0.405	0.814	1.012	0.862
1676	6.	403.167	87.500	0.432	0.877	1.102	0.980
1677	6.	403.167	88.500	0.513	0.943	0.991	0.930
1678	6.	403.167	89.500	0.378	0.836	0.860	0.807
1679	6.	403.167	90.500	0.486	1.033	1.120	1.029
1680	6.	403.167	91.500	0.415	0.881	0.977	0.966
1681	6.	403.167	92.500	0.452	0.911	0.941	0.888
1682	6.	403.167	93.500	0.346	0.720	0.856	0.791
1683	6.	403.167	94.500	0.287	0.838	0.953	0.891
1684	6.	403.167	95.500	0.361	0.783	0.911	0.829
1685	6.	403.167	96.500	0.203	0.462	0.675	0.552
1686	6.	403.167	97.500	0.434	0.880	1.203	0.987
1687	6.	403.167	98.500	0.370	0.720	0.871	0.791
1688	6.	403.167	99.500	0.357	0.768	1.025	0.847
1689	6.	403.167	100.500	0.324	0.663	0.885	0.738
1690	6.	403.167	101.500	0.303	0.670	0.924	0.818
1691	6.	403.167	102.500	0.384	0.733	0.973	0.822
1692	6.	403.167	103.500	0.394	0.781	1.017	0.880
1693	6.	403.167	104.500	0.420	0.787	0.990	0.862
1694	6.	403.167	105.500	0.458	0.896	1.058	0.954
1695	6.	403.167	106.500	0.466	0.912	1.045	0.976
1696	6.	403.167	107.500	0.365	0.723	0.828	0.782
1697	6.	403.167	108.500	0.440	0.823	1.024	0.926
1698	6.	403.167	109.500	0.436	0.819	0.973	0.929
1699	6.	403.167	110.500	0.477	0.921	0.951	0.881
1700	6.	403.167	111.500	0.426	0.999	1.073	0.975
1701	6.	403.167	112.500	0.390	0.920	0.914	0.887
1702	6.	403.167	113.500	0.406	0.906	0.928	0.860
1703	6.	403.167	114.500	0.324	0.708	0.794	0.718
1704	6.	403.167	115.500	0.420	0.908	1.092	0.972
1705	6.	403.167	116.500	0.334	0.798	0.899	0.821
1706	6.	403.167	117.500	0.461	1.191	1.354	1.222
1707	6.	403.167	118.500	0.376	1.000	0.942	0.952
1708	6.	403.167	119.500	0.359	0.891	0.887	0.877
1709	6.	403.167	120.500	0.310	0.740	0.856	0.823
1710	6.	403.167	121.500	0.345	0.813	0.921	0.903
1711	6.	403.167	122.500	0.378	0.947	1.122	1.029
1712	6.	403.167	123.500	0.339	0.983	1.054	1.004
1713	6.	403.167	124.500	0.346	0.962	0.986	0.949
1714	6.	403.167	125.500	0.333	0.896	0.914	0.901
1715	6.	403.167	126.500	0.371	0.879	0.951	0.931
1716	6.	403.167	127.500	0.411	0.926	1.031	0.993
1717	6.	403.167	128.500	0.442	0.915	1.102	1.068
1718	6.	403.167	129.500	0.374	0.905	0.962	0.959
1719	6.	403.167	130.500	0.401	1.016	1.093	1.082
1720	6.	403.167	131.500	0.387	0.986	0.974	1.018
1721	6.	403.167	132.500	0.392	1.068	1.013	1.038
1722	6.	403.167	133.500	0.392	1.073	1.049	1.070
1723	6.	403.167	134.500	0.366	1.008	0.978	1.032
1724	6.	403.167	135.500	0.286	0.982	0.795	0.821
1725	6.	403.167	136.500	0.270	0.767	0.878	0.845
1726	6.	403.167	137.500	0.306	0.887	0.999	0.953
1727	6.	403.167	138.500	0.312	0.866	1.008	0.949
1728	6.	403.167	139.500	0.388	1.052	1.192	1.107
1729	6.	403.167	140.500	0.374	1.027	1.008	1.017
1730	6.	403.167	141.500	0.377	1.028	1.033	1.045
1731	6.	403.167	142.500	0.347	0.910	0.896	0.931
1732	6.	403.167	143.500	0.304	0.779	0.871	0.885
1733	6.	403.167	144.500	0.340	0.943	1.059	1.022
1734	6.	403.167	145.500	0.327	0.931	0.997	0.993
1735	6.	403.167	146.500	0.315	0.892	0.979	0.944
1736	6.	403.167	147.500	0.260	0.702	0.794	0.765
1737	6.	403.167	148.500	0.304	0.856	1.063	0.995
1738	6.	403.167	149.500	0.238	0.650	0.819	0.787
1739	6.	403.167	150.500	0.186	0.579	0.802	0.680
1740	6.	403.167	151.500	0.216	0.666	0.976	0.809
1741	6.	403.167	152.500	0.159	0.549	0.814	0.701
1742	6.	403.167	153.500	0.162	0.458	0.834	0.618
1743	6.	403.167	154.500	0.221	0.685	1.091	0.855
1744	6.	403.167	155.500	0.203	0.611	0.921	0.770
1745	6.	403.167	156.500	0.152	0.459	0.807	0.602
1746	6.	403.167	157.500	0.178	0.535	0.940	0.707
1747	6.	403.167	158.500	0.192	0.471	0.978	0.803
1748	6.	403.167	159.500	0.214	0.688	1.023	0.823
1749	6.	403.167	160.500	0.218	0.694	0.974	0.782
1750	6.	403.167	161.500	0.236	0.821	1.028	0.876
1751	6.	403.167	162.500	0.198	0.838	1.019	0.910
1752	6.	403.167	163.500	0.217	0.584	0.855	0.755
1753	6.	403.167	164.500	0.262	1.038	1.251	1.111
1754	6.	403.167	165.500	0.244	0.925	0.973	0.966
1755	6.	403.167	166.500	0.194	1.010	0.806	0.753
1756	6.	403.167	167.500	0.255	1.015	1.105	1.002
1757	6.	403.167	168.500	0.218	0.972	0.887	0.904
1758	6.	403.167	169.500	0.211	1.061	1.075	0.986
1759	6.	403.167	170.500	0.238	1.272	1.217	1.160
1760	6.	403.167	171.500	0.268	1.621	1.270	1.327
1761	6.	403.167	172.500	0.289	1.575	1.036	1.142
1762	6.	403.167	173.500	0.320	1.479	1.041	1.157
1763	6.	403.167	174.500	0.354	1.409	1.098	1.264
1764	6.	403.167	175.500	0.455	1.334	1.012	1.201
1765	6.	403.167	176.500	0.402	1.267	0.915	1.045
1766	6.	403.167	177.500	0.302	1.070	0.784	0.894
1767	6.	403.167	178.500	0.316	1.089	0.946	0.999
1768	6.	403.167	179.500	0.293	1.013	0.950	0.974
1769	6.	403.167	180.500	0.183	0.817	0.788	0.757
1770	6.	403.167	181.500	0.215	0.670	0.810	0.706
1771	6.	403.167	182.500	0.276	0.884	1.179	1.066
1772	6.	403.167	183.500	0.293	1.105	1.155	1.103
1773	6.	403.167	184.500	0.303	0.996	0.968	0.910
1774	6.	403.167	185.500	0.350	1.209	1.168	1.122
1775	6.	403.167	186.500	0.380	1.253	1.107	1.199
1776	6.	403.167	187.500	0.376	1.217	1.054	1.135
1777	6.	403.167	188.500	0.284	1.110	0.928	0.993
1778	6.	403.167	189.500	0.348	1.203	1.015	1.099
1779	8.	335.500	143.125	0.351	1.086	0.977	1.071
1780	8.	335.500	144.125	0.394	1.159	1.080	1.128
1781	8.	335.500	145.125	0.784	1.375	1.291	1.352
1782	8.	335.500	146.125	0.740	1.464	1.114	1.281
1783	8.	335.500	147.125	0.443	1.334	1.026	1.188
1784	8.	335.500	148.125	0.828	1.562	1.200	1.380
1785	8.	335.500	149.125	0.700	1.529	1.109	1.373
1786	8.	335.500	150.125	0.481	1.355	0.946	1.177
1787	8.	335.500	151.125	0.352	1.069	0.830	1.018
1788	8.	335.500	152.125	0.352	1.217	1.067	1.228
1789	8.	335.500	153.125	0.176	0.617	0.478	0.641
1790	8.	335.500	154.125	0.301	0.820	1.076	0.993
1791	8.	335.500	155.125	0.247	0.886	1.014	1.017
1792	8.	335.500	156.125	0.165	0.709	0.808	0.794
1793	8.	335.500	157.125	0.170	0.761	0.946	0.792
1794	8.	335.500	158.125	0.195	0.779	0.970	0.914
1795	8.	335.500	159.125	0.113	0.552	0.706	0.628
1796	8.	335.500	160.125	0.194	0.848	1.138	0.928
1797	8.	335.500	161.125	0.144	0.688	0.841	0.743
1798	8.	335.500	162.125	0.165	0.819	1.078	0.917
1799	8.	335.500	163.125	0.151	0.701	0.907	0.777
1800	8.	335.500	164.125	0.175	0.796	0.975	0.862
1801	8.	335.500	165.125	0.172	0.807	1.002	0.877
1802	9.	321.000	147.778	0.182	0.856	0.960	0.870
1803	9.	321.000	148.778	0.183	0.879	1.034	0.918
1804	9.	321.000	149.778	0.210	0.893	1.019	0.950
1805	9.	321.000	150.778	0.467	1.233	1.367	1.307
1806	9.	321.000	151.778	0.386	1.437	1.337	1.406
1807	9.	321.000	152.778	0.537	1.145	1.016	1.167
1808	9.	321.000	153.778	0.340	1.281	1.181	1.332
1809	9.	321.000	154.778	0.606	0.994	0.684	0.958
1810	9.	321.000	155.778	0.665	1.077	1.088	1.200
1811	9.	321.000	156.778	0.358	0.984	0.970	1.105
1812	9.	321.000	157.778	0.724	1.165	1.201	1.306
1813	9.	321.000	158.778	0.589	0.920	1.052	1.174
1814	9.	321.000	159.778	0.777	1.247	1.149	1.303
1815	10.	308.100	144.800	0.741	1.030	0.870	1.056
1816	10.	308.100	145.800	0.713	0.919	0.852	0.990
1817	11.	297.364	133.545	0.511	0.703	0.686	0.763
1818	11.	297.364	134.545	0.475	0.755	0.825	0.808
1819	11.	297.364	135.545	0.598	0.978	1.142	1.048
1820	12.	288.167	125.250	0.689	1.024	1.119	1.070
1821	12.	288.167	126.250	0.704	0.942	0.955	0.904
1822	12.	288.167	127.250	0.762	1.055	1.068	1.034
1823	12.	288.167	128.250	0.760	1.081	1.027	1.071
1824	13.	280.077	119.385	0.637	0.906	0.876	0.900
1825	14.	273.071	111.857	0.864	1.047	1.045	1.005
1826	15.	266.933	105.400	0.921	1.211	1.158	1.182
1827	16.	261.500	99.812	0.819	1.125	1.019	1.077
1828	17.	256.647	94.941	0.777	1.062	0.969	0.991
1829	18.	252.278	90.667	0.856	1.114	1.061	1.112
1830	19.	248.316	86.895	1.025	1.254	1.138	1.230
1831	19.	248.316	87.895	1.054	1.254	1.108	1.200
1832	19.	248.316	88.895	1.006	1.240	1.088	1.194
1833	19.	248.316	89.895	0.914	1.155	1.041	1.196
1834	20.	244.550	86.400	0.875	1.073	0.950	1.114
1835	22.	237.955	79.545	1.087	1.145	0.983	1.104
1836	23.	235.043	77.087	0.963	0.983	0.865	0.977
1837	23.	235.043	78.087	0.830	0.890	0.867	0.920
1838	23.	235.043	79.087	0.920	1.038	1.094	1.098
1839	23.	235.043	80.087	0.847	0.908	0.912	0.951
1840	25.	229.600	74.680	0.902	0.841	0.952	0.922
1841	26.	227.154	72.808	1.074	1.048	1.129	1.107
1842	26.	227.154	73.808	0.914	0.965	0.981	1.030
1843	27.	224.815	72.074	0.829	0.813	0.883	0.876
1844	27.	224.815	73.074	0.861	0.869	0.979	0.953
1845	27.	224.815	74.074	0.997	1.009	1.101	1.111
1846	28.	222.536	72.429	0.922	0.935	0.976	0.988
1847	28.	222.536	73.429	1.032	0.962	1.034	1.008
1848	28.	222.536	74.429	0.799	0.818	0.833	0.860
1849	28.	222.536	75.429	1.097	1.122	1.181	1.163
1850	29.	220.276	73.828	1.074	1.138	1.081	1.118
1851	29.	220.276	74.828	0.825	0.958	0.861	0.896
1852	30.	218.100	73.333	0.902	0.948	0.931	0.914
1853	31.	216.032	71.968	1.073	1.090	1.055	1.086
1854	33.	212.212	68.606	1.029	1.025	0.981	0.998
1855	33.	212.212	69.606	1.096	1.017	1.021	0.986
1856	34.	210.412	68.559	1.111	1.035	1.005	1.011
1857	36.	207.056	65.750	1.126	1.076	1.036	1.066
1858	38.	204.000	63.289	1.114	1.057	0.996	1.014
1859	40.	201.200	61.125	1.073	0.995	0.941	0.956
1860	40.	201.200	62.125	1.095	1.016	1.000	1.007
1861	40.	201.200	63.125	1.131	1.048	1.014	1.032
1862	41.	199.610	62.585	1.030	0.946	0.929	0.935
1863	41.	199.610	63.585	1.128	1.070	1.103	1.079
1864	42.	198.262	63.071	1.058	0.962	0.912	0.947
1865	42.	198.262	64.071	1.034	0.962	0.983	0.971
1866	42.	198.262	65.071	1.105	1.055	1.044	1.034
1867	44.	195.614	63.114	0.961	0.974	0.937	0.960
1868	44.	195.614	64.114	0.933	0.905	0.918	0.890
1869	44.	195.614	65.114	1.007	1.011	1.034	1.003
1870	45.	194.311	64.667	0.776	0.701	0.747	0.743
1871	45.	194.311	65.667	0.867	0.854	1.047	0.935
1872	46.	193.022	65.239	0.818	0.825	0.943	0.883
1873	46.	193.022	66.239	1.055	1.059	1.209	1.128
1874	47.	191.745	65.830	0.669	0.664	0.695	0.667
1875	48.	190.500	65.458	0.755	0.750	0.931	0.820
1876	48.	190.500	66.458	0.810	0.842	0.994	0.913
1877	49.	189.265	66.102	0.869	0.962	1.076	1.006
1878	49.	189.265	67.102	0.919	1.035	1.116	1.003
1879	50.	188.040	66.760	0.821	0.913	0.903	0.880
1880	50.	188.040	67.760	0.839	0.949	0.991	0.953
1881	50.	188.040	68.760	0.941	1.060	1.093	1.079
1882	50.	188.040	69.760	0.813	0.958	0.945	0.949
1883	50.	188.040	70.760	0.844	0.991	1.007	0.968
1884	51.	186.765	70.373	0.986	1.152	1.133	1.136
1885	51.	186.765	71.373	0.717	0.830	0.757	0.813
1886	52.	185.500	71.000	0.971	1.122	1.188	1.120
1887	52.	185.500	72.000	0.891	1.034	0.957	1.007
1888	52.	185.500	73.000	0.938	1.060	1.046	1.058
1889	53.	184.226	72.623	0.897	1.063	1.040	1.040
1890	53.	184.226	73.623	0.816	0.942	0.858	0.920
1891	54.	182.963	73.259	0.970	1.117	1.123	1.108
1892	54.	182.963	74.259	0.919	1.088	1.008	1.060
1893	54.	182.963	75.259	0.809	0.951	0.913	0.936
1894	55.	181.691	74.891	0.878	1.053	1.067	1.058
1895	55.	181.691	75.891	1.123	1.348	1.297	1.354
1896	55.	181.691	76.891	0.877	1.025	0.842	0.962
1897	54.	182.870	77.130	0.638	0.732	0.741	0.759
1898	54.	182.870	78.130	0.820	0.972	1.047	1.051
1899	54.	182.870	79.130	0.894	1.086	1.119	1.178
1900	54.	182.870	80.130	0.779	0.959	0.969	0.958
1901	54.	182.870	81.130	0.800	0.996	1.021	0.991
1902	54.	182.870	82.130	0.761	0.958	0.928	0.987
1903	54.	182.870	83.130	0.736	0.938	0.973	0.996
1904	54.	182.870	84.130	0.852	1.083	1.124	1.103
1905	54.	182.870	85.130	0.809	1.044	1.002	1.040
1906	54.	182.870	86.130	0.733	0.940	0.923	0.948
1907	54.	182.870	87.130	0.701	0.926	0.950	0.960
1908	54.	182.870	88.130	0.647	0.868	0.924	0.939
1909	54.	182.870	89.130	0.728	0.970	1.078	1.049
1910	54.	182.870	90.130	0.652	0.852	0.925	0.919
1911	54.	182.870	91.130	0.761	0.997	1.077	1.043
1912	56.	179.732	88.875	0.807	1.054	1.070	1.081
1913	56.	179.732	89.875	0.711	0.914	0.900	0.935
1914	56.	179.732	90.875	0.710	0.935	0.975	0.954
1915	58.	176.707	88.741	0.687	0.900	0.917	0.930
1916	58.	176.707	89.741	0.755	0.988	1.047	1.024
1917	58.	176.707	90.741	0.703	0.943	0.991	0.969
1918	58.	176.707	91.741	0.675	0.879	0.920	0.898
1919	58.	176.707	92.741	0.678	0.913	0.992	0.953
1920	60.	173.717	90.650	0.630	0.833	0.901	0.885
1921	59.	171.475	88.000	0.724	0.971	1.065	0.999
1922	59.	171.475	89.000	0.751	1.001	1.036	1.002
1923	59.	171.475	90.000	0.541	0.750	0.793	0.774
1924	59.	171.475	91.000	0.561	0.794	0.934	0.843
1925	59.	171.475	92.000	0.737	1.044	1.157	1.096
1926	58.	171.897	92.052	0.558	0.798	0.833	0.812
1927	58.	171.897	93.052	0.720	0.994	1.113	0.988
1928	58.	171.897	94.052	0.736	1.005	1.006	0.992
1929	58.	171.897	95.052	0.801	1.119	1.112	1.108
1930	58.	171.897	96.052	0.676	0.942	0.908	0.900
1931	58.	171.897	97.052	0.753	1.055	1.022	1.012
1932	58.	171.897	98.052	0.830	1.169	1.100	1.119
1933	58.	171.897	99.052	0.877	1.245	1.146	1.195
1934	58.	171.897	100.052	0.759	1.022	0.871	0.926
1935	58.	171.897	101.052	0.874	1.171	1.114	1.144
1936	58.	171.897	102.052	0.853	1.156	1.010	1.116
1937	58.	171.897	103.052	0.701	0.942	0.856	0.929
1938	58.	171.897	104.052	0.710	0.956	0.941	0.931
1939	58.	171.897	105.052	0.667	0.870	0.893	0.925
1940	58.	171.897	106.052	0.821	1.112	1.181	1.153
1941	58.	171.897	107.052	0.773	1.059	1.003	1.016
1942	58.	171.897	108.052	0.842	1.164	1.128	1.128
1943	58.	171.897	109.052	0.783	1.095	0.980	1.048
1944	58.	171.897	110.052	0.830	1.146	1.059	1.131
1945	58.	171.897	111.052	0.770	1.098	0.991	1.060
1946	58.	171.897	112.052	0.765	1.063	0.980	1.050
1947	58.	171.897	113.052	0.760	1.075	1.016	1.068
1948	58.	171.897	114.052	0.739	1.059	0.998	1.064
1949	58.	171.897	115.052	0.785	1.150	1.108	1.152
1950	58.	171.897	116.052	0.610	0.907	0.820	0.899
1951	58.	171.897	117.052	0.734	1.093	1.117	1.124
1952	58.	171.897	118.052	0.680	1.023	0.956	1.029
1953	58.	171.897	119.052	0.757	1.119	1.108	1.141
1954	58.	171.897	120.052	0.717	1.072	1.001	1.047
1955	58.	171.897	121.052	0.652	0.977	0.917	0.988
1956	58.	171.897	122.052	0.649	0.976	0.966	0.994
1957	58.	171.897	123.052	0.863	1.274	1.250	1.287
1958	58.	171.897	124.052	0.690	1.029	0.880	0.976
1959	58.	171.897	125.052	0.681	1.053	1.009	1.025
1960	58.	171.897	126.052	0.580	0.911	0.863	0.928
1961	58.	171.897	127.052	0.642	0.992	1.028	1.065
1962	58.	171.897	128.052	0.530	0.840	0.868	0.866
1963	58.	171.897	129.052	0.540	0.854	0.966	0.924
1964	58.	171.897	130.052	0.532	0.894	0.999	0.962
1965	58.	171.897	131.052	0.568	0.901	0.980	0.958
1966	58.	171.897	132.052	0.536	0.883	0.963	0.904
1967	58.	171.897	133.052	0.596	1.001	1.103	1.058
1968	58.	171.897	134.052	0.476	0.837	0.848	0.853
1969	58.	171.897	135.052	0.504	0.921	1.028	0.965
1970	58.	171.897	136.052	0.539	0.966	1.018	0.992
1971	58.	171.897	137.052	0.504	0.885	0.935	0.925
1972	58.	171.897	138.052	0.551	0.949	1.040	0.978
1973	58.	171.897	139.052	0.490	0.857	0.884	0.876
1974	58.	171.897	140.052	0.492	0.889	0.977	0.925
1975	58.	171.897	141.052	0.516	0.982	1.064	1.013
1976	58.	171.897	142.052	0.548	0.976	1.018	0.997
1977	58.	171.897	143.052	0.528	0.952	0.972	0.939
1978	58.	171.897	144.052	0.499	0.871	0.899	0.879
1979	58.	171.897	145.052	0.489	0.880	0.936	0.902
1980	58.	171.897	146.052	0.547	0.984	1.077	1.025
1981	58.	171.897	147.052	0.557	0.985	1.052	1.020
1982	58.	171.897	148.052	0.449	0.838	0.858	0.833
1983	58.	171.897	149.052	0.357	0.668	0.778	0.722
1984	58.	171.897	150.052	0.398	0.766	0.967	0.880
1985	58.	171.897	151.052	0.491	0.922	1.085	0.994
1986	58.	171.897	152.052	0.339	0.624	0.738	0.641
1987	58.	171.897	153.052	0.375	0.687	0.928	0.745
1988	58.	171.897	154.052	0.445	0.842	1.014	0.896
1989	58.	171.897	155.052	0.456	0.858	0.983	0.868
1990	58.	171.897	156.052	0.370	0.689	0.852	0.682
1991	58.	171.897	157.052	0.458	0.892	1.076	0.917
1992	58.	171.897	158.052	0.445	0.865	0.958	0.878
1993	58.	171.897	159.052	0.507	0.945	1.068	0.945
1994	58.	171.897	160.052	0.544	1.053	1.112	1.016
1995	58.	171.897	161.052	0.508	0.975	0.961	0.949
1996	58.	171.897	162.052	0.495	0.936	0.971	0.931
1997	58.	171.897	163.052	0.539	0.964	0.985	0.962
1998	57.	172.526	164.526	0.656	1.183	1.168	1.151
1999	57.	172.526	165.526	0.651	1.188	1.086	1.113
2000	57.	172.526	166.526	0.679	1.197	1.077	1.115
2001	57.	172.526	167.526	0.633	1.110	0.974	1.054
2002	57.	172.526	168.526	0.657	1.158	1.030	1.118
2003	57.	172.526	169.526	0.659	1.160	1.045	1.127
2004	57.	172.526	170.526	0.648	1.134	1.026	1.109
2005	57.	172.526	171.526	0.681	1.179	1.091	1.169
2006	57.	172.526	172.526	0.660	1.064	0.975	1.089
