# Supplementary material for: Climate-Driven Synchronized Growth of Alpine Trees in the Southeast Tibetan Plateau
Source: PLoS One. 2016 Jun 3;11(6):e0156126. doi: 10.1371/journal.pone.0156126 (PMC4892591; doi:10.1371/journal.pone.0156126)
Supplement: S1 Data — (ZIP) [file pone.0156126.s001.zip › S1_Data/chin019/chin019.txt_crns]

MAXVAF 1 Xiangcheng Maxiong Valley                           ABFO                 raw
MAXVAF 2 China        Chinese fir       3530M  2909  9956    __    1509 2006      raw
MAXVAF 3 Jinbao Li   Keyan Fang   Yang Tao   Edward Cook                          raw
chin0115099990  09990  09990  09990  09990  09990  09990  09990  09990  01194  1  raw
chin0115101077  1 991  1 644  1 887  1 804  1 967  1 586  11058  11144  1 919  1  raw
chin011520 950  11056  2 989  2 913  3 696  3 726  3 804  3 752  31126  3 720  3  raw
chin011530 828  31030  31078  3 666  3 684  3 931  3 966  31240  41245  41199  5  raw
chin0115401394  51065  51394  51608  51550  51065  51514  51082  51382  61026  8  raw
chin011550 902  81095  81126  81011  8 910  91001  9 771  91176  9 760  9 516  9  raw
chin011560 363  91083  91002  91227  9 619  9 657 10 577 10 625 10 942 10 534 10  raw
chin011570 558 10 515 10 749 10 598 10 855 10 638 10 954 10 757 10 786 101022 10  raw
chin011580 951 101044 10 804 101158 101035 10 686 10 821 10 978 11 923 11 454 11  raw
chin011590 634 11 752 11 676 11 382 11 630 11 568 12 719 12 957 12 623 12 746 12  raw
chin011600 799 12 639 12 625 12 481 12 445 12 292 12 294 12 438 12 492 12 443 12  raw
chin011610 408 13 508 13 576 14 795 14 715 14 464 16 472 16 424 16 527 16 256 16  raw
chin011620 383 16 510 16 473 16 543 16 617 16 550 16 602 16 657 16 681 16 418 16  raw
chin011630 521 16 669 16 498 17 511 17 447 17 460 18 637 18 564 18 482 19 484 19  raw
chin011640 420 19 335 19 567 19 684 19 640 19 423 19 666 19 338 19 464 19 420 19  raw
chin011650 448 19 296 19 459 19 222 19 483 19 496 19 425 19 587 19 782 19 518 19  raw
chin011660 459 19 529 19 667 19 511 19 498 19 658 20 633 20 557 20 382 20 418 20  raw
chin011670 186 20 296 20 415 20 506 20 431 20 502 20 611 20 732 22 335 22 714 22  raw
chin011680 667 22 478 22 525 22 369 22 411 22 212 22 372 22 376 22 388 22 298 22  raw
chin011690 294 22 492 22 295 22 460 22 226 22 515 22 562 22 657 22 688 22 363 23  raw
chin011700 510 23 704 23 891 23 471 24 709 24 527 25 599 25 705 25 582 25 385 25  raw
chin011710 548 25 411 25 575 25 582 25 654 25 667 25 665 25 768 25 781 25 951 25  raw
chin011720 550 25 652 25 808 25 622 25 417 25 495 25 686 25 677 25 407 25 598 25  raw
chin011730 675 25 848 25 857 25 723 25 491 26 305 26 237 29 474 29 621 29 352 30  raw
chin011740 444 30 519 30 629 31 625 32 704 32 476 32 715 32 556 32 579 32 320 33  raw
chin011750 373 33 552 33 539 33 414 33 450 33 310 33 630 33 451 33 398 33 335 33  raw
chin011760 268 33 449 33 345 33 504 33 487 33 283 33 318 33 247 33 477 33 461 33  raw
chin011770 409 33 423 33 426 33 328 33 394 33 567 33 486 33 234 33 652 34 538 34  raw
chin011780 570 35 541 35 644 35 501 35 666 36 841 38 735 38 921 38 955 38 584 39  raw
chin011790 514 39 702 39 554 39 513 39 760 39 442 39 651 39 465 39 290 39 174 39  raw
chin011800 348 39 555 40 580 40 612 40 256 40 377 40 544 40 516 40 432 40 475 40  raw
chin011810 620 40 597 40 633 40 365 40 454 40 377 40 438 41 505 41 702 41 404 41  raw
chin011820 474 42 570 42 502 42 331 42 545 42 583 42 687 42 538 42 393 42 523 42  raw
chin011830 507 42 658 42 509 42 542 42 752 43 684 42 739 42 539 42 637 42 688 43  raw
chin011840 444 43 729 44 852 45 879 45 661 45 840 451033 451116 46 532 46 857 46  raw
chin011850 959 46 786 46 711 46 812 46 683 46 421 46 656 46 706 46 918 46 495 46  raw
chin011860 477 46 731 46 705 46 788 46 623 46 527 46 595 46 343 47 331 48 387 48  raw
chin011870 287 48 718 48 492 48 414 48 551 48 407 48 536 48 646 48 549 48 532 49  raw
chin011880 512 50 539 50 458 50 446 50 606 50 182 50 558 50 488 50 633 50 508 50  raw
chin011890 235 50 726 51 682 51 543 51 879 52 964 52 731 53 239 53 569 53 858 53  raw
chin011900 696 53 759 531057 53 792 531131 53 899 53 651 53 798 53 800 53 727 53  raw
chin011910 647 53 673 53 741 54 408 54 430 54 870 54 723 54 741 54 656 54 373 54  raw
chin011920 507 54 673 54 914 54 815 54 572 54 662 54 924 54 573 54 710 541018 54  raw
chin011930 342 54 465 53 801 53 998 53 819 53 776 53 516 53 467 53 465 53 640 53  raw
chin011940 818 53 941 521017 52 712 52 722 52 728 52 871 52 951 52 745 52 957 52  raw
chin011950 643 52 715 52 551 52 754 52 669 52 627 52 600 52 949 52 609 52 625 52  raw
chin011960 369 52 675 51 624 51 678 51 796 51 747 511027 51 673 50 809 50 695 50  raw
chin011970 573 50 663 49 639 49 516 49 748 49 622 49 648 49 354 49 953 49 689 48  raw
chin0119801050 48 840 47 674 47 296 47 618 47 722 47 564 47 605 47 658 47 720 47  raw
chin0119901229 471569 47 997 47 866 47 784 47 856 47 894 47 995 471337 461396 46  raw
chin0120001510 461341 461514 461397 461332 451318 451115 459990  09990  09990  0  raw
MAXVAF 1 Xiangcheng Maxiong Valley                           ABFO                 std
MAXVAF 2 China        Chinese fir       3530M  2909  9956    __    1509 2006      std
MAXVAF 3 Jinbao Li   Keyan Fang   Yang Tao   Edward Cook                          std
chin0115099990  09990  09990  09990  09990  09990  09990  09990  09990  01428  1  std
chin0115101294  11196  1 780  11080  1 983  11187  1 723  11311  11424  11149  1  std
chin0115201193  11183  21120  21113  3 890  3 746  3 829  3 868  31234  3 752  3  std
chin011530 909  31084  31082  3 729  3 729  31031  31145  31211  41218  41012  5  std
chin0115401207  5 910  51268  51452  51388  5 934  51336  51193  51538  61035  8  std
chin011550 952  81139  81179  81049  81005  91219  9 996  91360  9 957  9 663  9  std
chin011560 447  91293  91295  91655  9 838  9 942 10 695 10 746 101079 10 657 10  std
chin011570 708 10 651 10 954 10 818 101124 10 897 101354 101063 101125 101409 10  std
chin0115801340 101488 101161 101558 101375 10 976 101152 101299 111185 11 600 11  std
chin011590 943 111128 11 990 11 466 11 874 11 815 121035 121358 12 941 121148 12  std
chin0116001059 12 990 121022 12 821 12 798 12 511 12 488 12 768 12 842 12 749 12  std
chin011610 694 13 913 13 960 141220 141093 14 855 16 894 16 822 161037 16 499 16  std
chin011620 793 16 991 16 903 161023 161121 161053 161089 161194 161102 16 657 16  std
chin011630 873 161071 16 858 17 912 17 813 17 757 181009 18 840 18 773 19 823 19  std
chin011640 656 19 520 19 890 191189 191107 19 807 191187 19 692 19 897 19 831 19  std
chin011650 837 19 554 19 834 19 390 191054 191034 19 951 191345 191516 191069 19  std
chin0116601057 191123 191307 191030 19 947 191177 201122 20 995 20 675 20 816 20  std
chin011670 331 20 523 20 726 20 857 20 767 20 891 201080 201300 22 575 221287 22  std
chin0116801179 22 812 22 886 22 629 22 711 22 414 22 719 22 713 22 721 22 569 22  std
chin011690 538 22 920 22 576 22 859 22 407 221015 221021 221191 221260 22 652 23  std
chin011700 928 231306 231615 23 835 241287 24 859 251017 251242 251042 25 728 25  std
chin011710 990 25 761 251069 251038 251146 251092 251164 251371 251429 251716 25  std
chin0117201000 251185 251445 251126 25 752 25 976 251314 251284 25 792 251151 25  std
chin0117301269 251570 251618 251371 25 930 26 561 26 443 29 969 291288 29 717 30  std
chin011740 900 301046 301266 311182 321312 32 890 321360 321029 321124 32 605 33  std
chin011750 724 331089 331049 33 840 33 926 33 627 331271 33 961 33 880 33 712 33  std
chin011760 570 33 980 33 753 331092 33 991 33 695 33 717 33 609 331010 33 878 33  std
chin011770 775 33 836 33 863 33 661 33 794 331159 33 967 33 484 331241 341029 34  std
chin0117801038 351049 351183 35 944 351254 361417 381248 381567 381628 381005 39  std
chin011790 918 391336 391096 39 999 391416 39 861 391217 39 883 39 586 39 336 39  std
chin011800 746 391070 401095 401230 40 505 40 701 40 986 40 959 40 809 40 842 40  std
chin0118101124 401060 401113 40 648 40 841 40 687 40 794 41 864 411174 41 704 41  std
chin011820 802 421003 42 870 42 573 42 990 421016 421205 42 941 42 669 42 886 42  std
chin011830 858 421117 42 854 42 910 421250 431132 421233 42 875 421071 421145 43  std
chin011840 676 431122 441269 451312 45 981 451275 451543 451566 46 825 461374 46  std
chin0118501516 461245 461142 461339 461128 46 727 461068 461155 461463 46 785 46  std
chin011860 769 461218 461147 461268 46 987 46 836 46 934 46 535 47 526 48 636 48  std
chin011870 426 481175 48 792 48 615 48 883 48 655 48 857 481038 48 872 48 842 49  std
chin011880 810 50 819 50 692 50 696 50 936 50 292 50 908 50 775 50 996 50 802 50  std
chin011890 377 501154 511057 51 869 511299 521412 521057 53 309 53 789 531321 53  std
chin0119001029 531101 531528 531160 531584 531234 53 866 531160 531139 53 982 53  std
chin011910 886 53 987 531096 54 624 54 576 541290 541015 541105 541004 54 564 54  std
chin011920 780 541057 541392 541186 54 828 54 965 541297 54 827 541079 541389 54  std
chin011930 426 54 669 531116 531322 531006 531045 53 682 53 662 53 682 53 916 53  std
chin0119401204 531307 521328 52 909 52 882 52 868 521082 521196 52 925 521226 52  std
chin011950 799 521051 52 730 521055 52 863 52 863 52 828 521251 52 759 52 797 52  std
chin011960 449 52 905 51 784 51 902 511058 51 970 511264 51 795 501020 50 873 50  std
chin011970 733 50 842 49 732 49 680 49 868 49 881 49 929 49 456 491199 49 886 48  std
chin0119801194 481016 47 730 47 335 47 693 47 805 47 598 47 711 47 765 47 682 47  std
chin0119901193 471387 47 875 47 787 47 746 47 775 47 780 47 962 471189 461279 46  std
chin0120001374 461257 461467 461338 461332 451205 451079 459990  09990  09990  0  std
MAXVAF 1 Xiangcheng Maxiong Valley                           ABFO                 res
MAXVAF 2 China        Chinese fir       3530M  2909  9956    __    1509 2006      res
MAXVAF 3 Jinbao Li   Keyan Fang   Yang Tao   Edward Cook                          res
chin0115099990  09990  09990  09990  09990  09990  09990  09990  09990  01312  1  res
chin0115101146  11068  1 696  11131  1 983  11188  1 671  11380  11359  1 993  1  res
chin0115201110  11127  21042  21038  3 843  3 926  3 976  31029  31205  3 693  3  res
chin011530 953  31170  31169  3 729  3 820  31138  31162  31145  41124  4 924  5  res
chin0115401209  5 879  51336  51367  51157  5 810  51378  51080  51463  6 940  8  res
chin011550 905  81173  81142  8 986  8 984  91177  9 933  91352  9 858  9 617  9  res
chin011560 571  91536  91366  91455  9 546  9 858 10 760 10 865 101275 10 609 10  res
chin011570 822 10 798 101116 10 782 101167 10 847 101384 10 942 101061 101396 10  res
chin0115801153 101335 10 920 101487 101163 10 810 101140 101243 111071 11 479 11  res
chin0115901062 111168 11 948 11 507 111056 11 901 121110 121361 12 823 121167 12  res
chin0116001035 12 884 121016 12 834 12 866 12 643 12 733 12 996 12 955 12 848 12  res
chin011610 777 131053 131005 141231 141013 14 797 16 928 16 874 161105 16 516 16  res
chin011620 966 161113 16 917 161043 161119 16 999 161056 161154 16 997 16 589 16  res
chin011630 998 161172 16 843 17 933 17 864 17 838 181144 18 917 18 821 19 893 19  res
chin011640 794 19 669 191180 191242 191018 19 738 191234 19 654 19 985 19 906 19  res
chin011650 882 19 665 191044 19 496 191292 191042 19 898 191349 191386 19 856 19  res
chin011660 947 191086 191260 19 907 19 929 191190 201036 20 917 20 668 20 932 20  res
chin011670 424 20 770 20 993 20 985 20 804 201022 201120 201264 22 482 221401 22  res
chin0116801120 22 706 22 964 22 650 22 835 22 584 22 911 22 886 22 844 22 707 22  res
chin011690 720 221138 22 639 221046 22 480 221223 221072 221182 221179 22 563 23  res
chin0117001006 231360 231476 23 640 241286 24 802 251034 251231 25 945 25 672 25  res
chin0117101097 25 798 251166 251032 251128 251054 251071 251276 251263 251521 25  res
chin011720 680 251115 251418 25 963 25 632 251043 251346 251167 25 643 251196 25  res
chin0117301213 251448 251387 251077 25 742 26 578 26 615 291219 291352 29 630 30  res
chin011740 972 301122 301260 311110 321244 32 747 321363 32 933 321062 32 566 33  res
chin011750 849 331232 331043 33 810 33 983 33 690 331412 33 904 33 866 33 762 33  res
chin011760 688 331176 33 823 331176 33 986 33 710 33 831 33 746 331202 33 917 33  res
chin011770 822 33 930 33 940 33 713 33 922 331263 33 946 33 479 331397 341007 34  res
chin011780 998 351021 351184 35 869 351249 361357 381098 381408 381395 38 752 39  res
chin011790 840 391364 39 999 39 944 391416 39 749 391223 39 826 39 614 39 494 39  res
chin0118001029 391217 401121 401195 40 455 40 876 401134 401003 40 828 40 918 40  res
chin0118101202 401033 401065 40 613 40 941 40 773 40 926 41 973 411241 41 648 41  res
chin011820 866 421095 42 900 42 616 421164 421074 421212 42 857 42 681 421032 42  res
chin011830 941 421199 42 832 42 953 421309 431068 421148 42 792 421088 421150 43  res
chin011840 638 431221 441262 451187 45 847 451256 451444 451383 46 520 461373 46  res
chin0118501399 461027 461014 461256 46 999 46 658 461165 461153 461391 46 596 46  res
chin011860 795 461322 461105 461187 46 877 46 824 46 998 46 584 47 709 48 864 48  res
chin011870 639 481432 48 787 48 690 481033 48 750 48 998 481127 48 864 48 880 49  res
chin011880 884 50 915 50 778 50 821 501087 50 337 501167 50 882 501101 50 835 50  res
chin011890 448 501396 511061 51 827 511307 521299 52 866 53 236 531008 531441 53  res
chin011900 925 531049 531486 53 937 531446 53 989 53 725 531165 531074 53 943 53  res
chin011910 878 531024 531123 54 608 54 692 541461 54 952 541078 54 968 54 570 54  res
chin011920 941 541166 541386 541031 54 735 541004 541316 54 736 541106 541383 54  res
chin011930 277 54 829 531304 531291 53 909 53 984 53 679 53 791 53 839 531064 53  res
chin0119401275 531238 521218 52 789 52 894 52 938 521132 521192 52 847 521223 52  res
chin011950 727 521114 52 736 521145 52 855 52 889 52 890 521332 52 730 52 861 52  res
chin011960 548 521113 51 924 51 978 511103 51 967 511269 51 760 501053 50 877 50  res
chin011970 811 50 949 49 812 49 784 491004 49 942 49 985 49 496 491362 49 896 48  res
chin0119801197 48 926 47 690 47 432 47 980 471001 47 691 47 889 47 925 47 829 47  res
chin0119901299 471338 47 727 47 791 47 835 47 879 47 923 471066 471234 461191 46  res
chin0120001243 461086 461332 461124 461126 451066 45 978 459990  09990  09990  0  res
MAXVAF 1 Xiangcheng Maxiong Valley                           ABFO                 ars
MAXVAF 2 China        Chinese fir       3530M  2909  9956    __    1509 2006      ars
MAXVAF 3 Jinbao Li   Keyan Fang   Yang Tao   Edward Cook                          ars
chin0115099990  09990  09990  09990  09990  09990  09990  09990  09990  01348  1  ars
chin0115101267  11162  1 754  11050  11003  11192  1 739  11295  11462  11153  1  ars
chin0115201165  11186  21108  21077  3 872  3 886  3 940  31012  31212  3 768  3  ars
chin011530 877  31131  31217  3 806  3 757  31059  31185  31211  41198  4 994  5  ars
chin0115401210  5 954  51324  51479  51322  5 922  51355  51203  51535  61124  8  ars
chin011550 950  81159  81199  81056  81006  91182  9 997  91354  9 981  9 613  9  ars
chin011560 443  91350  91487  91623  9 760  9 780 10 689 10 763 101198 10 679 10  ars
chin011570 717 10 705 101019 10 791 101100 10 884 101348 101063 101086 101429 10  ars
chin0115801302 101440 101073 101514 101340 10 928 101118 101286 111171 11 540 11  ars
chin011590 909 111140 11 999 11 510 11 893 11 868 121068 121387 12 957 121155 12  ars
chin0116001090 12 918 12 991 12 834 12 812 12 583 12 594 12 861 12 911 12 820 12  ars
chin011610 720 13 961 13 995 141232 141094 14 832 16 874 16 835 161052 16 537 16  ars
chin011620 812 161052 16 938 161025 161130 161046 161075 161182 161062 16 613 16  ars
chin011630 870 161131 16 890 17 899 17 832 17 784 181073 18 945 18 805 19 830 19  ars
chin011640 739 19 584 191042 191259 191109 19 777 191162 19 711 19 890 19 872 19  ars
chin011650 841 19 614 19 916 19 470 191115 191084 19 929 191328 191500 191028 19  ars
chin011660 959 191075 191288 191008 19 934 191170 201097 20 953 20 655 20 818 20  ars
chin011670 365 20 558 20 846 20 935 20 785 20 952 201107 201303 22 587 221264 22  ars
chin0116801213 22 781 22 893 22 617 22 708 22 488 22 740 22 801 22 779 22 635 22  ars
chin011690 599 221005 22 644 22 928 22 459 221042 221089 221215 221255 22 653 23  ars
chin011700 892 231326 231589 23 843 241236 24 885 25 998 251233 251027 25 684 25  ars
chin011710 993 25 799 251100 251069 251154 251109 251111 251317 251374 251650 25  ars
chin011720 904 251086 251450 251118 25 675 25 936 251327 251281 25 742 251111 25  ars
chin0117301253 251536 251572 251274 25 837 26 525 26 457 291038 291367 29 758 30  ars
chin011740 892 301088 301293 311212 321319 32 858 321318 321043 321080 32 596 33  ars
chin011750 715 331139 331093 33 845 33 933 33 671 331303 331010 33 872 33 721 33  ars
chin011760 597 331043 33 841 331125 331032 33 724 33 741 33 661 331090 33 950 33  ars
chin011770 808 33 868 33 898 33 681 33 817 331204 331018 33 488 331227 341087 34  ars
chin0117801031 351034 351198 35 939 351231 361439 381250 381495 381566 38 947 39  ars
chin011790 825 391308 391106 39 983 391414 39 892 391190 39 893 39 581 39 355 39  ars
chin011800 813 391156 401177 401258 40 545 40 724 401044 401021 40 838 40 867 40  ars
chin0118101160 401090 401098 40 649 40 825 40 716 40 833 41 919 411217 41 724 41  ars
chin011820 775 421021 42 910 42 588 421027 421086 421245 42 943 42 665 42 922 42  ars
chin011830 918 421174 42 893 42 920 421285 431167 421208 42 865 421045 421168 43  ars
chin011840 698 431122 441306 451294 45 949 451242 451529 451565 46 715 461279 46  ars
chin0118501497 461199 461084 461288 461099 46 694 461065 461178 461455 46 753 46  ars
chin011860 714 461229 461185 461252 46 966 46 815 46 938 46 566 47 564 48 719 48  ars
chin011870 547 481282 48 886 48 654 48 919 48 726 48 908 481098 48 901 48 849 49  ars
chin011880 835 50 862 50 734 50 734 50 999 50 340 50 946 50 867 501058 50 858 50  ars
chin011890 403 501197 511131 51 874 511268 521393 521002 53 239 53 753 531360 53  ars
chin0119001050 531069 531513 531114 531488 531158 53 781 531094 531109 53 983 53  ars
chin011910 875 53 985 531121 54 652 54 577 541321 541064 541103 541006 54 575 54  ars
chin011920 800 541102 541423 541177 54 798 54 939 541299 54 840 541055 541405 54  ars
chin011930 417 54 634 531183 531356 531033 53 998 53 682 53 686 53 735 53 977 53  ars
chin0119401270 531332 521334 52 905 52 865 52 896 521100 521228 52 927 521201 52  ars
chin011950 798 521048 52 755 521065 52 880 52 852 52 842 521281 52 828 52 806 52  ars
chin011960 485 52 941 51 907 51 950 511089 511000 511273 51 856 501007 50 882 50  ars
chin011970 774 50 875 49 773 49 710 49 909 49 914 49 959 49 485 491191 49 963 48  ars
chin0119801187 48 993 47 691 47 330 47 756 47 922 47 667 47 779 47 853 47 782 47  ars
chin0119901228 471419 47 872 47 751 47 753 47 798 47 857 471021 471244 461276 46  ars
chin0120001340 461204 461404 461264 461219 451143 451029 459990  09990  09990  0  ars
