# Supplementary material for: Climate-Driven Synchronized Growth of Alpine Trees in the Southeast Tibetan Plateau
Source: PLoS One. 2016 Jun 3;11(6):e0156126. doi: 10.1371/journal.pone.0156126 (PMC4892591; doi:10.1371/journal.pone.0156126)
Supplement: S1 Data — (ZIP) [file pone.0156126.s001.zip › S1_Data/chin019/chin019.txt_errs]

MAXVAF 1 Xiangcheng Maxiong Valley                           ABFO                 raw
MAXVAF 2 China        Chinese fir       3530M  2909  9956    __    1509 2006      raw
MAXVAF 3 Jinbao Li   Keyan Fang   Yang Tao   Edward Cook                          raw
chin0115099990  09990  09990  09990  09990  09990  09990  09990  09990  0   0  1  err
chin011510   0  1   0  1   0  1   0  1   0  1   0  1   0  1   0  1   0  1   0  1  err
chin011520   0  1 137  2  75  2  34  3  52  3 163  3 301  3  72  3 119  3  83  3  err
chin011530  18  3  29  3 120  3  85  3 165  3 141  3 104  3 213  4 260  4 253  5  err
chin011540 348  5 211  5 325  5 155  5  93  5  95  5 179  5 207  5 253  6 107  8  err
chin011550 122  8 137  8 157  8 100  8 124  9 135  9 161  9 168  9 154  9 100  9  err
chin011560  75  9 187  9  88  9  97  9  67  9 119 10 111 10 130 10 195 10  95 10  err
chin011570 100 10  82 10 136 10  85 10 133 10 105 10 132 10 120 10  91 10 112 10  err
chin011580 106 10  83 10  91 10 141 10 133 10  81 10  96 10 128 11 165 11  85 11  err
chin011590  85 11  96 11  97 11  70 11  96 11  76 12  85 12 107 12  69 12  78 12  err
chin011600 107 12  85 12  76 12  43 12  43 12  35 12  28 12  39 12  56 12  56 12  err
chin011610  49 13  45 13  73 14  99 14 116 14  53 16  34 16  39 16  31 16  30 16  err
chin011620  37 16  43 16  51 16  50 16  71 16  50 16  68 16  72 16  89 16  51 16  err
chin011630  52 16  71 16  52 17  45 17  43 17  46 18  68 18  62 18  51 19  50 19  err
chin011640  48 19  42 19  56 19  71 19  66 19  56 19  78 19  43 19  54 19  58 19  err
chin011650  68 19  47 19  60 19  29 19  52 19  54 19  50 19  68 19 118 19  65 19  err
chin011660  39 19  57 19  89 19  57 19  69 19  70 20  72 20  62 20  50 20  52 20  err
chin011670  35 20  43 20  56 20  60 20  56 20  67 20  88 20  93 22  60 22  91 22  err
chin011680  92 22  77 22  83 22  59 22  62 22  37 22  41 22  39 22  47 22  35 22  err
chin011690  42 22  62 22  41 22  63 22  38 22  63 22  83 22  99 22  92 22  51 23  err
chin011700  63 23  71 23 100 23  61 24  82 24  59 25  62 25  62 25  58 25  36 25  err
chin011710  50 25  36 25  52 25  51 25  65 25  68 25  70 25  73 25  76 25  85 25  err
chin011720  54 25  69 25  81 25  64 25  60 25  57 25  71 25  72 25  48 25  63 25  err
chin011730  62 25  92 25  84 25  73 25  52 26  25 26  23 29  34 29  47 29  30 30  err
chin011740  42 30  43 30  50 31  53 32  58 32  40 32  56 32  51 32  55 32  28 33  err
chin011750  33 33  38 33  48 33  35 33  43 33  27 33  47 33  38 33  24 33  25 33  err
chin011760  22 33  28 33  28 33  45 33  49 33  20 33  24 33  28 33  30 33  39 33  err
chin011770  39 33  35 33  33 33  38 33  41 33  47 33  49 33  25 33  59 34  50 34  err
chin011780  51 35  47 35  59 35  45 35  53 36  68 38  61 38  75 38  76 38  51 39  err
chin011790  42 39  51 39  38 39  47 39  62 39  41 39  57 39  42 39  28 39  21 39  err
chin011800  25 39  46 40  52 40  67 40  26 40  38 40  53 40  48 40  51 40  54 40  err
chin011810  59 40  61 40  63 40  35 40  46 40  39 40  38 41  41 41  58 41  39 41  err
chin011820  40 42  52 42  43 42  29 42  50 42  51 42  59 42  44 42  36 42  45 42  err
chin011830  44 42  64 42  49 42  46 42  63 43  61 42  61 42  48 42  59 42  67 43  err
chin011840  46 43  64 44  78 45  73 45  68 45  70 45  85 45  98 46  52 46  73 46  err
chin011850  74 46  64 46  64 46  66 46  55 46  32 46  53 46  57 46  71 46  43 46  err
chin011860  39 46  56 46  52 46  59 46  48 46  46 46  51 46  31 47  38 48  30 48  err
chin011870  30 48  55 48  41 48  45 48  45 48  34 48  46 48  50 48  49 48  45 49  err
chin011880  38 50  40 50  35 50  34 50  44 50  17 50  40 50  36 50  49 50  44 50  err
chin011890  25 50  57 51  56 51  50 51  74 52  93 52  77 53  37 53  58 53  87 53  err
chin011900  73 53  79 53 106 53  83 53 106 53  88 53  73 53  86 53  82 53  76 53  err
chin011910  69 53  68 53  60 54  43 54  47 54  86 54  78 54  75 54  64 54  41 54  err
chin011920  51 54  69 54  87 54  79 54  60 54  62 54  87 54  55 54  60 54  90 54  err
chin011930  36 54  42 53  64 53 102 53  80 53  70 53  49 53  41 53  42 53  55 53  err
chin011940  62 53  81 52  92 52  66 52  74 52  68 52  78 52  83 52  64 52  83 52  err
chin011950  62 52  61 52  48 52  67 52  68 52  60 52  56 52  90 52  61 52  61 52  err
chin011960  45 52  59 51  41 51  58 51  64 51  64 51  99 51  64 50  62 50  66 50  err
chin011970  59 50  66 49  62 49  46 49  69 49  54 49  52 49  42 49  85 49  57 48  err
chin011980  99 48  85 47  64 47  37 47  54 47  68 47  68 47  72 47  72 47  83 47  err
chin011990 124 47 166 47 105 47  90 47  87 47  87 47  95 47  95 47 133 46 135 46  err
chin012000 144 46 129 46 125 46 128 46 115 45 128 45  98 459990  09990  09990  0  err
MAXVAF 1 Xiangcheng Maxiong Valley                           ABFO                 std
MAXVAF 2 China        Chinese fir       3530M  2909  9956    __    1509 2006      std
MAXVAF 3 Jinbao Li   Keyan Fang   Yang Tao   Edward Cook                          std
chin0115099990  09990  09990  09990  09990  09990  09990  09990  09990  0   0  1  err
chin011510   0  1   0  1   0  1   0  1   0  1   0  1   0  1   0  1   0  1   0  1  err
chin011520   0  1  15  2  47  2 118  3 168  3  47  3 207  3  77  3 178  3  10  3  err
chin011530  36  3 181  3  78  3  19  3  31  3   3  3  92  3  53  4  51  4 138  5  err
chin011540  56  5  63  5  60  5  41  5 104  5  50  5  69  5  85  5 142  6  39  8  err
chin011550  41  8  46  8  64  8  40  8  53  9  24  9 100  9  94  9  97  9  74  9  err
chin011560  64  9 203  9 166  9 132  9 101  9 104 10  76 10  85 10 106 10  66 10  err
chin011570  78 10  52 10  85 10  69 10  91 10  95 10  76 10  75 10  76 10  64 10  err
chin011580  45 10  97 10  62 10  77 10  76 10  46 10  22 10  19 11  66 11  43 11  err
chin011590  51 11  65 11  63 11  26 11  83 11  58 12  38 12  61 12  43 12  49 12  err
chin011600  58 12  76 12  77 12  55 12  69 12  53 12  25 12  30 12  35 12  51 12  err
chin011610  44 13  63 13  65 14  75 14  80 14  72 16  65 16  68 16  79 16  55 16  err
chin011620  74 16  86 16  70 16  64 16  65 16  60 16  67 16  71 16  66 16  36 16  err
chin011630  39 16  47 16  67 17  69 17  47 17  58 18  84 18  65 18  72 19  57 19  err
chin011640  50 19  46 19  72 19  91 19  80 19  65 19  85 19  63 19  67 19  85 19  err
chin011650  84 19  55 19  73 19  47 19  88 19  81 19  83 19  99 19 115 19  76 19  err
chin011660  76 19  75 19  79 19  64 19  53 19  54 20  59 20  49 20  38 20  59 20  err
chin011670  38 20  38 20  39 20  53 20  55 20  97 20  91 20  97 22  57 22  49 22  err
chin011680  67 22  66 22  42 22  58 22  70 22  50 22  48 22  47 22  32 22  45 22  err
chin011690  37 22  59 22  45 22  61 22  50 22  52 22  57 22  71 22  61 22  39 23  err
chin011700  49 23  49 23  78 23  56 24  81 24  52 25  52 25  60 25  53 25  40 25  err
chin011710  33 25  34 25  41 25  38 25  43 25  24 25  49 25  59 25  61 25  65 25  err
chin011720  47 25  64 25  52 25  49 25  57 25  48 25  48 25  52 25  39 25  47 25  err
chin011730  48 25  73 25  55 25  58 25  49 26  33 26  26 29  48 29  59 29  37 30  err
chin011740  39 30  48 30  58 31  50 32  52 32  36 32  65 32  45 32  57 32  26 33  err
chin011750  35 33  44 33  42 33  37 33  55 33  42 33  51 33  44 33  42 33  45 33  err
chin011760  40 33  47 33  47 33  57 33  50 33  44 33  43 33  59 33  45 33  41 33  err
chin011770  47 33  40 33  37 33  44 33  45 33  59 33  52 33  35 33  58 34  50 34  err
chin011780  44 35  55 35  75 35  57 35  61 36  74 38  65 38  77 38  81 38  50 39  err
chin011790  42 39  55 39  48 39  53 39  73 39  41 39  52 39  43 39  35 39  28 39  err
chin011800  40 39  52 40  40 40  59 40  31 40  33 40  45 40  31 40  39 40  38 40  err
chin011810  39 40  46 40  41 40  33 40  40 40  25 40  24 41  30 41  35 41  27 41  err
chin011820  29 42  25 42  28 42  27 42  55 42  52 42  57 42  45 42  33 42  33 42  err
chin011830  40 42  48 42  32 42  37 42  42 43  40 42  40 42  29 42  34 42  49 43  err
chin011840  37 43  36 44  46 45  60 45  39 45  39 45  51 45  70 46  37 46  43 46  err
chin011850  47 46  36 46  37 46  43 46  35 46  27 46  41 46  41 46  61 46  33 46  err
chin011860  30 46  40 46  44 46  42 46  40 46  27 46  40 46  28 47  34 48  29 48  err
chin011870  31 48  45 48  34 48  39 48  30 48  25 48  29 48  30 48  31 48  39 49  err
chin011880  33 50  29 50  32 50  27 50  31 50  20 50  34 50  24 50  36 50  37 50  err
chin011890  29 50  38 51  38 51  38 51  52 52  63 52  53 53  32 53  33 53  54 53  err
chin011900  52 53  52 53  58 53  42 53  61 53  49 53  35 53  35 53  40 53  35 53  err
chin011910  37 53  34 53  35 54  27 54  31 54  57 54  37 54  36 54  39 54  31 54  err
chin011920  44 54  43 54  49 54  40 54  31 54  34 54  48 54  28 54  37 54  39 54  err
chin011930  23 54  21 53  34 53  48 53  36 53  41 53  33 53  28 53  29 53  36 53  err
chin011940  41 53  58 52  55 52  32 52  33 52  34 52  42 52  39 52  30 52  47 52  err
chin011950  42 52  51 52  35 52  50 52  45 52  47 52  45 52  71 52  41 52  39 52  err
chin011960  33 52  55 51  38 51  56 51  71 51  63 51  77 51  50 50  61 50  61 50  err
chin011970  49 50  56 49  39 49  34 49  43 49  54 49  57 49  46 49  50 49  43 48  err
chin011980  66 48  68 47  44 47  33 47  42 47  34 47  39 47  40 47  36 47  29 47  err
chin011990  58 47  80 47  45 47  43 47  41 47  44 47  33 47  50 47  65 46  70 46  err
chin012000  80 46  63 46  75 46  73 46  78 45  67 45  56 459990  09990  09990  0  err
MAXVAF 1 Xiangcheng Maxiong Valley                           ABFO                 res
MAXVAF 2 China        Chinese fir       3530M  2909  9956    __    1509 2006      res
MAXVAF 3 Jinbao Li   Keyan Fang   Yang Tao   Edward Cook                          res
chin0115099990  09990  09990  09990  09990  09990  09990  09990  09990  0   0  1  err
chin011510   0  1   0  1   0  1   0  1   0  1   0  1   0  1   0  1   0  1   0  1  err
chin011520   0  1  29  2  65  2 126  3 122  3  65  3 171  3  37  3  31  3  58  3  err
chin011530   2  3 107  3 120  3  10  3  26  3  28  3  75  3  44  4  66  4  76  5  err
chin011540  79  5   9  5  75  5  16  5  92  5   3  5  34  5  59  5 108  6  65  8  err
chin011550  50  8  42  8  44  8  30  8  45  9  45  9  79  9  50  9  67  9  38  9  err
chin011560  44  9 168  9  86  9  48  9  54  9  61 10  36 10  49 10  87 10  54 10  err
chin011570  49 10  29 10  64 10  11 10  70 10  73 10  31 10  44 10  64 10  53 10  err
chin011580  43 10  74 10  69 10  62 10  65 10  61 10  24 10  20 11  54 11  40 11  err
chin011590  11 11  56 11  36 11  33 11  77 11  29 12  31 12  59 12  25 12  25 12  err
chin011600  36 12  44 12  42 12  26 12  36 12  37 12  17 12  26 12  21 12  30 12  err
chin011610  29 13  42 13  39 14  54 14  61 14  52 16  36 16  47 16  47 16  43 16  err
chin011620  48 16  45 16  44 16  38 16  45 16  37 16  41 16  44 16  36 16  48 16  err
chin011630  39 16  37 16  54 17  48 17  32 17  41 18  65 18  40 18  41 19  35 19  err
chin011640  44 19  36 19  63 19  58 19  36 19  41 19  66 19  45 19  37 19  52 19  err
chin011650  36 19  23 19  52 19  19 19  71 19  29 19  62 19  58 19  67 19  26 19  err
chin011660  41 19  48 19  50 19  40 19  32 19  44 20  44 20  32 20  30 20  49 20  err
chin011670  33 20  31 20  34 20  31 20  36 20  61 20  49 20  61 22  48 22  40 22  err
chin011680  49 22  43 22  33 22  31 22  49 22  19 22  39 22  30 22  27 22  39 22  err
chin011690  21 22  44 22  42 22  45 22  29 22  37 22  33 22  38 22  27 22  32 23  err
chin011700  38 23  31 23  54 23  32 24  55 24  32 25  40 25  33 25  30 25  29 25  err
chin011710  36 25  25 25  36 25  31 25  34 25  20 25  39 25  32 25  33 25  57 25  err
chin011720  34 25  46 25  42 25  26 25  50 25  32 25  29 25  35 25  34 25  33 25  err
chin011730  26 25  51 25  41 25  48 25  31 26  36 26  30 29  36 29  36 29  28 30  err
chin011740  32 30  36 30  37 31  34 32  35 32  19 32  53 32  33 32  37 32  19 33  err
chin011750  32 33  39 33  33 33  28 33  42 33  26 33  42 33  32 33  30 33  24 33  err
chin011760  24 33  31 33  34 33  34 33  24 33  31 33  31 33  39 33  30 33  29 33  err
chin011770  30 33  24 33  19 33  29 33  27 33  42 33  31 33  22 33  43 34  24 34  err
chin011780  24 35  40 35  52 35  26 35  37 36  49 38  33 38  48 38  54 38  23 39  err
chin011790  25 39  40 39  29 39  37 39  51 39  24 39  33 39  21 39  18 39  17 39  err
chin011800  33 39  34 40  24 40  38 40  20 40  24 40  31 40  19 40  31 40  24 40  err
chin011810  28 40  32 40  23 40  21 40  34 40  19 40  22 41  22 41  28 41  24 41  err
chin011820  19 42  20 42  22 42  24 42  44 42  28 42  36 42  25 42  22 42  20 42  err
chin011830  23 42  32 42  23 42  27 42  31 43  26 42  26 42  22 42  27 42  35 43  err
chin011840  26 43  30 44  32 45  40 45  34 45  29 45  43 45  52 46  41 46  32 46  err
chin011850  36 46  31 46  25 46  34 46  27 46  25 46  33 46  25 46  42 46  23 46  err
chin011860  26 46  32 46  32 46  26 46  26 46  24 46  30 46  20 47  24 48  26 48  err
chin011870  30 48  35 48  21 48  29 48  23 48  17 48  23 48  23 48  23 48  31 49  err
chin011880  20 50  21 50  23 50  17 50  22 50  23 50  32 50  25 50  29 50  28 50  err
chin011890  18 50  38 51  27 51  24 51  37 52  38 52  26 53  23 53  30 53  41 53  err
chin011900  28 53  31 53  37 53  28 53  47 53  28 53  26 53  30 53  28 53  23 53  err
chin011910  25 53  23 53  29 54  24 54  22 54  45 54  27 54  22 54  31 54  17 54  err
chin011920  30 54  28 54  31 54  25 54  20 54  24 54  34 54  25 54  28 54  33 54  err
chin011930  23 54  20 53  30 53  38 53  21 53  28 53  20 53  17 53  20 53  21 53  err
chin011940  27 53  47 52  35 52  22 52  25 52  21 52  30 52  23 52  19 52  33 52  err
chin011950  31 52  38 52  21 52  35 52  20 52  21 52  21 52  52 52  24 52  23 52  err
chin011960  24 52  40 51  28 51  46 51  49 51  31 51  52 51  37 50  43 50  36 50  err
chin011970  28 50  32 49  24 49  19 49  31 49  37 49  33 49  33 49  42 49  32 48  err
chin011980  47 48  32 47  26 47  19 47  37 47  23 47  30 47  27 47  22 47  20 47  err
chin011990  39 47  60 47  28 47  30 47  22 47  22 47  20 47  35 47  51 46  39 46  err
chin012000  50 46  38 46  45 46  40 46  44 45  38 45  39 459990  09990  09990  0  err
MAXVAF 1 Xiangcheng Maxiong Valley                           ABFO                 ars
MAXVAF 2 China        Chinese fir       3530M  2909  9956    __    1509 2006      ars
MAXVAF 3 Jinbao Li   Keyan Fang   Yang Tao   Edward Cook                          ars
chin0115099990  09990  09990  09990  09990  09990  09990  09990  09990  0   0  1  err
chin011510   0  1   0  1   0  1   0  1   0  1   0  1   0  1   0  1   0  1   0  1  err
chin011520   0  1  27  2  61  2 118  3 115  3  61  3 161  3  35  3  29  3  55  3  err
chin011530   2  3 100  3 113  3  10  3  24  3  26  3  71  3  41  4  62  4  72  5  err
chin011540  75  5   8  5  71  5  15  5  87  5   3  5  32  5  56  5 101  6  61  8  err
chin011550  47  8  39  8  41  8  28  8  43  9  42  9  74  9  47  9  63  9  35  9  err
chin011560  41  9 158  9  81  9  45  9  51  9  57 10  33 10  46 10  82 10  51 10  err
chin011570  46 10  27 10  60 10  10 10  66 10  69 10  29 10  42 10  61 10  50 10  err
chin011580  40 10  69 10  65 10  58 10  61 10  58 10  22 10  18 11  51 11  37 11  err
chin011590  11 11  53 11  34 11  31 11  73 11  28 12  30 12  55 12  24 12  24 12  err
chin011600  34 12  41 12  39 12  24 12  34 12  35 12  16 12  25 12  20 12  28 12  err
chin011610  28 13  40 13  36 14  51 14  58 14  49 16  34 16  44 16  44 16  40 16  err
chin011620  45 16  42 16  42 16  35 16  42 16  35 16  39 16  41 16  34 16  46 16  err
chin011630  37 16  35 16  51 17  46 17  30 17  39 18  61 18  37 18  39 19  33 19  err
chin011640  42 19  34 19  59 19  54 19  34 19  38 19  62 19  42 19  35 19  49 19  err
chin011650  34 19  22 19  49 19  18 19  67 19  27 19  59 19  55 19  63 19  24 19  err
chin011660  39 19  45 19  47 19  38 19  30 19  42 20  41 20  30 20  28 20  46 20  err
chin011670  31 20  29 20  32 20  29 20  34 20  57 20  46 20  58 22  45 22  37 22  err
chin011680  46 22  40 22  31 22  29 22  46 22  18 22  36 22  28 22  25 22  36 22  err
chin011690  20 22  42 22  40 22  43 22  27 22  35 22  31 22  36 22  26 22  30 23  err
chin011700  36 23  29 23  51 23  30 24  52 24  30 25  38 25  31 25  29 25  28 25  err
chin011710  33 25  24 25  34 25  29 25  32 25  18 25  37 25  30 25  31 25  53 25  err
chin011720  32 25  43 25  40 25  24 25  47 25  31 25  27 25  33 25  32 25  31 25  err
chin011730  25 25  48 25  39 25  46 25  29 26  34 26  29 29  34 29  34 29  27 30  err
chin011740  30 30  34 30  35 31  32 32  32 32  18 32  49 32  31 32  34 32  18 33  err
chin011750  30 33  36 33  31 33  26 33  40 33  24 33  40 33  30 33  28 33  22 33  err
chin011760  22 33  29 33  32 33  32 33  23 33  29 33  30 33  37 33  28 33  27 33  err
chin011770  28 33  22 33  18 33  27 33  26 33  39 33  29 33  21 33  40 34  22 34  err
chin011780  23 35  38 35  49 35  25 35  35 36  46 38  31 38  45 38  51 38  21 39  err
chin011790  23 39  37 39  27 39  35 39  48 39  22 39  31 39  20 39  17 39  16 39  err
chin011800  31 39  32 40  23 40  36 40  19 40  22 40  30 40  18 40  29 40  23 40  err
chin011810  26 40  30 40  22 40  20 40  32 40  18 40  21 41  21 41  27 41  23 41  err
chin011820  18 42  19 42  20 42  23 42  41 42  27 42  34 42  24 42  20 42  19 42  err
chin011830  21 42  30 42  21 42  25 42  30 43  24 42  24 42  21 42  25 42  33 43  err
chin011840  25 43  28 44  30 45  38 45  32 45  27 45  41 45  49 46  39 46  30 46  err
chin011850  33 46  29 46  23 46  32 46  26 46  23 46  31 46  23 46  40 46  22 46  err
chin011860  24 46  30 46  30 46  25 46  25 46  23 46  29 46  19 47  23 48  25 48  err
chin011870  28 48  33 48  19 48  27 48  21 48  16 48  22 48  22 48  22 48  29 49  err
chin011880  19 50  20 50  21 50  16 50  21 50  22 50  30 50  23 50  28 50  26 50  err
chin011890  17 50  36 51  26 51  22 51  35 52  36 52  24 53  22 53  28 53  38 53  err
chin011900  26 53  30 53  35 53  27 53  44 53  26 53  25 53  28 53  26 53  22 53  err
chin011910  24 53  22 53  28 54  22 54  21 54  42 54  25 54  21 54  29 54  16 54  err
chin011920  28 54  27 54  29 54  24 54  19 54  22 54  32 54  23 54  27 54  31 54  err
chin011930  22 54  19 53  28 53  35 53  20 53  27 53  19 53  16 53  19 53  20 53  err
chin011940  25 53  45 52  33 52  21 52  23 52  20 52  28 52  22 52  18 52  31 52  err
chin011950  29 52  36 52  20 52  33 52  18 52  20 52  20 52  49 52  22 52  22 52  err
chin011960  23 52  38 51  26 51  44 51  46 51  29 51  49 51  35 50  41 50  34 50  err
chin011970  26 50  30 49  22 49  18 49  30 49  34 49  31 49  31 49  40 49  30 48  err
chin011980  44 48  31 47  25 47  18 47  35 47  22 47  28 47  26 47  21 47  19 47  err
chin011990  37 47  57 47  26 47  28 47  21 47  21 47  19 47  32 47  48 46  37 46  err
chin012000  47 46  36 46  42 46  38 46  42 45  35 45  37 459990  09990  09990  0  err
