# Supplementary material for: Climate-Driven Synchronized Growth of Alpine Trees in the Southeast Tibetan Plateau
Source: PLoS One. 2016 Jun 3;11(6):e0156126. doi: 10.1371/journal.pone.0156126 (PMC4892591; doi:10.1371/journal.pone.0156126)
Supplement: S1 Data — (ZIP) [file pone.0156126.s001.zip › S1_Data/chin019/chin019.txt_out]

                        **********************************
                        **********************************
                        ***                            ***
                        ***      program ARSTAN40c     ***
                        ***                            ***
                        ***       creation date:       ***
                        ***           3/6/06           ***
                        ***                            ***
                        ***       programmed by:       ***
                        ***     Dr. Edward R. Cook     ***
                        ***       Paul J. Krusic       ***
                        ***    tree-ring laboratory    ***
                        ***  lamont-doherty earth obs  ***
                        ***    palisades, n.y. 10964   ***
                        *** drdendro@ldeo.columbia.edu ***
                        ***    pjk@ldeo.columbia.edu   ***
                        ***                            ***
                        **********************************
                        **********************************

 |==============================================================================|

 overall run title:                                                                                 

 file names file processed:       arstan.files                            
 data file processed:             chin019.txt                             
 log file processed:              chin019.txt_log                         

                       opt          plt
 tree-ring data type    1                !tucson ring-width format                         
 missing data in gap   -9            0   !missing values estimated (no plots)              
 data transformation    0            0   !no data transformation (no plots)                
 first detrending     -67      0     1   !1st-spline curve (pct n 50% cutoff)              
 second detrending      0      0     0   !2nd-no detrending performed                      
 robust detrending      1                !non-robust detrending methods used               
 interactive detrend    0                !no interactive detrending                        
 index calculation      1                !tree-ring indices or ratios (rt/gt)              
 ar modeling method     1            0   !non-robust autoregressive modeling               
 pooled ar order        0            0   !minimum aic pooled ar model order fit 
 series ar order        0                !pooled ar order fit to all series                
 mean chronology        2   0    0   0   !robust (biweight) mean chronology                
 stabilize variance     0                !no variance stabilization performed              
 common period years     1509 2006       !first and last years of common period            
 site-tree-core mask       sssttc        !site-tree-core separation mask                   
 running rbar              50   25   0   !running rbar window/overlap (no plots)           
 printout option        2                !summary & series statistics printed              
 core series save       0                !no individual core series saved                  
 summary plot displays  0                !no spaghetti and mean chronology plots           

 stand dynamics stuf    0            0   !no stand dynamics analyses done                  
 running mean window    0                !running mean window width                        
 percent growth change  0                !percent growth change threshold                  
 std error threshold    0                !standard error limit threshold                   

 |======================== raw data statistical analyses =======================|

 |------------------- tree-ring series read in for processing ------------------|

  data header lines:
  MAXVAF 1 Xiangcheng Maxiong Valley                           ABFO                    
  MAXVAF 2 China        Chinese fir       3530M  2909  9956    __    1509 2006         
  MAXVAF 3 Jinbao Li   Keyan Fang   Yang Tao   Edward Cook                             

 |------------ series gaps found based on any negative number found ------------|

        series      ident      results of scans for gaps or missing values

                            --- no gaps in data found ---

 |------------------ statistics of raw tree-ring measurements ------------------|

 series   ident   frst   last   year    mean   stdev   skew   kurt   sens   ac(1)
     1   MAX01A   1820   2006    187   0.939   1.141  2.188  6.306  0.375   0.929
     2   MAX02A   1615   2006    392   0.643   0.415  3.595 19.286  0.256   0.814
     3   MAX02B   1736   1834     99   0.353   0.123  1.061  4.997  0.239   0.563
     4   MAX02C   1894   2006    113   1.040   0.678  1.458  4.464  0.264   0.868
     5   MAX03A   1565   2006    442   0.429   0.257  1.506  5.152  0.276   0.793
     6   MAX03B   1548   2006    459   0.396   0.197  1.183  5.577  0.301   0.739
     7   MAX04A   1842   2006    165   1.347   0.584  0.559  2.742  0.274   0.720
     8   MAX04B   1841   2006    166   1.342   0.653  0.424  2.675  0.280   0.740
     9   MAX05A   1834   2006    173   0.931   0.418  0.639  3.752  0.341   0.591
    10   MAX05B   1743   2006    264   1.228   0.586  1.470  6.492  0.307   0.668
    11   MAX06A   1789   2006    218   0.342   0.157  0.408  3.147  0.368   0.608
    12   MAX06B   1638   2006    369   0.356   0.144  0.317  2.743  0.384   0.379
    13   MAX07A   1742   1930    189   0.393   0.250  1.506  7.069  0.456   0.664
    14   MAX07B   1736   1978    243   0.261   0.157  0.978  4.021  0.485   0.615
    15   MAX08A   1867   2006    140   1.833   0.878  1.665  6.528  0.223   0.732
    16   MAX08B   1896   2006    111   1.858   1.005  1.847  6.479  0.213   0.862
    17   MAX09A   1705   2006    302   0.764   0.332  2.263 16.422  0.299   0.536
    18   MAX09B   1699   2006    308   0.823   0.432  3.100 17.875  0.292   0.751
    19   MAX10A   1523   1966    444   0.515   0.349  1.241  4.155  0.377   0.828

 series   ident   frst   last   year    mean   stdev   skew   kurt   sens   ac(1)
    20   MAX10B   1739   2006    268   0.414   0.239  0.629  2.936  0.368   0.811
    21   MAX11A   1537   2006    470   0.545   0.420  1.185  3.440  0.283   0.874
    22   MAX11B   1539   2006    468   0.470   0.378  1.564  5.350  0.324   0.852
    23   MAX12B   1677   2006    330   0.424   0.277  1.416  5.042  0.378   0.775
    24   MAX13A   1521   1970    450   0.493   0.268  1.399  5.323  0.280   0.787
    25   MAX13B   1549   2006    458   0.648   0.396  1.901  7.934  0.301   0.809
    26   MAX14A   1780   2006    227   0.847   0.309  0.435  2.835  0.300   0.523
    27   MAX14B   1785   2006    222   0.949   0.358  0.590  2.936  0.300   0.540
    28   MAX15A   1749   2006    258   0.913   0.398  3.008 16.987  0.266   0.707
    29   MAX15B   1635   2006    372   0.690   0.350  1.062  3.884  0.286   0.776
    30   MAX15C   1703   2006    304   0.958   0.408  1.382  6.741  0.278   0.677
    31   MAX16A   1612   2006    395   0.835   0.316  0.973  4.869  0.238   0.699
    32   MAX16B   1734   2006    273   0.471   0.267  0.991  3.627  0.428   0.625
    33   MAX16C   1784   2006    223   0.789   0.537  1.996  8.523  0.378   0.700
    34   MAX17A   1509   2006    498   0.457   0.225  1.013  3.871  0.329   0.661
    35   MAX17B   1595   2006    412   0.419   0.226  1.362  5.795  0.389   0.587
    36   MAX18A   1615   1997    383   0.660   0.344  2.209 14.420  0.344   0.703
    37   MAX18B   1736   2006    271   0.780   0.398  1.151  5.583  0.377   0.615
    38   MAX19A   1839   2006    168   0.983   0.497  1.164  4.691  0.309   0.689
    39   MAX19B   1816   2006    191   1.035   0.446  1.633  8.856  0.269   0.693

 series   ident   frst   last   year    mean   stdev   skew   kurt   sens   ac(1)
    40   MAX20A   1891   2006    116   0.661   0.346  2.113  7.197  0.198   0.876
    41   MAX20B   1912   2006     95   0.824   0.260  0.539  3.491  0.243   0.559
    42   MAX21B   1554   2006    453   0.561   0.364  1.575  7.501  0.412   0.696
    43   MAX22A   1868   2006    139   1.635   0.765  0.253  2.454  0.344   0.645
    44   MAX22B   1879   2006    128   2.106   0.912 -0.004  2.550  0.334   0.638
    45   MAX23A   1665   2006    342   0.639   0.432  1.979  8.725  0.353   0.831
    46   MAX23B   1549   2006    458   0.527   0.333  2.913 15.697  0.320   0.791
    47   MAX24A   1785   1980    196   1.157   0.867  1.066  3.241  0.344   0.833
    48   MAX24B   1632   2003    372   0.383   0.191  1.197  5.964  0.331   0.724
    49   MAX25A   1587   1960    374   0.653   0.506  1.083  3.301  0.343   0.883
    50   MAX25B   1610   1940    331   0.724   0.462  0.898  3.753  0.361   0.848
    51   MAX26A   1801   2006    206   1.247   0.688  1.050  3.600  0.239   0.883
    52   MAX26B   1778   2006    229   1.120   0.428  0.492  4.206  0.242   0.747
    53   MAX27A   1880   2006    127   1.416   0.858  1.000  3.462  0.314   0.729
    54   MAX27B   1847   2006    160   1.574   0.585  0.981  4.848  0.250   0.681
    55   MAX28A   1677   2006    330   0.560   0.358  2.822 13.010  0.291   0.783

       number of series read in:   55   from   1509  to   2006     498 years

 |---------------- summary of raw tree-ring series statistics ------------------|

                                year    mean   stdev   skew   kurt   sens   ac(1)
 arithmetic mean                 281   0.825   0.439  1.353  6.300  0.316   0.721
 standard deviation              120   0.428   0.229  0.769  4.233  0.061   0.113
 median (50th quantile)          268   0.724   0.396  1.185  4.997  0.307   0.724
 interquartile range             198   0.527   0.250  0.673  3.360  0.082   0.157
 minimum value                    95   0.261   0.123 -0.004  2.454  0.198   0.379
 lower hinge (25th quantile)     180   0.482   0.272  0.976  3.545  0.275   0.653
 upper hinge (75th quantile)     378   1.009   0.522  1.649  6.905  0.357   0.810
 maximum value                   498   2.106   1.141  3.595 19.286  0.485   0.929

 |-------------------- all possible series rbar statistics ---------------------|

   total    mean   standard   standard  skewess   kurtosis   minimum   maximum
   corrs    rbar   deviation    error    coeff      coeff      corr      corr
    1469   0.319     0.226      0.006   -0.416      3.210    -0.471     0.915

   minimum correlation: -0.471   series  MAX01A     and  MAX04B      166 years
   maximum correlation:  0.915   series  MAX11A     and  MAX11B      468 years

       percent of all possible correlations used (n>20 years):      98.92
       percent of all possible tree-ring years used in rbar:        40.85

 |======================= raw data common period analyses ======================|

 |----------------------- statistics of the common period ----------------------|

 series   ident   frst   last   year    mean   stdev   skew   kurt   sens   ac(1)
     1  MAX17A    1509   2006    498   0.457   0.225  1.013  3.871  0.328   0.659

              *** only one series found in common analysis period ***

 |--------------------------- running rbar statistics --------------------------|

    year   1560.  1585.  1610.  1635.  1660.  1685.  1710.  1735.  1760.  1785.
    corr      3.    36.    45.    78.   153.   171.   231.   300.   325.   528.
    rbar  0.587  0.661  0.582  0.380  0.427  0.569  0.585  0.580  0.473  0.558
    sdev  0.195  0.133  0.188  0.302  0.253  0.149  0.161  0.172  0.227  0.201
    serr  0.112  0.022  0.028  0.034  0.020  0.011  0.011  0.010  0.013  0.009
    eps   0.920  0.954  0.950  0.914  0.936  0.966  0.971  0.975  0.967  0.979
    nss     8.1   10.7   13.6   17.3   19.7   21.7   24.0   28.3   32.5   36.4

    year   1810.  1835.  1860.  1885.  1910.  1935.  1960.
    corr    703.   741.   861.  1035.  1176.  1275.  1081.
    rbar  0.515  0.508  0.573  0.559  0.515  0.450  0.261
    sdev  0.209  0.195  0.205  0.190  0.193  0.208  0.308
    serr  0.008  0.007  0.007  0.006  0.006  0.006  0.009
    eps   0.977  0.978  0.984  0.984  0.982  0.977  0.947
    nss    40.3   43.1   46.3   49.9   52.9   53.0   50.8

 |======================== raw data chronology statistics ======================|

 |----------------- robust mean raw data chronology statistics -----------------|

  first    last    total    mean    stdrd    skew    kurtosis    mean    serial
   year    year    years   index     dev     coeff     coeff     sens     corr
   1509    2006     498    0.658   0.257    0.985      4.206    0.258    0.691

  mean indices vs their standard deviations       robust mean efficiency results
      correlation    slope    intercept             # improved    # unimproved
        0.619        0.401      0.078                    274            224

 |---------------- robust mean efficiency gain and loss results ----------------|

   median      interquartile      minimum       lower       upper       maximum
    gain           range            gain        hinge       hinge         gain
    1.31            0.86            0.14         1.08        1.94         9.55

   median      interquartile      minimum       lower       upper       maximum
    loss           range            loss        hinge       hinge         loss
    0.91            0.09            0.00         0.87        0.96         1.00

 |--------------------- segment length summary statistics ----------------------|

   median      interquartile      minimum       lower       upper       maximum
   length          range           length       hinge       hinge        length
     268.           199.             95.         180.        379.          498.

 |----------- raw data chronology auto and partial autocorrelations ------------|

 lag           t-1    t-2    t-3    t-4    t-5    t-6    t-7    t-8    t-9   t-10
 acf         0.690  0.594  0.540  0.546  0.493  0.472  0.441  0.409  0.388  0.381
 pacf        0.690  0.225  0.135  0.185  0.024  0.064  0.027 -0.004  0.025  0.036
 95% c.l.    0.090  0.125  0.146  0.161  0.176  0.186  0.196  0.204  0.210  0.216

 |------------------ raw data chronology autoregressive model ------------------|

 ord    rsq    t-1    t-2    t-3    t-4    t-5    t-6    t-7    t-8    t-9   t-10
  4   0.543  0.465  0.128  0.051  0.197

 |================== detrended data curve fits and statistics ==================|

 |------------------------ results of first detrending -------------------------|

 |--------------- growth curve used for detrending tree-ring data --------------|
   option
     -5: variable span smoother         f(i) = variable span smooth
     -4: lowess robust smoother         f(i) = lowess robust smooth
     -3: median smoothing               f(i) = median sharp/smooth
    -2:  regional curve detrending      f(i) = one age-aligned curve
    -1:  first-differences              f(i) = y(i) - y(i-1)
     1:  neg expon curve, no = opt 4    f(i) = a*exp(-b*t(i)) + d    (d>0)
     2:  neg expon curve, no = opt 5    f(i) = a*exp(-b*t(i)) + d    (d>0)
     3:  neg expon curve  (general)     f(i) = a*exp(-b*t(i)) + d   (any d)
     4:  linear regression (any slope)  f(i) = +/-c*t(i) + d
     5:  linear regression (neg slope)  f(i) = -c*t(i) + d   
     6:  horizontal line through mean   f(i) = mean(y(i)) = d
     7:  hugershoff growth function     f(i) = a*t(i+p)**b * exp(-c*t(i+p)) + d
     8:  general exponential (b = 1)    f(i) = a*t(i+p)**b * exp(-c*t(i+p)) + d
    >9:  cubic smoothing spline         fixed 50 pct variance cutoff
   <-9:  cubic smoothing spline         pct n 50 pct variance cutoff

   (a, b, c are coefficients, d is intercept or asymptote, p is pith offset)

 series   ident     option       a           b           c           d         p
     1   MAX01A    -67  125         smoothing spline curve and window width
     2   MAX02A    -67  262         smoothing spline curve and window width
     3   MAX02B    -67   66         smoothing spline curve and window width
     4   MAX02C    -67   75         smoothing spline curve and window width
     5   MAX03A    -67  296         smoothing spline curve and window width
     6   MAX03B    -67  307         smoothing spline curve and window width
     7   MAX04A    -67  110         smoothing spline curve and window width
     8   MAX04B    -67  111         smoothing spline curve and window width
     9   MAX05A    -67  115         smoothing spline curve and window width
    10   MAX05B    -67  176         smoothing spline curve and window width
    11   MAX06A    -67  146         smoothing spline curve and window width
    12   MAX06B    -67  247         smoothing spline curve and window width
    13   MAX07A    -67  126         smoothing spline curve and window width
    14   MAX07B    -67  162         smoothing spline curve and window width
    15   MAX08A    -67   93         smoothing spline curve and window width
    16   MAX08B    -67   74         smoothing spline curve and window width
    17   MAX09A    -67  202         smoothing spline curve and window width
    18   MAX09B    -67  206         smoothing spline curve and window width
    19   MAX10A    -67  297         smoothing spline curve and window width

 series   ident     option       a           b           c           d         p
    20   MAX10B    -67  179         smoothing spline curve and window width
    21   MAX11A    -67  314         smoothing spline curve and window width
    22   MAX11B    -67  313         smoothing spline curve and window width
    23   MAX12B    -67  221         smoothing spline curve and window width
    24   MAX13A    -67  301         smoothing spline curve and window width
    25   MAX13B    -67  306         smoothing spline curve and window width
    26   MAX14A    -67  152         smoothing spline curve and window width
    27   MAX14B    -67  148         smoothing spline curve and window width
    28   MAX15A    -67  172         smoothing spline curve and window width
    29   MAX15B    -67  249         smoothing spline curve and window width
    30   MAX15C    -67  203         smoothing spline curve and window width
    31   MAX16A    -67  264         smoothing spline curve and window width
    32   MAX16B    -67  182         smoothing spline curve and window width
    33   MAX16C    -67  149         smoothing spline curve and window width
    34   MAX17A    -67  333         smoothing spline curve and window width
    35   MAX17B    -67  276         smoothing spline curve and window width
    36   MAX18A    -67  256         smoothing spline curve and window width
    37   MAX18B    -67  181         smoothing spline curve and window width
    38   MAX19A    -67  112         smoothing spline curve and window width
    39   MAX19B    -67  127         smoothing spline curve and window width

 series   ident     option       a           b           c           d         p
    40   MAX20A    -67   77         smoothing spline curve and window width
    41   MAX20B    -67   63         smoothing spline curve and window width
    42   MAX21B    -67  303         smoothing spline curve and window width
    43   MAX22A    -67   93         smoothing spline curve and window width
    44   MAX22B    -67   85         smoothing spline curve and window width
    45   MAX23A    -67  229         smoothing spline curve and window width
    46   MAX23B    -67  306         smoothing spline curve and window width
    47   MAX24A    -67  131         smoothing spline curve and window width
    48   MAX24B    -67  249         smoothing spline curve and window width
    49   MAX25A    -67  250         smoothing spline curve and window width
    50   MAX25B    -67  221         smoothing spline curve and window width
    51   MAX26A    -67  138         smoothing spline curve and window width
    52   MAX26B    -67  153         smoothing spline curve and window width
    53   MAX27A    -67   85         smoothing spline curve and window width
    54   MAX27B    -67  107         smoothing spline curve and window width
    55   MAX28A    -67  221         smoothing spline curve and window width

 |-------------------- statistics of single tree-ring series -------------------|

 series   ident   frst   last   year    mean   stdev   skew   kurt   sens   ac(1)
     1  MAX01A    1820   2006    187   1.017   0.499  0.595  3.394  0.372   0.569
     2  MAX02A    1615   2006    392   0.997   0.373  1.258  6.522  0.256   0.588
     3  MAX02B    1736   1834     99   0.995   0.287  1.079  5.787  0.237   0.380
     4  MAX02C    1894   2006    113   0.998   0.367  0.621  2.890  0.261   0.594
     5  MAX03A    1565   2006    442   0.987   0.373  0.509  3.277  0.276   0.595
     6  MAX03B    1548   2006    459   0.988   0.392  0.771  5.079  0.300   0.588
     7  MAX04A    1842   2006    165   0.987   0.398  0.714  3.369  0.272   0.666
     8  MAX04B    1841   2006    166   0.995   0.393  0.919  4.727  0.279   0.617
     9  MAX05A    1834   2006    173   0.989   0.404  0.466  3.308  0.339   0.529
    10  MAX05B    1743   2006    264   0.995   0.443  1.154  4.975  0.306   0.634
    11  MAX06A    1789   2006    218   0.988   0.396  0.232  3.204  0.366   0.456
    12  MAX06B    1638   2006    369   0.998   0.402  0.541  3.339  0.382   0.353
    13  MAX07A    1742   1930    189   0.988   0.506  1.346  7.486  0.453   0.422
    14  MAX07B    1736   1978    243   0.990   0.505  0.590  3.285  0.483   0.425
    15  MAX08A    1867   2006    140   0.989   0.337  0.630  4.498  0.221   0.636
    16  MAX08B    1896   2006    111   0.987   0.371  1.473  6.625  0.211   0.749
    17  MAX09A    1705   2006    302   0.997   0.422  2.236 16.472  0.298   0.516
    18  MAX09B    1699   2006    308   0.995   0.417  1.164  5.788  0.292   0.642
    19  MAX10A    1523   1966    444   0.991   0.399  0.420  3.487  0.376   0.392

 series   ident   frst   last   year    mean   stdev   skew   kurt   sens   ac(1)
    20  MAX10B    1739   2006    268   0.996   0.417  0.342  3.503  0.367   0.557
    21  MAX11A    1537   2006    470   0.997   0.366  0.500  3.387  0.283   0.575
    22  MAX11B    1539   2006    468   0.997   0.372  0.323  2.842  0.323   0.489
    23  MAX12B    1677   2006    330   0.993   0.392  0.466  3.648  0.377   0.410
    24  MAX13A    1521   1970    450   0.997   0.377  0.687  3.615  0.280   0.597
    25  MAX13B    1549   2006    458   0.994   0.438  0.959  4.168  0.300   0.653
    26  MAX14A    1780   2006    227   0.993   0.316  0.367  3.328  0.298   0.345
    27  MAX14B    1785   2006    222   0.994   0.338  0.614  3.766  0.298   0.389
    28  MAX15A    1749   2006    258   0.996   0.325  0.735  4.123  0.265   0.509
    29  MAX15B    1635   2006    372   0.996   0.398  0.564  3.008  0.285   0.633
    30  MAX15C    1703   2006    304   0.998   0.392  0.930  5.315  0.277   0.629
    31  MAX16A    1612   2006    395   0.999   0.329  0.407  2.954  0.237   0.618
    32  MAX16B    1734   2006    273   0.991   0.488  1.447  6.717  0.427   0.504
    33  MAX16C    1784   2006    223   0.977   0.494  1.827  8.151  0.376   0.534
    34  MAX17A    1509   2006    498   0.997   0.399  0.599  3.554  0.328   0.497
    35  MAX17B    1595   2006    412   0.995   0.447  0.801  3.588  0.388   0.451
    36  MAX18A    1615   1997    383   0.992   0.472  1.762 11.327  0.343   0.643
    37  MAX18B    1736   2006    271   0.993   0.467  0.860  4.142  0.376   0.541
    38  MAX19A    1839   2006    168   0.989   0.455  0.960  4.449  0.307   0.628
    39  MAX19B    1816   2006    191   0.994   0.348  0.773  4.793  0.268   0.537

 series   ident   frst   last   year    mean   stdev   skew   kurt   sens   ac(1)
    40  MAX20A    1891   2006    116   0.991   0.282  0.734  3.194  0.196   0.608
    41  MAX20B    1912   2006     95   0.998   0.244 -0.111  3.428  0.240   0.248
    42  MAX21B    1554   2006    453   0.992   0.655  2.230 12.103  0.411   0.688
    43  MAX22A    1868   2006    139   0.997   0.403  1.058  7.295  0.342   0.490
    44  MAX22B    1879   2006    128   0.988   0.325 -0.297  3.069  0.331   0.360
    45  MAX23A    1665   2006    342   0.980   0.487  0.687  3.270  0.351   0.683
    46  MAX23B    1549   2006    458   0.992   0.404  0.785  4.689  0.319   0.577
    47  MAX24A    1785   1980    196   0.988   0.568  1.266  6.065  0.344   0.684
    48  MAX24B    1632   2003    372   0.995   0.474  1.250  5.791  0.330   0.668
    49  MAX25A    1587   1960    374   1.002   0.406  0.384  3.597  0.342   0.501
    50  MAX25B    1610   1940    331   1.004   0.434  1.345  9.289  0.360   0.443
    51  MAX26A    1801   2006    206   0.989   0.395  0.513  3.246  0.238   0.730
    52  MAX26B    1778   2006    229   0.997   0.365  0.415  3.817  0.241   0.707
    53  MAX27A    1880   2006    127   0.986   0.515  0.766  3.048  0.310   0.674
    54  MAX27B    1847   2006    160   0.997   0.329  0.718  3.823  0.248   0.571
    55  MAX28A    1677   2006    330   0.990   0.463  1.232  4.859  0.290   0.631

 |---------------- summary of single tree-ring series statistics ---------------|

                                year    mean   stdev   skew   kurt   sens   ac(1)
 arithmetic mean                 281   0.993   0.408  0.829  4.881  0.314   0.552
 standard deviation              120   0.006   0.073  0.496  2.567  0.061   0.112
 median (50th quantile)          268   0.994   0.399  0.734  3.817  0.306   0.575
 interquartile range             198   0.007   0.082  0.605  2.218  0.082   0.144
 minimum value                    95   0.977   0.244 -0.297  2.842  0.196   0.248
 lower hinge (25th quantile)     180   0.989   0.369  0.511  3.333  0.274   0.490
 upper hinge (75th quantile)     378   0.997   0.451  1.116  5.551  0.356   0.633
 maximum value                   498   1.017   0.655  2.236 16.472  0.483   0.749

 |-------------------- all possible series rbar statistics ---------------------|

   total    mean   standard   standard  skewess   kurtosis   minimum   maximum
   corrs    rbar   deviation    error    coeff      coeff      corr      corr
    1469   0.402     0.155      0.004   -0.231      2.826    -0.159     0.841

   minimum correlation: -0.159   series  MAX04A     and  MAX20A      116 years
   maximum correlation:  0.841   series  MAX02B     and  MAX06A       46 years

       percent of all possible correlations used (n>20 years):      98.92
       percent of all possible tree-ring years used in rbar:        40.85

 |==================== detrended data common period analyses ===================|

 |----------------------- statistics of the common period ----------------------|

 series   ident   frst   last   year    mean   stdev   skew   kurt   sens   ac(1)
     1  MAX17A    1509   2006    498   0.997   0.399  0.599  3.554  0.328   0.497

              *** only one series found in common analysis period ***

 |--------------------------- running rbar statistics --------------------------|

    year   1560.  1585.  1610.  1635.  1660.  1685.  1710.  1735.  1760.  1785.
    corr      3.    36.    45.    78.   153.   171.   231.   300.   325.   528.
    rbar  0.609  0.626  0.549  0.413  0.431  0.578  0.626  0.579  0.485  0.561
    sdev  0.162  0.130  0.143  0.260  0.247  0.146  0.139  0.162  0.214  0.192
    serr  0.094  0.022  0.021  0.029  0.020  0.011  0.009  0.009  0.012  0.008
    eps   0.926  0.947  0.943  0.924  0.937  0.967  0.976  0.975  0.968  0.979
    nss     8.1   10.7   13.6   17.3   19.7   21.7   24.0   28.3   32.5   36.4

    year   1810.  1835.  1860.  1885.  1910.  1935.  1960.
    corr    703.   741.   861.  1035.  1176.  1275.  1081.
    rbar  0.523  0.526  0.593  0.591  0.537  0.454  0.307
    sdev  0.212  0.199  0.175  0.177  0.183  0.204  0.265
    serr  0.008  0.007  0.006  0.005  0.005  0.006  0.008
    eps   0.978  0.980  0.985  0.986  0.984  0.978  0.957
    nss    40.3   43.1   46.3   49.9   52.9   53.0   50.8

 |======================== standard chronology statistics ======================|

 |----------------- robust mean standard chronology statistics -----------------|

  first    last    total    mean    stdrd    skew    kurtosis    mean    serial
   year    year    years   index     dev     coeff     coeff     sens     corr
   1509    2006     498    0.980   0.266    0.031      2.769    0.257    0.381

  mean indices vs their standard deviations       robust mean efficiency results
      correlation    slope    intercept             # improved    # unimproved
        0.366        0.136      0.128                    247            251

 |---------------- robust mean efficiency gain and loss results ----------------|

   median      interquartile      minimum       lower       upper       maximum
    gain           range            gain        hinge       hinge         gain
    1.17            0.37            0.24         1.05        1.42         5.71

   median      interquartile      minimum       lower       upper       maximum
    loss           range            loss        hinge       hinge         loss
    0.92            0.08            0.00         0.89        0.97         1.00

 |----------- standard chronology auto and partial autocorrelations ------------|

 lag           t-1    t-2    t-3    t-4    t-5    t-6    t-7    t-8    t-9   t-10
 acf         0.380  0.217  0.166  0.196  0.135  0.099  0.080  0.034  0.012  0.044
 pacf        0.380  0.084  0.069  0.118  0.012  0.012  0.012 -0.038 -0.019  0.038
 95% c.l.    0.090  0.102  0.105  0.107  0.110  0.112  0.112  0.113  0.113  0.113

 |------------------ standard chronology autoregressive model ------------------|

 ord    rsq    t-1    t-2    t-3    t-4    t-5    t-6    t-7    t-8    t-9   t-10
  4   0.168  0.335  0.054  0.030  0.119

 |======================= pooled autoregression analysis =======================|

 pooled autocorrelations:

 lag     t= -1  t= -2  t= -3  t= -4  t= -5  t= -6  t= -7  t= -8  t= -9  t=-10
         0.339  0.155  0.161  0.151  0.126  0.110  0.136  0.093  0.010  0.053

 yule-walker estimates of autoregression:

 order   t= -1  t= -2  t= -3  t= -4  t= -5  t= -6  t= -7  t= -8  t= -9  t=-10
    1    0.339
    2    0.324  0.045
    3    0.319  0.010  0.108
    4    0.311  0.009  0.086  0.071
    5    0.308  0.005  0.085  0.056  0.047
    6    0.306  0.003  0.082  0.056  0.035  0.038
    7    0.304  0.000  0.078  0.050  0.035  0.016  0.072
    8    0.304  0.000  0.078  0.050  0.035  0.016  0.071  0.002
    9    0.304  0.005  0.079  0.052  0.038  0.020  0.071  0.020 -0.060
   10    0.306  0.004  0.077  0.051  0.037  0.018  0.068  0.020 -0.072  0.037

 last term in each row above equals the partial autocorrelation coefficient

 akaike information criterion:

      ar( 0)      ar( 1)      ar( 2)      ar( 3)      ar( 4)      ar( 5)  
     5344.87     5286.04     5287.05     5283.16     5282.68     5283.59

      ar( 6)      ar( 7)      ar( 8)      ar( 9)      ar(10)  
     5284.89     5284.33     5286.33     5286.51     5287.84

 selected autoregression order:   1

 ar order selection criterion: ipp=0  first-minimum aic selection

 the aic trace should be checked to see if ar order selection criterion <ipp>
 is adequate. e.g. if ar-orders of the first-minimum and the full-minimum aic
 are close, an arstan run with full-minimum aic order selection might be tried

 autoregression coefficients:

  t= -1   t= -2   t= -3   t= -4   t= -5   t= -6   t= -7   t= -8   t= -9   t=-10   
  0.339

 r-squared due to pooled autoregression:   11.50 pct
 variance inflation from autoregression:  112.99 pct

 impulse response function weights for this ar ( 1) process out to order 50:

  1.0000   0.339   0.115   0.039   0.013   0.004   0.002   0.001   0.000   0.000
  0.0000   0.000   0.000   0.000   0.000   0.000   0.000   0.000   0.000   0.000
  0.0000   0.000   0.000   0.000   0.000   0.000   0.000   0.000   0.000   0.000
  0.0000   0.000   0.000   0.000   0.000   0.000   0.000   0.000   0.000   0.000
  0.0000   0.000   0.000   0.000   0.000   0.000   0.000   0.000   0.000   0.000

 |================== individual series autoregression analyses =================|

 |---------------- individual series autoregressive coefficients ---------------|

     series    ident    order     rsq     t-1     t-2     t-3   .....    t-ip
         1   MAX01A       1     0.333   0.569
         2   MAX02A       1     0.346   0.588
         3   MAX02B       1     0.205   0.389
         4   MAX02C       1     0.367   0.603
         5   MAX03A       1     0.382   0.595
         6   MAX03B       1     0.364   0.592
         7   MAX04A       1     0.461   0.666
         8   MAX04B       1     0.422   0.628
         9   MAX05A       1     0.282   0.529
        10   MAX05B       1     0.415   0.634
        11   MAX06A       1     0.218   0.459
        12   MAX06B       1     0.140   0.353
        13   MAX07A       1     0.197   0.427
        14   MAX07B       1     0.196   0.427
        15   MAX08A       1     0.418   0.646
        16   MAX08B       1     0.563   0.749
        17   MAX09A       1     0.313   0.516
        18   MAX09B       1     0.425   0.644
        19   MAX10A       1     0.208   0.393

     series    ident    order     rsq     t-1     t-2     t-3   .....    t-ip
        20   MAX10B       1     0.355   0.559
        21   MAX11A       1     0.352   0.575
        22   MAX11B       1     0.275   0.490
        23   MAX12B       1     0.187   0.410
        24   MAX13A       1     0.380   0.598
        25   MAX13B       1     0.467   0.663
        26   MAX14A       1     0.123   0.346
        27   MAX14B       1     0.180   0.390
        28   MAX15A       1     0.266   0.511
        29   MAX15B       1     0.412   0.634
        30   MAX15C       1     0.412   0.630
        31   MAX16A       1     0.397   0.618
        32   MAX16B       1     0.276   0.504
        33   MAX16C       1     0.285   0.534
        34   MAX17A       1     0.265   0.498
        35   MAX17B       1     0.206   0.451
        36   MAX18A       1     0.415   0.643
        37   MAX18B       1     0.294   0.542
        38   MAX19A       1     0.414   0.631
        39   MAX19B       1     0.290   0.538

     series    ident    order     rsq     t-1     t-2     t-3   .....    t-ip
        40   MAX20A       1     0.387   0.615
        41   MAX20B       1     0.089   0.250
        42   MAX21B       1     0.483   0.689
        43   MAX22A       1     0.242   0.491
        44   MAX22B       1     0.131   0.362
        45   MAX23A       1     0.484   0.686
        46   MAX23B       1     0.357   0.577
        47   MAX24A       1     0.467   0.684
        48   MAX24B       1     0.467   0.670
        49   MAX25A       1     0.257   0.502
        50   MAX25B       1     0.232   0.477
        51   MAX26A       1     0.536   0.731
        52   MAX26B       1     0.512   0.711
        53   MAX27A       1     0.473   0.688
        54   MAX27B       1     0.329   0.572
        55   MAX28A       1     0.419   0.646

 |------------- summary statistics for autoregressive coefficients -------------|

                        order     rsq     t-1     t-2     t-3   .....    t-ip
   arithmetic mean        1     0.334   0.555
   standard deviation     0     0.115   0.112
   median                 1     0.352   0.575
   interquartile range    0     0.167   0.148
   minimum value          1     0.089   0.250
   lower hinge            1     0.250   0.491
   upper hinge            1     0.417   0.639
   maximum value          1     0.563   0.749

 |------------------- statistics of prewhitened tree-ring data -----------------|

 series   ident   frst   last   year    mean   stdev   skew   kurt   sens   ac(1)
     1  MAX01A    1820   2006    187   1.003   0.402  0.590  4.191  0.440  -0.050
     2  MAX02A    1615   2006    392   1.000   0.302  0.841  6.188  0.326   0.001
     3  MAX02B    1736   1834     99   1.000   0.264  0.773  4.889  0.292  -0.090
     4  MAX02C    1894   2006    113   1.000   0.292 -0.012  3.194  0.328   0.038
     5  MAX03A    1565   2006    442   1.000   0.300  0.517  4.621  0.346  -0.123
     6  MAX03B    1548   2006    459   1.000   0.316  0.744  6.057  0.353  -0.084
     7  MAX04A    1842   2006    165   1.000   0.297  0.631  3.330  0.334  -0.115
     8  MAX04B    1841   2006    166   1.000   0.306  0.561  3.530  0.353  -0.120
     9  MAX05A    1834   2006    173   1.000   0.343  0.715  5.586  0.392  -0.025
    10  MAX05B    1743   2006    264   1.000   0.342  0.675  4.701  0.392  -0.090
    11  MAX06A    1789   2006    218   1.000   0.352  0.213  2.868  0.424  -0.044
    12  MAX06B    1638   2006    369   1.000   0.376  0.452  3.219  0.443  -0.046
    13  MAX07A    1742   1930    189   1.002   0.453  0.815  4.668  0.502  -0.045
    14  MAX07B    1736   1978    243   1.000   0.456  0.408  3.142  0.536  -0.054
    15  MAX08A    1867   2006    140   1.000   0.257  0.158  3.767  0.281  -0.015
    16  MAX08B    1896   2006    111   1.000   0.246  0.707  5.157  0.275   0.038
    17  MAX09A    1705   2006    302   1.000   0.361  2.711 23.756  0.377  -0.129
    18  MAX09B    1699   2006    308   1.000   0.318  0.246  3.512  0.385  -0.085
    19  MAX10A    1523   1966    444   1.000   0.367  0.257  3.573  0.431  -0.096

 series   ident   frst   last   year    mean   stdev   skew   kurt   sens   ac(1)
    20  MAX10B    1739   2006    268   1.000   0.345  0.142  3.218  0.415  -0.138
    21  MAX11A    1537   2006    470   1.000   0.299  0.458  3.300  0.351  -0.104
    22  MAX11B    1539   2006    468   1.000   0.324  0.246  2.927  0.391  -0.105
    23  MAX12B    1677   2006    330   1.000   0.357  0.186  2.983  0.440  -0.062
    24  MAX13A    1521   1970    450   1.000   0.302  0.483  3.708  0.352  -0.111
    25  MAX13B    1549   2006    458   1.000   0.328  0.615  4.313  0.384  -0.134
    26  MAX14A    1780   2006    227   1.000   0.296  0.334  3.600  0.343  -0.020
    27  MAX14B    1785   2006    222   1.000   0.311  0.644  4.462  0.353  -0.071
    28  MAX15A    1749   2006    258   1.000   0.279  0.227  3.329  0.324  -0.041
    29  MAX15B    1635   2006    372   1.000   0.307  0.421  3.105  0.359  -0.078
    30  MAX15C    1703   2006    304   1.000   0.304  0.185  3.191  0.366  -0.098
    31  MAX16A    1612   2006    395   1.000   0.258  0.224  2.877  0.306  -0.095
    32  MAX16B    1734   2006    273   1.001   0.419  0.731  4.044  0.497  -0.078
    33  MAX16C    1784   2006    223   1.001   0.415  1.127  5.746  0.467   0.013
    34  MAX17A    1509   2006    498   1.000   0.346  0.574  3.590  0.402  -0.076
    35  MAX17B    1595   2006    412   1.000   0.399  0.704  3.858  0.463  -0.027
    36  MAX18A    1615   1997    383   1.000   0.361  0.649  5.805  0.426  -0.019
    37  MAX18B    1736   2006    271   1.000   0.392  0.716  4.813  0.437  -0.016
    38  MAX19A    1839   2006    168   1.000   0.352  1.174  6.701  0.344   0.107
    39  MAX19B    1816   2006    191   1.000   0.293  0.451  5.083  0.327   0.017

 series   ident   frst   last   year    mean   stdev   skew   kurt   sens   ac(1)
    40  MAX20A    1891   2006    116   1.000   0.223  0.279  3.242  0.240   0.075
    41  MAX20B    1912   2006     95   1.000   0.236 -0.145  3.651  0.261   0.042
    42  MAX21B    1554   2006    453   1.005   0.453  1.581 12.434  0.488   0.007
    43  MAX22A    1868   2006    139   1.000   0.351  0.830  7.214  0.386  -0.019
    44  MAX22B    1879   2006    128   1.000   0.303 -0.287  3.205  0.360   0.001
    45  MAX23A    1665   2006    342   1.000   0.352  0.218  3.326  0.424  -0.108
    46  MAX23B    1549   2006    458   1.000   0.330  0.249  3.698  0.394  -0.108
    47  MAX24A    1785   1980    196   1.002   0.410  1.075  6.182  0.439  -0.001
    48  MAX24B    1632   2003    372   1.002   0.344  0.653  5.055  0.406  -0.110
    49  MAX25A    1587   1960    374   1.002   0.345  0.195  3.764  0.393  -0.023
    50  MAX25B    1610   1940    331   1.000   0.380  1.373 11.056  0.408   0.002
    51  MAX26A    1801   2006    206   1.000   0.269  0.263  4.112  0.299  -0.037
    52  MAX26B    1778   2006    229   1.000   0.256 -0.039  3.351  0.296  -0.082
    53  MAX27A    1880   2006    127   1.000   0.373  1.056  5.992  0.384   0.003
    54  MAX27B    1847   2006    160   1.000   0.270  0.287  3.767  0.300   0.022
    55  MAX28A    1677   2006    330   1.001   0.346  0.425  4.307  0.386  -0.021

 |------------- summary of prewhitened tree-ring series statistics -------------|

                                year    mean   stdev   skew   kurt   sens   ac(1)
 arithmetic mean                 281   1.000   0.332  0.551  4.817  0.379  -0.048
 standard deviation              120   0.001   0.055  0.469  3.160  0.064   0.057
 median (50th quantile)          268   1.000   0.330  0.483  3.767  0.384  -0.046
 interquartile range             198   0.000   0.063  0.470  1.742  0.086   0.088
 minimum value                    95   1.000   0.223 -0.287  2.868  0.240  -0.138
 lower hinge (25th quantile)     180   1.000   0.298  0.246  3.327  0.339  -0.096
 upper hinge (75th quantile)     378   1.000   0.361  0.715  5.069  0.424  -0.008
 maximum value                   498   1.005   0.456  2.711 23.756  0.536   0.107

 |-------------------- all possible series rbar statistics ---------------------|

   total    mean   standard   standard  skewess   kurtosis   minimum   maximum
   corrs    rbar   deviation    error    coeff      coeff      corr      corr
    1469   0.557     0.098      0.003   -0.313      3.071     0.249     0.864

   minimum correlation:  0.249   series  MAX02C     and  MAX21B      113 years
   maximum correlation:  0.864   series  MAX14A     and  MAX14B      222 years

       percent of all possible correlations used (n>20 years):      98.92
       percent of all possible tree-ring years used in rbar:        40.85

 |=================== prewhitened data common period analyses ==================|

 |----------------------- statistics of the common period ----------------------|

 series   ident   frst   last   year    mean   stdev   skew   kurt   sens   ac(1)
     1  MAX17A    1509   2006    498   1.000   0.346  0.574  3.590  0.402  -0.076

              *** only one series found in common analysis period ***

 |--------------------------- running rbar statistics --------------------------|

    year   1560.  1585.  1610.  1635.  1660.  1685.  1710.  1735.  1760.  1785.
    corr      3.    36.    45.    78.   153.   171.   231.   300.   325.   528.
    rbar  0.748  0.723  0.672  0.607  0.599  0.655  0.662  0.661  0.652  0.669
    sdev  0.091  0.088  0.093  0.138  0.129  0.145  0.157  0.097  0.103  0.094
    serr  0.052  0.015  0.014  0.016  0.010  0.011  0.010  0.006  0.006  0.004
    eps   0.960  0.965  0.965  0.964  0.967  0.976  0.979  0.982  0.984  0.987
    nss     8.1   10.7   13.6   17.3   19.7   21.7   24.0   28.3   32.5   36.4

    year   1810.  1835.  1860.  1885.  1910.  1935.  1960.
    corr    703.   741.   861.  1035.  1176.  1275.  1081.
    rbar  0.643  0.637  0.654  0.686  0.687  0.624  0.466
    sdev  0.110  0.108  0.111  0.110  0.102  0.121  0.170
    serr  0.004  0.004  0.004  0.003  0.003  0.003  0.005
    eps   0.986  0.987  0.989  0.991  0.991  0.989  0.978
    nss    40.3   43.1   46.3   49.9   52.9   53.0   50.8

 |======================== residual chronology statistics ======================|

 |----------------- robust mean residual chronology statistics -----------------|

  first    last    total    mean    stdrd    skew    kurtosis    mean    serial
   year    year    years   index     dev     coeff     coeff     sens     corr
   1509    2006     498    0.991   0.247   -0.171      2.742    0.321   -0.193

  mean indices vs their standard deviations       robust mean efficiency results
      correlation    slope    intercept             # improved    # unimproved
        0.377        0.104      0.077                    257            241

 |---------------- robust mean efficiency gain and loss results ----------------|

   median      interquartile      minimum       lower       upper       maximum
    gain           range            gain        hinge       hinge         gain
    1.21            0.41            0.00         1.06        1.47         5.53

   median      interquartile      minimum       lower       upper       maximum
    loss           range            loss        hinge       hinge         loss
    0.92            0.07            0.00         0.89        0.97         1.00

 |----------- residual chronology auto and partial autocorrelations ------------|

 lag           t-1    t-2    t-3    t-4    t-5    t-6    t-7    t-8    t-9   t-10
 acf        -0.193 -0.025 -0.008  0.105  0.027  0.016  0.039 -0.008 -0.027  0.017
 pacf       -0.193 -0.065 -0.026  0.101  0.071  0.048  0.060  0.004 -0.038 -0.008
 95% c.l.    0.090  0.093  0.093  0.093  0.094  0.094  0.094  0.094  0.094  0.094

 |------------------ residual chronology autoregressive model ------------------|

 ord    rsq    t-1    t-2    t-3    t-4    t-5    t-6    t-7    t-8    t-9   t-10
  2   0.042 -0.206 -0.065

 |---------- rewhitened chronology auto and partial autocorrelations -----------|

 lag           t-1    t-2    t-3    t-4    t-5    t-6    t-7    t-8    t-9   t-10
 acf        -0.012 -0.067  0.008  0.117  0.054  0.031  0.044 -0.006 -0.028  0.025
 pacf       -0.012 -0.067  0.006  0.113  0.059  0.048  0.052 -0.014 -0.037  0.009
 95% c.l.    0.090  0.090  0.090  0.090  0.091  0.092  0.092  0.092  0.092  0.092

 |----------------- rewhitened chronology autoregressive model -----------------|

 ord    rsq    t-1    t-2    t-3    t-4    t-5    t-6    t-7    t-8    t-9   t-10
  1   0.005 -0.012

 |========================= arstan chronology statistics =======================|

 |----------------- robust mean arstan chronology statistics -------------------|


  first    last    total    mean    stdrd    skew    kurtosis    mean    serial
   year    year    years   index     dev     coeff     coeff     sens     corr
   1509    2006      498   0.991   0.255   -0.038      2.757    0.254    0.314

 |------------ arstan chronology auto and partial autocorrelations -------------|

 lag           t-1    t-2    t-3    t-4    t-5    t-6    t-7    t-8    t-9   t-10
 acf         0.314  0.063  0.071  0.151  0.113  0.079  0.063  0.012 -0.007  0.039
 pacf        0.314 -0.039  0.070  0.122  0.032  0.036  0.022 -0.038 -0.021  0.034
 95% c.l.    0.090  0.098  0.098  0.099  0.101  0.102  0.102  0.102  0.102  0.102

 |------------------- arstan chronology autoregressive model -------------------|

 ord    rsq    t-1    t-2    t-3    t-4    t-5    t-6    t-7    t-8    t-9   t-10
  1   0.100  0.314

 |================ as jim morrison would say, "this is the end" ================|
