# Supplementary material for: Climate-Driven Synchronized Growth of Alpine Trees in the Southeast Tibetan Plateau
Source: PLoS One. 2016 Jun 3;11(6):e0156126. doi: 10.1371/journal.pone.0156126 (PMC4892591; doi:10.1371/journal.pone.0156126)
Supplement: S1 Data — (ZIP) [file pone.0156126.s001.zip › S1_Data/chin019/chin019.txt_tabs]

year	num	seg	age	raw	std	res	ars
1509	1.	498.000	1.000	1.194	1.428	1.312	1.348
1510	1.	498.000	2.000	1.077	1.294	1.146	1.267
1511	1.	498.000	3.000	0.991	1.196	1.068	1.162
1512	1.	498.000	4.000	0.644	0.780	0.696	0.754
1513	1.	498.000	5.000	0.887	1.080	1.131	1.050
1514	1.	498.000	6.000	0.804	0.983	0.983	1.003
1515	1.	498.000	7.000	0.967	1.187	1.188	1.192
1516	1.	498.000	8.000	0.586	0.723	0.671	0.739
1517	1.	498.000	9.000	1.058	1.311	1.380	1.295
1518	1.	498.000	10.000	1.144	1.424	1.359	1.462
1519	1.	498.000	11.000	0.919	1.149	0.993	1.153
1520	1.	498.000	12.000	0.950	1.193	1.110	1.165
1521	2.	474.000	7.000	1.056	1.183	1.127	1.186
1522	2.	474.000	8.000	0.989	1.120	1.042	1.108
1523	3.	464.000	6.333	0.913	1.113	1.038	1.077
1524	3.	464.000	7.333	0.696	0.890	0.843	0.872
1525	3.	464.000	8.333	0.726	0.746	0.926	0.886
1526	3.	464.000	9.333	0.804	0.829	0.976	0.940
1527	3.	464.000	10.333	0.752	0.868	1.029	1.012
1528	3.	464.000	11.333	1.126	1.234	1.205	1.212
1529	3.	464.000	12.333	0.720	0.752	0.693	0.768
1530	3.	464.000	13.333	0.828	0.909	0.953	0.877
1531	3.	464.000	14.333	1.030	1.084	1.170	1.131
1532	3.	464.000	15.333	1.078	1.082	1.169	1.217
1533	3.	464.000	16.333	0.666	0.729	0.729	0.806
1534	3.	464.000	17.333	0.684	0.729	0.820	0.757
1535	3.	464.000	18.333	0.931	1.031	1.138	1.059
1536	3.	464.000	19.333	0.966	1.145	1.162	1.185
1537	4.	465.500	15.500	1.240	1.211	1.145	1.211
1538	4.	465.500	16.500	1.245	1.218	1.124	1.198
1539	5.	466.000	14.200	1.199	1.012	0.924	0.994
1540	5.	466.000	15.200	1.394	1.207	1.209	1.210
1541	5.	466.000	16.200	1.065	0.910	0.879	0.954
1542	5.	466.000	17.200	1.394	1.268	1.336	1.324
1543	5.	466.000	18.200	1.608	1.452	1.367	1.479
1544	5.	466.000	19.200	1.550	1.388	1.157	1.322
1545	5.	466.000	20.200	1.065	0.934	0.810	0.922
1546	5.	466.000	21.200	1.514	1.336	1.378	1.355
1547	5.	466.000	22.200	1.082	1.193	1.080	1.203
1548	6.	464.833	19.500	1.382	1.538	1.463	1.535
1549	8.	463.125	15.625	1.026	1.035	0.940	1.124
1550	8.	463.125	16.625	0.902	0.952	0.905	0.950
1551	8.	463.125	17.625	1.095	1.139	1.173	1.159
1552	8.	463.125	18.625	1.126	1.179	1.142	1.199
1553	8.	463.125	19.625	1.011	1.049	0.986	1.056
1554	9.	462.000	18.444	0.910	1.005	0.984	1.006
1555	9.	462.000	19.444	1.001	1.219	1.177	1.182
1556	9.	462.000	20.444	0.771	0.996	0.933	0.997
1557	9.	462.000	21.444	1.176	1.360	1.352	1.354
1558	9.	462.000	22.444	0.760	0.957	0.858	0.981
1559	9.	462.000	23.444	0.516	0.663	0.617	0.613
1560	9.	462.000	24.444	0.363	0.447	0.571	0.443
1561	9.	462.000	25.444	1.083	1.293	1.536	1.350
1562	9.	462.000	26.444	1.002	1.295	1.366	1.487
1563	9.	462.000	27.444	1.227	1.655	1.455	1.623
1564	9.	462.000	28.444	0.619	0.838	0.546	0.760
1565	10.	460.000	26.600	0.657	0.942	0.858	0.780
1566	10.	460.000	27.600	0.577	0.695	0.760	0.689
1567	10.	460.000	28.600	0.625	0.746	0.865	0.763
1568	10.	460.000	29.600	0.942	1.079	1.275	1.198
1569	10.	460.000	30.600	0.534	0.657	0.609	0.679
1570	10.	460.000	31.600	0.558	0.708	0.822	0.717
1571	10.	460.000	32.600	0.515	0.651	0.798	0.705
1572	10.	460.000	33.600	0.749	0.954	1.116	1.019
1573	10.	460.000	34.600	0.598	0.818	0.782	0.791
1574	10.	460.000	35.600	0.855	1.124	1.167	1.100
1575	10.	460.000	36.600	0.638	0.897	0.847	0.884
1576	10.	460.000	37.600	0.954	1.354	1.384	1.348
1577	10.	460.000	38.600	0.757	1.063	0.942	1.063
1578	10.	460.000	39.600	0.786	1.125	1.061	1.086
1579	10.	460.000	40.600	1.022	1.409	1.396	1.429
1580	10.	460.000	41.600	0.951	1.340	1.153	1.302
1581	10.	460.000	42.600	1.044	1.488	1.335	1.440
1582	10.	460.000	43.600	0.804	1.161	0.920	1.073
1583	10.	460.000	44.600	1.158	1.558	1.487	1.514
1584	10.	460.000	45.600	1.035	1.375	1.163	1.340
1585	10.	460.000	46.600	0.686	0.976	0.810	0.928
1586	10.	460.000	47.600	0.821	1.152	1.140	1.118
1587	11.	452.182	44.273	0.978	1.299	1.243	1.286
1588	11.	452.182	45.273	0.923	1.185	1.071	1.171
1589	11.	452.182	46.273	0.454	0.600	0.479	0.540
1590	11.	452.182	47.273	0.634	0.943	1.062	0.909
1591	11.	452.182	48.273	0.752	1.128	1.168	1.140
1592	11.	452.182	49.273	0.676	0.990	0.948	0.999
1593	11.	452.182	50.273	0.382	0.466	0.507	0.510
1594	11.	452.182	51.273	0.630	0.874	1.056	0.893
1595	12.	448.833	48.000	0.568	0.815	0.901	0.868
1596	12.	448.833	49.000	0.719	1.035	1.110	1.068
1597	12.	448.833	50.000	0.957	1.358	1.361	1.387
1598	12.	448.833	51.000	0.623	0.941	0.823	0.957
1599	12.	448.833	52.000	0.746	1.148	1.167	1.155
1600	12.	448.833	53.000	0.799	1.059	1.035	1.090
1601	12.	448.833	54.000	0.639	0.990	0.884	0.918
1602	12.	448.833	55.000	0.625	1.022	1.016	0.991
1603	12.	448.833	56.000	0.481	0.821	0.834	0.834
1604	12.	448.833	57.000	0.445	0.798	0.866	0.812
1605	12.	448.833	58.000	0.292	0.511	0.643	0.583
1606	12.	448.833	59.000	0.294	0.488	0.733	0.594
1607	12.	448.833	60.000	0.438	0.768	0.996	0.861
1608	12.	448.833	61.000	0.492	0.842	0.955	0.911
1609	12.	448.833	62.000	0.443	0.749	0.848	0.820
1610	13.	439.769	58.231	0.408	0.694	0.777	0.720
1611	13.	439.769	59.231	0.508	0.913	1.053	0.961
1612	14.	436.571	56.000	0.576	0.960	1.005	0.995
1613	14.	436.571	57.000	0.795	1.220	1.231	1.232
1614	14.	436.571	58.000	0.715	1.093	1.013	1.094
1615	16.	430.438	51.750	0.464	0.855	0.797	0.832
1616	16.	430.438	52.750	0.472	0.894	0.928	0.874
1617	16.	430.438	53.750	0.424	0.822	0.874	0.835
1618	16.	430.438	54.750	0.527	1.037	1.105	1.052
1619	16.	430.438	55.750	0.256	0.499	0.516	0.537
1620	16.	430.438	56.750	0.383	0.793	0.966	0.812
1621	16.	430.438	57.750	0.510	0.991	1.113	1.052
1622	16.	430.438	58.750	0.473	0.903	0.917	0.938
1623	16.	430.438	59.750	0.543	1.023	1.043	1.025
1624	16.	430.438	60.750	0.617	1.121	1.119	1.130
1625	16.	430.438	61.750	0.550	1.053	0.999	1.046
1626	16.	430.438	62.750	0.602	1.089	1.056	1.075
1627	16.	430.438	63.750	0.657	1.194	1.154	1.182
1628	16.	430.438	64.750	0.681	1.102	0.997	1.062
1629	16.	430.438	65.750	0.418	0.657	0.589	0.613
1630	16.	430.438	66.750	0.521	0.873	0.998	0.870
1631	16.	430.438	67.750	0.669	1.071	1.172	1.131
1632	17.	427.000	64.765	0.498	0.858	0.843	0.890
1633	17.	427.000	65.765	0.511	0.912	0.933	0.899
1634	17.	427.000	66.765	0.447	0.813	0.864	0.832
1635	18.	423.944	64.056	0.460	0.757	0.838	0.784
1636	18.	423.944	65.056	0.637	1.009	1.144	1.073
1637	18.	423.944	66.056	0.564	0.840	0.917	0.945
1638	19.	421.053	63.579	0.482	0.773	0.821	0.805
1639	19.	421.053	64.579	0.484	0.823	0.893	0.830
1640	19.	421.053	65.579	0.420	0.656	0.794	0.739
1641	19.	421.053	66.579	0.335	0.520	0.669	0.584
1642	19.	421.053	67.579	0.567	0.890	1.180	1.042
1643	19.	421.053	68.579	0.684	1.189	1.242	1.259
1644	19.	421.053	69.579	0.640	1.107	1.018	1.109
1645	19.	421.053	70.579	0.423	0.807	0.738	0.777
1646	19.	421.053	71.579	0.666	1.187	1.234	1.162
1647	19.	421.053	72.579	0.338	0.692	0.654	0.711
1648	19.	421.053	73.579	0.464	0.897	0.985	0.890
1649	19.	421.053	74.579	0.420	0.831	0.906	0.872
1650	19.	421.053	75.579	0.448	0.837	0.882	0.841
1651	19.	421.053	76.579	0.296	0.554	0.665	0.614
1652	19.	421.053	77.579	0.459	0.834	1.044	0.916
1653	19.	421.053	78.579	0.222	0.390	0.496	0.470
1654	19.	421.053	79.579	0.483	1.054	1.292	1.115
1655	19.	421.053	80.579	0.496	1.034	1.042	1.084
1656	19.	421.053	81.579	0.425	0.951	0.898	0.929
1657	19.	421.053	82.579	0.587	1.345	1.349	1.328
1658	19.	421.053	83.579	0.782	1.516	1.386	1.500
1659	19.	421.053	84.579	0.518	1.069	0.856	1.028
1660	19.	421.053	85.579	0.459	1.057	0.947	0.959
1661	19.	421.053	86.579	0.529	1.123	1.086	1.075
1662	19.	421.053	87.579	0.667	1.307	1.260	1.288
1663	19.	421.053	88.579	0.511	1.030	0.907	1.008
1664	19.	421.053	89.579	0.498	0.947	0.929	0.934
1665	20.	417.100	86.100	0.658	1.177	1.190	1.170
1666	20.	417.100	87.100	0.633	1.122	1.036	1.097
1667	20.	417.100	88.100	0.557	0.995	0.917	0.953
1668	20.	417.100	89.100	0.382	0.675	0.668	0.655
1669	20.	417.100	90.100	0.418	0.816	0.932	0.818
1670	20.	417.100	91.100	0.186	0.331	0.424	0.365
1671	20.	417.100	92.100	0.296	0.523	0.770	0.558
1672	20.	417.100	93.100	0.415	0.726	0.993	0.846
1673	20.	417.100	94.100	0.506	0.857	0.985	0.935
1674	20.	417.100	95.100	0.431	0.767	0.804	0.785
1675	20.	417.100	96.100	0.502	0.891	1.022	0.952
1676	20.	417.100	97.100	0.611	1.080	1.120	1.107
1677	22.	409.182	89.273	0.732	1.300	1.264	1.303
1678	22.	409.182	90.273	0.335	0.575	0.482	0.587
1679	22.	409.182	91.273	0.714	1.287	1.401	1.264
1680	22.	409.182	92.273	0.667	1.179	1.120	1.213
1681	22.	409.182	93.273	0.478	0.812	0.706	0.781
1682	22.	409.182	94.273	0.525	0.886	0.964	0.893
1683	22.	409.182	95.273	0.369	0.629	0.650	0.617
1684	22.	409.182	96.273	0.411	0.711	0.835	0.708
1685	22.	409.182	97.273	0.212	0.414	0.584	0.488
1686	22.	409.182	98.273	0.372	0.719	0.911	0.740
1687	22.	409.182	99.273	0.376	0.713	0.886	0.801
1688	22.	409.182	100.273	0.388	0.721	0.844	0.779
1689	22.	409.182	101.273	0.298	0.569	0.707	0.635
1690	22.	409.182	102.273	0.294	0.538	0.720	0.599
1691	22.	409.182	103.273	0.492	0.920	1.138	1.005
1692	22.	409.182	104.273	0.295	0.576	0.639	0.644
1693	22.	409.182	105.273	0.460	0.859	1.046	0.928
1694	22.	409.182	106.273	0.226	0.407	0.480	0.459
1695	22.	409.182	107.273	0.515	1.015	1.223	1.042
1696	22.	409.182	108.273	0.562	1.021	1.072	1.089
1697	22.	409.182	109.273	0.657	1.191	1.182	1.215
1698	22.	409.182	110.273	0.688	1.260	1.179	1.255
1699	23.	404.783	106.478	0.363	0.652	0.563	0.653
1700	23.	404.783	107.478	0.510	0.928	1.006	0.892
1701	23.	404.783	108.478	0.704	1.306	1.360	1.326
1702	23.	404.783	109.478	0.891	1.615	1.476	1.589
1703	24.	400.583	105.917	0.471	0.835	0.640	0.843
1704	24.	400.583	106.917	0.709	1.287	1.286	1.236
1705	25.	396.640	103.640	0.527	0.859	0.802	0.885
1706	25.	396.640	104.640	0.599	1.017	1.034	0.998
1707	25.	396.640	105.640	0.705	1.242	1.231	1.233
1708	25.	396.640	106.640	0.582	1.042	0.945	1.027
1709	25.	396.640	107.640	0.385	0.728	0.672	0.684
1710	25.	396.640	108.640	0.548	0.990	1.097	0.993
1711	25.	396.640	109.640	0.411	0.761	0.798	0.799
1712	25.	396.640	110.640	0.575	1.069	1.166	1.100
1713	25.	396.640	111.640	0.582	1.038	1.032	1.069
1714	25.	396.640	112.640	0.654	1.146	1.128	1.154
1715	25.	396.640	113.640	0.667	1.092	1.054	1.109
1716	25.	396.640	114.640	0.665	1.164	1.071	1.111
1717	25.	396.640	115.640	0.768	1.371	1.276	1.317
1718	25.	396.640	116.640	0.781	1.429	1.263	1.374
1719	25.	396.640	117.640	0.951	1.716	1.521	1.650
1720	25.	396.640	118.640	0.550	1.000	0.680	0.904
1721	25.	396.640	119.640	0.652	1.185	1.115	1.086
1722	25.	396.640	120.640	0.808	1.445	1.418	1.450
1723	25.	396.640	121.640	0.622	1.126	0.963	1.118
1724	25.	396.640	122.640	0.417	0.752	0.632	0.675
1725	25.	396.640	123.640	0.495	0.976	1.043	0.936
1726	25.	396.640	124.640	0.686	1.314	1.346	1.327
1727	25.	396.640	125.640	0.677	1.284	1.167	1.281
1728	25.	396.640	126.640	0.407	0.792	0.643	0.742
1729	25.	396.640	127.640	0.598	1.151	1.196	1.111
1730	25.	396.640	128.640	0.675	1.269	1.213	1.253
1731	25.	396.640	129.640	0.848	1.570	1.448	1.536
1732	25.	396.640	130.640	0.857	1.618	1.387	1.572
1733	25.	396.640	131.640	0.723	1.371	1.077	1.274
1734	26.	391.885	127.577	0.491	0.930	0.742	0.837
1735	26.	391.885	128.577	0.305	0.561	0.578	0.525
1736	29.	372.483	116.276	0.237	0.443	0.615	0.457
1737	29.	372.483	117.276	0.474	0.969	1.219	1.038
1738	29.	372.483	118.276	0.621	1.288	1.352	1.367
1739	30.	369.000	115.333	0.352	0.717	0.630	0.758
1740	30.	369.000	116.333	0.444	0.900	0.972	0.892
1741	30.	369.000	117.333	0.519	1.046	1.122	1.088
1742	31.	363.194	114.548	0.629	1.266	1.260	1.293
1743	32.	360.094	111.969	0.625	1.182	1.110	1.212
1744	32.	360.094	112.969	0.704	1.312	1.244	1.319
1745	32.	360.094	113.969	0.476	0.890	0.747	0.858
1746	32.	360.094	114.969	0.715	1.360	1.363	1.318
1747	32.	360.094	115.969	0.556	1.029	0.933	1.043
1748	32.	360.094	116.969	0.579	1.124	1.062	1.080
1749	33.	357.000	114.424	0.320	0.605	0.566	0.596
1750	33.	357.000	115.424	0.373	0.724	0.849	0.715
1751	33.	357.000	116.424	0.552	1.089	1.232	1.139
1752	33.	357.000	117.424	0.539	1.049	1.043	1.093
1753	33.	357.000	118.424	0.414	0.840	0.810	0.845
1754	33.	357.000	119.424	0.450	0.926	0.983	0.933
1755	33.	357.000	120.424	0.310	0.627	0.690	0.671
1756	33.	357.000	121.424	0.630	1.271	1.412	1.303
1757	33.	357.000	122.424	0.451	0.961	0.904	1.010
1758	33.	357.000	123.424	0.398	0.880	0.866	0.872
1759	33.	357.000	124.424	0.335	0.712	0.762	0.721
1760	33.	357.000	125.424	0.268	0.570	0.688	0.597
1761	33.	357.000	126.424	0.449	0.980	1.176	1.043
1762	33.	357.000	127.424	0.345	0.753	0.823	0.841
1763	33.	357.000	128.424	0.504	1.092	1.176	1.125
1764	33.	357.000	129.424	0.487	0.991	0.986	1.032
1765	33.	357.000	130.424	0.283	0.695	0.710	0.724
1766	33.	357.000	131.424	0.318	0.717	0.831	0.741
1767	33.	357.000	132.424	0.247	0.609	0.746	0.661
1768	33.	357.000	133.424	0.477	1.010	1.202	1.090
1769	33.	357.000	134.424	0.461	0.878	0.917	0.950
1770	33.	357.000	135.424	0.409	0.775	0.822	0.808
1771	33.	357.000	136.424	0.423	0.836	0.930	0.868
1772	33.	357.000	137.424	0.426	0.863	0.940	0.898
1773	33.	357.000	138.424	0.328	0.661	0.713	0.681
1774	33.	357.000	139.424	0.394	0.794	0.922	0.817
1775	33.	357.000	140.424	0.567	1.159	1.263	1.204
1776	33.	357.000	141.424	0.486	0.967	0.946	1.018
1777	33.	357.000	142.424	0.234	0.484	0.479	0.488
1778	34.	353.235	139.235	0.652	1.241	1.397	1.227
1779	34.	353.235	140.235	0.538	1.029	1.007	1.087
1780	35.	349.629	137.229	0.570	1.038	0.998	1.031
1781	35.	349.629	138.229	0.541	1.049	1.021	1.034
1782	35.	349.629	139.229	0.644	1.183	1.184	1.198
1783	35.	349.629	140.229	0.501	0.944	0.869	0.939
1784	36.	346.111	137.333	0.666	1.254	1.249	1.231
1785	38.	338.895	131.105	0.841	1.417	1.357	1.439
1786	38.	338.895	132.105	0.735	1.248	1.098	1.250
1787	38.	338.895	133.105	0.921	1.567	1.408	1.495
1788	38.	338.895	134.105	0.955	1.628	1.395	1.566
1789	39.	335.795	131.667	0.584	1.005	0.752	0.947
1790	39.	335.795	132.667	0.514	0.918	0.840	0.825
1791	39.	335.795	133.667	0.702	1.336	1.364	1.308
1792	39.	335.795	134.667	0.554	1.096	0.999	1.106
1793	39.	335.795	135.667	0.513	0.999	0.944	0.983
1794	39.	335.795	136.667	0.760	1.416	1.416	1.414
1795	39.	335.795	137.667	0.442	0.861	0.749	0.892
1796	39.	335.795	138.667	0.651	1.217	1.223	1.190
1797	39.	335.795	139.667	0.465	0.883	0.826	0.893
1798	39.	335.795	140.667	0.290	0.586	0.614	0.581
1799	39.	335.795	141.667	0.174	0.336	0.494	0.355
1800	39.	335.795	142.667	0.348	0.746	1.029	0.813
1801	40.	332.550	140.100	0.555	1.070	1.217	1.156
1802	40.	332.550	141.100	0.580	1.095	1.121	1.177
1803	40.	332.550	142.100	0.612	1.230	1.195	1.258
1804	40.	332.550	143.100	0.256	0.505	0.455	0.545
1805	40.	332.550	144.100	0.377	0.701	0.876	0.724
1806	40.	332.550	145.100	0.544	0.986	1.134	1.044
1807	40.	332.550	146.100	0.516	0.959	1.003	1.021
1808	40.	332.550	147.100	0.432	0.809	0.828	0.838
1809	40.	332.550	148.100	0.475	0.842	0.918	0.867
1810	40.	332.550	149.100	0.620	1.124	1.202	1.160
1811	40.	332.550	150.100	0.597	1.060	1.033	1.090
1812	40.	332.550	151.100	0.633	1.113	1.065	1.098
1813	40.	332.550	152.100	0.365	0.648	0.613	0.649
1814	40.	332.550	153.100	0.454	0.841	0.941	0.825
1815	40.	332.550	154.100	0.377	0.687	0.773	0.716
1816	41.	329.098	151.341	0.438	0.794	0.926	0.833
1817	41.	329.098	152.341	0.505	0.864	0.973	0.919
1818	41.	329.098	153.341	0.702	1.174	1.241	1.217
1819	41.	329.098	154.341	0.404	0.704	0.648	0.724
1820	42.	325.714	151.667	0.474	0.802	0.866	0.775
1821	42.	325.714	152.667	0.570	1.003	1.095	1.021
1822	42.	325.714	153.667	0.502	0.870	0.900	0.910
1823	42.	325.714	154.667	0.331	0.573	0.616	0.588
1824	42.	325.714	155.667	0.545	0.990	1.164	1.027
1825	42.	325.714	156.667	0.583	1.016	1.074	1.086
1826	42.	325.714	157.667	0.687	1.205	1.212	1.245
1827	42.	325.714	158.667	0.538	0.941	0.857	0.943
1828	42.	325.714	159.667	0.393	0.669	0.681	0.665
1829	42.	325.714	160.667	0.523	0.886	1.032	0.922
1830	42.	325.714	161.667	0.507	0.858	0.941	0.918
1831	42.	325.714	162.667	0.658	1.117	1.199	1.174
1832	42.	325.714	163.667	0.509	0.854	0.832	0.893
1833	42.	325.714	164.667	0.542	0.910	0.953	0.920
1834	43.	322.163	161.837	0.752	1.250	1.309	1.285
1835	42.	327.476	164.333	0.684	1.132	1.068	1.167
1836	42.	327.476	165.333	0.739	1.233	1.148	1.208
1837	42.	327.476	166.333	0.539	0.875	0.792	0.865
1838	42.	327.476	167.333	0.637	1.071	1.088	1.045
1839	43.	323.767	164.442	0.688	1.145	1.150	1.168
1840	43.	323.767	165.442	0.444	0.676	0.638	0.698
1841	44.	320.182	162.682	0.729	1.122	1.221	1.122
1842	45.	316.733	160.067	0.852	1.269	1.262	1.306
1843	45.	316.733	161.067	0.879	1.312	1.187	1.294
1844	45.	316.733	162.067	0.661	0.981	0.847	0.949
1845	45.	316.733	163.067	0.840	1.275	1.256	1.242
1846	45.	316.733	164.067	1.033	1.543	1.444	1.529
1847	46.	313.326	161.500	1.116	1.566	1.383	1.565
1848	46.	313.326	162.500	0.532	0.825	0.520	0.715
1849	46.	313.326	163.500	0.857	1.374	1.373	1.279
1850	46.	313.326	164.500	0.959	1.516	1.399	1.497
1851	46.	313.326	165.500	0.786	1.245	1.027	1.199
1852	46.	313.326	166.500	0.711	1.142	1.014	1.084
1853	46.	313.326	167.500	0.812	1.339	1.256	1.288
1854	46.	313.326	168.500	0.683	1.128	0.999	1.099
1855	46.	313.326	169.500	0.421	0.727	0.658	0.694
1856	46.	313.326	170.500	0.656	1.068	1.165	1.065
1857	46.	313.326	171.500	0.706	1.155	1.153	1.178
1858	46.	313.326	172.500	0.918	1.463	1.391	1.455
1859	46.	313.326	173.500	0.495	0.785	0.596	0.753
1860	46.	313.326	174.500	0.477	0.769	0.795	0.714
1861	46.	313.326	175.500	0.731	1.218	1.322	1.229
1862	46.	313.326	176.500	0.705	1.147	1.105	1.185
1863	46.	313.326	177.500	0.788	1.268	1.187	1.252
1864	46.	313.326	178.500	0.623	0.987	0.877	0.966
1865	46.	313.326	179.500	0.527	0.836	0.824	0.815
1866	46.	313.326	180.500	0.595	0.934	0.998	0.938
1867	47.	309.638	177.660	0.343	0.535	0.584	0.566
1868	48.	306.083	174.958	0.331	0.526	0.709	0.564
1869	48.	306.083	175.958	0.387	0.636	0.864	0.719
1870	48.	306.083	176.958	0.287	0.426	0.639	0.547
1871	48.	306.083	177.958	0.718	1.175	1.432	1.282
1872	48.	306.083	178.958	0.492	0.792	0.787	0.886
1873	48.	306.083	179.958	0.414	0.615	0.690	0.654
1874	48.	306.083	180.958	0.551	0.883	1.033	0.919
1875	48.	306.083	181.958	0.407	0.655	0.750	0.726
1876	48.	306.083	182.958	0.536	0.857	0.998	0.908
1877	48.	306.083	183.958	0.646	1.038	1.127	1.098
1878	48.	306.083	184.958	0.549	0.872	0.864	0.901
1879	49.	302.449	182.184	0.532	0.842	0.880	0.849
1880	50.	298.940	179.540	0.512	0.810	0.884	0.835
1881	50.	298.940	180.540	0.539	0.819	0.915	0.862
1882	50.	298.940	181.540	0.458	0.692	0.778	0.734
1883	50.	298.940	182.540	0.446	0.696	0.821	0.734
1884	50.	298.940	183.540	0.606	0.936	1.087	0.999
1885	50.	298.940	184.540	0.182	0.292	0.337	0.340
1886	50.	298.940	185.540	0.558	0.908	1.167	0.946
1887	50.	298.940	186.540	0.488	0.775	0.882	0.867
1888	50.	298.940	187.540	0.633	0.996	1.101	1.058
1889	50.	298.940	188.540	0.508	0.802	0.835	0.858
1890	50.	298.940	189.540	0.235	0.377	0.448	0.403
1891	51.	295.353	186.824	0.726	1.154	1.396	1.197
1892	51.	295.353	187.824	0.682	1.057	1.061	1.131
1893	51.	295.353	188.824	0.543	0.869	0.827	0.874
1894	52.	291.846	186.192	0.879	1.299	1.307	1.268
1895	52.	291.846	187.192	0.964	1.412	1.299	1.393
1896	53.	288.434	184.660	0.731	1.057	0.866	1.002
1897	53.	288.434	185.660	0.239	0.309	0.236	0.239
1898	53.	288.434	186.660	0.569	0.789	1.008	0.753
1899	53.	288.434	187.660	0.858	1.321	1.441	1.360
1900	53.	288.434	188.660	0.696	1.029	0.925	1.050
1901	53.	288.434	189.660	0.759	1.101	1.049	1.069
1902	53.	288.434	190.660	1.057	1.528	1.486	1.513
1903	53.	288.434	191.660	0.792	1.160	0.937	1.114
1904	53.	288.434	192.660	1.131	1.584	1.446	1.488
1905	53.	288.434	193.660	0.899	1.234	0.989	1.158
1906	53.	288.434	194.660	0.651	0.866	0.725	0.781
1907	53.	288.434	195.660	0.798	1.160	1.165	1.094
1908	53.	288.434	196.660	0.800	1.139	1.074	1.109
1909	53.	288.434	197.660	0.727	0.982	0.943	0.983
1910	53.	288.434	198.660	0.647	0.886	0.878	0.875
1911	53.	288.434	199.660	0.673	0.987	1.024	0.985
1912	54.	284.852	196.963	0.741	1.096	1.123	1.121
1913	54.	284.852	197.963	0.408	0.624	0.608	0.652
1914	54.	284.852	198.963	0.430	0.576	0.692	0.577
1915	54.	284.852	199.963	0.870	1.290	1.461	1.321
1916	54.	284.852	200.963	0.723	1.015	0.952	1.064
1917	54.	284.852	201.963	0.741	1.105	1.078	1.103
1918	54.	284.852	202.963	0.656	1.004	0.968	1.006
1919	54.	284.852	203.963	0.373	0.564	0.570	0.575
1920	54.	284.852	204.963	0.507	0.780	0.941	0.800
1921	54.	284.852	205.963	0.673	1.057	1.166	1.102
1922	54.	284.852	206.963	0.914	1.392	1.386	1.423
1923	54.	284.852	207.963	0.815	1.186	1.031	1.177
1924	54.	284.852	208.963	0.572	0.828	0.735	0.798
1925	54.	284.852	209.963	0.662	0.965	1.004	0.939
1926	54.	284.852	210.963	0.924	1.297	1.316	1.299
1927	54.	284.852	211.963	0.573	0.827	0.736	0.840
1928	54.	284.852	212.963	0.710	1.079	1.106	1.055
1929	54.	284.852	213.963	1.018	1.389	1.383	1.405
1930	54.	284.852	214.963	0.342	0.426	0.277	0.417
1931	53.	286.660	216.453	0.465	0.669	0.829	0.634
1932	53.	286.660	217.453	0.801	1.116	1.304	1.183
1933	53.	286.660	218.453	0.998	1.322	1.291	1.356
1934	53.	286.660	219.453	0.819	1.006	0.909	1.033
1935	53.	286.660	220.453	0.776	1.045	0.984	0.998
1936	53.	286.660	221.453	0.516	0.682	0.679	0.682
1937	53.	286.660	222.453	0.467	0.662	0.791	0.686
1938	53.	286.660	223.453	0.465	0.682	0.839	0.735
1939	53.	286.660	224.453	0.640	0.916	1.064	0.977
1940	53.	286.660	225.453	0.818	1.204	1.275	1.270
1941	52.	285.808	224.423	0.941	1.307	1.238	1.332
1942	52.	285.808	225.423	1.017	1.328	1.218	1.334
1943	52.	285.808	226.423	0.712	0.909	0.789	0.905
1944	52.	285.808	227.423	0.722	0.882	0.894	0.865
1945	52.	285.808	228.423	0.728	0.868	0.938	0.896
1946	52.	285.808	229.423	0.871	1.082	1.132	1.100
1947	52.	285.808	230.423	0.951	1.196	1.192	1.228
1948	52.	285.808	231.423	0.745	0.925	0.847	0.927
1949	52.	285.808	232.423	0.957	1.226	1.223	1.201
1950	52.	285.808	233.423	0.643	0.799	0.727	0.798
1951	52.	285.808	234.423	0.715	1.051	1.114	1.048
1952	52.	285.808	235.423	0.551	0.730	0.736	0.755
1953	52.	285.808	236.423	0.754	1.055	1.145	1.065
1954	52.	285.808	237.423	0.669	0.863	0.855	0.880
1955	52.	285.808	238.423	0.627	0.863	0.889	0.852
1956	52.	285.808	239.423	0.600	0.828	0.890	0.842
1957	52.	285.808	240.423	0.949	1.251	1.332	1.281
1958	52.	285.808	241.423	0.609	0.759	0.730	0.828
1959	52.	285.808	242.423	0.625	0.797	0.861	0.806
1960	52.	285.808	243.423	0.369	0.449	0.548	0.485
1961	51.	284.078	241.863	0.675	0.905	1.113	0.941
1962	51.	284.078	242.863	0.624	0.784	0.924	0.907
1963	51.	284.078	243.863	0.678	0.902	0.978	0.950
1964	51.	284.078	244.863	0.796	1.058	1.103	1.089
1965	51.	284.078	245.863	0.747	0.970	0.967	1.000
1966	51.	284.078	246.863	1.027	1.264	1.269	1.273
1967	50.	280.880	243.920	0.673	0.795	0.760	0.856
1968	50.	280.880	244.920	0.809	1.020	1.053	1.007
1969	50.	280.880	245.920	0.695	0.873	0.877	0.882
1970	50.	280.880	246.920	0.573	0.733	0.811	0.774
1971	49.	277.429	243.776	0.663	0.842	0.949	0.875
1972	49.	277.429	244.776	0.639	0.732	0.812	0.773
1973	49.	277.429	245.776	0.516	0.680	0.784	0.710
1974	49.	277.429	246.776	0.748	0.868	1.004	0.909
1975	49.	277.429	247.776	0.622	0.881	0.942	0.914
1976	49.	277.429	248.776	0.648	0.929	0.985	0.959
1977	49.	277.429	249.776	0.354	0.456	0.496	0.485
1978	49.	277.429	250.776	0.953	1.199	1.362	1.191
1979	48.	278.146	251.938	0.689	0.886	0.896	0.963
1980	48.	278.146	252.937	1.050	1.194	1.197	1.187
1981	47.	279.894	255.149	0.840	1.016	0.926	0.993
1982	47.	279.894	256.149	0.674	0.730	0.690	0.691
1983	47.	279.894	257.149	0.296	0.335	0.432	0.330
1984	47.	279.894	258.149	0.618	0.693	0.980	0.756
1985	47.	279.894	259.149	0.722	0.805	1.001	0.922
1986	47.	279.894	260.149	0.564	0.598	0.691	0.667
1987	47.	279.894	261.149	0.605	0.711	0.889	0.779
1988	47.	279.894	262.149	0.658	0.765	0.925	0.853
1989	47.	279.894	263.149	0.720	0.682	0.829	0.782
1990	47.	279.894	264.149	1.229	1.193	1.299	1.228
1991	47.	279.894	265.149	1.569	1.387	1.338	1.419
1992	47.	279.894	266.149	0.997	0.875	0.727	0.872
1993	47.	279.894	267.149	0.866	0.787	0.791	0.751
1994	47.	279.894	268.149	0.784	0.746	0.835	0.753
1995	47.	279.894	269.149	0.856	0.775	0.879	0.798
1996	47.	279.894	270.149	0.894	0.780	0.923	0.857
1997	47.	279.894	271.149	0.995	0.962	1.066	1.021
1998	46.	277.652	269.717	1.337	1.189	1.234	1.244
1999	46.	277.652	270.717	1.396	1.279	1.191	1.276
2000	46.	277.652	271.717	1.510	1.374	1.243	1.340
2001	46.	277.652	272.717	1.341	1.257	1.086	1.204
2002	46.	277.652	273.717	1.514	1.467	1.332	1.404
2003	46.	277.652	274.717	1.397	1.338	1.124	1.264
2004	45.	275.556	273.556	1.332	1.332	1.126	1.219
2005	45.	275.556	274.556	1.318	1.205	1.066	1.143
2006	45.	275.556	275.556	1.115	1.079	0.978	1.029
