# Supplementary material for: Climate-Driven Synchronized Growth of Alpine Trees in the Southeast Tibetan Plateau
Source: PLoS One. 2016 Jun 3;11(6):e0156126. doi: 10.1371/journal.pone.0156126 (PMC4892591; doi:10.1371/journal.pone.0156126)
Supplement: S1 Data — (ZIP) [file pone.0156126.s001.zip › S1_Data/chin019/chin019.xlsx]

## Sheet: Sheet1
	MAX01A	MAX02A	MAX02B	MAX02C	MAX03A	MAX03B	MAX04A	MAX04B	MAX05A	MAX05B	MAX06A	MAX06B	MAX07A	MAX07B	MAX08A	MAX08B	MAX09A	MAX09B	MAX10A	MAX10B	MAX11A	MAX11B	MAX12B	MAX13A	MAX13B	MAX14A	MAX14B	MAX15A	MAX15B	MAX15C	MAX16A	MAX16B	MAX16C	MAX17A	MAX17B	MAX18A	MAX18B	MAX19A	MAX19B	MAX20A	MAX20B	MAX21B	MAX22A	MAX22B	MAX23A	MAX23B	MAX24A	MAX24B	MAX25A
1300
1301
1302
1303
1304
1305
1306
1307
1308
1309
1310
1311
1312
1313
1314
1315
1316
1317
1318
1319
1320
1321
1322
1323
1324
1325
1326
1327
1328
1329
1330
1331
1332
1333
1334
1335
1336
1337
1338
1339
1340
1341
1342
1343
1344
1345
1346
1347
1348
1349
1350
1351
1352
1353
1354
1355
1356
1357
1358
1359
1360
1361
1362
1363
1364
1365
1366
1367
1368
1369
1370
1371
1372
1373
1374
1375
1376
1377
1378
1379
1380
1381
1382
1383
1384
1385
1386
1387
1388
1389
1390
1391
1392
1393
1394
1395
1396
1397
1398
1399
1400
1401
1402
1403
1404
1405
1406
1407
1408
1409
1410
1411
1412
1413
1414
1415
1416
1417
1418
1419
1420
1421
1422
1423
1424
1425
1426
1427
1428
1429
1430
1431
1432
1433
1434
1435
1436
1437
1438
1439
1440
1441
1442
1443
1444
1445
1446
1447
1448
1449
1450
1451
1452
1453
1454
1455
1456
1457
1458
1459
1460
1461
1462
1463
1464
1465
1466
1467
1468
1469
1470
1471
1472
1473
1474
1475
1476
1477
1478
1479
1480
1481
1482
1483
1484
1485
1486
1487
1488
1489
1490
1491
1492
1493
1494
1495
1496
1497
1498
1499
1500
1501
1502
1503
1504
1505
1506
1507
1508
1509																																		1194
1510																																		1077
1511																																		991
1512																																		644
1513																																		887
1514																																		804
1515																																		967
1516																																		586
1517																																		1058
1518																																		1144
1519																																		919
1520																																		950
1521																								1185										927
1522																								1060										919
1523																			1626					913										874
1524																			1403					636										696
1525																			1364					726										538
1526																			1535					804										457
1527																			1405					752										669
1528																			1561					989										1126
1529																			931					720										624
1530																			1137					828										807
1531																			1088					1030										997
1532																			1337					939										1078
1533																			895					666										568
1534																			934					684										493
1535																			1251					931										768
1536																			1650					966										846
1537																			1532		1516			964										947
1538																			1538		1683			952										845
1539																			1199		1455	1576		741										529
1540																			1394		1672	2089		821										875
1541																			1065		1285	1379		743										580
1542																			1394		1885	1954		1069										910
1543																			1608		1839	1822		1263										1175
1544																			1594		1550	1689		1007										1008
1545																			1065		1206	1145		769										547
1546																			1514		1781	1765		1186										856
1547																			1082		1579	1391		732										835
1548						582													1361		2106	2005		996										1249
1549						408													1099		1266	1112		861	1394									882												912
1550						392													975		1123	1157		927	1353									663												593
1551						424													1306		1274	1436		967	1517									875												858
1552						347													1258		1428	1424		924	1690									933												885
1553						360													1076		1144	1098		919	1465									810												907
1554						323													907		1202	991		991	1590									603								663				973
1555						473													966		1407	1162		1110	1873									805								713				913
1556						410													712		1371	659		1257	1823									550								536				803
1557						589													1327		1599	785		1457	2082									784								807				1240
1558						376													1052		1156	570		1165	1921									558								559				554
1559						340													844		679	421		719	1312									279								346				384
1560						226													476		429	193		521	937									255								103				381
1561						996													1392		1149	942		1421	2397									540								347				916
1562						981													1252		1092	891		1414	2808									701								742				964
1563						926													1471		1395	1158		1590	2662									860								1124				1282
1564						550													770		644	762		794	1526									292								442				630
1565					339	476													1134		667	663		1111	1778									408								461				594
1566					250	236													970		698	596		773	1254									365								273				499
1567					230	216													887		811	681		1013	1407									278								325				527
1568					404	256													1290		1133	880		1663	2169									486								718				782
1569					200	168													735		772	470		761	998									266								602				380
1570					238	241													805		771	495		841	1036									234								652				287
1571					218	186													679		744	431		732	904									250								546				459
1572					343	245													973		1186	573		1107	1450									435								740				520
1573					447	291													720		866	475		694	1078									375								727				435
1574					465	292													1260		1316	715		829	1407									629								1111				553
1575					479	374													815		1120	509		581	1178									395								785				309
1576					630	513													1298		1445	839		879	1762									713								1042				819
1577					479	389													978		1197	783		584	1644									432								773				658
1578					518	484													960		1023	597		666	1349									564								893				919
1579					703	610													1242		1408	1028		990	1735									683								990				959
1580					631	497													1212		1268	885		997	1479									561								950				1034
1581					704	688													1219		1233	1011		1187	1324									829								971				1170
1582					455	447													1120		992	917		1037	1122									682								506				745
1583					537	541													1585		1306	1195		1491	1792									1173								859				1055
1584					439	352													1284		1107	973		1423	1552									936								1068				921
1585					362	320													937		874	725		909	956									502								518				728
1586					409	378													976		1005	864		1057	1270									739								657				803
1587					405	445													1111		1128	945		1056	1412									752								780				1051			2025
1588					315	291													921		1085	862		903	1715									673								800				1276			1981
1589					172	170													535		525	481		345	967									324								244				536			933
1590					296	290													833		761	709		594	1563									640								499				771			1296
1591					463	330													857		878	700		565	1547									758								847				834			1381
1592					419	290													801		770	700		459	1451									549								629				806			1215
1593					175	97													381		393	347		293	895									215								366				523			710
1594					334	314													526		563	500		562	1175									284								824				887			1043
1595					348	288													578		508	574		503	963									286	377							761				709			1042
1596					365	355													922		724	664		722	1183									473	583							691				856			1202
1597					418	386													1165		1052	898		852	1371									833	1022							773				1101			1593
1598					252	280													695		711	645		560	966									590	688							524				787			1373
1599					353	355													907		913	834		568	981									646	843							698				867			1643
1600					342	371													794		952	777		566	969									998	1268							544				687			1560
1601					293	276													688		1001	711		482	813									664	741							360				695			1504
1602					293	320													758		923	819		476	729									578	786							386				682			1729
1603					256	301													608		672	585		391	532									413	608							406				504			1501
1604					296	285													613		563	554		266	542									376	553							323				516			1637
1605					127	158													560		340	345		233	345									258	398							245				282			1412
1606					149	162													514		345	364		273	312									241	297							337				302			1362
1607					245	242													630		548	467		373	455									402	402							565				468			1574
1608					264	241													603		648	522		353	550									407	480							876				533			1384
1609					239	215													599		456	519		326	572									335	361							811				492			1389
1610					257	218													487		382	452		318	480									264	315							596				488			1391
1611					356	318													582		560	541		432	644									393	486							934				511			1774
1612					329	374													548		554	548		478	645						904			305	413							905				676			1678
1613					370	489													659		764	726		700	820						1180			347	720							925				962			1737
1614					264	293													609		718	669		564	705						1075			231	584							904				966			1962
1615		761			218	280													422		446	468		460	470						916			182	316	566						578				548			1796
1616		625			281	401													455		456	517		455	468						841			230	450	452						584				550			1765
1617		628			318	248													412		419	435		438	482						830			178	324	412						461				520			1742
1618		626			346	409													520		522	494		624	705						1081			398	473	540						559				620			2295
1619		519			208	169													222		215	210		328	374						434			166	245	152						157				309			1372
1620		617			315	283													340		323	397		461	579						795			273	335	373						240				358			1630
1621		782			373	466													495		428	503		524	708						848			334	328	543						403				519			1716
1622		1047			303	303													409		378	485		566	665						685			324	466	310						368				508			1548
1623		1010			303	284													542		443	626		680	720						700			369	484	601						532				452			1626
1624		1024			340	298													499		465	589		604	744						937			331	566	615						895				592			1862
1625		789			367	305													460		491	449		554	568						800			386	555	564						1039				562			1645
1626		707			408	310													447		636	457		654	607						913			420	484	663						1094				448			1465
1627		841			387	276													496		749	543		631	701						860			445	474	851						1162				687			1775
1628		897			354	304													452		607	451		594	591						849			388	399	741						987				878			1560
1629		498			164	72													333		307	286		401	462						574			337	414	271						535				560			808
1630		484			254	264													416		420	349		478	583						717			487	542	466						615				746			879
1631		769			279	309													486		468	466		569	808						868			478	681	643						775				939			1038
1632		535			266	313													271		446	309		440	471						772			417	553	257						511				772		622	691
1633		472			327	256													437		423	346		377	466						636			589	711	306						672				632		629	723
1634		528			248	225													273		321	302		430	537						486			387	487	360						707				603		549	765
1635		567			215	207													277		246	318		362	372				639		553			537	608	308						552				637		494	585
1636		697			296	272													494		349	346		387	413				734		647			864	896	603						983				849		582	875
1637		566			193	194													398		268	332		467	434				653		711			675	864	497						984				710		519	757
1638		491			150	191						274							366		224	236		311	506				579		810			632	638	402						675				706		548	606
1639		523			298	187						268							401		258	212		453	467				604		819			567	624	342						690				531		462	649
1640		387			275	167						358							392		193	176		307	488				733		685			570	756	319						468				397		278	486
1641		483			189	98						213							269		166	160		253	311				501		303			403	627	222						589				466		207	376
1642		645			379	240						336							494		266	232		473	604				731		654			648	858	498						1005				823		482	647
1643		819			407	257						425							518		364	285		612	699				1212		543			732	934	852						1212				802		587	850
1644		941			339	246						402							434		350	285		475	594				1167		541			689	752	717						1041				711		665	856
1645		855			306	228						321							301		195	175		320	300				1032		350			389	507	401						607				522		499	734
1646		1037			359	323						575							611		262	231		509	541				909		577			657	789	787						1115				646		591	1221
1647		856			176	115						301							337		126	105		288	340				413		405			304	429	373						597				446		548	1012
1648		916			280	159						491							422		252	215		341	332				538		467			462	469	533						777				539		537	1246
1649		828			187	101						464							322		269	167		264	238				394		330			498	463	523						722				451		565	1539
1650		749			161	191						450							941		254	185		285	258				446		249			410	475	304						677				497		473	1445
1651		593			133	125						244							765		189	87		190	133				391		250			266	292	233						341				354		383	995
1652		628			275	236						550							992		324	234		340	320				497		273			288	476	248						565				463		530	1078
1653		264			125	47						251							415		114	86		196	127				279		109			325	208	92						248				225		282	390
1654		392			376	339						467							825		266	289		377	394				670		338			639	572	369						1062				627		528	1392
1655		447			375	291						400							618		254	294		386	344				780		432			626	470	406						1125				545		669	1604
1656		324			377	275						302							428		231	205		402	280				1360		792			685	442	379						684				371		542	1530
1657		331			437	440						411							663		326	368		447	492				1675		1127			662	683	604						1108				610		709	2218
1658		401			438	425						583							723		400	338		505	570				1708		1553			1012	740	779						1389				649		703	2358
1659		427			326	270						384							504		255	237		380	411				1750		993			679	545	588						709				458		571	1481
1660		454			450	327						360							513		219	265		362	513				1319		1038			628	445	525						558				425		481	1623
1661		515			446	378						453							460		253	265		421	448				1002		896			604	491	655						1010				468		527	1767
1662		699			415	273						540							543		313	306		550	571				1335		1147			776	616	910						1167				455		599	1835
1663		601			368	300						451							359		238	234		442	410				775		973			550	392	711						807				451		431	1654
1664		547			270	263						312							420		242	218		409	486				719		933			419	215	767						837				491		440	1535
1665		758			327	331						590							524		299	282		519	711				810		916			646	402	647						976			1093	535		567	1275
1666		995			216	237						472							615		285	238		634	649				754		910			535	310	795						764			896	504		570	1276
1667		850			191	203						352							478		252	203		529	557				667		765			507	306	774						820			599	528		550	1265
1668		641			118	127						273							251		178	103		408	404				579		593			252	208	340						525			469	411		331	987
1669		970			137	90						327							409		193	308		443	485				501		526			405	250	347						545			692	383		452	1070
1670		374			29	8						144							146		101	72		246	331				352		269			86	57	80						167			247	96		163	555
1671		383			58	68						167							222		144	114		313	559				585		355			184	197	194						227			415	400		271	650
1672		478			140	115						255							345		188	197		518	933				611		402			287	206	506						383			528	548		325	994
1673		469			165	164						317							484		224	215		676	929				702		382			320	276	614						660			725	766		367	876
1674		467			154	94						243							346		193	221		510	731				982		506			202	143	600						400			590	569		344	752
1675		470			103	74						425							387		219	222		665	829				1577		592			352	266	980						512			707	688		341	726
1676		651			137	113						467							413		258	226		699	776				1629		821			357	238	1128						828			928	671		297	875
1677		902			204	250						574							536		302	290	1012	825	824				1947		1021			417	289	998						1393			579	822		301	1060
1678		661			63	57						208							192		153	90	527	303	410				1115		823			171	111	397						414			317	409		166	637
1679		709			304	313						657							576		286	282	1356	649	841				1600		1020			391	366	871						904			681	766		394	1532
1680		504			263	212						545							432		271	285	1170	539	895				1252		1101			294	185	965						1143			667	701		389	1339
1681		430			133	92						311							337		199	115	810	396	673				1354		1034			179	101	697						586			427	534		289	963
1682		497			213	157						341							409		218	228	1012	469	582				1773		1322			222	198	616						1047			385	523		342	1028
1683		442			87	121						232							253		158	81	660	366	443				1040		963			101	92	530						662			188	325		257	536
1684		462			78	17						329							297		167	152	803	453	399				883		978			109	120	483						792			433	613		191	421
1685		403			19	0						222							127		109	102	513	280	247				620		937			96	137	259						154			126	382		68	264
1686		456			216	281						299							310		149	247	628	349	383				548		776			132	190	327						517			305	533		244	525
1687		537			128	221						370							285		148	269	588	389	392				398		745			187	244	447						448			240	485		272	572
1688		433			113	156						257							313		173	156	690	400	500				519		618			213	226	715						426			241	418		301	673
1689		444			101	92						282							204		191	101	837	370	450				364		471			145	235	293						420			154	402		171	440
1690		390			119	86						196							221		125	119	756	304	413				346		462			126	164	694						292			134	355		225	537
1691		553			226	175						398							359		129	187	1204	462	773				545		642			268	274	998						443			448	632		353	1007
1692		427			163	135						249							232		208	57	591	211	311				435		509			128	78	588						329			150	329		245	899
1693		585			238	144						405							355		92	164	1204	330	451				715		754			208	171	703						615			324	594		327	1267
1694		436			79	0						162							108		191	31	441	155	161				423		534			126	57	282						306			80	312		96	568
1695		639			274	246						397							445		263	273	1032	386	390				847		804			273	220	776						695			434	620		351	1405
1696		583			259	201						361							415		251	222	1040	389	507				1032		858			324	234	1044						1284			394	554		338	1377
1697		720			269	248						414							505		273	208	1209	440	538				1224		860			313	298	1278						1314			532	676		374	1583
1698		686			279	255						446							546		215	230	1138	442	604				1480		1047			362	364	1055						1192			596	718		491	1528
1699		366			141	69						228						405	243		423	108	674	309	339				769		731			184	167	605						397			281	293		421	843
1700		490			176	137						316						469	409		250	157	883	422	380				956		868			226	231	895						723			530	456		593	1047
1701		682			294	283						542						742	611		269	243	1184	621	613				1127		1094			367	358	1090						1038			995	761		689	1262
1702		887			281	355						568						881	713		312	241	1632	844	1414				1876		1444			524	426	1269						1328			1061	712		844	1445
1703		459			174	211						255						398	279		173	158	891	525	941				1521	434	901			227	152	726						469			600	383		535	810
1704		704			184	219						528						625	578		248	203	1123	693	1206				1739	873	1376			449	328	862						659			1034	542		837	1126
1705		406			189	184						280					701	466	351		150	157	937	546	897				1097	530	801			254	159	764						381			731	457		537	802
1706		467			190	199						382					807	653	433		190	161	1102	684	1157				944	724	828			437	241	693						494			1021	575		619	798
1707		642			224	313						489					919	798	623		228	178	954	823	992				1103	983	940			595	306	954						544			1171	595		710	1008
1708		564			225	259						402					606	706	492		213	142	741	724	761				1181	761	906			392	241	826						323			1108	498		474	808
1709		366			162	234						237					311	370	289		193	132	523	453	529				849	453	539			274	185	661						269			616	469		377	538
1710		496			259	288						382					809	805	413		181	175	775	561	752				798	884	691			446	369	1029						301			657	465		485	693
1711		485			181	231						336					483	594	330		170	132	483	472	595				550	628	381			376	209	715						330			434	293		352	607
1712		658			253	313						381					940	1187	456		172	176	706	575	721				893	859	602			481	338	491						597			873	516		446	755
1713		630			274	319						361					763	858	481		157	166	689	590	672				875	741	553			325	294	704						940			855	408		594	835
1714		631			293	350						390					1077	1093	545		169	183	894	707	831				780	1053	627			398	372	614						1284			906	460		575	838
1715		560			279	312						378					960	959	523		197	166	869	623	1049				1035	1025	665			425	343	1154						1085			1005	397		471	877
1716		580			401	443						336					784	959	601		183	172	867	565	789				1157	826	680			427	296	1038						1441			1113	524		413	902
1717		690			380	505						420					1054	1054	628		204	225	1105	710	871				1193	1073	770			524	555	1235						1360			1199	550		484	877
1718		731			361	530						367					1006	1044	606		255	261	1163	741	864				1238	863	792			456	513	1315						1333			1174	581		580	1005
1719		824			385	469						669					1482	1225	763		260	279	1452	1013	1346				1273	1086	1095			643	637	1400						1138			1587	828		672	1143
1720		533			269	267						427					946	680	363		144	168	998	613	784				829	530	716			325	277	967						609			774	533		342	594
1721		664			222	370						402					750	654	468		202	199	1175	745	1073				1139	605	756			348	352	1151						671			948	714		401	787
1722		744			285	481						402					1446	1113	635		272	267	1025	815	1179				1309	804	1070			490	458	1124						826			1234	673		634	863
1723		526			267	390						276					1033	875	449		208	194	801	741	971				1155	676	622			427	353	900						473			912	523		576	727
1724		307			197	193						109					1035	792	237		127	97	759	525	529				876	534	684			259	262	777						139			370	121		338	465
1725		324			287	307						285					1165	870	418		247	226	836	548	551				856	652	539			300	276	794						318			513	384		362	773
1726		416			365	383						448					1365	1133	636		246	237	861	839	726				1097	836	789			465	414	1006						531			762	607		475	1153
1727		465			370	441						406					1207	1066	534		194	216	657	643	908				1194	820	768			434	404	995						553			755	655		578	1350
1728		345			257	235						175					862	864	317		123	150	433	409	478				955	543	507			314	260	765						203			380	324		322	660
1729		498			405	435						406					1011	1144	508		192	204	663	570	700				1041	869	671			365	289	1046						370			527	566		537	1052
1730		429			397	394						413					992	1149	576		195	252	662	611	808				1209	987	838			398	372	1041						467			729	720		510	998
1731		528			448	416						452					1246	1487	706		204	262	773	612	1093				1659	1284	1090			595	476	1431						496			1184	937		462	1178
1732		695			434	524						471					1360	1547	836		249	276	692	673	964				1356	1198	1179			615	582	1352						745			1279	916		499	1083
1733		549			385	402						395					1114	1264	697		285	188	567	730	725				1119	1073	1191			435	506	1083						388			953	826		511	1129
1734		476			311	187						217					944	1009	393		351	131	490	596	429				746	879	784	267		317	359	784						229			622	512		311	656
1735		248			464	247						245					430	469	269		258	126	294	369	235				423	471	455	197		174	147	218						141			357	425		244	438
1736		331	288		320	152						137		80			404	400	163		230	73	305	345	212				360	424	450	120		113	136	226	288					0			162	174		181	314
1737		416	378		504	318						421		201			761	896	392		293	186	644	555	456				545	833	688	384		361	329	515	630					277			431	466		342	626
1738		625	494		542	403						534		370			1020	998	411		320	240	659	642	767				612	1142	829	509		439	369	865	787					265			636	752		411	868
1739		348	316		284	261						261		284			555	521	248	226	163	123	356	437	392				413	501	494	206		151	122	581	412					108			540	500		305	417
1740		462	377		323	285						320		255			1026	757	299	343	151	138	556	548	459				562	809	711	267		315	265	746	721					176			678	529		330	426
1741		506	361		370	332						509		334			864	710	360	379	213	217	596	674	488				608	1027	677	383		280	239	858	1024					332			658	578		423	637
1742		516	473		389	339						631	939	481			971	866	402	357	238	259	694	736	586				765	1099	849	469		482	347	891	1019					404			880	739		344	765
1743		661	439		434	342				1056		409	957	373			802	747	445	378	248	220	708	851	614				757	1117	824	331		379	311	836	1110					408			961	563		428	804
1744		698	458		411	279				924		457	938	485			937	1023	492	470	259	252	680	965	663				912	1216	991	409		405	428	991	1364					607			1160	784		498	863
1745		404	308		281	192				731		250	546	306			624	651	337	318	146	166	489	524	433				750	799	755	279		278	255	569	600					757			807	532		444	670
1746		500	376		348	321				914		563	809	511			1002	1151	570	552	279	287	652	644	599				1044	1188	922	406		578	547	879	967					1068			972	957		543	1271
1747		448	330		334	272				892		393	478	391			624	735	500	508	217	165	455	400	445				1157	929	708	252		287	436	705	1037					1073			878	696		440	766
1748		541	352		410	447				869		398	511	315			788	838	475	451	253	221	477	484	382				1256	1051	852	219		436	406	693	1037					961			938	1078		490	582
1749		334	202		200	195				559		149	206	185			401	451	286	270	158	132	316	262	157			536	592	628	531	126		218	179	357	463					302			514	418		285	363
1750		521	407		278	240				700		192	311	125			530	589	366	411	148	135	403	381	345			595	715	701	744	31		249	247	327	356					366			450	380		264	396
1751		638	538		356	442				1020		424	614	443			689	784	590	575	264	219	379	509	421			896	820	1007	708	364		348	295	555	507					677			646	664		432	651
1752		622	454		291	349				1157		305	743	364			714	952	532	492	211	173	468	678	521			1004	1363	1176	594	268		385	315	680	536					653			652	451		332	451
1753		480	478		338	351				1011		221	484	312			494	697	429	408	186	144	444	457	376			892	868	1120	554	157		288	184	584	458					310			394	326		277	478
1754		540	644		415	438				1341		226	541	341			384	913	323	392	178	158	610	582	340			893	1153	1110	466	226		404	263	657	372					260			676	220		310	416
1755		340	348		291	384				1164		117	381	204			382	569	257	384	154	113	308	444	329			514	818	733	459	109		178	151	311	171					189			361	179		226	329
1756		575	609		436	467				1370		308	675	551			815	1066	612	774	325	263	631	736	650			1058	1394	1198	778	386		421	473	986	749					547			671	435		508	524
1757		504	467		270	329				1198		270	523	280			518	771	450	569	197	158	464	602	447			1011	1410	1212	574	317		420	325	933	657					311			375	315		351	407
1758		498	476		321	380				1181		268	364	310			436	524	466	473	202	193	447	566	341			748	1222	922	412	271		333	267	704	407					419			424	275		363	344
1759		469	366		295	397				1033		224	279	259			354	434	439	393	163	146	587	424	264			616	1102	571	411	167		242	208	485	140					245			357	222		319	303
1760		339	308		235	325				977		186	338	296			381	382	331	308	144	149	253	371	186			540	566	564	294	127		228	164	308	111					94			224	162		235	199
1761		480	412		349	410				1437		329	493	623			616	773	332	425	273	227	534	601	424			911	1118	948	437	372		424	309	620	411					345			464	352		382	495
1762		300	314		191	388				1374		277	450	538			383	545	284	384	199	199	298	361	298			789	1047	897	365	220		276	158	587	493					69			259	238		400	401
1763		432	459		282	451				1715		346	742	594			620	940	411	713	266	214	383	475	428			1029	1549	1202	482	286		436	271	742	922					108			457	322		554	575
1764		467	370		227	395				1447		304	660	551			602	946	365	824	203	193	394	369	323			1036	1481	1049	572	243		357	277	649	787					170			400	290		532	601
1765		375	397		147	286				1175		260	349	198			531	835	240	653	147	164	345	296	261			730	1200	1030	277	235		228	220	334	365					87			327	171		330	307
1766		389	323		271	297				1032		250	326	242			384	617	337	629	216	203	292	342	220			672	983	906	471	163		194	104	271	312					221			362	249		466	346
1767		302	298		180	307				927		177	347	126			418	609	297	534	196	198	235	280	197			787	939	1125	536	83		214	142	220	105					65			84	40		431	221
1768		443	415		304	470				1255		402	599	486			660	708	555	877	370	250	496	405	353			933	892	1410	728	298		353	295	446	468					426			401	377		596	516
1769		395	314		337	409				1171		327	524	399			570	607	561	770	464	164	379	280	265			801	767	878	704	227		242	152	505	527					371			252	233		556	524
1770		334	282		296	411				908		233	375	338			442	555	511	679	343	119	441	274	304			759	882	794	580	359		173	105	655	384					183			210	133		508	408
1771		493	290		300	405				1260		336	377	279			509	637	620	741	286	163	424	329	249			804	682	781	557	310		235	190	598	439					270			237	234		534	340
1772		508	305		305	374				1242		377	491	244			495	577	558	765	242	171	429	367	359			754	690	753	603	253		304	244	534	428					248			241	213		455	344
1773		363	215		246	338				1172		213	349	100			405	444	555	591	136	105	260	213	288			580	714	756	431	192		223	152	341	818					69			131	170		404	265
1774		421	289		300	380				1178		348	303	105			407	622	612	642	225	96	343	291	356			800	751	811	615	231		345	209	445	670					90			243	206		469	244
1775		529	340		330	569				1679		640	565	229			650	873	829	823	283	221	598	446	585			1013	1021	1057	583	423		446	450	569	741					201			311	299		655	404
1776		513	338		320	417				1358		398	428	206			533	657	847	796	238	141	320	358	375			937	1168	967	569	303		416	277	504	672					178			311	261		618	475
1777		297	170		192	298				809		171	220	108			341	328	389	409	163	108	160	183	201			448	551	422	453	115		152	114	166	135					90			112	76		297	144
1778		616	419		382	586				1843		513	632	291			731	855	930	855	302	192	586	426	514			1227	1123	934	997	319		560	367	548	669					302			320	373		814	585
1779		337	313		353	524				1619		411	555	271			611	752	622	774	273	185	449	388	396			1160	759	866	798	291		392	300	554	555					226			300	252		815	474
1780		508	358		366	440				1488		349	503	295			674	758	681	815	233	166	507	303	362	1127		873	832	891	904	605		352	254	683	455					242			406	306		755	484
1781		612	361		356	394				1831		443	510	373			646	704	869	983	251	223	454	247	201	896		833	877	655	1093	629		366	296	618	354					196			530	324		571	415
1782		623	474		393	370				1541		438	538	423			998	863	1101	1072	303	199	456	304	358	1039		698	684	620	1346	840		436	639	729	410					185			420	349		744	684
1783		550	394		355	373				1494		302	373	347			674	788	638	740	191	138	308	247	252	733		594	487	430	951	685		323	393	596	280					152			513	277		732	490
1784		705	491		368	451				1978		586	433	475			966	1158	673	717	280	246	543	264	384	851		990	689	855	1095	655	502	625	649	802	615					270			740	430		1189	500
1785		776	482		384	477				2307		712	515	606			1096	1244	1024	944	330	273	636	292	377	1005	1230	1052	884	817	989	1156	770	722	645	1017	752					317			1234	466	2380	1387	589
1786		679	498		331	433				2135		547	590	643			878	1136	835	905	232	159	513	259	353	902	982	824	918	724	869	908	845	578	393	848	603					321			1156	457	1990	1147	566
1787		697	521		381	516				2390		728	947	698			1137	1361	788	932	329	202	750	356	524	1304	1306	1318	934	1023	1088	1100	1162	781	568	1049	961					326			1276	443	2128	1052	474
1788		787	581		392	517				1954		700	934	850			1282	1517	1017	1140	380	240	684	300	469	1114	1011	1528	900	1182	1192	1241	1410	700	662	968	1368					303			1321	524	1979	1003	510
1789		490	326		246	310				1272	290	311	549	423			748	942	548	785	292	186	404	189	332	677	617	809	504	686	958	768	893	335	283	645	948					245			866	342	1205	739	331
1790		499	389		238	431				1387	319	299	423	312			779	824	502	773	237	194	369	151	186	752	737	804	373	663	654	568	767	383	283	508	665					165			736	309	1015	556	249
1791		728	524		358	540				2085	436	480	819	479			1038	1094	928	1038	343	295	495	450	373	1017	968	920	518	898	889	655	939	586	516	718	791					236			1255	430	2563	560	507
1792		614	555		294	482				1613	412	439	548	489			843	899	610	830	308	244	381	253	320	837	940	767	478	682	669	502	563	391	416	505	513					268			1381	442	2554	455	418
1793		410	562		273	516				1700	308	410	430	238			896	937	485	724	306	206	329	242	283	900	1219	1040	387	780	554	476	768	355	426	569	462					116			1303	398	2589	271	263
1794		678	863		329	482				2136	565	502	772	406			1202	1049	815	1064	463	319	371	392	368	1075	1258	1420	762	948	886	809	1195	481	587	954	725					213			1676	496	2930	431	465
1795		392	446		270	338				1376	266	207	308	238			940	790	457	748	264	181	316	214	255	588	709	888	466	694	793	359	702	360	326	716	408					183			1269	356	1787	287	306
1796		568	558		337	482				1834	466	476	504	301			1247	1079	671	790	367	226	320	313	352	1071	1098	1331	544	804	886	569	844	611	460	916	988					270			1384	453	2587	338	402
1797		593	316		243	504				1363	306	377	360	203			920	845	463	598	266	183	348	198	269	572	652	1123	372	759	644	329	570	408	299	704	703					143			1286	346	1936	186	288
1798		461	236		188	312				881	189	255	237	151			675	608	317	368	193	109	226	126	178	459	560	884	180	671	380	228	287	332	159	442	286					38			1154	302	1315	173	159
1799		298	183		127	249				557	133	185	102	87			391	324	178	277	139	61	120	69	126	286	378	538	107	326	227	93	161	184	64	171	95					7			523	107	587	62	63
1800		448	259		231	363				1131	264	308	279	200			738	661	369	529	294	174	301	174	190	461	515	1055	238	830	451	274	417	399	242	477	306					186			992	275	1416	324	397
1801		555	355		342	385				1688	441	589	450	234			1039	794	537	644	347	202	478	216	340	769	995	1154	367	857	541	474	590	643	373	842	785					223			1106	414	3251	361	428
1802		665	345		370	401				1702	391	530	424	328			1031	911	527	655	298	233	434	258	425	757	1026	1237	533	991	727	451	523	474	277	1040	1026					430			1235	486	3401	304	429
1803		671	447		301	405				2047	437	615	476	346			1288	1175	537	729	306	247	459	231	420	1131	1376	1449	450	1371	770	500	446	589	344	1055	1222					265			1427	529	3760	377	411
1804		305	185		166	189				897	200	289	178	162			472	404	224	369	174	129	153	92	93	451	520	608	191	524	348	154	165	312	89	296	530					90			717	326	2676	193	181
1805		370	237		213	317				947	318	377	278	207			745	524	288	494	319	153	247	155	228	613	640	919	260	787	446	302	287	411	132	448	930					168			684	239	3388	246	240
1806		359	236		257	398				1325	348	511	461	386			956	958	437	673	336	211	376	205	181	754	818	1036	532	720	548	505	438	451	246	731	1322					224			789	333	3422	218	423
1807		364	241		319	369				1176	281	373	451	395			813	865	476	616	317	230	345	247	241	849	970	1118	529	699	603	400	375	465	217	714	1312					392			629	373	1806	262	399
1808		399	189		396	285				1182	200	300	240	290			555	921	387	668	196	131	234	168	190	1012	1054	901	544	506	446	253	313	310	94	530	1152					305			511	398	1738	181	342
1809		394	187		295	276				1048	211	322	219	170			615	1045	466	593	256	157	454	206	251	905	984	973	567	710	494	299	329	355	223	519	1267					186			630	411	1573	251	297
1810		418	349		357	360				1438	438	464	336	232			781	1013	626	725	345	235	486	271	401	1054	1126	1071	550	960	772	396	406	633	297	735	1413					594			749	551	1780	393	479
1811		324	304		351	428				1179	393	411	240	231			718	940	563	674	298	138	455	260	343	1219	1318	1073	803	813	571	307	276	450	248	709	1169					605			753	565	1607	380	488
1812		357	386		319	459				1184	496	452	295	271			861	984	623	646	326	216	461	211	305	1176	1261	1152	794	1035	658	414	364	390	288	668	1160					836			655	492	1647	365	485
1813		224	202		268	373				747	202	238	184	153			395	384	433	437	203	124	214	148	169	715	723	628	353	565	405	207	166	222	160	347	697					528			535	378	847	310	299
1814		227	240		277	588				847	249	366	251	182			707	684	236	453	290	166	288	512	344	1028	998	912	303	787	507	469	307	350	295	567	1115					430			435	374	896	249	281
1815		273	158		197	351				698	223	326	233	171			610	652	282	433	258	124	334	350	215	739	835	778	287	746	485	272	310	233	240	423	676					276			447	266	785	183	225
1816		317	203		283	376				811	272	317	250	230			483	517	348	507	312	197	341	346	367	933	965	643	420	773	531	224	286	232	238	557	796		895			451			482	413	868	262	334
1817		346	255		296	412				777	292	318	306	285			534	634	382	480	320	163	517	359	391	1017	993	778	666	680	622	204	316	259	217	649	766		790			594			590	386	873	343	492
1818		422	288		296	485				1258	401	505	456	348			918	1036	468	674	383	255	656	406	550	1252	1372	1092	810	939	849	455	627	369	280	927	1426		1012			800			688	457	1042	356	633
1819		332	240		170	297				747	221	282	282	204			655	898	219	396	212	101	374	378	294	671	832	871	385	610	502	317	336	235	185	464	639		978			336			468	230	508	195	287
1820	607	361	222		225	306				824	237	290	278	286			659	760	242	497	282	160	322	472	458	920	962	922	764	744	601	360	200	247	238	627	651		866			372			484	373	659	228	287
1821	814	487	233		346	414				1207	314	385	481	347			870	830	332	580	278	193	436	404	487	1078	1229	1046	664	859	690	324	330	324	356	794	1246		1029			454			544	419	763	347	463
1822	617	370	195		338	376				1149	307	370	450	363			700	630	307	459	266	177	441	318	321	716	967	920	625	583	695	218	273	308	222	711	1218		898			469			554	417	610	254	353
1823	484	370	188		220	276				793	134	179	319	254			495	466	80	312	188	146	224	240	182	529	739	433	502	287	629	106	142	205	285	357	606		608			337			374	175	436	168	140
1824	707	696	287		312	354				1668	366	355	662	526			897	880	321	474	308	305	455	329	262	682	931	739	1088	357	1066	256	341	226	501	823	1044		1477			326			445	300	576	244	322
1825	696	718	268		323	345				1560	418	347	536	526			862	890	362	503	300	200	429	339	296	758	1029	579	1038	677	1189	215	250	321	602	948	1065		1459			328			554	330	629	224	445
1826	864	596	355		301	412				2108	564	559	632	594			1123	1000	528	557	291	312	427	383	364	966	1458	706	1371	616	1213	321	294	431	917	1066	1020		1726			339			833	415	786	342	558
1827	689	443	308		268	331				1390	412	479	472	487			1083	733	513	467	210	178	306	264	308	697	843	547	1212	602	792	233	226	399	472	758	932		1125			337			778	306	634	250	466
1828	548	345	254		225	277				885	198	197	372	292			909	622	350	424	135	133	271	190	240	612	779	495	809	708	559	21	99	266	242	506	598		596			163			502	277	407	162	250
1829	653	397	272		305	208				1203	355	386	408	358			938	677	450	494	226	207	371	285	318	914	1007	650	1046	780	774	263	264	297	215	646	723		912			293			719	371	540	237	465
1830	542	341	243		295	254				1009	346	342	439	415			916	751	415	458	159	179	348	282	345	768	851	740	872	1002	741	142	275	299	239	747	848		993			281			651	350	430	133	497
1831	650	500	246		433	332				1068	417	488	736	686			1146	973	475	501	215	225	557	388	331	984	1416	985	1155	1318	1137	379	446	426	379	1134	1231		1093			357			704	400	523	246	473
1832	536	357	229		414	304				966	354	345	487	405			1009	771	430	455	152	168	200	252	320	895	1131	780	662	901	697	203	263	237	223	766	889		814			328			610	320	538	175	303
1833	556	379	323		423	347				962	391	390	472	439			1038	960	470	501	179	172	152	287	372	857	1080	849	518	917	801	256	261	190	215	601	856		822			322			680	441	744	279	457
1834	743	482	400		511	364			1323	1255	589	614	770	684			1296	1155	565	591	301	318	278	366	474	1263	1732	1059	648	1319	961	400	495	448	376	801	1356		1129			572			841	419	685	274	780
1835	548	417			496	330			1109	1052	440	551	635	642			1293	1016	427	472	260	226	281	353	441	1114	1551	1081	502	1316	801	362	540	398	341	804	1349		849			671			775	405	998	288	618
1836	634	535			560	412			1039	1105	551	568	691	582			1108	1049	565	509	262	249	390	407	777	1261	1663	1101	643	1246	771	382	504	414	368	788	1257		686			1273			889	543	1117	329	503
1837	466	462			340	312			759	832	364	453	464	264			937	827	356	377	226	250	276	284	820	1160	1366	749	440	757	578	201	323	294	302	523	878		653			1032			590	324	769	268	402
1838	490	409			403	282			1040	1238	411	498	565	450			1033	889	414	408	311	295	370	398	1069	1134	1341	1081	462	1065	715	254	413	326	404	732	1047		668			831			536	389	919	390	589
1839	501	532			406	274			1304	1096	458	517	726	393			1285	1288	395	478	337	407	398	348	1098	1024	1626	929	245	1154	917	320	456	344	441	814	1138	879	912			1043			549	406	941	211	518
1840	250	317			281	191			634	617	272	238	364	63			807	695	271	339	191	188	157	250	729	641	783	841	273	799	783	108	193	211	158	611	784	1095	532			777			370	258	443	121	315
1841	370	338			446	346		1709	1281	1089	498	510	634	406			1056	1129	404	558	346	376	271	390	1003	1268	1596	1038	530	1198	970	432	396	289	331	787	1183	1046	741			1417			614	450	954	322	448
1842	480	590			661	446	1847	1663	1390	1451	599	556	607	438			1008	1140	427	554	212	450	303	416	1009	1533	1487	1080	391	1011	1057	422	452	354	437	866	1368	1712	780			2098			1026	599	1137	352	581
1843	485	476			573	441	1830	1671	1214	1171	581	627	810	399			1137	1192	308	603	287	376	395	450	980	1183	1328	1255	435	1194	1166	256	652	383	692	1442	1707	1259	716			1713			1175	586	1222	323	461
1844	296	419			434	408	1735	1604	798	1152	425	498	494	213			678	757	331	597	173	279	341	328	636	1126	1198	885	451	671	1101	88	407	295	298	1253	1660	1256	638			1738			691	445	840	196	350
1845	359	639			500	652	2020	1998	1079	1334	589	534	830	207			921	1132	416	682	252	404	375	455	886	1244	1631	1074	760	1318	1205	411	545	427	477	1322	1814	1406	784			1056			918	560	930	321	383
1846	446	696			670	623	2056	2311	1540	1693	718	665	1372	432			972	1339	561	741	264	453	566	444	920	1647	1709	1266	692	1705	1156	758	768	476	479	1322	2300	1456	1013			1353			829	632	1508	451	495
1847	556	537			579	640	2085	2277	1655	1945	751	692	1684	814			876	1059	568	778	279	484	490	490	922	1720	1860	1426	779	1733	1152	998	1016	479	552	1365	2750	1083	1252			2874			464	357	1787	576	629
1848	332	246			303	432	1784	1841	758	890	416	237	521	266			518	706	338	597	40	259	182	264	510	821	1116	688	405	974	734	249	195	260	222	412	1407	934	653			626			225	227	709	136	301
1849	716	457			497	640	2433	2104	1325	1832	682	605	1058	450			792	1097	636	824	290	448	385	520	836	1204	1959	1218	600	1601	974	557	479	464	420	744	1869	990	976			1026			465	468	1012	442	404
1850	871	812			563	737	2210	2046	1456	2052	800	693	969	530			894	1128	788	923	348	555	423	517	883	1400	1712	1499	590	1771	1390	640	684	466	553	962	1468	1104	1322			1114			447	437	923	362	423
1851	748	604			468	585	1840	1728	1048	1293	634	528	606	394			573	762	674	700	285	423	267	396	632	1338	1677	1121	737	1471	1437	502	436	502	409	860	804	1351	917			867			432	381	976	401	386
1852	715	540			312	534	1476	1603	1185	1234	475	456	652	370			587	692	472	570	296	518	229	434	602	1485	1655	1022	901	1283	1355	504	459	461	401	728	728	1382	1017			281			461	332	826	326	342
1853	796	685			291	536	1638	1947	1105	1180	518	529	590	347			643	962	707	691	305	457	367	541	732	1354	1809	1287	814	1718	1250	664	655	644	650	975	1090	1872	1150			395			545	418	911	378	408
1854	704	582			239	547	1203	1713	799	1003	403	357	618	357			543	872	530	578	275	309	322	458	728	1162	1585	876	600	1309	1099	351	388	475	429	829	862	1437	917			480			533	406	665	347	423
1855	426	348			243	511	1021	1336	578	637	350	405	305	126			398	579	342	418	216	201	206	345	475	1002	1252	530	282	828	607	217	287	298	254	507	512	768	530			388			492	322	302	160	209
1856	709	486			275	570	1107	1492	1011	963	376	346	420	160			639	758	513	686	294	289	363	437	812	1497	1753	724	582	1323	1076	326	495	346	245	842	918	922	824			539			601	459	624	358	413
1857	656	808			297	575	1322	1565	1163	1049	579	405	397	241			653	812	571	814	337	412	372	606	990	1306	1552	857	534	1351	1016	399	410	426	284	863	621	969	1068			537			531	441	742	357	418
1858	822	1343			440	722	1671	1840	1449	1485	686	366	529	522			852	1311	708	1061	385	423	463	688	1157	1423	1631	1106	576	1568	1335	522	678	524	306	1365	954	1389	991			714			727	552	1333	396	465
1859	378	533			269	394	1047	1123	717	693	436	251	217	245			468	662	351	489	153	229	149	363	644	664	782	765	305	1107	820	207	407	299	208	632	696	828	428			297			363	326	1116	249	191
1860	458	384			290	447	914	1196	692	766	410	318	180	148			480	711	270	338	233	319	246	472	669	937	1071	607	247	879	851	210	372	215	189	568	495	800	362			358			418	315	582	208	214
1861	775	751			538	621	1155	1672	1518	1464	696	535	348	311			658	954	522	715	434	477	371	498	798	1503	1162	1109	454	1611	866	399	781	410	287	921	916	1035	715			501			509	451	663	447	276
1862	784	730			495	583	1006	1184	1508	1348	651	382	299	219			623	861	556	692	359	350	325	540	889	1084	808	1117	560	1389	869	273	595	374	366	1054	974	1162	771			740			385	441	704	311	329
1863	690	789			559	572	1182	1398	1522	1403	810	559	308	261			928	983	535	622	367	379	361	468	889	1270	1160	1182	685	1303	984	371	628	421	612	1034	1007	1529	1010			913			436	483	640	398	314
1864	661	640			438	590	1076	1147	1006	1025	542	387	228	110			767	824	192	390	334	288	295	382	718	1174	1123	706	745	959	903	233	327	311	691	703	664	1029	842			676			363	391	363	357	300
1865	305	549			387	524	990	1178	932	1116	560	347	218	95			627	532	243	344	243	237	141	327	636	942	913	734	424	866	638	311	448	254	413	574	847	913	542			437			281	335	449	399	215
1866	402	604			474	648	1083	1287	981	925	613	381	206	87			894	796	273	390	303	269	203	508	835	1073	1047	962	465	1122	594	286	537	211	569	572	1035	1102	796			365			212	373	459	383	178
1867	153	377			275	499	697	889	429	515	297	188	128	37	688		432	393	125	190	147	146	123	308	512	649	603	583	227	919	513	217	243	124	292	269	296	631	432			130			205	226	399	257	46
1868	238	363			299	496	746	868	435	627	337	203	48	20	833		539	411	85	153	179	174	166	277	397	754	740	596	198	884	642	235	253	93	211	332	240	680	287			62	722		47	217	146	139	98
1869	320	409			335	511	713	612	467	626	431	278	205	178	966		490	311	170	255	215	180	126	353	433	683	627	664	222	819	438	241	267	107	195	277	298	856	480			278	1085		358	248	394	343	223
1870	104	316			311	456	543	770	365	433	333	261	0	51	846		306	225	0	63	160	113	59	436	423	578	483	279	293	569	397	150	278	49	155	270	379	836	293			212	977		149	188	184	185	88
1871	500	707			911	1037	1363	1943	989	1254	661	526	358	282	1152		752	597	313	502	473	421	358	769	827	1574	1183	734	495	1147	839	600	915	333	515	431	763	1351	737			411	1947		457	445	424	479	350
1872	298	501			396	601	977	1091	497	742	429	308	219	139	1129		450	412	152	239	255	232	230	514	673	712	555	615	285	799	627	406	576	200	358	363	547	1116	603			673	1163		286	310	362	315	262
1873	186	428			304	506	960	1087	433	618	247	191	52	88	1190		524	288	113	200	158	156	162	415	553	811	632	396	239	773	693	251	379	130	286	272	628	1221	357			723	964		167	262	262	136	57
1874	415	551			365	627	933	1159	753	658	449	395	196	165	1226		685	357	207	306	316	282	240	471	710	894	703	810	363	1005	783	393	534	266	447	406	774	1120	642			537	741		372	343	436	218	254
1875	224	414			298	334	816	901	538	488	397	329	166	141	1223		423	279	144	187	213	195	135	406	561	678	452	613	290	827	690	311	405	224	365	301	591	663	573			362	540		322	253	300	221	154
1876	404	540			452	514	1007	1382	695	729	414	312	150	179	1233		605	417	203	276	303	220	216	487	697	1206	731	630	420	1009	964	274	518	257	419	440	736	914	663			350	610		394	336	496	355	171
1877	453	641			534	647	1236	1290	873	978	413	332	179	225	1460		706	547	247	377	525	313	289	510	796	1441	842	830	445	1116	784	444	503	301	462	677	1059	885	836			606	566		528	403	730	382	251
1878	287	548			694	652	1084	1145	722	798	406	295	112	120	1164		499	418	205	293	352	222	206	372	551	1296	898	638	504	923	584	308	419	278	381	539	918	801	852			556	545		403	343	488	360	166
1879	435	530			538	610	1176	1096	734	733	342	237	51	119	1383		465	502	131	163	326	258	266	440	698	1149	718	572	427	1142	737	318	489	307	616	496	762	741	830			365	473	643	476	332	485	327	103
1880	561	507			562	577	988	966	719	682	261	228	137	111	1182		435	465	137	242	279	285	273	347	542	962	644	654	477	1211	756	295	465	260	584	472	687	645	640			348	489	640	507	317	541	346	166
1881	597	531			498	611	972	811	795	937	284	267	124	137	1234		467	451	193	332	266	256	220	387	550	763	581	610	403	969	769	296	584	287	801	405	635	671	900			469	453	735	493	335	799	366	211
1882	435	455			518	641	965	827	646	736	314	229	55	53	1078		499	507	60	153	238	226	173	264	567	656	535	468	349	733	725	266	601	393	590	395	640	575	649			305	489	670	328	285	549	338	89
1883	499	448			493	567	797	781	554	622	291	214	179	84	1052		472	411	149	174	247	236	168	241	546	602	523	536	331	975	681	274	715	344	477	468	572	694	713			249	553	715	337	282	430	233	200
1884	557	591			639	533	1236	1085	798	1111	459	464	234	153	1347		699	545	261	332	309	347	240	363	831	797	629	749	397	1244	724	432	648	468	784	526	619	654	1139			339	873	958	519	380	791	293	210
1885	117	217			149	117	421	547	204	285	140	145	8	0	674		246	251	0	0	92	85	180	128	280	273	236	197	180	448	412	136	275	191	239	246	200	242	335			82	156	183	108	128	167	30	0
1886	535	545			469	464	1352	956	898	937	352	370	273	205	1590		878	753	214	346	320	275	273	337	593	725	673	777	563	1062	998	455	575	383	364	600	541	468	792			213	818	746	498	353	755	323	193
1887	387	478			662	478	1075	840	838	845	448	336	145	115	1677		567	532	184	249	267	216	224	281	416	687	577	655	360	810	667	369	443	396	373	384	398	642	685			417	844	758	354	316	435	168	223
1888	449	596			889	587	1321	918	991	1415	540	415	289	103	2255		804	655	177	280	377	277	292	257	600	737	655	626	563	925	901	519	702	641	516	599	672	832	1006			443	1159	1218	440	449	660	242	196
1889	317	489			660	545	1153	794	753	1776	316	299	107	42	1947		630	650	155	225	275	240	126	237	613	659	553	562	547	892	957	311	395	403	345	424	454	743	860			314	460	646	363	539	679	165	182
1890	221	271			327	316	664	494	360	713	167	133	0	0	1281		278	337	7	160	127	68	24	149	290	325	204	306	301	537	620	162	171	132	154	214	218	350	486			86	194	299	187	269	258	44	0
1891	517	653			1366	763	1210	1261	1163	1601	475	502	373	214	2233		904	619	375	446	608	544	252	511	735	806	734	771	831	1360	1234	430	710	540	390	720	605	796	1353	515		459	907	957	479	312	758	383	307
1892	504	605			956	633	1177	1098	894	1358	597	433	260	116	2230		989	635	212	279	481	558	188	479	646	740	591	704	643	1085	1110	324	568	467	397	585	773	913	1093	428		566	1237	1382	504	445	628	299	289
1893	418	496			726	578	972	700	975	1097	371	311	159	76	1911		800	436	127	204	496	341	182	314	450	595	535	599	548	865	703	220	499	311	302	547	688	1142	779	384		519	1125	1233	477	408	535	225	257
1894	611	731		964	1064	1056	1548	1533	1731	1864	489	471	334	128	2079		1005	713	236	412	693	521	314	357	570	913	1006	968	985	939	1194	437	870	604	495	842	1736	1319	940	545		602	1159	1299	876	415	937	271	479
1895	624	777		1055	1092	926	1873	1768	1966	2658	447	445	340	151	2264		841	667	233	354	651	691	217	400	617	1024	1253	852	1105	973	1526	407	672	697	729	813	1818	1416	1087	895		840	1003	1709	827	324	1995	319	533
1896	525	684		829	679	735	1450	1255	1301	2374	375	221	179	84	1948	1807	626	502	157	222	461	535	136	341	487	705	920	593	738	799	1526	304	598	568	659	591	1109	869	1196	687		499	883	1249	584	276	2054	230	476
1897	0	258		238	262	290	675	601	412	737	62	0	0	0	913	851	240	221	0	0	96	56	0	45	108	264	334	175	311	320	793	0	305	145	162	161	312	289	281	273		0	174	249	141	157	848	116	0
1898	471	387		280	476	406	1081	1161	763	1094	291	323	186	101	1481	1349	646	430	209	270	387	291	116	446	546	512	724	698	695	961	1158	366	634	338	245	461	717	291	841	541		255	1186	1400	437	179	703	222	382
1899	594	612		389	1087	868	2276	2092	1410	3337	457	538	354	128	2280	2111	921	727	334	418	492	496	276	592	847	973	1257	894	793	1277	1245	321	863	447	641	774	1135	643	1553	749		427	1830	1951	576	230	1059	480	582
1900	407	497		406	951	763	1857	1509	1089	3198	289	263	182	33	2092	1820	884	932	230	258	448	349	215	454	608	726	852	683	694	1076	1086	254	617	386	400	521	803	740	1488	601		336	1010	1360	354	104	854	488	444
1901	467	374		472	1008	952	2181	1062	1156	3331	397	221	164	161	2085	2143	998	1164	183	292	489	431	209	449	572	825	1005	759	655	1046	1117	263	781	379	313	417	990	1020	1297	778		280	1375	1633	461	375	665	486	400
1902	621	612		547	1573	1185	2371	2070	1915	4045	580	528	243	293	2595	2655	1138	1512	288	362	971	818	327	617	790	1196	1559	1004	867	1486	1420	541	725	635	580	741	1246	1294	1718	849		550	1887	2393	776	336	645	755	417
1903	429	787		527	1007	822	1626	1533	1536	2632	366	313	179	184	2312	2238	912	937	269	340	599	613	179	460	646	855	886	1053	523	896	1007	398	698	374	290	533	904	1129	1602	745		654	1306	1556	485	209	526	474	291
1904	666	928		757	1276	1332	1979	1885	1795	3491	557	463	272	258	2511	2379	1347	1338	290	448	796	962	259	798	1169	1505	1859	1303	819	1283	1265	533	1415	855	767	782	1422	1319	1940	883		769	1884	2440	700	299	459	409	362
1905	464	647		568	921	881	1478	1473	1212	2346	338	359	278	160	2264	2196	1188	1183	288	344	718	688	262	551	784	1006	1426	1417	611	1140	1225	436	1083	492	507	535	1529	892	1837	706		532	1456	1753	566	311	311	264	311
1906	227	731		448	804	684	1141	1304	1264	2048	304	322	122	145	1599	1598	908	647	238	230	836	441	107	313	538	466	774	717	339	657	732	364	2090	365	250	351	843	670	1328	530		419	1204	1502	335	330	173	203	208
1907	316	645		469	1000	762	1680	2289	1407	1961	424	420	205	181	2219	2119	1259	961	364	300	573	517	248	419	785	687	1300	1016	584	1025	972	541	3529	585	541	449	1290	756	1459	685		485	2023	2489	372	389	148	233	267
1908	335	642		550	1065	911	1501	1925	1565	1823	293	349	219	108	1964	1936	984	977	303	272	558	524	265	421	672	635	992	1215	601	1036	839	540	3481	617	731	382	1092	868	1345	681		342	1813	2145	434	534	138	74	236
1909	359	631		553	1103	785	1330	1602	1416	1222	222	238	201	98	2046	1896	808	828	210	268	473	491	223	438	492	518	763	1197	524	959	847	511	2091	331	472	379	873	900	1516	596		434	1720	2611	384	438	230	190	173
1910	385	482		511	1095	644	1567	2096	979	1138	235	318	198	86	1579	1386	771	824	181	212	459	441	178	344	381	456	811	982	420	807	1185	451	2018	291	398	390	646	725	1392	528		466	1543	2038	385	364	87	79	174
1911	214	689		673	1112	546	1769	1633	1170	1110	243	314	239	199	1807	1480	859	807	212	289	466	475	251	358	543	568	759	1059	507	1132	1146	589	1525	303	476	431	828	545	1359	596		303	2096	2649	431	445	236	203	173
1912	306	810		784	1265	603	1571	1588	1061	1136	368	399	328	267	1814	1381	882	697	335	289	791	622	208	342	712	696	740	816	461	877	998	658	1530	442	652	545	832	683	1060	632	1134	363	2248	3150	439	607	231	240	238
1913	116	372		507	781	340	1138	1148	712	721	184	151	137	158	1435	1273	491	439	141	249	719	407	82	190	363	387	375	440	255	400	650	237	880	275	259	196	469	525	562	350	722	231	1752	2289	211	161	165	80	130
1914	70	255		378	495	198	915	1217	583	629	166	181	122	145	1015	1065	636	589	87	471	609	418	111	117	363	437	409	825	405	655	712	409	929	249	286	113	358	325	535	370	658	41	1350	1741	144	202	115	110	53
1915	550	543		711	1291	653	1955	2661	2591	1476	431	425	322	307	1863	1865	1182	964	322	452	1120	777	211	233	711	712	815	1079	784	1221	1283	998	2091	728	796	652	2120	706	877	495	1142	286	2638	3266	499	533	341	237	182
1916	323	503		462	1006	527	1807	1992	1900	1659	280	301	173	221	1633	1693	807	556	272	616	899	551	92	241	543	665	698	717	505	1115	1006	571	1205	368	465	444	1209	730	959	484	1155	306	2143	2852	306	410	273	167	159
1917	295	702		598	1270	597	2608	2012	1907	1936	400	374	192	276	2193	2072	636	737	250	629	924	590	192	194	511	721	656	882	575	1131	984	641	1062	370	581	513	1049	772	974	557	1341	392	2582	3115	352	450	364	227	191
1918	283	721		844	1255	568	2768	2427	1172	1330	396	418	173	328	1835	1935	579	808	208	603	849	616	198	155	551	727	756	752	391	974	882	641	1429	445	556	473	850	660	853	436	1025	238	2075	2290	354	310	347	111	142
1919	176	490		523	779	329	1803	1646	675	806	230	186	93	155	1138	1235	279	291	67	361	543	313	49	71	268	408	443	510	223	572	578	254	414	195	276	155	371	501	582	291	617	145	1405	1739	148	124	156	75	81
1920	387	734		809	780	398	2183	2144	866	949	216	177	177	196	1616	1595	465	473	116	487	705	433	110	175	450	523	603	686	484	859	857	387	601	220	291	244	663	639	598	482	785	164	2628	3083	250	266	119	126	37
1921	585	958		777	867	380	2354	2382	1247	1978	382	398	206	266	1837	1830	478	537	210	520	1263	566	189	210	515	690	615	692	536	915	1333	701	1324	361	517	512	744	873	913	507	1136	188	2708	3151	411	391	253	208	200
1922	748	1142		837	1087	555	2844	2928	1465	2937	472	551	280	454	2320	2017	639	876	256	564	1341	905	228	334	758	1113	840	797	599	1377	1352	813	1692	443	733	807	1280	1218	1196	581	1472	376	3634	4610	528	500	363	244	216
1923	359	906		820	788	478	2213	2669	1319	1981	384	452	248	313	1879	1620	593	915	221	478	1050	744	276	251	581	849	656	963	605	1102	1065	889	1769	412	659	698	1097	896	1062	537	1090	287	2945	3738	399	361	337	204	147
1924	236	494		673	619	394	1752	2835	809	1450	258	281	140	278	1585	1325	447	573	153	353	695	572	134	170	443	607	479	805	428	1114	697	496	871	192	365	336	656	618	854	447	953	159	1786	2506	274	224	207	156	143
1925	251	441		771	735	369	1643	2669	899	1172	360	423	245	300	1648	1403	469	513	171	282	722	677	143	275	636	665	638	915	243	1052	676	664	1188	334	445	385	666	798	1106	476	1117	185	2212	2847	386	375	738	665	178
1926	369	571		967	927	526	1600	2744	993	1661	434	592	356	325	2318	1759	663	513	235	398	828	788	339	384	646	1197	1666	1172	430	1620	823	905	1747	355	615	591	1125	723	1386	556	1355	375	2652	2798	606	462	1612	752	253
1927	178	356		541	674	362	1074	1755	551	845	267	363	135	136	1994	1533	446	460	151	239	667	601	178	253	535	591	712	760	314	1326	776	452	866	267	426	330	597	714	1224	405	1056	219	2161	2552	284	221	785	510	159
1928	305	349		541	812	528	1289	1991	904	1048	275	426	253	308	2091	1659	560	696	254	392	642	655	328	314	543	587	708	998	527	1652	1072	703	1085	364	699	447	1087	1038	1312	663	1279	407	3338	3117	443	388	873	475	165
1929	394	402		686	1090	607	1453	2341	1225	1781	369	501	402	401	2242	1810	838	1182	257	425	763	942	450	377	739	880	1063	1334	619	2234	1159	853	1792	484	734	777	1607	2113	1562	728	1331	893	3023	3330	840	630	1189	470	234
1930	0	169		290	288	191	688	770	263	415	108	126	39	75	864	781	300	354	36	111	445	284	124	119	212	188	260	483	310	828	536	229	447	126	171	144	450	659	510	423	557	397	616	798	167	113	562	118	54
1931	269	267		407	404	204	761	1172	464	759	210	185		156	1197	1056	351	330	85	212	611	462	206	234	376	342	475	542	386	1007	759	427	775	277	294	298	520	859	596	576	683	412	1431	1816	319	270	536	305	151
1932	369	418		521	796	428	1395	2150	906	1422	499	519		374	1528	1211	747	669	250	453	838	836	333	395	670	762	851	1238	633	1902	1213	813	1322	462	576	596	863	1189	1279	803	1147	503	2359	2989	561	529	1317	355	180
1933	380	479		683	1052	615	1903	2603	1076	1448	475	532		251	1879	1409	756	779	253	385	1304	962	300	412	642	797	847	1428	757	2065	1212	1451	1760	679	661	605	951	2437	1850	722	1620	906	3062	3005	477	442	2472	404	158
1934	307	447		587	813	565	1497	1719	857	1055	271	305		221	1496	1152	614	627	136	290	1170	830	240	301	543	562	788	1145	627	1800	1072	909	1201	401	381	553	762	2211	1398	723	1255	812	2595	2448	476	303	1977	266	178
1935	291	392		424	702	493	1293	1385	859	934	353	421		251	1524	1541	487	496	185	302	913	759	245	349	542	674	684	1264	684	1566	1053	962	1343	426	515	538	489	1271	1355	716	1239	693	1796	2173	504	499	1806	355	213
1936	170	315		360	479	386	978	912	529	576	290	212		126	1187	1177	304	441	55	158	618	542	149	291	459	519	447	864	368	1049	782	711	772	302	336	289	405	778	811	503	866	365	1362	1620	231	154	1120	366	0
1937	240	313		346	552	394	746	853	518	560	265	178		124	1299	1069	317	309	161	242	563	423	162	240	396	460	440	757	446	998	748	677	620	276	162	347	394	889	711	442	715	290	1746	1839	274	266	1869	593	84
1938	209	335		367	537	336	535	831	410	412	243	178		185	1362	1051	344	355	79	173	647	562	159	284	375	479	458	783	369	1161	754	654	675	416	243	326	517	775	699	368	928	278	1598	1737	235	305	2608	568	177
1939	402	317		395	762	413	789	1209	664	694	215	70		281	1689	1142	564	599	205	271	929	754	199	321	513	654	703	985	501	1291	1074	695	929	527	268	420	671	943	811	473	873	431	2217	2559	368	476	1972	536	145
1940	475	505		618	971	577	1151	1468	908	958	276	395		291	2311	1629	624	725	295	297	1431	1063	313	387	682	914	991	1062	584	1453	1065	963	1213	879	617	823	814	1321	1071	699	1012	661	2849	3535	507	616	2140	638	149
1941	590	482		806	949	638	704	1747	1180	1282	418	234		305	2411	1463	670	1034	196	292	1534	1249	390	297	601	1061	1219	882	550	1189	1079	1076	2069	988	1186	794	1045	1694	979	519	782	1148	2871	3833	452	491	2084	532	291
1942	665	692		1149	1060	677	1838	1542	1058	1694	357	304		205	2507	1531	460	776	252	306	1668	1336	291	263	544	969	1083	1236	634	1464	1053	1010	2156	921	1022	815	1117	1537	1035	545	991	1422	3051	3783	483	469	3407	592	216
1943	366	615		639	699	506	1381	1131	628	921	236	204		87	1644	1073	383	647	72	221	882	1015	201	183	462	565	810	883	498	1168	708	535	1069	567	596	546	700	1072	1023	503	1032	1903	2174	2196	473	428	2519	477	186
1944	423	579		569	705	549	1502	1503	911	1109	240	143		163	1566	1197	367	651	142	261	1031	1052	199	189	397	555	733	756	384	971	655	451	682	415	549	447	552	1226	1083	370	1088	1921	1742	2253	364	125	2368	459	190
1945	560	673		547	767	526	1256	1615	874	1228	229	157		173	1553	1056	382	669	138	261	1103	1110	249	204	497	694	906	872	332	979	779	500	800	405	301	475	616	1094	1006	431	1074	1756	1333	1809	258	216	2074	393	90
1946	499	754		817	928	660	1355	1536	1285	1637	273	242		225	1721	1242	486	954	238	314	1469	1266	355	291	630	760	931	1049	478	1202	890	865	2016	533	347	705	773	1015	1131	407	917	1295	2392	2353	292	311	2035	468	183
1947	516	919		1081	954	637	1395	1912	1297	1585	259	250		220	1925	1332	619	1033	256	329	1561	1253	377	329	629	829	991	957	621	1168	904	1166	2251	639	620	845	958	1209	1355	478	879	1227	2662	2804	326	313	2080	407	209
1948	484	685		739	709	495	1041	1637	910	1165	227	140		113	1500	976	571	888	181	195	878	791	304	243	477	554	745	818	508	869	863	992	1351	688	784	550	621	992	1226	426	752	1160	1984	2103	242	263	1628	265	175
1949	538	1011		911	916	731	1777	2554	1397	2436	262	242		206	1806	1300	670	1171	273	302	1309	1063	577	341	720	710	1071	1078	726	1170	1009	1236	1509	568	686	547	649	1394	1402	541	938	1162	2848	3084	331	419	1776	366	259
1950	217	564		642	874	617	1349	2008	959	1971	128	108		122	1189	1124	408	942	51	242	888	651	425	218	403	504	694	963	426	795	802	622	719	432	304	243	294	797	986	477	754	546	1614	2056	68	167	746	172	141
1951	435	503		770	1094	612	2129	3185	1083	2841	246	314		266	1623	1396	528	1061	220	339	1457	821	472	285	554	716	958	693	535	925	842	990	821	487	298	402	631	1111	1370	413	782	533	2261	3263	320	481	908	326	200
1952	202	322		539	735	442	1331	1847	683	1356	192	225		70	1151	1050	420	875	109	295	844	507	252	151	454	481	560	840	415	690	542	569	627	449	279	347	437	710	985	370	644	427	978	1449	195	260	759	341	226
1953	436	770		869	996	547	1783	2590	1061	1887	266	234		294	1757	1499	504	1441	201	288	1302	739	490	355	637	656	885	880	674	1007	877	846	1044	518	614	453	499	910	1287	426	701	581	1968	2864	258	365	565	303	259
1954	361	451		1014	799	604	2104	2069	1250	1383	132	206		185	1494	1338	570	1270	156	233	1006	579	277	272	477	460	631	837	512	968	779	693	930	669	368	350	294	2506	954	366	543	466	1573	1870	216	262	451	295	170
1955	338	482		1018	705	534	1903	1792	1115	1438	211	188		215	1359	1061	727	1032	164	262	927	521	491	262	562	547	779	782	487	766	878	643	780	557	497	288	199	2020	934	341	643	310	1775	2328	222	253	490	276	158
1956	390	403		627	694	492	1967	1578	1052	1348	260	245		237	1336	995	639	1071	160	261	1180	504	364	188	454	634	853	659	367	624	736	579	769	416	488	262	226	1339	920	339	622	329	1640	2366	272	262	730	293	158
1957	321	634		847	1042	661	2825	2440	1421	1876	420	424		318	1842	1584	967	1604	230	275	1318	678	431	321	638	1063	1265	917	365	820	1142	1178	1512	987	1207	437	453	2004	1333	383	894	980	1495	2755	321	375	2664	450	248
1958	203	474		544	625	390	1550	1485	790	1080	262	275		73	1440	1160	661	1241	47	141	879	463	230	179	398	619	787	855	322	341	794	692	909	356	499	364	242	1197	1027	341	680	483	947	1615	174	188	2248	301	90
1959	279	641		536	609	391	1773	1527	887	1557	262	248		150	1362	1037	665	1278	135	262	779	552	190	226	496	541	641	676	391	380	750	794	932	309	469	437	231	845	1077	334	687	763	1178	1892	283	309	1665	268	83
1960	0	314		404	379	210	1161	882	433	689	117	153		0	945	627	584	681	0	71	1028	284	81	113	183	169	349	468	267	307	506	341	542	166	155	204	122	576	551	253	480	436	1010	1677	0	0	965	173	175
1961	387	610		733	830	529	2127	1837	822	1217	390	689		175	846	533	1113	964	212	334	1401	757	371	193	471	423	829	723	353	484	870	691	862	596	443	460	462	772	1063	434	876	311	1753	2435	318	249	1319	122
1962	478	616		825	766	510	1470	1387	621	873	470	570		135	628	580	805	767	55	177	1086	936	405	312	328	562	889	767	311	472	755	539	648	423	457	626	579	761	914	518	713	387	570	902	409	349	487	236
1963	544	1186		1493	751	483	1568	1609	814	1351	254	370		71	638	888	836	864	172	265	979	1452	163	474	593	540	769	609	320	392	780	522	592	419	311	1406	807	1012	1132	429	757	489	578	595	316	355	562	376
1964	753	1831		2137	878	597	1176	1156	858	1301	392	535		250	557	982	1307	727	153	274	984	1670	203	592	614	1024	1022	615	363	433	783	634	807	986	569	1340	690	1309	1247	374	741	426	758	776	563	286	839	185
1965	748	1634		1935	827	488	1466	1452	726	907	301	530		339	504	863	1004	629	27	205	974	1158	190	635	592	881	993	610	436	215	850	463	622	792	477	976	607	1206	1211	299	862	259	1157	552	526	352	848	313
1966	1158	2330		2275	932	572	2033	1701	858	1172	320	514		260	789	1114	3429	793	184	307	1564	1759	252	601	746	1411	1541	754	461	509	1052	863	1004	1215	243	1375	703	945	1097	362	747	404	2401	1040	731	603	1642	708
1967	849	1549		1891	568	469	988	753	525	620	57	130		120	677	918	1726	601		120	763	988	84	387	627	795	970	555	267	252	681	478	586	870	525	718	444	844	739	435	714	363	1444	1360	642	452	1497	672
1968	1017	1194		1794	608	326	1090	1057	747	853	53	589		206	610	962	2051	681		202	1047	1299	291	436	815	915	1445	799	419	480	997	885	937	850	443	1011	741	566	681	602	787	370	1480	3087	656	473	2076	786
1969	899	1214		1686	393	252	934	570	566	601	49	302		67	1126	1109	1304	578		84	987	1345	136	375	733	613	1027	799	291	308	838	807	1050	647	401	711	384	472	576	600	557	346	2241	3048	486	529	3237	731
1970	765	1178		1911	376	243	1006	476	382	520	49	140		117	1422	1055	1187	497		131	887	995	148	231	456	456	787	542	321	339	686	596	640	429	334	697	284	551	535	511	653	250	2077	2761	359	456	3263	713
1971	529	1458		1742	499	310	874	1016	311	670	161	76		159	1539	899	1634	497		119	1163	922	197		443	467	676	769	374	375	837	689	778	485	427	1145	342	521	734	568	665	563	2957	2918	527	399	3457	491
1972	380	1011		1042	492	248	669	961	254	475	161	110		117	1284	1157	897	446		38	872	863	151		418	509	633	796	370	359	709	641	777	485	359	1636	466	499	738	636	585	335	1734	1575	515	443	2466	559
1973	753	926		1388	421	248	604	853	346	531	159	98		99	1382	1771	636	319		70	657	683	191		376	494	662	537	339	353	735	421	576	515	406	2401	453	525	693	694	528	247	1341	1746	464	385	2264	318
1974	1039	677		937	509	388	419	918	517	726	132	166		90	1429	2330	1051	410		110	1080	895	282		593	614	886	578	525	469	1109	706	873	585	597	3359	910	771	1087	815	947	326	1558	2291	622	457	1617	280
1975	803	466		509	493	422	581	631	360	468	60	178		164	1962	3837	992	519		85	1020	852	286		333	598	741	865	446	607	774	552	584	459	552	2084	938	1557	1168	820	788	749	1811	2331	623	534	2179	288
1976	1004	561		644	511	393	905	655	517	623	56	292		206	2551	5620	933	550		92	1165	860	343		414	646	801	755	480	531	1036	448	582	455	456	1711	1127	1344	777	598	772	552	2204	2573	822	439	2724	364
1977	2273	617		793	311	180	592	257	132	228	0	12		33	2201	5385	335	189		0	640	307	59		81	271	478	485	191	321	565	192	362	237	144	1130	499	510	500	540	369	0	807	1362	515	207	1870	488
1978	3906	723		822	677	436	1383	1194	900	1045	298	351		125	2993	4484	890	782		251	1153	1290	437		697	934	1241	853	366	1001	1530	1029	1380	480	518	1591	1019	701	990	557	931	732	2188	3203	1078	769	2719	550
1979	4358	762		945	448	301	1196	926	676	846	178	207			3230	3571	705	614		127	1012	990	209		376	639	778	790	514	768	1124	480	659	351	466	1110	578	804	1052	424	763	558	2193	2692	817	715	2208	402
1980	4835	1674		1554	729	486	1100	863	578	1165	172	280			3706	5235	1643	721		209	1403	1607	322		483	1153	1334	783	478	1081	1522	800	1199	599	1532	1251	631	768	1143	687	881	668	2793	3205	1054	765	2017	798
1981	4844	3375		2556	490	337	977	817	622	620	73	176			4745	4797	1192	569		98	1048	1010	185		388	793	1104	950	486	1291	1329	558	951	576	1019	954	510	648	1160	615	915	378	2286	2158	1070	654		658
1982	3823	1635		1137	378	222	580	517	306	470	87	112			2994	3384	736	359		97	716	677	230		334	708	784	1022	319	1064	913	336	627	347	722	718	368	314	1013	674	752	312	990	1344	1213	664		749
1983	1985	744		557	122	107	265	112	69	97	0	108			2364	2187	270	127		0	281	270	29		110	261	349	425	66	528	358	201	322	231	396	304	104	0	365	477	286	157	504	698	590	365		61
1984	4328	659		885	463	269	768	703	352	654	85	105			4207	3085	652	510		9	562	702	236		402	703	860	869	471	1368	907	493	1086	233	686	743	399	45	779	632	686	225	1083	1261	925	678		153
1985	4339	1028		1509	455	345	1272	775	409	713	257	186			5250	3356	583	773		108	662	759	230		480	820	970	855	452	1899	1056	557	1073	265	469	705	524	262	1072	596	729	342	1303	2271	955	694		112
1986	2859	1136		1303	288	251	709	462	252	406	149	82			2942	1909	401	533		0	450	544	58		172	613	634	779	233	1534	730	263	471	133	263	443	644	235	906	623	527	339	1363	1536	1109	678		138
1987	3019	2087		1704	381	220	693	502	387	447	185	198			2715	1851	411	459		126	476	581	134		341	834	764	696	237	1801	823	376	711	210	171	603	597	344	813	829	425	409	1770	1965	1256	781		276
1988	3732	2797		1574	419	244	848	496	674	709	185	329			2258	1841	462	535		149	498	661	174		420	799	871	896	336	2393	938	425	638	234	231	534	438	358	903	835	481	308	1960	2489	1174	843		382
1989	3460	2581		1523	369	265	695	462	601	594	182	191			1805	1598	652	669		89	567	601	133		441	648	705	783	365	2304	923	327	549	258	245	510	998	389	882	1360	526	353	1687	2161	1173	920		201
1990	4709	2552		1623	602	421	792	586	1057	1329	270	290			2128	2172	1339	1314		249	985	1266	340		637	1021	1211	965	662	2839	1542	766	2415	543	726	669	1321	749	2192	1793	776	592	2365	3767	1825	1418		216
1991	4321	3507		2280	450	428	688	601	1024	1539	309	292			2874	3033	1442	2041		179	1325	1483	409		532	1609	1396	1300	609	3000	1984	1175	1958	608	1300	423	594	1151	3665	1781	1088	565	2714	3361	3015	2163		209
1992	2615	2690		1580	325	319	566	285	836	1188	229	205			1814	2023	696	1240		136	778	796	623		346	1036	863	969	469	1545	1291	478	709	400	454	288	373	1003	2219	1026	689	471	1409	2059	1828	1385		155
1993	2056	2228		1397	298	255	487	217	590	732	147	139			1652	1833	513	1239		85	630	684	500		524	965	830	1506	553	1962	1123	570	666	433	389	483	736	436	1772	1247	500	409	1140	1550	1398	1170		236
1994	2177	1748		1397	330	323	396	203	448	458	245	231			1351	1765	377	1168		90	550	594	472		470	851	943	1072	439	1697	994	445	475	398	304	409	480	430	1948	1192	569	399	1096	1374	1269	1317		273
1995	2008	1476		1438	322	310	501	275	549	476	194	260			1189	1445	369	2141		37	657	621	482		698	860	977	1242	491	1922	1073	544	669	522	323	572	994	339	1743	1614	542	348	1461	1920	1187	947		291
1996	2335	967		1540	377	323	679	314	621	524	208	256			1366	1938	441	3164		90	759	660	306		740	748	787	1729	596	2002	972	581	780	523	516	602	920	388	1893	1763	573	379	1515	2131	1350	1227		213
1997	2427	673		991	390	421	397	284	768	841	317	407			1774	2296	751	2911		212	982	905	617		812	760	1082	1278	683	1009	1533	766	896	497	617	717	1046	665	1949	1745	203	752	1905	2180	1679	1366		254
1998	2842	804		1774	440	440	572	355	1116	1208	335	440			2193	2837	854	3545		163	1208	984	869		774	973	1186	1118	1082	470	1883	1077	1212	540	949		851	1969	2186	1985	715	668	3033	2851	2473	1843		188
1999	2729	578		2122	454	538	1294	452	1144	1408	540	671			2763	3067	801	3249		188	1307	1092	977		765	1272	1542	1239	887	487	1625	980	1301	720	828		694	2799	2134	1472	716	1031	2886	2576	2596	2004		253
2000	2831	766		3080	578	701	2436	680	1322	1554	466	567			3381	2677	872	3312		220	1427	1486	957		911	1150	1288	2585	992	541	1953	862	1211	596	875		661	2371	1865	1073	726	1423	2732	2477	2710	2809		97
2001	3444	1368		3323	554	745	2544	736	1463	1633	504	686			3807	2954	631	1181		233	1240	1126	596		935	1032	849	2413	737	511	1933	801	1266	453	758		837	2085	1546	969	578	885	2222	2730	1884	1920		165
2002	4011	1607		2786	712	1149	2425	850	1611	1792	666	788			1440	3509	743	965		244	1677	1363	678		981	1470	1297	2716	874	706	1949	1100	1747	667	1288		1177	2445	1725	1007	761	952	1959	3555	2048	2112		187
2003	3701	1686		2947	591	1100	2853	1066	1765	1529	460	448			2765	3103	582	1070		273	1053	975	660		907	1350	1175	2797	954	736	2031	882	1394	552	1165		1327	1903	1379	981	805	834	1518	3631	1763	1704		106
2004	3682	1306		2642	567	1055	2503	828	1420	1375	547	620			3816	2406	1061	630		304	1482	1151	601		894	1079	1274	3639	929	705	2089	874	1219	640	1042		1607	1255	1512	908	860	678	1370	3391	1593	2196
2005	3831	1373		2559	488	918	2172	764	1135	972	431	581			4714	2630	566	925		245	1300	931	385		1136	1181	1147	2737	662	938	1506	628	1194	506	853		1280	1665	1668	933	1052	313	1106	2770	1665	2627
2006	3675	1082		1725	474	885	1512	673	849	886	473	373			5105	3005	693	874		142	1068	856	468		1618	1245	1198	1998	808	838	1468	511	895	647	791		757	1794	1407	720	980	230	1766	1714	1426	1122
2007
[truncated: 7 more columns]

## Sheet: Sheet2
MAX01A	1820	607	814	617	484	707	696	864	689	548	653
MAX01A	1830	542	650	536	556	743	548	634	466	490	501
MAX01A	1840	250	370	480	485	296	359	446	556	332	716
MAX01A	1850	871	748	715	796	704	426	709	656	822	378
MAX01A	1860	458	775	784	690	661	305	402	153	238	320
MAX01A	1870	104	500	298	186	415	224	404	453	287	435
MAX01A	1880	561	597	435	499	557	117	535	387	449	317
MAX01A	1890	221	517	504	418	611	624	525	0	471	594
MAX01A	1900	407	467	621	429	666	464	227	316	335	359
MAX01A	1910	385	214	306	116	70	550	323	295	283	176
MAX01A	1920	387	585	748	359	236	251	369	178	305	394
MAX01A	1930	0	269	369	380	307	291	170	240	209	402
MAX01A	1940	475	590	665	366	423	560	499	516	484	538
MAX01A	1950	217	435	202	436	361	338	390	321	203	279
MAX01A	1960	0	387	478	544	753	748	1158	849	1017	899
MAX01A	1970	765	529	380	753	1039	803	1004	2273	3906	4358
MAX01A	1980	4835	4844	3823	1985	4328	4339	2859	3019	3732	3460
MAX01A	1990	4709	4321	2615	2056	2177	2008	2335	2427	2842	2729
MAX01A	2000	2831	3444	4011	3701	3682	3831	3675	-9999
MAX02A	1615	761	625	628	626	519
MAX02A	1620	617	782	1047	1010	1024	789	707	841	897	498
MAX02A	1630	484	769	535	472	528	567	697	566	491	523
MAX02A	1640	387	483	645	819	941	855	1037	856	916	828
MAX02A	1650	749	593	628	264	392	447	324	331	401	427
MAX02A	1660	454	515	699	601	547	758	995	850	641	970
MAX02A	1670	374	383	478	469	467	470	651	902	661	709
MAX02A	1680	504	430	497	442	462	403	456	537	433	444
MAX02A	1690	390	553	427	585	436	639	583	720	686	366
MAX02A	1700	490	682	887	459	704	406	467	642	564	366
MAX02A	1710	496	485	658	630	631	560	580	690	731	824
MAX02A	1720	533	664	744	526	307	324	416	465	345	498
MAX02A	1730	429	528	695	549	476	248	331	416	625	348
MAX02A	1740	462	506	516	661	698	404	500	448	541	334
MAX02A	1750	521	638	622	480	540	340	575	504	498	469
MAX02A	1760	339	480	300	432	467	375	389	302	443	395
MAX02A	1770	334	493	508	363	421	529	513	297	616	337
MAX02A	1780	508	612	623	550	705	776	679	697	787	490
MAX02A	1790	499	728	614	410	678	392	568	593	461	298
MAX02A	1800	448	555	665	671	305	370	359	364	399	394
MAX02A	1810	418	324	357	224	227	273	317	346	422	332
MAX02A	1820	361	487	370	370	696	718	596	443	345	397
MAX02A	1830	341	500	357	379	482	417	535	462	409	532
MAX02A	1840	317	338	590	476	419	639	696	537	246	457
MAX02A	1850	812	604	540	685	582	348	486	808	1343	533
MAX02A	1860	384	751	730	789	640	549	604	377	363	409
MAX02A	1870	316	707	501	428	551	414	540	641	548	530
MAX02A	1880	507	531	455	448	591	217	545	478	596	489
MAX02A	1890	271	653	605	496	731	777	684	258	387	612
MAX02A	1900	497	374	612	787	928	647	731	645	642	631
MAX02A	1910	482	689	810	372	255	543	503	702	721	490
MAX02A	1920	734	958	1142	906	494	441	571	356	349	402
MAX02A	1930	169	267	418	479	447	392	315	313	335	317
MAX02A	1940	505	482	692	615	579	673	754	919	685	1011
MAX02A	1950	564	503	322	770	451	482	403	634	474	641
MAX02A	1960	314	610	616	1186	1831	1634	2330	1549	1194	1214
MAX02A	1970	1178	1458	1011	926	677	466	561	617	723	762
MAX02A	1980	1674	3375	1635	744	659	1028	1136	2087	2797	2581
MAX02A	1990	2552	3507	2690	2228	1748	1476	967	673	804	578
MAX02A	2000	766	1368	1607	1686	1306	1373	1082	-9999
MAX02B	1736	288	378	494	316
MAX02B	1740	377	361	473	439	458	308	376	330	352	202
MAX02B	1750	407	538	454	478	644	348	609	467	476	366
MAX02B	1760	308	412	314	459	370	397	323	298	415	314
MAX02B	1770	282	290	305	215	289	340	338	170	419	313
MAX02B	1780	358	361	474	394	491	482	498	521	581	326
MAX02B	1790	389	524	555	562	863	446	558	316	236	183
MAX02B	1800	259	355	345	447	185	237	236	241	189	187
MAX02B	1810	349	304	386	202	240	158	203	255	288	240
MAX02B	1820	222	233	195	188	287	268	355	308	254	272
MAX02B	1830	243	246	229	323	400	-9999
MAX02C	1894	964	1055	829	238	280	389
MAX02C	1900	406	472	547	527	757	568	448	469	550	553
MAX02C	1910	511	673	784	507	378	711	462	598	844	523
MAX02C	1920	809	777	837	820	673	771	967	541	541	686
MAX02C	1930	290	407	521	683	587	424	360	346	367	395
MAX02C	1940	618	806	1149	639	569	547	817	1081	739	911
MAX02C	1950	642	770	539	869	1014	1018	627	847	544	536
MAX02C	1960	404	733	825	1493	2137	1935	2275	1891	1794	1686
MAX02C	1970	1911	1742	1042	1388	937	509	644	793	822	945
MAX02C	1980	1554	2556	1137	557	885	1509	1303	1704	1574	1523
MAX02C	1990	1623	2280	1580	1397	1397	1438	1540	991	1774	2122
MAX02C	2000	3080	3323	2786	2947	2642	2559	1725	-9999
MAX03A	1565	339	250	230	404	200
MAX03A	1570	238	218	343	447	465	479	630	479	518	703
MAX03A	1580	631	704	455	537	439	362	409	405	315	172
MAX03A	1590	296	463	419	175	334	348	365	418	252	353
MAX03A	1600	342	293	293	256	296	127	149	245	264	239
MAX03A	1610	257	356	329	370	264	218	281	318	346	208
MAX03A	1620	315	373	303	303	340	367	408	387	354	164
MAX03A	1630	254	279	266	327	248	215	296	193	150	298
MAX03A	1640	275	189	379	407	339	306	359	176	280	187
MAX03A	1650	161	133	275	125	376	375	377	437	438	326
MAX03A	1660	450	446	415	368	270	327	216	191	118	137
MAX03A	1670	29	58	140	165	154	103	137	204	63	304
MAX03A	1680	263	133	213	87	78	19	216	128	113	101
MAX03A	1690	119	226	163	238	79	274	259	269	279	141
MAX03A	1700	176	294	281	174	184	189	190	224	225	162
MAX03A	1710	259	181	253	274	293	279	401	380	361	385
MAX03A	1720	269	222	285	267	197	287	365	370	257	405
MAX03A	1730	397	448	434	385	311	464	320	504	542	284
MAX03A	1740	323	370	389	434	411	281	348	334	410	200
MAX03A	1750	278	356	291	338	415	291	436	270	321	295
MAX03A	1760	235	349	191	282	227	147	271	180	304	337
MAX03A	1770	296	300	305	246	300	330	320	192	382	353
MAX03A	1780	366	356	393	355	368	384	331	381	392	246
MAX03A	1790	238	358	294	273	329	270	337	243	188	127
MAX03A	1800	231	342	370	301	166	213	257	319	396	295
MAX03A	1810	357	351	319	268	277	197	283	296	296	170
MAX03A	1820	225	346	338	220	312	323	301	268	225	305
MAX03A	1830	295	433	414	423	511	496	560	340	403	406
MAX03A	1840	281	446	661	573	434	500	670	579	303	497
MAX03A	1850	563	468	312	291	239	243	275	297	440	269
MAX03A	1860	290	538	495	559	438	387	474	275	299	335
MAX03A	1870	311	911	396	304	365	298	452	534	694	538
MAX03A	1880	562	498	518	493	639	149	469	662	889	660
MAX03A	1890	327	1366	956	726	1064	1092	679	262	476	1087
MAX03A	1900	951	1008	1573	1007	1276	921	804	1000	1065	1103
MAX03A	1910	1095	1112	1265	781	495	1291	1006	1270	1255	779
MAX03A	1920	780	867	1087	788	619	735	927	674	812	1090
MAX03A	1930	288	404	796	1052	813	702	479	552	537	762
MAX03A	1940	971	949	1060	699	705	767	928	954	709	916
MAX03A	1950	874	1094	735	996	799	705	694	1042	625	609
MAX03A	1960	379	830	766	751	878	827	932	568	608	393
MAX03A	1970	376	499	492	421	509	493	511	311	677	448
MAX03A	1980	729	490	378	122	463	455	288	381	419	369
MAX03A	1990	602	450	325	298	330	322	377	390	440	454
MAX03A	2000	578	554	712	591	567	488	474	-9999
MAX03B	1548	582	408
MAX03B	1550	392	424	347	360	323	473	410	589	376	340
MAX03B	1560	226	996	981	926	550	476	236	216	256	168
MAX03B	1570	241	186	245	291	292	374	513	389	484	610
MAX03B	1580	497	688	447	541	352	320	378	445	291	170
MAX03B	1590	290	330	290	97	314	288	355	386	280	355
MAX03B	1600	371	276	320	301	285	158	162	242	241	215
MAX03B	1610	218	318	374	489	293	280	401	248	409	169
MAX03B	1620	283	466	303	284	298	305	310	276	304	72
MAX03B	1630	264	309	313	256	225	207	272	194	191	187
MAX03B	1640	167	98	240	257	246	228	323	115	159	101
MAX03B	1650	191	125	236	47	339	291	275	440	425	270
MAX03B	1660	327	378	273	300	263	331	237	203	127	90
MAX03B	1670	8	68	115	164	94	74	113	250	57	313
MAX03B	1680	212	92	157	121	17	0	281	221	156	92
MAX03B	1690	86	175	135	144	0	246	201	248	255	69
MAX03B	1700	137	283	355	211	219	184	199	313	259	234
MAX03B	1710	288	231	313	319	350	312	443	505	530	469
MAX03B	1720	267	370	481	390	193	307	383	441	235	435
MAX03B	1730	394	416	524	402	187	247	152	318	403	261
MAX03B	1740	285	332	339	342	279	192	321	272	447	195
MAX03B	1750	240	442	349	351	438	384	467	329	380	397
MAX03B	1760	325	410	388	451	395	286	297	307	470	409
MAX03B	1770	411	405	374	338	380	569	417	298	586	524
MAX03B	1780	440	394	370	373	451	477	433	516	517	310
MAX03B	1790	431	540	482	516	482	338	482	504	312	249
MAX03B	1800	363	385	401	405	189	317	398	369	285	276
MAX03B	1810	360	428	459	373	588	351	376	412	485	297
MAX03B	1820	306	414	376	276	354	345	412	331	277	208
MAX03B	1830	254	332	304	347	364	330	412	312	282	274
MAX03B	1840	191	346	446	441	408	652	623	640	432	640
MAX03B	1850	737	585	534	536	547	511	570	575	722	394
MAX03B	1860	447	621	583	572	590	524	648	499	496	511
MAX03B	1870	456	1037	601	506	627	334	514	647	652	610
MAX03B	1880	577	611	641	567	533	117	464	478	587	545
MAX03B	1890	316	763	633	578	1056	926	735	290	406	868
MAX03B	1900	763	952	1185	822	1332	881	684	762	911	785
MAX03B	1910	644	546	603	340	198	653	527	597	568	329
MAX03B	1920	398	380	555	478	394	369	526	362	528	607
MAX03B	1930	191	204	428	615	565	493	386	394	336	413
MAX03B	1940	577	638	677	506	549	526	660	637	495	731
MAX03B	1950	617	612	442	547	604	534	492	661	390	391
MAX03B	1960	210	529	510	483	597	488	572	469	326	252
MAX03B	1970	243	310	248	248	388	422	393	180	436	301
MAX03B	1980	486	337	222	107	269	345	251	220	244	265
MAX03B	1990	421	428	319	255	323	310	323	421	440	538
MAX03B	2000	701	745	1149	1100	1055	918	885	-9999
MAX04A	1842	1847	1830	1735	2020	2056	2085	1784	2433
MAX04A	1850	2210	1840	1476	1638	1203	1021	1107	1322	1671	1047
MAX04A	1860	914	1155	1006	1182	1076	990	1083	697	746	713
MAX04A	1870	543	1363	977	960	933	816	1007	1236	1084	1176
MAX04A	1880	988	972	965	797	1236	421	1352	1075	1321	1153
MAX04A	1890	664	1210	1177	972	1548	1873	1450	675	1081	2276
MAX04A	1900	1857	2181	2371	1626	1979	1478	1141	1680	1501	1330
MAX04A	1910	1567	1769	1571	1138	915	1955	1807	2608	2768	1803
MAX04A	1920	2183	2354	2844	2213	1752	1643	1600	1074	1289	1453
MAX04A	1930	688	761	1395	1903	1497	1293	978	746	535	789
MAX04A	1940	1151	704	1838	1381	1502	1256	1355	1395	1041	1777
MAX04A	1950	1349	2129	1331	1783	2104	1903	1967	2825	1550	1773
MAX04A	1960	1161	2127	1470	1568	1176	1466	2033	988	1090	934
MAX04A	1970	1006	874	669	604	419	581	905	592	1383	1196
MAX04A	1980	1100	977	580	265	768	1272	709	693	848	695
MAX04A	1990	792	688	566	487	396	501	679	397	572	1294
MAX04A	2000	2436	2544	2425	2853	2503	2172	1512	-9999
MAX04B	1841	1709	1663	1671	1604	1998	2311	2277	1841	2104
MAX04B	1850	2046	1728	1603	1947	1713	1336	1492	1565	1840	1123
MAX04B	1860	1196	1672	1184	1398	1147	1178	1287	889	868	612
MAX04B	1870	770	1943	1091	1087	1159	901	1382	1290	1145	1096
MAX04B	1880	966	811	827	781	1085	547	956	840	918	794
MAX04B	1890	494	1261	1098	700	1533	1768	1255	601	1161	2092
MAX04B	1900	1509	1062	2070	1533	1885	1473	1304	2289	1925	1602
MAX04B	1910	2096	1633	1588	1148	1217	2661	1992	2012	2427	1646
MAX04B	1920	2144	2382	2928	2669	2835	2669	2744	1755	1991	2341
MAX04B	1930	770	1172	2150	2603	1719	1385	912	853	831	1209
MAX04B	1940	1468	1747	1542	1131	1503	1615	1536	1912	1637	2554
MAX04B	1950	2008	3185	1847	2590	2069	1792	1578	2440	1485	1527
MAX04B	1960	882	1837	1387	1609	1156	1452	1701	753	1057	570
MAX04B	1970	476	1016	961	853	918	631	655	257	1194	926
MAX04B	1980	863	817	517	112	703	775	462	502	496	462
MAX04B	1990	586	601	285	217	203	275	314	284	355	452
MAX04B	2000	680	736	850	1066	828	764	673	-9999
MAX05A	1834	1323	1109	1039	759	1040	1304
MAX05A	1840	634	1281	1390	1214	798	1079	1540	1655	758	1325
MAX05A	1850	1456	1048	1185	1105	799	578	1011	1163	1449	717
MAX05A	1860	692	1518	1508	1522	1006	932	981	429	435	467
MAX05A	1870	365	989	497	433	753	538	695	873	722	734
MAX05A	1880	719	795	646	554	798	204	898	838	991	753
MAX05A	1890	360	1163	894	975	1731	1966	1301	412	763	1410
MAX05A	1900	1089	1156	1915	1536	1795	1212	1264	1407	1565	1416
MAX05A	1910	979	1170	1061	712	583	2591	1900	1907	1172	675
MAX05A	1920	866	1247	1465	1319	809	899	993	551	904	1225
MAX05A	1930	263	464	906	1076	857	859	529	518	410	664
MAX05A	1940	908	1180	1058	628	911	874	1285	1297	910	1397
MAX05A	1950	959	1083	683	1061	1250	1115	1052	1421	790	887
MAX05A	1960	433	822	621	814	858	726	858	525	747	566
MAX05A	1970	382	311	254	346	517	360	517	132	900	676
MAX05A	1980	578	622	306	69	352	409	252	387	674	601
MAX05A	1990	1057	1024	836	590	448	549	621	768	1116	1144
MAX05A	2000	1322	1463	1611	1765	1420	1135	849	-9999
MAX05B	1743	1056	924	731	914	892	869	559
MAX05B	1750	700	1020	1157	1011	1341	1164	1370	1198	1181	1033
MAX05B	1760	977	1437	1374	1715	1447	1175	1032	927	1255	1171
MAX05B	1770	908	1260	1242	1172	1178	1679	1358	809	1843	1619
MAX05B	1780	1488	1831	1541	1494	1978	2307	2135	2390	1954	1272
MAX05B	1790	1387	2085	1613	1700	2136	1376	1834	1363	881	557
MAX05B	1800	1131	1688	1702	2047	897	947	1325	1176	1182	1048
MAX05B	1810	1438	1179	1184	747	847	698	811	777	1258	747
MAX05B	1820	824	1207	1149	793	1668	1560	2108	1390	885	1203
MAX05B	1830	1009	1068	966	962	1255	1052	1105	832	1238	1096
MAX05B	1840	617	1089	1451	1171	1152	1334	1693	1945	890	1832
MAX05B	1850	2052	1293	1234	1180	1003	637	963	1049	1485	693
MAX05B	1860	766	1464	1348	1403	1025	1116	925	515	627	626
MAX05B	1870	433	1254	742	618	658	488	729	978	798	733
MAX05B	1880	682	937	736	622	1111	285	937	845	1415	1776
MAX05B	1890	713	1601	1358	1097	1864	2658	2374	737	1094	3337
MAX05B	1900	3198	3331	4045	2632	3491	2346	2048	1961	1823	1222
MAX05B	1910	1138	1110	1136	721	629	1476	1659	1936	1330	806
MAX05B	1920	949	1978	2937	1981	1450	1172	1661	845	1048	1781
MAX05B	1930	415	759	1422	1448	1055	934	576	560	412	694
MAX05B	1940	958	1282	1694	921	1109	1228	1637	1585	1165	2436
MAX05B	1950	1971	2841	1356	1887	1383	1438	1348	1876	1080	1557
MAX05B	1960	689	1217	873	1351	1301	907	1172	620	853	601
MAX05B	1970	520	670	475	531	726	468	623	228	1045	846
MAX05B	1980	1165	620	470	97	654	713	406	447	709	594
MAX05B	1990	1329	1539	1188	732	458	476	524	841	1208	1408
MAX05B	2000	1554	1633	1792	1529	1375	972	886	-9999
MAX06A	1789	290
MAX06A	1790	319	436	412	308	565	266	466	306	189	133
MAX06A	1800	264	441	391	437	200	318	348	281	200	211
MAX06A	1810	438	393	496	202	249	223	272	292	401	221
MAX06A	1820	237	314	307	134	366	418	564	412	198	355
MAX06A	1830	346	417	354	391	589	440	551	364	411	458
MAX06A	1840	272	498	599	581	425	589	718	751	416	682
MAX06A	1850	800	634	475	518	403	350	376	579	686	436
MAX06A	1860	410	696	651	810	542	560	613	297	337	431
MAX06A	1870	333	661	429	247	449	397	414	413	406	342
MAX06A	1880	261	284	314	291	459	140	352	448	540	316
MAX06A	1890	167	475	597	371	489	447	375	62	291	457
MAX06A	1900	289	397	580	366	557	338	304	424	293	222
MAX06A	1910	235	243	368	184	166	431	280	400	396	230
MAX06A	1920	216	382	472	384	258	360	434	267	275	369
MAX06A	1930	108	210	499	475	271	353	290	265	243	215
MAX06A	1940	276	418	357	236	240	229	273	259	227	262
MAX06A	1950	128	246	192	266	132	211	260	420	262	262
MAX06A	1960	117	390	470	254	392	301	320	57	53	49
MAX06A	1970	49	161	161	159	132	60	56	0	298	178
MAX06A	1980	172	73	87	0	85	257	149	185	185	182
MAX06A	1990	270	309	229	147	245	194	208	317	335	540
MAX06A	2000	466	504	666	460	547	431	473	-9999
MAX06B	1638	274	268
MAX06B	1640	358	213	336	425	402	321	575	301	491	464
MAX06B	1650	450	244	550	251	467	400	302	411	583	384
MAX06B	1660	360	453	540	451	312	590	472	352	273	327
MAX06B	1670	144	167	255	317	243	425	467	574	208	657
MAX06B	1680	545	311	341	232	329	222	299	370	257	282
MAX06B	1690	196	398	249	405	162	397	361	414	446	228
MAX06B	1700	316	542	568	255	528	280	382	489	402	237
MAX06B	1710	382	336	381	361	390	378	336	420	367	669
MAX06B	1720	427	402	402	276	109	285	448	406	175	406
MAX06B	1730	413	452	471	395	217	245	137	421	534	261
MAX06B	1740	320	509	631	409	457	250	563	393	398	149
MAX06B	1750	192	424	305	221	226	117	308	270	268	224
MAX06B	1760	186	329	277	346	304	260	250	177	402	327
MAX06B	1770	233	336	377	213	348	640	398	171	513	411
MAX06B	1780	349	443	438	302	586	712	547	728	700	311
MAX06B	1790	299	480	439	410	502	207	476	377	255	185
MAX06B	1800	308	589	530	615	289	377	511	373	300	322
MAX06B	1810	464	411	452	238	366	326	317	318	505	282
MAX06B	1820	290	385	370	179	355	347	559	479	197	386
MAX06B	1830	342	488	345	390	614	551	568	453	498	517
MAX06B	1840	238	510	556	627	498	534	665	692	237	605
MAX06B	1850	693	528	456	529	357	405	346	405	366	251
MAX06B	1860	318	535	382	559	387	347	381	188	203	278
MAX06B	1870	261	526	308	191	395	329	312	332	295	237
MAX06B	1880	228	267	229	214	464	145	370	336	415	299
MAX06B	1890	133	502	433	311	471	445	221	0	323	538
MAX06B	1900	263	221	528	313	463	359	322	420	349	238
MAX06B	1910	318	314	399	151	181	425	301	374	418	186
MAX06B	1920	177	398	551	452	281	423	592	363	426	501
MAX06B	1930	126	185	519	532	305	421	212	178	178	70
MAX06B	1940	395	234	304	204	143	157	242	250	140	242
MAX06B	1950	108	314	225	234	206	188	245	424	275	248
MAX06B	1960	153	689	570	370	535	530	514	130	589	302
MAX06B	1970	140	76	110	98	166	178	292	12	351	207
MAX06B	1980	280	176	112	108	105	186	82	198	329	191
MAX06B	1990	290	292	205	139	231	260	256	407	440	671
MAX06B	2000	567	686	788	448	620	581	373	-9999
MAX07A	1742	939	957	938	546	809	478	511	206
MAX07A	1750	311	614	743	484	541	381	675	523	364	279
MAX07A	1760	338	493	450	742	660	349	326	347	599	524
MAX07A	1770	375	377	491	349	303	565	428	220	632	555
MAX07A	1780	503	510	538	373	433	515	590	947	934	549
MAX07A	1790	423	819	548	430	772	308	504	360	237	102
MAX07A	1800	279	450	424	476	178	278	461	451	240	219
MAX07A	1810	336	240	295	184	251	233	250	306	456	282
MAX07A	1820	278	481	450	319	662	536	632	472	372	408
MAX07A	1830	439	736	487	472	770	635	691	464	565	726
MAX07A	1840	364	634	607	810	494	830	1372	1684	521	1058
MAX07A	1850	969	606	652	590	618	305	420	397	529	217
MAX07A	1860	180	348	299	308	228	218	206	128	48	205
MAX07A	1870	0	358	219	52	196	166	150	179	112	51
MAX07A	1880	137	124	55	179	234	8	273	145	289	107
MAX07A	1890	0	373	260	159	334	340	179	0	186	354
MAX07A	1900	182	164	243	179	272	278	122	205	219	201
MAX07A	1910	198	239	328	137	122	322	173	192	173	93
MAX07A	1920	177	206	280	248	140	245	356	135	253	402
MAX07A	1930	39	-9999
MAX07B	1736	80	201	370	284
MAX07B	1740	255	334	481	373	485	306	511	391	315	185
MAX07B	1750	125	443	364	312	341	204	551	280	310	259
MAX07B	1760	296	623	538	594	551	198	242	126	486	399
MAX07B	1770	338	279	244	100	105	229	206	108	291	271
MAX07B	1780	295	373	423	347	475	606	643	698	850	423
MAX07B	1790	312	479	489	238	406	238	301	203	151	87
MAX07B	1800	200	234	328	346	162	207	386	395	290	170
MAX07B	1810	232	231	271	153	182	171	230	285	348	204
MAX07B	1820	286	347	363	254	526	526	594	487	292	358
MAX07B	1830	415	686	405	439	684	642	582	264	450	393
MAX07B	1840	63	406	438	399	213	207	432	814	266	450
MAX07B	1850	530	394	370	347	357	126	160	241	522	245
MAX07B	1860	148	311	219	261	110	95	87	37	20	178
MAX07B	1870	51	282	139	88	165	141	179	225	120	119
MAX07B	1880	111	137	53	84	153	0	205	115	103	42
MAX07B	1890	0	214	116	76	128	151	84	0	101	128
MAX07B	1900	33	161	293	184	258	160	145	181	108	98
MAX07B	1910	86	199	267	158	145	307	221	276	328	155
MAX07B	1920	196	266	454	313	278	300	325	136	308	401
MAX07B	1930	75	156	374	251	221	251	126	124	185	281
MAX07B	1940	291	305	205	87	163	173	225	220	113	206
MAX07B	1950	122	266	70	294	185	215	237	318	73	150
MAX07B	1960	0	175	135	71	250	339	260	120	206	67
MAX07B	1970	117	159	117	99	90	164	206	33	125	-9999
MAX08A	1867	688	833	966
MAX08A	1870	846	1152	1129	1190	1226	1223	1233	1460	1164	1383
MAX08A	1880	1182	1234	1078	1052	1347	674	1590	1677	2255	1947
MAX08A	1890	1281	2233	2230	1911	2079	2264	1948	913	1481	2280
MAX08A	1900	2092	2085	2595	2312	2511	2264	1599	2219	1964	2046
MAX08A	1910	1579	1807	1814	1435	1015	1863	1633	2193	1835	1138
MAX08A	1920	1616	1837	2320	1879	1585	1648	2318	1994	2091	2242
MAX08A	1930	864	1197	1528	1879	1496	1524	1187	1299	1362	1689
MAX08A	1940	2311	2411	2507	1644	1566	1553	1721	1925	1500	1806
MAX08A	1950	1189	1623	1151	1757	1494	1359	1336	1842	1440	1362
MAX08A	1960	945	846	628	638	557	504	789	677	610	1126
MAX08A	1970	1422	1539	1284	1382	1429	1962	2551	2201	2993	3230
MAX08A	1980	3706	4745	2994	2364	4207	5250	2942	2715	2258	1805
MAX08A	1990	2128	2874	1814	1652	1351	1189	1366	1774	2193	2763
MAX08A	2000	3381	3807	1440	2765	3816	4714	5105	-9999
MAX08B	1896	1807	851	1349	2111
MAX08B	1900	1820	2143	2655	2238	2379	2196	1598	2119	1936	1896
MAX08B	1910	1386	1480	1381	1273	1065	1865	1693	2072	1935	1235
MAX08B	1920	1595	1830	2017	1620	1325	1403	1759	1533	1659	1810
MAX08B	1930	781	1056	1211	1409	1152	1541	1177	1069	1051	1142
MAX08B	1940	1629	1463	1531	1073	1197	1056	1242	1332	976	1300
MAX08B	1950	1124	1396	1050	1499	1338	1061	995	1584	1160	1037
MAX08B	1960	627	533	580	888	982	863	1114	918	962	1109
MAX08B	1970	1055	899	1157	1771	2330	3837	5620	5385	4484	3571
MAX08B	1980	5235	4797	3384	2187	3085	3356	1909	1851	1841	1598
MAX08B	1990	2172	3033	2023	1833	1765	1445	1938	2296	2837	3067
MAX08B	2000	2677	2954	3509	3103	2406	2630	3005	-9999
MAX09A	1705	701	807	919	606	311
MAX09A	1710	809	483	940	763	1077	960	784	1054	1006	1482
MAX09A	1720	946	750	1446	1033	1035	1165	1365	1207	862	1011
MAX09A	1730	992	1246	1360	1114	944	430	404	761	1020	555
MAX09A	1740	1026	864	971	802	937	624	1002	624	788	401
MAX09A	1750	530	689	714	494	384	382	815	518	436	354
MAX09A	1760	381	616	383	620	602	531	384	418	660	570
MAX09A	1770	442	509	495	405	407	650	533	341	731	611
MAX09A	1780	674	646	998	674	966	1096	878	1137	1282	748
MAX09A	1790	779	1038	843	896	1202	940	1247	920	675	391
MAX09A	1800	738	1039	1031	1288	472	745	956	813	555	615
MAX09A	1810	781	718	861	395	707	610	483	534	918	655
MAX09A	1820	659	870	700	495	897	862	1123	1083	909	938
MAX09A	1830	916	1146	1009	1038	1296	1293	1108	937	1033	1285
MAX09A	1840	807	1056	1008	1137	678	921	972	876	518	792
MAX09A	1850	894	573	587	643	543	398	639	653	852	468
MAX09A	1860	480	658	623	928	767	627	894	432	539	490
MAX09A	1870	306	752	450	524	685	423	605	706	499	465
MAX09A	1880	435	467	499	472	699	246	878	567	804	630
MAX09A	1890	278	904	989	800	1005	841	626	240	646	921
MAX09A	1900	884	998	1138	912	1347	1188	908	1259	984	808
MAX09A	1910	771	859	882	491	636	1182	807	636	579	279
MAX09A	1920	465	478	639	593	447	469	663	446	560	838
MAX09A	1930	300	351	747	756	614	487	304	317	344	564
MAX09A	1940	624	670	460	383	367	382	486	619	571	670
MAX09A	1950	408	528	420	504	570	727	639	967	661	665
MAX09A	1960	584	1113	805	836	1307	1004	3429	1726	2051	1304
MAX09A	1970	1187	1634	897	636	1051	992	933	335	890	705
MAX09A	1980	1643	1192	736	270	652	583	401	411	462	652
MAX09A	1990	1339	1442	696	513	377	369	441	751	854	801
MAX09A	2000	872	631	743	582	1061	566	693	-9999
MAX09B	1699	405
MAX09B	1700	469	742	881	398	625	466	653	798	706	370
MAX09B	1710	805	594	1187	858	1093	959	959	1054	1044	1225
MAX09B	1720	680	654	1113	875	792	870	1133	1066	864	1144
MAX09B	1730	1149	1487	1547	1264	1009	469	400	896	998	521
MAX09B	1740	757	710	866	747	1023	651	1151	735	838	451
MAX09B	1750	589	784	952	697	913	569	1066	771	524	434
MAX09B	1760	382	773	545	940	946	835	617	609	708	607
MAX09B	1770	555	637	577	444	622	873	657	328	855	752
MAX09B	1780	758	704	863	788	1158	1244	1136	1361	1517	942
MAX09B	1790	824	1094	899	937	1049	790	1079	845	608	324
MAX09B	1800	661	794	911	1175	404	524	958	865	921	1045
MAX09B	1810	1013	940	984	384	684	652	517	634	1036	898
MAX09B	1820	760	830	630	466	880	890	1000	733	622	677
MAX09B	1830	751	973	771	960	1155	1016	1049	827	889	1288
MAX09B	1840	695	1129	1140	1192	757	1132	1339	1059	706	1097
MAX09B	1850	1128	762	692	962	872	579	758	812	1311	662
MAX09B	1860	711	954	861	983	824	532	796	393	411	311
MAX09B	1870	225	597	412	288	357	279	417	547	418	502
MAX09B	1880	465	451	507	411	545	251	753	532	655	650
MAX09B	1890	337	619	635	436	713	667	502	221	430	727
MAX09B	1900	932	1164	1512	937	1338	1183	647	961	977	828
MAX09B	1910	824	807	697	439	589	964	556	737	808	291
MAX09B	1920	473	537	876	915	573	513	513	460	696	1182
MAX09B	1930	354	330	669	779	627	496	441	309	355	599
MAX09B	1940	725	1034	776	647	651	669	954	1033	888	1171
MAX09B	1950	942	1061	875	1441	1270	1032	1071	1604	1241	1278
MAX09B	1960	681	964	767	864	727	629	793	601	681	578
MAX09B	1970	497	497	446	319	410	519	550	189	782	614
MAX09B	1980	721	569	359	127	510	773	533	459	535	669
MAX09B	1990	1314	2041	1240	1239	1168	2141	3164	2911	3545	3249
MAX09B	2000	3312	1181	965	1070	630	925	874	-9999
MAX10A	1523	1626	1403	1364	1535	1405	1561	931
MAX10A	1530	1137	1088	1337	895	934	1251	1650	1532	1538	1199
MAX10A	1540	1394	1065	1394	1608	1594	1065	1514	1082	1361	1099
MAX10A	1550	975	1306	1258	1076	907	966	712	1327	1052	844
MAX10A	1560	476	1392	1252	1471	770	1134	970	887	1290	735
MAX10A	1570	805	679	973	720	1260	815	1298	978	960	1242
MAX10A	1580	1212	1219	1120	1585	1284	937	976	1111	921	535
MAX10A	1590	833	857	801	381	526	578	922	1165	695	907
MAX10A	1600	794	688	758	608	613	560	514	630	603	599
MAX10A	1610	487	582	548	659	609	422	455	412	520	222
MAX10A	1620	340	495	409	542	499	460	447	496	452	333
MAX10A	1630	416	486	271	437	273	277	494	398	366	401
MAX10A	1640	392	269	494	518	434	301	611	337	422	322
MAX10A	1650	941	765	992	415	825	618	428	663	723	504
MAX10A	1660	513	460	543	359	420	524	615	478	251	409
MAX10A	1670	146	222	345	484	346	387	413	536	192	576
MAX10A	1680	432	337	409	253	297	127	310	285	313	204
MAX10A	1690	221	359	232	355	108	445	415	505	546	243
MAX10A	1700	409	611	713	279	578	351	433	623	492	289
MAX10A	1710	413	330	456	481	545	523	601	628	606	763
MAX10A	1720	363	468	635	449	237	418	636	534	317	508
MAX10A	1730	576	706	836	697	393	269	163	392	411	248
MAX10A	1740	299	360	402	445	492	337	570	500	475	286
MAX10A	1750	366	590	532	429	323	257	612	450	466	439
MAX10A	1760	331	332	284	411	365	240	337	297	555	561
MAX10A	1770	511	620	558	555	612	829	847	389	930	622
MAX10A	1780	681	869	1101	638	673	1024	835	788	1017	548
MAX10A	1790	502	928	610	485	815	457	671	463	317	178
MAX10A	1800	369	537	527	537	224	288	437	476	387	466
MAX10A	1810	626	563	623	433	236	282	348	382	468	219
MAX10A	1820	242	332	307	80	321	362	528	513	350	450
MAX10A	1830	415	475	430	470	565	427	565	356	414	395
MAX10A	1840	271	404	427	308	331	416	561	568	338	636
MAX10A	1850	788	674	472	707	530	342	513	571	708	351
MAX10A	1860	270	522	556	535	192	243	273	125	85	170
MAX10A	1870	0	313	152	113	207	144	203	247	205	131
MAX10A	1880	137	193	60	149	261	0	214	184	177	155
MAX10A	1890	7	375	212	127	236	233	157	0	209	334
MAX10A	1900	230	183	288	269	290	288	238	364	303	210
MAX10A	1910	181	212	335	141	87	322	272	250	208	67
MAX10A	1920	116	210	256	221	153	171	235	151	254	257
MAX10A	1930	36	85	250	253	136	185	55	161	79	205
MAX10A	1940	295	196	252	72	142	138	238	256	181	273
MAX10A	1950	51	220	109	201	156	164	160	230	47	135
MAX10A	1960	0	212	55	172	153	27	184	-9999
MAX10B	1739	226
MAX10B	1740	343	379	357	378	470	318	552	508	451	270
MAX10B	1750	411	575	492	408	392	384	774	569	473	393
MAX10B	1760	308	425	384	713	824	653	629	534	877	770
MAX10B	1770	679	741	765	591	642	823	796	409	855	774
MAX10B	1780	815	983	1072	740	717	944	905	932	1140	785
MAX10B	1790	773	1038	830	724	1064	748	790	598	368	277
MAX10B	1800	529	644	655	729	369	494	673	616	668	593
MAX10B	1810	725	674	646	437	453	433	507	480	674	396
MAX10B	1820	497	580	459	312	474	503	557	467	424	494
MAX10B	1830	458	501	455	501	591	472	509	377	408	478
MAX10B	1840	339	558	554	603	597	682	741	778	597	824
MAX10B	1850	923	700	570	691	578	418	686	814	1061	489
MAX10B	1860	338	715	692	622	390	344	390	190	153	255
MAX10B	1870	63	502	239	200	306	187	276	377	293	163
MAX10B	1880	242	332	153	174	332	0	346	249	280	225
MAX10B	1890	160	446	279	204	412	354	222	0	270	418
MAX10B	1900	258	292	362	340	448	344	230	300	272	268
MAX10B	1910	212	289	289	249	471	452	616	629	603	361
MAX10B	1920	487	520	564	478	353	282	398	239	392	425
MAX10B	1930	111	212	453	385	290	302	158	242	173	271
MAX10B	1940	297	292	306	221	261	261	314	329	195	302
MAX10B	1950	242	339	295	288	233	262	261	275	141	262
MAX10B	1960	71	334	177	265	274	205	307	120	202	84
MAX10B	1970	131	119	38	70	110	85	92	0	251	127
MAX10B	1980	209	98	97	0	9	108	0	126	149	89
MAX10B	1990	249	179	136	85	90	37	90	212	163	188
MAX10B	2000	220	233	244	273	304	245	142	-9999
MAX11A	1537	1516	1683	1455
MAX11A	1540	1672	1285	1885	1839	1550	1206	1781	1579	2106	1266
MAX11A	1550	1123	1274	1428	1144	1202	1407	1371	1599	1156	679
MAX11A	1560	429	1149	1092	1395	644	667	698	811	1133	772
MAX11A	1570	771	744	1186	866	1316	1120	1445	1197	1023	1408
MAX11A	1580	1268	1233	992	1306	1107	874	1005	1128	1085	525
MAX11A	1590	761	878	770	393	563	508	724	1052	711	913
MAX11A	1600	952	1001	923	672	563	340	345	548	648	456
MAX11A	1610	382	560	554	764	718	446	456	419	522	215
MAX11A	1620	323	428	378	443	465	491	636	749	607	307
MAX11A	1630	420	468	446	423	321	246	349	268	224	258
MAX11A	1640	193	166	266	364	350	195	262	126	252	269
MAX11A	1650	254	189	324	114	266	254	231	326	400	255
MAX11A	1660	219	253	313	238	242	299	285	252	178	193
MAX11A	1670	101	144	188	224	193	219	258	302	153	286
MAX11A	1680	271	199	218	158	167	109	149	148	173	191
MAX11A	1690	125	129	208	92	191	263	251	273	215	423
MAX11A	1700	250	269	312	173	248	150	190	228	213	193
MAX11A	1710	181	170	172	157	169	197	183	204	255	260
MAX11A	1720	144	202	272	208	127	247	246	194	123	192
MAX11A	1730	195	204	249	285	351	258	230	293	320	163
MAX11A	1740	151	213	238	248	259	146	279	217	253	158
MAX11A	1750	148	264	211	186	178	154	325	197	202	163
MAX11A	1760	144	273	199	266	203	147	216	196	370	464
MAX11A	1770	343	286	242	136	225	283	238	163	302	273
MAX11A	1780	233	251	303	191	280	330	232	329	380	292
MAX11A	1790	237	343	308	306	463	264	367	266	193	139
MAX11A	1800	294	347	298	306	174	319	336	317	196	256
MAX11A	1810	345	298	326	203	290	258	312	320	383	212
MAX11A	1820	282	278	266	188	308	300	291	210	135	226
MAX11A	1830	159	215	152	179	301	260	262	226	311	337
MAX11A	1840	191	346	212	287	173	252	264	279	40	290
MAX11A	1850	348	285	296	305	275	216	294	337	385	153
MAX11A	1860	233	434	359	367	334	243	303	147	179	215
MAX11A	1870	160	473	255	158	316	213	303	525	352	326
MAX11A	1880	279	266	238	247	309	92	320	267	377	275
MAX11A	1890	127	608	481	496	693	651	461	96	387	492
MAX11A	1900	448	489	971	599	796	718	836	573	558	473
MAX11A	1910	459	466	791	719	609	1120	899	924	849	543
MAX11A	1920	705	1263	1341	1050	695	722	828	667	642	763
MAX11A	1930	445	611	838	1304	1170	913	618	563	647	929
MAX11A	1940	1431	1534	1668	882	1031	1103	1469	1561	878	1309
MAX11A	1950	888	1457	844	1302	1006	927	1180	1318	879	779
MAX11A	1960	1028	1401	1086	979	984	974	1564	763	1047	987
MAX11A	1970	887	1163	872	657	1080	1020	1165	640	1153	1012
MAX11A	1980	1403	1048	716	281	562	662	450	476	498	567
MAX11A	1990	985	1325	778	630	550	657	759	982	1208	1307
MAX11A	2000	1427	1240	1677	1053	1482	1300	1068	-9999
MAX11B	1539	1576
MAX11B	1540	2089	1379	1954	1822	1689	1145	1765	1391	2005	1112
MAX11B	1550	1157	1436	1424	1098	991	1162	659	785	570	421
MAX11B	1560	193	942	891	1158	762	663	596	681	880	470
MAX11B	1570	495	431	573	475	715	509	839	783	597	1028
MAX11B	1580	885	1011	917	1195	973	725	864	945	862	481
MAX11B	1590	709	700	700	347	500	574	664	898	645	834
MAX11B	1600	777	711	819	585	554	345	364	467	522	519
MAX11B	1610	452	541	548	726	669	468	517	435	494	210
MAX11B	1620	397	503	485	626	589	449	457	543	451	286
MAX11B	1630	349	466	309	346	302	318	346	332	236	212
MAX11B	1640	176	160	232	285	285	175	231	105	215	167
MAX11B	1650	185	87	234	86	289	294	205	368	338	237
MAX11B	1660	265	265	306	234	218	282	238	203	103	308
MAX11B	1670	72	114	197	215	221	222	226	290	90	282
MAX11B	1680	285	115	228	81	152	102	247	269	156	101
MAX11B	1690	119	187	57	164	31	273	222	208	230	108
MAX11B	1700	157	243	241	158	203	157	161	178	142	132
MAX11B	1710	175	132	176	166	183	166	172	225	261	279
MAX11B	1720	168	199	267	194	97	226	237	216	150	204
MAX11B	1730	252	262	276	188	131	126	73	186	240	123
MAX11B	1740	138	217	259	220	252	166	287	165	221	132
MAX11B	1750	135	219	173	144	158	113	263	158	193	146
MAX11B	1760	149	227	199	214	193	164	203	198	250	164
MAX11B	1770	119	163	171	105	96	221	141	108	192	185
MAX11B	1780	166	223	199	138	246	273	159	202	240	186
MAX11B	1790	194	295	244	206	319	181	226	183	109	61
MAX11B	1800	174	202	233	247	129	153	211	230	131	157
MAX11B	1810	235	138	216	124	166	124	197	163	255	101
MAX11B	1820	160	193	177	146	305	200	312	178	133	207
MAX11B	1830	179	225	168	172	318	226	249	250	295	407
MAX11B	1840	188	376	450	376	279	404	453	484	259	448
MAX11B	1850	555	423	518	457	309	201	289	412	423	229
MAX11B	1860	319	477	350	379	288	237	269	146	174	180
MAX11B	1870	113	421	232	156	282	195	220	313	222	258
MAX11B	1880	285	256	226	236	347	85	275	216	277	240
MAX11B	1890	68	544	558	341	521	691	535	56	291	496
MAX11B	1900	349	431	818	613	962	688	441	517	524	491
MAX11B	1910	441	475	622	407	418	777	551	590	616	313
MAX11B	1920	433	566	905	744	572	677	788	601	655	942
MAX11B	1930	284	462	836	962	830	759	542	423	562	754
MAX11B	1940	1063	1249	1336	1015	1052	1110	1266	1253	791	1063
MAX11B	1950	651	821	507	739	579	521	504	678	463	552
MAX11B	1960	284	757	936	1452	1670	1158	1759	988	1299	1345
MAX11B	1970	995	922	863	683	895	852	860	307	1290	990
MAX11B	1980	1607	1010	677	270	702	759	544	581	661	601
MAX11B	1990	1266	1483	796	684	594	621	660	905	984	1092
MAX11B	2000	1486	1126	1363	975	1151	931	856	-9999
MAX12B	1677	1012	527	1356
MAX12B	1680	1170	810	1012	660	803	513	628	588	690	837
MAX12B	1690	756	1204	591	1204	441	1032	1040	1209	1138	674
MAX12B	1700	883	1184	1632	891	1123	937	1102	954	741	523
MAX12B	1710	775	483	706	689	894	869	867	1105	1163	1452
MAX12B	1720	998	1175	1025	801	759	836	861	657	433	663
MAX12B	1730	662	773	692	567	490	294	305	644	659	356
MAX12B	1740	556	596	694	708	680	489	652	455	477	316
MAX12B	1750	403	379	468	444	610	308	631	464	447	587
MAX12B	1760	253	534	298	383	394	345	292	235	496	379
MAX12B	1770	441	424	429	260	343	598	320	160	586	449
MAX12B	1780	507	454	456	308	543	636	513	750	684	404
MAX12B	1790	369	495	381	329	371	316	320	348	226	120
MAX12B	1800	301	478	434	459	153	247	376	345	234	454
MAX12B	1810	486	455	461	214	288	334	341	517	656	374
MAX12B	1820	322	436	441	224	455	429	427	306	271	371
MAX12B	1830	348	557	200	152	278	281	390	276	370	398
MAX12B	1840	157	271	303	395	341	375	566	490	182	385
MAX12B	1850	423	267	229	367	322	206	363	372	463	149
MAX12B	1860	246	371	325	361	295	141	203	123	166	126
MAX12B	1870	59	358	230	162	240	135	216	289	206	266
MAX12B	1880	273	220	173	168	240	180	273	224	292	126
MAX12B	1890	24	252	188	182	314	217	136	0	116	276
MAX12B	1900	215	209	327	179	259	262	107	248	265	223
MAX12B	1910	178	251	208	82	111	211	92	192	198	49
MAX12B	1920	110	189	228	276	134	143	339	178	328	450
MAX12B	1930	124	206	333	300	240	245	149	162	159	199
MAX12B	1940	313	390	291	201	199	249	355	377	304	577
MAX12B	1950	425	472	252	490	277	491	364	431	230	190
MAX12B	1960	81	371	405	163	203	190	252	84	291	136
MAX12B	1970	148	197	151	191	282	286	343	59	437	209
MAX12B	1980	322	185	230	29	236	230	58	134	174	133
MAX12B	1990	340	409	623	500	472	482	306	617	869	977
MAX12B	2000	957	596	678	660	601	385	468	-9999
MAX13A	1521	1185	1060	913	636	726	804	752	989	720
MAX13A	1530	828	1030	939	666	684	931	966	964	952	741
MAX13A	1540	821	743	1069	1263	1007	769	1186	732	996	861
MAX13A	1550	927	967	924	919	991	1110	1257	1457	1165	719
MAX13A	1560	521	1421	1414	1590	794	1111	773	1013	1663	761
MAX13A	1570	841	732	1107	694	829	581	879	584	666	990
MAX13A	1580	997	1187	1037	1491	1423	909	1057	1056	903	345
MAX13A	1590	594	565	459	293	562	503	722	852	560	568
MAX13A	1600	566	482	476	391	266	233	273	373	353	326
MAX13A	1610	318	432	478	700	564	460	455	438	624	328
MAX13A	1620	461	524	566	680	604	554	654	631	594	401
MAX13A	1630	478	569	440	377	430	362	387	467	311	453
MAX13A	1640	307	253	473	612	475	320	509	288	341	264
MAX13A	1650	285	190	340	196	377	386	402	447	505	380
MAX13A	1660	362	421	550	442	409	519	634	529	408	443
MAX13A	1670	246	313	518	676	510	665	699	825	303	649
MAX13A	1680	539	396	469	366	453	280	349	389	400	370
MAX13A	1690	304	462	211	330	155	386	389	440	442	309
MAX13A	1700	422	621	844	525	693	546	684	823	724	453
MAX13A	1710	561	472	575	590	707	623	565	710	741	1013
MAX13A	1720	613	745	815	741	525	548	839	643	409	570
MAX13A	1730	611	612	673	730	596	369	345	555	642	437
MAX13A	1740	548	674	736	851	965	524	644	400	484	262
MAX13A	1750	381	509	678	457	582	444	736	602	566	424
MAX13A	1760	371	601	361	475	369	296	342	280	405	280
MAX13A	1770	274	329	367	213	291	446	358	183	426	388
MAX13A	1780	303	247	304	247	264	292	259	356	300	189
MAX13A	1790	151	450	253	242	392	214	313	198	126	69
MAX13A	1800	174	216	258	231	92	155	205	247	168	206
MAX13A	1810	271	260	211	148	512	350	346	359	406	378
MAX13A	1820	472	404	318	240	329	339	383	264	190	285
MAX13A	1830	282	388	252	287	366	353	407	284	398	348
MAX13A	1840	250	390	416	450	328	455	444	490	264	520
MAX13A	1850	517	396	434	541	458	345	437	606	688	363
MAX13A	1860	472	498	540	468	382	327	508	308	277	353
MAX13A	1870	436	769	514	415	471	406	487	510	372	440
MAX13A	1880	347	387	264	241	363	128	337	281	257	237
MAX13A	1890	149	511	479	314	357	400	341	45	446	592
MAX13A	1900	454	449	617	460	798	551	313	419	421	438
MAX13A	1910	344	358	342	190	117	233	241	194	155	71
MAX13A	1920	175	210	334	251	170	275	384	253	314	377
MAX13A	1930	119	234	395	412	301	349	291	240	284	321
MAX13A	1940	387	297	263	183	189	204	291	329	243	341
MAX13A	1950	218	285	151	355	272	262	188	321	179	226
MAX13A	1960	113	193	312	474	592	635	601	387	436	375
MAX13A	1970	231	-9999
MAX13B	1549	1394
MAX13B	1550	1353	1517	1690	1465	1590	1873	1823	2082	1921	1312
MAX13B	1560	937	2397	2808	2662	1526	1778	1254	1407	2169	998
MAX13B	1570	1036	904	1450	1078	1407	1178	1762	1644	1349	1735
MAX13B	1580	1479	1324	1122	1792	1552	956	1270	1412	1715	967
MAX13B	1590	1563	1547	1451	895	1175	963	1183	1371	966	981
MAX13B	1600	969	813	729	532	542	345	312	455	550	572
MAX13B	1610	480	644	645	820	705	470	468	482	705	374
MAX13B	1620	579	708	665	720	744	568	607	701	591	462
MAX13B	1630	583	808	471	466	537	372	413	434	506	467
MAX13B	1640	488	311	604	699	594	300	541	340	332	238
MAX13B	1650	258	133	320	127	394	344	280	492	570	411
MAX13B	1660	513	448	571	410	486	711	649	557	404	485
MAX13B	1670	331	559	933	929	731	829	776	824	410	841
MAX13B	1680	895	673	582	443	399	247	383	392	500	450
MAX13B	1690	413	773	311	451	161	390	507	538	604	339
MAX13B	1700	380	613	1414	941	1206	897	1157	992	761	529
MAX13B	1710	752	595	721	672	831	1049	789	871	864	1346
MAX13B	1720	784	1073	1179	971	529	551	726	908	478	700
MAX13B	1730	808	1093	964	725	429	235	212	456	767	392
MAX13B	1740	459	488	586	614	663	433	599	445	382	157
MAX13B	1750	345	421	521	376	340	329	650	447	341	264
MAX13B	1760	186	424	298	428	323	261	220	197	353	265
MAX13B	1770	304	249	359	288	356	585	375	201	514	396
MAX13B	1780	362	201	358	252	384	377	353	524	469	332
MAX13B	1790	186	373	320	283	368	255	352	269	178	126
MAX13B	1800	190	340	425	420	93	228	181	241	190	251
MAX13B	1810	401	343	305	169	344	215	367	391	550	294
MAX13B	1820	458	487	321	182	262	296	364	308	240	318
MAX13B	1830	345	331	320	372	474	441	777	820	1069	1098
MAX13B	1840	729	1003	1009	980	636	886	920	922	510	836
MAX13B	1850	883	632	602	732	728	475	812	990	1157	644
MAX13B	1860	669	798	889	889	718	636	835	512	397	433
MAX13B	1870	423	827	673	553	710	561	697	796	551	698
MAX13B	1880	542	550	567	546	831	280	593	416	600	613
MAX13B	1890	290	735	646	450	570	617	487	108	546	847
MAX13B	1900	608	572	790	646	1169	784	538	785	672	492
MAX13B	1910	381	543	712	363	363	711	543	511	551	268
MAX13B	1920	450	515	758	581	443	636	646	535	543	739
MAX13B	1930	212	376	670	642	543	542	459	396	375	513
MAX13B	1940	682	601	544	462	397	497	630	629	477	720
MAX13B	1950	403	554	454	637	477	562	454	638	398	496
MAX13B	1960	183	471	328	593	614	592	746	627	815	733
MAX13B	1970	456	443	418	376	593	333	414	81	697	376
MAX13B	1980	483	388	334	110	402	480	172	341	420	441
MAX13B	1990	637	532	346	524	470	698	740	812	774	765
MAX13B	2000	911	935	981	907	894	1136	1618	-9999
MAX14A	1780	1127	896	1039	733	851	1005	902	1304	1114	677
MAX14A	1790	752	1017	837	900	1075	588	1071	572	459	286
MAX14A	1800	461	769	757	1131	451	613	754	849	1012	905
MAX14A	1810	1054	1219	1176	715	1028	739	933	1017	1252	671
MAX14A	1820	920	1078	716	529	682	758	966	697	612	914
MAX14A	1830	768	984	895	857	1263	1114	1261	1160	1134	1024
MAX14A	1840	641	1268	1533	1183	1126	1244	1647	1720	821	1204
MAX14A	1850	1400	1338	1485	1354	1162	1002	1497	1306	1423	664
MAX14A	1860	937	1503	1084	1270	1174	942	1073	649	754	683
MAX14A	1870	578	1574	712	811	894	678	1206	1441	1296	1149
MAX14A	1880	962	763	656	602	797	273	725	687	737	659
MAX14A	1890	325	806	740	595	913	1024	705	264	512	973
MAX14A	1900	726	825	1196	855	1505	1006	466	687	635	518
MAX14A	1910	456	568	696	387	437	712	665	721	727	408
MAX14A	1920	523	690	1113	849	607	665	1197	591	587	880
MAX14A	1930	188	342	762	797	562	674	519	460	479	654
MAX14A	1940	914	1061	969	565	555	694	760	829	554	710
MAX14A	1950	504	716	481	656	460	547	634	1063	619	541
MAX14A	1960	169	423	562	540	1024	881	1411	795	915	613
MAX14A	1970	456	467	509	494	614	598	646	271	934	639
MAX14A	1980	1153	793	708	261	703	820	613	834	799	648
MAX14A	1990	1021	1609	1036	965	851	860	748	760	973	1272
MAX14A	2000	1150	1032	1470	1350	1079	1181	1245	-9999
MAX14B	1785	1230	982	1306	1011	617
MAX14B	1790	737	968	940	1219	1258	709	1098	652	560	378
MAX14B	1800	515	995	1026	1376	520	640	818	970	1054	984
MAX14B	1810	1126	1318	1261	723	998	835	965	993	1372	832
MAX14B	1820	962	1229	967	739	931	1029	1458	843	779	1007
MAX14B	1830	851	1416	1131	1080	1732	1551	1663	1366	1341	1626
MAX14B	1840	783	1596	1487	1328	1198	1631	1709	1860	1116	1959
MAX14B	1850	1712	1677	1655	1809	1585	1252	1753	1552	1631	782
MAX14B	1860	1071	1162	808	1160	1123	913	1047	603	740	627
MAX14B	1870	483	1183	555	632	703	452	731	842	898	718
MAX14B	1880	644	581	535	523	629	236	673	577	655	553
MAX14B	1890	204	734	591	535	1006	1253	920	334	724	1257
MAX14B	1900	852	1005	1559	886	1859	1426	774	1300	992	763
MAX14B	1910	811	759	740	375	409	815	698	656	756	443
MAX14B	1920	603	615	840	656	479	638	1666	712	708	1063
MAX14B	1930	260	475	851	847	788	684	447	440	458	703
MAX14B	1940	991	1219	1083	810	733	906	931	991	745	1071
MAX14B	1950	694	958	560	885	631	779	853	1265	787	641
MAX14B	1960	349	829	889	769	1022	993	1541	970	1445	1027
MAX14B	1970	787	676	633	662	886	741	801	478	1241	778
MAX14B	1980	1334	1104	784	349	860	970	634	764	871	705
MAX14B	1990	1211	1396	863	830	943	977	787	1082	1186	1542
MAX14B	2000	1288	849	1297	1175	1274	1147	1198	-9999
MAX15A	1749	536
MAX15A	1750	595	896	1004	892	893	514	1058	1011	748	616
MAX15A	1760	540	911	789	1029	1036	730	672	787	933	801
MAX15A	1770	759	804	754	580	800	1013	937	448	1227	1160
MAX15A	1780	873	833	698	594	990	1052	824	1318	1528	809
MAX15A	1790	804	920	767	1040	1420	888	1331	1123	884	538
MAX15A	1800	1055	1154	1237	1449	608	919	1036	1118	901	973
MAX15A	1810	1071	1073	1152	628	912	778	643	778	1092	871
MAX15A	1820	922	1046	920	433	739	579	706	547	495	650
MAX15A	1830	740	985	780	849	1059	1081	1101	749	1081	929
MAX15A	1840	841	1038	1080	1255	885	1074	1266	1426	688	1218
MAX15A	1850	1499	1121	1022	1287	876	530	724	857	1106	765
MAX15A	1860	607	1109	1117	1182	706	734	962	583	596	664
MAX15A	1870	279	734	615	396	810	613	630	830	638	572
MAX15A	1880	654	610	468	536	749	197	777	655	626	562
MAX15A	1890	306	771	704	599	968	852	593	175	698	894
MAX15A	1900	683	759	1004	1053	1303	1417	717	1016	1215	1197
MAX15A	1910	982	1059	816	440	825	1079	717	882	752	510
MAX15A	1920	686	692	797	963	805	915	1172	760	998	1334
MAX15A	1930	483	542	1238	1428	1145	1264	864	757	783	985
MAX15A	1940	1062	882	1236	883	756	872	1049	957	818	1078
MAX15A	1950	963	693	840	880	837	782	659	917	855	676
MAX15A	1960	468	723	767	609	615	610	754	555	799	799
MAX15A	1970	542	769	796	537	578	865	755	485	853	790
MAX15A	1980	783	950	1022	425	869	855	779	696	896	783
MAX15A	1990	965	1300	969	1506	1072	1242	1729	1278	1118	1239
MAX15A	2000	2585	2413	2716	2797	3639	2737	1998	-9999
MAX15B	1635	639	734	653	579	604
MAX15B	1640	733	501	731	1212	1167	1032	909	413	538	394
MAX15B	1650	446	391	497	279	670	780	1360	1675	1708	1750
MAX15B	1660	1319	1002	1335	775	719	810	754	667	579	501
MAX15B	1670	352	585	611	702	982	1577	1629	1947	1115	1600
MAX15B	1680	1252	1354	1773	1040	883	620	548	398	519	364
MAX15B	1690	346	545	435	715	423	847	1032	1224	1480	769
MAX15B	1700	956	1127	1876	1521	1739	1097	944	1103	1181	849
MAX15B	1710	798	550	893	875	780	1035	1157	1193	1238	1273
MAX15B	1720	829	1139	1309	1155	876	856	1097	1194	955	1041
MAX15B	1730	1209	1659	1356	1119	746	423	360	545	612	413
MAX15B	1740	562	608	765	757	912	750	1044	1157	1256	592
MAX15B	1750	715	820	1363	868	1153	818	1394	1410	1222	1102
MAX15B	1760	566	1118	1047	1549	1481	1200	983	939	892	767
MAX15B	1770	882	682	690	714	751	1021	1168	551	1123	759
MAX15B	1780	832	877	684	487	689	884	918	934	900	504
MAX15B	1790	373	518	478	387	762	466	544	372	180	107
MAX15B	1800	238	367	533	450	191	260	532	529	544	567
MAX15B	1810	550	803	794	353	303	287	420	666	810	385
MAX15B	1820	764	664	625	502	1088	1038	1371	1212	809	1046
MAX15B	1830	872	1155	662	518	648	502	643	440	462	245
MAX15B	1840	273	530	391	435	451	760	692	779	405	600
MAX15B	1850	590	737	901	814	600	282	582	534	576	305
MAX15B	1860	247	454	560	685	745	424	465	227	198	222
MAX15B	1870	293	495	285	239	363	290	420	445	504	427
MAX15B	1880	477	403	349	331	397	180	563	360	563	547
MAX15B	1890	301	831	643	548	985	1105	738	311	695	793
MAX15B	1900	694	655	867	523	819	611	339	584	601	524
MAX15B	1910	420	507	461	255	405	784	505	575	391	223
MAX15B	1920	484	536	599	605	428	243	430	314	527	619
MAX15B	1930	310	386	633	757	627	684	368	446	369	501
MAX15B	1940	584	550	634	498	384	332	478	621	508	726
MAX15B	1950	426	535	415	674	512	487	367	365	322	391
MAX15B	1960	267	353	311	320	363	436	461	267	419	291
MAX15B	1970	321	374	370	339	525	446	480	191	366	514
MAX15B	1980	478	486	319	66	471	452	233	237	336	365
MAX15B	1990	662	609	469	553	439	491	596	683	1082	887
MAX15B	2000	992	737	874	954	929	662	808	-9999
MAX15C	1703	434	873	530	724	983	761	453
MAX15C	1710	884	628	859	741	1053	1025	826	1073	863	1086
MAX15C	1720	530	605	804	676	534	652	836	820	543	869
MAX15C	1730	987	1284	1198	1073	879	471	424	833	1142	501
MAX15C	1740	809	1027	1099	1117	1216	799	1188	929	1051	628
MAX15C	1750	701	1007	1176	1120	1110	733	1198	1212	922	571
MAX15C	1760	564	948	897	1202	1049	1030	906	1125	1410	878
MAX15C	1770	794	781	753	756	811	1057	967	422	934	866
MAX15C	1780	891	655	620	430	855	817	724	1023	1182	686
MAX15C	1790	663	898	682	780	948	694	804	759	671	326
MAX15C	1800	830	857	991	1371	524	787	720	699	506	710
MAX15C	1810	960	813	1035	565	787	746	773	680	939	610
MAX15C	1820	744	859	583	287	357	677	616	602	708	780
MAX15C	1830	1002	1318	901	917	1319	1316	1246	757	1065	1154
MAX15C	1840	799	1198	1011	1194	671	1318	1705	1733	974	1601
MAX15C	1850	1771	1471	1283	1718	1309	828	1323	1351	1568	1107
MAX15C	1860	879	1611	1389	1303	959	866	1122	919	884	819
MAX15C	1870	569	1147	799	773	1005	827	1009	1116	923	1142
MAX15C	1880	1211	969	733	975	1244	448	1062	810	925	892
MAX15C	1890	537	1360	1085	865	939	973	799	320	961	1277
MAX15C	1900	1076	1046	1486	896	1283	1140	657	1025	1036	959
MAX15C	1910	807	1132	877	400	655	1221	1115	1131	974	572
MAX15C	1920	859	915	1377	1102	1114	1052	1620	1326	1652	2234
MAX15C	1930	828	1007	1902	2065	1800	1566	1049	998	1161	1291
MAX15C	1940	1453	1189	1464	1168	971	979	1202	1168	869	1170
MAX15C	1950	795	925	690	1007	968	766	624	820	341	380
MAX15C	1960	307	484	472	392	433	215	509	252	480	308
MAX15C	1970	339	375	359	353	469	607	531	321	1001	768
MAX15C	1980	1081	1291	1064	528	1368	1899	1534	1801	2393	2304
MAX15C	1990	2839	3000	1545	1962	1697	1922	2002	1009	470	487
MAX15C	2000	541	511	706	736	705	938	838	-9999
MAX16A	1612	904	1180	1075	916	841	830	1081	434
MAX16A	1620	795	848	685	700	937	800	913	860	849	574
MAX16A	1630	717	868	772	636	486	553	647	711	810	819
MAX16A	1640	685	303	654	543	541	350	577	405	467	330
MAX16A	1650	249	250	273	109	338	432	792	1127	1553	993
MAX16A	1660	1038	896	1147	973	933	916	910	765	593	526
MAX16A	1670	269	355	402	382	506	592	821	1021	823	1020
MAX16A	1680	1101	1034	1322	963	978	937	776	745	618	471
MAX16A	1690	462	642	509	754	534	804	858	860	1047	731
MAX16A	1700	868	1094	1444	901	1376	801	828	940	906	539
MAX16A	1710	691	381	602	553	627	665	680	770	792	1095
MAX16A	1720	716	756	1070	622	684	539	789	768	507	671
MAX16A	1730	838	1090	1179	1191	784	455	450	688	829	494
MAX16A	1740	711	677	849	824	991	755	922	708	852	531
MAX16A	1750	744	708	594	554	466	459	778	574	412	411
MAX16A	1760	294	437	365	482	572	277	471	536	728	704
MAX16A	1770	580	557	603	431	615	583	569	453	997	798
MAX16A	1780	904	1093	1346	951	1095	989	869	1088	1192	958
MAX16A	1790	654	889	669	554	886	793	886	644	380	227
MAX16A	1800	451	541	727	770	348	446	548	603	446	494
MAX16A	1810	772	571	658	405	507	485	531	622	849	502
MAX16A	1820	601	690	695	629	1066	1189	1213	792	559	774
MAX16A	1830	741	1137	697	801	961	801	771	578	715	917
MAX16A	1840	783	970	1057	1166	1101	1205	1156	1152	734	974
MAX16A	1850	1390	1437	1355	1250	1099	607	1076	1016	1335	820
MAX16A	1860	851	866	869	984	903	638	594	513	642	438
MAX16A	1870	397	839	627	693	783	690	964	784	584	737
MAX16A	1880	756	769	725	681	724	412	998	667	901	957
MAX16A	1890	620	1234	1110	703	1194	1526	1526	793	1158	1245
MAX16A	1900	1086	1117	1420	1007	1265	1225	732	972	839	847
MAX16A	1910	1185	1146	998	650	712	1283	1006	984	882	578
MAX16A	1920	857	1333	1352	1065	697	676	823	776	1072	1159
MAX16A	1930	536	759	1213	1212	1072	1053	782	748	754	1074
MAX16A	1940	1065	1079	1053	708	655	779	890	904	863	1009
MAX16A	1950	802	842	542	877	779	878	736	1142	794	750
MAX16A	1960	506	870	755	780	783	850	1052	681	997	838
MAX16A	1970	686	837	709	735	1109	774	1036	565	1530	1124
MAX16A	1980	1522	1329	913	358	907	1056	730	823	938	923
MAX16A	1990	1542	1984	1291	1123	994	1073	972	1533	1883	1625
MAX16A	2000	1953	1933	1949	2031	2089	1506	1468	-9999
MAX16B	1734	267	197	120	384	509	206
MAX16B	1740	267	383	469	331	409	279	406	252	219	126
MAX16B	1750	31	364	268	157	226	109	386	317	271	167
MAX16B	1760	127	372	220	286	243	235	163	83	298	227
MAX16B	1770	359	310	253	192	231	423	303	115	319	291
MAX16B	1780	605	629	840	685	655	1156	908	1100	1241	768
MAX16B	1790	568	655	502	476	809	359	569	329	228	93
MAX16B	1800	274	474	451	500	154	302	505	400	253	299
MAX16B	1810	396	307	414	207	469	272	224	204	455	317
MAX16B	1820	360	324	218	106	256	215	321	233	21	263
MAX16B	1830	142	379	203	256	400	362	382	201	254	320
MAX16B	1840	108	432	422	256	88	411	758	998	249	557
MAX16B	1850	640	502	504	664	351	217	326	399	522	207
MAX16B	1860	210	399	273	371	233	311	286	217	235	241
MAX16B	1870	150	600	406	251	393	311	274	444	308	318
MAX16B	1880	295	296	266	274	432	136	455	369	519	311
MAX16B	1890	162	430	324	220	437	407	304	0	366	321
MAX16B	1900	254	263	541	398	533	436	364	541	540	511
MAX16B	1910	451	589	658	237	409	998	571	641	641	254
MAX16B	1920	387	701	813	889	496	664	905	452	703	853
MAX16B	1930	229	427	813	1451	909	962	711	677	654	695
MAX16B	1940	963	1076	1010	535	451	500	865	1166	992	1236
MAX16B	1950	622	990	569	846	693	643	579	1178	692	794
MAX16B	1960	341	691	539	522	634	463	863	478	885	807
MAX16B	1970	596	689	641	421	706	552	448	192	1029	480
MAX16B	1980	800	558	336	201	493	557	263	376	425	327
MAX16B	1990	766	1175	478	570	445	544	581	766	1077	980
MAX16B	2000	862	801	1100	882	874	628	511	-9999
MAX16C	1784	502	770	845	1162	1410	893
MAX16C	1790	767	939	563	768	1195	702	844	570	287	161
MAX16C	1800	417	590	523	446	165	287	438	375	313	329
MAX16C	1810	406	276	364	166	307	310	286	316	627	336
MAX16C	1820	200	330	273	142	341	250	294	226	99	264
MAX16C	1830	275	446	263	261	495	540	504	323	413	456
MAX16C	1840	193	396	452	652	407	545	768	1016	195	479
MAX16C	1850	684	436	459	655	388	287	495	410	678	407
MAX16C	1860	372	781	595	628	327	448	537	243	253	267
MAX16C	1870	278	915	576	379	534	405	518	503	419	489
MAX16C	1880	465	584	601	715	648	275	575	443	702	395
MAX16C	1890	171	710	568	499	870	672	598	305	634	863
MAX16C	1900	617	781	725	698	1415	1083	2090	3529	3481	2091
MAX16C	1910	2018	1525	1530	880	929	2091	1205	1062	1429	414
MAX16C	1920	601	1324	1692	1769	871	1188	1747	866	1085	1792
MAX16C	1930	447	775	1322	1760	1201	1343	772	620	675	929
MAX16C	1940	1213	2069	2156	1069	682	800	2016	2251	1351	1509
MAX16C	1950	719	821	627	1044	930	780	769	1512	909	932
MAX16C	1960	542	862	648	592	807	622	1004	586	937	1050
MAX16C	1970	640	778	777	576	873	584	582	362	1380	659
MAX16C	1980	1199	951	627	322	1086	1073	471	711	638	549
MAX16C	1990	2415	1958	709	666	475	669	780	896	1212	1301
MAX16C	2000	1211	1266	1747	1394	1219	1194	895	-9999
MAX17A	1509	1194
MAX17A	1510	1077	991	644	887	804	967	586	1058	1144	919
MAX17A	1520	950	927	919	874	696	538	457	669	1126	624
MAX17A	1530	807	997	1078	568	493	768	846	947	845	529
MAX17A	1540	875	580	910	1175	1008	547	856	835	1249	882
MAX17A	1550	663	875	933	810	603	805	550	784	558	279
MAX17A	1560	255	540	701	860	292	408	365	278	486	266
MAX17A	1570	234	250	435	375	629	395	713	432	564	683
MAX17A	1580	561	829	682	1173	936	502	739	752	673	324
MAX17A	1590	640	758	549	215	284	286	473	833	590	646
MAX17A	1600	998	664	578	413	376	258	241	402	407	335
MAX17A	1610	264	393	305	347	231	182	230	178	398	166
MAX17A	1620	273	334	324	369	331	386	420	445	388	337
MAX17A	1630	487	478	417	589	387	537	864	675	632	567
MAX17A	1640	570	403	648	732	689	389	657	304	462	498
MAX17A	1650	410	266	288	325	639	626	685	662	1012	679
MAX17A	1660	628	604	776	550	419	646	535	507	252	405
MAX17A	1670	86	184	287	320	202	352	357	417	171	391
MAX17A	1680	294	179	222	101	109	96	132	187	213	145
MAX17A	1690	126	268	128	208	126	273	324	313	362	184
MAX17A	1700	226	367	524	227	449	254	437	595	392	274
MAX17A	1710	446	376	481	325	398	425	427	524	456	643
MAX17A	1720	325	348	490	427	259	300	465	434	314	365
MAX17A	1730	398	595	615	435	317	174	113	361	439	151
MAX17A	1740	315	280	482	379	405	278	578	287	436	218
MAX17A	1750	249	348	385	288	404	178	421	420	333	242
MAX17A	1760	228	424	276	436	357	228	194	214	353	242
MAX17A	1770	173	235	304	223	345	446	416	152	560	392
MAX17A	1780	352	366	436	323	625	722	578	781	700	335
MAX17A	1790	383	586	391	355	481	360	611	408	332	184
MAX17A	1800	399	643	474	589	312	411	451	465	310	355
MAX17A	1810	633	450	390	222	350	233	232	259	369	235
MAX17A	1820	247	324	308	205	226	321	431	399	266	297
MAX17A	1830	299	426	237	190	448	398	414	294	326	344
MAX17A	1840	211	289	354	383	295	427	476	479	260	464
MAX17A	1850	466	502	461	644	475	298	346	426	524	299
MAX17A	1860	215	410	374	421	311	254	211	124	93	107
MAX17A	1870	49	333	200	130	266	224	257	301	278	307
MAX17A	1880	260	287	393	344	468	191	383	396	641	403
MAX17A	1890	132	540	467	311	604	697	568	145	338	447
MAX17A	1900	386	379	635	374	855	492	365	585	617	331
MAX17A	1910	291	303	442	275	249	728	368	370	445	195
MAX17A	1920	220	361	443	412	192	334	355	267	364	484
MAX17A	1930	126	277	462	679	401	426	302	276	416	527
MAX17A	1940	879	988	921	567	415	405	533	639	688	568
MAX17A	1950	432	487	449	518	669	557	416	987	356	309
MAX17A	1960	166	596	423	419	986	792	1215	870	850	647
MAX17A	1970	429	485	485	515	585	459	455	237	480	351
MAX17A	1980	599	576	347	231	233	265	133	210	234	258
MAX17A	1990	543	608	400	433	398	522	523	497	540	720
MAX17A	2000	596	453	667	552	640	506	647	-9999
MAX17B	1595	377	583	1022	688	843
MAX17B	1600	1268	741	786	608	553	398	297	402	480	361
MAX17B	1610	315	486	413	720	584	316	450	324	473	245
MAX17B	1620	335	328	466	484	566	555	484	474	399	414
MAX17B	1630	542	681	553	711	487	608	896	864	638	624
MAX17B	1640	756	627	858	934	752	507	789	429	469	463
MAX17B	1650	475	292	476	208	572	470	442	683	740	545
MAX17B	1660	445	491	616	392	215	402	310	306	208	250
MAX17B	1670	57	197	206	276	143	266	238	289	111	366
MAX17B	1680	185	101	198	92	120	137	190	244	226	235
MAX17B	1690	164	274	78	171	57	220	234	298	364	167
MAX17B	1700	231	358	426	152	328	159	241	306	241	185
MAX17B	1710	369	209	338	294	372	343	296	555	513	637
MAX17B	1720	277	352	458	353	262	276	414	404	260	289
MAX17B	1730	372	476	582	506	359	147	136	329	369	122
MAX17B	1740	265	239	347	311	428	255	547	436	406	179
MAX17B	1750	247	295	315	184	263	151	473	325	267	208
MAX17B	1760	164	309	158	271	277	220	104	142	295	152
MAX17B	1770	105	190	244	152	209	450	277	114	367	300
MAX17B	1780	254	296	639	393	649	645	393	568	662	283
MAX17B	1790	283	516	416	426	587	326	460	299	159	64
MAX17B	1800	242	373	277	344	89	132	246	217	94	223
MAX17B	1810	297	248	288	160	295	240	238	217	280	185
MAX17B	1820	238	356	222	285	501	602	917	472	242	215
MAX17B	1830	239	379	223	215	376	341	368	302	404	441
MAX17B	1840	158	331	437	692	298	477	479	552	222	420
MAX17B	1850	553	409	401	650	429	254	245	284	306	208
MAX17B	1860	189	287	366	612	691	413	569	292	211	195
MAX17B	1870	155	515	358	286	447	365	419	462	381	616
MAX17B	1880	584	801	590	477	784	239	364	373	516	345
MAX17B	1890	154	390	397	302	495	729	659	162	245	641
MAX17B	1900	400	313	580	290	767	507	250	541	731	472
MAX17B	1910	398	476	652	259	286	796	465	581	556	276
MAX17B	1920	291	517	733	659	365	445	615	426	699	734
MAX17B	1930	171	294	576	661	381	515	336	162	243	268
MAX17B	1940	617	1186	1022	596	549	301	347	620	784	686
MAX17B	1950	304	298	279	614	368	497	488	1207	499	469
MAX17B	1960	155	443	457	311	569	477	243	525	443	401
MAX17B	1970	334	427	359	406	597	552	456	144	518	466
MAX17B	1980	1532	1019	722	396	686	469	263	171	231	245
MAX17B	1990	726	1300	454	389	304	323	516	617	949	828
MAX17B	2000	875	758	1288	1165	1042	853	791	-9999
MAX18A	1615	566	452	412	540	152
MAX18A	1620	373	543	310	601	615	564	663	851	741	271
MAX18A	1630	466	643	257	306	360	308	603	497	402	342
MAX18A	1640	319	222	498	852	717	401	787	373	533	523
MAX18A	1650	304	233	248	92	369	406	379	604	779	588
MAX18A	1660	525	655	910	711	767	647	795	774	340	347
MAX18A	1670	80	194	506	614	600	980	1128	998	397	871
MAX18A	1680	965	697	616	530	483	259	327	447	715	293
MAX18A	1690	694	998	588	703	282	776	1044	1278	1055	605
MAX18A	1700	895	1090	1269	726	862	764	693	954	826	661
MAX18A	1710	1029	715	491	704	614	1154	1038	1235	1315	1400
MAX18A	1720	967	1151	1124	900	777	794	1006	995	765	1046
MAX18A	1730	1041	1431	1352	1083	784	218	226	515	865	581
MAX18A	1740	746	858	891	836	991	569	879	705	693	357
MAX18A	1750	327	555	680	584	657	311	986	933	704	485
MAX18A	1760	308	620	587	742	649	334	271	220	446	505
MAX18A	1770	655	598	534	341	445	569	504	166	548	554
MAX18A	1780	683	618	729	596	802	1017	848	1049	968	645
MAX18A	1790	508	718	505	569	954	716	916	704	442	171
MAX18A	1800	477	842	1040	1055	296	448	731	714	530	519
MAX18A	1810	735	709	668	347	567	423	557	649	927	464
MAX18A	1820	627	794	711	357	823	948	1066	758	506	646
MAX18A	1830	747	1134	766	601	801	804	788	523	732	814
MAX18A	1840	611	787	866	1442	1253	1322	1322	1365	412	744
MAX18A	1850	962	860	728	975	829	507	842	863	1365	632
MAX18A	1860	568	921	1054	1034	703	574	572	269	332	277
MAX18A	1870	270	431	363	272	406	301	440	677	539	496
MAX18A	1880	472	405	395	468	526	246	600	384	599	424
MAX18A	1890	214	720	585	547	842	813	591	161	461	774
MAX18A	1900	521	417	741	533	782	535	351	449	382	379
MAX18A	1910	390	431	545	196	113	652	444	513	473	155
MAX18A	1920	244	512	807	698	336	385	591	330	447	777
MAX18A	1930	144	298	596	605	553	538	289	347	326	420
MAX18A	1940	823	794	815	546	447	475	705	845	550	547
MAX18A	1950	243	402	347	453	350	288	262	437	364	437
MAX18A	1960	204	460	626	1406	1340	976	1375	718	1011	711
MAX18A	1970	697	1145	1636	2401	3359	2084	1711	1130	1591	1110
MAX18A	1980	1251	954	718	304	743	705	443	603	534	510
MAX18A	1990	669	423	288	483	409	572	602	717	-9999
MAX18B	1736	288	630	787	412
MAX18B	1740	721	1024	1019	1110	1364	600	967	1037	1037	463
MAX18B	1750	356	507	536	458	372	171	749	657	407	140
MAX18B	1760	111	411	493	922	787	365	312	105	468	527
MAX18B	1770	384	439	428	818	670	741	672	135	669	555
MAX18B	1780	455	354	410	280	615	752	603	961	1368	948
MAX18B	1790	665	791	513	462	725	408	988	703	286	95
MAX18B	1800	306	785	1026	1222	530	930	1322	1312	1152	1267
MAX18B	1810	1413	1169	1160	697	1115	676	796	766	1426	639
MAX18B	1820	651	1246	1218	606	1044	1065	1020	932	598	723
MAX18B	1830	848	1231	889	856	1356	1349	1257	878	1047	1138
MAX18B	1840	784	1183	1368	1707	1660	1814	2300	2750	1407	1869
MAX18B	1850	1468	804	728	1090	862	512	918	621	954	696
MAX18B	1860	495	916	974	1007	664	847	1035	296	240	298
MAX18B	1870	379	763	547	628	774	591	736	1059	918	762
MAX18B	1880	687	635	640	572	619	200	541	398	672	454
MAX18B	1890	218	605	773	688	1736	1818	1109	312	717	1135
MAX18B	1900	803	990	1246	904	1422	1529	843	1290	1092	873
MAX18B	1910	646	828	832	469	358	2120	1209	1049	850	371
MAX18B	1920	663	744	1280	1097	656	666	1125	597	1087	1607
MAX18B	1930	450	520	863	951	762	489	405	394	517	671
MAX18B	1940	814	1045	1117	700	552	616	773	958	621	649
MAX18B	1950	294	631	437	499	294	199	226	453	242	231
MAX18B	1960	122	462	579	807	690	607	703	444	741	384
MAX18B	1970	284	342	466	453	910	938	1127	499	1019	578
MAX18B	1980	631	510	368	104	399	524	644	597	438	998
MAX18B	1990	1321	594	373	736	480	994	920	1046	851	694
MAX18B	2000	661	837	1177	1327	1607	1280	757	-9999
MAX19A	1839	879
MAX19A	1840	1095	1046	1712	1259	1256	1406	1456	1083	934	990
MAX19A	1850	1104	1351	1382	1872	1437	768	922	969	1389	828
MAX19A	1860	800	1035	1162	1529	1029	913	1102	631	680	856
MAX19A	1870	836	1351	1116	1221	1120	663	914	885	801	741
MAX19A	1880	645	671	575	694	654	242	468	642	832	743
MAX19A	1890	350	796	913	1142	1319	1416	869	289	291	643
MAX19A	1900	740	1020	1294	1129	1319	892	670	756	868	900
MAX19A	1910	725	545	683	525	325	706	730	772	660	501
MAX19A	1920	639	873	1218	896	618	798	723	714	1038	2113
MAX19A	1930	659	859	1189	2437	2211	1271	778	889	775	943
MAX19A	1940	1321	1694	1537	1072	1226	1094	1015	1209	992	1394
MAX19A	1950	797	1111	710	910	2506	2020	1339	2004	1197	845
MAX19A	1960	576	772	761	1012	1309	1206	945	844	566	472
MAX19A	1970	551	521	499	525	771	1557	1344	510	701	804
MAX19A	1980	768	648	314	0	45	262	235	344	358	389
MAX19A	1990	749	1151	1003	436	430	339	388	665	1969	2799
MAX19A	2000	2371	2085	2445	1903	1255	1665	1794	-9999
MAX19B	1816	895	790	1012	978
MAX19B	1820	866	1029	898	608	1477	1459	1726	1125	596	912
MAX19B	1830	993	1093	814	822	1129	849	686	653	668	912
MAX19B	1840	532	741	780	716	638	784	1013	1252	653	976
MAX19B	1850	1322	917	1017	1150	917	530	824	1068	991	428
MAX19B	1860	362	715	771	1010	842	542	796	432	287	480
MAX19B	1870	293	737	603	357	642	573	663	836	852	830
MAX19B	1880	640	900	649	713	1139	335	792	685	1006	860
MAX19B	1890	486	1353	1093	779	940	1087	1196	281	841	1553
MAX19B	1900	1488	1297	1718	1602	1940	1837	1328	1459	1345	1516
MAX19B	1910	1392	1359	1060	562	535	877	959	974	853	582
MAX19B	1920	598	913	1196	1062	854	1106	1386	1224	1312	1562
MAX19B	1930	510	596	1279	1850	1398	1355	811	711	699	811
MAX19B	1940	1071	979	1035	1023	1083	1006	1131	1355	1226	1402
MAX19B	1950	986	1370	985	1287	954	934	920	1333	1027	1077
MAX19B	1960	551	1063	914	1132	1247	1211	1097	739	681	576
MAX19B	1970	535	734	738	693	1087	1168	777	500	990	1052
MAX19B	1980	1143	1160	1013	365	779	1072	906	813	903	882
MAX19B	1990	2192	3665	2219	1772	1948	1743	1893	1949	2186	2134
MAX19B	2000	1865	1546	1725	1379	1512	1668	1407	-9999
MAX20A	1891	515	428	384	545	895	687	273	541	749
MAX20A	1900	601	778	849	745	883	706	530	685	681	596
MAX20A	1910	528	596	632	350	370	495	484	557	436	291
MAX20A	1920	482	507	581	537	447	476	556	405	663	728
MAX20A	1930	423	576	803	722	723	716	503	442	368	473
MAX20A	1940	699	519	545	503	370	431	407	478	426	541
MAX20A	1950	477	413	370	426	366	341	339	383	341	334
MAX20A	1960	253	434	518	429	374	299	362	435	602	600
MAX20A	1970	511	568	636	694	815	820	598	540	557	424
MAX20A	1980	687	615	674	477	632	596	623	829	835	1360
MAX20A	1990	1793	1781	1026	1247	1192	1614	1763	1745	1985	1472
MAX20A	2000	1073	969	1007	981	908	933	720	-9999
MAX20B	1912	1134	722	658	1142	1155	1341	1025	617
MAX20B	1920	785	1136	1472	1090	953	1117	1355	1056	1279	1331
MAX20B	1930	557	683	1147	1620	1255	1239	866	715	928	873
MAX20B	1940	1012	782	991	1032	1088	1074	917	879	752	938
MAX20B	1950	754	782	644	701	543	643	622	894	680	687
MAX20B	1960	480	876	713	757	741	862	747	714	787	557
MAX20B	1970	653	665	585	528	947	788	772	369	931	763
MAX20B	1980	881	915	752	286	686	729	527	425	481	526
MAX20B	1990	776	1088	689	500	569	542	573	203	715	716
MAX20B	2000	726	578	761	805	860	1052	980	-9999
MAX21B	1554	663	713	536	807	559	346
MAX21B	1560	103	347	742	1124	442	461	273	325	718	602
MAX21B	1570	652	546	740	727	1111	785	1042	773	893	990
MAX21B	1580	950	971	506	859	1068	518	657	780	800	244
MAX21B	1590	499	847	629	366	824	761	691	773	524	698
MAX21B	1600	544	360	386	406	323	245	337	565	876	811
MAX21B	1610	596	934	905	925	904	578	584	461	559	157
MAX21B	1620	240	403	368	532	895	1039	1094	1162	987	535
MAX21B	1630	615	775	511	672	707	552	983	984	675	690
MAX21B	1640	468	589	1005	1212	1041	607	1115	597	777	722
MAX21B	1650	677	341	565	248	1062	1125	684	1108	1389	709
MAX21B	1660	558	1010	1167	807	837	976	764	820	525	545
MAX21B	1670	167	227	383	660	400	512	828	1393	414	904
MAX21B	1680	1143	586	1047	662	792	154	517	448	426	420
MAX21B	1690	292	443	329	615	306	695	1284	1314	1192	397
MAX21B	1700	723	1038	1328	469	659	381	494	544	323	269
MAX21B	1710	301	330	597	940	1284	1085	1441	1360	1333	1138
MAX21B	1720	609	671	826	473	139	318	531	553	203	370
MAX21B	1730	467	496	745	388	229	141	0	277	265	108
MAX21B	1740	176	332	404	408	607	757	1068	1073	961	302
MAX21B	1750	366	677	653	310	260	189	547	311	419	245
MAX21B	1760	94	345	69	108	170	87	221	65	426	371
MAX21B	1770	183	270	248	69	90	201	178	90	302	226
MAX21B	1780	242	196	185	152	270	317	321	326	303	245
MAX21B	1790	165	236	268	116	213	183	270	143	38	7
MAX21B	1800	186	223	430	265	90	168	224	392	305	186
MAX21B	1810	594	605	836	528	430	276	451	594	800	336
MAX21B	1820	372	454	469	337	326	328	339	337	163	293
MAX21B	1830	281	357	328	322	572	671	1273	1032	831	1043
MAX21B	1840	777	1417	2098	1713	1738	1056	1353	2874	626	1026
MAX21B	1850	1114	867	281	395	480	388	539	537	714	297
MAX21B	1860	358	501	740	913	676	437	365	130	62	278
MAX21B	1870	212	411	673	723	537	362	350	606	556	365
MAX21B	1880	348	469	305	249	339	82	213	417	443	314
MAX21B	1890	86	459	566	519	602	840	499	0	255	427
MAX21B	1900	336	280	550	654	769	532	419	485	342	434
MAX21B	1910	466	303	363	231	41	286	306	392	238	145
MAX21B	1920	164	188	376	287	159	185	375	219	407	893
MAX21B	1930	397	412	503	906	812	693	365	290	278	431
MAX21B	1940	661	1148	1422	1903	1921	1756	1295	1227	1160	1162
MAX21B	1950	546	533	427	581	466	310	329	980	483	763
MAX21B	1960	436	311	387	489	426	259	404	363	370	346
MAX21B	1970	250	563	335	247	326	749	552	0	732	558
MAX21B	1980	668	378	312	157	225	342	339	409	308	353
MAX21B	1990	592	565	471	409	399	348	379	752	668	1031
MAX21B	2000	1423	885	952	834	678	313	230	-9999
MAX22A	1868	722	1085
MAX22A	1870	977	1947	1163	964	741	540	610	566	545	473
MAX22A	1880	489	453	489	553	873	156	818	844	1159	460
MAX22A	1890	194	907	1237	1125	1159	1003	883	174	1186	1830
MAX22A	1900	1010	1375	1887	1306	1884	1456	1204	2023	1813	1720
MAX22A	1910	1543	2096	2248	1752	1350	2638	2143	2582	2075	1405
MAX22A	1920	2628	2708	3634	2945	1786	2212	2652	2161	3338	3023
MAX22A	1930	616	1431	2359	3062	2595	1796	1362	1746	1598	2217
MAX22A	1940	2849	2871	3051	2174	1742	1333	2392	2662	1984	2848
MAX22A	1950	1614	2261	978	1968	1573	1775	1640	1495	947	1178
MAX22A	1960	1010	1753	570	578	758	1157	2401	1444	1480	2241
MAX22A	1970	2077	2957	1734	1341	1558	1811	2204	807	2188	2193
MAX22A	1980	2793	2286	990	504	1083	1303	1363	1770	1960	1687
MAX22A	1990	2365	2714	1409	1140	1096	1461	1515	1905	3033	2886
MAX22A	2000	2732	2222	1959	1518	1370	1106	1766	-9999
MAX22B	1879	643
MAX22B	1880	640	735	670	715	958	183	746	758	1218	646
MAX22B	1890	299	957	1382	1233	1299	1709	1249	249	1400	1951
MAX22B	1900	1360	1633	2393	1556	2440	1753	1502	2489	2145	2611
MAX22B	1910	2038	2649	3150	2289	1741	3266	2852	3115	2290	1739
MAX22B	1920	3083	3151	4610	3738	2506	2847	2798	2552	3117	3330
MAX22B	1930	798	1816	2989	3005	2448	2173	1620	1839	1737	2559
MAX22B	1940	3535	3833	3783	2196	2253	1809	2353	2804	2103	3084
MAX22B	1950	2056	3263	1449	2864	1870	2328	2366	2755	1615	1892
MAX22B	1960	1677	2435	902	595	776	552	1040	1360	3087	3048
MAX22B	1970	2761	2918	1575	1746	2291	2331	2573	1362	3203	2692
MAX22B	1980	3205	2158	1344	698	1261	2271	1536	1965	2489	2161
MAX22B	1990	3767	3361	2059	1550	1374	1920	2131	2180	2851	2576
MAX22B	2000	2477	2730	3555	3631	3391	2770	1714	-9999
MAX23A	1665	1093	896	599	469	692
MAX23A	1670	247	415	528	725	590	707	928	579	317	681
MAX23A	1680	667	427	385	188	433	126	305	240	241	154
MAX23A	1690	134	448	150	324	80	434	394	532	596	281
MAX23A	1700	530	995	1061	600	1034	731	1021	1171	1108	616
MAX23A	1710	657	434	873	855	906	1005	1113	1199	1174	1587
MAX23A	1720	774	948	1234	912	370	513	762	755	380	527
MAX23A	1730	729	1184	1279	953	622	357	162	431	636	540
MAX23A	1740	678	658	880	961	1160	807	972	878	938	514
MAX23A	1750	450	646	652	394	676	361	671	375	424	357
MAX23A	1760	224	464	259	457	400	327	362	84	401	252
MAX23A	1770	210	237	241	131	243	311	311	112	320	300
MAX23A	1780	406	530	420	513	740	1234	1156	1276	1321	866
MAX23A	1790	736	1255	1381	1303	1676	1269	1384	1286	1154	523
MAX23A	1800	992	1106	1235	1427	717	684	789	629	511	630
MAX23A	1810	749	753	655	535	435	447	482	590	688	468
MAX23A	1820	484	544	554	374	445	554	833	778	502	719
MAX23A	1830	651	704	610	680	841	775	889	590	536	549
MAX23A	1840	370	614	1026	1175	691	918	829	464	225	465
MAX23A	1850	447	432	461	545	533	492	601	531	727	363
MAX23A	1860	418	509	385	436	363	281	212	205	47	358
MAX23A	1870	149	457	286	167	372	322	394	528	403	476
MAX23A	1880	507	493	328	337	519	108	498	354	440	363
MAX23A	1890	187	479	504	477	876	827	584	141	437	576
MAX23A	1900	354	461	776	485	700	566	335	372	434	384
MAX23A	1910	385	431	439	211	144	499	306	352	354	148
MAX23A	1920	250	411	528	399	274	386	606	284	443	840
MAX23A	1930	167	319	561	477	476	504	231	274	235	368
MAX23A	1940	507	452	483	473	364	258	292	326	242	331
MAX23A	1950	68	320	195	258	216	222	272	321	174	283
MAX23A	1960	0	318	409	316	563	526	731	642	656	486
MAX23A	1970	359	527	515	464	622	623	822	515	1078	817
MAX23A	1980	1054	1070	1213	590	925	955	1109	1256	1174	1173
MAX23A	1990	1825	3015	1828	1398	1269	1187	1350	1679	2473	2596
MAX23A	2000	2710	1884	2048	1763	1593	1665	1426	-9999
MAX23B	1549	912
MAX23B	1550	593	858	885	907	973	913	803	1240	554	384
MAX23B	1560	381	916	964	1282	630	594	499	527	782	380
MAX23B	1570	287	459	520	435	553	309	819	658	919	959
MAX23B	1580	1034	1170	745	1055	921	728	803	1051	1276	536
MAX23B	1590	771	834	806	523	887	709	856	1101	787	867
MAX23B	1600	687	695	682	504	516	282	302	468	533	492
MAX23B	1610	488	511	676	962	966	548	550	520	620	309
MAX23B	1620	358	519	508	452	592	562	448	687	878	560
MAX23B	1630	746	939	772	632	603	637	849	710	706	531
MAX23B	1640	397	466	823	802	711	522	646	446	539	451
MAX23B	1650	497	354	463	225	627	545	371	610	649	458
MAX23B	1660	425	468	455	451	491	535	504	528	411	383
MAX23B	1670	96	400	548	766	569	688	671	822	409	766
MAX23B	1680	701	534	523	325	613	382	533	485	418	402
MAX23B	1690	355	632	329	594	312	620	554	676	718	293
MAX23B	1700	456	761	712	383	542	457	575	595	498	469
MAX23B	1710	465	293	516	408	460	397	524	550	581	828
MAX23B	1720	533	714	673	523	121	384	607	655	324	566
MAX23B	1730	720	937	916	826	512	425	174	466	752	500
MAX23B	1740	529	578	739	563	784	532	957	696	1078	418
MAX23B	1750	380	664	451	326	220	179	435	315	275	222
MAX23B	1760	162	352	238	322	290	171	249	40	377	233
MAX23B	1770	133	234	213	170	206	299	261	76	373	252
MAX23B	1780	306	324	349	277	430	466	457	443	524	342
MAX23B	1790	309	430	442	398	496	356	453	346	302	107
MAX23B	1800	275	414	486	529	326	239	333	373	398	411
MAX23B	1810	551	565	492	378	374	266	413	386	457	230
MAX23B	1820	373	419	417	175	300	330	415	306	277	371
MAX23B	1830	350	400	320	441	419	405	543	324	389	406
MAX23B	1840	258	450	599	586	445	560	632	357	227	468
MAX23B	1850	437	381	332	418	406	322	459	441	552	326
MAX23B	1860	315	451	441	483	391	335	373	226	217	248
MAX23B	1870	188	445	310	262	343	253	336	403	343	332
MAX23B	1880	317	335	285	282	380	128	353	316	449	539
MAX23B	1890	269	312	445	408	415	324	276	157	179	230
MAX23B	1900	104	375	336	209	299	311	330	389	534	438
MAX23B	1910	364	445	607	161	202	533	410	450	310	124
MAX23B	1920	266	391	500	361	224	375	462	221	388	630
MAX23B	1930	113	270	529	442	303	499	154	266	305	476
MAX23B	1940	616	491	469	428	125	216	311	313	263	419
MAX23B	1950	167	481	260	365	262	253	262	375	188	309
MAX23B	1960	0	249	349	355	286	352	603	452	473	529
MAX23B	1970	456	399	443	385	457	534	439	207	769	715
MAX23B	1980	765	654	664	365	678	694	678	781	843	920
MAX23B	1990	1418	2163	1385	1170	1317	947	1227	1366	1843	2004
MAX23B	2000	2809	1920	2112	1704	2196	2627	1122	-9999
MAX24A	1785	2380	1990	2128	1979	1205
MAX24A	1790	1015	2563	2554	2589	2930	1787	2587	1936	1315	587
MAX24A	1800	1416	3251	3401	3760	2676	3388	3422	1806	1738	1573
MAX24A	1810	1780	1607	1647	847	896	785	868	873	1042	508
MAX24A	1820	659	763	610	436	576	629	786	634	407	540
MAX24A	1830	430	523	538	744	685	998	1117	769	919	941
MAX24A	1840	443	954	1137	1222	840	930	1508	1787	709	1012
MAX24A	1850	923	976	826	911	665	302	624	742	1333	1116
MAX24A	1860	582	663	704	640	363	449	459	399	146	394
MAX24A	1870	184	424	362	262	436	300	496	730	488	485
MAX24A	1880	541	799	549	430	791	167	755	435	660	679
MAX24A	1890	258	758	628	535	937	1995	2054	848	703	1059
MAX24A	1900	854	665	645	526	459	311	173	148	138	230
MAX24A	1910	87	236	231	165	115	341	273	364	347	156
MAX24A	1920	119	253	363	337	207	738	1612	785	873	1189
MAX24A	1930	562	536	1317	2472	1977	1806	1120	1869	2608	1972
MAX24A	1940	2140	2084	3407	2519	2368	2074	2035	2080	1628	1776
MAX24A	1950	746	908	759	565	451	490	730	2664	2248	1665
MAX24A	1960	965	1319	487	562	839	848	1642	1497	2076	3237
MAX24A	1970	3263	3457	2466	2264	1617	2179	2724	1870	2719	2208
MAX24A	1980	2017	-9999
MAX24B	1632	622	629	549	494	582	519	548	462
MAX24B	1640	278	207	482	587	665	499	591	548	537	565
MAX24B	1650	473	383	530	282	528	669	542	709	703	571
MAX24B	1660	481	527	599	431	440	567	570	550	331	452
MAX24B	1670	163	271	325	367	344	341	297	301	166	394
MAX24B	1680	389	289	342	257	191	68	244	272	301	171
MAX24B	1690	225	353	245	327	96	351	338	374	491	421
MAX24B	1700	593	689	844	535	837	537	619	710	474	377
MAX24B	1710	485	352	446	594	575	471	413	484	580	672
MAX24B	1720	342	401	634	576	338	362	475	578	322	537
MAX24B	1730	510	462	499	511	311	244	181	342	411	305
MAX24B	1740	330	423	344	428	498	444	543	440	490	285
MAX24B	1750	264	432	332	277	310	226	508	351	363	319
MAX24B	1760	235	382	400	554	532	330	466	431	596	556
MAX24B	1770	508	534	455	404	469	655	618	297	814	815
MAX24B	1780	755	571	744	732	1189	1387	1147	1052	1003	739
MAX24B	1790	556	560	455	271	431	287	338	186	173	62
MAX24B	1800	324	361	304	377	193	246	218	262	181	251
MAX24B	1810	393	380	365	310	249	183	262	343	356	195
MAX24B	1820	228	347	254	168	244	224	342	250	162	237
MAX24B	1830	133	246	175	279	274	288	329	268	390	211
MAX24B	1840	121	322	352	323	196	321	451	576	136	442
MAX24B	1850	362	401	326	378	347	160	358	357	396	249
MAX24B	1860	208	447	311	398	357	399	383	257	139	343
MAX24B	1870	185	479	315	136	218	221	355	382	360	327
MAX24B	1880	346	366	338	233	293	30	323	168	242	165
MAX24B	1890	44	383	299	225	271	319	230	116	222	480
MAX24B	1900	488	486	755	474	409	264	203	233	74	190
MAX24B	1910	79	203	240	80	110	237	167	227	111	75
MAX24B	1920	126	208	244	204	156	665	752	510	475	470
MAX24B	1930	118	305	355	404	266	355	366	593	568	536
MAX24B	1940	638	532	592	477	459	393	468	407	265	366
MAX24B	1950	172	326	341	303	295	276	293	450	301	268
MAX24B	1960	173	122	236	376	185	313	708	672	786	731
MAX24B	1970	713	491	559	318	280	288	364	488	550	402
MAX24B	1980	798	658	749	61	153	112	138	276	382	201
MAX24B	1990	216	209	155	236	273	291	213	254	188	253
MAX24B	2000	97	165	187	106	-9999
MAX25A	1587	2025	1981	933
MAX25A	1590	1296	1381	1215	710	1043	1042	1202	1593	1373	1643
MAX25A	1600	1560	1504	1729	1501	1637	1412	1362	1574	1384	1389
MAX25A	1610	1391	1774	1678	1737	1962	1796	1765	1742	2295	1372
MAX25A	1620	1630	1716	1548	1626	1862	1645	1465	1775	1560	808
MAX25A	1630	879	1038	691	723	765	585	875	757	606	649
MAX25A	1640	486	376	647	850	856	734	1221	1012	1246	1539
MAX25A	1650	1445	995	1078	390	1392	1604	1530	2218	2358	1481
MAX25A	1660	1623	1767	1835	1654	1535	1275	1276	1265	987	1070
MAX25A	1670	555	650	994	876	752	726	875	1060	637	1532
MAX25A	1680	1339	963	1028	536	421	264	525	572	673	440
MAX25A	1690	537	1007	899	1267	568	1405	1377	1583	1528	843
MAX25A	1700	1047	1262	1445	810	1126	802	798	1008	808	538
MAX25A	1710	693	607	755	835	838	877	902	877	1005	1143
MAX25A	1720	594	787	863	727	465	773	1153	1350	660	1052
MAX25A	1730	998	1178	1083	1129	656	438	314	626	868	417
MAX25A	1740	426	637	765	804	863	670	1271	766	582	363
MAX25A	1750	396	651	451	478	416	329	524	407	344	303
MAX25A	1760	199	495	401	575	601	307	346	221	516	524
MAX25A	1770	408	340	344	265	244	404	475	144	585	474
MAX25A	1780	484	415	684	490	500	589	566	474	510	331
MAX25A	1790	249	507	418	263	465	306	402	288	159	63
MAX25A	1800	397	428	429	411	181	240	423	399	342	297
MAX25A	1810	479	488	485	299	281	225	334	492	633	287
MAX25A	1820	287	463	353	140	322	445	558	466	250	465
MAX25A	1830	497	473	303	457	780	618	503	402	589	518
MAX25A	1840	315	448	581	461	350	383	495	629	301	404
MAX25A	1850	423	386	342	408	423	209	413	418	465	191
MAX25A	1860	214	276	329	314	300	215	178	46	98	223
MAX25A	1870	88	350	262	57	254	154	171	251	166	103
MAX25A	1880	166	211	89	200	210	0	193	223	196	182
MAX25A	1890	0	307	289	257	479	533	476	0	382	582
MAX25A	1900	444	400	417	291	362	311	208	267	236	173
MAX25A	1910	174	173	238	130	53	182	159	191	142	81
MAX25A	1920	37	200	216	147	143	178	253	159	165	234
MAX25A	1930	54	151	180	158	178	213	0	84	177	145
MAX25A	1940	149	291	216	186	190	90	183	209	175	259
MAX25A	1950	141	200	226	259	170	158	158	248	90	83
MAX25A	1960	175	-9999
MAX25B	1610	1090	1341	1364	1472	1744	1534	1633	1913	2486	1662
MAX25B	1620	2042	2318	1991	1980	1997	1943	1821	1925	1388	746
MAX25B	1630	1094	1352	1153	1406	1361	970	1344	986	802	1087
MAX25B	1640	707	662	797	1026	1046	1006	1409	1058	1133	1370
MAX25B	1650	1141	843	1124	504	1316	1197	1063	1629	1562	1128
MAX25B	1660	1144	1016	1146	982	1094	1235	1143	912	709	876
MAX25B	1670	539	579	771	831	676	670	1063	1264	845	1360
MAX25B	1680	1274	1030	968	621	718	467	752	762	861	444
MAX25B	1690	533	731	512	660	335	906	848	1179	1179	651
MAX25B	1700	859	839	911	629	857	631	711	770	740	495
MAX25B	1710	699	636	667	925	957	863	997	1146	1418	1441
MAX25B	1720	820	1273	1838	1293	740	933	1833	1664	590	882
MAX25B	1730	1018	1410	1395	1258	712	425	247	616	962	730
MAX25B	1740	558	818	1146	1186	1172	800	1161	932	749	485
MAX25B	1750	455	755	696	603	461	408	613	584	551	417
MAX25B	1760	324	665	506	718	686	349	497	226	556	755
MAX25B	1770	646	574	603	689	703	868	1009	408	1153	913
MAX25B	1780	807	868	1174	1096	1231	1337	1424	1512	1368	855
MAX25B	1790	685	1230	957	715	1105	669	927	666	359	85
MAX25B	1800	424	594	657	510	208	440	697	622	529	557
MAX25B	1810	764	806	744	460	385	285	488	467	644	282
MAX25B	1820	357	426	404	169	433	655	616	524	399	501
MAX25B	1830	475	522	372	637	875	651	637	404	646	532
MAX25B	1840	329	640	645	816	484	623	934	1153	487	748
MAX25B	1850	724	716	544	772	739	301	571	580	853	533
MAX25B	1860	438	642	643	780	593	444	378	214	189	347
MAX25B	1870	150	535	372	153	319	216	295	457	375	95
MAX25B	1880	336	250	172	203	288	96	416	248	182	183
MAX25B	1890	0	272	187	58	240	235	207	0	72	339
MAX25B	1900	209	231	300	292	249	265	163	205	65	184
MAX25B	1910	113	178	293	129	65	353	256	363	168	71
MAX25B	1920	74	217	258	163	146	187	284	144	185	220
MAX25B	1930	23	117	153	179	110	205	129	168	95	141
MAX25B	1940	380	-9999
MAX26A	1801	1301	1349	1559	783	957	1367	1373	1240	1215
MAX26A	1810	1695	1950	1665	1239	1363	978	1353	1287	1412	920
MAX26A	1820	909	1167	1110	566	917	821	1017	770	589	911
MAX26A	1830	785	1189	1129	963	1401	1451	1573	1226	1352	1773
MAX26A	1840	1090	1452	1737	1539	1242	1239	1706	1695	844	1461
MAX26A	1850	1498	1219	1034	1154	1120	675	1062	1188	1156	580
MAX26A	1860	566	981	874	937	803	833	679	445	346	470
MAX26A	1870	294	971	763	612	1057	957	1046	1045	1007	725
MAX26A	1880	733	834	526	450	689	256	542	854	1084	954
MAX26A	1890	407	1332	1356	1263	1581	1905	1553	631	870	1629
MAX26A	1900	1320	1343	1959	1709	1935	1702	1234	1043	1001	960
MAX26A	1910	900	771	917	532	378	898	1032	1045	824	571
MAX26A	1920	609	734	1165	1011	750	731	1108	689	831	1024
MAX26A	1930	423	424	550	717	627	536	379	324	360	495
MAX26A	1940	780	698	735	617	544	474	756	1084	1025	1105
MAX26A	1950	772	711	675	955	689	481	391	541	470	357
MAX26A	1960	206	606	782	845	1585	1739	2137	2246	2337	2258
MAX26A	1970	1941	1948	2007	2622	2707	2856	3175	1691	2889	3084
MAX26A	1980	3153	2843	1871	1381	2096	2152	2115	2771	3104	2904
MAX26A	1990	3255	3147	2783	2537	2399	2012	1900	2000	2354	2171
MAX26A	2000	1944	1510	1920	1812	1787	1979	1673	-9999
MAX26B	1778	1423	1220
MAX26B	1780	1244	1040	1172	978	1315	1302	1249	1510	1555	1301
MAX26B	1790	881	1133	793	527	930	481	796	516	203	127
MAX26B	1800	233	388	549	624	275	616	1151	1077	1113	1133
MAX26B	1810	1496	1920	1682	1168	1195	746	936	1223	1352	726
MAX26B	1820	538	996	1049	509	1038	1001	1230	798	512	879
MAX26B	1830	739	1103	1068	964	1517	1267	1548	1054	1242	1443
MAX26B	1840	675	982	1274	1283	1149	1306	1708	1989	1012	1641
MAX26B	1850	1555	1323	1004	860	1035	595	734	917	1081	512
MAX26B	1860	627	880	863	1056	859	884	688	433	434	510
MAX26B	1870	296	829	746	616	959	672	1063	1256	1358	906
MAX26B	1880	976	880	627	463	613	270	692	691	666	759
MAX26B	1890	296	1015	992	1050	1477	1771	1807	787	1482	1776
MAX26B	1900	1565	1732	2190	2281	2936	2461	1906	1576	1334	1347
MAX26B	1910	1187	1106	1328	1018	902	1523	1536	1586	1646	1283
MAX26B	1920	1265	1523	1874	1614	1440	1353	1461	1247	1488	1909
MAX26B	1930	938	951	1247	1284	1080	1055	974	894	782	1060
MAX26B	1940	1161	1297	1173	1145	1122	1031	1128	1515	1351	1583
MAX26B	1950	981	925	788	1015	845	644	574	727	570	505
MAX26B	1960	335	767	954	940	1201	1344	2010	2036	1777	1598
MAX26B	1970	1392	1269	1183	1174	1378	1484	1356	733	1478	1149
MAX26B	1980	1398	1325	1009	853	927	957	792	1089	1107	1005
MAX26B	1990	1122	1274	1479	1242	1305	1030	1087	1221	1437	1213
MAX26B	2000	1144	1305	1546	1585	1410	1832	1746	-9999
MAX27A	1880	481	498	344	273	560	137	399	479	946	984
MAX27A	1890	420	1178	1316	1687	1983	2310	1936	822	1233	3228
MAX27A	1900	2190	1944	2261	1797	2150	1297	1040	1029	1401	944
MAX27A	1910	686	563	625	433	350	900	1029	1154	598	455
MAX27A	1920	574	853	1423	1499	1066	1364	1682	878	773	1486
MAX27A	1930	530	738	877	1923	1463	1368	679	670	845	1242
MAX27A	1940	1451	2284	2012	1522	1293	844	781	992	773	971
MAX27A	1950	805	882	474	706	676	547	587	833	651	675
MAX27A	1960	742	1595	1349	2500	2774	2655	3421	2045	1239	2465
MAX27A	1970	2582	2820	2841	2960	3321	3207	3691	1795	2865	2935
MAX27A	1980	1998	1599	898	573	621	755	758	1217	1424	1098
MAX27A	1990	1912	2449	1442	998	957	885	948	1227	2517	2554
MAX27A	2000	2035	1979	2675	2283	1887	2205	4401	-9999
MAX27B	1847	1596	953	1342
MAX27B	1850	1265	1325	1374	1561	1837	881	1477	1613	2467	1245
MAX27B	1860	774	1477	1805	1752	1305	1070	1191	545	405	627
MAX27B	1870	493	1329	1197	997	1128	766	891	1144	1236	1141
MAX27B	1880	910	1408	903	1172	1271	460	972	927	1381	1269
MAX27B	1890	840	1754	2171	1990	2109	2492	1729	877	1199	2759
MAX27B	1900	2371	2359	2448	2090	2428	1872	1559	1755	1666	1406
MAX27B	1910	1057	1167	1428	1486	1221	1940	2001	1769	1570	1123
MAX27B	1920	1437	1990	2324	1844	1591	1763	1900	1130	1108	1726
MAX27B	1930	661	1071	1121	1959	1475	1327	685	802	1068	1326
MAX27B	1940	1774	1892	2202	1499	1537	1465	1501	1733	1317	1546
MAX27B	1950	1328	1728	1095	1496	1269	1172	1084	1565	1240	1216
MAX27B	1960	1053	1624	1293	1681	1581	1597	2202	1676	1039	1096
MAX27B	1970	1387	1716	1594	2072	1980	2281	3193	2105	3029	3674
MAX27B	1980	3843	3195	1809	1026	1274	1726	1640	1776	1790	1624
MAX27B	1990	2183	2578	1711	948	1351	1159	1314	1611	2008	2228
MAX27B	2000	2422	1954	2233	2117	2057	2404	2452	-9999
MAX28A	1677	970	184	436
MAX28A	1680	508	315	440	325	292	182	278	326	341	194
MAX28A	1690	167	488	261	436	255	436	636	723	727	262
MAX28A	1700	429	528	706	315	729	834	561	629	594	263
MAX28A	1710	333	299	551	506	421	453	392	404	433	595
MAX28A	1720	286	357	539	395	259	413	653	553	311	408
MAX28A	1730	765	945	643	392	250	186	235	524	667	378
MAX28A	1740	328	429	571	522	491	266	396	330	374	263
MAX28A	1750	141	237	261	206	255	234	378	264	281	214
MAX28A	1760	143	308	269	472	406	269	291	279	423	423
MAX28A	1770	317	394	469	325	354	704	658	312	872	792
MAX28A	1780	755	569	743	673	906	1360	1175	1399	1051	585
MAX28A	1790	510	715	741	613	854	383	527	403	243	164
MAX28A	1800	370	653	590	693	251	385	444	551	597	484
MAX28A	1810	657	664	621	284	417	479	432	520	795	490
MAX28A	1820	494	545	557	400	683	699	704	547	487	607
MAX28A	1830	671	812	623	581	748	761	794	508	714	709
MAX28A	1840	662	738	1175	1169	684	830	1495	1613	752	789
MAX28A	1850	903	805	777	723	557	373	547	519	637	388
MAX28A	1860	470	555	551	442	429	312	355	281	243	249
MAX28A	1870	127	444	324	355	297	233	400	467	376	407
MAX28A	1880	395	332	291	294	442	158	326	348	368	476
MAX28A	1890	220	376	392	407	550	638	469	187	187	385
MAX28A	1900	374	283	488	527	608	485	321	545	755	650
MAX28A	1910	707	654	848	369	354	693	681	688	584	339
MAX28A	1920	324	402	864	1025	754	709	848	586	632	1043
MAX28A	1930	331	305	473	481	370	410	252	282	313	471
MAX28A	1940	615	628	659	460	387	313	203	402	435	442
MAX28A	1950	518	428	361	338	353	404	385	565	582	622
MAX28A	1960	269	435	569	460	591	673	654	565	801	560
MAX28A	1970	427	487	625	438	559	692	647	275	812	172
MAX28A	1980	201	321	452	424	498	548	458	560	617	659
MAX28A	1990	1034	1893	972	825	652	760	863	991	1833	1794
MAX28A	2000	2049	1822	2255	2163	2201	2520	2416	-9999
MAX28B	1648	596	585
MAX28B	1650	347	315	492	252	797	688	687	904	1201	643
MAX28B	1660	513	678	704	555	473	567	478	412	202	399
MAX28B	1670	159	197	312	425	339	569	634	938	263	746
MAX28B	1680	930	482	726	450	409	289	399	462	656	510
MAX28B	1690	455	951	535	1066	527	1188	1620	1681	1787	785
MAX28B	1700	1116	1551	2089	1091	1780	1205	1235	1345	1082	648
MAX28B	1710	908	823	918	743	665	878	937	876	982	1128
MAX28B	1720	530	572	835	471	187	441	753	520	222	406
MAX28B	1730	742	747	759	396	139	110	256	454	646	316
MAX28B	1740	336	569	774	501	608	364	735	497	517	242
MAX28B	1750	222	432	412	261	312	222	455	343	293	245
MAX28B	1760	120	442	311	383	437	325	312	340	589	630
MAX28B	1770	382	421	537	291	309	421	427	139	505	526
MAX28B	1780	457	354	470	282	509	558	502	261	227	205
MAX28B	1790	331	445	449	356	526	341	390	315	200	130
MAX28B	1800	252	447	452	330	185	363	486	576	288	283
MAX28B	1810	469	396	419	211	293	254	343	408	460	251
MAX28B	1820	348	453	386	157	551	604	577	413	351	446
MAX28B	1830	482	612	471	427	666	525	675	404	778	590
MAX28B	1840	458	654	601	731	430	660	1016	1231	626	793
MAX28B	1850	1038	655	423	571	605	323	516	548	714	391
MAX28B	1860	437	666	726	522	514	324	349	233	211	266
MAX28B	1870	136	576	444	426	434	284	488	622	488	434
MAX28B	1880	379	317	218	296	444	133	390	398	373	308
MAX28B	1890	160	381	371	269	380	445	455	172	435	914
MAX28B	1900	951	906	1262	1414	1528	1618	1229	1210	1407	1195
MAX28B	1910	941	810	830	613	405	1017	940	1026	799	482
MAX28B	1920	549	696	1375	1065	671	760	939	590	684	901
MAX28B	1930	268	341	732	687	474	495	395	331	396	618
MAX28B	1940	854	1033	996	800	708	486	358	408	418	638
MAX28B	1950	576	746	524	632	567	630	700	1238	805	631
MAX28B	1960	273	394	448	335	337	323	318	303	347	204
MAX28B	1970	176	249	278	193	401	403	234	82	421	30
MAX28B	1980	193	278	158	137	312	358	278	287	290	298
MAX28B	1990	625	780	553	447	431	481	523	515	756	1098
MAX28B	2000	1488	1675	2213	1848	1578	1626	1403	-9999
