# Supplementary material for: Climate-Driven Synchronized Growth of Alpine Trees in the Southeast Tibetan Plateau
Source: PLoS One. 2016 Jun 3;11(6):e0156126. doi: 10.1371/journal.pone.0156126 (PMC4892591; doi:10.1371/journal.pone.0156126)
Supplement: S1 Data — (ZIP) [file pone.0156126.s001.zip › S1_Data/chin020/chin020.txt_crns]

TANGJT 1 Litang                                              JUTI                 raw
TANGJT 2 China        Tibetan juniper   4050M  3014 10016    __    1306 2007      raw
TANGJT 3 Jinbao Li   Keyan Fang   Yang Tao   Edward Cook                          raw
chin0213069990  09990  09990  09990  09990  09990  01023  11035  11405  1 851  1  raw
chin0213101382  11290  11350  11472  11132  11662  11625  11543  1 927  11114  1  raw
chin021320 785  11281  11306  11106  1 998  1 938  1 924  1 918  1 975  1 907  1  raw
chin0213301026  1 962  1 735  11017  1 735  11113  1 902  1 795  1 766  1 788  1  raw
chin0213401015  1 672  1 612  1 700  2 990  2 860  21108  2 966  2 709  2 499  2  raw
chin021350 439  2 776  2 599  2 641  2 517  2 444  2 392  2 648  2 476  2 566  2  raw
chin021360 497  2 479  2 607  2 717  2 971  21018  21082  2 750  2 909  2 803  2  raw
chin021370 627  2 689  2 538  2 732  2 709  2 831  2 827  2 765  2 778  2 788  2  raw
chin021380 532  2 529  2 666  2 562  2 551  2 573  2 634  2 558  2 463  2 414  2  raw
chin021390 255  2 270  2 363  2 420  2 349  2 369  2 300  2 273  2 276  2 147  2  raw
chin021400 160  2 227  2 200  2 308  2 369  2 519  2 581  2 571  2 620  2 586  2  raw
chin021410 534  2 439  2 542  2 454  2 466  2 259  2 557  3 544  3 468  3 517  3  raw
chin021420 457  3 377  3 396  3 472  3 548  3 254  3 437  3 454  3 355  3 275  3  raw
chin021430 322  3 266  3 210  3 225  3 287  3 274  3 317  3 414  3 231  3 302  3  raw
chin021440 345  3 271  3 422  3 551  3 640  4 569  4 511  4 606  4 498  4 447  4  raw
chin021450 572  4 492  5 478  5 330  5 480  5 366  5 329  5 533  5 663  5 497  5  raw
chin021460 481  5 589  5 589  5 459  5 454  5 538  5 592  5 559  5 511  5 522  5  raw
chin021470 493  5 503  5 551  5 652  5 560  5 549  5 565  5 573  5 673  5 670  5  raw
chin021480 660  5 701  5 613  5 581  5 487  5 667  5 588  5 672  5 649  5 623  5  raw
chin021490 547  5 695  5 660  5 745  5 755  5 678  5 691  5 770  5 735  5 749  5  raw
chin021500 687  5 718  5 645  5 718  5 829  5 775  5 767  5 724  5 879  5 795  5  raw
chin021510 801  5 868  5 653  5 884  5 783  5 819  5 745  5 869  5 757  5 775  5  raw
chin021520 851  5 755  5 901  5 752  5 802  5 689  5 698  5 780  5 649  5 641  5  raw
chin021530 686  5 728  5 675  5 610  5 717  5 795  5 797  5 685  5 622  5 637  5  raw
chin021540 680  5 628  5 643  5 583  5 649  5 684  5 644  5 690  5 699  5 720  5  raw
chin021550 691  5 681  6 693  6 697  6 585  6 638  6 571  6 582  6 573  6 413  6  raw
chin021560 427  6 653  6 671  6 437  6 517  6 770  6 555  6 525  6 646  6 627  6  raw
chin021570 680  6 693  6 678  6 803  6 833  7 722  7 728  7 646  7 653  7 625  7  raw
chin021580 564  7 867  7 707  7 668  7 557  7 559  7 548  7 544  7 738  7 587  7  raw
chin021590 528  7 500  7 703  7 668  7 686  7 795  8 673  8 663  8 596  8 539  8  raw
chin021600 696  8 622  8 612  8 701  8 678  8 699  8 682  8 689  8 699  8 750  8  raw
chin021610 602  8 510  9 673  9 534  9 717  9 634  9 666  9 577  9 496  9 658 10  raw
chin021620 503 10 499 10 609 10 666 10 633 10 455 10 605 10 584 10 520 11 653 11  raw
chin021630 742 11 675 11 602 11 665 11 638 11 628 11 687 11 676 11 717 11 497 11  raw
chin021640 348 11 579 11 390 11 577 11 537 11 640 12 666 12 763 12 631 12 835 12  raw
chin021650 720 12 705 12 848 12 804 12 840 12 589 12 568 12 672 12 514 12 721 12  raw
chin021660 623 12 460 12 411 12 566 12 589 12 587 12 536 12 632 12 678 12 580 12  raw
chin021670 385 12 615 12 715 12 632 12 368 12 618 13 701 14 584 14 747 14 795 15  raw
chin021680 725 16 743 16 681 16 820 19 818 19 561 19 685 19 622 19 636 19 557 19  raw
chin021690 582 19 614 19 581 19 584 19 663 20 812 20 727 20 640 20 586 20 697 20  raw
chin021700 711 20 684 20 779 20 745 20 830 21 752 211012 22 831 22 834 22 909 23  raw
chin021710 735 23 841 23 820 23 687 23 756 23 777 23 816 24 899 24 837 24 941 25  raw
chin021720 966 28 964 28 946 28 979 29 812 29 824 29 828 29 752 29 967 29 924 29  raw
chin021730 822 29 825 29 732 29 834 29 839 29 801 29 855 29 837 29 792 29 703 29  raw
chin021740 711 30 643 30 646 30 631 30 702 30 647 30 685 30 568 30 672 31 619 31  raw
chin021750 758 32 711 32 735 32 835 32 795 32 621 32 701 32 688 32 687 32 602 33  raw
chin021760 592 33 520 34 547 34 578 34 583 34 693 34 468 34 449 35 501 36 479 36  raw
chin021770 432 36 530 36 605 37 691 37 632 37 600 37 596 37 518 37 659 37 490 38  raw
chin021780 563 38 655 38 723 38 633 38 574 38 694 38 723 38 716 38 763 38 675 38  raw
chin021790 793 38 583 39 515 39 588 39 617 39 506 39 633 39 598 39 612 39 649 39  raw
chin021800 718 39 645 39 666 39 620 39 589 39 643 39 656 39 612 39 646 39 575 39  raw
chin021810 586 39 448 39 657 39 552 39 680 39 530 39 472 39 384 40 432 40 517 40  raw
chin021820 558 40 502 40 481 40 630 40 567 41 563 41 687 41 642 41 658 41 558 41  raw
chin021830 574 41 566 41 582 41 511 41 477 41 530 41 485 41 307 41 363 41 466 41  raw
chin021840 454 41 414 41 428 41 381 41 396 41 549 41 483 41 454 41 465 41 515 41  raw
chin021850 426 41 460 41 493 41 618 41 466 41 446 41 465 41 524 41 457 42 445 43  raw
chin021860 503 43 511 43 539 43 541 43 342 43 436 43 504 43 480 43 507 43 493 43  raw
chin021870 528 43 546 43 467 43 598 43 535 43 588 43 545 43 511 43 440 43 500 43  raw
chin021880 480 43 465 43 487 43 445 43 495 43 332 43 459 43 462 43 494 43 424 43  raw
chin021890 368 43 429 43 435 43 394 43 429 43 458 43 388 43 372 43 462 43 417 43  raw
chin021900 386 43 379 43 386 43 364 43 353 43 358 43 422 43 446 43 378 43 461 43  raw
chin021910 402 43 462 43 454 43 421 43 337 43 400 43 477 43 431 43 442 43 499 43  raw
chin021920 487 43 397 43 518 43 428 43 506 43 559 43 408 43 473 43 491 43 480 43  raw
chin021930 425 43 420 43 520 43 465 43 395 43 428 43 393 43 362 43 403 43 448 43  raw
chin021940 423 43 392 43 450 43 456 43 460 43 499 43 486 43 448 43 475 43 440 43  raw
chin021950 394 43 438 42 422 41 470 41 430 41 411 41 391 41 449 41 411 41 469 41  raw
chin021960 408 41 490 41 348 41 300 41 393 41 387 41 389 41 442 41 367 41 428 41  raw
chin021970 461 41 393 41 384 41 342 41 367 41 299 41 320 41 321 41 282 41 230 41  raw
chin021980 283 41 311 40 272 40 263 40 251 40 288 40 218 40 139 39 177 39 413 39  raw
chin021990 570 39 721 39 760 39 757 39 845 39 840 39 794 39 718 39 699 39 887 38  raw
chin022000 834 38 815 38 816 38 751 38 787 38 785 38 794 38 825 379990  09990  0  raw
TANGJT 1 Litang                                              JUTI                 std
TANGJT 2 China        Tibetan juniper   4050M  3014 10016    __    1306 2007      std
TANGJT 3 Jinbao Li   Keyan Fang   Yang Tao   Edward Cook                          std
chin0213069990  09990  09990  09990  09990  09990  01174  11191  11622  1 985  1  std
chin0213101604  11501  11576  11723  11329  11956  11918  11826  11100  11326  1  std
chin021320 937  11533  11568  11332  11205  11136  11122  11118  11191  11111  1  std
chin0213301260  11185  1 908  11260  1 914  11387  11128  1 997  1 963  1 994  1  std
chin0213401284  1 852  1 779  11060  21483  21323  21723  21473  21083  2 742  2  std
chin021350 640  21213  2 925  21007  2 788  2 691  2 612  21040  2 753  2 915  2  std
chin021360 776  2 715  2 959  21146  21544  21587  21716  21187  21411  21225  2  std
chin021370 997  21089  2 847  21158  21108  21285  21308  21212  21240  21269  2  std
chin021380 843  2 834  21045  2 895  2 885  2 926  21018  2 884  2 735  2 657  2  std
chin021390 407  2 432  2 578  2 679  2 570  2 601  2 488  2 448  2 453  2 243  2  std
chin021400 262  2 374  2 334  2 499  2 602  2 845  2 955  2 938  21025  2 965  2  std
chin021410 883  2 730  2 882  2 732  2 758  2 423  2 858  3 833  3 688  3 774  3  std
chin021420 709  3 683  3 717  3 855  3 992  3 460  3 686  3 787  3 643  3 498  3  std
chin021430 583  3 481  3 380  3 407  3 519  3 495  3 573  3 701  3 414  3 545  3  std
chin021440 614  3 489  3 678  3 893  31057  4 957  4 794  41037  4 847  4 741  4  std
chin021450 896  4 740  5 777  5 642  5 915  5 657  5 550  5 828  51085  5 814  5  std
chin021460 797  51007  5 953  5 754  5 811  5 956  51049  5 961  5 869  5 832  5  std
chin021470 901  5 941  5 982  51142  5 951  5 995  5 984  5 956  51120  51159  5  std
chin0214801173  51169  51088  51033  5 864  51178  5 955  51044  51066  51029  5  std
chin021490 905  51132  51083  51149  51319  51143  51189  51263  51192  51191  5  std
chin0215001028  51104  51133  51103  51250  51132  51205  51232  51368  51407  5  std
chin0215101404  51476  51156  51508  51303  51419  51259  51344  51158  51270  5  std
chin0215201261  51243  51464  51332  51397  51073  51080  51352  51157  51144  5  std
chin0215301186  51258  51199  51073  51257  51297  51332  51147  51044  51083  5  std
chin0215401096  51091  51098  51032  51158  51239  51099  51170  51260  51235  5  std
chin0215501228  51304  61264  61255  61085  61153  61063  61087  61074  6 753  6  std
chin021560 744  61159  61169  6 705  6 797  61125  61044  6 974  61230  61194  6  std
chin0215701321  61284  61246  61437  61539  71169  71382  71279  71216  71220  7  std
chin0215801100  71213  71063  71236  71103  71143  71096  71090  71136  71200  7  std
chin0215901019  71072  71111  71069  71019  71119  81034  81015  8 826  8 840  8  std
chin0216001035  8 865  8 837  81031  8 979  8 944  8 991  81074  81171  81205  8  std
chin0216101012  81013  9 923  9 874  91026  9 909  91039  9 889  9 669  9 939 10  std
chin021620 808 10 652 10 830 101096 101001 10 758 10 793 10 761 10 642 11 820 11  std
chin021630 973 11 871 11 767 11 832 11 786 11 778 11 882 11 844 11 921 11 642 11  std
chin021640 682 11 769 11 808 11 800 11 722 11 808 12 852 121005 12 954 121090 12  std
chin021650 925 121000 121136 121070 121167 12 828 12 904 12 990 12 792 12 975 12  std
chin021660 985 12 821 12 902 12 811 12 975 12 923 121096 121040 121202 12 964 12  std
chin021670 838 12 934 121026 12 966 12 743 12 863 13 934 14 768 141051 141083 15  std
chin021680 979 16 969 16 888 16 984 191104 19 780 19 880 19 868 19 850 19 821 19  std
chin021690 817 19 910 19 825 19 900 19 983 201150 201021 20 923 20 833 20 950 20  std
chin0217001022 201043 201153 201019 201154 211062 211331 221044 221077 221106 23  std
chin0217101019 231095 231074 23 963 23 941 231124 231089 241167 241137 241213 25  std
chin0217201213 281191 281133 281194 29 993 29 978 29 957 29 955 291212 291075 29  std
chin021730 994 291008 29 908 291022 291017 29 950 291048 291039 29 994 29 884 29  std
chin021740 890 30 839 30 817 30 776 30 899 30 839 30 885 30 754 30 878 31 816 31  std
chin0217501024 32 950 32 991 321182 321073 32 868 321020 321005 321079 32 893 33  std
chin021760 908 33 816 34 870 34 880 34 860 341043 34 710 34 693 35 792 36 788 36  std
chin021770 684 36 849 36 894 371042 37 946 37 875 37 855 37 802 371019 37 740 38  std
chin021780 872 381031 381147 38 989 38 896 381102 381162 381148 381212 381071 38  std
chin0217901271 38 964 39 859 39 969 391015 39 841 391060 39 996 391049 391092 39  std
chin0218001196 391106 391156 391085 391035 391166 391169 391108 391170 391022 39  std
chin0218101030 39 855 391248 391069 391304 391006 39 870 39 701 40 789 40 940 40  std
chin0218201027 40 929 40 880 401159 401036 411026 411244 411182 411205 41 996 41  std
chin0218301054 411061 411107 411012 41 933 411045 411009 41 647 41 742 41 947 41  std
chin021840 902 41 840 41 900 41 855 41 910 411081 41 985 41 917 41 911 411089 41  std
chin021850 890 411007 411077 411254 411034 41 880 411024 411085 41 977 42 880 43  std
chin0218601055 43 978 431074 431137 43 761 43 982 431029 431014 431071 431050 43  std
chin0218701139 431159 431001 431291 431197 431274 431170 431126 43 956 431046 43  std
chin021880 999 43 998 431033 43 933 431073 43 723 431032 431060 431101 43 969 43  std
chin021890 848 431007 43 955 43 894 43 986 431097 43 880 43 884 431066 43 928 43  std
chin021900 847 43 851 43 839 43 839 43 807 43 820 43 928 431024 43 838 431043 43  std
chin021910 908 431008 43 994 43 964 43 772 43 900 431069 431003 431044 431156 43  std
chin0219201160 43 884 431236 43 986 431176 431307 43 937 431089 431132 431093 43  std
chin021930 948 43 957 431162 431059 43 885 43 967 43 875 43 815 43 930 431040 43  std
chin021940 989 43 881 431014 431050 431015 431113 431108 431028 431051 431068 43  std
chin021950 881 43 986 42 943 411133 41 949 41 914 41 903 411011 41 928 411044 41  std
chin021960 942 411138 41 786 41 655 41 869 41 838 41 818 41 930 41 824 41 952 41  std
chin0219701000 41 852 41 909 41 733 41 795 41 686 41 694 41 690 41 581 41 491 41  std
chin021980 612 41 671 40 543 40 532 40 541 40 675 40 498 40 362 39 534 39 863 39  std
chin021990 996 391251 391227 391234 391330 391438 391357 391258 391192 391522 38  std
chin0220001432 381410 381411 381279 381285 381346 381372 381369 379990  09990  0  std
TANGJT 1 Litang                                              JUTI                 res
TANGJT 2 China        Tibetan juniper   4050M  3014 10016    __    1306 2007      res
TANGJT 3 Jinbao Li   Keyan Fang   Yang Tao   Edward Cook                          res
chin0213069990  09990  09990  09990  09990  09990  01058  11048  11457  1 597  1  res
chin0213101453  11155  11102  11300  1 745  11555  11282  11040  1 412  11003  1  res
chin021320 665  11462  11320  1 887  1 906  1 904  1 948  11012  11097  1 976  1  res
chin0213301158  11012  1 731  11262  1 774  11365  1 955  1 813  1 944  1 987  1  res
chin0213401287  1 715  1 800  11018  21419  21019  21427  2 990  2 603  2 584  2  res
chin021350 727  21457  2 905  21026  2 854  2 785  2 845  21335  2 829  21065  2  res
chin021360 924  2 839  21200  21240  21460  21264  21254  2 624  21083  2 918  2  res
chin021370 730  21050  2 780  21221  21085  21182  21145  2 958  21028  21067  2  res
chin021380 609  2 855  21182  2 891  2 959  21041  21074  2 901  2 813  2 838  2  res
chin021390 658  2 859  21064  21074  2 894  2 954  2 830  2 839  2 909  2 699  2  res
chin021400 846  21007  2 887  21065  21085  21211  21164  21012  21074  2 956  2  res
chin021410 881  2 805  21055  2 867  2 955  2 648  21107  31034  3 891  3 976  3  res
chin021420 999  3 938  3 970  31109  31084  3 621  3 989  31035  3 795  3 798  3  res
chin021430 967  3 811  3 795  31014  31018  3 921  3 981  31175  3 739  3 963  3  res
chin0214401035  3 812  3 999  31272  31185  4 957  4 823  41133  4 905  4 773  4  res
chin0214501038  4 923  5 888  5 836  51067  5 849  5 845  51022  51325  5 856  5  res
chin021460 980  51127  5 907  5 762  5 979  51129  51121  5 996  5 955  5 880  5  res
chin021470 878  51023  51081  51144  5 934  51029  5 936  5 945  51148  51147  5  res
chin021480 972  51080  5 902  5 907  5 858  51161  5 966  51054  51061  5 957  5  res
chin021490 869  51176  51029  51081  51071  5 984  51022  51112  51056  51015  5  res
chin021500 949  51041  5 943  51014  51233  5 972  51049  5 986  51222  51086  5  res
chin0215101043  51152  5 780  51217  5 929  51056  5 960  51136  5 935  5 991  5  res
chin0215201222  51003  51250  51041  51051  5 761  51072  51078  51071  5 968  5  res
chin0215301010  51041  5 996  5 895  51162  51139  51150  5 917  5 889  5 946  5  res
chin0215401063  5 946  5 992  51022  51104  51164  5 993  51101  51142  51032  5  res
chin0215501031  51063  61063  61046  6 878  61021  6 944  6 992  61028  6 711  6  res
chin021560 837  61331  61185  6 540  6 871  61297  61026  6 933  61268  61093  6  res
chin0215701188  61094  6 996  61164  61262  7 884  71161  7 999  7 962  71026  7  res
chin021580 943  71116  7 914  71091  7 933  71035  71038  71015  7 973  71099  7  res
chin021590 885  71014  71052  7 930  71018  71069  8 909  8 938  8 830  8 894  8  res
chin0216001117  8 916  8 933  81146  8 986  81044  81031  81060  81081  81134  8  res
chin021610 952  8 997  9 857  9 945  9 940  9 895  9 969  9 795  9 784  91078 10  res
chin021620 822 10 809 101089 101147 101018 10 755 10 921 10 911 10 818 111063 11  res
chin0216301139 11 957 11 923 111006 11 911 111000 111037 11 937 111020 11 783 11  res
chin021640 870 11 961 11 966 11 938 11 825 11 991 121013 121126 121008 121136 12  res
chin021650 898 121018 121175 12 969 121080 12 768 121005 12 988 12 822 121063 12  res
chin0216601013 12 878 121032 12 856 121057 121009 121133 121015 121150 12 951 12  res
chin021670 855 12 976 121041 12 984 12 845 12 978 131016 14 844 141190 141094 15  res
chin021680 974 161003 16 892 161011 191117 19 735 191003 19 955 19 899 19 911 19  res
chin021690 985 191037 19 899 191019 191082 201143 20 966 20 927 20 857 201016 20  res
chin0217001064 201061 201140 20 972 201115 21 986 211245 22 857 221007 221057 23  res
chin021710 927 231053 231014 23 893 23 962 231100 231042 241104 241047 241140 25  res
chin0217201063 281049 28 986 281078 29 843 29 933 29 990 29 938 291210 291007 29  res
chin021730 927 29 981 29 897 291035 291015 29 949 291053 291044 29 968 29 908 29  res
chin021740 954 30 888 30 924 30 945 301055 30 926 301015 30 865 301027 31 911 31  res
chin0217501143 32 984 321019 321197 321029 32 808 321071 32 980 321030 32 876 33  res
chin021760 979 33 884 34 984 34 993 34 965 341130 34 727 34 861 35 996 36 910 36  res
chin021770 847 361094 361061 371129 37 971 37 926 37 951 37 871 371124 37 787 38  res
chin021780 998 381158 381137 38 912 38 892 381134 381097 381055 381134 38 927 38  res
chin0217901217 38 869 39 819 391017 391039 39 824 391128 39 995 391018 391085 39  res
chin0218001155 39 956 391033 39 993 39 977 391102 391062 39 955 391074 39 902 39  res
chin021810 983 39 803 391307 39 969 391214 39 859 39 822 39 753 40 947 401091 40  res
chin0218201106 40 946 40 937 401232 40 974 41 963 411214 411042 411051 41 862 41  res
chin0218301002 41 997 411064 41 948 41 918 411054 41 991 41 655 41 939 411133 41  res
chin021840 969 41 960 41 993 41 926 41 988 411150 41 988 41 922 41 940 411135 41  res
chin021850 874 411051 411067 411192 41 900 41 846 411051 411070 41 931 42 895 43  res
chin0218601122 43 993 431065 431094 43 658 431060 431091 43 975 431065 431041 43  res
chin0218701054 431067 43 880 431276 431058 431056 431002 43 968 43 835 431024 43  res
chin0218801009 43 957 431036 43 931 431107 43 708 431156 431081 431043 43 922 43  res
chin021890 856 431072 43 993 43 910 431040 431118 43 850 43 944 431147 43 912 43  res
chin021900 883 43 934 43 954 43 952 43 938 43 966 431087 431100 43 850 431109 43  res
chin021910 907 431043 431016 43 958 43 792 431029 431167 431008 431029 431124 43  res
chin0219201037 43 801 431258 43 898 431095 431228 43 747 431036 431074 43 972 43  res
chin021930 895 43 987 431162 43 963 43 834 431011 43 920 43 871 431054 431111 43  res
chin021940 995 43 904 431091 431073 43 990 431089 431038 43 995 431024 431012 43  res
chin021950 831 431039 42 977 411144 41 925 41 912 41 953 411080 41 942 411096 41  res
chin021960 917 411141 41 758 41 748 411070 41 960 41 947 411102 41 912 411002 41  res
chin0219701084 41 887 41 990 41 826 41 954 41 857 41 916 41 917 41 814 41 791 41  res
chin021980 982 41 981 40 789 40 877 40 893 401046 40 766 40 742 39 990 391240 39  res
chin0219901139 391288 391189 391100 391181 391076 39 983 39 961 39 920 391339 38  res
chin0220001105 381070 381089 38 991 381039 381112 381121 381099 379990  09990  0  res
TANGJT 1 Litang                                              JUTI                 ars
TANGJT 2 China        Tibetan juniper   4050M  3014 10016    __    1306 2007      ars
TANGJT 3 Jinbao Li   Keyan Fang   Yang Tao   Edward Cook                          ars
chin0213069990  09990  09990  09990  09990  09990  01092  11112  11538  1 896  1  ars
chin0213101504  11460  11441  11613  11225  11824  11814  11632  1 935  11218  1  ars
chin021320 858  11424  11496  11211  11115  11097  11057  11059  11146  11069  1  ars
chin0213301224  11156  1 863  11242  1 909  11342  11123  1 948  1 956  11006  1  ars
chin0213401270  1 837  1 762  1 908  21341  21123  21523  21321  2 896  2 632  2  ars
chin021350 600  21184  2 869  2 921  2 805  2 700  2 635  21085  2 772  2 910  2  ars
chin021360 843  2 751  21018  21201  21531  21556  21657  21120  21343  21202  2  ars
chin021370 923  21055  2 842  21140  21121  21258  21296  21184  21200  21247  2  ars
chin021380 797  2 814  21093  2 897  2 871  2 969  21048  2 894  2 761  2 714  2  ars
chin021390 472  2 512  2 692  2 776  2 652  2 701  2 605  2 555  2 575  2 369  2  ars
chin021400 398  2 546  2 486  2 642  2 763  2 977  21061  21015  21092  21026  2  ars
chin021410 919  2 778  2 943  2 794  2 810  2 502  2 813  3 830  3 718  3 758  3  ars
chin021420 830  3 781  3 795  3 951  31005  3 586  3 773  3 867  3 651  3 544  3  ars
chin021430 675  3 541  3 442  3 610  3 685  3 622  3 680  3 921  3 606  3 705  3  ars
chin021440 814  3 643  3 730  31060  31137  4 989  4 846  41092  4 937  4 731  4  ars
chin021450 893  4 839  5 751  5 656  5 846  5 685  5 614  5 749  51113  5 815  5  ars
chin021460 864  51046  5 914  5 690  5 816  5 993  51046  5 978  5 955  5 872  5  ars
chin021470 810  5 900  5 987  51095  5 963  51028  5 962  5 937  51107  51194  5  ars
chin0214801076  51159  51031  5 968  5 862  51102  5 988  51046  51086  51025  5  ars
chin021490 896  51144  51095  51139  51164  51120  51125  51220  51208  51171  5  ars
chin0215001098  51154  51062  51084  51303  51154  51182  51141  51361  51309  5  ars
chin0215101279  51385  51076  51353  51170  51223  51125  51280  51116  51118  5  ars
chin0215201331  51220  51421  51330  51331  51028  51199  51226  51229  51126  5  ars
chin0215301152  51173  51129  51003  51210  51268  51321  51139  51059  51046  5  ars
chin0215401124  51017  51024  51054  51147  51245  51149  51236  51324  51263  5  ars
chin0215501241  51275  61284  61264  61093  61152  61075  61071  61087  6 784  6  ars
chin021560 749  61184  61220  6 630  6 733  61162  61034  6 904  61245  61236  6  ars
chin0215701330  61317  61262  61390  61551  71261  71428  71337  71254  71247  7  ars
chin0215801168  71273  71109  71215  71091  71142  71143  71133  71076  71183  7  ars
chin0215901010  71061  71106  71007  71037  71108  8 978  8 944  8 815  8 799  8  ars
chin021600 974  8 850  8 820  81025  8 966  81002  81026  81084  81126  81218  8  ars
chin0216101096  81101  9 956  9 962  9 922  9 850  9 870  9 699  9 593  9 805 10  ars
chin021620 627 10 529 10 757 10 919 10 869 10 633 10 716 10 706 10 580 11 752 11  ars
chin021630 915 11 823 11 777 11 863 11 798 11 844 11 905 11 846 11 903 11 700 11  ars
chin021640 690 11 742 11 757 11 723 11 613 11 724 12 779 12 921 12 889 121045 12  ars
chin021650 894 12 968 121145 121038 121109 12 851 12 967 12 958 12 787 12 929 12  ars
chin021660 948 12 817 12 910 12 785 12 916 12 913 121057 121010 121161 121040 12  ars
chin021670 914 12 957 121026 12 976 12 825 12 893 13 939 14 775 141044 141078 15  ars
chin021680 998 161006 16 923 16 979 191092 19 773 19 895 19 882 19 808 19 762 19  ars
chin021690 829 19 891 19 784 19 867 19 971 201087 20 980 20 931 20 837 20 932 20  ars
chin021700 992 201026 201136 201050 201169 211100 211339 221061 221115 221163 23  ars
chin0217101059 231108 231105 23 978 23 977 231105 231094 241159 241155 241266 25  ars
chin0217201243 281241 281181 281250 291032 291016 291035 29 974 291194 291107 29  ars
chin0217301012 291024 29 943 291010 291011 29 953 291028 291059 29 999 29 917 29  ars
chin021740 926 30 843 30 823 30 818 30 919 30 830 30 893 30 773 30 883 31 797 31  ars
chin0217501000 32 929 32 966 321161 321111 32 881 321050 321017 321035 32 888 33  ars
chin021760 943 33 843 34 887 34 896 34 881 341034 34 716 34 709 35 808 36 747 36  ars
chin021770 633 36 842 36 899 371005 37 927 37 889 37 887 37 798 37 988 37 734 38  ars
chin021780 838 381026 381108 38 933 38 882 381091 381126 381110 381215 381084 38  ars
chin0217901312 381068 39 925 391021 391069 39 844 391054 391014 391023 391090 39  ars
chin0218001222 391085 391123 391102 391073 391164 391176 391081 391163 391029 39  ars
chin0218101039 39 844 391249 391070 391274 391023 39 916 39 738 40 825 40 941 40  ars
chin0218201013 40 910 40 890 401172 401041 41 992 411234 411186 411176 411006 41  ars
chin0218301076 411060 411113 411015 41 958 411051 411020 41 665 41 777 41 980 41  ars
chin021840 887 41 847 41 899 41 852 41 874 411048 41 978 41 900 41 893 411076 41  ars
chin021850 882 41 987 411050 411217 411003 41 895 411030 411087 41 957 42 884 43  ars
chin0218601077 431017 431066 431134 43 753 43 963 431056 43 979 431032 431074 43  ars
chin0218701104 431131 43 977 431303 431229 431223 431177 431146 43 965 431057 43  ars
chin0218801052 43 992 431037 43 963 431097 43 754 431048 431076 431073 43 952 43  ars
chin021890 872 431014 43 978 43 881 43 973 431094 43 879 43 887 431089 43 937 43  ars
chin021900 839 43 853 43 864 43 834 43 809 43 827 43 951 431024 43 831 431021 43  ars
chin021910 902 43 985 43 982 43 949 43 755 43 902 431075 431002 431015 431148 43  ars
chin0219201128 43 888 431241 431031 431140 431316 43 961 431072 431152 431076 43  ars
chin021930 945 43 999 431172 431043 43 875 43 980 43 912 43 805 43 929 431043 43  ars
chin021940 980 43 884 431041 431083 431023 431112 431120 431082 431096 431097 43  ars
chin021950 910 431022 42 990 411136 41 984 41 933 41 932 411048 41 941 411063 41  ars
chin021960 946 411127 41 815 41 679 41 887 41 848 41 796 41 948 41 849 41 890 41  ars
chin021970 994 41 860 41 899 41 754 41 806 41 701 41 710 41 690 41 579 41 486 41  ars
chin021980 618 41 654 40 482 40 503 40 523 40 666 40 447 40 348 39 529 39 841 39  ars
chin021990 888 391134 391222 391237 391353 391336 391247 391186 391108 391459 38  ars
chin0220001377 381347 381375 381311 381300 381363 381399 381397 379990  09990  0  ars
