# Supplementary material for: Climate-Driven Synchronized Growth of Alpine Trees in the Southeast Tibetan Plateau
Source: PLoS One. 2016 Jun 3;11(6):e0156126. doi: 10.1371/journal.pone.0156126 (PMC4892591; doi:10.1371/journal.pone.0156126)
Supplement: S1 Data — (ZIP) [file pone.0156126.s001.zip › S1_Data/chin020/chin020.txt_errs]

TANGJT 1 Litang                                              JUTI                 raw
TANGJT 2 China        Tibetan juniper   4050M  3014 10016    __    1306 2007      raw
TANGJT 3 Jinbao Li   Keyan Fang   Yang Tao   Edward Cook                          raw
chin0213069990  09990  09990  09990  09990  09990  0   0  1   0  1   0  1   0  1  err
chin021310   0  1   0  1   0  1   0  1   0  1   0  1   0  1   0  1   0  1   0  1  err
chin021320   0  1   0  1   0  1   0  1   0  1   0  1   0  1   0  1   0  1   0  1  err
chin021330   0  1   0  1   0  1   0  1   0  1   0  1   0  1   0  1   0  1   0  1  err
chin021340   0  1   0  1   0  1  28  2  52  2 113  2 214  2  33  2  29  2  88  2  err
chin021350 136  2 134  2  43  2 124  2  27  2  47  2  39  2 202  2  93  2 196  2  err
chin021360  28  2 147  2  75  2 153  2 152  2  19  2 118  2  56  2  88  2 206  2  err
chin021370  48  2  10  2  14  2   5  2  88  2 192  2  40  2  34  2   8  2  51  2  err
chin021380  47  2  82  2 136  2  49  2  16  2  14  2  37  2 107  2  86  2  83  2  err
chin021390  39  2  38  2  86  2  40  2   6  2  15  2  21  2   0  2   2  2  16  2  err
chin021400  12  2   5  2  23  2  64  2  56  2  95  2  60  2  70  2  43  2  75  2  err
chin021410  50  2   8  2 172  2 193  2 161  2  82  2 192  3  20  3  10  3   8  3  err
chin021420  68  3  22  3   0  3  11  3  50  3   6  3  65  3   5  3  59  3  54  3  err
chin021430  45  3  58  3  84  3   6  3  73  3  42  3  68  3  23  3   2  3  17  3  err
chin021440   4  3   5  3  83  3  48  3  31  4  38  4  21  4  71  4  58  4  51  4  err
chin021450   5  4  28  5  58  5  40  5  36  5  23  5  13  5  50  5  70  5  54  5  err
chin021460  24  5  24  5  78  5  78  5  52  5  42  5  28  5  14  5  16  5  15  5  err
chin021470  42  5  21  5  51  5  27  5   9  5  50  5  38  5  44  5  12  5  36  5  err
chin021480  59  5  64  5  52  5  25  5  12  5  19  5  23  5   9  5  23  5  25  5  err
chin021490  21  5  58  5  46  5  32  5  19  5  48  5  40  5  17  5  23  5   5  5  err
chin021500  44  5  27  5  33  5  25  5  18  5  64  5  48  5  10  5  37  5 113  5  err
chin021510 105  5  92  5  93  5  95  5  68  5  97  5  72  5  47  5 121  5  59  5  err
chin021520 111  5  40  5  87  5  89  5  80  5 105  5  62  5  83  5 122  5 105  5  err
chin021530  38  5  72  5  32  5  52  5  76  5  35  5  30  5  33  5  25  5  13  5  err
chin021540  28  5   7  5  23  5  54  5  67  5  32  5   3  5  22  5   8  5  49  5  err
chin021550  15  5  61  6  66  6  58  6  45  6  53  6  48  6  44  6  52  6  28  6  err
chin021560 103  6 164  6 143  6  47  6  53  6 184  6  70  6  48  6  42  6  62  6  err
chin021570  91  6  86  6  80  6  83  6  64  7 140  7  51  7  41  7  71  7  26  7  err
chin021580  40  7 161  7 109  7  28  7  51  7  55  7   9  7  40  7 171  7  46  7  err
chin021590  71  7  58  7 237  7 177  7 100  7 136  8 194  8 124  8  86  8  74  8  err
chin021600  72  8  70  8  89  8 115  8 109  8 154  8 116  8 100  8 142  8 117  8  err
chin021610 130  8  83  9 139  9  75  9 111  9 113  9  55  9  79  9  60  9  68 10  err
chin021620  48 10  75 10  90 10  54 10  94 10  53 10 128 10 145 10 129 11 172 11  err
chin021630 190 11 141 11 136 11 129 11 128 11 143 11 122 11 146 11 128 11 113 11  err
chin021640  37 11 130 11  74 11  95 11 106 11 118 12 132 12 135 12 166 12 156 12  err
chin021650 166 12 134 12 137 12 134 12 143 12 104 12 149 12 153 12 124 12 144 12  err
chin021660 144 12  94 12  27 12 125 12  80 12 117 12  43 12 110 12  90 12  92 12  err
chin021670  30 12 145 12 174 12 165 12  60 12 144 13 132 14 123 14 138 14 128 15  err
chin021680  92 16 126 16 115 16 113 19  86 19  89 19 102 19  96 19  82 19  93 19  err
chin021690  81 19  70 19  85 19  89 19  79 20  89 20  80 20  94 20  76 20  99 20  err
chin021700  94 20  94 20  86 20  94 20  92 21  83 21 106 22  96 22 109 22 117 23  err
chin021710  78 23  94 23 116 23  81 23  91 23 112 23  86 24  97 24  99 24 110 25  err
chin021720  97 28  91 28  94 28  90 29  92 29  99 29 102 29  77 29 102 29  96 29  err
chin021730  88 29  87 29  81 29  87 29  90 29  96 29 101 29  85 29  83 29  82 29  err
chin021740  83 30  69 30  71 30  85 30  90 30  71 30  79 30  61 30  81 31  71 31  err
chin021750  84 32  80 32  86 32  85 32  80 32  63 32  70 32  73 32  64 32  58 33  err
chin021760  56 33  47 34  50 34  54 34  54 34  63 34  40 34  41 35  42 36  42 36  err
chin021770  45 36  53 36  61 37  62 37  57 37  57 37  59 37  44 37  60 37  48 38  err
chin021780  60 38  60 38  59 38  57 38  61 38  68 38  58 38  61 38  66 38  65 38  err
chin021790  58 38  52 39  51 39  54 39  50 39  45 39  56 39  51 39  47 39  51 39  err
chin021800  63 39  51 39  49 39  47 39  38 39  49 39  49 39  41 39  44 39  45 39  err
chin021810  41 39  28 39  54 39  38 39  44 39  37 39  42 39  28 40  32 40  41 40  err
chin021820  43 40  39 40  38 40  50 40  49 41  46 41  56 41  56 41  56 41  57 41  err
chin021830  50 41  56 41  55 41  55 41  56 41  46 41  48 41  37 41  37 41  45 41  err
chin021840  45 41  36 41  40 41  32 41  30 41  52 41  46 41  50 41  42 41  42 41  err
chin021850  38 41  42 41  45 41  56 41  38 41  45 41  39 41  50 41  39 42  43 43  err
chin021860  44 43  49 43  52 43  54 43  39 43  42 43  47 43  40 43  44 43  46 43  err
chin021870  53 43  48 43  37 43  48 43  46 43  49 43  44 43  43 43  37 43  43 43  err
chin021880  43 43  41 43  42 43  37 43  45 43  27 43  39 43  38 43  40 43  34 43  err
chin021890  32 43  36 43  35 43  32 43  33 43  37 43  33 43  34 43  38 43  37 43  err
chin021900  34 43  34 43  37 43  30 43  32 43  28 43  40 43  45 43  41 43  51 43  err
chin021910  36 43  49 43  47 43  42 43  29 43  40 43  44 43  37 43  45 43  39 43  err
chin021920  41 43  34 43  44 43  40 43  44 43  42 43  32 43  42 43  42 43  41 43  err
chin021930  37 43  37 43  49 43  44 43  39 43  41 43  36 43  32 43  42 43  38 43  err
chin021940  37 43  40 43  40 43  41 43  45 43  46 43  45 43  47 43  50 43  44 43  err
chin021950  35 43  41 42  40 41  41 41  41 41  36 41  36 41  43 41  37 41  43 41  err
chin021960  37 41  41 41  32 41  31 41  36 41  32 41  36 41  42 41  34 41  36 41  err
chin021970  39 41  38 41  37 41  32 41  36 41  28 41  30 41  27 41  26 41  21 41  err
chin021980  25 41  31 40  31 40  29 40  33 40  23 40  20 40  16 39  29 39  68 39  err
chin021990  74 39  82 39  90 39  83 39  91 39  80 39  73 39  63 39  64 39  75 38  err
chin022000  76 38  73 38  69 38  67 38  79 38  82 38  96 38  78 379990  09990  0  err
TANGJT 1 Litang                                              JUTI                 std
TANGJT 2 China        Tibetan juniper   4050M  3014 10016    __    1306 2007      std
TANGJT 3 Jinbao Li   Keyan Fang   Yang Tao   Edward Cook                          std
chin0213069990  09990  09990  09990  09990  09990  0   0  1   0  1   0  1   0  1  err
chin021310   0  1   0  1   0  1   0  1   0  1   0  1   0  1   0  1   0  1   0  1  err
chin021320   0  1   0  1   0  1   0  1   0  1   0  1   0  1   0  1   0  1   0  1  err
chin021330   0  1   0  1   0  1   0  1   0  1   0  1   0  1   0  1   0  1   0  1  err
chin021340   0  1   0  1   0  1 213  2 162  2 379  2 591  2 282  2 212  2  15  2  err
chin021350 105  2 386  2 206  2 338  2  78  2 174  2 149  2 457  2 250  2 430  2  err
chin021360 153  2 123  2 249  2 395  2 447  2 189  2 416  2 247  2  54  2 155  2  err
chin021370 206  2 158  2  88  2 141  2   5  2 137  2 101  2  97  2 140  2 237  2  err
chin021380  28  2  29  2  91  2  28  2  79  2 131  2  58  2  69  2  55  2  60  2  err
chin021390  17  2  13  2  75  2   8  2  70  2  40  2  17  2  47  2  43  2  52  2  err
chin021400   7  2  30  2  70  2  56  2  33  2  75  2   9  2  27  2  25  2  36  2  err
chin021410   2  2  53  2 206  2 255  2 202  2  99  2 247  3   6  3  10  3  23  3  err
chin021420  22  3 117  3  87  3 120  3 173  3  63  3  26  3  30  3 165  3 140  3  err
chin021430 135  3 144  3 174  3  53  3 170  3 119  3 160  3  35  3  39  3  82  3  err
chin021440  53  3  55  3  78  3  59  3  24  4  44  4  73  4  82  4  36  4 102  4  err
chin021450  62  4 123  5  88  5  33  5  90  5 125  5  71  5  29  5  56  5  34  5  err
chin021460 102  5 108  5  10  5  55  5  93  5  72  5 117  5  51  5   5  5  34  5  err
chin021470  18  5  29  5  85  5  71  5  62  5  72  5  52  5  42  5  79  5  67  5  err
chin021480  47  5 157  5  70  5  83  5  59  5   9  5  50  5  36  5  13  5  32  5  err
chin021490   9  5  94  5  20  5  71  5  29  5 123  5  34  5  49  5  24  5  56  5  err
chin021500 114  5  91  5  15  5  77  5  58  5 231  5 102  5  51  5 126  5  39  5  err
chin021510  64  5  46  5 193  5  55  5  93  5 137  5 137  5 180  5 210  5 144  5  err
chin021520 210  5  59  5 197  5  17  5  24  5 225  5  57  5  25  5  96  5 141  5  err
chin021530  73  5 102  5   6  5  72  5  61  5  64  5 100  5  99  5  84  5  67  5  err
chin021540  69  5  78  5  38  5 152  5  49  5  31  5  25  5  39  5  35  5  55  5  err
chin021550   7  5  23  6  68  6  58  6  56  6  45  6  49  6  34  6  82  6  36  6  err
chin021560 198  6 313  6 289  6 112  6 108  6 212  6 105  6  71  6  37  6  67  6  err
chin021570 118  6  90  6  81  6 110  6  40  7 103  7  74  7  88  7  60  7  49  7  err
chin021580  52  7 115  7  72  7  68  7  65  7  69  7  67  7  52  7  63  7  56  7  err
chin021590  56  7  90  7 129  7  47  7 116  7 136  8  68  8  65  8  67  8  79  8  err
chin021600 112  8  64  8  55  8  73  8  17  8  93  8  82  8  75  8  42  8  72  8  err
chin021610 111  8  88  9 123  9 142  9 169  9  99  9 101  9 133  9 106  9 119 10  err
chin021620 102 10  72 10  85 10  96 10  86 10  61 10 103 10 107 10  79 11 107 11  err
chin021630 123 11  70 11  75 11  83 11  91 11  99 11 102 11 124 11 113 11  64 11  err
chin021640  82 11  81 11  59 11  43 11  74 11  53 12  60 12  57 12  86 12  96 12  err
chin021650  82 12  60 12  76 12  72 12  95 12  70 12  65 12  88 12  97 12  99 12  err
chin021660  60 12 101 12  86 12  65 12  52 12  56 12  93 12  68 12  90 12  37 12  err
chin021670  77 12  98 12 133 12 122 12  75 12  70 13  76 14  73 14  70 14 105 15  err
chin021680  79 16  56 16  58 16  57 19  43 19  68 19  67 19  46 19  40 19  34 19  err
chin021690  34 19  44 19  29 19  44 19  38 20  36 20  35 20  45 20  40 20  47 20  err
chin021700  44 20  64 20  59 20  59 20  59 21  57 21  52 22  43 22  62 22  52 23  err
chin021710  72 23  53 23  41 23  49 23  39 23  54 23  56 24  47 24  50 24  48 25  err
chin021720  46 28  45 28  31 28  45 29  47 29  51 29  62 29  43 29  51 29  40 29  err
chin021730  56 29  39 29  38 29  39 29  42 29  46 29  57 29  36 29  42 29  37 29  err
chin021740  41 30  37 30  33 30  44 30  49 30  34 30  44 30  37 30  46 31  47 31  err
chin021750  54 32  48 32  56 32  58 32  46 32  35 32  45 32  38 32  40 32  35 33  err
chin021760  42 33  42 34  40 34  38 34  34 34  37 34  28 34  31 35  39 36  30 36  err
chin021770  39 36  40 36  41 37  43 37  36 37  33 37  32 37  25 37  32 37  30 38  err
chin021780  49 38  34 38  47 38  35 38  46 38  45 38  39 38  37 38  47 38  54 38  err
chin021790  53 38  38 39  49 39  44 39  34 39  35 39  39 39  39 39  36 39  36 39  err
chin021800  40 39  39 39  41 39  32 39  35 39  36 39  33 39  42 39  35 39  40 39  err
chin021810  37 39  29 39  50 39  37 39  42 39  32 39  40 39  25 40  33 40  43 40  err
chin021820  34 40  33 40  31 40  43 40  35 41  36 41  40 41  45 41  26 41  48 41  err
chin021830  45 41  37 41  38 41  34 41  39 41  38 41  40 41  35 41  35 41  40 41  err
chin021840  42 41  29 41  43 41  45 41  46 41  40 41  36 41  47 41  37 41  37 41  err
chin021850  31 41  36 41  36 41  31 41  32 41  47 41  46 41  47 41  37 42  40 43  err
chin021860  46 43  47 43  39 43  45 43  37 43  43 43  34 43  34 43  34 43  33 43  err
chin021870  46 43  34 43  27 43  41 43  48 43  37 43  45 43  41 43  29 43  42 43  err
chin021880  31 43  38 43  40 43  43 43  40 43  34 43  30 43  32 43  39 43  42 43  err
chin021890  39 43  42 43  39 43  35 43  37 43  45 43  37 43  59 43  53 43  35 43  err
chin021900  38 43  35 43  33 43  32 43  30 43  33 43  35 43  34 43  37 43  36 43  err
chin021910  22 43  35 43  35 43  35 43  28 43  36 43  35 43  38 43  40 43  39 43  err
chin021920  43 43  44 43  51 43  44 43  42 43  46 43  35 43  40 43  48 43  37 43  err
chin021930  35 43  35 43  45 43  27 43  29 43  39 43  31 43  25 43  33 43  35 43  err
chin021940  32 43  37 43  39 43  37 43  43 43  42 43  35 43  44 43  47 43  39 43  err
chin021950  31 43  39 42  37 41  45 41  38 41  36 41  42 41  45 41  33 41  49 41  err
chin021960  44 41  40 41  31 41  41 41  38 41  39 41  34 41  48 41  36 41  46 41  err
chin021970  34 41  43 41  37 41  27 41  31 41  32 41  29 41  34 41  24 41  23 41  err
chin021980  32 41  41 40  39 40  36 40  50 40  47 40  40 40  42 39  68 39  90 39  err
chin021990  85 39 100 39  84 39  83 39  80 39  80 39  69 39  49 39  50 39  69 38  err
chin022000  59 38  57 38  59 38  58 38  58 38  51 38  76 38  75 379990  09990  0  err
TANGJT 1 Litang                                              JUTI                 res
TANGJT 2 China        Tibetan juniper   4050M  3014 10016    __    1306 2007      res
TANGJT 3 Jinbao Li   Keyan Fang   Yang Tao   Edward Cook                          res
chin0213069990  09990  09990  09990  09990  09990  0   0  1   0  1   0  1   0  1  err
chin021310   0  1   0  1   0  1   0  1   0  1   0  1   0  1   0  1   0  1   0  1  err
chin021320   0  1   0  1   0  1   0  1   0  1   0  1   0  1   0  1   0  1   0  1  err
chin021330   0  1   0  1   0  1   0  1   0  1   0  1   0  1   0  1   0  1   0  1  err
chin021340   0  1   0  1   0  1   2  2  22  2 190  2 303  2 136  2  81  2 241  2  err
chin021350 161  2 466  2  15  2 171  2 168  2   8  2  27  2 320  2  45  2 177  2  err
chin021360 172  2 340  2 286  2 229  2 195  2 143  2 155  2  81  2 174  2 225  2  err
chin021370 240  2  78  2   6  2  67  2 143  2 175  2 178  2  49  2  92  2 148  2  err
chin021380 169  2  88  2  92  2  66  2  94  2  97  2  29  2 147  2  39  2  20  2  err
chin021390  43  2  27  2  59  2  50  2  67  2   1  2  10  2  16  2   4  2  18  2  err
chin021400  32  2  13  2  41  2 110  2  12  2  61  2  34  2   2  2  46  2  40  2  err
chin021410  10  2  63  2 236  2 135  2  27  2  76  2  23  3  17  3 136  3  27  3  err
chin021420  85  3 147  3  14  3   6  3  27  3 103  3  93  3  99  3  74  3  39  3  err
chin021430   7  3  12  3  40  3  25  3  36  3  18  3  27  3  17  3  39  3  42  3  err
chin021440   2  3   8  3  44  3  47  3  28  4  43  4  54  4  32  4  33  4 116  4  err
chin021450  61  4  36  5  12  5  64  5  22  5  55  5  25  5  58  5  10  5  12  5  err
chin021460 159  5  17  5  86  5  21  5  42  5  17  5  68  5  51  5  18  5  14  5  err
chin021470  71  5  41  5  57  5  36  5   9  5  59  5  11  5  42  5  48  5  66  5  err
chin021480  84  5  30  5  27  5  27  5  22  5  28  5  60  5  11  5  51  5   3  5  err
chin021490   6  5  65  5  16  5  51  5  32  5  25  5  40  5  26  5   4  5  30  5  err
chin021500  68  5   8  5   9  5  40  5   4  5 123  5  14  5  61  5  55  5  77  5  err
chin021510  38  5  24  5  45  5  70  5  45  5 113  5  23  5  29  5  28  5  29  5  err
chin021520  72  5 118  5  80  5  40  5  33  5 102  5  85  5  59  5  43  5  46  5  err
chin021530  46  5  48  5  17  5  26  5   6  5  67  5  38  5  16  5  16  5  13  5  err
chin021540  45  5  35  5  26  5  60  5 106  5  49  5  51  5  26  5  57  5  65  5  err
chin021550  21  5  80  6  40  6   9  6  44  6  30  6  32  6  20  6  54  6  41  6  err
chin021560 212  6 223  6  77  6 167  6  15  6 158  6 118  6  80  6  83  6  55  6  err
chin021570  97  6  39  6  12  6  75  6  46  7 115  7  58  7  72  7  26  7  60  7  err
chin021580  63  7 103  7  35  7  69  7  62  7  67  7  74  7  73  7  35  7  42  7  err
chin021590  40  7  62  7  75  7  41  7  96  7  91  8  98  8  37  8  54  8  49  8  err
chin021600  90  8  67  8  44  8   7  8  49  8  89  8  40  8  49  8  63  8  33  8  err
chin021610 141  8  66  9  81  9 124  9 119  9  81  9  76  9  76  9 130  9  91 10  err
chin021620  73 10  70 10  62 10  84 10  77 10  44 10  70 10  22 10  15 11 105 11  err
chin021630  56 11  39 11  46 11  40 11  44 11  53 11  47 11  46 11  36 11  59 11  err
chin021640 119 11  45 11  38 11  35 11  23 11  33 12  21 12  27 12  55 12  62 12  err
chin021650  45 12  48 12  46 12  37 12  52 12  41 12  81 12  68 12  46 12  64 12  err
chin021660  46 12  57 12  46 12  39 12  62 12  53 12  85 12  48 12  66 12  64 12  err
chin021670  65 12  65 12  74 12  40 12  36 12  60 13  28 14  39 14  30 14  79 15  err
chin021680  49 16  48 16  40 16  50 19  66 19  59 19  54 19  56 19  34 19  30 19  err
chin021690  26 19  29 19  34 19  34 19  29 20  44 20  23 20  33 20  20 20  36 20  err
chin021700  39 20  48 20  43 20  51 20  41 21  41 21  31 22  42 22  45 22  52 23  err
chin021710  54 23  30 23  34 23  46 23  23 23  39 23  39 24  23 24  42 24  28 25  err
chin021720  37 28  28 28  25 28  31 29  28 29  32 29  49 29  30 29  31 29  25 29  err
chin021730  37 29  23 29  26 29  21 29  29 29  34 29  46 29  27 29  31 29  24 29  err
chin021740  28 30  31 30  25 30  27 30  30 30  18 30  30 30  27 30  30 31  29 31  err
chin021750  32 32  28 32  35 32  37 32  19 32  29 32  35 32  26 32  34 32  25 33  err
chin021760  29 33  28 34  21 34  21 34  21 34  23 34  21 34  25 35  32 36  20 36  err
chin021770  20 36  18 36  26 37  28 37  20 37  23 37  21 37  23 37  27 37  29 38  err
chin021780  38 38  27 38  33 38  27 38  24 38  29 38  25 38  25 38  29 38  45 38  err
chin021790  49 38  23 39  33 39  27 39  23 39  22 39  27 39  27 39  27 39  21 39  err
chin021800  25 39  22 39  28 39  21 39  30 39  28 39  25 39  28 39  28 39  35 39  err
chin021810  29 39  27 39  42 39  25 39  31 39  26 39  30 39  25 40  27 40  29 40  err
chin021820  21 40  18 40  22 40  30 40  28 41  31 41  26 41  31 41  21 41  41 41  err
chin021830  35 41  26 41  24 41  23 41  30 41  30 41  24 41  30 41  27 41  29 41  err
chin021840  28 41  20 41  30 41  31 41  24 41  39 41  22 41  30 41  33 41  31 41  err
chin021850  28 41  23 41  32 41  24 41  23 41  37 41  31 41  31 41  24 42  25 43  err
chin021860  25 43  34 43  28 43  24 43  33 43  30 43  31 43  25 43  26 43  30 43  err
chin021870  41 43  31 43  21 43  35 43  37 43  26 43  24 43  23 43  25 43  30 43  err
chin021880  26 43  36 43  33 43  29 43  35 43  31 43  26 43  23 43  31 43  23 43  err
chin021890  33 43  33 43  27 43  21 43  24 43  27 43  21 43  47 43  33 43  19 43  err
chin021900  25 43  20 43  19 43  26 43  20 43  24 43  26 43  29 43  28 43  24 43  err
chin021910  25 43  27 43  27 43  26 43  22 43  28 43  23 43  41 43  31 43  32 43  err
chin021920  27 43  36 43  36 43  26 43  23 43  29 43  28 43  34 43  27 43  20 43  err
chin021930  25 43  26 43  28 43  20 43  25 43  26 43  20 43  19 43  24 43  28 43  err
chin021940  22 43  28 43  28 43  26 43  28 43  21 43  25 43  31 43  27 43  20 43  err
chin021950  22 43  23 42  20 41  30 41  24 41  21 41  28 41  27 41  23 41  35 41  err
chin021960  26 41  24 41  24 41  30 41  28 41  20 41  23 41  38 41  22 41  28 41  err
chin021970  23 41  24 41  23 41  18 41  18 41  21 41  18 41  18 41  23 41  22 41  err
chin021980  20 41  22 40  24 40  28 40  40 40  32 40  23 40  43 39  52 39  54 39  err
chin021990  49 39  67 39  56 39  43 39  37 39  40 39  49 39  31 39  39 39  56 38  err
chin022000  43 38  34 38  39 38  38 38  43 38  36 38  53 38  45 379990  09990  0  err
TANGJT 1 Litang                                              JUTI                 ars
TANGJT 2 China        Tibetan juniper   4050M  3014 10016    __    1306 2007      ars
TANGJT 3 Jinbao Li   Keyan Fang   Yang Tao   Edward Cook                          ars
chin0213069990  09990  09990  09990  09990  09990  0   0  1   0  1   0  1   0  1  err
chin021310   0  1   0  1   0  1   0  1   0  1   0  1   0  1   0  1   0  1   0  1  err
chin021320   0  1   0  1   0  1   0  1   0  1   0  1   0  1   0  1   0  1   0  1  err
chin021330   0  1   0  1   0  1   0  1   0  1   0  1   0  1   0  1   0  1   0  1  err
chin021340   0  1   0  1   0  1   1  2  15  2 131  2 209  2  94  2  56  2 166  2  err
chin021350 111  2 321  2  10  2 118  2 116  2   5  2  19  2 220  2  31  2 122  2  err
chin021360 118  2 234  2 197  2 158  2 134  2  99  2 107  2  56  2 120  2 155  2  err
chin021370 165  2  54  2   4  2  46  2  98  2 121  2 122  2  34  2  64  2 102  2  err
chin021380 117  2  61  2  63  2  45  2  65  2  67  2  20  2 101  2  27  2  14  2  err
chin021390  30  2  18  2  41  2  34  2  46  2   1  2   7  2  11  2   3  2  12  2  err
chin021400  22  2   9  2  28  2  76  2   8  2  42  2  24  2   1  2  31  2  27  2  err
chin021410   7  2  43  2 162  2  93  2  19  2  52  2  16  3  12  3  93  3  19  3  err
chin021420  59  3 102  3   9  3   4  3  19  3  71  3  64  3  68  3  51  3  27  3  err
chin021430   5  3   8  3  28  3  17  3  25  3  13  3  19  3  12  3  27  3  29  3  err
chin021440   1  3   5  3  31  3  32  3  19  4  30  4  37  4  22  4  23  4  80  4  err
chin021450  42  4  25  5   8  5  44  5  15  5  38  5  17  5  40  5   7  5   8  5  err
chin021460 109  5  12  5  60  5  14  5  29  5  12  5  47  5  35  5  13  5  10  5  err
chin021470  49  5  28  5  39  5  25  5   6  5  40  5   7  5  29  5  33  5  46  5  err
chin021480  58  5  20  5  19  5  18  5  15  5  19  5  42  5   7  5  35  5   2  5  err
chin021490   4  5  45  5  11  5  35  5  22  5  17  5  27  5  18  5   3  5  20  5  err
chin021500  47  5   6  5   6  5  27  5   3  5  85  5  10  5  42  5  38  5  53  5  err
chin021510  26  5  17  5  31  5  49  5  31  5  78  5  16  5  20  5  19  5  20  5  err
chin021520  50  5  82  5  55  5  27  5  23  5  70  5  58  5  41  5  30  5  32  5  err
chin021530  32  5  33  5  12  5  18  5   4  5  46  5  26  5  11  5  11  5   9  5  err
chin021540  31  5  24  5  18  5  41  5  73  5  34  5  35  5  18  5  39  5  44  5  err
chin021550  15  5  55  6  28  6   6  6  30  6  21  6  22  6  13  6  37  6  28  6  err
chin021560 146  6 154  6  53  6 115  6  10  6 109  6  81  6  55  6  57  6  38  6  err
chin021570  67  6  27  6   8  6  52  6  32  7  79  7  40  7  50  7  18  7  41  7  err
chin021580  44  7  71  7  24  7  48  7  43  7  46  7  51  7  50  7  24  7  29  7  err
chin021590  27  7  43  7  52  7  28  7  66  7  63  8  68  8  26  8  37  8  34  8  err
chin021600  62  8  46  8  30  8   4  8  34  8  61  8  28  8  34  8  44  8  22  8  err
chin021610  97  8  45  9  56  9  86  9  82  9  56  9  52  9  53  9  89  9  63 10  err
chin021620  50 10  48 10  43 10  58 10  53 10  30 10  48 10  15 10  10 11  72 11  err
chin021630  39 11  27 11  32 11  28 11  30 11  36 11  32 11  32 11  24 11  41 11  err
chin021640  82 11  31 11  26 11  24 11  16 11  23 12  15 12  19 12  38 12  43 12  err
chin021650  31 12  33 12  32 12  25 12  36 12  28 12  56 12  47 12  32 12  44 12  err
chin021660  32 12  39 12  32 12  27 12  43 12  37 12  58 12  33 12  45 12  44 12  err
chin021670  45 12  45 12  51 12  27 12  25 12  41 13  19 14  27 14  21 14  54 15  err
chin021680  34 16  33 16  28 16  34 19  46 19  40 19  37 19  39 19  24 19  21 19  err
chin021690  18 19  20 19  23 19  24 19  20 20  30 20  16 20  22 20  14 20  25 20  err
chin021700  27 20  33 20  29 20  35 20  28 21  28 21  21 22  29 22  31 22  35 23  err
chin021710  37 23  20 23  24 23  32 23  16 23  27 23  27 24  16 24  29 24  19 25  err
chin021720  26 28  20 28  17 28  21 29  19 29  22 29  34 29  20 29  21 29  17 29  err
chin021730  25 29  16 29  18 29  14 29  20 29  23 29  32 29  19 29  21 29  17 29  err
chin021740  19 30  21 30  17 30  19 30  21 30  13 30  20 30  19 30  21 31  20 31  err
chin021750  22 32  19 32  24 32  25 32  13 32  20 32  24 32  18 32  23 32  18 33  err
chin021760  20 33  19 34  15 34  14 34  15 34  16 34  15 34  17 35  22 36  14 36  err
chin021770  14 36  12 36  18 37  19 37  14 37  16 37  14 37  16 37  19 37  20 38  err
chin021780  26 38  19 38  23 38  19 38  16 38  20 38  17 38  17 38  20 38  31 38  err
chin021790  34 38  16 39  23 39  19 39  16 39  15 39  19 39  19 39  18 39  15 39  err
chin021800  17 39  15 39  19 39  14 39  21 39  19 39  17 39  19 39  19 39  24 39  err
chin021810  20 39  18 39  29 39  17 39  21 39  18 39  20 39  17 40  19 40  20 40  err
chin021820  14 40  12 40  15 40  21 40  20 41  22 41  18 41  21 41  15 41  28 41  err
chin021830  24 41  18 41  17 41  16 41  21 41  21 41  17 41  20 41  19 41  20 41  err
chin021840  19 41  14 41  20 41  21 41  17 41  27 41  15 41  21 41  23 41  21 41  err
chin021850  20 41  16 41  22 41  17 41  16 41  25 41  22 41  21 41  16 42  18 43  err
chin021860  17 43  23 43  20 43  17 43  23 43  20 43  21 43  17 43  18 43  21 43  err
chin021870  28 43  22 43  14 43  24 43  25 43  18 43  17 43  16 43  18 43  21 43  err
chin021880  18 43  25 43  23 43  20 43  24 43  21 43  18 43  16 43  21 43  16 43  err
chin021890  23 43  23 43  19 43  14 43  17 43  18 43  14 43  32 43  23 43  13 43  err
chin021900  17 43  14 43  13 43  18 43  14 43  17 43  18 43  20 43  19 43  17 43  err
chin021910  17 43  19 43  19 43  18 43  15 43  19 43  16 43  28 43  21 43  22 43  err
chin021920  19 43  25 43  25 43  18 43  16 43  20 43  19 43  23 43  18 43  14 43  err
chin021930  17 43  18 43  19 43  13 43  17 43  18 43  14 43  13 43  17 43  19 43  err
chin021940  15 43  19 43  19 43  18 43  19 43  14 43  17 43  21 43  18 43  14 43  err
chin021950  15 43  16 42  14 41  21 41  17 41  15 41  19 41  18 41  16 41  24 41  err
chin021960  18 41  16 41  16 41  21 41  19 41  14 41  16 41  26 41  15 41  19 41  err
chin021970  16 41  17 41  16 41  12 41  12 41  14 41  13 41  12 41  16 41  15 41  err
chin021980  14 41  15 40  17 40  19 40  27 40  22 40  16 40  30 39  36 39  37 39  err
chin021990  34 39  46 39  39 39  30 39  26 39  27 39  34 39  21 39  27 39  39 38  err
chin022000  30 38  24 38  27 38  26 38  30 38  25 38  36 38  31 379990  09990  0  err
