# Supplementary material for: Climate-Driven Synchronized Growth of Alpine Trees in the Southeast Tibetan Plateau
Source: PLoS One. 2016 Jun 3;11(6):e0156126. doi: 10.1371/journal.pone.0156126 (PMC4892591; doi:10.1371/journal.pone.0156126)
Supplement: S1 Data — (ZIP) [file pone.0156126.s001.zip › S1_Data/chin020/chin020.txt_out]

                        **********************************
                        **********************************
                        ***                            ***
                        ***      program ARSTAN40c     ***
                        ***                            ***
                        ***       creation date:       ***
                        ***           3/6/06           ***
                        ***                            ***
                        ***       programmed by:       ***
                        ***     Dr. Edward R. Cook     ***
                        ***       Paul J. Krusic       ***
                        ***    tree-ring laboratory    ***
                        ***  lamont-doherty earth obs  ***
                        ***    palisades, n.y. 10964   ***
                        *** drdendro@ldeo.columbia.edu ***
                        ***    pjk@ldeo.columbia.edu   ***
                        ***                            ***
                        **********************************
                        **********************************

 |==============================================================================|

 overall run title:                                                                                 

 file names file processed:       arstan.files                            
 data file processed:             chin020.txt                             
 log file processed:              chin020.txt_log                         

                       opt          plt
 tree-ring data type    1                !tucson ring-width format                         
 missing data in gap   -9            0   !missing values estimated (no plots)              
 data transformation    0            0   !no data transformation (no plots)                
 first detrending     -67      0     1   !1st-spline curve (pct n 50% cutoff)              
 second detrending      0      0     0   !2nd-no detrending performed                      
 robust detrending      1                !non-robust detrending methods used               
 interactive detrend    0                !no interactive detrending                        
 index calculation      1                !tree-ring indices or ratios (rt/gt)              
 ar modeling method     1            0   !non-robust autoregressive modeling               
 pooled ar order        0            0   !minimum aic pooled ar model order fit 
 series ar order        0                !pooled ar order fit to all series                
 mean chronology        2   0    0   0   !robust (biweight) mean chronology                
 stabilize variance     0                !no variance stabilization performed              
 common period years     1306 2007       !first and last years of common period            
 site-tree-core mask       sssttc        !site-tree-core separation mask                   
 running rbar              50   25   0   !running rbar window/overlap (no plots)           
 printout option        2                !summary & series statistics printed              
 core series save       0                !no individual core series saved                  
 summary plot displays  0                !no spaghetti and mean chronology plots           

 stand dynamics stuf    0            0   !no stand dynamics analyses done                  
 running mean window    0                !running mean window width                        
 percent growth change  0                !percent growth change threshold                  
 std error threshold    0                !standard error limit threshold                   

 |======================== raw data statistical analyses =======================|

 |------------------- tree-ring series read in for processing ------------------|

  data header lines:
  TANGJT 1 Litang                                              JUTI                    
  TANGJT 2 China        Tibetan juniper   4050M  3014 10016    __    1306 2007         
  TANGJT 3 Jinbao Li   Keyan Fang   Yang Tao   Edward Cook                             

 |------------ series gaps found based on any negative number found ------------|

        series      ident      results of scans for gaps or missing values

                            --- no gaps in data found ---

 |------------------ statistics of raw tree-ring measurements ------------------|

 series   ident   frst   last   year    mean   stdev   skew   kurt   sens   ac(1)
     1   TAN01A   1767   2007    241   0.573   0.316  1.691  6.460  0.157   0.855
     2   TAN01B   1740   2007    268   0.550   0.203  0.708  3.631  0.147   0.857
     3   TAN03A   1720   2007    288   0.896   0.352  0.786  3.047  0.189   0.830
     4   TAN03B   1720   1986    267   0.612   0.369  0.599  2.195  0.192   0.919
     5   TAN04A   1680   1980    301   0.554   0.470  1.086  2.952  0.190   0.960
     6   TAN04B   1704   2007    304   0.533   0.320  0.995  3.512  0.187   0.945
     7   TAN05A   1595   2007    413   0.405   0.286  1.395  4.065  0.291   0.852
     8   TAN05B   1611   2007    397   0.404   0.313  1.382  4.549  0.343   0.843
     9   TAN06A   1683   2007    325   0.700   0.481  1.135  3.294  0.205   0.891
    10   TAN06B   1759   2007    249   0.526   0.176  0.294  3.580  0.230   0.651
    11   TAN08A   1628   2007    380   0.736   0.325  0.850  3.101  0.159   0.893
    12   TAN08B   1791   2007    217   0.583   0.257  1.873  6.863  0.163   0.869
    13   TAN09A   1706   2007    302   0.665   0.448  0.811  2.390  0.158   0.947
    14   TAN09B   1723   2007    285   0.676   0.472  1.088  3.783  0.167   0.944
    15   TAN10A   1679   2007    329   0.380   0.145  0.849  4.004  0.205   0.782
    16   TAN10B   1444   2007    564   0.339   0.130  0.787  3.387  0.176   0.835
    17   TAN10C   1416   2007    592   0.403   0.200  0.745  2.823  0.182   0.903
    18   TAN11A   1817   2007    191   1.008   0.332  0.563  2.834  0.150   0.814
    19   TAN11B   1779   2007    229   0.921   0.326  0.389  3.447  0.213   0.751

 series   ident   frst   last   year    mean   stdev   skew   kurt   sens   ac(1)
    20   TAN12A   1683   2007    325   0.379   0.257  1.464  4.368  0.213   0.901
    21   TAN12B   1676   2007    332   0.453   0.352  1.286  3.366  0.229   0.934
    22   TAN13A   1719   1951    233   0.707   0.167  0.298  2.449  0.136   0.738
    23   TAN13B   1768   2007    240   0.657   0.225  0.876  3.824  0.141   0.863
    24   TAN14A   1683   2007    325   0.700   0.294  1.315  4.776  0.167   0.870
    25   TAN14B   1761   2007    247   0.940   0.283  0.882  3.440  0.171   0.719
    26   TAN15A   1694   2007    314   0.556   0.387  2.011  7.093  0.219   0.923
    27   TAN15B   1750   2007    258   0.533   0.318  2.405  9.768  0.230   0.875
    28   TAN16A   1551   2007    457   0.485   0.497  2.260  7.786  0.247   0.934
    29   TAN16B   1574   1950    377   0.380   0.369  2.213  7.568  0.265   0.927
    30   TAN18A   1645   2007    363   0.430   0.295  1.879  6.717  0.192   0.923
    31   TAN18B   1748   2007    260   0.321   0.173  0.626  2.819  0.261   0.881
    32   TAN19A   1824   2007    184   0.864   0.346  0.265  2.550  0.190   0.832
    33   TAN19B   1858   2007    150   0.748   0.233  0.140  3.242  0.223   0.672
    34   TAN21A   1675   2007    333   0.715   0.328  1.097  4.350  0.203   0.839
    35   TAN21B   1716   2007    292   0.593   0.300  1.421  5.803  0.219   0.855
    36   TAN23A   1772   2007    236   0.908   0.338  0.901  4.252  0.208   0.760
    37   TAN23B   1859   2007    149   0.936   0.340  0.955  5.668  0.208   0.748
    38   TAN24A   1306   2007    702   0.512   0.245  1.292  5.410  0.189   0.863
    39   TAN24B   1343   1998    656   0.460   0.200  0.943  3.948  0.198   0.834

 series   ident   frst   last   year    mean   stdev   skew   kurt   sens   ac(1)
    40   TAN24C   1451   2007    557   0.482   0.211  0.973  3.918  0.187   0.839
    41   TAN25A   1709   2007    299   0.911   0.360  0.291  2.631  0.178   0.850
    42   TAN25B   1720   2007    288   0.843   0.320  0.062  2.300  0.174   0.841
    43   TAN26A   1619   2006    388   0.745   0.410  0.880  3.608  0.294   0.858

       number of series read in:   43   from   1306  to   2007     702 years

 |---------------- summary of raw tree-ring series statistics ------------------|

                                year    mean   stdev   skew   kurt   sens   ac(1)
 arithmetic mean                 328   0.621   0.306  1.041  4.223  0.201   0.852
 standard deviation              125   0.191   0.092  0.575  1.718  0.043   0.073
 median (50th quantile)          301   0.583   0.318  0.943  3.631  0.192   0.857
 interquartile range             122   0.269   0.113  0.622  1.588  0.046   0.069
 minimum value                   149   0.321   0.130  0.062  2.195  0.136   0.651
 lower hinge (25th quantile)     248   0.471   0.239  0.726  3.074  0.173   0.833
 upper hinge (75th quantile)     370   0.740   0.352  1.348  4.662  0.219   0.902
 maximum value                   702   1.008   0.497  2.405  9.768  0.343   0.960

 |-------------------- all possible series rbar statistics ---------------------|

   total    mean   standard   standard  skewess   kurtosis   minimum   maximum
   corrs    rbar   deviation    error    coeff      coeff      corr      corr
    903    0.417     0.250      0.008   -0.307      2.417    -0.415     0.949

   minimum correlation: -0.415   series  TAN04A     and  TAN19B      123 years
   maximum correlation:  0.949   series  TAN04A     and  TAN04B      277 years

       percent of all possible correlations used (n>20 years):     100.00
       percent of all possible tree-ring years used in rbar:        36.79

 |======================= raw data common period analyses ======================|

 |----------------------- statistics of the common period ----------------------|

 series   ident   frst   last   year    mean   stdev   skew   kurt   sens   ac(1)
     1  TAN24A    1306   2007    702   0.512   0.245  1.292  5.410  0.188   0.861

              *** only one series found in common analysis period ***

 |--------------------------- running rbar statistics --------------------------|

    year   1385.  1410.  1435.  1460.  1485.  1510.  1535.  1560.  1585.  1610.
    corr      1.     1.     1.     3.    10.    10.    10.    10.    15.    21.
    rbar  0.837  0.741  0.657  0.570  0.275  0.251  0.264  0.268  0.290  0.267
    sdev  0.000  0.000  0.000  0.257  0.410  0.429  0.374  0.336  0.321  0.377
    serr  0.000  0.000  0.000  0.148  0.130  0.136  0.118  0.106  0.083  0.082
    eps   0.911  0.872  0.866  0.856  0.655  0.626  0.650  0.683  0.741  0.761
    nss     2.0    2.4    3.4    4.5    5.0    5.0    5.2    5.9    7.0    8.7

    year   1635.  1660.  1685.  1710.  1735.  1760.  1785.  1810.  1835.  1860.
    corr     28.    55.    66.   171.   253.   406.   528.   703.   741.   820.
    rbar  0.213  0.169  0.167  0.225  0.387  0.276  0.219  0.288  0.300  0.151
    sdev  0.251  0.260  0.279  0.251  0.336  0.286  0.241  0.234  0.247  0.270
    serr  0.047  0.035  0.034  0.019  0.021  0.014  0.010  0.009  0.009  0.009
    eps   0.744  0.718  0.770  0.872  0.948  0.927  0.913  0.941  0.946  0.882
    nss    10.7   12.5   16.8   23.4   28.7   33.4   37.4   39.5   40.6   42.1

    year   1885.  1910.  1935.  1960.
    corr    903.   903.   820.   780.
    rbar  0.242  0.194  0.174  0.354
    sdev  0.286  0.267  0.259  0.221
    serr  0.010  0.009  0.009  0.008
    eps   0.932  0.912  0.900  0.958
    nss    43.0   43.0   42.7   41.6

 |======================== raw data chronology statistics ======================|

 |----------------- robust mean raw data chronology statistics -----------------|

  first    last    total    mean    stdrd    skew    kurtosis    mean    serial
   year    year    years   index     dev     coeff     coeff     sens     corr
   1306    2007     702    0.608   0.202    1.078      6.381    0.136    0.845

  mean indices vs their standard deviations       robust mean efficiency results
      correlation    slope    intercept             # improved    # unimproved
        0.109        0.084      0.187                    182            520

 |---------------- robust mean efficiency gain and loss results ----------------|

   median      interquartile      minimum       lower       upper       maximum
    gain           range            gain        hinge       hinge         gain
    1.10            0.31            0.15         1.02        1.33        24.36

   median      interquartile      minimum       lower       upper       maximum
    loss           range            loss        hinge       hinge         loss
    0.95            0.12            0.00         0.88        1.00         1.00

 |--------------------- segment length summary statistics ----------------------|

   median      interquartile      minimum       lower       upper       maximum
   length          range           length       hinge       hinge        length
     301.           122.            149.         248.        370.          702.

 |----------- raw data chronology auto and partial autocorrelations ------------|

 lag           t-1    t-2    t-3    t-4    t-5    t-6    t-7    t-8    t-9   t-10
 acf         0.843  0.803  0.751  0.729  0.699  0.657  0.644  0.598  0.570  0.524
 pacf        0.843  0.316  0.081  0.120  0.050 -0.033  0.076 -0.063 -0.016 -0.055
 95% c.l.    0.075  0.117  0.145  0.166  0.183  0.198  0.210  0.221  0.230  0.238

 |------------------ raw data chronology autoregressive model ------------------|

 ord    rsq    t-1    t-2    t-3    t-4    t-5    t-6    t-7    t-8    t-9   t-10
  5   0.755  0.512  0.229  0.030  0.080  0.073

 |================== detrended data curve fits and statistics ==================|

 |------------------------ results of first detrending -------------------------|

 |--------------- growth curve used for detrending tree-ring data --------------|
   option
     -5: variable span smoother         f(i) = variable span smooth
     -4: lowess robust smoother         f(i) = lowess robust smooth
     -3: median smoothing               f(i) = median sharp/smooth
    -2:  regional curve detrending      f(i) = one age-aligned curve
    -1:  first-differences              f(i) = y(i) - y(i-1)
     1:  neg expon curve, no = opt 4    f(i) = a*exp(-b*t(i)) + d    (d>0)
     2:  neg expon curve, no = opt 5    f(i) = a*exp(-b*t(i)) + d    (d>0)
     3:  neg expon curve  (general)     f(i) = a*exp(-b*t(i)) + d   (any d)
     4:  linear regression (any slope)  f(i) = +/-c*t(i) + d
     5:  linear regression (neg slope)  f(i) = -c*t(i) + d   
     6:  horizontal line through mean   f(i) = mean(y(i)) = d
     7:  hugershoff growth function     f(i) = a*t(i+p)**b * exp(-c*t(i+p)) + d
     8:  general exponential (b = 1)    f(i) = a*t(i+p)**b * exp(-c*t(i+p)) + d
    >9:  cubic smoothing spline         fixed 50 pct variance cutoff
   <-9:  cubic smoothing spline         pct n 50 pct variance cutoff

   (a, b, c are coefficients, d is intercept or asymptote, p is pith offset)

 series   ident     option       a           b           c           d         p
     1   TAN01A    -67  161         smoothing spline curve and window width
     2   TAN01B    -67  179         smoothing spline curve and window width
     3   TAN03A    -67  192         smoothing spline curve and window width
     4   TAN03B    -67  178         smoothing spline curve and window width
     5   TAN04A    -67  201         smoothing spline curve and window width
     6   TAN04B    -67  203         smoothing spline curve and window width
     7   TAN05A    -67  276         smoothing spline curve and window width
     8   TAN05B    -67  265         smoothing spline curve and window width
     9   TAN06A    -67  217         smoothing spline curve and window width
    10   TAN06B    -67  166         smoothing spline curve and window width
    11   TAN08A    -67  254         smoothing spline curve and window width
    12   TAN08B    -67  145         smoothing spline curve and window width
    13   TAN09A    -67  202         smoothing spline curve and window width
    14   TAN09B    -67  190         smoothing spline curve and window width
    15   TAN10A    -67  220         smoothing spline curve and window width
    16   TAN10B    -67  377         smoothing spline curve and window width
    17   TAN10C    -67  396         smoothing spline curve and window width
    18   TAN11A    -67  127         smoothing spline curve and window width
    19   TAN11B    -67  153         smoothing spline curve and window width

 series   ident     option       a           b           c           d         p
    20   TAN12A    -67  217         smoothing spline curve and window width
    21   TAN12B    -67  222         smoothing spline curve and window width
    22   TAN13A    -67  156         smoothing spline curve and window width
    23   TAN13B    -67  160         smoothing spline curve and window width
    24   TAN14A    -67  217         smoothing spline curve and window width
    25   TAN14B    -67  165         smoothing spline curve and window width
    26   TAN15A    -67  210         smoothing spline curve and window width
    27   TAN15B    -67  172         smoothing spline curve and window width
    28   TAN16A    -67  306         smoothing spline curve and window width
    29   TAN16B    -67  252         smoothing spline curve and window width
    30   TAN18A    -67  243         smoothing spline curve and window width
    31   TAN18B    -67  174         smoothing spline curve and window width
    32   TAN19A    -67  123         smoothing spline curve and window width
    33   TAN19B    -67  100         smoothing spline curve and window width
    34   TAN21A    -67  223         smoothing spline curve and window width
    35   TAN21B    -67  195         smoothing spline curve and window width
    36   TAN23A    -67  158         smoothing spline curve and window width
    37   TAN23B    -67   99         smoothing spline curve and window width
    38   TAN24A    -67  470         smoothing spline curve and window width
    39   TAN24B    -67  439         smoothing spline curve and window width

 series   ident     option       a           b           c           d         p
    40   TAN24C    -67  373         smoothing spline curve and window width
    41   TAN25A    -67  200         smoothing spline curve and window width
    42   TAN25B    -67  192         smoothing spline curve and window width
    43   TAN26A    -67  259         smoothing spline curve and window width

 |-------------------- statistics of single tree-ring series -------------------|

 series   ident   frst   last   year    mean   stdev   skew   kurt   sens   ac(1)
     1  TAN01A    1767   2007    241   0.993   0.305  0.906  4.702  0.156   0.766
     2  TAN01B    1740   2007    268   0.995   0.264  0.042  3.181  0.146   0.755
     3  TAN03A    1720   2007    288   0.997   0.230 -0.009  2.877  0.188   0.495
     4  TAN03B    1720   1986    267   0.998   0.301  0.757  4.011  0.191   0.670
     5  TAN04A    1680   1980    301   1.004   0.260  0.678  4.003  0.189   0.495
     6  TAN04B    1704   2007    304   0.997   0.321  0.840  6.765  0.186   0.768
     7  TAN05A    1595   2007    413   0.998   0.329  0.411  3.120  0.291   0.451
     8  TAN05B    1611   2007    397   0.996   0.383  0.285  2.865  0.342   0.481
     9  TAN06A    1683   2007    325   0.996   0.317  0.848  3.938  0.205   0.622
    10  TAN06B    1759   2007    249   0.996   0.306  0.815  7.210  0.229   0.575
    11  TAN08A    1628   2007    380   0.996   0.262  0.680  3.992  0.159   0.701
    12  TAN08B    1791   2007    217   0.996   0.256  0.132  3.011  0.162   0.700
    13  TAN09A    1706   2007    302   0.998   0.281  0.626  3.782  0.157   0.748
    14  TAN09B    1723   2007    285   0.998   0.287  0.226  3.200  0.167   0.718
    15  TAN10A    1679   2007    329   0.998   0.273  0.009  3.000  0.205   0.574
    16  TAN10B    1444   2007    564   0.998   0.258  0.260  3.257  0.176   0.633
    17  TAN10C    1416   2007    592   0.996   0.310  1.021  6.309  0.181   0.726
    18  TAN11A    1817   2007    191   0.989   0.227 -0.044  2.478  0.148   0.651
    19  TAN11B    1779   2007    229   0.991   0.287 -0.137  3.973  0.211   0.644

 series   ident   frst   last   year    mean   stdev   skew   kurt   sens   ac(1)
    20  TAN12A    1683   2007    325   0.996   0.341  0.524  3.380  0.212   0.718
    21  TAN12B    1676   2007    332   0.992   0.395  0.456  3.280  0.229   0.739
    22  TAN13A    1719   1951    233   0.999   0.192 -0.053  2.671  0.136   0.612
    23  TAN13B    1768   2007    240   0.997   0.241 -0.311  3.719  0.141   0.751
    24  TAN14A    1683   2007    325   0.994   0.298  0.502  3.654  0.167   0.765
    25  TAN14B    1761   2007    247   0.998   0.237  0.394  3.385  0.170   0.590
    26  TAN15A    1694   2007    314   0.994   0.398  1.779 11.347  0.219   0.751
    27  TAN15B    1750   2007    258   0.989   0.379  0.078  2.894  0.229   0.726
    28  TAN16A    1551   2007    457   1.006   0.318  0.239  3.619  0.246   0.521
    29  TAN16B    1574   1950    377   1.007   0.297  0.182  2.662  0.264   0.411
    30  TAN18A    1645   2007    363   1.000   0.306  0.417  3.607  0.192   0.699
    31  TAN18B    1748   2007    260   0.992   0.398  0.192  2.881  0.261   0.734
    32  TAN19A    1824   2007    184   0.991   0.287 -0.183  3.962  0.189   0.710
    33  TAN19B    1858   2007    150   0.996   0.244 -0.589  3.621  0.221   0.430
    34  TAN21A    1675   2007    333   0.998   0.293  0.054  3.056  0.202   0.642
    35  TAN21B    1716   2007    292   0.997   0.334  0.831  6.044  0.218   0.628
    36  TAN23A    1772   2007    236   0.997   0.304  0.187  3.401  0.207   0.662
    37  TAN23B    1859   2007    149   0.995   0.279 -0.065  4.897  0.206   0.615
    38  TAN24A    1306   2007    702   0.995   0.375  1.127  6.901  0.188   0.788
    39  TAN24B    1343   1998    656   0.995   0.386  1.262  6.871  0.198   0.792

 series   ident   frst   last   year    mean   stdev   skew   kurt   sens   ac(1)
    40  TAN24C    1451   2007    557   0.994   0.351  1.134  6.621  0.187   0.739
    41  TAN25A    1709   2007    299   0.993   0.330  0.293  3.716  0.177   0.771
    42  TAN25B    1720   2007    288   0.995   0.311 -0.004  3.651  0.174   0.751
    43  TAN26A    1619   2006    388   0.992   0.393  0.027  2.666  0.293   0.660

 |---------------- summary of single tree-ring series statistics ---------------|

                                year    mean   stdev   skew   kurt   sens   ac(1)
 arithmetic mean                 328   0.996   0.306  0.391  4.144  0.200   0.660
 standard deviation              125   0.004   0.052  0.475  1.733  0.043   0.104
 median (50th quantile)          301   0.996   0.304  0.285  3.621  0.191   0.699
 interquartile range             122   0.004   0.064  0.683  0.919  0.047   0.130
 minimum value                   149   0.989   0.192 -0.589  2.478  0.136   0.411
 lower hinge (25th quantile)     248   0.994   0.268  0.035  3.088  0.172   0.614
 upper hinge (75th quantile)     370   0.998   0.332  0.718  4.007  0.219   0.744
 maximum value                   702   1.007   0.398  1.779 11.347  0.342   0.792

 |-------------------- all possible series rbar statistics ---------------------|

   total    mean   standard   standard  skewess   kurtosis   minimum   maximum
   corrs    rbar   deviation    error    coeff      coeff      corr      corr
    903    0.292     0.149      0.005    0.216      3.656    -0.170     0.933

   minimum correlation: -0.170   series  TAN01B     and  TAN13A      212 years
   maximum correlation:  0.933   series  TAN25A     and  TAN25B      288 years

       percent of all possible correlations used (n>20 years):     100.00
       percent of all possible tree-ring years used in rbar:        36.79

 |==================== detrended data common period analyses ===================|

 |----------------------- statistics of the common period ----------------------|

 series   ident   frst   last   year    mean   stdev   skew   kurt   sens   ac(1)
     1  TAN24A    1306   2007    702   0.995   0.375  1.127  6.901  0.188   0.788

              *** only one series found in common analysis period ***

 |--------------------------- running rbar statistics --------------------------|

    year   1385.  1410.  1435.  1460.  1485.  1510.  1535.  1560.  1585.  1610.
    corr      1.     1.     1.     3.    10.    10.    10.    10.    15.    21.
    rbar  0.816  0.738  0.684  0.584  0.285  0.241  0.250  0.286  0.235  0.192
    sdev  0.221  0.221  0.221  0.244  0.404  0.426  0.380  0.325  0.335  0.318
    serr  0.000  0.000  0.000  0.141  0.128  0.135  0.120  0.103  0.086  0.069
    eps   0.899  0.870  0.880  0.863  0.666  0.614  0.633  0.703  0.683  0.675
    nss     2.0    2.4    3.4    4.5    5.0    5.0    5.2    5.9    7.0    8.7

    year   1635.  1660.  1685.  1710.  1735.  1760.  1785.  1810.  1835.  1860.
    corr     28.    55.    66.   171.   253.   406.   528.   703.   741.   820.
    rbar  0.178  0.194  0.193  0.247  0.262  0.239  0.338  0.239  0.262  0.190
    sdev  0.246  0.258  0.263  0.246  0.270  0.246  0.223  0.203  0.227  0.273
    serr  0.046  0.035  0.032  0.019  0.017  0.012  0.010  0.008  0.008  0.010
    eps   0.699  0.750  0.800  0.885  0.911  0.913  0.950  0.925  0.935  0.908
    nss    10.7   12.5   16.8   23.4   28.7   33.4   37.4   39.5   40.6   42.1

    year   1885.  1910.  1935.  1960.
    corr    903.   903.   820.   780.
    rbar  0.199  0.217  0.179  0.419
    sdev  0.253  0.248  0.251  0.218
    serr  0.008  0.008  0.009  0.008
    eps   0.914  0.922  0.903  0.968
    nss    43.0   43.0   42.7   41.6

 |======================== standard chronology statistics ======================|

 |----------------- robust mean standard chronology statistics -----------------|

  first    last    total    mean    stdrd    skew    kurtosis    mean    serial
   year    year    years   index     dev     coeff     coeff     sens     corr
   1306    2007     702    0.997   0.233    0.117      4.319    0.128    0.755

  mean indices vs their standard deviations       robust mean efficiency results
      correlation    slope    intercept             # improved    # unimproved
        0.100        0.051      0.167                    172            530

 |---------------- robust mean efficiency gain and loss results ----------------|

   median      interquartile      minimum       lower       upper       maximum
    gain           range            gain        hinge       hinge         gain
    1.16            0.30            0.39         1.04        1.34         2.73

   median      interquartile      minimum       lower       upper       maximum
    loss           range            loss        hinge       hinge         loss
    0.96            0.11            0.00         0.89        1.00         1.00

 |----------- standard chronology auto and partial autocorrelations ------------|

 lag           t-1    t-2    t-3    t-4    t-5    t-6    t-7    t-8    t-9   t-10
 acf         0.754  0.682  0.618  0.581  0.532  0.482  0.466  0.406  0.364  0.317
 pacf        0.754  0.262  0.102  0.092  0.023 -0.008  0.066 -0.059 -0.026 -0.034
 95% c.l.    0.075  0.110  0.132  0.148  0.160  0.170  0.178  0.184  0.189  0.193

 |------------------ standard chronology autoregressive model ------------------|

 ord    rsq    t-1    t-2    t-3    t-4    t-5    t-6    t-7    t-8    t-9   t-10
  4   0.610  0.515  0.187  0.063  0.091

 |======================= pooled autoregression analysis =======================|

 pooled autocorrelations:

 lag     t= -1  t= -2  t= -3  t= -4  t= -5  t= -6  t= -7  t= -8  t= -9  t=-10
         0.698  0.604  0.549  0.492  0.401  0.326  0.269  0.218  0.123  0.054

 yule-walker estimates of autoregression:

 order   t= -1  t= -2  t= -3  t= -4  t= -5  t= -6  t= -7  t= -8  t= -9  t=-10
    1    0.698
    2    0.539  0.228
    3    0.509  0.157  0.132
    4    0.502  0.149  0.104  0.054
    5    0.505  0.155  0.113  0.083 -0.059
    6    0.502  0.159  0.119  0.091 -0.032 -0.052
    7    0.500  0.159  0.121  0.094 -0.029 -0.040 -0.024
    8    0.500  0.158  0.121  0.095 -0.027 -0.038 -0.018 -0.013
    9    0.499  0.156  0.117  0.092 -0.016 -0.024  0.000  0.042 -0.110
   10    0.491  0.159  0.117  0.091 -0.018 -0.018  0.008  0.053 -0.076 -0.070

 last term in each row above equals the partial autocorrelation coefficient

 akaike information criterion:

      ar( 0)      ar( 1)      ar( 2)      ar( 3)      ar( 4)      ar( 5)  
     6753.79     6286.64     6251.06     6240.75     6240.71     6240.29

      ar( 6)      ar( 7)      ar( 8)      ar( 9)      ar(10)  
     6240.40     6241.98     6243.86     6237.24     6235.79

 selected autoregression order:   5

 ar order selection criterion: ipp=0  first-minimum aic selection

 the aic trace should be checked to see if ar order selection criterion <ipp>
 is adequate. e.g. if ar-orders of the first-minimum and the full-minimum aic
 are close, an arstan run with full-minimum aic order selection might be tried

 autoregression coefficients:

  t= -1   t= -2   t= -3   t= -4   t= -5   t= -6   t= -7   t= -8   t= -9   t=-10   
  0.505   0.155   0.113   0.083  -0.059

 r-squared due to pooled autoregression:   52.56 pct
 variance inflation from autoregression:  210.80 pct

 impulse response function weights for this ar ( 5) process out to order 50:

  1.0000   0.505   0.410   0.398   0.405   0.296   0.262   0.233   0.202   0.168
  0.1471   0.127   0.109   0.094   0.081   0.070   0.060   0.052   0.044   0.038
  0.0330   0.028   0.024   0.021   0.018   0.016   0.013   0.012   0.010   0.009
  0.0074   0.006   0.005   0.005   0.004   0.003   0.003   0.003   0.002   0.002
  0.0017   0.001   0.001   0.001   0.001   0.001   0.001   0.001   0.000   0.000

 |================== individual series autoregression analyses =================|

 |---------------- individual series autoregressive coefficients ---------------|

     series    ident    order     rsq     t-1     t-2     t-3   .....    t-ip
         1   TAN01A       5     0.628   0.648   0.267  -0.109   0.030  -0.045
         2   TAN01B       5     0.595   0.656   0.237  -0.175  -0.024   0.113
         3   TAN03A       5     0.276   0.403   0.138   0.036   0.028   0.022
         4   TAN03B       5     0.491   0.511   0.186   0.048   0.080  -0.074
         5   TAN04A       5     0.281   0.409   0.081   0.134   0.043  -0.044
         6   TAN04B       5     0.628   0.640   0.074   0.171  -0.083   0.032
         7   TAN05A       5     0.333   0.444  -0.158   0.232   0.225  -0.072
         8   TAN05B       5     0.354   0.463  -0.110   0.151   0.298  -0.120
         9   TAN06A       5     0.459   0.422   0.143   0.102   0.044   0.088
        10   TAN06B       5     0.362   0.472   0.140   0.072  -0.013  -0.018
        11   TAN08A       5     0.535   0.504   0.193   0.126  -0.008  -0.018
        12   TAN08B       5     0.540   0.561   0.198   0.055   0.125  -0.235
        13   TAN09A       5     0.594   0.552   0.268   0.006   0.018  -0.038
        14   TAN09B       5     0.571   0.601   0.168  -0.012   0.122  -0.091
        15   TAN10A       5     0.393   0.412   0.125   0.131   0.110  -0.035
        16   TAN10B       5     0.436   0.488   0.166   0.029   0.001   0.073
        17   TAN10C       5     0.576   0.514   0.187   0.095   0.028   0.007
        18   TAN11A       5     0.486   0.486   0.189  -0.041   0.001   0.169
        19   TAN11B       5     0.443   0.563   0.192  -0.082  -0.030   0.062

     series    ident    order     rsq     t-1     t-2     t-3   .....    t-ip
        20   TAN12A       5     0.559   0.562   0.237  -0.060   0.091  -0.037
        21   TAN12B       5     0.606   0.461   0.287   0.112  -0.005  -0.015
        22   TAN13A       5     0.405   0.501   0.243  -0.022  -0.078  -0.003
        23   TAN13B       5     0.586   0.655   0.119  -0.002   0.090  -0.077
        24   TAN14A       5     0.593   0.721   0.007   0.083  -0.045   0.034
        25   TAN14B       5     0.373   0.585  -0.037   0.155  -0.031  -0.077
        26   TAN15A       5     0.591   0.668   0.013   0.179   0.047  -0.132
        27   TAN15B       5     0.573   0.548   0.077   0.201   0.049  -0.052
        28   TAN16A       5     0.314   0.477  -0.074   0.193   0.027   0.061
        29   TAN16B       5     0.293   0.338  -0.122   0.278   0.156   0.049
        30   TAN18A       5     0.513   0.563   0.135   0.068   0.035  -0.032
        31   TAN18B       5     0.571   0.606   0.213  -0.064   0.138  -0.128
        32   TAN19A       5     0.569   0.469   0.320   0.132   0.013  -0.177
        33   TAN19B       5     0.291   0.253   0.281   0.084  -0.002   0.073
        34   TAN21A       5     0.462   0.502   0.055   0.100   0.053   0.083
        35   TAN21B       5     0.472   0.511   0.054   0.177   0.027   0.010
        36   TAN23A       5     0.455   0.635   0.073  -0.112   0.093   0.027
        37   TAN23B       5     0.392   0.549   0.083   0.029   0.081  -0.092
        38   TAN24A       5     0.650   0.582   0.157   0.110   0.101  -0.102
        39   TAN24B       5     0.653   0.613   0.168   0.046   0.107  -0.092

     series    ident    order     rsq     t-1     t-2     t-3   .....    t-ip
        40   TAN24C       5     0.593   0.505   0.199   0.114   0.091  -0.079
        41   TAN25A       5     0.618   0.688   0.052   0.037   0.148  -0.117
        42   TAN25B       5     0.594   0.649   0.116   0.002   0.096  -0.060
        43   TAN26A       5     0.522   0.749  -0.299   0.294   0.108  -0.115

 |------------- summary statistics for autoregressive coefficients -------------|

                        order     rsq     t-1     t-2     t-3   .....    t-ip
   arithmetic mean        5     0.494   0.538   0.117   0.072   0.055  -0.030
   standard deviation     0     0.114   0.102   0.130   0.104   0.075   0.082
   median                 5     0.522   0.548   0.140   0.083   0.044  -0.037
   interquartile range    0     0.193   0.136   0.131   0.129   0.097   0.114
   minimum value          5     0.276   0.253  -0.299  -0.175  -0.083  -0.235
   lower hinge            5     0.399   0.474   0.064   0.004   0.001  -0.085
   upper hinge            5     0.592   0.610   0.195   0.133   0.098   0.030
   maximum value          5     0.653   0.749   0.320   0.294   0.298   0.169

 |------------------- statistics of prewhitened tree-ring data -----------------|

 series   ident   frst   last   year    mean   stdev   skew   kurt   sens   ac(1)
     1  TAN01A    1767   2007    241   1.000   0.185  0.509  3.782  0.201  -0.014
     2  TAN01B    1740   2007    268   1.000   0.168  0.226  4.748  0.182   0.000
     3  TAN03A    1720   2007    288   1.000   0.196  0.269  3.096  0.221   0.002
     4  TAN03B    1720   1986    267   1.000   0.217  0.735  4.407  0.233  -0.013
     5  TAN04A    1680   1980    301   1.000   0.220  0.551  4.067  0.229  -0.002
     6  TAN04B    1704   2007    304   1.000   0.197  0.808  7.339  0.218   0.013
     7  TAN05A    1595   2007    413   1.000   0.269  0.293  3.422  0.309  -0.006
     8  TAN05B    1611   2007    397   1.000   0.308  0.269  3.220  0.350  -0.009
     9  TAN06A    1683   2007    325   1.000   0.235  0.300  3.978  0.251   0.015
    10  TAN06B    1759   2007    249   1.000   0.246  0.461  4.935  0.279  -0.002
    11  TAN08A    1628   2007    380   1.000   0.179  0.744  5.750  0.195   0.005
    12  TAN08B    1791   2007    217   1.000   0.174  0.269  3.372  0.192  -0.003
    13  TAN09A    1706   2007    302   1.000   0.179  0.706  4.515  0.197  -0.003
    14  TAN09B    1723   2007    285   1.000   0.188  0.386  3.643  0.203   0.019
    15  TAN10A    1679   2007    329   1.000   0.212  0.114  2.930  0.238   0.009
    16  TAN10B    1444   2007    564   1.000   0.194  0.157  3.976  0.213   0.002
    17  TAN10C    1416   2007    592   1.000   0.202  0.363  4.052  0.219   0.008
    18  TAN11A    1817   2007    191   1.000   0.163  0.199  3.632  0.171   0.015
    19  TAN11B    1779   2007    229   1.000   0.214 -0.129  5.730  0.248   0.008

 series   ident   frst   last   year    mean   stdev   skew   kurt   sens   ac(1)
    20  TAN12A    1683   2007    325   1.000   0.226  0.152  3.524  0.251   0.006
    21  TAN12B    1676   2007    332   1.000   0.248  0.062  4.639  0.268   0.000
    22  TAN13A    1719   1951    233   1.000   0.148 -0.102  3.243  0.170   0.000
    23  TAN13B    1768   2007    240   1.000   0.155  0.199  3.553  0.174   0.003
    24  TAN14A    1683   2007    325   1.000   0.190  0.601  4.245  0.208  -0.004
    25  TAN14B    1761   2007    247   1.000   0.188  0.419  3.235  0.204   0.003
    26  TAN15A    1694   2007    314   1.000   0.256  1.321 10.288  0.272  -0.013
    27  TAN15B    1750   2007    258   1.000   0.247  0.477  4.907  0.276  -0.006
    28  TAN16A    1551   2007    457   1.000   0.262  0.029  4.097  0.291   0.001
    29  TAN16B    1574   1950    377   1.000   0.250  0.113  2.885  0.280   0.004
    30  TAN18A    1645   2007    363   1.000   0.214  0.185  4.035  0.237  -0.001
    31  TAN18B    1748   2007    260   1.001   0.258  0.112  4.784  0.281   0.004
    32  TAN19A    1824   2007    184   1.000   0.188  0.285  3.704  0.225  -0.003
    33  TAN19B    1858   2007    150   1.000   0.206 -0.509  3.469  0.240   0.008
    34  TAN21A    1675   2007    333   1.000   0.215 -0.005  3.395  0.244   0.011
    35  TAN21B    1716   2007    292   1.000   0.243  0.289  4.657  0.268   0.028
    36  TAN23A    1772   2007    236   1.000   0.224 -0.052  4.581  0.256  -0.003
    37  TAN23B    1859   2007    149   1.000   0.217 -0.198  6.443  0.241  -0.001
    38  TAN24A    1306   2007    702   1.000   0.222  0.524  5.882  0.236   0.004
    39  TAN24B    1343   1998    656   1.000   0.227  0.541  4.561  0.245   0.005

 series   ident   frst   last   year    mean   stdev   skew   kurt   sens   ac(1)
    40  TAN24C    1451   2007    557   1.000   0.224  1.191  9.643  0.226  -0.007
    41  TAN25A    1709   2007    299   1.000   0.205  0.771  5.803  0.212   0.012
    42  TAN25B    1720   2007    288   1.000   0.198  0.799  5.617  0.204   0.015
    43  TAN26A    1619   2006    388   1.000   0.273  0.214  3.549  0.308  -0.013

 |------------- summary of prewhitened tree-ring series statistics -------------|

                                year    mean   stdev   skew   kurt   sens   ac(1)
 arithmetic mean                 328   1.000   0.215  0.341  4.543  0.236   0.002
 standard deviation              125   0.000   0.034  0.353  1.570  0.040   0.009
 median (50th quantile)          301   1.000   0.214  0.285  4.067  0.236   0.002
 interquartile range             122   0.000   0.050  0.399  1.309  0.056   0.011
 minimum value                   149   1.000   0.148 -0.509  2.885  0.170  -0.014
 lower hinge (25th quantile)     248   1.000   0.189  0.133  3.537  0.206  -0.003
 upper hinge (75th quantile)     370   1.000   0.239  0.532  4.846  0.262   0.008
 maximum value                   702   1.001   0.308  1.321 10.288  0.350   0.028

 |-------------------- all possible series rbar statistics ---------------------|

   total    mean   standard   standard  skewess   kurtosis   minimum   maximum
   corrs    rbar   deviation    error    coeff      coeff      corr      corr
    903    0.272     0.105      0.004    0.658      5.376     0.002     0.826

   minimum correlation:  0.002   series  TAN05A     and  TAN18B      260 years
   maximum correlation:  0.826   series  TAN25A     and  TAN25B      288 years

       percent of all possible correlations used (n>20 years):     100.00
       percent of all possible tree-ring years used in rbar:        36.79

 |=================== prewhitened data common period analyses ==================|

 |----------------------- statistics of the common period ----------------------|

 series   ident   frst   last   year    mean   stdev   skew   kurt   sens   ac(1)
     1  TAN24A    1306   2007    702   1.000   0.222  0.524  5.882  0.236   0.004

              *** only one series found in common analysis period ***

 |--------------------------- running rbar statistics --------------------------|

    year   1385.  1410.  1435.  1460.  1485.  1510.  1535.  1560.  1585.  1610.
    corr      1.     1.     1.     3.    10.    10.    10.    10.    15.    21.
    rbar  0.424  0.669  0.690  0.403  0.309  0.343  0.384  0.370  0.181  0.094
    sdev  0.218  0.218  0.218  0.322  0.294  0.225  0.175  0.294  0.341  0.229
    serr  0.000  0.000  0.000  0.186  0.093  0.071  0.055  0.093  0.088  0.050
    eps   0.596  0.828  0.883  0.752  0.691  0.723  0.764  0.776  0.608  0.476
    nss     2.0    2.4    3.4    4.5    5.0    5.0    5.2    5.9    7.0    8.7

    year   1635.  1660.  1685.  1710.  1735.  1760.  1785.  1810.  1835.  1860.
    corr     28.    55.    66.   171.   253.   406.   528.   703.   741.   820.
    rbar  0.183  0.257  0.229  0.224  0.208  0.310  0.304  0.316  0.324  0.250
    sdev  0.196  0.221  0.223  0.172  0.157  0.143  0.147  0.155  0.153  0.169
    serr  0.037  0.030  0.027  0.013  0.010  0.007  0.006  0.006  0.006  0.006
    eps   0.707  0.812  0.833  0.871  0.883  0.937  0.943  0.948  0.951  0.934
    nss    10.7   12.5   16.8   23.4   28.7   33.4   37.4   39.5   40.6   42.1

    year   1885.  1910.  1935.  1960.
    corr    903.   903.   820.   780.
    rbar  0.270  0.316  0.274  0.284
    sdev  0.175  0.158  0.156  0.167
    serr  0.006  0.005  0.005  0.006
    eps   0.941  0.952  0.941  0.943
    nss    43.0   43.0   42.7   41.6

 |======================== residual chronology statistics ======================|

 |----------------- robust mean residual chronology statistics -----------------|

  first    last    total    mean    stdrd    skew    kurtosis    mean    serial
   year    year    years   index     dev     coeff     coeff     sens     corr
   1306    2007     702    0.997   0.141    0.181      4.784    0.151   -0.034

  mean indices vs their standard deviations       robust mean efficiency results
      correlation    slope    intercept             # improved    # unimproved
        0.117        0.073      0.078                    215            487

 |---------------- robust mean efficiency gain and loss results ----------------|

   median      interquartile      minimum       lower       upper       maximum
    gain           range            gain        hinge       hinge         gain
    1.13            0.25            0.66         1.04        1.29         3.64

   median      interquartile      minimum       lower       upper       maximum
    loss           range            loss        hinge       hinge         loss
    0.96            0.10            0.00         0.90        1.00         1.00

 |----------- residual chronology auto and partial autocorrelations ------------|

 lag           t-1    t-2    t-3    t-4    t-5    t-6    t-7    t-8    t-9   t-10
 acf        -0.034  0.065 -0.065 -0.025  0.050  0.033  0.101 -0.025  0.019 -0.094
 pacf       -0.034  0.064 -0.061 -0.033  0.057  0.037  0.094 -0.018  0.012 -0.081
 95% c.l.    0.075  0.076  0.076  0.076  0.076  0.076  0.077  0.077  0.077  0.077

 |------------------ residual chronology autoregressive model ------------------|

 ord    rsq    t-1    t-2    t-3    t-4    t-5    t-6    t-7    t-8    t-9   t-10
  3   0.010 -0.028  0.062 -0.061

 |---------- rewhitened chronology auto and partial autocorrelations -----------|

 lag           t-1    t-2    t-3    t-4    t-5    t-6    t-7    t-8    t-9   t-10
 acf        -0.002 -0.004  0.007  0.002 -0.002  0.033  0.091 -0.011  0.004 -0.070
 pacf       -0.002 -0.004  0.007  0.002 -0.002  0.033  0.091 -0.010  0.004 -0.072
 95% c.l.    0.075  0.075  0.075  0.075  0.075  0.075  0.076  0.076  0.076  0.076

 |----------------- rewhitened chronology autoregressive model -----------------|

 ord    rsq    t-1    t-2    t-3    t-4    t-5    t-6    t-7    t-8    t-9   t-10
  5   0.001 -0.002 -0.004  0.007  0.002 -0.002

 |========================= arstan chronology statistics =======================|

 |----------------- robust mean arstan chronology statistics -------------------|


  first    last    total    mean    stdrd    skew    kurtosis    mean    serial
   year    year    years   index     dev     coeff     coeff     sens     corr
   1306    2007      702   0.994   0.212    0.086      3.745    0.124    0.721

 |------------ arstan chronology auto and partial autocorrelations -------------|

 lag           t-1    t-2    t-3    t-4    t-5    t-6    t-7    t-8    t-9   t-10
 acf         0.720  0.635  0.593  0.544  0.465  0.433  0.411  0.341  0.303  0.264
 pacf        0.720  0.241  0.158  0.068 -0.042  0.036  0.046 -0.068 -0.008 -0.026
 95% c.l.    0.075  0.108  0.127  0.142  0.154  0.161  0.168  0.174  0.177  0.180

 |------------------- arstan chronology autoregressive model -------------------|

 ord    rsq    t-1    t-2    t-3    t-4    t-5    t-6    t-7    t-8    t-9   t-10
  4   0.566  0.492  0.145  0.132  0.069

 |================ as jim morrison would say, "this is the end" ================|
