# Supplementary material for: Climate-Driven Synchronized Growth of Alpine Trees in the Southeast Tibetan Plateau
Source: PLoS One. 2016 Jun 3;11(6):e0156126. doi: 10.1371/journal.pone.0156126 (PMC4892591; doi:10.1371/journal.pone.0156126)
Supplement: S1 Data — (ZIP) [file pone.0156126.s001.zip › S1_Data/chin020/chin020.txt_tabs]

year	num	seg	age	raw	std	res	ars
1306	1.	702.000	1.000	1.023	1.174	1.058	1.092
1307	1.	702.000	2.000	1.035	1.191	1.048	1.112
1308	1.	702.000	3.000	1.405	1.622	1.457	1.538
1309	1.	702.000	4.000	0.851	0.985	0.597	0.896
1310	1.	702.000	5.000	1.382	1.604	1.453	1.504
1311	1.	702.000	6.000	1.290	1.501	1.155	1.460
1312	1.	702.000	7.000	1.350	1.576	1.102	1.441
1313	1.	702.000	8.000	1.472	1.723	1.300	1.613
1314	1.	702.000	9.000	1.132	1.329	0.745	1.225
1315	1.	702.000	10.000	1.662	1.956	1.555	1.824
1316	1.	702.000	11.000	1.625	1.918	1.282	1.814
1317	1.	702.000	12.000	1.543	1.826	1.040	1.632
1318	1.	702.000	13.000	0.927	1.100	0.412	0.935
1319	1.	702.000	14.000	1.114	1.326	1.003	1.218
1320	1.	702.000	15.000	0.785	0.937	0.665	0.858
1321	1.	702.000	16.000	1.281	1.533	1.462	1.424
1322	1.	702.000	17.000	1.306	1.568	1.320	1.496
1323	1.	702.000	18.000	1.106	1.332	0.887	1.211
1324	1.	702.000	19.000	0.998	1.205	0.906	1.115
1325	1.	702.000	20.000	0.938	1.136	0.904	1.097
1326	1.	702.000	21.000	0.924	1.122	0.948	1.057
1327	1.	702.000	22.000	0.918	1.118	1.012	1.059
1328	1.	702.000	23.000	0.975	1.191	1.097	1.146
1329	1.	702.000	24.000	0.907	1.111	0.976	1.069
1330	1.	702.000	25.000	1.026	1.260	1.158	1.224
1331	1.	702.000	26.000	0.962	1.185	1.012	1.156
1332	1.	702.000	27.000	0.735	0.908	0.731	0.863
1333	1.	702.000	28.000	1.017	1.260	1.262	1.242
1334	1.	702.000	29.000	0.735	0.914	0.774	0.909
1335	1.	702.000	30.000	1.113	1.387	1.365	1.342
1336	1.	702.000	31.000	0.902	1.128	0.955	1.123
1337	1.	702.000	32.000	0.795	0.997	0.813	0.948
1338	1.	702.000	33.000	0.766	0.963	0.944	0.956
1339	1.	702.000	34.000	0.788	0.994	0.987	1.006
1340	1.	702.000	35.000	1.015	1.284	1.287	1.270
1341	1.	702.000	36.000	0.672	0.852	0.715	0.837
1342	1.	702.000	37.000	0.612	0.779	0.800	0.762
1343	2.	679.000	19.500	0.700	1.060	1.018	0.908
1344	2.	679.000	20.500	0.990	1.483	1.419	1.341
1345	2.	679.000	21.500	0.859	1.323	1.019	1.123
1346	2.	679.000	22.500	1.108	1.723	1.427	1.523
1347	2.	679.000	23.500	0.966	1.473	0.990	1.321
1348	2.	679.000	24.500	0.709	1.083	0.603	0.896
1349	2.	679.000	25.500	0.499	0.742	0.584	0.632
1350	2.	679.000	26.500	0.439	0.640	0.727	0.600
1351	2.	679.000	27.500	0.776	1.213	1.457	1.184
1352	2.	679.000	28.500	0.599	0.925	0.905	0.869
1353	2.	679.000	29.500	0.641	1.007	1.026	0.921
1354	2.	679.000	30.500	0.517	0.788	0.854	0.805
1355	2.	679.000	31.500	0.444	0.691	0.785	0.700
1356	2.	679.000	32.500	0.392	0.612	0.845	0.635
1357	2.	679.000	33.500	0.648	1.040	1.335	1.085
1358	2.	679.000	34.500	0.475	0.753	0.829	0.772
1359	2.	679.000	35.500	0.566	0.915	1.065	0.910
1360	2.	679.000	36.500	0.497	0.776	0.924	0.843
1361	2.	679.000	37.500	0.479	0.715	0.839	0.751
1362	2.	679.000	38.500	0.607	0.959	1.200	1.018
1363	2.	679.000	39.500	0.716	1.146	1.240	1.201
1364	2.	679.000	40.500	0.971	1.544	1.460	1.531
1365	2.	679.000	41.500	1.018	1.587	1.264	1.556
1366	2.	679.000	42.500	1.082	1.716	1.254	1.657
1367	2.	679.000	43.500	0.750	1.187	0.624	1.120
1368	2.	679.000	44.500	0.909	1.411	1.083	1.343
1369	2.	679.000	45.500	0.803	1.225	0.918	1.202
1370	2.	679.000	46.500	0.627	0.997	0.730	0.923
1371	2.	679.000	47.500	0.689	1.089	1.050	1.055
1372	2.	679.000	48.500	0.538	0.847	0.780	0.842
1373	2.	679.000	49.500	0.732	1.158	1.221	1.140
1374	2.	679.000	50.500	0.709	1.108	1.085	1.121
1375	2.	679.000	51.500	0.831	1.285	1.182	1.258
1376	2.	679.000	52.500	0.827	1.308	1.145	1.296
1377	2.	679.000	53.500	0.765	1.212	0.958	1.184
1378	2.	679.000	54.500	0.778	1.240	1.028	1.200
1379	2.	679.000	55.500	0.788	1.269	1.067	1.247
1380	2.	679.000	56.500	0.531	0.843	0.609	0.797
1381	2.	679.000	57.500	0.529	0.834	0.855	0.814
1382	2.	679.000	58.500	0.666	1.045	1.182	1.093
1383	2.	679.000	59.500	0.562	0.895	0.891	0.897
1384	2.	679.000	60.500	0.551	0.885	0.959	0.871
1385	2.	679.000	61.500	0.572	0.926	1.041	0.969
1386	2.	679.000	62.500	0.634	1.018	1.074	1.048
1387	2.	679.000	63.500	0.558	0.884	0.901	0.894
1388	2.	679.000	64.500	0.463	0.735	0.813	0.761
1389	2.	679.000	65.500	0.414	0.657	0.838	0.714
1390	2.	679.000	66.500	0.255	0.407	0.658	0.472
1391	2.	679.000	67.500	0.270	0.432	0.859	0.512
1392	2.	679.000	68.500	0.363	0.578	1.064	0.692
1393	2.	679.000	69.500	0.420	0.679	1.074	0.776
1394	2.	679.000	70.500	0.349	0.570	0.894	0.652
1395	2.	679.000	71.500	0.369	0.601	0.954	0.701
1396	2.	679.000	72.500	0.300	0.488	0.830	0.605
1397	2.	679.000	73.500	0.273	0.448	0.839	0.555
1398	2.	679.000	74.500	0.276	0.453	0.909	0.575
1399	2.	679.000	75.500	0.147	0.243	0.699	0.369
1400	2.	679.000	76.500	0.160	0.262	0.846	0.398
1401	2.	679.000	77.500	0.227	0.374	1.007	0.546
1402	2.	679.000	78.500	0.200	0.334	0.887	0.486
1403	2.	679.000	79.500	0.308	0.499	1.065	0.642
1404	2.	679.000	80.500	0.368	0.602	1.085	0.763
1405	2.	679.000	81.500	0.518	0.845	1.211	0.977
1406	2.	679.000	82.500	0.581	0.955	1.164	1.061
1407	2.	679.000	83.500	0.571	0.938	1.012	1.015
1408	2.	679.000	84.500	0.620	1.025	1.074	1.092
1409	2.	679.000	85.500	0.586	0.965	0.956	1.026
1410	2.	679.000	86.500	0.534	0.883	0.881	0.919
1411	2.	679.000	87.500	0.438	0.730	0.805	0.778
1412	2.	679.000	88.500	0.542	0.882	1.055	0.943
1413	2.	679.000	89.500	0.454	0.732	0.867	0.794
1414	2.	679.000	90.500	0.466	0.758	0.955	0.810
1415	2.	679.000	91.500	0.259	0.423	0.648	0.502
1416	3.	650.000	62.000	0.557	0.858	1.107	0.813
1417	3.	650.000	63.000	0.544	0.833	1.034	0.830
1418	3.	650.000	64.000	0.468	0.688	0.891	0.718
1419	3.	650.000	65.000	0.517	0.774	0.976	0.758
1420	3.	650.000	66.000	0.457	0.709	0.999	0.830
1421	3.	650.000	67.000	0.377	0.683	0.938	0.781
1422	3.	650.000	68.000	0.396	0.717	0.970	0.795
1423	3.	650.000	69.000	0.472	0.855	1.109	0.951
1424	3.	650.000	70.000	0.548	0.992	1.084	1.005
1425	3.	650.000	71.000	0.254	0.460	0.621	0.586
1426	3.	650.000	72.000	0.437	0.686	0.989	0.773
1427	3.	650.000	73.000	0.454	0.787	1.035	0.867
1428	3.	650.000	74.000	0.355	0.643	0.795	0.651
1429	3.	650.000	75.000	0.275	0.498	0.798	0.544
1430	3.	650.000	76.000	0.322	0.583	0.967	0.675
1431	3.	650.000	77.000	0.266	0.481	0.811	0.541
1432	3.	650.000	78.000	0.210	0.380	0.795	0.442
1433	3.	650.000	79.000	0.225	0.407	1.014	0.610
1434	3.	650.000	80.000	0.287	0.519	1.018	0.685
1435	3.	650.000	81.000	0.274	0.495	0.921	0.622
1436	3.	650.000	82.000	0.317	0.573	0.981	0.680
1437	3.	650.000	83.000	0.414	0.701	1.175	0.921
1438	3.	650.000	84.000	0.231	0.414	0.739	0.606
1439	3.	650.000	85.000	0.302	0.545	0.963	0.705
1440	3.	650.000	86.000	0.345	0.614	1.035	0.814
1441	3.	650.000	87.000	0.271	0.489	0.812	0.643
1442	3.	650.000	88.000	0.422	0.678	0.999	0.730
1443	3.	650.000	89.000	0.551	0.893	1.272	1.060
1444	4.	628.500	67.750	0.640	1.057	1.185	1.137
1445	4.	628.500	68.750	0.569	0.957	0.957	0.989
1446	4.	628.500	69.750	0.511	0.794	0.823	0.846
1447	4.	628.500	70.750	0.605	1.037	1.133	1.092
1448	4.	628.500	71.750	0.498	0.847	0.905	0.937
1449	4.	628.500	72.750	0.447	0.741	0.773	0.731
1450	4.	628.500	73.750	0.572	0.896	1.038	0.893
1451	5.	614.200	60.000	0.492	0.740	0.923	0.839
1452	5.	614.200	61.000	0.478	0.777	0.888	0.751
1453	5.	614.200	62.000	0.330	0.642	0.836	0.656
1454	5.	614.200	63.000	0.480	0.915	1.067	0.846
1455	5.	614.200	64.000	0.366	0.657	0.849	0.685
1456	5.	614.200	65.000	0.329	0.550	0.845	0.614
1457	5.	614.200	66.000	0.533	0.828	1.022	0.749
1458	5.	614.200	67.000	0.663	1.085	1.325	1.113
1459	5.	614.200	68.000	0.497	0.814	0.856	0.815
1460	5.	614.200	69.000	0.481	0.797	0.980	0.864
1461	5.	614.200	70.000	0.589	1.007	1.127	1.046
1462	5.	614.200	71.000	0.589	0.953	0.907	0.914
1463	5.	614.200	72.000	0.459	0.754	0.762	0.690
1464	5.	614.200	73.000	0.454	0.811	0.979	0.816
1465	5.	614.200	74.000	0.538	0.956	1.129	0.993
1466	5.	614.200	75.000	0.592	1.049	1.121	1.046
1467	5.	614.200	76.000	0.559	0.961	0.996	0.978
1468	5.	614.200	77.000	0.511	0.869	0.955	0.955
1469	5.	614.200	78.000	0.522	0.832	0.880	0.872
1470	5.	614.200	79.000	0.493	0.901	0.878	0.810
1471	5.	614.200	80.000	0.503	0.941	1.023	0.900
1472	5.	614.200	81.000	0.551	0.982	1.081	0.987
1473	5.	614.200	82.000	0.652	1.142	1.144	1.095
1474	5.	614.200	83.000	0.560	0.951	0.934	0.963
1475	5.	614.200	84.000	0.549	0.995	1.029	1.028
1476	5.	614.200	85.000	0.565	0.984	0.936	0.962
1477	5.	614.200	86.000	0.573	0.956	0.945	0.937
1478	5.	614.200	87.000	0.673	1.120	1.148	1.107
1479	5.	614.200	88.000	0.670	1.159	1.147	1.194
1480	5.	614.200	89.000	0.660	1.173	0.972	1.076
1481	5.	614.200	90.000	0.701	1.169	1.080	1.159
1482	5.	614.200	91.000	0.613	1.088	0.902	1.031
1483	5.	614.200	92.000	0.581	1.033	0.907	0.968
1484	5.	614.200	93.000	0.487	0.864	0.858	0.862
1485	5.	614.200	94.000	0.667	1.178	1.161	1.102
1486	5.	614.200	95.000	0.588	0.955	0.966	0.988
1487	5.	614.200	96.000	0.672	1.044	1.054	1.046
1488	5.	614.200	97.000	0.649	1.066	1.061	1.086
1489	5.	614.200	98.000	0.623	1.029	0.957	1.025
1490	5.	614.200	99.000	0.547	0.905	0.869	0.896
1491	5.	614.200	100.000	0.695	1.132	1.176	1.144
1492	5.	614.200	101.000	0.660	1.083	1.029	1.095
1493	5.	614.200	102.000	0.745	1.149	1.081	1.139
1494	5.	614.200	103.000	0.755	1.319	1.071	1.164
1495	5.	614.200	104.000	0.678	1.143	0.984	1.120
1496	5.	614.200	105.000	0.691	1.189	1.022	1.125
1497	5.	614.200	106.000	0.770	1.263	1.112	1.220
1498	5.	614.200	107.000	0.735	1.192	1.056	1.208
1499	5.	614.200	108.000	0.749	1.191	1.015	1.171
1500	5.	614.200	109.000	0.687	1.028	0.949	1.098
1501	5.	614.200	110.000	0.718	1.104	1.041	1.154
1502	5.	614.200	111.000	0.645	1.133	0.943	1.062
1503	5.	614.200	112.000	0.718	1.103	1.014	1.084
1504	5.	614.200	113.000	0.829	1.250	1.233	1.303
1505	5.	614.200	114.000	0.775	1.132	0.972	1.154
1506	5.	614.200	115.000	0.767	1.205	1.049	1.182
1507	5.	614.200	116.000	0.724	1.232	0.986	1.141
1508	5.	614.200	117.000	0.879	1.368	1.222	1.361
1509	5.	614.200	118.000	0.795	1.407	1.086	1.309
1510	5.	614.200	119.000	0.801	1.404	1.043	1.279
1511	5.	614.200	120.000	0.868	1.476	1.152	1.385
1512	5.	614.200	121.000	0.653	1.156	0.780	1.076
1513	5.	614.200	122.000	0.884	1.508	1.217	1.353
1514	5.	614.200	123.000	0.783	1.303	0.929	1.170
1515	5.	614.200	124.000	0.819	1.419	1.056	1.223
1516	5.	614.200	125.000	0.745	1.259	0.960	1.125
1517	5.	614.200	126.000	0.869	1.344	1.136	1.280
1518	5.	614.200	127.000	0.757	1.158	0.935	1.116
1519	5.	614.200	128.000	0.775	1.270	0.991	1.118
1520	5.	614.200	129.000	0.851	1.261	1.222	1.331
1521	5.	614.200	130.000	0.755	1.243	1.003	1.220
1522	5.	614.200	131.000	0.901	1.464	1.250	1.421
1523	5.	614.200	132.000	0.752	1.332	1.041	1.330
1524	5.	614.200	133.000	0.802	1.397	1.051	1.331
1525	5.	614.200	134.000	0.689	1.073	0.761	1.028
1526	5.	614.200	135.000	0.698	1.080	1.072	1.199
1527	5.	614.200	136.000	0.780	1.352	1.078	1.226
1528	5.	614.200	137.000	0.649	1.157	1.071	1.229
1529	5.	614.200	138.000	0.641	1.144	0.968	1.126
1530	5.	614.200	139.000	0.686	1.186	1.010	1.152
1531	5.	614.200	140.000	0.728	1.258	1.041	1.173
1532	5.	614.200	141.000	0.675	1.199	0.996	1.129
1533	5.	614.200	142.000	0.610	1.073	0.895	1.003
1534	5.	614.200	143.000	0.717	1.257	1.162	1.210
1535	5.	614.200	144.000	0.795	1.297	1.139	1.268
1536	5.	614.200	145.000	0.797	1.332	1.150	1.321
1537	5.	614.200	146.000	0.685	1.147	0.917	1.139
1538	5.	614.200	147.000	0.622	1.044	0.889	1.059
1539	5.	614.200	148.000	0.637	1.083	0.946	1.046
1540	5.	614.200	149.000	0.680	1.096	1.063	1.124
1541	5.	614.200	150.000	0.628	1.091	0.946	1.017
1542	5.	614.200	151.000	0.643	1.098	0.992	1.024
1543	5.	614.200	152.000	0.583	1.032	1.022	1.054
1544	5.	614.200	153.000	0.649	1.158	1.104	1.147
1545	5.	614.200	154.000	0.684	1.239	1.164	1.245
1546	5.	614.200	155.000	0.644	1.099	0.993	1.149
1547	5.	614.200	156.000	0.690	1.170	1.101	1.236
1548	5.	614.200	157.000	0.699	1.260	1.142	1.324
1549	5.	614.200	158.000	0.720	1.235	1.032	1.263
1550	5.	614.200	159.000	0.691	1.228	1.031	1.241
1551	6.	588.000	133.500	0.681	1.304	1.063	1.275
1552	6.	588.000	134.500	0.693	1.264	1.063	1.284
1553	6.	588.000	135.500	0.697	1.255	1.046	1.264
1554	6.	588.000	136.500	0.585	1.085	0.878	1.093
1555	6.	588.000	137.500	0.638	1.153	1.021	1.152
1556	6.	588.000	138.500	0.571	1.063	0.944	1.075
1557	6.	588.000	139.500	0.582	1.087	0.992	1.071
1558	6.	588.000	140.500	0.573	1.074	1.028	1.087
1559	6.	588.000	141.500	0.413	0.753	0.711	0.784
1560	6.	588.000	142.500	0.427	0.744	0.837	0.749
1561	6.	588.000	143.500	0.653	1.159	1.331	1.184
1562	6.	588.000	144.500	0.671	1.169	1.185	1.220
1563	6.	588.000	145.500	0.437	0.705	0.540	0.630
1564	6.	588.000	146.500	0.517	0.797	0.871	0.733
1565	6.	588.000	147.500	0.770	1.125	1.297	1.162
1566	6.	588.000	148.500	0.555	1.044	1.026	1.034
1567	6.	588.000	149.500	0.525	0.974	0.933	0.904
1568	6.	588.000	150.500	0.646	1.230	1.268	1.245
1569	6.	588.000	151.500	0.627	1.194	1.093	1.236
1570	6.	588.000	152.500	0.680	1.321	1.188	1.330
1571	6.	588.000	153.500	0.693	1.284	1.094	1.317
1572	6.	588.000	154.500	0.678	1.246	0.996	1.262
1573	6.	588.000	155.500	0.803	1.437	1.164	1.390
1574	7.	557.857	134.286	0.833	1.539	1.262	1.551
1575	7.	557.857	135.286	0.722	1.169	0.884	1.261
1576	7.	557.857	136.286	0.728	1.382	1.161	1.428
1577	7.	557.857	137.286	0.646	1.279	0.999	1.337
1578	7.	557.857	138.286	0.653	1.216	0.962	1.254
1579	7.	557.857	139.286	0.625	1.220	1.026	1.247
1580	7.	557.857	140.286	0.564	1.100	0.943	1.168
1581	7.	557.857	141.286	0.867	1.213	1.116	1.273
1582	7.	557.857	142.286	0.707	1.063	0.914	1.109
1583	7.	557.857	143.286	0.668	1.236	1.091	1.215
1584	7.	557.857	144.286	0.557	1.103	0.933	1.091
1585	7.	557.857	145.286	0.559	1.143	1.035	1.142
1586	7.	557.857	146.286	0.548	1.096	1.038	1.143
1587	7.	557.857	147.286	0.544	1.090	1.015	1.133
1588	7.	557.857	148.286	0.738	1.136	0.973	1.076
1589	7.	557.857	149.286	0.587	1.200	1.099	1.183
1590	7.	557.857	150.286	0.528	1.019	0.885	1.010
1591	7.	557.857	151.286	0.500	1.072	1.014	1.061
1592	7.	557.857	152.286	0.703	1.111	1.052	1.106
1593	7.	557.857	153.286	0.668	1.069	0.930	1.007
1594	7.	557.857	154.286	0.686	1.019	1.018	1.037
1595	8.	539.750	136.000	0.795	1.119	1.069	1.108
1596	8.	539.750	137.000	0.673	1.034	0.909	0.978
1597	8.	539.750	138.000	0.663	1.015	0.938	0.944
1598	8.	539.750	139.000	0.596	0.826	0.830	0.815
1599	8.	539.750	140.000	0.539	0.840	0.894	0.799
1600	8.	539.750	141.000	0.696	1.035	1.117	0.974
1601	8.	539.750	142.000	0.622	0.865	0.916	0.850
1602	8.	539.750	143.000	0.612	0.837	0.933	0.820
1603	8.	539.750	144.000	0.701	1.031	1.146	1.025
1604	8.	539.750	145.000	0.678	0.979	0.986	0.966
1605	8.	539.750	146.000	0.699	0.944	1.044	1.002
1606	8.	539.750	147.000	0.682	0.991	1.031	1.026
1607	8.	539.750	148.000	0.689	1.074	1.060	1.084
1608	8.	539.750	149.000	0.699	1.171	1.081	1.126
1609	8.	539.750	150.000	0.750	1.205	1.134	1.218
1610	8.	539.750	151.000	0.602	1.012	0.952	1.096
1611	9.	523.889	135.222	0.510	1.013	0.997	1.101
1612	9.	523.889	136.222	0.673	0.923	0.857	0.956
1613	9.	523.889	137.222	0.534	0.874	0.945	0.962
1614	9.	523.889	138.222	0.717	1.026	0.940	0.922
1615	9.	523.889	139.222	0.634	0.909	0.895	0.850
1616	9.	523.889	140.222	0.666	1.039	0.969	0.870
1617	9.	523.889	141.222	0.577	0.889	0.795	0.699
1618	9.	523.889	142.222	0.496	0.669	0.784	0.593
1619	10.	510.300	129.000	0.658	0.939	1.078	0.805
1620	10.	510.300	130.000	0.503	0.808	0.822	0.627
1621	10.	510.300	131.000	0.499	0.652	0.809	0.529
1622	10.	510.300	132.000	0.609	0.830	1.089	0.757
1623	10.	510.300	133.000	0.666	1.096	1.147	0.919
1624	10.	510.300	134.000	0.633	1.001	1.018	0.869
1625	10.	510.300	135.000	0.455	0.758	0.755	0.633
1626	10.	510.300	136.000	0.605	0.793	0.921	0.716
1627	10.	510.300	137.000	0.584	0.761	0.911	0.706
1628	11.	498.455	125.545	0.520	0.642	0.818	0.580
1629	11.	498.455	126.545	0.653	0.820	1.063	0.752
1630	11.	498.455	127.545	0.742	0.973	1.139	0.915
1631	11.	498.455	128.545	0.675	0.871	0.957	0.823
1632	11.	498.455	129.545	0.602	0.767	0.923	0.777
1633	11.	498.455	130.545	0.665	0.832	1.006	0.863
1634	11.	498.455	131.545	0.638	0.786	0.911	0.798
1635	11.	498.455	132.545	0.628	0.778	1.000	0.844
1636	11.	498.455	133.545	0.687	0.882	1.037	0.905
1637	11.	498.455	134.545	0.676	0.844	0.937	0.846
1638	11.	498.455	135.545	0.717	0.921	1.020	0.903
1639	11.	498.455	136.545	0.497	0.642	0.783	0.700
1640	11.	498.455	137.545	0.348	0.682	0.870	0.690
1641	11.	498.455	138.545	0.579	0.769	0.961	0.742
1642	11.	498.455	139.545	0.390	0.808	0.966	0.757
1643	11.	498.455	140.545	0.577	0.800	0.938	0.723
1644	11.	498.455	141.545	0.537	0.722	0.825	0.613
1645	12.	487.167	130.750	0.640	0.808	0.991	0.724
1646	12.	487.167	131.750	0.666	0.852	1.013	0.779
1647	12.	487.167	132.750	0.763	1.005	1.126	0.921
1648	12.	487.167	133.750	0.631	0.954	1.008	0.889
1649	12.	487.167	134.750	0.835	1.090	1.136	1.045
1650	12.	487.167	135.750	0.720	0.925	0.898	0.894
1651	12.	487.167	136.750	0.705	1.000	1.018	0.968
1652	12.	487.167	137.750	0.848	1.136	1.175	1.145
1653	12.	487.167	138.750	0.804	1.070	0.969	1.038
1654	12.	487.167	139.750	0.840	1.167	1.080	1.109
1655	12.	487.167	140.750	0.589	0.828	0.768	0.851
1656	12.	487.167	141.750	0.568	0.904	1.005	0.967
1657	12.	487.167	142.750	0.672	0.990	0.988	0.958
1658	12.	487.167	143.750	0.514	0.792	0.822	0.787
1659	12.	487.167	144.750	0.721	0.975	1.063	0.929
1660	12.	487.167	145.750	0.623	0.985	1.013	0.948
1661	12.	487.167	146.750	0.460	0.821	0.878	0.817
1662	12.	487.167	147.750	0.411	0.902	1.032	0.910
1663	12.	487.167	148.750	0.566	0.811	0.856	0.785
1664	12.	487.167	149.750	0.589	0.975	1.057	0.916
1665	12.	487.167	150.750	0.587	0.923	1.009	0.913
1666	12.	487.167	151.750	0.536	1.096	1.133	1.057
1667	12.	487.167	152.750	0.632	1.040	1.015	1.010
1668	12.	487.167	153.750	0.678	1.202	1.150	1.161
1669	12.	487.167	154.750	0.580	0.964	0.951	1.040
1670	12.	487.167	155.750	0.385	0.838	0.855	0.914
1671	12.	487.167	156.750	0.615	0.934	0.976	0.957
1672	12.	487.167	157.750	0.715	1.026	1.041	1.026
1673	12.	487.167	158.750	0.632	0.966	0.984	0.976
1674	12.	487.167	159.750	0.368	0.743	0.845	0.825
1675	13.	475.308	148.462	0.618	0.863	0.978	0.893
1676	14.	465.071	138.857	0.701	0.934	1.016	0.939
1677	14.	465.071	139.857	0.584	0.768	0.844	0.775
1678	14.	465.071	140.857	0.747	1.051	1.190	1.044
1679	15.	456.000	132.467	0.795	1.083	1.094	1.078
1680	16.	446.312	125.188	0.725	0.979	0.974	0.998
1681	16.	446.312	126.188	0.743	0.969	1.003	1.006
1682	16.	446.312	127.188	0.681	0.888	0.892	0.923
1683	19.	427.158	108.105	0.820	0.984	1.011	0.979
1684	19.	427.158	109.105	0.818	1.104	1.117	1.092
1685	19.	427.158	110.105	0.561	0.780	0.735	0.773
1686	19.	427.158	111.105	0.685	0.880	1.003	0.895
1687	19.	427.158	112.105	0.622	0.868	0.955	0.882
1688	19.	427.158	113.105	0.636	0.850	0.899	0.808
1689	19.	427.158	114.105	0.557	0.821	0.911	0.762
1690	19.	427.158	115.105	0.582	0.817	0.985	0.829
1691	19.	427.158	116.105	0.614	0.910	1.037	0.891
1692	19.	427.158	117.105	0.581	0.825	0.899	0.784
1693	19.	427.158	118.105	0.584	0.900	1.019	0.867
1694	20.	421.500	113.200	0.663	0.983	1.082	0.971
1695	20.	421.500	114.200	0.812	1.150	1.143	1.087
1696	20.	421.500	115.200	0.727	1.021	0.966	0.980
1697	20.	421.500	116.200	0.640	0.923	0.927	0.931
1698	20.	421.500	117.200	0.586	0.833	0.857	0.837
1699	20.	421.500	118.200	0.697	0.950	1.016	0.932
1700	20.	421.500	119.200	0.711	1.022	1.064	0.992
1701	20.	421.500	120.200	0.684	1.043	1.061	1.026
1702	20.	421.500	121.200	0.779	1.153	1.140	1.136
1703	20.	421.500	122.200	0.745	1.019	0.972	1.050
1704	21.	415.905	117.381	0.830	1.154	1.115	1.169
1705	21.	415.905	118.381	0.752	1.062	0.986	1.100
1706	22.	410.727	114.000	1.012	1.331	1.245	1.339
1707	22.	410.727	115.000	0.831	1.044	0.857	1.061
1708	22.	410.727	116.000	0.834	1.077	1.007	1.115
1709	23.	405.870	111.957	0.909	1.106	1.057	1.163
1710	23.	405.870	112.957	0.735	1.019	0.927	1.059
1711	23.	405.870	113.957	0.841	1.095	1.053	1.108
1712	23.	405.870	114.957	0.820	1.074	1.014	1.105
1713	23.	405.870	115.957	0.687	0.963	0.893	0.978
1714	23.	405.870	116.957	0.756	0.941	0.962	0.977
1715	23.	405.870	117.957	0.777	1.124	1.100	1.105
1716	24.	401.125	114.042	0.816	1.089	1.042	1.094
1717	24.	401.125	115.042	0.899	1.167	1.104	1.159
1718	24.	401.125	116.042	0.837	1.137	1.047	1.155
1719	25.	394.400	112.400	0.941	1.213	1.140	1.266
1720	28.	382.250	101.357	0.966	1.213	1.063	1.243
1721	28.	382.250	102.357	0.964	1.191	1.049	1.241
1722	28.	382.250	103.357	0.946	1.133	0.986	1.181
1723	29.	378.897	100.793	0.979	1.194	1.078	1.250
1724	29.	378.897	101.793	0.812	0.993	0.843	1.032
1725	29.	378.897	102.793	0.824	0.978	0.933	1.016
1726	29.	378.897	103.793	0.828	0.957	0.990	1.035
1727	29.	378.897	104.793	0.752	0.955	0.938	0.974
1728	29.	378.897	105.793	0.967	1.212	1.210	1.194
1729	29.	378.897	106.793	0.924	1.075	1.007	1.107
1730	29.	378.897	107.793	0.822	0.994	0.927	1.012
1731	29.	378.897	108.793	0.825	1.008	0.981	1.024
1732	29.	378.897	109.793	0.732	0.908	0.897	0.943
1733	29.	378.897	110.793	0.834	1.022	1.035	1.010
1734	29.	378.897	111.793	0.839	1.017	1.015	1.011
1735	29.	378.897	112.793	0.801	0.950	0.949	0.953
1736	29.	378.897	113.793	0.855	1.048	1.053	1.028
1737	29.	378.897	114.793	0.837	1.039	1.044	1.059
1738	29.	378.897	115.793	0.792	0.994	0.968	0.999
1739	29.	378.897	116.793	0.703	0.884	0.908	0.917
1740	30.	375.200	113.900	0.711	0.890	0.954	0.926
1741	30.	375.200	114.900	0.643	0.839	0.888	0.843
1742	30.	375.200	115.900	0.646	0.817	0.924	0.823
1743	30.	375.200	116.900	0.631	0.776	0.945	0.818
1744	30.	375.200	117.900	0.702	0.899	1.055	0.919
1745	30.	375.200	118.900	0.647	0.839	0.926	0.830
1746	30.	375.200	119.900	0.685	0.885	1.015	0.893
1747	30.	375.200	120.900	0.568	0.754	0.865	0.773
1748	31.	371.484	118.000	0.672	0.878	1.027	0.883
1749	31.	371.484	119.000	0.619	0.816	0.911	0.797
1750	32.	367.937	116.281	0.758	1.024	1.143	1.000
1751	32.	367.937	117.281	0.711	0.950	0.984	0.929
1752	32.	367.937	118.281	0.735	0.991	1.019	0.966
1753	32.	367.937	119.281	0.835	1.182	1.197	1.161
1754	32.	367.937	120.281	0.795	1.073	1.029	1.111
1755	32.	367.937	121.281	0.621	0.868	0.808	0.881
1756	32.	367.937	122.281	0.701	1.020	1.071	1.050
1757	32.	367.937	123.281	0.688	1.005	0.980	1.017
1758	32.	367.937	124.281	0.687	1.079	1.030	1.035
1759	33.	364.333	121.515	0.602	0.893	0.876	0.888
1760	33.	364.333	122.515	0.592	0.908	0.979	0.943
1761	34.	360.882	119.912	0.520	0.816	0.884	0.843
1762	34.	360.882	120.912	0.547	0.870	0.984	0.887
1763	34.	360.882	121.912	0.578	0.880	0.993	0.896
1764	34.	360.882	122.912	0.583	0.860	0.965	0.881
1765	34.	360.882	123.912	0.693	1.043	1.130	1.034
1766	34.	360.882	124.912	0.468	0.710	0.727	0.716
1767	35.	357.457	122.343	0.449	0.693	0.861	0.709
1768	36.	354.194	119.944	0.501	0.792	0.996	0.808
1769	36.	354.194	120.944	0.479	0.788	0.910	0.747
1770	36.	354.194	121.944	0.432	0.684	0.847	0.633
1771	36.	354.194	122.944	0.530	0.849	1.094	0.842
1772	37.	351.000	120.622	0.605	0.894	1.061	0.899
1773	37.	351.000	121.622	0.691	1.042	1.129	1.005
1774	37.	351.000	122.622	0.632	0.946	0.971	0.927
1775	37.	351.000	123.622	0.600	0.875	0.926	0.889
1776	37.	351.000	124.622	0.596	0.855	0.951	0.887
1777	37.	351.000	125.622	0.518	0.802	0.871	0.798
1778	37.	351.000	126.622	0.659	1.019	1.124	0.988
1779	38.	347.789	124.289	0.490	0.740	0.787	0.734
1780	38.	347.789	125.289	0.563	0.872	0.998	0.838
1781	38.	347.789	126.289	0.655	1.031	1.158	1.026
1782	38.	347.789	127.289	0.723	1.147	1.137	1.108
1783	38.	347.789	128.289	0.633	0.989	0.912	0.933
1784	38.	347.789	129.289	0.574	0.896	0.892	0.882
1785	38.	347.789	130.289	0.694	1.102	1.134	1.091
1786	38.	347.789	131.289	0.723	1.162	1.097	1.126
1787	38.	347.789	132.289	0.716	1.148	1.055	1.110
1788	38.	347.789	133.289	0.763	1.212	1.134	1.215
1789	38.	347.789	134.289	0.675	1.071	0.927	1.084
1790	38.	347.789	135.289	0.793	1.271	1.217	1.312
1791	39.	344.436	132.821	0.583	0.964	0.869	1.068
1792	39.	344.436	133.821	0.515	0.859	0.819	0.925
1793	39.	344.436	134.821	0.588	0.969	1.017	1.021
1794	39.	344.436	135.821	0.617	1.015	1.039	1.069
1795	39.	344.436	136.821	0.506	0.841	0.824	0.844
1796	39.	344.436	137.821	0.633	1.060	1.128	1.054
1797	39.	344.436	138.821	0.598	0.996	0.995	1.014
1798	39.	344.436	139.821	0.612	1.049	1.018	1.023
1799	39.	344.436	140.821	0.649	1.092	1.085	1.090
1800	39.	344.436	141.821	0.718	1.196	1.155	1.222
1801	39.	344.436	142.821	0.645	1.106	0.956	1.085
1802	39.	344.436	143.821	0.666	1.156	1.033	1.123
1803	39.	344.436	144.821	0.620	1.085	0.993	1.102
1804	39.	344.436	145.821	0.589	1.035	0.977	1.073
1805	39.	344.436	146.821	0.643	1.166	1.102	1.164
1806	39.	344.436	147.821	0.656	1.169	1.062	1.176
1807	39.	344.436	148.821	0.612	1.108	0.955	1.081
1808	39.	344.436	149.821	0.646	1.170	1.074	1.163
1809	39.	344.436	150.821	0.575	1.022	0.902	1.029
1810	39.	344.436	151.821	0.586	1.030	0.983	1.039
1811	39.	344.436	152.821	0.448	0.855	0.803	0.844
1812	39.	344.436	153.821	0.657	1.248	1.307	1.249
1813	39.	344.436	154.821	0.552	1.069	0.969	1.070
1814	39.	344.436	155.821	0.680	1.304	1.214	1.274
1815	39.	344.436	156.821	0.530	1.006	0.859	1.023
1816	39.	344.436	157.821	0.472	0.870	0.822	0.916
1817	40.	340.600	154.875	0.384	0.701	0.753	0.738
1818	40.	340.600	155.875	0.432	0.789	0.947	0.825
1819	40.	340.600	156.875	0.517	0.940	1.091	0.941
1820	40.	340.600	157.875	0.558	1.027	1.106	1.013
1821	40.	340.600	158.875	0.502	0.929	0.946	0.910
1822	40.	340.600	159.875	0.481	0.880	0.937	0.890
1823	40.	340.600	160.875	0.630	1.159	1.232	1.172
1824	41.	336.780	157.951	0.567	1.036	0.974	1.041
1825	41.	336.780	158.951	0.563	1.026	0.963	0.992
1826	41.	336.780	159.951	0.687	1.244	1.214	1.234
1827	41.	336.780	160.951	0.642	1.182	1.042	1.186
1828	41.	336.780	161.951	0.658	1.205	1.051	1.176
1829	41.	336.780	162.951	0.558	0.996	0.862	1.006
1830	41.	336.780	163.951	0.574	1.054	1.002	1.076
1831	41.	336.780	164.951	0.566	1.061	0.997	1.060
1832	41.	336.780	165.951	0.582	1.107	1.064	1.113
1833	41.	336.780	166.951	0.511	1.012	0.948	1.015
1834	41.	336.780	167.951	0.477	0.933	0.918	0.958
1835	41.	336.780	168.951	0.530	1.045	1.054	1.051
1836	41.	336.780	169.951	0.485	1.009	0.991	1.020
1837	41.	336.780	170.951	0.307	0.647	0.655	0.665
1838	41.	336.780	171.951	0.363	0.742	0.939	0.777
1839	41.	336.780	172.951	0.466	0.947	1.133	0.980
1840	41.	336.780	173.951	0.454	0.902	0.969	0.887
1841	41.	336.780	174.951	0.414	0.840	0.960	0.847
1842	41.	336.780	175.951	0.428	0.900	0.993	0.899
1843	41.	336.780	176.951	0.381	0.855	0.926	0.852
1844	41.	336.780	177.951	0.396	0.910	0.988	0.874
1845	41.	336.780	178.951	0.549	1.081	1.150	1.048
1846	41.	336.780	179.951	0.483	0.985	0.988	0.978
1847	41.	336.780	180.951	0.454	0.917	0.922	0.900
1848	41.	336.780	181.951	0.465	0.911	0.940	0.893
1849	41.	336.780	182.951	0.515	1.089	1.135	1.076
1850	41.	336.780	183.951	0.426	0.890	0.874	0.882
1851	41.	336.780	184.951	0.460	1.007	1.051	0.987
1852	41.	336.780	185.951	0.493	1.077	1.067	1.050
1853	41.	336.780	186.951	0.618	1.254	1.192	1.217
1854	41.	336.780	187.951	0.466	1.034	0.900	1.003
1855	41.	336.780	188.951	0.446	0.880	0.846	0.895
1856	41.	336.780	189.951	0.465	1.024	1.051	1.030
1857	41.	336.780	190.951	0.524	1.085	1.070	1.087
1858	42.	332.333	187.405	0.457	0.977	0.931	0.957
1859	43.	328.070	184.047	0.445	0.880	0.895	0.884
1860	43.	328.070	185.047	0.503	1.055	1.122	1.077
1861	43.	328.070	186.047	0.511	0.978	0.993	1.017
1862	43.	328.070	187.047	0.539	1.074	1.065	1.066
1863	43.	328.070	188.047	0.541	1.137	1.094	1.134
1864	43.	328.070	189.047	0.342	0.761	0.658	0.753
1865	43.	328.070	190.047	0.436	0.982	1.060	0.963
1866	43.	328.070	191.047	0.504	1.029	1.091	1.056
1867	43.	328.070	192.047	0.480	1.014	0.975	0.979
1868	43.	328.070	193.047	0.507	1.071	1.065	1.032
1869	43.	328.070	194.047	0.493	1.050	1.041	1.074
1870	43.	328.070	195.047	0.528	1.139	1.054	1.104
1871	43.	328.070	196.047	0.546	1.159	1.067	1.131
1872	43.	328.070	197.047	0.467	1.001	0.880	0.977
1873	43.	328.070	198.047	0.598	1.291	1.276	1.303
1874	43.	328.070	199.047	0.535	1.197	1.058	1.229
1875	43.	328.070	200.047	0.588	1.274	1.056	1.223
1876	43.	328.070	201.047	0.545	1.170	1.002	1.177
1877	43.	328.070	202.047	0.511	1.126	0.968	1.146
1878	43.	328.070	203.047	0.440	0.956	0.835	0.965
1879	43.	328.070	204.047	0.500	1.046	1.024	1.057
1880	43.	328.070	205.047	0.480	0.999	1.009	1.052
1881	43.	328.070	206.047	0.465	0.998	0.957	0.992
1882	43.	328.070	207.047	0.487	1.033	1.036	1.037
1883	43.	328.070	208.047	0.445	0.933	0.931	0.963
1884	43.	328.070	209.047	0.495	1.073	1.107	1.097
1885	43.	328.070	210.047	0.332	0.723	0.708	0.754
1886	43.	328.070	211.047	0.459	1.032	1.156	1.048
1887	43.	328.070	212.047	0.462	1.060	1.081	1.076
1888	43.	328.070	213.047	0.494	1.101	1.043	1.073
1889	43.	328.070	214.047	0.424	0.969	0.922	0.952
1890	43.	328.070	215.047	0.368	0.848	0.856	0.872
1891	43.	328.070	216.047	0.429	1.007	1.072	1.014
1892	43.	328.070	217.047	0.435	0.955	0.993	0.978
1893	43.	328.070	218.047	0.394	0.894	0.910	0.881
1894	43.	328.070	219.047	0.429	0.986	1.040	0.973
1895	43.	328.070	220.047	0.458	1.097	1.118	1.094
1896	43.	328.070	221.047	0.388	0.880	0.850	0.879
1897	43.	328.070	222.047	0.372	0.884	0.944	0.887
1898	43.	328.070	223.047	0.462	1.066	1.147	1.089
1899	43.	328.070	224.047	0.417	0.928	0.912	0.937
1900	43.	328.070	225.047	0.386	0.847	0.883	0.839
1901	43.	328.070	226.047	0.379	0.851	0.934	0.853
1902	43.	328.070	227.047	0.386	0.839	0.954	0.864
1903	43.	328.070	228.047	0.364	0.839	0.952	0.834
1904	43.	328.070	229.047	0.353	0.807	0.938	0.809
1905	43.	328.070	230.047	0.358	0.820	0.966	0.827
1906	43.	328.070	231.047	0.422	0.928	1.087	0.951
1907	43.	328.070	232.047	0.446	1.024	1.100	1.024
1908	43.	328.070	233.047	0.378	0.838	0.850	0.831
1909	43.	328.070	234.047	0.461	1.043	1.109	1.021
1910	43.	328.070	235.047	0.402	0.908	0.907	0.902
1911	43.	328.070	236.047	0.462	1.008	1.043	0.985
1912	43.	328.070	237.047	0.454	0.994	1.016	0.982
1913	43.	328.070	238.047	0.421	0.964	0.958	0.949
1914	43.	328.070	239.047	0.337	0.772	0.792	0.755
1915	43.	328.070	240.047	0.400	0.900	1.029	0.902
1916	43.	328.070	241.047	0.477	1.069	1.167	1.075
1917	43.	328.070	242.047	0.431	1.003	1.008	1.002
1918	43.	328.070	243.047	0.442	1.044	1.029	1.015
1919	43.	328.070	244.047	0.499	1.156	1.124	1.148
1920	43.	328.070	245.047	0.487	1.160	1.037	1.128
1921	43.	328.070	246.047	0.397	0.884	0.801	0.888
1922	43.	328.070	247.047	0.518	1.236	1.258	1.241
1923	43.	328.070	248.047	0.428	0.986	0.898	1.031
1924	43.	328.070	249.047	0.506	1.176	1.095	1.140
1925	43.	328.070	250.047	0.559	1.307	1.228	1.316
1926	43.	328.070	251.047	0.408	0.937	0.747	0.961
1927	43.	328.070	252.047	0.473	1.089	1.036	1.072
1928	43.	328.070	253.047	0.491	1.132	1.074	1.152
1929	43.	328.070	254.047	0.480	1.093	0.972	1.076
1930	43.	328.070	255.047	0.425	0.948	0.895	0.945
1931	43.	328.070	256.047	0.420	0.957	0.987	0.999
1932	43.	328.070	257.047	0.520	1.162	1.162	1.172
1933	43.	328.070	258.047	0.465	1.059	0.963	1.043
1934	43.	328.070	259.047	0.395	0.885	0.834	0.875
1935	43.	328.070	260.047	0.428	0.967	1.011	0.980
1936	43.	328.070	261.047	0.393	0.875	0.920	0.912
1937	43.	328.070	262.047	0.362	0.815	0.871	0.805
1938	43.	328.070	263.047	0.403	0.930	1.054	0.929
1939	43.	328.070	264.047	0.448	1.040	1.111	1.043
1940	43.	328.070	265.047	0.423	0.989	0.995	0.980
1941	43.	328.070	266.047	0.392	0.881	0.904	0.884
1942	43.	328.070	267.047	0.450	1.014	1.091	1.041
1943	43.	328.070	268.047	0.456	1.050	1.073	1.083
1944	43.	328.070	269.047	0.460	1.015	0.990	1.023
1945	43.	328.070	270.047	0.499	1.113	1.089	1.112
1946	43.	328.070	271.047	0.486	1.108	1.038	1.120
1947	43.	328.070	272.047	0.448	1.028	0.995	1.082
1948	43.	328.070	273.047	0.475	1.051	1.024	1.096
1949	43.	328.070	274.047	0.440	1.068	1.012	1.097
1950	43.	328.070	275.047	0.394	0.881	0.831	0.910
1951	42.	326.905	273.619	0.438	0.986	1.039	1.022
1952	41.	329.195	275.610	0.422	0.943	0.977	0.990
1953	41.	329.195	276.610	0.470	1.133	1.144	1.136
1954	41.	329.195	277.610	0.430	0.949	0.925	0.984
1955	41.	329.195	278.610	0.411	0.914	0.912	0.933
1956	41.	329.195	279.610	0.391	0.903	0.953	0.932
1957	41.	329.195	280.610	0.449	1.011	1.080	1.048
1958	41.	329.195	281.610	0.411	0.928	0.942	0.941
1959	41.	329.195	282.610	0.469	1.044	1.096	1.063
1960	41.	329.195	283.610	0.408	0.942	0.917	0.946
1961	41.	329.195	284.610	0.490	1.138	1.141	1.127
1962	41.	329.195	285.610	0.348	0.786	0.758	0.815
1963	41.	329.195	286.610	0.300	0.655	0.748	0.679
1964	41.	329.195	287.610	0.393	0.869	1.070	0.887
1965	41.	329.195	288.610	0.387	0.838	0.960	0.848
1966	41.	329.195	289.610	0.389	0.818	0.947	0.796
1967	41.	329.195	290.610	0.442	0.930	1.102	0.948
1968	41.	329.195	291.610	0.367	0.824	0.912	0.849
1969	41.	329.195	292.610	0.428	0.952	1.002	0.890
1970	41.	329.195	293.610	0.461	1.000	1.084	0.994
1971	41.	329.195	294.610	0.393	0.852	0.887	0.860
1972	41.	329.195	295.610	0.384	0.909	0.990	0.899
1973	41.	329.195	296.610	0.342	0.733	0.826	0.754
1974	41.	329.195	297.610	0.367	0.795	0.954	0.806
1975	41.	329.195	298.610	0.299	0.686	0.857	0.701
1976	41.	329.195	299.610	0.320	0.694	0.916	0.710
1977	41.	329.195	300.610	0.321	0.690	0.917	0.690
1978	41.	329.195	301.610	0.282	0.581	0.814	0.579
1979	41.	329.195	302.610	0.230	0.491	0.791	0.486
1980	41.	329.195	303.610	0.283	0.612	0.982	0.618
1981	40.	329.900	304.675	0.311	0.671	0.981	0.654
1982	40.	329.900	305.675	0.272	0.543	0.789	0.482
1983	40.	329.900	306.675	0.263	0.532	0.877	0.503
1984	40.	329.900	307.675	0.251	0.541	0.893	0.523
1985	40.	329.900	308.675	0.288	0.675	1.046	0.666
1986	40.	329.900	309.675	0.218	0.498	0.766	0.447
1987	39.	331.513	311.769	0.139	0.362	0.742	0.348
1988	39.	331.513	312.769	0.177	0.534	0.990	0.529
1989	39.	331.513	313.769	0.413	0.863	1.240	0.841
1990	39.	331.513	314.769	0.570	0.996	1.139	0.888
1991	39.	331.513	315.769	0.721	1.251	1.288	1.134
1992	39.	331.513	316.769	0.760	1.227	1.189	1.222
1993	39.	331.513	317.769	0.757	1.234	1.100	1.237
1994	39.	331.513	318.769	0.845	1.330	1.181	1.353
1995	39.	331.513	319.769	0.840	1.438	1.076	1.336
1996	39.	331.513	320.769	0.794	1.357	0.983	1.247
1997	39.	331.513	321.769	0.718	1.258	0.961	1.186
1998	39.	331.513	322.769	0.699	1.192	0.920	1.108
1999	38.	322.974	315.000	0.887	1.522	1.339	1.459
2000	38.	322.974	316.000	0.834	1.432	1.105	1.377
2001	38.	322.974	317.000	0.815	1.410	1.070	1.347
2002	38.	322.974	318.000	0.816	1.411	1.089	1.375
2003	38.	322.974	319.000	0.751	1.279	0.991	1.311
2004	38.	322.974	320.000	0.787	1.285	1.039	1.300
2005	38.	322.974	321.000	0.785	1.346	1.112	1.363
2006	38.	322.974	322.000	0.794	1.372	1.121	1.399
2007	37.	321.216	321.216	0.825	1.369	1.099	1.397
