# Supplementary material for: Climate-Driven Synchronized Growth of Alpine Trees in the Southeast Tibetan Plateau
Source: PLoS One. 2016 Jun 3;11(6):e0156126. doi: 10.1371/journal.pone.0156126 (PMC4892591; doi:10.1371/journal.pone.0156126)
Supplement: S1 Data — (ZIP) [file pone.0156126.s001.zip › S1_Data/chin021/chin021.txt_crns]

XCHGAF 1 Xiangcheng                                          ABFO                 raw
XCHGAF 2 China        Chinese fir       3750M  2859  9956    __    1380 2007      raw
XCHGAF 3 Jinbao Li   Keyan Fang   Yang Tao   Edward Cook                          raw
chin021380 411  1 388  1 358  1 328  1 491  1 420  1 509  1 485  1 477  1 454  1  raw
chin021390 363  1 456  1 704  11223  11363  1 939  1 594  1 620  1 797  1 766  1  raw
chin021400 726  1 734  1 849  1 723  1 624  1 558  1 501  1 354  1 351  1 354  1  raw
chin021410 370  1 264  1 275  1 148  1 287  1 282  1 354  1 358  1 405  1 356  1  raw
chin021420 348  1 314  1 321  1 325  1 452  1 579  1 476  1 460  1 552  1 572  1  raw
chin021430 644  1 600  1 601  1 650  1 690  1 618  1 592  1 690  1 460  1 527  1  raw
chin021440 491  1 310  1 314  1 333  1 287  1 318  1 321  1 434  1 475  1 413  1  raw
chin021450 447  1 357  1 457  1 411  1 573  1 416  1 472  1 456  1 739  1 851  1  raw
chin021460 926  1 817  11076  1 936  11007  1 941  1 816  1 897  1 749  1 907  1  raw
chin021470 903  1 951  1 970  11051  1 865  11116  11054  11171  11117  11097  1  raw
chin0214801079  11229  11209  11010  1 859  1 965  1 874  1 916  1 765  1 949  1  raw
chin021490 894  1 934  1 752  1 771  1 785  1 912  11016  11336  11365  11534  1  raw
chin0215001081  11293  11317  11050  1 959  11097  11024  1 949  1 875  1 791  1  raw
chin021510 817  11053  1 904  1 916  1 824  1 764  1 651  11022  1 860  1 730  1  raw
chin021520 839  1 764  1 846  1 816  1 667  1 823  1 769  1 694  1 776  1 653  1  raw
chin021530 752  1 666  1 822  1 677  1 634  1 619  1 605  1 801  1 811  1 714  1  raw
chin021540 780  1 842  1 849  1 904  1 660  1 539  1 617  1 671  1 692  1 756  1  raw
chin021550 628  1 623  1 676  1 816  1 792  2 778  2 712  2 756  2 849  2 679  2  raw
chin021560 625  2 647  2 609  2 723  2 528  2 592  2 638  2 513  2 599  2 695  2  raw
chin021570 668  2 767  2 891  2 918  21137  21109  21041  2 959  2 707  2 679  2  raw
chin021580 625  2 785  2 804  2 804  2 741  2 757  2 587  2 755  2 614  2 611  2  raw
chin021590 780  2 802  2 823  2 796  2 678  2 764  3 592  3 636  3 579  3 608  3  raw
chin021600 579  4 653  4 633  4 615  4 627  4 687  4 522  4 576  5 500  5 497  5  raw
chin021610 401  5 535  5 524  5 449  5 512  5 343  5 298  5 456  5 457  5 392  5  raw
chin021620 442  5 584  5 525  5 428  5 473  5 408  5 341  5 455  5 519  5 382  5  raw
chin021630 413  5 472  5 388  5 484  5 466  5 400  5 442  5 433  6 380  6 382  6  raw
chin021640 393  6 463  7 328  7 290  7 271  7 384  7 585  7 697  7 782  8 970  8  raw
chin0216501020  8 942  81085  8 990  81007  9 913  9 972  91085  91088  9 952  9  raw
chin0216601004  9 808  9 790  9 628  9 865  9 767  9 795 10 767 10 714 10 836 10  raw
chin021670 728 10 619 10 700 10 688 10 697 10 729 10 787 10 862 11 825 11 840 11  raw
chin021680 784 12 734 12 720 12 726 12 741 12 780 13 839 13 773 13 850 13 703 13  raw
chin021690 759 14 814 14 754 14 896 15 776 15 834 15 740 15 785 16 676 16 586 16  raw
chin021700 642 16 670 16 750 16 635 16 839 16 676 16 761 17 805 17 674 17 633 17  raw
chin021710 752 17 714 17 746 17 740 17 692 17 651 17 726 17 700 17 762 18 791 18  raw
chin021720 605 18 573 19 651 20 644 20 589 20 629 20 712 20 738 20 699 20 707 21  raw
chin021730 673 22 642 22 677 22 676 22 612 22 508 22 452 22 525 22 531 22 462 23  raw
chin021740 527 23 565 23 644 23 697 24 655 24 547 24 595 24 614 24 604 24 571 24  raw
chin021750 617 24 686 24 679 25 709 25 648 25 601 26 633 26 588 26 569 26 578 26  raw
chin021760 653 26 689 26 637 26 662 26 687 26 705 26 643 26 626 26 587 26 622 26  raw
chin021770 565 26 616 27 601 27 562 28 611 28 615 28 620 28 663 29 724 29 628 29  raw
chin021780 621 29 582 29 569 29 575 29 586 29 604 29 635 29 625 30 780 30 632 30  raw
chin021790 648 31 759 31 631 31 585 31 658 31 599 31 681 31 620 31 604 31 586 31  raw
chin021800 687 31 690 31 710 31 710 32 643 32 622 32 649 32 631 32 672 32 607 32  raw
chin021810 645 32 600 32 530 32 432 32 465 32 442 32 381 32 390 32 437 32 401 32  raw
chin021820 429 32 407 32 453 32 475 32 522 34 562 34 560 34 597 35 556 35 636 35  raw
chin021830 634 35 618 35 724 35 696 35 718 36 732 36 755 36 655 36 654 36 601 37  raw
chin021840 521 37 637 38 676 38 647 38 634 38 658 38 680 39 625 39 617 39 691 39  raw
chin021850 665 39 723 39 665 39 767 39 697 40 643 41 707 41 696 41 828 41 681 41  raw
chin021860 639 41 786 43 699 43 709 43 645 43 679 43 583 43 575 43 549 43 576 43  raw
chin021870 528 43 657 43 608 43 689 43 704 43 652 43 727 43 757 44 785 44 767 44  raw
chin021880 681 44 771 44 681 44 685 44 737 44 622 44 688 45 617 45 612 45 620 45  raw
chin021890 554 45 614 45 505 45 469 45 563 45 648 45 615 45 485 45 520 45 593 45  raw
chin021900 552 45 729 45 687 45 690 45 715 45 607 45 468 45 487 45 497 46 529 46  raw
chin021910 555 46 567 47 565 47 568 47 531 47 536 47 566 47 655 47 616 47 594 47  raw
chin021920 544 47 590 47 616 47 624 47 568 47 572 47 572 47 417 47 468 47 529 47  raw
chin021930 459 47 546 47 516 47 676 47 635 47 691 47 661 47 616 47 564 47 526 47  raw
chin021940 671 47 671 47 789 47 852 47 770 47 719 47 697 47 746 47 818 47 804 47  raw
chin021950 657 47 632 47 591 47 620 47 736 47 663 47 650 47 777 47 616 47 634 47  raw
chin021960 665 47 585 47 541 47 601 47 644 47 636 47 588 47 579 47 497 47 586 47  raw
chin021970 625 47 587 47 598 47 541 47 558 47 630 47 642 47 600 47 623 47 557 47  raw
chin021980 636 47 641 47 560 47 521 47 514 47 608 47 528 47 597 47 657 47 496 47  raw
chin021990 422 47 538 47 534 47 552 47 514 47 551 46 548 46 618 46 770 46 844 46  raw
chin022000 877 46 894 46 880 461041 46 851 46 924 46 844 45 807 279990  09990  0  raw
XCHGAF 1 Xiangcheng                                          ABFO                 std
XCHGAF 2 China        Chinese fir       3750M  2859  9956    __    1380 2007      std
XCHGAF 3 Jinbao Li   Keyan Fang   Yang Tao   Edward Cook                          std
chin021380 678  1 639  1 588  1 538  1 803  1 685  1 829  1 788  1 774  1 735  1  std
chin021390 586  1 735  11132  11962  12182  11500  1 947  1 987  11266  11214  1  std
chin0214001148  11158  11337  11136  1 979  1 873  1 783  1 552  1 546  1 550  1  std
chin021410 573  1 408  1 424  1 228  1 441  1 433  1 542  1 547  1 618  1 542  1  std
chin021420 529  1 476  1 486  1 491  1 681  1 871  1 715  1 690  1 826  1 854  1  std
chin021430 960  1 893  1 893  1 964  11021  1 913  1 873  11016  1 676  1 773  1  std
chin021440 719  1 453  1 458  1 485  1 417  1 462  1 465  1 628  1 687  1 596  1  std
chin021450 644  1 514  1 657  1 590  1 821  1 595  1 674  1 650  11053  11211  1  std
chin0214601316  11159  11525  11325  11424  11329  11151  11264  11055  11276  1  std
chin0214701269  11335  11361  11473  11211  11561  11474  11636  11560  11531  1  std
chin0214801505  11713  11684  11406  11196  11343  11216  11274  11064  11319  1  std
chin0214901242  11298  11045  11071  11091  11267  11412  11857  11898  12133  1  std
chin0215001504  11799  11833  11462  11336  11529  11429  11325  11222  11106  1  std
chin0215101143  11474  11267  11285  11157  11074  1 916  11439  11213  11031  1  std
chin0215201186  11081  11199  11158  1 948  11171  11096  1 991  11110  1 935  1  std
chin0215301079  1 957  11183  1 977  1 916  1 896  1 878  11164  11181  11042  1  std
chin0215401141  11234  11248  11331  1 974  1 798  1 915  1 998  11032  11130  1  std
chin021550 941  1 936  11018  11233  11003  21002  2 917  2 977  21100  2 871  2  std
chin021560 810  2 836  2 796  2 939  2 716  2 828  2 863  2 691  2 789  2 914  2  std
chin021570 886  21041  21210  21248  21506  21461  21424  21327  2 983  2 960  2  std
chin021580 890  21127  21163  21177  21076  21109  2 853  21116  2 911  2 905  2  std
chin0215901182  21233  21266  21223  21033  21054  3 822  3 905  3 916  3 903  3  std
chin021600 923  41039  41008  41103  41130  41248  4 957  41035  5 903  5 902  5  std
chin021610 731  5 980  5 965  5 831  5 952  5 901  5 559  5 742  5 747  5 746  5  std
chin0216201032  51110  5 890  5 721  5 751  5 647  5 598  5 838  5 925  5 761  5  std
chin021630 790  5 949  5 842  5 982  51024  5 778  5 845  5 890  6 833  6 807  6  std
chin021640 821  6 695  7 761  7 585  7 644  7 666  7 763  7 936  7 950  81192  8  std
chin0216501279  81295  81446  81364  81319  91180  91334  91456  91513  91275  9  std
chin0216601452  91155  91149  91032  91183  91077  91079 101059 101012 101098 10  std
chin0216701024 10 866 10 937 10 982 101036 10 979 101068 101169 111084 111136 11  std
chin0216801058 12 978 12 979 121013 12 957 12 941 131033 13 982 131062 13 868 13  std
chin021690 921 14 980 14 951 141021 15 910 15 956 15 838 15 911 16 801 16 685 16  std
chin021700 737 16 775 16 926 16 776 161032 16 836 16 923 17 994 17 859 17 785 17  std
chin021710 956 17 925 17 929 17 944 17 893 17 881 17 947 17 893 17 970 181072 18  std
chin021720 840 18 853 19 964 20 954 20 899 20 953 201041 201108 201041 201046 21  std
chin0217301025 22 990 221030 221051 22 952 22 832 22 769 22 899 22 879 22 744 23  std
chin021740 827 23 885 23 948 231111 24 972 24 876 24 958 241019 24 993 24 926 24  std
chin021750 974 241087 241048 251174 251002 25 945 26 964 26 912 26 893 26 925 26  std
chin0217601054 261061 261028 261100 261101 261129 261040 261009 26 973 261026 26  std
chin021770 920 26 996 27 948 27 894 28 963 28 952 28 961 281013 291105 29 946 29  std
chin021780 963 29 918 29 920 29 905 29 903 29 972 291013 29 983 301265 30 962 30  std
chin0217901009 311169 31 965 31 908 311025 31 911 311080 31 945 31 974 31 906 31  std
chin0218001055 311085 311096 311106 321009 32 995 321034 32 992 321032 32 947 32  std
chin0218101042 32 988 32 942 32 767 32 795 32 759 32 721 32 675 32 779 32 714 32  std
chin021820 759 32 731 32 800 32 852 32 888 34 935 34 948 34 948 35 904 351054 35  std
chin0218301047 351059 351179 351135 351102 361129 361182 361010 361018 36 915 37  std
chin021840 785 37 951 381030 38 976 38 938 381009 381047 39 990 39 945 391077 39  std
chin0218501050 391074 391010 391210 391128 401000 411086 411131 411225 411010 41  std
chin021860 973 411168 431000 431090 43 985 431023 43 872 43 865 43 823 43 891 43  std
chin021870 784 43 994 43 925 431049 431097 431051 431133 431168 441206 441134 44  std
chin0218801042 441217 441069 441121 441184 441000 441127 45 996 45 988 45 983 45  std
chin021890 866 45 983 45 813 45 777 45 932 451086 451034 45 825 45 888 45 999 45  std
chin021900 883 451168 451116 451123 451159 45 996 45 755 45 830 45 856 46 879 46  std
chin021910 904 46 904 47 913 47 895 47 851 47 857 47 946 471007 47 936 47 907 47  std
chin021920 829 47 876 47 957 47 922 47 874 47 898 47 909 47 760 47 808 47 840 47  std
chin021930 714 47 923 47 909 471066 471002 471065 47 972 47 927 47 860 47 850 47  std
chin0219401054 471054 471196 471291 471204 471090 471081 471148 471220 471251 47  std
chin0219501006 471036 47 949 47 988 471173 471005 47 983 471159 47 928 47 966 47  std
chin0219601013 47 892 47 822 47 947 471016 47 994 47 921 47 904 47 765 47 925 47  std
chin021970 929 47 871 47 921 47 813 47 844 47 934 471005 47 943 47 984 47 874 47  std
chin021980 986 47 994 47 847 47 795 47 790 47 942 47 787 47 904 47 957 47 700 47  std
chin021990 654 47 774 47 781 47 837 47 752 47 773 46 851 46 968 461184 461137 46  std
chin0220001122 461128 461220 461329 461192 461264 461124 451303 279990  09990  0  std
XCHGAF 1 Xiangcheng                                          ABFO                 res
XCHGAF 2 China        Chinese fir       3750M  2859  9956    __    1380 2007      res
XCHGAF 3 Jinbao Li   Keyan Fang   Yang Tao   Edward Cook                          res
chin021380 919  1 918  1 894  1 885  11194  1 900  11085  1 969  1 951  1 934  1  res
chin021390 810  11068  11385  11916  11507  1 547  1 436  1 944  11262  11021  1  res
chin021400 964  11032  11205  1 879  1 835  1 873  1 870  1 722  1 892  1 937  1  res
chin021410 957  1 782  1 909  1 727  11070  1 949  11028  1 968  11012  1 889  1  res
chin021420 914  1 883  1 928  1 937  11121  11180  1 863  1 920  11096  11025  1  res
chin0214301094  1 953  1 980  11062  11066  1 909  1 937  11123  1 687  1 999  1  res
chin021440 934  1 680  1 890  1 950  1 860  1 955  1 938  11090  11038  1 880  1  res
chin021450 985  1 832  11054  1 912  11164  1 794  1 989  1 951  11347  11238  1  res
chin0214601169  1 923  11372  1 941  11116  1 994  1 853  11111  1 846  11194  1  res
chin0214701074  11104  11095  11173  1 831  11343  11054  11216  11054  11042  1  res
chin0214801053  11277  11110  1 821  1 811  11140  1 940  11067  1 845  11231  1  res
chin0214901014  11078  1 809  1 993  11037  11190  11217  11534  11247  11383  1  res
chin021500 588  11271  11201  1 742  1 892  11221  1 998  1 943  1 935  1 898  1  res
chin0215101033  11358  1 916  11031  1 927  1 916  1 842  11485  1 922  1 816  1  res
chin0215201146  1 943  11112  11014  1 808  11188  1 987  1 896  11110  1 862  1  res
chin0215301108  1 919  11201  1 863  1 905  1 967  1 961  11268  11091  1 896  1  res
chin0215401094  11133  11063  11129  1 711  1 766  11062  11082  11047  11117  1  res
chin021550 853  1 962  11077  11229  1 920  2 999  2 916  21032  21129  2 805  2  res
chin021560 885  2 990  2 934  21106  2 795  21031  21031  2 811  21029  21112  2  res
chin021570 978  21138  21206  21098  21307  21080  21026  2 962  2 685  2 913  2  res
chin021580 913  21199  21094  21044  2 934  21029  2 765  21197  2 855  2 942  2  res
chin0215901269  21118  21077  21010  2 837  2 961  3 759  3 992  3 916  3 997  3  res
chin021600 912  41133  4 929  4 917  41050  41020  4 865  41035  5 844  5 997  5  res
chin021610 992  51194  5 989  5 957  51097  51032  5 832  5 804  5 972  51125  5  res
chin0216201105  51053  5 770  5 970  5 950  5 829  5 991  51100  51177  5 695  5  res
chin0216301021  51103  5 832  51127  51012  5 702  51197  5 945  6 988  6 980  6  res
chin0216401031  6 842  71023  7 966  7 880  7 971  71041  71107  7 960  81245  8  res
chin0216501067  81056  81230  8 936  81065  9 915  91118  91133  91110  9 890  9  res
chin0216601159  9 836  91029  9 893  91167  9 910  91055 10 967 10 946 101125 10  res
chin021670 912 10 864 101095 10 948 101079 10 924 101118 101057 111014 111026 11  res
chin021680 911 12 964 12 977 121029 12 893 121006 131055 13 904 131113 13 832 13  res
chin0216901004 141057 14 974 141053 15 909 151046 15 891 151039 16 884 16 867 16  res
chin0217001021 16 955 161120 16 871 161214 16 859 161055 171018 17 904 17 884 17  res
chin0217101101 17 962 171020 17 999 17 922 17 946 171056 17 962 171050 181074 18  res
chin021720 809 18 986 191067 20 945 20 950 201025 201093 201064 201019 20 990 21  res
chin021730 982 22 967 221026 221022 22 912 22 879 22 910 221059 22 931 22 870 23  res
chin0217401039 23 986 231069 231107 24 921 24 868 241022 241029 24 959 24 929 24  res
chin0217501035 241078 24 960 251121 25 871 25 935 261005 26 927 26 962 261024 26  res
chin0217601102 261048 26 960 261053 26 991 261039 26 921 26 952 26 954 261069 26  res
chin021770 907 261049 27 953 27 928 281054 28 989 281004 281012 291094 29 866 29  res
chin0217801018 29 956 29 977 29 988 29 973 291052 291028 29 998 301251 30 769 30  res
chin0217901054 311159 31 791 31 981 311091 31 878 311126 31 912 311036 31 928 31  res
chin0218001152 311023 311047 311047 32 932 32 992 321029 32 974 321032 32 914 32  res
chin0218101097 32 920 32 972 32 824 32 996 32 908 32 900 32 916 321029 32 918 32  res
chin021820 983 32 922 321018 321013 32 993 341041 341004 341002 35 937 351130 35  res
chin021830 991 351016 351125 35 983 351019 361042 361082 36 875 361026 36 872 37  res
chin021840 864 371118 381056 38 958 38 981 381058 381051 39 934 39 967 391118 39  res
chin021850 980 391050 39 922 391184 39 971 40 911 411078 411059 411107 41 811 41  res
chin021860 976 411180 43 876 431050 43 911 431050 43 818 43 975 43 925 431020 43  res
chin021870 871 431160 43 903 431114 431035 43 991 431089 431041 441072 44 990 44  res
chin021880 956 441185 44 899 441053 441090 44 857 441123 45 917 45 999 45 992 45  res
chin021890 866 451094 45 822 45 944 451099 451124 45 958 45 811 451029 451067 45  res
chin021900 884 451247 45 965 451043 451056 45 895 45 794 451019 45 979 461001 46  res
chin0219101013 46 999 471009 47 972 47 927 47 992 471034 471069 47 925 47 969 47  res
chin021920 939 471020 471029 47 947 47 955 471009 47 981 47 821 471022 47 978 47  res
chin021930 838 471145 47 944 471122 47 921 471078 47 924 47 931 47 920 47 953 47  res
chin0219401174 47 963 471177 471099 47 967 47 966 47 994 471073 471061 471065 47  res
chin021950 803 471054 47 896 471032 471172 47 869 471000 471156 47 779 471053 47  res
chin0219601013 47 879 47 919 471079 471034 47 999 47 943 47 973 47 847 471101 47  res
chin021970 944 47 924 471030 47 854 471017 471031 471053 47 950 471037 47 881 47  res
chin0219801086 471002 47 860 47 914 47 949 471080 47 840 471067 471029 47 742 47  res
chin021990 947 471021 47 930 471024 47 890 47 955 461001 461068 461221 46 984 46  res
chin0220001008 461049 461133 461148 46 884 461129 46 946 451128 279990  09990  0  res
XCHGAF 1 Xiangcheng                                          ABFO                 ars
XCHGAF 2 China        Chinese fir       3750M  2859  9956    __    1380 2007      ars
XCHGAF 3 Jinbao Li   Keyan Fang   Yang Tao   Edward Cook                          ars
chin021380 876  1 836  1 778  1 728  1 997  1 853  1 999  1 944  1 918  1 878  1  ars
chin021390 725  1 887  11273  12057  12172  11414  1 880  1 945  11210  11134  1  ars
chin0214001080  11102  11279  11060  1 919  1 836  1 761  1 555  1 592  1 623  1  ars
chin021410 668  1 524  1 575  1 398  1 646  1 640  1 758  1 765  1 834  1 752  1  ars
chin021420 741  1 691  1 704  1 711  1 903  11075  1 891  1 869  11001  11004  1  ars
chin0214301098  11012  11004  11067  11107  1 984  1 946  11089  1 730  1 857  1  ars
chin021440 805  1 543  1 590  1 633  1 576  1 645  1 659  1 830  1 881  1 782  1  ars
chin021450 838  1 700  1 852  1 774  11007  1 761  1 851  1 824  11219  11337  1  ars
chin0214601404  11218  11569  11311  11396  11280  11085  11209  1 983  11221  1  ars
chin0214701201  11260  11282  11382  11103  11469  11347  11500  11406  11365  1  ars
chin0214801337  11537  11483  11195  11009  11179  11047  11126  1 928  11211  1  ars
chin0214901126  11189  1 942  1 992  11023  11203  11340  11768  11755  11957  1  ars
chin0215001278  11598  11599  11195  11109  11319  11204  11118  11040  1 942  1  ars
chin0215101007  11352  11124  11164  11045  1 971  1 834  11383  11119  1 952  1  ars
chin0215201139  11017  11147  11104  1 894  11145  11054  1 953  11093  1 908  1  ars
chin0215301071  1 945  11182  1 961  1 914  1 910  1 894  11192  11186  11038  1  ars
chin0215401149  11227  11222  11299  1 924  1 774  1 918  1 995  11031  11135  1  ars
chin021550 938  1 949  11037  11243  11069  21082  2 977  21033  21146  2 897  2  ars
chin021560 850  2 885  2 842  2 994  2 765  2 894  2 929  2 752  2 872  2 996  2  ars
chin021570 954  21111  21263  21272  21512  21427  21364  21249  2 894  2 894  2  ars
chin021580 834  21085  21116  21126  21028  21068  2 810  21098  2 880  2 889  2  ars
chin0215901185  21208  21231  21182  2 983  2 983  3 747  3 842  3 781  3 843  3  ars
chin021600 784  4 981  4 881  4 845  4 940  4 959  4 831  4 930  5 775  5 855  5  ars
chin021610 869  51094  51022  5 987  51094  51085  5 898  5 760  5 815  5 977  5  ars
chin0216201060  51085  5 830  5 885  5 854  5 725  5 806  5 940  51109  5 749  5  ars
chin021630 894  5 999  5 813  51019  5 992  5 702  51022  5 907  6 938  6 929  6  ars
chin021640 980  6 818  7 914  7 885  7 799  7 835  7 911  71028  7 961  81228  8  ars
chin0216501194  81208  81386  81198  81247  91095  91216  91276  91309  91119  9  ars
chin0216601282  91022  91091  9 951  91154  9 992  91078 101012 10 967 101108 10  ars
chin021670 970 10 866 101012 10 932 101042 10 937 101089 101098 111087 111095 11  ars
chin021680 982 12 970 12 958 12 999 12 886 12 940 131001 13 895 131053 13 845 13  ars
chin021690 924 14 986 14 954 141025 15 916 151002 15 878 15 969 16 846 16 772 16  ars
chin021700 862 16 836 161001 16 844 161124 16 906 161021 171015 17 918 17 839 17  ars
chin021710 994 17 931 17 979 17 975 17 905 17 887 17 974 17 929 171004 181065 18  ars
chin021720 848 18 909 19 989 20 923 20 904 20 956 201052 201088 201080 201053 21  ars
chin0217301027 22 992 221027 221037 22 939 22 850 22 812 22 924 22 855 22 773 23  ars
chin021740 882 23 879 23 979 231074 24 961 24 858 24 933 24 966 24 929 24 883 24  ars
chin021750 955 241032 24 972 251111 25 931 25 915 26 944 26 880 26 883 26 936 26  ars
chin0217601046 261065 261006 261068 261032 261070 26 968 26 946 26 918 261012 26  ars
chin021770 900 26 993 27 933 27 888 28 978 28 958 28 976 28 991 291085 29 915 29  ars
chin021780 984 29 933 29 936 29 940 29 927 291000 291016 291008 301259 30 922 30  ars
chin0217901054 311178 31 905 31 957 311050 31 901 311077 31 940 311014 31 927 31  ars
chin0218001113 311077 311112 311126 321026 321030 321052 321010 321047 32 944 32  ars
chin0218101073 32 954 32 958 32 792 32 867 32 795 32 758 32 740 32 836 32 779 32  ars
chin021820 827 32 783 32 863 32 896 32 909 34 971 34 972 34 982 35 923 351082 35  ars
chin0218301026 351046 351157 351083 351095 361112 361165 36 991 361049 36 900 37  ars
chin021840 814 37 993 381020 38 970 38 968 381034 381067 39 979 39 967 391096 39  ars
chin0218501031 391086 39 978 391186 391077 40 989 411085 411108 411185 41 938 41  ars
chin021860 972 411154 43 962 431055 43 937 431023 43 822 43 875 43 822 43 895 43  ars
chin021870 780 431014 43 874 431043 431040 431022 431109 431110 441155 441100 44  ars
chin0218801042 441227 441039 441115 441165 44 973 441136 45 993 451019 451002 45  ars
chin021890 872 451020 45 812 45 839 45 974 451082 451002 45 827 45 929 45 997 45  ars
chin021900 871 451172 451044 451099 451122 45 984 45 806 45 903 45 890 46 921 46  ars
chin021910 948 46 956 47 975 47 951 47 895 47 923 47 972 471040 47 945 47 944 47  ars
chin021920 897 47 951 47 984 47 929 47 911 47 946 47 935 47 774 47 880 47 870 47  ars
chin021930 742 47 973 47 884 471050 47 931 471046 47 940 47 904 47 854 47 852 47  ars
chin0219401063 47 975 471174 471197 471113 471067 471053 471116 471139 471167 47  ars
chin021950 925 471039 47 907 47 985 471148 47 954 47 999 471148 47 866 471001 47  ars
chin021960 992 47 875 47 845 47 967 47 989 47 988 47 935 47 934 47 798 47 973 47  ars
chin021970 894 47 858 47 930 47 789 47 882 47 927 47 991 47 933 47 997 47 868 47  ars
chin0219801009 47 986 47 854 47 827 47 824 47 948 47 781 47 931 47 952 47 703 47  ars
chin021990 766 47 834 47 794 47 876 47 783 47 808 46 852 46 949 461166 461074 46  ars
chin0220001080 461109 461211 461291 461091 461233 461098 451226 279990  09990  0  ars
