# Supplementary material for: Climate-Driven Synchronized Growth of Alpine Trees in the Southeast Tibetan Plateau
Source: PLoS One. 2016 Jun 3;11(6):e0156126. doi: 10.1371/journal.pone.0156126 (PMC4892591; doi:10.1371/journal.pone.0156126)
Supplement: S1 Data — (ZIP) [file pone.0156126.s001.zip › S1_Data/chin021/chin021.txt_errs]

XCHGAF 1 Xiangcheng                                          ABFO                 raw
XCHGAF 2 China        Chinese fir       3750M  2859  9956    __    1380 2007      raw
XCHGAF 3 Jinbao Li   Keyan Fang   Yang Tao   Edward Cook                          raw
chin021380   0  1   0  1   0  1   0  1   0  1   0  1   0  1   0  1   0  1   0  1  err
chin021390   0  1   0  1   0  1   0  1   0  1   0  1   0  1   0  1   0  1   0  1  err
chin021400   0  1   0  1   0  1   0  1   0  1   0  1   0  1   0  1   0  1   0  1  err
chin021410   0  1   0  1   0  1   0  1   0  1   0  1   0  1   0  1   0  1   0  1  err
chin021420   0  1   0  1   0  1   0  1   0  1   0  1   0  1   0  1   0  1   0  1  err
chin021430   0  1   0  1   0  1   0  1   0  1   0  1   0  1   0  1   0  1   0  1  err
chin021440   0  1   0  1   0  1   0  1   0  1   0  1   0  1   0  1   0  1   0  1  err
chin021450   0  1   0  1   0  1   0  1   0  1   0  1   0  1   0  1   0  1   0  1  err
chin021460   0  1   0  1   0  1   0  1   0  1   0  1   0  1   0  1   0  1   0  1  err
chin021470   0  1   0  1   0  1   0  1   0  1   0  1   0  1   0  1   0  1   0  1  err
chin021480   0  1   0  1   0  1   0  1   0  1   0  1   0  1   0  1   0  1   0  1  err
chin021490   0  1   0  1   0  1   0  1   0  1   0  1   0  1   0  1   0  1   0  1  err
chin021500   0  1   0  1   0  1   0  1   0  1   0  1   0  1   0  1   0  1   0  1  err
chin021510   0  1   0  1   0  1   0  1   0  1   0  1   0  1   0  1   0  1   0  1  err
chin021520   0  1   0  1   0  1   0  1   0  1   0  1   0  1   0  1   0  1   0  1  err
chin021530   0  1   0  1   0  1   0  1   0  1   0  1   0  1   0  1   0  1   0  1  err
chin021540   0  1   0  1   0  1   0  1   0  1   0  1   0  1   0  1   0  1   0  1  err
chin021550   0  1   0  1   0  1   0  1 116  2  49  2  67  2  70  2  85  2 130  2  err
chin021560  98  2 128  2  98  2 161  2  22  2 132  2  27  2  54  2 166  2 229  2  err
chin021570 199  2 134  2 181  2 218  2 503  2 574  2 304  2 233  2 174  2 109  2  err
chin021580  93  2  93  2  82  2  46  2 119  2 104  2 140  2 106  2  95  2 127  2  err
chin021590  56  2   4  2  31  2  74  2 148  2 186  3 160  3 111  3  58  3  92  3  err
chin021600 168  4 185  4 138  4 132  4 126  4  75  4 149  4 156  5 109  5 146  5  err
chin021610 176  5 168  5 217  5 168  5 199  5  68  5  79  5  85  5 109  5 131  5  err
chin021620  43  5  54  5  83  5 105  5  72  5  54  5  52  5  58  5 111  5   5  5  err
chin021630  30  5  59  5  28  5  15  5  91  5  72  5  32  5  46  6  76  6  51  6  err
chin021640  47  6 163  7  54  7  42  7  62  7 117  7 192  7 189  7 191  8 249  8  err
chin021650 217  8 202  8 207  8 182  8 173  9 138  9 148  9 167  9 168  9 168  9  err
chin021660 163  9 143  9 157  9 114  9 164  9 140  9 108 10 120 10 125 10 171 10  err
chin021670 118 10  96 10 105 10 102 10 110 10 115 10 116 10 159 11 129 11 152 11  err
chin021680 129 12 119 12 112 12  91 12 136 12 130 13 130 13 143 13 126 13 115 13  err
chin021690 117 14 134 14 117 14 170 15 120 15 166 15 156 15 138 16 116 16 101 16  err
chin021700 107 16 119 16 118 16 104 16 126 16  85 16 100 17 109 17  88 17  77 17  err
chin021710 111 17  85 17 108 17  98 17  98 17  93 17 110 17 106 17 122 18 115 18  err
chin021720  80 18  63 19  67 20  73 20  66 20  65 20  79 20  81 20  68 20  70 21  err
chin021730  85 22  72 22  63 22  64 22  60 22  50 22  51 22  59 22  50 22  42 23  err
chin021740  43 23  47 23  61 23  57 24  55 24  48 24  45 24  46 24  55 24  76 24  err
chin021750  69 24  78 24  71 25  65 25  70 25  66 26  78 26  79 26  56 26  53 26  err
chin021760  66 26  68 26  66 26  74 26  70 26  71 26  68 26  67 26  56 26  58 26  err
chin021770  60 26  54 27  53 27  47 28  50 28  54 28  64 28  77 29  80 29  67 29  err
chin021780  65 29  65 29  59 29  62 29  65 29  59 29  62 29  67 30  82 30  72 30  err
chin021790  61 31  73 31  62 31  64 31  68 31  72 31  69 31  71 31  67 31  71 31  err
chin021800  76 31  72 31  73 31  74 32  64 32  61 32  67 32  65 32  73 32  70 32  err
chin021810  68 32  58 32  48 32  41 32  44 32  40 32  29 32  37 32  40 32  32 32  err
chin021820  43 32  41 32  43 32  45 32  52 34  53 34  55 34  57 35  57 35  66 35  err
chin021830  65 35  66 35  75 35  76 35  69 36  68 36  70 36  60 36  67 36  59 37  err
chin021840  52 37  61 38  62 38  57 38  54 38  60 38  62 39  59 39  51 39  60 39  err
chin021850  65 39  78 39  62 39  76 39  63 40  64 41  69 41  66 41  78 41  67 41  err
chin021860  60 41  68 43  60 43  58 43  52 43  55 43  52 43  53 43  51 43  52 43  err
chin021870  49 43  58 43  52 43  63 43  63 43  53 43  55 43  56 44  65 44  64 44  err
chin021880  50 44  55 44  47 44  47 44  54 44  50 44  49 45  41 45  43 45  47 45  err
chin021890  48 45  48 45  36 45  32 45  37 45  43 45  42 45  41 45  33 45  40 45  err
chin021900  38 45  50 45  45 45  40 45  50 45  39 45  29 45  34 45  33 46  38 46  err
chin021910  43 46  48 47  44 47  50 47  46 47  49 47  48 47  53 47  60 47  52 47  err
chin021920  48 47  54 47  58 47  56 47  49 47  51 47  47 47  27 47  31 47  39 47  err
chin021930  38 47  51 47  38 47  60 47  55 47  54 47  58 47  55 47  50 47  47 47  err
chin021940  55 47  58 47  69 47  72 47  72 47  74 47  67 47  70 47  74 47  64 47  err
chin021950  57 47  54 47  45 47  47 47  62 47  58 47  57 47  70 47  53 47  54 47  err
chin021960  57 47  48 47  45 47  46 47  52 47  53 47  52 47  46 47  47 47  57 47  err
chin021970  62 47  57 47  60 47  53 47  47 47  55 47  61 47  63 47  55 47  53 47  err
chin021980  54 47  60 47  57 47  52 47  51 47  55 47  51 47  61 47  68 47  45 47  err
chin021990  37 47  54 47  54 47  60 47  56 47  54 46  58 46  60 46  82 46  99 46  err
chin022000  92 46 103 46  89 46 107 46  86 46  84 46  85 45 110 279990  09990  0  err
XCHGAF 1 Xiangcheng                                          ABFO                 std
XCHGAF 2 China        Chinese fir       3750M  2859  9956    __    1380 2007      std
XCHGAF 3 Jinbao Li   Keyan Fang   Yang Tao   Edward Cook                          std
chin021380   0  1   0  1   0  1   0  1   0  1   0  1   0  1   0  1   0  1   0  1  err
chin021390   0  1   0  1   0  1   0  1   0  1   0  1   0  1   0  1   0  1   0  1  err
chin021400   0  1   0  1   0  1   0  1   0  1   0  1   0  1   0  1   0  1   0  1  err
chin021410   0  1   0  1   0  1   0  1   0  1   0  1   0  1   0  1   0  1   0  1  err
chin021420   0  1   0  1   0  1   0  1   0  1   0  1   0  1   0  1   0  1   0  1  err
chin021430   0  1   0  1   0  1   0  1   0  1   0  1   0  1   0  1   0  1   0  1  err
chin021440   0  1   0  1   0  1   0  1   0  1   0  1   0  1   0  1   0  1   0  1  err
chin021450   0  1   0  1   0  1   0  1   0  1   0  1   0  1   0  1   0  1   0  1  err
chin021460   0  1   0  1   0  1   0  1   0  1   0  1   0  1   0  1   0  1   0  1  err
chin021470   0  1   0  1   0  1   0  1   0  1   0  1   0  1   0  1   0  1   0  1  err
chin021480   0  1   0  1   0  1   0  1   0  1   0  1   0  1   0  1   0  1   0  1  err
chin021490   0  1   0  1   0  1   0  1   0  1   0  1   0  1   0  1   0  1   0  1  err
chin021500   0  1   0  1   0  1   0  1   0  1   0  1   0  1   0  1   0  1   0  1  err
chin021510   0  1   0  1   0  1   0  1   0  1   0  1   0  1   0  1   0  1   0  1  err
chin021520   0  1   0  1   0  1   0  1   0  1   0  1   0  1   0  1   0  1   0  1  err
chin021530   0  1   0  1   0  1   0  1   0  1   0  1   0  1   0  1   0  1   0  1  err
chin021540   0  1   0  1   0  1   0  1   0  1   0  1   0  1   0  1   0  1   0  1  err
chin021550   0  1   0  1   0  1   0  1  33  2 115  2  76  2  81  2  81  2  18  2  err
chin021560  12  2  24  2   7  2  53  2 148  2 311  2 105  2  40  2  95  2 163  2  err
chin021570 129  2  18  2  59  2 106  2 463  2 574  2 208  2 126  2  98  2  12  2  err
chin021580   2  2  32  2  50  2 103  2  19  2   4  2  86  2   2  2  16  2  66  2  err
chin021590  76  2 160  2 121  2  49  2  93  2  74  3  87  3  13  3  87  3  35  3  err
chin021600 276  4 267  4 229  4 118  4 110  4  35  4 175  4 122  5  98  5 232  5  err
chin021610 242  5 256  5 333  5 308  5 280  5 343  5 171  5  80  5  80  5 181  5  err
chin021620 172  5  21  5  76  5 185  5  84  5 123  5  99  5  79  5 151  5  40  5  err
chin021630  25  5  51  5  34  5  30  5  71  5 119  5  43  5  75  6 131  6 103  6  err
chin021640  75  6  81  7 102  7  59  7 120  7 104  7 140  7 127  7 117  8 184  8  err
chin021650 186  8 168  8 203  8 174  8 160  9  53  9 116  9 165  9 128  9 127  9  err
chin021660 155  9 101  9 120  9 123  9  83  9  92  9  95 10 111 10 112 10 156 10  err
chin021670 112 10  96 10  66 10  94 10 125 10  82 10 121 10 114 11  96 11 127 11  err
chin021680 106 12 106 12  90 12 110 12 107 12  83 13  76 13  99 13  85 13  69 13  err
chin021690  69 14  71 14  58 14 102 15  59 15  92 15  86 15  81 16  69 16  63 16  err
chin021700  62 16  85 16  71 16  57 16  72 16  38 16  49 17  65 17  31 17  37 17  err
chin021710  61 17  67 17  71 17  62 17  67 17  46 17  74 17  67 17  76 18  57 18  err
chin021720  56 18  46 19  49 20  70 20  52 20  47 20  59 20  61 20  39 20  51 21  err
chin021730  54 22  43 22  40 22  51 22  48 22  60 22  62 22  70 22  58 22  52 23  err
chin021740  50 23  65 23  64 23  88 24  67 24  59 24  55 24  60 24  49 24  59 24  err
chin021750  57 24  68 24  54 25  54 25  47 25  49 26  51 26  55 26  33 26  45 26  err
chin021760  50 26  45 26  43 26  60 26  57 26  50 26  54 26  56 26  47 26  56 26  err
chin021770  50 26  50 27  44 27  49 28  53 28  52 28  54 28  62 29  57 29  51 29  err
chin021780  46 29  51 29  47 29  49 29  53 29  52 29  45 29  41 30  53 30  49 30  err
chin021790  41 31  52 31  37 31  45 31  50 31  66 31  50 31  61 31  52 31  66 31  err
chin021800  46 31  49 31  44 31  55 32  39 32  53 32  63 32  59 32  47 32  48 32  err
chin021810  51 32  40 32  41 32  44 32  39 32  34 32  34 32  39 32  42 32  32 32  err
chin021820  36 32  44 32  37 32  32 32  49 34  42 34  51 34  48 35  52 35  55 35  err
chin021830  51 35  51 35  36 35  35 35  33 36  31 36  36 36  36 36  41 36  37 37  err
chin021840  30 37  42 38  45 38  38 38  41 38  39 38  28 39  37 39  22 39  36 39  err
chin021850  37 39  43 39  39 39  59 39  44 40  30 41  35 41  34 41  47 41  35 41  err
chin021860  33 41  41 43  35 43  40 43  33 43  38 43  33 43  28 43  30 43  25 43  err
chin021870  27 43  34 43  28 43  40 43  39 43  34 43  38 43  43 44  53 44  48 44  err
chin021880  40 44  48 44  45 44  46 44  43 44  39 44  41 45  37 45  37 45  39 45  err
chin021890  38 45  44 45  38 45  37 45  44 45  52 45  48 45  47 45  39 45  43 45  err
chin021900  38 45  50 45  50 45  40 45  52 45  45 45  31 45  32 45  36 46  35 46  err
chin021910  39 46  37 47  33 47  32 47  31 47  37 47  31 47  37 47  48 47  27 47  err
chin021920  30 47  32 47  35 47  39 47  29 47  37 47  36 47  34 47  36 47  33 47  err
chin021930  30 47  43 47  33 47  43 47  40 47  37 47  35 47  37 47  37 47  34 47  err
chin021940  40 47  45 47  46 47  59 47  61 47  58 47  53 47  52 47  49 47  46 47  err
chin021950  46 47  43 47  38 47  38 47  55 47  47 47  51 47  64 47  48 47  49 47  err
chin021960  52 47  36 47  35 47  31 47  38 47  38 47  39 47  34 47  36 47  44 47  err
chin021970  46 47  39 47  37 47  30 47  30 47  37 47  42 47  46 47  38 47  29 47  err
chin021980  37 47  41 47  38 47  42 47  43 47  39 47  30 47  32 47  42 47  31 47  err
chin021990  38 47  45 47  33 47  43 47  43 47  34 46  39 46  47 46  54 46  52 46  err
chin022000  49 46  51 46  44 46  61 46  59 46  72 46  62 45 115 279990  09990  0  err
XCHGAF 1 Xiangcheng                                          ABFO                 res
XCHGAF 2 China        Chinese fir       3750M  2859  9956    __    1380 2007      res
XCHGAF 3 Jinbao Li   Keyan Fang   Yang Tao   Edward Cook                          res
chin021380   0  1   0  1   0  1   0  1   0  1   0  1   0  1   0  1   0  1   0  1  err
chin021390   0  1   0  1   0  1   0  1   0  1   0  1   0  1   0  1   0  1   0  1  err
chin021400   0  1   0  1   0  1   0  1   0  1   0  1   0  1   0  1   0  1   0  1  err
chin021410   0  1   0  1   0  1   0  1   0  1   0  1   0  1   0  1   0  1   0  1  err
chin021420   0  1   0  1   0  1   0  1   0  1   0  1   0  1   0  1   0  1   0  1  err
chin021430   0  1   0  1   0  1   0  1   0  1   0  1   0  1   0  1   0  1   0  1  err
chin021440   0  1   0  1   0  1   0  1   0  1   0  1   0  1   0  1   0  1   0  1  err
chin021450   0  1   0  1   0  1   0  1   0  1   0  1   0  1   0  1   0  1   0  1  err
chin021460   0  1   0  1   0  1   0  1   0  1   0  1   0  1   0  1   0  1   0  1  err
chin021470   0  1   0  1   0  1   0  1   0  1   0  1   0  1   0  1   0  1   0  1  err
chin021480   0  1   0  1   0  1   0  1   0  1   0  1   0  1   0  1   0  1   0  1  err
chin021490   0  1   0  1   0  1   0  1   0  1   0  1   0  1   0  1   0  1   0  1  err
chin021500   0  1   0  1   0  1   0  1   0  1   0  1   0  1   0  1   0  1   0  1  err
chin021510   0  1   0  1   0  1   0  1   0  1   0  1   0  1   0  1   0  1   0  1  err
chin021520   0  1   0  1   0  1   0  1   0  1   0  1   0  1   0  1   0  1   0  1  err
chin021530   0  1   0  1   0  1   0  1   0  1   0  1   0  1   0  1   0  1   0  1  err
chin021540   0  1   0  1   0  1   0  1   0  1   0  1   0  1   0  1   0  1   0  1  err
chin021550   0  1   0  1   0  1   0  1  47  2  52  2  12  2   9  2  18  2  83  2  err
chin021560   0  2  19  2  19  2  44  2 175  2 262  2  97  2 115  2 145  2 125  2  err
chin021570  12  2 106  2   2  2  67  2 386  2 305  2 241  2 178  2  41  2  87  2  err
chin021580  42  2  42  2  37  2  71  2  84  2  17  2  78  2  47  2  17  2  51  2  err
chin021590 118  2 147  2  19  2  63  2 155  2  16  3   9  3  93  3  48  3   6  3  err
chin021600  84  4  32  4  67  4 139  4  28  4  29  4  94  4 111  5  23  5  86  5  err
chin021610 119  5  22  5 163  5  56  5 137  5  93  5  53  5 209  5  51  5 163  5  err
chin021620  50  5 171  5  94  5  52  5  28  5  18  5 135  5  24  5  50  5  46  5  err
chin021630  68  5  17  5  57  5  13  5  58  5  86  5  51  5  54  6   7  6  82  6  err
chin021640  26  6  86  7  75  7  76  7  47  7  60  7  57  7  65  7  56  8  99  8  err
chin021650  31  8  92  8  87  8  79  8  92  9  53  9  60  9  85  9  59  9  89  9  err
chin021660  54  9  19  9  62  9  33  9  51  9  48  9  47 10  70 10  25 10 101 10  err
chin021670  48 10  21 10  61 10  62 10  61 10  65 10  59 10  59 11  79 11  57 11  err
chin021680  74 12  50 12  44 12  55 12  25 12  17 13  23 13  69 13  41 13  28 13  err
chin021690  32 14  32 14  36 14  65 15  28 15  52 15  38 15  37 16  26 16  28 16  err
chin021700  33 16  39 16  44 16  34 16  53 16  45 16  26 17  44 17  41 17  38 17  err
chin021710  47 17  26 17  42 17  31 17  32 17  37 17  45 17  34 17  42 18  31 18  err
chin021720  40 18  36 19  26 20  38 20  22 20  25 20  38 20  29 20  28 20  24 21  err
chin021730  33 22  34 22  32 22  26 22  24 22  42 22  30 22  35 22  27 22  27 23  err
chin021740  23 23  37 23  23 23  37 24  20 24  32 24  27 24  30 24  30 24  30 24  err
chin021750  29 24  33 24  31 25  33 25  32 25  28 26  38 26  32 26  28 26  31 26  err
chin021760  31 26  24 26  27 26  31 26  29 26  20 26  32 26  24 26  31 26  28 26  err
chin021770  21 26  21 27  24 27  24 28  33 28  21 28  34 28  26 29  31 29  35 29  err
chin021780  28 29  26 29  23 29  21 29  29 29  31 29  20 29  28 30  38 30  47 30  err
chin021790  29 31  40 31  27 31  30 31  30 31  37 31  22 31  27 31  29 31  40 31  err
chin021800  34 31  26 31  24 31  30 32  26 32  52 32  34 32  22 32  39 32  31 32  err
chin021810  24 32  31 32  24 32  27 32  25 32  22 32  14 32  27 32  21 32  16 32  err
chin021820  20 32  24 32  24 32  23 32  30 34  22 34  34 34  28 35  29 35  28 35  err
chin021830  20 35  23 35  30 35  20 35  19 36  19 36  23 36  27 36  26 36  25 37  err
chin021840  19 37  25 38  25 38  24 38  24 38  24 38  23 39  26 39  20 39  25 39  err
chin021850  28 39  27 39  21 39  35 39  29 40  22 41  19 41  21 41  19 41  23 41  err
chin021860  17 41  24 43  23 43  24 43  25 43  23 43  20 43  22 43  18 43  17 43  err
chin021870  17 43  30 43  23 43  27 43  24 43  22 43  30 43  22 44  30 44  25 44  err
chin021880  20 44  32 44  27 44  28 44  21 44  29 44  30 45  19 45  26 45  24 45  err
chin021890  26 45  29 45  24 45  23 45  25 45  28 45  19 45  47 45  35 45  26 45  err
chin021900  21 45  32 45  22 45  21 45  34 45  29 45  22 45  21 45  21 46  25 46  err
chin021910  25 46  20 47  20 47  23 47  23 47  25 47  23 47  25 47  29 47  22 47  err
chin021920  20 47  21 47  20 47  27 47  22 47  22 47  25 47  18 47  23 47  18 47  err
chin021930  21 47  27 47  19 47  32 47  26 47  27 47  22 47  19 47  22 47  16 47  err
chin021940  25 47  21 47  23 47  24 47  33 47  34 47  23 47  19 47  28 47  21 47  err
chin021950  32 47  25 47  22 47  20 47  30 47  24 47  27 47  34 47  22 47  22 47  err
chin021960  23 47  26 47  18 47  18 47  29 47  20 47  24 47  19 47  25 47  34 47  err
chin021970  20 47  16 47  17 47  20 47  18 47  19 47  22 47  31 47  35 47  20 47  err
chin021980  26 47  26 47  23 47  32 47  42 47  24 47  27 47  17 47  26 47  25 47  err
chin021990  25 47  23 47  30 47  28 47  28 47  24 46  22 46  26 46  35 46  32 46  err
chin022000  30 46  24 46  28 46  41 46  34 46  36 46  27 45  65 279990  09990  0  err
XCHGAF 1 Xiangcheng                                          ABFO                 ars
XCHGAF 2 China        Chinese fir       3750M  2859  9956    __    1380 2007      ars
XCHGAF 3 Jinbao Li   Keyan Fang   Yang Tao   Edward Cook                          ars
chin021380   0  1   0  1   0  1   0  1   0  1   0  1   0  1   0  1   0  1   0  1  err
chin021390   0  1   0  1   0  1   0  1   0  1   0  1   0  1   0  1   0  1   0  1  err
chin021400   0  1   0  1   0  1   0  1   0  1   0  1   0  1   0  1   0  1   0  1  err
chin021410   0  1   0  1   0  1   0  1   0  1   0  1   0  1   0  1   0  1   0  1  err
chin021420   0  1   0  1   0  1   0  1   0  1   0  1   0  1   0  1   0  1   0  1  err
chin021430   0  1   0  1   0  1   0  1   0  1   0  1   0  1   0  1   0  1   0  1  err
chin021440   0  1   0  1   0  1   0  1   0  1   0  1   0  1   0  1   0  1   0  1  err
chin021450   0  1   0  1   0  1   0  1   0  1   0  1   0  1   0  1   0  1   0  1  err
chin021460   0  1   0  1   0  1   0  1   0  1   0  1   0  1   0  1   0  1   0  1  err
chin021470   0  1   0  1   0  1   0  1   0  1   0  1   0  1   0  1   0  1   0  1  err
chin021480   0  1   0  1   0  1   0  1   0  1   0  1   0  1   0  1   0  1   0  1  err
chin021490   0  1   0  1   0  1   0  1   0  1   0  1   0  1   0  1   0  1   0  1  err
chin021500   0  1   0  1   0  1   0  1   0  1   0  1   0  1   0  1   0  1   0  1  err
chin021510   0  1   0  1   0  1   0  1   0  1   0  1   0  1   0  1   0  1   0  1  err
chin021520   0  1   0  1   0  1   0  1   0  1   0  1   0  1   0  1   0  1   0  1  err
chin021530   0  1   0  1   0  1   0  1   0  1   0  1   0  1   0  1   0  1   0  1  err
chin021540   0  1   0  1   0  1   0  1   0  1   0  1   0  1   0  1   0  1   0  1  err
chin021550   0  1   0  1   0  1   0  1  33  2  37  2   8  2   6  2  13  2  58  2  err
chin021560   0  2  13  2  13  2  31  2 122  2 183  2  68  2  80  2 102  2  87  2  err
chin021570   8  2  74  2   2  2  47  2 270  2 213  2 168  2 125  2  29  2  61  2  err
chin021580  30  2  29  2  26  2  50  2  59  2  12  2  54  2  33  2  12  2  36  2  err
chin021590  83  2 103  2  13  2  44  2 108  2  11  3   6  3  65  3  34  3   4  3  err
chin021600  59  4  23  4  47  4  97  4  20  4  20  4  66  4  77  5  16  5  60  5  err
chin021610  83  5  15  5 114  5  39  5  96  5  65  5  37  5 146  5  35  5 114  5  err
chin021620  35  5 119  5  65  5  36  5  20  5  12  5  95  5  17  5  35  5  32  5  err
chin021630  47  5  12  5  40  5   9  5  40  5  60  5  35  5  38  6   5  6  58  6  err
chin021640  18  6  60  7  52  7  53  7  33  7  42  7  40  7  45  7  39  8  69  8  err
chin021650  22  8  64  8  61  8  55  8  64  9  37  9  42  9  59  9  41  9  62  9  err
chin021660  37  9  13  9  43  9  23  9  35  9  33  9  33 10  49 10  18 10  71 10  err
chin021670  33 10  14 10  42 10  43 10  42 10  45 10  41 10  41 11  55 11  40 11  err
chin021680  51 12  35 12  31 12  38 12  17 12  12 13  16 13  48 13  29 13  19 13  err
chin021690  22 14  23 14  25 14  45 15  20 15  37 15  27 15  26 16  18 16  19 16  err
chin021700  23 16  27 16  31 16  23 16  37 16  31 16  18 17  30 17  28 17  27 17  err
chin021710  33 17  18 17  29 17  21 17  22 17  26 17  32 17  24 17  29 18  21 18  err
chin021720  28 18  25 19  18 20  27 20  15 20  18 20  27 20  20 20  20 20  17 21  err
chin021730  23 22  24 22  22 22  18 22  16 22  29 22  21 22  24 22  19 22  19 23  err
chin021740  16 23  26 23  16 23  26 24  14 24  23 24  19 24  21 24  21 24  21 24  err
chin021750  21 24  23 24  21 25  23 25  23 25  20 26  26 26  22 26  20 26  21 26  err
chin021760  22 26  17 26  19 26  22 26  21 26  14 26  22 26  17 26  21 26  20 26  err
chin021770  14 26  15 27  17 27  17 28  23 28  15 28  24 28  18 29  22 29  25 29  err
chin021780  20 29  18 29  16 29  15 29  20 29  21 29  14 29  20 30  27 30  33 30  err
chin021790  20 31  28 31  19 31  21 31  21 31  26 31  15 31  19 31  20 31  28 31  err
chin021800  24 31  18 31  17 31  21 32  18 32  36 32  24 32  15 32  27 32  22 32  err
chin021810  16 32  22 32  16 32  19 32  18 32  15 32  10 32  19 32  14 32  11 32  err
chin021820  14 32  17 32  17 32  16 32  21 34  16 34  24 34  20 35  20 35  19 35  err
chin021830  14 35  16 35  21 35  14 35  13 36  13 36  16 36  19 36  18 36  18 37  err
chin021840  13 37  18 38  18 38  17 38  16 38  17 38  16 39  18 39  14 39  18 39  err
chin021850  20 39  19 39  15 39  25 39  20 40  15 41  13 41  14 41  13 41  16 41  err
chin021860  12 41  17 43  16 43  17 43  17 43  16 43  14 43  15 43  12 43  12 43  err
chin021870  12 43  21 43  16 43  19 43  17 43  15 43  21 43  15 44  21 44  18 44  err
chin021880  14 44  22 44  19 44  20 44  15 44  20 44  21 45  13 45  18 45  17 45  err
chin021890  18 45  20 45  17 45  16 45  17 45  19 45  13 45  33 45  25 45  18 45  err
chin021900  15 45  23 45  16 45  15 45  24 45  20 45  15 45  14 45  15 46  17 46  err
chin021910  18 46  14 47  14 47  16 47  16 47  18 47  16 47  18 47  20 47  15 47  err
chin021920  14 47  14 47  14 47  19 47  16 47  16 47  17 47  12 47  16 47  13 47  err
chin021930  14 47  19 47  13 47  23 47  18 47  19 47  15 47  13 47  15 47  11 47  err
chin021940  18 47  15 47  16 47  17 47  23 47  23 47  16 47  13 47  20 47  15 47  err
chin021950  23 47  17 47  15 47  14 47  21 47  17 47  19 47  24 47  15 47  16 47  err
chin021960  16 47  18 47  13 47  12 47  20 47  14 47  17 47  13 47  17 47  24 47  err
chin021970  14 47  11 47  12 47  14 47  13 47  13 47  16 47  22 47  25 47  14 47  err
chin021980  18 47  18 47  16 47  23 47  29 47  16 47  19 47  12 47  18 47  18 47  err
chin021990  18 47  16 47  21 47  19 47  20 47  17 46  15 46  18 46  24 46  22 46  err
chin022000  21 46  17 46  19 46  28 46  24 46  25 46  19 45  46 279990  09990  0  err
