# Supplementary material for: Climate-Driven Synchronized Growth of Alpine Trees in the Southeast Tibetan Plateau
Source: PLoS One. 2016 Jun 3;11(6):e0156126. doi: 10.1371/journal.pone.0156126 (PMC4892591; doi:10.1371/journal.pone.0156126)
Supplement: S1 Data — (ZIP) [file pone.0156126.s001.zip › S1_Data/chin021/chin021.txt_out]

                        **********************************
                        **********************************
                        ***                            ***
                        ***      program ARSTAN40c     ***
                        ***                            ***
                        ***       creation date:       ***
                        ***           3/6/06           ***
                        ***                            ***
                        ***       programmed by:       ***
                        ***     Dr. Edward R. Cook     ***
                        ***       Paul J. Krusic       ***
                        ***    tree-ring laboratory    ***
                        ***  lamont-doherty earth obs  ***
                        ***    palisades, n.y. 10964   ***
                        *** drdendro@ldeo.columbia.edu ***
                        ***    pjk@ldeo.columbia.edu   ***
                        ***                            ***
                        **********************************
                        **********************************

 |==============================================================================|

 overall run title:                                                                                 

 file names file processed:       arstan.files                            
 data file processed:             chin021.txt                             
 log file processed:              chin021.txt_log                         

                       opt          plt
 tree-ring data type    1                !tucson ring-width format                         
 missing data in gap   -9            0   !missing values estimated (no plots)              
 data transformation    0            0   !no data transformation (no plots)                
 first detrending     -67      0     1   !1st-spline curve (pct n 50% cutoff)              
 second detrending      0      0     0   !2nd-no detrending performed                      
 robust detrending      1                !non-robust detrending methods used               
 interactive detrend    0                !no interactive detrending                        
 index calculation      1                !tree-ring indices or ratios (rt/gt)              
 ar modeling method     1            0   !non-robust autoregressive modeling               
 pooled ar order        0            0   !minimum aic pooled ar model order fit 
 series ar order        0                !pooled ar order fit to all series                
 mean chronology        2   0    0   0   !robust (biweight) mean chronology                
 stabilize variance     0                !no variance stabilization performed              
 common period years     1380 2007       !first and last years of common period            
 site-tree-core mask       sssttc        !site-tree-core separation mask                   
 running rbar              50   25   0   !running rbar window/overlap (no plots)           
 printout option        2                !summary & series statistics printed              
 core series save       0                !no individual core series saved                  
 summary plot displays  0                !no spaghetti and mean chronology plots           

 stand dynamics stuf    0            0   !no stand dynamics analyses done                  
 running mean window    0                !running mean window width                        
 percent growth change  0                !percent growth change threshold                  
 std error threshold    0                !standard error limit threshold                   

 |======================== raw data statistical analyses =======================|

 |------------------- tree-ring series read in for processing ------------------|

  data header lines:
  XCHGAF 1 Xiangcheng                                          ABFO                    
  XCHGAF 2 China        Chinese fir       3750M  2859  9956    __    1380 2007         
  XCHGAF 3 Jinbao Li   Keyan Fang   Yang Tao   Edward Cook                             

 |------------ series gaps found based on any negative number found ------------|

        series      ident      results of scans for gaps or missing values

                            --- no gaps in data found ---

 |------------------ statistics of raw tree-ring measurements ------------------|

 series   ident   frst   last   year    mean   stdev   skew   kurt   sens   ac(1)
     1   XCH01A   1680   2006    327   0.529   0.248  1.884  6.688  0.184   0.865
     2   XCH01B   1690   2006    317   0.518   0.206  1.490  5.695  0.162   0.842
     3   XCH02A   1722   2006    285   0.640   0.215  0.411  3.541  0.154   0.803
     4   XCH02B   1666   2006    341   0.563   0.298  0.920  3.694  0.160   0.910
     5   XCH03A   1827   2007    181   1.310   0.390  0.566  3.123  0.173   0.761
     6   XCH03B   1839   2007    169   1.229   0.478  1.106  4.765  0.197   0.811
     7   XCH04A   1834   2007    174   0.889   0.205  0.387  2.632  0.142   0.693
     8   XCH04B   1739   2007    269   0.653   0.192  0.423  2.241  0.107   0.903
     9   XCH05A   1729   2007    279   0.895   0.260  0.284  2.518  0.144   0.796
    10   XCH05B   1718   2007    290   0.690   0.202  1.264  5.145  0.131   0.814
    11   XCH06A   1773   2006    234   0.823   0.310  1.077  6.608  0.126   0.894
    12   XCH06B   1771   2006    236   0.811   0.243  0.740  3.407  0.109   0.886
    13   XCH08A   1677   2007    331   0.592   0.438  1.783  6.212  0.213   0.927
    14   XCH08B   1693   2007    315   0.547   0.330  2.086  8.742  0.186   0.877
    15   XCH09A   1841   2007    167   0.643   0.292  0.334  2.225  0.144   0.916
    16   XCH09B   1855   2007    153   0.541   0.231  0.543  2.547  0.160   0.907
    17   XCH10A   1743   2007    265   0.360   0.174  1.159  3.885  0.169   0.866
    18   XCH10B   1755   2007    253   0.597   0.304  0.906  3.272  0.204   0.872
    19   XCH11A   1685   1994    310   0.713   0.380  0.149  2.134  0.165   0.915

 series   ident   frst   last   year    mean   stdev   skew   kurt   sens   ac(1)
    20   XCH11B   1706   2007    302   0.651   0.352  0.453  2.407  0.158   0.926
    21   XCH12A   1554   2006    453   0.396   0.339  1.973  6.452  0.208   0.938
    22   XCH12B   1380   2005    626   0.432   0.308  1.089  3.636  0.220   0.935
    23   XCH13A   1721   2006    286   1.019   0.638  0.822  3.132  0.179   0.925
    24   XCH13B   1607   2006    400   0.725   0.335  0.557  2.669  0.179   0.900
    25   XCH14A   1697   2007    311   0.436   0.209  0.751  3.200  0.193   0.859
    26   XCH14B   1787   2007    221   0.349   0.305  4.911 29.580  0.188   0.878
    27   XCH15A   1790   2007    218   0.877   0.319  0.327  2.302  0.146   0.888
    28   XCH15B   1803   2007    205   1.036   0.328  0.417  4.105  0.155   0.743
    29   XCH16A   1908   2007    100   1.356   0.608  1.456  4.729  0.218   0.755
    30   XCH16B   1911   2007     97   1.040   0.750  2.962 11.844  0.218   0.837
    31   XCH17A   1877   2007    131   0.850   0.464  1.924  7.403  0.227   0.779
    32   XCH17B   1854   2007    154   0.606   0.275  1.430  6.345  0.190   0.837
    33   XCH18A   1886   2007    122   0.916   0.326  0.873  3.495  0.150   0.843
    34   XCH18B   1861   2007    147   0.652   0.330  0.956  4.174  0.174   0.856
    35   XCH19A   1777   2006    230   1.074   0.391  1.179  8.046  0.171   0.799
    36   XCH19B   1752   2006    255   0.793   0.352  0.479  2.544  0.147   0.897
    37   XCH20A   1824   2007    184   0.401   0.154  0.045  2.166  0.183   0.817
    38   XCH20B   1861   2007    147   0.566   0.175  0.373  2.939  0.195   0.697
    39   XCH21A   1824   2007    184   0.588   0.302  1.869  8.001  0.187   0.819

 series   ident   frst   last   year    mean   stdev   skew   kurt   sens   ac(1)
    40   XCH21B   1846   2007    162   0.372   0.080  0.314  3.202  0.120   0.730
    41   XCH22A   1730   2006    277   1.093   0.392  0.081  3.338  0.189   0.780
    42   XCH22B   1600   2006    407   0.611   0.349  1.754  8.448  0.200   0.910
    43   XCH23A   1641   2006    366   0.521   0.343  1.438  5.261  0.126   0.958
    44   XCH23B   1648   2006    359   0.425   0.279  2.270  9.997  0.128   0.938
    45   XCH24A   1595   2006    412   0.601   0.280  0.845  3.473  0.147   0.919
    46   XCH24B   1654   2006    353   0.817   0.397  0.878  4.050  0.168   0.890
    47   XCH25A   1637   2006    370   0.717   0.438  3.016 17.633  0.166   0.893

       number of series read in:   47   from   1380  to   2007     628 years

 |---------------- summary of raw tree-ring series statistics ------------------|

                                year    mean   stdev   skew   kurt   sens   ac(1)
 arithmetic mean                 263   0.712   0.324  1.127  5.397  0.169   0.855
 standard deviation              104   0.252   0.124  0.912  4.673  0.030   0.067
 median (50th quantile)          265   0.651   0.310  0.906  3.694  0.169   0.872
 interquartile range             144   0.320   0.121  1.035  3.368  0.042   0.095
 minimum value                    97   0.349   0.080  0.045  2.134  0.107   0.693
 lower hinge (25th quantile)     177   0.544   0.246  0.438  3.031  0.147   0.813
 upper hinge (75th quantile)     322   0.863   0.366  1.473  6.398  0.189   0.908
 maximum value                   626   1.356   0.750  4.911 29.580  0.227   0.958

 |-------------------- all possible series rbar statistics ---------------------|

   total    mean   standard   standard  skewess   kurtosis   minimum   maximum
   corrs    rbar   deviation    error    coeff      coeff      corr      corr
    1081   0.129     0.286      0.009   -0.179      2.844    -0.653     0.940

   minimum correlation: -0.653   series  XCH20A     and  XCH23A      183 years
   maximum correlation:  0.940   series  XCH23A     and  XCH23B      359 years

       percent of all possible correlations used (n>20 years):     100.00
       percent of all possible tree-ring years used in rbar:        32.51

 |======================= raw data common period analyses ======================|

 |----------------------- statistics of the common period ----------------------|

                 *** no series found in common analysis period ***

 |--------------------------- running rbar statistics --------------------------|

    year   1590.  1615.  1640.  1665.  1690.  1715.  1740.  1765.  1790.  1815.
    corr      1.     1.    10.    15.    36.    91.   136.   253.   325.   465.
    rbar  0.356  0.649  0.148  0.281  0.336  0.094  0.155  0.138  0.141  0.236
    sdev  0.000  0.000  0.542  0.249  0.339  0.373  0.377  0.269  0.308  0.306
    serr  0.000  0.000  0.171  0.064  0.056  0.039  0.032  0.017  0.017  0.014
    eps   0.612  0.891  0.533  0.789  0.873  0.653  0.806  0.809  0.830  0.910
    nss     2.9    4.4    6.6    9.6   13.5   18.1   22.5   26.4   29.8   32.8

    year   1840.  1865.  1890.  1915.  1940.  1965.
    corr    496.   666.   903.   990.  1081.  1081.
    rbar  0.223  0.170  0.196  0.118  0.155  0.150
    sdev  0.318  0.252  0.267  0.344  0.309  0.322
    serr  0.014  0.010  0.009  0.011  0.009  0.010
    eps   0.914  0.895  0.916  0.861  0.896  0.892
    nss    37.0   41.8   44.6   46.2   47.0   47.0

 |======================== raw data chronology statistics ======================|

 |----------------- robust mean raw data chronology statistics -----------------|

  first    last    total    mean    stdrd    skew    kurtosis    mean    serial
   year    year    years   index     dev     coeff     coeff     sens     corr
   1380    2007     628    0.664   0.187    0.758      4.705    0.108    0.873

  mean indices vs their standard deviations       robust mean efficiency results
      correlation    slope    intercept             # improved    # unimproved
        0.087        0.086      0.189                    155            473

 |---------------- robust mean efficiency gain and loss results ----------------|

   median      interquartile      minimum       lower       upper       maximum
    gain           range            gain        hinge       hinge         gain
    1.15            0.35            0.12         1.02        1.38         4.36

   median      interquartile      minimum       lower       upper       maximum
    loss           range            loss        hinge       hinge         loss
    0.88            0.96            0.00         0.00        0.96         1.00

 |--------------------- segment length summary statistics ----------------------|

   median      interquartile      minimum       lower       upper       maximum
   length          range           length       hinge       hinge        length
     265.           145.             97.         177.        322.          626.

 |----------- raw data chronology auto and partial autocorrelations ------------|

 lag           t-1    t-2    t-3    t-4    t-5    t-6    t-7    t-8    t-9   t-10
 acf         0.871  0.789  0.708  0.649  0.599  0.556  0.502  0.471  0.425  0.388
 pacf        0.871  0.124 -0.010  0.053  0.033  0.023 -0.054  0.061 -0.044 -0.003
 95% c.l.    0.080  0.127  0.155  0.174  0.189  0.201  0.210  0.218  0.224  0.229

 |------------------ raw data chronology autoregressive model ------------------|

 ord    rsq    t-1    t-2    t-3    t-4    t-5    t-6    t-7    t-8    t-9   t-10
  2   0.766  0.760  0.129

 |================== detrended data curve fits and statistics ==================|

 |------------------------ results of first detrending -------------------------|

 |--------------- growth curve used for detrending tree-ring data --------------|
   option
     -5: variable span smoother         f(i) = variable span smooth
     -4: lowess robust smoother         f(i) = lowess robust smooth
     -3: median smoothing               f(i) = median sharp/smooth
    -2:  regional curve detrending      f(i) = one age-aligned curve
    -1:  first-differences              f(i) = y(i) - y(i-1)
     1:  neg expon curve, no = opt 4    f(i) = a*exp(-b*t(i)) + d    (d>0)
     2:  neg expon curve, no = opt 5    f(i) = a*exp(-b*t(i)) + d    (d>0)
     3:  neg expon curve  (general)     f(i) = a*exp(-b*t(i)) + d   (any d)
     4:  linear regression (any slope)  f(i) = +/-c*t(i) + d
     5:  linear regression (neg slope)  f(i) = -c*t(i) + d   
     6:  horizontal line through mean   f(i) = mean(y(i)) = d
     7:  hugershoff growth function     f(i) = a*t(i+p)**b * exp(-c*t(i+p)) + d
     8:  general exponential (b = 1)    f(i) = a*t(i+p)**b * exp(-c*t(i+p)) + d
    >9:  cubic smoothing spline         fixed 50 pct variance cutoff
   <-9:  cubic smoothing spline         pct n 50 pct variance cutoff

   (a, b, c are coefficients, d is intercept or asymptote, p is pith offset)

 series   ident     option       a           b           c           d         p
     1   XCH01A    -67  219         smoothing spline curve and window width
     2   XCH01B    -67  212         smoothing spline curve and window width
     3   XCH02A    -67  190         smoothing spline curve and window width
     4   XCH02B    -67  228         smoothing spline curve and window width
     5   XCH03A    -67  121         smoothing spline curve and window width
     6   XCH03B    -67  113         smoothing spline curve and window width
     7   XCH04A    -67  116         smoothing spline curve and window width
     8   XCH04B    -67  180         smoothing spline curve and window width
     9   XCH05A    -67  186         smoothing spline curve and window width
    10   XCH05B    -67  194         smoothing spline curve and window width
    11   XCH06A    -67  156         smoothing spline curve and window width
    12   XCH06B    -67  158         smoothing spline curve and window width
    13   XCH08A    -67  221         smoothing spline curve and window width
    14   XCH08B    -67  211         smoothing spline curve and window width
    15   XCH09A    -67  111         smoothing spline curve and window width
    16   XCH09B    -67  102         smoothing spline curve and window width
    17   XCH10A    -67  177         smoothing spline curve and window width
    18   XCH10B    -67  169         smoothing spline curve and window width
    19   XCH11A    -67  207         smoothing spline curve and window width

 series   ident     option       a           b           c           d         p
    20   XCH11B    -67  202         smoothing spline curve and window width
    21   XCH12A    -67  303         smoothing spline curve and window width
    22   XCH12B    -67  419         smoothing spline curve and window width
    23   XCH13A    -67  191         smoothing spline curve and window width
    24   XCH13B    -67  268         smoothing spline curve and window width
    25   XCH14A    -67  208         smoothing spline curve and window width
    26   XCH14B    -67  148         smoothing spline curve and window width
    27   XCH15A    -67  146         smoothing spline curve and window width
    28   XCH15B    -67  137         smoothing spline curve and window width
    29   XCH16A    -67   67         smoothing spline curve and window width
    30   XCH16B    -67   64         smoothing spline curve and window width
    31   XCH17A    -67   87         smoothing spline curve and window width
    32   XCH17B    -67  103         smoothing spline curve and window width
    33   XCH18A    -67   81         smoothing spline curve and window width
    34   XCH18B    -67   98         smoothing spline curve and window width
    35   XCH19A    -67  154         smoothing spline curve and window width
    36   XCH19B    -67  170         smoothing spline curve and window width
    37   XCH20A    -67  123         smoothing spline curve and window width
    38   XCH20B    -67   98         smoothing spline curve and window width
    39   XCH21A    -67  123         smoothing spline curve and window width

 series   ident     option       a           b           c           d         p
    40   XCH21B    -67  108         smoothing spline curve and window width
    41   XCH22A    -67  185         smoothing spline curve and window width
    42   XCH22B    -67  272         smoothing spline curve and window width
    43   XCH23A    -67  245         smoothing spline curve and window width
    44   XCH23B    -67  240         smoothing spline curve and window width
    45   XCH24A    -67  276         smoothing spline curve and window width
    46   XCH24B    -67  236         smoothing spline curve and window width
    47   XCH25A    -67  247         smoothing spline curve and window width

 |-------------------- statistics of single tree-ring series -------------------|

 series   ident   frst   last   year    mean   stdev   skew   kurt   sens   ac(1)
     1  XCH01A    1680   2006    327   0.997   0.238  0.253  3.578  0.183   0.537
     2  XCH01B    1690   2006    317   0.991   0.258  0.649  3.444  0.161   0.674
     3  XCH02A    1722   2006    285   0.996   0.269  0.871  4.777  0.153   0.709
     4  XCH02B    1666   2006    341   0.977   0.339  0.495  3.060  0.160   0.799
     5  XCH03A    1827   2007    181   0.994   0.266  0.425  3.106  0.171   0.701
     6  XCH03B    1839   2007    169   0.989   0.328  0.905  4.263  0.197   0.721
     7  XCH04A    1834   2007    174   0.999   0.167  0.270  3.137  0.141   0.385
     8  XCH04B    1739   2007    269   0.999   0.211  0.280  2.918  0.106   0.769
     9  XCH05A    1729   2007    279   0.997   0.267  0.401  2.730  0.144   0.748
    10  XCH05B    1718   2007    290   0.997   0.247  1.301  5.801  0.131   0.742
    11  XCH06A    1773   2006    234   0.983   0.287  1.262  8.582  0.126   0.827
    12  XCH06B    1771   2006    236   0.996   0.185  0.317  2.924  0.108   0.728
    13  XCH08A    1677   2007    331   1.002   0.267  0.044  4.368  0.212   0.524
    14  XCH08B    1693   2007    315   0.989   0.326  0.704  3.976  0.185   0.702
    15  XCH09A    1841   2007    167   0.991   0.344  0.771  4.677  0.143   0.846
    16  XCH09B    1855   2007    153   0.992   0.266  0.533  4.558  0.158   0.700
    17  XCH10A    1743   2007    265   0.996   0.375  1.017  4.080  0.168   0.785
    18  XCH10B    1755   2007    253   0.995   0.472  1.706  7.466  0.202   0.844
    19  XCH11A    1685   1994    310   1.006   0.339  1.370  8.359  0.164   0.677

 series   ident   frst   last   year    mean   stdev   skew   kurt   sens   ac(1)
    20  XCH11B    1706   2007    302   0.991   0.338  1.592  7.775  0.157   0.786
    21  XCH12A    1554   2006    453   1.011   0.368  0.155  2.717  0.207   0.751
    22  XCH12B    1380   2005    626   0.960   0.375  0.970  5.091  0.219   0.760
    23  XCH13A    1721   2006    286   0.996   0.316  0.567  3.285  0.178   0.752
    24  XCH13B    1607   2006    400   0.987   0.320  0.325  2.909  0.178   0.785
    25  XCH14A    1697   2007    311   1.000   0.273  0.665  4.463  0.192   0.563
    26  XCH14B    1787   2007    221   0.990   0.478  1.637  8.983  0.187   0.835
    27  XCH15A    1790   2007    218   0.993   0.238  0.467  3.764  0.145   0.697
    28  XCH15B    1803   2007    205   0.996   0.248  0.747  7.548  0.154   0.552
    29  XCH16A    1908   2007    100   0.995   0.245 -0.174  3.296  0.217   0.423
    30  XCH16B    1911   2007     97   0.993   0.365  1.198  6.437  0.215   0.645
    31  XCH17A    1877   2007    131   0.992   0.414  0.895  3.439  0.225   0.725
    32  XCH17B    1854   2007    154   0.987   0.373  0.890  4.102  0.188   0.774
    33  XCH18A    1886   2007    122   0.991   0.269  0.584  3.152  0.149   0.727
    34  XCH18B    1861   2007    147   0.992   0.332  0.797  3.944  0.170   0.730
    35  XCH19A    1777   2006    230   0.993   0.265  0.453  4.319  0.170   0.672
    36  XCH19B    1752   2006    255   0.985   0.295  0.233  2.960  0.147   0.800
    37  XCH20A    1824   2007    184   0.990   0.284  1.033  5.085  0.182   0.663
    38  XCH20B    1861   2007    147   0.996   0.282  0.670  3.793  0.194   0.623
    39  XCH21A    1824   2007    184   0.994   0.447  1.053  4.499  0.186   0.820

 series   ident   frst   last   year    mean   stdev   skew   kurt   sens   ac(1)
    40  XCH21B    1846   2007    162   0.998   0.179  0.449  3.121  0.120   0.636
    41  XCH22A    1730   2006    277   0.996   0.330  0.123  3.032  0.188   0.729
    42  XCH22B    1600   2006    407   0.973   0.481  1.507  6.663  0.199   0.883
    43  XCH23A    1641   2006    366   0.983   0.270  0.334  2.789  0.126   0.838
    44  XCH23B    1648   2006    359   0.994   0.221  0.541  3.379  0.127   0.746
    45  XCH24A    1595   2006    412   0.987   0.366  0.570  2.945  0.147   0.867
    46  XCH24B    1654   2006    353   0.990   0.405  0.759  3.658  0.167   0.853
    47  XCH25A    1637   2006    370   0.994   0.415  3.007 22.084  0.166   0.826

 |---------------- summary of single tree-ring series statistics ---------------|

                                year    mean   stdev   skew   kurt   sens   ac(1)
 arithmetic mean                 263   0.992   0.312  0.758  4.788  0.168   0.721
 standard deviation              104   0.008   0.077  0.551  3.093  0.030   0.109
 median (50th quantile)          265   0.993   0.295  0.665  3.944  0.168   0.730
 interquartile range             144   0.006   0.100  0.580  1.802  0.041   0.118
 minimum value                    97   0.960   0.167 -0.174  2.717  0.106   0.385
 lower hinge (25th quantile)     177   0.990   0.266  0.413  3.129  0.147   0.675
 upper hinge (75th quantile)     322   0.996   0.365  0.993  4.931  0.188   0.793
 maximum value                   626   1.011   0.481  3.007 22.084  0.225   0.883

 |-------------------- all possible series rbar statistics ---------------------|

   total    mean   standard   standard  skewess   kurtosis   minimum   maximum
   corrs    rbar   deviation    error    coeff      coeff      corr      corr
    1081   0.170     0.157      0.005    0.012      3.198    -0.353     0.712

   minimum correlation: -0.353   series  XCH02B     and  XCH23A      341 years
   maximum correlation:  0.712   series  XCH23A     and  XCH23B      359 years

       percent of all possible correlations used (n>20 years):     100.00
       percent of all possible tree-ring years used in rbar:        32.51

 |==================== detrended data common period analyses ===================|

 |----------------------- statistics of the common period ----------------------|

                 *** no series found in common analysis period ***

 |--------------------------- running rbar statistics --------------------------|

    year   1590.  1615.  1640.  1665.  1690.  1715.  1740.  1765.  1790.  1815.
    corr      1.     1.    10.    15.    36.    91.   136.   253.   325.   465.
    rbar  0.495  0.610  0.253  0.308  0.191  0.085  0.132  0.122  0.108  0.238
    sdev  0.322  0.322  0.447  0.220  0.339  0.328  0.312  0.284  0.266  0.274
    serr  0.000  0.000  0.141  0.057  0.056  0.034  0.027  0.018  0.015  0.013
    eps   0.737  0.873  0.691  0.810  0.761  0.628  0.774  0.787  0.782  0.911
    nss     2.9    4.4    6.6    9.6   13.5   18.1   22.5   26.4   29.8   32.8

    year   1840.  1865.  1890.  1915.  1940.  1965.
    corr    496.   666.   903.   990.  1081.  1081.
    rbar  0.288  0.188  0.216  0.139  0.186  0.185
    sdev  0.259  0.242  0.242  0.276  0.270  0.292
    serr  0.012  0.009  0.008  0.009  0.008  0.009
    eps   0.937  0.906  0.925  0.882  0.915  0.914
    nss    37.0   41.8   44.6   46.2   47.0   47.0

 |======================== standard chronology statistics ======================|

 |----------------- robust mean standard chronology statistics -----------------|

  first    last    total    mean    stdrd    skew    kurtosis    mean    serial
   year    year    years   index     dev     coeff     coeff     sens     corr
   1380    2007     628    0.992   0.237    0.776      6.003    0.104    0.829

  mean indices vs their standard deviations       robust mean efficiency results
      correlation    slope    intercept             # improved    # unimproved
        0.019        0.012      0.181                    172            456

 |---------------- robust mean efficiency gain and loss results ----------------|

   median      interquartile      minimum       lower       upper       maximum
    gain           range            gain        hinge       hinge         gain
    1.16            0.43            0.25         1.04        1.48         2.73

   median      interquartile      minimum       lower       upper       maximum
    loss           range            loss        hinge       hinge         loss
    0.90            0.97            0.00         0.00        0.97         1.00

 |----------- standard chronology auto and partial autocorrelations ------------|

 lag           t-1    t-2    t-3    t-4    t-5    t-6    t-7    t-8    t-9   t-10
 acf         0.828  0.719  0.621  0.556  0.504  0.466  0.403  0.371  0.321  0.279
 pacf        0.828  0.105  0.004  0.063  0.036  0.042 -0.072  0.056 -0.046 -0.017
 95% c.l.    0.080  0.123  0.147  0.163  0.175  0.184  0.191  0.196  0.201  0.204

 |------------------ standard chronology autoregressive model ------------------|

 ord    rsq    t-1    t-2    t-3    t-4    t-5    t-6    t-7    t-8    t-9   t-10
  2   0.693  0.743  0.106

 |======================= pooled autoregression analysis =======================|

 pooled autocorrelations:

 lag     t= -1  t= -2  t= -3  t= -4  t= -5  t= -6  t= -7  t= -8  t= -9  t=-10
         0.705  0.583  0.481  0.354  0.294  0.202  0.130  0.046 -0.021 -0.041

 yule-walker estimates of autoregression:

 order   t= -1  t= -2  t= -3  t= -4  t= -5  t= -6  t= -7  t= -8  t= -9  t=-10
    1    0.705
    2    0.584  0.171
    3    0.578  0.148  0.039
    4    0.581  0.160  0.083 -0.077
    5    0.583  0.157  0.078 -0.096  0.034
    6    0.586  0.151  0.083 -0.087  0.071 -0.063
    7    0.583  0.153  0.080 -0.084  0.076 -0.042 -0.035
    8    0.580  0.150  0.086 -0.091  0.083 -0.029  0.016 -0.088
    9    0.576  0.150  0.085 -0.087  0.079 -0.025  0.023 -0.062 -0.044
   10    0.578  0.152  0.084 -0.087  0.077 -0.023  0.021 -0.066 -0.059  0.026

 last term in each row above equals the partial autocorrelation coefficient

 akaike information criterion:

      ar( 0)      ar( 1)      ar( 2)      ar( 3)      ar( 4)      ar( 5)  
     5698.59     5268.71     5252.03     5253.08     5251.38     5252.65

      ar( 6)      ar( 7)      ar( 8)      ar( 9)      ar(10)  
     5252.17     5253.41     5250.58     5251.36     5252.94

 selected autoregression order:   2

 ar order selection criterion: ipp=0  first-minimum aic selection

 the aic trace should be checked to see if ar order selection criterion <ipp>
 is adequate. e.g. if ar-orders of the first-minimum and the full-minimum aic
 are close, an arstan run with full-minimum aic order selection might be tried

 autoregression coefficients:

  t= -1   t= -2   t= -3   t= -4   t= -5   t= -6   t= -7   t= -8   t= -9   t=-10   
  0.584   0.171

 r-squared due to pooled autoregression:   51.20 pct
 variance inflation from autoregression:  204.92 pct

 impulse response function weights for this ar ( 2) process out to order 50:

  1.0000   0.584   0.513   0.400   0.321   0.256   0.205   0.164   0.131   0.104
  0.0834   0.067   0.053   0.042   0.034   0.027   0.022   0.017   0.014   0.011
  0.0088   0.007   0.006   0.004   0.004   0.003   0.002   0.002   0.001   0.001
  0.0009   0.001   0.001   0.000   0.000   0.000   0.000   0.000   0.000   0.000
  0.0001   0.000   0.000   0.000   0.000   0.000   0.000   0.000   0.000   0.000

 |================== individual series autoregression analyses =================|

 |---------------- individual series autoregressive coefficients ---------------|

     series    ident    order     rsq     t-1     t-2     t-3   .....    t-ip
         1   XCH01A       2     0.305   0.528   0.018
         2   XCH01B       2     0.486   0.584   0.134
         3   XCH02A       2     0.515   0.770  -0.081
         4   XCH02B       2     0.654   0.796   0.009
         5   XCH03A       2     0.500   0.635   0.098
         6   XCH03B       2     0.535   0.603   0.165
         7   XCH04A       2     0.150   0.381   0.013
         8   XCH04B       2     0.600   0.748   0.033
         9   XCH05A       2     0.571   0.686   0.088
        10   XCH05B       2     0.568   0.736   0.023
        11   XCH06A       2     0.715   0.975  -0.168
        12   XCH06B       2     0.558   0.705   0.042
        13   XCH08A       2     0.363   0.359   0.319
        14   XCH08B       2     0.544   0.512   0.276
        15   XCH09A       2     0.729   0.809   0.052
        16   XCH09B       2     0.504   0.604   0.141
        17   XCH10A       2     0.656   0.633   0.209
        18   XCH10B       2     0.724   0.967  -0.142
        19   XCH11A       2     0.543   0.547   0.239

     series    ident    order     rsq     t-1     t-2     t-3   .....    t-ip
        20   XCH11B       2     0.657   0.644   0.194
        21   XCH12A       2     0.627   0.490   0.351
        22   XCH12B       2     0.629   0.507   0.335
        23   XCH13A       2     0.579   0.669   0.111
        24   XCH13B       2     0.635   0.723   0.082
        25   XCH14A       2     0.348   0.456   0.195
        26   XCH14B       2     0.703   0.880  -0.050
        27   XCH15A       2     0.489   0.709  -0.016
        28   XCH15B       2     0.383   0.496   0.171
        29   XCH16A       2     0.202   0.489  -0.151
        30   XCH16B       2     0.435   0.709  -0.080
        31   XCH17A       2     0.537   0.773  -0.056
        32   XCH17B       2     0.609   0.873  -0.126
        33   XCH18A       2     0.543   0.751  -0.020
        34   XCH18B       2     0.596   0.536   0.283
        35   XCH19A       2     0.457   0.723  -0.073
        36   XCH19B       2     0.644   0.772   0.038
        37   XCH20A       2     0.494   0.586   0.141
        38   XCH20B       2     0.399   0.662  -0.054
        39   XCH21A       2     0.729   0.808   0.047

     series    ident    order     rsq     t-1     t-2     t-3   .....    t-ip
        40   XCH21B       2     0.413   0.564   0.114
        41   XCH22A       2     0.539   0.714   0.028
        42   XCH22B       2     0.789   0.849   0.042
        43   XCH23A       2     0.722   0.656   0.217
        44   XCH23B       2     0.574   0.617   0.176
        45   XCH24A       2     0.779   0.736   0.163
        46   XCH24B       2     0.743   0.684   0.201
        47   XCH25A       2     0.688   0.903  -0.091

 |------------- summary statistics for autoregressive coefficients -------------|

                        order     rsq     t-1     t-2     t-3   .....    t-ip
   arithmetic mean        2     0.557   0.671   0.077
   standard deviation     0     0.143   0.143   0.135
   median                 2     0.568   0.684   0.052
   interquartile range    0     0.164   0.187   0.192
   minimum value          2     0.150   0.359  -0.168
   lower hinge            2     0.492   0.574  -0.018
   upper hinge            2     0.655   0.761   0.173
   maximum value          2     0.789   0.975   0.351

 |------------------- statistics of prewhitened tree-ring data -----------------|

 series   ident   frst   last   year    mean   stdev   skew   kurt   sens   ac(1)
     1  XCH01A    1680   2006    327   1.000   0.201 -0.018  3.715  0.223  -0.003
     2  XCH01B    1690   2006    317   1.000   0.189  0.053  4.276  0.204  -0.026
     3  XCH02A    1722   2006    285   1.000   0.188  0.945  7.826  0.198   0.007
     4  XCH02B    1666   2006    341   1.000   0.200 -0.026  7.247  0.208   0.008
     5  XCH03A    1827   2007    181   1.000   0.188  0.131  2.777  0.208  -0.004
     6  XCH03B    1839   2007    169   1.000   0.224  0.927  5.294  0.244  -0.006
     7  XCH04A    1834   2007    174   1.000   0.154  0.515  3.524  0.164   0.001
     8  XCH04B    1739   2007    269   1.000   0.134  0.091  3.960  0.140   0.006
     9  XCH05A    1729   2007    279   1.000   0.175 -0.092  4.900  0.188   0.001
    10  XCH05B    1718   2007    290   1.000   0.163  0.745  5.244  0.172   0.011
    11  XCH06A    1773   2006    234   1.000   0.155  0.753  6.315  0.169   0.029
    12  XCH06B    1771   2006    236   1.000   0.124  0.164  2.811  0.142  -0.015
    13  XCH08A    1677   2007    331   1.000   0.215  0.021  4.053  0.238  -0.040
    14  XCH08B    1693   2007    315   1.000   0.221  0.419  5.168  0.231  -0.034
    15  XCH09A    1841   2007    167   1.000   0.179  0.527  4.677  0.192   0.005
    16  XCH09B    1855   2007    153   1.000   0.187  0.482  5.623  0.200  -0.001
    17  XCH10A    1743   2007    265   1.000   0.220  0.935  7.420  0.223   0.019
    18  XCH10B    1755   2007    253   1.000   0.249  1.381  8.197  0.261  -0.014
    19  XCH11A    1685   1994    310   1.000   0.229  1.451  9.637  0.207   0.043

 series   ident   frst   last   year    mean   stdev   skew   kurt   sens   ac(1)
    20  XCH11B    1706   2007    302   1.000   0.199  0.637  5.266  0.205  -0.007
    21  XCH12A    1554   2006    453   1.000   0.226 -0.008  4.113  0.245  -0.038
    22  XCH12B    1380   2005    626   1.000   0.229  0.310  4.961  0.246  -0.016
    23  XCH13A    1721   2006    286   1.000   0.207  0.214  3.709  0.232  -0.015
    24  XCH13B    1607   2006    400   1.000   0.196  0.351  3.405  0.222  -0.017
    25  XCH14A    1697   2007    311   1.000   0.221  0.448  4.867  0.236  -0.011
    26  XCH14B    1787   2007    221   1.000   0.260  1.386 10.882  0.262   0.005
    27  XCH15A    1790   2007    218   1.000   0.171  0.636  5.826  0.178  -0.001
    28  XCH15B    1803   2007    205   1.000   0.196  1.541 10.794  0.188   0.047
    29  XCH16A    1908   2007    100   1.000   0.220  0.127  3.310  0.240   0.010
    30  XCH16B    1911   2007     97   1.000   0.274  2.325 15.743  0.265   0.004
    31  XCH17A    1877   2007    131   1.000   0.281  0.619  3.474  0.295   0.007
    32  XCH17B    1854   2007    154   1.000   0.233  0.943  4.745  0.247  -0.009
    33  XCH18A    1886   2007    122   1.000   0.181  1.216  5.011  0.196  -0.001
    34  XCH18B    1861   2007    147   1.000   0.211  1.139  4.670  0.206   0.029
    35  XCH19A    1777   2006    230   1.000   0.195  0.175  4.470  0.213   0.001
    36  XCH19B    1752   2006    255   1.000   0.176  0.042  4.029  0.198  -0.003
    37  XCH20A    1824   2007    184   1.000   0.205  0.232  3.628  0.225  -0.004
    38  XCH20B    1861   2007    147   1.000   0.218  0.565  4.053  0.243  -0.006
    39  XCH21A    1824   2007    184   1.000   0.236  0.498  4.597  0.254   0.030

 series   ident   frst   last   year    mean   stdev   skew   kurt   sens   ac(1)
    40  XCH21B    1846   2007    162   1.000   0.137  0.618  3.803  0.146   0.002
    41  XCH22A    1730   2006    277   1.000   0.223  0.450  3.806  0.245  -0.004
    42  XCH22B    1600   2006    407   1.000   0.222  0.343  4.137  0.242   0.002
    43  XCH23A    1641   2006    366   1.000   0.144  0.163  3.532  0.162  -0.031
    44  XCH23B    1648   2006    359   1.000   0.144  0.348  3.623  0.165  -0.013
    45  XCH24A    1595   2006    412   1.000   0.171  0.321  3.670  0.190  -0.006
    46  XCH24B    1654   2006    353   1.001   0.202  0.090  6.349  0.217  -0.003
    47  XCH25A    1637   2006    370   1.000   0.232  2.660 27.218  0.231   0.007

 |------------- summary of prewhitened tree-ring series statistics -------------|

                                year    mean   stdev   skew   kurt   sens   ac(1)
 arithmetic mean                 263   1.000   0.200  0.591  5.752  0.213  -0.001
 standard deviation              104   0.000   0.036  0.591  4.028  0.035   0.018
 median (50th quantile)          265   1.000   0.201  0.450  4.670  0.213  -0.001
 interquartile range             144   0.000   0.045  0.677  1.966  0.050   0.016
 minimum value                    97   1.000   0.124 -0.092  2.777  0.140  -0.040
 lower hinge (25th quantile)     177   1.000   0.177  0.164  3.759  0.191  -0.010
 upper hinge (75th quantile)     322   1.000   0.223  0.840  5.724  0.241   0.006
 maximum value                   626   1.001   0.281  2.660 27.218  0.295   0.047

 |-------------------- all possible series rbar statistics ---------------------|

   total    mean   standard   standard  skewess   kurtosis   minimum   maximum
   corrs    rbar   deviation    error    coeff      coeff      corr      corr
    1081   0.202     0.109      0.003    0.518      4.370    -0.125     0.761

   minimum correlation: -0.125   series  XCH04A     and  XCH24B      173 years
   maximum correlation:  0.761   series  XCH01A     and  XCH01B      317 years

       percent of all possible correlations used (n>20 years):     100.00
       percent of all possible tree-ring years used in rbar:        32.51

 |=================== prewhitened data common period analyses ==================|

 |----------------------- statistics of the common period ----------------------|

                 *** no series found in common analysis period ***

 |--------------------------- running rbar statistics --------------------------|

    year   1590.  1615.  1640.  1665.  1690.  1715.  1740.  1765.  1790.  1815.
    corr      1.     1.    10.    15.    36.    91.   136.   253.   325.   465.
    rbar  0.230  0.556  0.200  0.213  0.141  0.170  0.176  0.211  0.199  0.185
    sdev  0.292  0.292  0.187  0.147  0.238  0.179  0.175  0.162  0.181  0.169
    serr  0.000  0.000  0.059  0.038  0.040  0.019  0.015  0.010  0.010  0.008
    eps   0.461  0.847  0.623  0.721  0.690  0.788  0.828  0.876  0.881  0.882
    nss     2.9    4.4    6.6    9.6   13.5   18.1   22.5   26.4   29.8   32.8

    year   1840.  1865.  1890.  1915.  1940.  1965.
    corr    496.   666.   903.   990.  1081.  1081.
    rbar  0.244  0.247  0.230  0.206  0.222  0.240
    sdev  0.165  0.159  0.177  0.184  0.168  0.167
    serr  0.007  0.006  0.006  0.006  0.005  0.005
    eps   0.923  0.932  0.930  0.923  0.931  0.937
    nss    37.0   41.8   44.6   46.2   47.0   47.0

 |======================== residual chronology statistics ======================|

 |----------------- robust mean residual chronology statistics -----------------|

  first    last    total    mean    stdrd    skew    kurtosis    mean    serial
   year    year    years   index     dev     coeff     coeff     sens     corr
   1380    2007     628    0.999   0.132    0.919     10.416    0.129    0.171

  mean indices vs their standard deviations       robust mean efficiency results
      correlation    slope    intercept             # improved    # unimproved
        0.005        0.003      0.110                    199            429

 |---------------- robust mean efficiency gain and loss results ----------------|

   median      interquartile      minimum       lower       upper       maximum
    gain           range            gain        hinge       hinge         gain
    1.18            0.40            0.17         1.04        1.44         4.09

   median      interquartile      minimum       lower       upper       maximum
    loss           range            loss        hinge       hinge         loss
    0.89            0.98            0.00         0.00        0.98         1.00

 |----------- residual chronology auto and partial autocorrelations ------------|

 lag           t-1    t-2    t-3    t-4    t-5    t-6    t-7    t-8    t-9   t-10
 acf         0.170 -0.055 -0.079 -0.032  0.039  0.065 -0.026  0.060  0.063  0.060
 pacf        0.170 -0.087 -0.056 -0.013  0.040  0.046 -0.046  0.087  0.043  0.049
 95% c.l.    0.080  0.082  0.082  0.083  0.083  0.083  0.083  0.083  0.084  0.084

 |------------------ residual chronology autoregressive model ------------------|

 ord    rsq    t-1    t-2    t-3    t-4    t-5    t-6    t-7    t-8    t-9   t-10
  2   0.039  0.185 -0.087

 |---------- rewhitened chronology auto and partial autocorrelations -----------|

 lag           t-1    t-2    t-3    t-4    t-5    t-6    t-7    t-8    t-9   t-10
 acf        -0.005  0.008 -0.048 -0.026  0.026  0.070 -0.045  0.068  0.034  0.071
 pacf       -0.005  0.008 -0.048 -0.027  0.027  0.069 -0.048  0.069  0.044  0.070
 95% c.l.    0.080  0.080  0.080  0.080  0.080  0.080  0.080  0.081  0.081  0.081

 |----------------- rewhitened chronology autoregressive model -----------------|

 ord    rsq    t-1    t-2    t-3    t-4    t-5    t-6    t-7    t-8    t-9   t-10
  2   0.002 -0.005  0.008

 |========================= arstan chronology statistics =======================|

 |----------------- robust mean arstan chronology statistics -------------------|


  first    last    total    mean    stdrd    skew    kurtosis    mean    serial
   year    year    years   index     dev     coeff     coeff     sens     corr
   1380    2007      628   0.998   0.185    1.391      9.074    0.107    0.703

 |------------ arstan chronology auto and partial autocorrelations -------------|

 lag           t-1    t-2    t-3    t-4    t-5    t-6    t-7    t-8    t-9   t-10
 acf         0.701  0.583  0.452  0.379  0.335  0.301  0.235  0.227  0.181  0.146
 pacf        0.701  0.179 -0.019  0.041  0.059  0.034 -0.057  0.066 -0.024 -0.030
 95% c.l.    0.080  0.112  0.130  0.140  0.146  0.151  0.155  0.157  0.159  0.161

 |------------------- arstan chronology autoregressive model -------------------|

 ord    rsq    t-1    t-2    t-3    t-4    t-5    t-6    t-7    t-8    t-9   t-10
  2   0.510  0.576  0.180

 |================ as jim morrison would say, "this is the end" ================|
