# Supplementary material for: Climate-Driven Synchronized Growth of Alpine Trees in the Southeast Tibetan Plateau
Source: PLoS One. 2016 Jun 3;11(6):e0156126. doi: 10.1371/journal.pone.0156126 (PMC4892591; doi:10.1371/journal.pone.0156126)
Supplement: S1 Data — (ZIP) [file pone.0156126.s001.zip › S1_Data/chin021/chin021.txt_tabs]

year	num	seg	age	raw	std	res	ars
1380	1.	626.000	1.000	0.411	0.678	0.919	0.876
1381	1.	626.000	2.000	0.388	0.639	0.918	0.836
1382	1.	626.000	3.000	0.358	0.588	0.894	0.778
1383	1.	626.000	4.000	0.328	0.538	0.885	0.728
1384	1.	626.000	5.000	0.491	0.803	1.194	0.997
1385	1.	626.000	6.000	0.420	0.685	0.900	0.853
1386	1.	626.000	7.000	0.509	0.829	1.085	0.999
1387	1.	626.000	8.000	0.485	0.788	0.969	0.944
1388	1.	626.000	9.000	0.477	0.774	0.951	0.918
1389	1.	626.000	10.000	0.454	0.735	0.934	0.878
1390	1.	626.000	11.000	0.363	0.586	0.810	0.725
1391	1.	626.000	12.000	0.456	0.735	1.068	0.887
1392	1.	626.000	13.000	0.704	1.132	1.385	1.273
1393	1.	626.000	14.000	1.223	1.962	1.916	2.057
1394	1.	626.000	15.000	1.363	2.182	1.507	2.172
1395	1.	626.000	16.000	0.939	1.500	0.547	1.414
1396	1.	626.000	17.000	0.594	0.947	0.436	0.880
1397	1.	626.000	18.000	0.620	0.987	0.944	0.945
1398	1.	626.000	19.000	0.797	1.266	1.262	1.210
1399	1.	626.000	20.000	0.766	1.214	1.021	1.134
1400	1.	626.000	21.000	0.726	1.148	0.964	1.080
1401	1.	626.000	22.000	0.734	1.158	1.032	1.102
1402	1.	626.000	23.000	0.849	1.337	1.205	1.279
1403	1.	626.000	24.000	0.723	1.136	0.879	1.060
1404	1.	626.000	25.000	0.624	0.979	0.835	0.919
1405	1.	626.000	26.000	0.558	0.873	0.873	0.836
1406	1.	626.000	27.000	0.501	0.783	0.870	0.761
1407	1.	626.000	28.000	0.354	0.552	0.722	0.555
1408	1.	626.000	29.000	0.351	0.546	0.892	0.592
1409	1.	626.000	30.000	0.354	0.550	0.937	0.623
1410	1.	626.000	31.000	0.370	0.573	0.957	0.668
1411	1.	626.000	32.000	0.264	0.408	0.782	0.524
1412	1.	626.000	33.000	0.275	0.424	0.909	0.575
1413	1.	626.000	34.000	0.148	0.228	0.727	0.398
1414	1.	626.000	35.000	0.287	0.441	1.070	0.646
1415	1.	626.000	36.000	0.282	0.433	0.949	0.640
1416	1.	626.000	37.000	0.354	0.542	1.028	0.758
1417	1.	626.000	38.000	0.358	0.547	0.968	0.765
1418	1.	626.000	39.000	0.405	0.618	1.012	0.834
1419	1.	626.000	40.000	0.356	0.542	0.889	0.752
1420	1.	626.000	41.000	0.348	0.529	0.914	0.741
1421	1.	626.000	42.000	0.314	0.476	0.883	0.691
1422	1.	626.000	43.000	0.321	0.486	0.928	0.704
1423	1.	626.000	44.000	0.325	0.491	0.937	0.711
1424	1.	626.000	45.000	0.452	0.681	1.121	0.903
1425	1.	626.000	46.000	0.579	0.871	1.180	1.075
1426	1.	626.000	47.000	0.476	0.715	0.863	0.891
1427	1.	626.000	48.000	0.460	0.690	0.920	0.869
1428	1.	626.000	49.000	0.552	0.826	1.096	1.001
1429	1.	626.000	50.000	0.572	0.854	1.025	1.004
1430	1.	626.000	51.000	0.644	0.960	1.094	1.098
1431	1.	626.000	52.000	0.600	0.893	0.953	1.012
1432	1.	626.000	53.000	0.601	0.893	0.980	1.004
1433	1.	626.000	54.000	0.650	0.964	1.062	1.067
1434	1.	626.000	55.000	0.690	1.021	1.066	1.107
1435	1.	626.000	56.000	0.618	0.913	0.909	0.984
1436	1.	626.000	57.000	0.592	0.873	0.937	0.946
1437	1.	626.000	58.000	0.690	1.016	1.123	1.089
1438	1.	626.000	59.000	0.460	0.676	0.687	0.730
1439	1.	626.000	60.000	0.527	0.773	0.999	0.857
1440	1.	626.000	61.000	0.491	0.719	0.934	0.805
1441	1.	626.000	62.000	0.310	0.453	0.680	0.543
1442	1.	626.000	63.000	0.314	0.458	0.890	0.590
1443	1.	626.000	64.000	0.333	0.485	0.950	0.633
1444	1.	626.000	65.000	0.287	0.417	0.860	0.576
1445	1.	626.000	66.000	0.318	0.462	0.955	0.645
1446	1.	626.000	67.000	0.321	0.465	0.938	0.659
1447	1.	626.000	68.000	0.434	0.628	1.090	0.830
1448	1.	626.000	69.000	0.475	0.687	1.038	0.881
1449	1.	626.000	70.000	0.413	0.596	0.880	0.782
1450	1.	626.000	71.000	0.447	0.644	0.985	0.838
1451	1.	626.000	72.000	0.357	0.514	0.832	0.700
1452	1.	626.000	73.000	0.457	0.657	1.054	0.852
1453	1.	626.000	74.000	0.411	0.590	0.912	0.774
1454	1.	626.000	75.000	0.573	0.821	1.164	1.007
1455	1.	626.000	76.000	0.416	0.595	0.794	0.761
1456	1.	626.000	77.000	0.472	0.674	0.989	0.851
1457	1.	626.000	78.000	0.456	0.650	0.951	0.824
1458	1.	626.000	79.000	0.739	1.053	1.347	1.219
1459	1.	626.000	80.000	0.851	1.211	1.238	1.337
1460	1.	626.000	81.000	0.926	1.316	1.169	1.404
1461	1.	626.000	82.000	0.817	1.159	0.923	1.218
1462	1.	626.000	83.000	1.076	1.525	1.372	1.569
1463	1.	626.000	84.000	0.936	1.325	0.941	1.311
1464	1.	626.000	85.000	1.007	1.424	1.116	1.396
1465	1.	626.000	86.000	0.941	1.329	0.994	1.280
1466	1.	626.000	87.000	0.816	1.151	0.853	1.085
1467	1.	626.000	88.000	0.897	1.264	1.111	1.209
1468	1.	626.000	89.000	0.749	1.055	0.846	0.983
1469	1.	626.000	90.000	0.907	1.276	1.194	1.221
1470	1.	626.000	91.000	0.903	1.269	1.074	1.201
1471	1.	626.000	92.000	0.951	1.335	1.104	1.260
1472	1.	626.000	93.000	0.970	1.361	1.095	1.282
1473	1.	626.000	94.000	1.051	1.473	1.173	1.382
1474	1.	626.000	95.000	0.865	1.211	0.831	1.103
1475	1.	626.000	96.000	1.116	1.561	1.343	1.469
1476	1.	626.000	97.000	1.054	1.474	1.054	1.347
1477	1.	626.000	98.000	1.171	1.636	1.216	1.500
1478	1.	626.000	99.000	1.117	1.560	1.054	1.406
1479	1.	626.000	100.000	1.097	1.531	1.042	1.365
1480	1.	626.000	101.000	1.079	1.505	1.053	1.337
1481	1.	626.000	102.000	1.229	1.713	1.277	1.537
1482	1.	626.000	103.000	1.209	1.684	1.110	1.483
1483	1.	626.000	104.000	1.010	1.406	0.821	1.195
1484	1.	626.000	105.000	0.859	1.196	0.811	1.009
1485	1.	626.000	106.000	0.965	1.343	1.140	1.179
1486	1.	626.000	107.000	0.874	1.216	0.940	1.047
1487	1.	626.000	108.000	0.916	1.274	1.067	1.126
1488	1.	626.000	109.000	0.765	1.064	0.845	0.928
1489	1.	626.000	110.000	0.949	1.319	1.231	1.211
1490	1.	626.000	111.000	0.894	1.242	1.014	1.126
1491	1.	626.000	112.000	0.934	1.298	1.078	1.189
1492	1.	626.000	113.000	0.752	1.045	0.809	0.942
1493	1.	626.000	114.000	0.771	1.071	0.993	0.992
1494	1.	626.000	115.000	0.785	1.091	1.037	1.023
1495	1.	626.000	116.000	0.912	1.267	1.190	1.203
1496	1.	626.000	117.000	1.016	1.412	1.217	1.340
1497	1.	626.000	118.000	1.336	1.857	1.534	1.768
1498	1.	626.000	119.000	1.365	1.898	1.247	1.755
1499	1.	626.000	120.000	1.534	2.133	1.383	1.957
1500	1.	626.000	121.000	1.081	1.504	0.588	1.278
1501	1.	626.000	122.000	1.293	1.799	1.271	1.598
1502	1.	626.000	123.000	1.317	1.833	1.201	1.599
1503	1.	626.000	124.000	1.050	1.462	0.742	1.195
1504	1.	626.000	125.000	0.959	1.336	0.892	1.109
1505	1.	626.000	126.000	1.097	1.529	1.221	1.319
1506	1.	626.000	127.000	1.024	1.429	0.998	1.204
1507	1.	626.000	128.000	0.949	1.325	0.943	1.118
1508	1.	626.000	129.000	0.875	1.222	0.935	1.040
1509	1.	626.000	130.000	0.791	1.106	0.898	0.942
1510	1.	626.000	131.000	0.817	1.143	1.033	1.007
1511	1.	626.000	132.000	1.053	1.474	1.358	1.352
1512	1.	626.000	133.000	0.904	1.267	0.916	1.124
1513	1.	626.000	134.000	0.916	1.285	1.031	1.164
1514	1.	626.000	135.000	0.824	1.157	0.927	1.045
1515	1.	626.000	136.000	0.764	1.074	0.916	0.971
1516	1.	626.000	137.000	0.651	0.916	0.842	0.834
1517	1.	626.000	138.000	1.022	1.439	1.485	1.383
1518	1.	626.000	139.000	0.860	1.213	0.922	1.119
1519	1.	626.000	140.000	0.730	1.031	0.816	0.952
1520	1.	626.000	141.000	0.839	1.186	1.146	1.139
1521	1.	626.000	142.000	0.764	1.081	0.943	1.017
1522	1.	626.000	143.000	0.846	1.199	1.112	1.147
1523	1.	626.000	144.000	0.816	1.158	1.014	1.104
1524	1.	626.000	145.000	0.667	0.948	0.808	0.894
1525	1.	626.000	146.000	0.823	1.171	1.188	1.145
1526	1.	626.000	147.000	0.769	1.096	0.987	1.054
1527	1.	626.000	148.000	0.694	0.991	0.896	0.953
1528	1.	626.000	149.000	0.776	1.110	1.110	1.093
1529	1.	626.000	150.000	0.653	0.935	0.862	0.908
1530	1.	626.000	151.000	0.752	1.079	1.108	1.071
1531	1.	626.000	152.000	0.666	0.957	0.919	0.945
1532	1.	626.000	153.000	0.822	1.183	1.201	1.182
1533	1.	626.000	154.000	0.677	0.977	0.863	0.961
1534	1.	626.000	155.000	0.634	0.916	0.905	0.914
1535	1.	626.000	156.000	0.619	0.896	0.967	0.910
1536	1.	626.000	157.000	0.605	0.878	0.961	0.894
1537	1.	626.000	158.000	0.801	1.164	1.268	1.192
1538	1.	626.000	159.000	0.811	1.181	1.091	1.186
1539	1.	626.000	160.000	0.714	1.042	0.896	1.038
1540	1.	626.000	161.000	0.780	1.141	1.094	1.149
1541	1.	626.000	162.000	0.842	1.234	1.133	1.227
1542	1.	626.000	163.000	0.849	1.248	1.063	1.222
1543	1.	626.000	164.000	0.904	1.331	1.129	1.299
1544	1.	626.000	165.000	0.660	0.974	0.711	0.924
1545	1.	626.000	166.000	0.539	0.798	0.766	0.774
1546	1.	626.000	167.000	0.617	0.915	1.062	0.918
1547	1.	626.000	168.000	0.671	0.998	1.082	0.995
1548	1.	626.000	169.000	0.692	1.032	1.047	1.031
1549	1.	626.000	170.000	0.756	1.130	1.117	1.135
1550	1.	626.000	171.000	0.628	0.941	0.853	0.938
1551	1.	626.000	172.000	0.623	0.936	0.962	0.949
1552	1.	626.000	173.000	0.676	1.018	1.077	1.037
1553	1.	626.000	174.000	0.816	1.233	1.229	1.243
1554	2.	539.500	88.000	0.792	1.003	0.920	1.069
1555	2.	539.500	89.000	0.778	1.002	0.999	1.082
1556	2.	539.500	90.000	0.712	0.917	0.916	0.977
1557	2.	539.500	91.000	0.756	0.977	1.032	1.033
1558	2.	539.500	92.000	0.849	1.100	1.129	1.146
1559	2.	539.500	93.000	0.679	0.871	0.805	0.897
1560	2.	539.500	94.000	0.625	0.810	0.885	0.850
1561	2.	539.500	95.000	0.646	0.836	0.990	0.885
1562	2.	539.500	96.000	0.609	0.796	0.934	0.842
1563	2.	539.500	97.000	0.723	0.939	1.106	0.994
1564	2.	539.500	98.000	0.528	0.716	0.795	0.765
1565	2.	539.500	99.000	0.592	0.828	1.031	0.894
1566	2.	539.500	100.000	0.637	0.863	1.031	0.929
1567	2.	539.500	101.000	0.513	0.691	0.811	0.752
1568	2.	539.500	102.000	0.599	0.789	1.029	0.872
1569	2.	539.500	103.000	0.695	0.914	1.112	0.996
1570	2.	539.500	104.000	0.668	0.886	0.978	0.954
1571	2.	539.500	105.000	0.766	1.041	1.138	1.111
1572	2.	539.500	106.000	0.891	1.210	1.206	1.263
1573	2.	539.500	107.000	0.918	1.248	1.098	1.272
1574	2.	539.500	108.000	1.137	1.506	1.307	1.512
1575	2.	539.500	109.000	1.109	1.461	1.080	1.427
1576	2.	539.500	110.000	1.041	1.424	1.026	1.364
1577	2.	539.500	111.000	0.959	1.327	0.962	1.249
1578	2.	539.500	112.000	0.707	0.983	0.685	0.894
1579	2.	539.500	113.000	0.679	0.960	0.913	0.894
1580	2.	539.500	114.000	0.625	0.890	0.913	0.834
1581	2.	539.500	115.000	0.785	1.127	1.199	1.085
1582	2.	539.500	116.000	0.803	1.163	1.094	1.116
1583	2.	539.500	117.000	0.804	1.177	1.044	1.126
1584	2.	539.500	118.000	0.741	1.076	0.934	1.028
1585	2.	539.500	119.000	0.757	1.109	1.029	1.068
1586	2.	539.500	120.000	0.587	0.853	0.765	0.810
1587	2.	539.500	121.000	0.755	1.116	1.197	1.098
1588	2.	539.500	122.000	0.613	0.911	0.855	0.880
1589	2.	539.500	123.000	0.610	0.905	0.942	0.889
1590	2.	539.500	124.000	0.780	1.182	1.269	1.185
1591	2.	539.500	125.000	0.802	1.233	1.118	1.208
1592	2.	539.500	126.000	0.822	1.266	1.077	1.231
1593	2.	539.500	127.000	0.795	1.223	1.010	1.182
1594	2.	539.500	128.000	0.678	1.033	0.837	0.983
1595	3.	497.000	86.333	0.764	1.054	0.961	0.983
1596	3.	497.000	87.333	0.592	0.822	0.759	0.747
1597	3.	497.000	88.333	0.636	0.905	0.992	0.842
1598	3.	497.000	89.333	0.579	0.916	0.916	0.781
1599	3.	497.000	90.333	0.608	0.903	0.997	0.843
1600	4.	474.500	68.750	0.579	0.923	0.912	0.784
1601	4.	474.500	69.750	0.653	1.039	1.133	0.981
1602	4.	474.500	70.750	0.633	1.008	0.929	0.881
1603	4.	474.500	71.750	0.615	1.103	0.917	0.845
1604	4.	474.500	72.750	0.627	1.130	1.050	0.940
1605	4.	474.500	73.750	0.687	1.248	1.020	0.959
1606	4.	474.500	74.750	0.522	0.957	0.865	0.831
1607	5.	459.600	60.800	0.576	1.035	1.035	0.930
1608	5.	459.600	61.800	0.500	0.903	0.844	0.775
1609	5.	459.600	62.800	0.497	0.902	0.997	0.855
1610	5.	459.600	63.800	0.401	0.731	0.992	0.869
1611	5.	459.600	64.800	0.535	0.980	1.194	1.094
1612	5.	459.600	65.800	0.524	0.965	0.989	1.022
1613	5.	459.600	66.800	0.449	0.831	0.957	0.987
1614	5.	459.600	67.800	0.512	0.952	1.097	1.094
1615	5.	459.600	68.800	0.343	0.901	1.032	1.085
1616	5.	459.600	69.800	0.298	0.559	0.832	0.898
1617	5.	459.600	70.800	0.456	0.742	0.804	0.760
1618	5.	459.600	71.800	0.457	0.747	0.972	0.815
1619	5.	459.600	72.800	0.392	0.746	1.125	0.977
1620	5.	459.600	73.800	0.442	1.032	1.105	1.060
1621	5.	459.600	74.800	0.584	1.110	1.053	1.085
1622	5.	459.600	75.800	0.525	0.890	0.770	0.830
1623	5.	459.600	76.800	0.428	0.721	0.970	0.885
1624	5.	459.600	77.800	0.473	0.751	0.950	0.854
1625	5.	459.600	78.800	0.408	0.647	0.829	0.725
1626	5.	459.600	79.800	0.341	0.598	0.991	0.806
1627	5.	459.600	80.800	0.455	0.838	1.100	0.940
1628	5.	459.600	81.800	0.519	0.925	1.177	1.109
1629	5.	459.600	82.800	0.382	0.761	0.695	0.749
1630	5.	459.600	83.800	0.413	0.790	1.021	0.894
1631	5.	459.600	84.800	0.472	0.949	1.103	0.999
1632	5.	459.600	85.800	0.388	0.842	0.832	0.813
1633	5.	459.600	86.800	0.484	0.982	1.127	1.019
1634	5.	459.600	87.800	0.466	1.024	1.012	0.992
1635	5.	459.600	88.800	0.400	0.778	0.702	0.702
1636	5.	459.600	89.800	0.442	0.845	1.197	1.022
1637	6.	444.667	75.833	0.433	0.890	0.945	0.907
1638	6.	444.667	76.833	0.380	0.833	0.988	0.938
1639	6.	444.667	77.833	0.382	0.807	0.980	0.929
1640	6.	444.667	78.833	0.393	0.821	1.031	0.980
1641	7.	433.429	68.571	0.463	0.695	0.842	0.818
1642	7.	433.429	69.571	0.328	0.761	1.023	0.914
1643	7.	433.429	70.571	0.290	0.585	0.966	0.885
1644	7.	433.429	71.571	0.271	0.644	0.880	0.799
1645	7.	433.429	72.571	0.384	0.666	0.971	0.835
1646	7.	433.429	73.571	0.585	0.763	1.041	0.911
1647	7.	433.429	74.571	0.697	0.936	1.107	1.028
1648	8.	424.125	66.250	0.782	0.950	0.960	0.961
1649	8.	424.125	67.250	0.970	1.192	1.245	1.228
1650	8.	424.125	68.250	1.020	1.279	1.067	1.194
1651	8.	424.125	69.250	0.942	1.295	1.056	1.208
1652	8.	424.125	70.250	1.085	1.446	1.230	1.386
1653	8.	424.125	71.250	0.990	1.364	0.936	1.198
1654	9.	416.222	64.333	1.007	1.319	1.065	1.247
1655	9.	416.222	65.333	0.913	1.180	0.915	1.095
1656	9.	416.222	66.333	0.972	1.334	1.118	1.216
1657	9.	416.222	67.333	1.085	1.456	1.133	1.276
1658	9.	416.222	68.333	1.088	1.513	1.110	1.309
1659	9.	416.222	69.333	0.952	1.275	0.890	1.119
1660	9.	416.222	70.333	1.004	1.452	1.159	1.282
1661	9.	416.222	71.333	0.808	1.155	0.836	1.022
1662	9.	416.222	72.333	0.790	1.149	1.029	1.091
1663	9.	416.222	73.333	0.628	1.032	0.893	0.951
1664	9.	416.222	74.333	0.865	1.183	1.167	1.154
1665	9.	416.222	75.333	0.767	1.077	0.910	0.992
1666	10.	408.700	68.800	0.795	1.079	1.055	1.078
1667	10.	408.700	69.800	0.767	1.059	0.967	1.012
1668	10.	408.700	70.800	0.714	1.012	0.946	0.967
1669	10.	408.700	71.800	0.836	1.098	1.125	1.108
1670	10.	408.700	72.800	0.728	1.024	0.912	0.970
1671	10.	408.700	73.800	0.619	0.866	0.864	0.866
1672	10.	408.700	74.800	0.700	0.937	1.095	1.012
1673	10.	408.700	75.800	0.688	0.982	0.948	0.932
1674	10.	408.700	76.800	0.697	1.036	1.079	1.042
1675	10.	408.700	77.800	0.729	0.979	0.924	0.937
1676	10.	408.700	78.800	0.787	1.068	1.118	1.089
1677	11.	401.636	72.636	0.862	1.169	1.057	1.098
1678	11.	401.636	73.636	0.825	1.084	1.014	1.087
1679	11.	401.636	74.636	0.840	1.136	1.026	1.095
1680	12.	395.417	69.417	0.784	1.058	0.911	0.982
1681	12.	395.417	70.417	0.734	0.978	0.964	0.970
1682	12.	395.417	71.417	0.720	0.979	0.977	0.958
1683	12.	395.417	72.417	0.726	1.013	1.029	0.999
1684	12.	395.417	73.417	0.741	0.957	0.893	0.886
1685	13.	388.846	68.769	0.780	0.941	1.006	0.940
1686	13.	388.846	69.769	0.839	1.033	1.055	1.001
1687	13.	388.846	70.769	0.773	0.982	0.904	0.895
1688	13.	388.846	71.769	0.850	1.062	1.113	1.053
1689	13.	388.846	72.769	0.703	0.868	0.832	0.845
1690	14.	383.714	68.571	0.759	0.921	1.004	0.924
1691	14.	383.714	69.571	0.814	0.980	1.057	0.986
1692	14.	383.714	70.571	0.754	0.951	0.974	0.954
1693	15.	379.133	66.867	0.896	1.021	1.053	1.025
1694	15.	379.133	67.867	0.776	0.910	0.909	0.916
1695	15.	379.133	68.867	0.834	0.956	1.046	1.002
1696	15.	379.133	69.867	0.740	0.838	0.891	0.878
1697	16.	374.875	66.500	0.785	0.911	1.039	0.969
1698	16.	374.875	67.500	0.676	0.801	0.884	0.846
1699	16.	374.875	68.500	0.586	0.685	0.867	0.772
1700	16.	374.875	69.500	0.642	0.737	1.021	0.862
1701	16.	374.875	70.500	0.670	0.775	0.955	0.836
1702	16.	374.875	71.500	0.750	0.926	1.120	1.001
1703	16.	374.875	72.500	0.635	0.776	0.871	0.844
1704	16.	374.875	73.500	0.839	1.032	1.214	1.124
1705	16.	374.875	74.500	0.676	0.836	0.859	0.906
1706	17.	370.588	71.118	0.761	0.923	1.055	1.021
1707	17.	370.588	72.118	0.805	0.994	1.018	1.015
1708	17.	370.588	73.118	0.674	0.859	0.904	0.918
1709	17.	370.588	74.118	0.633	0.785	0.884	0.839
1710	17.	370.588	75.118	0.752	0.956	1.101	0.994
1711	17.	370.588	76.118	0.714	0.925	0.962	0.931
1712	17.	370.588	77.118	0.746	0.929	1.020	0.979
1713	17.	370.588	78.118	0.740	0.944	0.999	0.975
1714	17.	370.588	79.118	0.692	0.893	0.922	0.905
1715	17.	370.588	80.118	0.651	0.881	0.946	0.887
1716	17.	370.588	81.118	0.726	0.947	1.056	0.974
1717	17.	370.588	82.118	0.700	0.893	0.962	0.929
1718	18.	366.111	78.556	0.762	0.970	1.050	1.004
1719	18.	366.111	79.556	0.791	1.072	1.074	1.065
1720	18.	366.111	80.556	0.605	0.840	0.809	0.848
1721	19.	361.895	77.316	0.573	0.853	0.986	0.909
1722	20.	358.050	74.450	0.651	0.964	1.067	0.989
1723	20.	358.050	75.450	0.644	0.954	0.945	0.923
1724	20.	358.050	76.450	0.589	0.899	0.950	0.904
1725	20.	358.050	77.450	0.629	0.953	1.025	0.956
1726	20.	358.050	78.450	0.712	1.041	1.093	1.052
1727	20.	358.050	79.450	0.738	1.108	1.064	1.088
1728	20.	358.050	80.450	0.699	1.041	1.019	1.080
1729	21.	354.286	77.619	0.707	1.046	0.990	1.053
1730	22.	350.773	75.091	0.673	1.025	0.982	1.027
1731	22.	350.773	76.091	0.642	0.990	0.967	0.992
1732	22.	350.773	77.091	0.677	1.030	1.026	1.027
1733	22.	350.773	78.091	0.676	1.051	1.022	1.037
1734	22.	350.773	79.091	0.612	0.952	0.912	0.939
1735	22.	350.773	80.091	0.508	0.832	0.879	0.850
1736	22.	350.773	81.091	0.452	0.769	0.910	0.812
1737	22.	350.773	82.091	0.525	0.899	1.059	0.924
1738	22.	350.773	83.091	0.531	0.879	0.931	0.855
1739	23.	347.217	80.478	0.462	0.744	0.870	0.773
1740	23.	347.217	81.478	0.527	0.827	1.039	0.882
1741	23.	347.217	82.478	0.565	0.885	0.986	0.879
1742	23.	347.217	83.478	0.644	0.948	1.069	0.979
1743	24.	343.792	81.000	0.697	1.111	1.107	1.074
1744	24.	343.792	82.000	0.655	0.972	0.921	0.961
1745	24.	343.792	83.000	0.547	0.876	0.868	0.858
1746	24.	343.792	84.000	0.595	0.958	1.022	0.933
1747	24.	343.792	85.000	0.614	1.019	1.029	0.966
1748	24.	343.792	86.000	0.604	0.993	0.959	0.929
1749	24.	343.792	87.000	0.571	0.926	0.929	0.883
1750	24.	343.792	88.000	0.617	0.974	1.035	0.955
1751	24.	343.792	89.000	0.686	1.087	1.078	1.032
1752	25.	340.240	86.440	0.679	1.048	0.960	0.972
1753	25.	340.240	87.440	0.709	1.174	1.121	1.111
1754	25.	340.240	88.440	0.648	1.002	0.871	0.931
1755	26.	336.885	86.038	0.601	0.945	0.935	0.915
1756	26.	336.885	87.038	0.633	0.964	1.005	0.944
1757	26.	336.885	88.038	0.588	0.912	0.927	0.880
1758	26.	336.885	89.038	0.569	0.893	0.962	0.883
1759	26.	336.885	90.038	0.578	0.925	1.024	0.936
1760	26.	336.885	91.038	0.653	1.054	1.102	1.046
1761	26.	336.885	92.038	0.689	1.061	1.048	1.065
1762	26.	336.885	93.038	0.637	1.028	0.960	1.006
1763	26.	336.885	94.038	0.662	1.100	1.053	1.068
1764	26.	336.885	95.038	0.687	1.101	0.991	1.032
1765	26.	336.885	96.038	0.705	1.129	1.039	1.070
1766	26.	336.885	97.038	0.643	1.040	0.921	0.968
1767	26.	336.885	98.038	0.626	1.009	0.952	0.946
1768	26.	336.885	99.038	0.587	0.973	0.954	0.918
1769	26.	336.885	100.038	0.622	1.026	1.069	1.012
1770	26.	336.885	101.038	0.565	0.920	0.907	0.900
1771	27.	333.148	98.296	0.616	0.996	1.049	0.993
1772	27.	333.148	99.296	0.601	0.948	0.953	0.933
1773	28.	329.607	96.750	0.562	0.894	0.928	0.888
1774	28.	329.607	97.750	0.611	0.963	1.054	0.978
1775	28.	329.607	98.750	0.615	0.952	0.989	0.958
1776	28.	329.607	99.750	0.620	0.961	1.004	0.976
1777	29.	326.172	97.310	0.663	1.013	1.012	0.991
1778	29.	326.172	98.310	0.724	1.105	1.094	1.085
1779	29.	326.172	99.310	0.628	0.946	0.866	0.915
1780	29.	326.172	100.310	0.621	0.963	1.018	0.984
1781	29.	326.172	101.310	0.582	0.918	0.956	0.933
1782	29.	326.172	102.310	0.569	0.920	0.977	0.936
1783	29.	326.172	103.310	0.575	0.905	0.988	0.940
1784	29.	326.172	104.310	0.586	0.903	0.973	0.927
1785	29.	326.172	105.310	0.604	0.972	1.052	1.000
1786	29.	326.172	106.310	0.635	1.013	1.028	1.016
1787	30.	322.667	103.767	0.625	0.983	0.998	1.008
1788	30.	322.667	104.767	0.780	1.265	1.251	1.259
1789	30.	322.667	105.767	0.632	0.962	0.769	0.922
1790	31.	319.290	103.355	0.648	1.009	1.054	1.054
1791	31.	319.290	104.355	0.759	1.169	1.159	1.178
1792	31.	319.290	105.355	0.631	0.965	0.791	0.905
1793	31.	319.290	106.355	0.585	0.908	0.981	0.957
1794	31.	319.290	107.355	0.658	1.025	1.091	1.050
1795	31.	319.290	108.355	0.599	0.911	0.878	0.901
1796	31.	319.290	109.355	0.681	1.080	1.126	1.077
1797	31.	319.290	110.355	0.620	0.945	0.912	0.940
1798	31.	319.290	111.355	0.604	0.974	1.036	1.014
1799	31.	319.290	112.355	0.586	0.906	0.928	0.927
1800	31.	319.290	113.355	0.687	1.055	1.152	1.113
1801	31.	319.290	114.355	0.690	1.085	1.023	1.077
1802	31.	319.290	115.355	0.710	1.096	1.047	1.112
1803	32.	315.719	112.750	0.710	1.106	1.047	1.126
1804	32.	315.719	113.750	0.643	1.009	0.932	1.026
1805	32.	315.719	114.750	0.622	0.995	0.992	1.030
1806	32.	315.719	115.750	0.649	1.034	1.029	1.052
1807	32.	315.719	116.750	0.631	0.992	0.974	1.010
1808	32.	315.719	117.750	0.672	1.032	1.032	1.047
1809	32.	315.719	118.750	0.607	0.947	0.914	0.944
1810	32.	315.719	119.750	0.645	1.042	1.097	1.073
1811	32.	315.719	120.750	0.600	0.988	0.920	0.954
1812	32.	315.719	121.750	0.530	0.942	0.972	0.958
1813	32.	315.719	122.750	0.432	0.767	0.824	0.792
1814	32.	315.719	123.750	0.465	0.795	0.996	0.867
1815	32.	315.719	124.750	0.442	0.759	0.908	0.795
1816	32.	315.719	125.750	0.381	0.721	0.900	0.758
1817	32.	315.719	126.750	0.390	0.675	0.916	0.740
1818	32.	315.719	127.750	0.437	0.779	1.029	0.836
1819	32.	315.719	128.750	0.401	0.714	0.918	0.779
1820	32.	315.719	129.750	0.429	0.759	0.983	0.827
1821	32.	315.719	130.750	0.407	0.731	0.922	0.783
1822	32.	315.719	131.750	0.453	0.800	1.018	0.863
1823	32.	315.719	132.750	0.475	0.852	1.013	0.896
1824	34.	307.971	125.941	0.522	0.888	0.993	0.909
1825	34.	307.971	126.941	0.562	0.935	1.041	0.971
1826	34.	307.971	127.941	0.560	0.948	1.004	0.972
1827	35.	304.343	125.286	0.597	0.948	1.002	0.982
1828	35.	304.343	126.286	0.556	0.904	0.937	0.923
1829	35.	304.343	127.286	0.636	1.054	1.130	1.082
1830	35.	304.343	128.286	0.634	1.047	0.991	1.026
1831	35.	304.343	129.286	0.618	1.059	1.016	1.046
1832	35.	304.343	130.286	0.724	1.179	1.125	1.157
1833	35.	304.343	131.286	0.696	1.135	0.983	1.083
1834	36.	300.722	128.639	0.718	1.102	1.019	1.095
1835	36.	300.722	129.639	0.732	1.129	1.042	1.112
1836	36.	300.722	130.639	0.755	1.182	1.082	1.165
1837	36.	300.722	131.639	0.655	1.010	0.875	0.991
1838	36.	300.722	132.639	0.654	1.018	1.026	1.049
1839	37.	297.162	130.054	0.601	0.915	0.872	0.900
1840	37.	297.162	131.054	0.521	0.785	0.864	0.814
1841	38.	293.737	128.605	0.637	0.951	1.118	0.993
1842	38.	293.737	129.605	0.676	1.030	1.056	1.020
1843	38.	293.737	130.605	0.647	0.976	0.958	0.970
1844	38.	293.737	131.605	0.634	0.938	0.981	0.968
1845	38.	293.737	132.605	0.658	1.009	1.058	1.034
1846	39.	290.359	130.205	0.680	1.047	1.051	1.067
1847	39.	290.359	131.205	0.625	0.990	0.934	0.979
1848	39.	290.359	132.205	0.617	0.945	0.967	0.967
1849	39.	290.359	133.205	0.691	1.077	1.118	1.096
1850	39.	290.359	134.205	0.665	1.050	0.980	1.031
1851	39.	290.359	135.205	0.723	1.074	1.050	1.086
1852	39.	290.359	136.205	0.665	1.010	0.922	0.978
1853	39.	290.359	137.205	0.767	1.210	1.184	1.186
1854	40.	286.950	134.775	0.697	1.128	0.971	1.077
1855	41.	283.683	132.488	0.643	1.000	0.911	0.989
1856	41.	283.683	133.488	0.707	1.086	1.078	1.085
1857	41.	283.683	134.488	0.696	1.131	1.059	1.108
1858	41.	283.683	135.488	0.828	1.225	1.107	1.185
1859	41.	283.683	136.488	0.681	1.010	0.811	0.938
1860	41.	283.683	137.488	0.639	0.973	0.976	0.972
1861	43.	277.326	132.093	0.786	1.168	1.180	1.154
1862	43.	277.326	133.093	0.699	1.000	0.876	0.962
1863	43.	277.326	134.093	0.709	1.090	1.050	1.055
1864	43.	277.326	135.093	0.645	0.985	0.911	0.937
1865	43.	277.326	136.093	0.679	1.023	1.050	1.023
1866	43.	277.326	137.093	0.583	0.872	0.818	0.822
1867	43.	277.326	138.093	0.575	0.865	0.975	0.875
1868	43.	277.326	139.093	0.549	0.823	0.925	0.822
1869	43.	277.326	140.093	0.576	0.891	1.020	0.895
1870	43.	277.326	141.093	0.528	0.784	0.871	0.780
1871	43.	277.326	142.093	0.657	0.994	1.160	1.014
1872	43.	277.326	143.093	0.608	0.925	0.903	0.874
1873	43.	277.326	144.093	0.689	1.049	1.114	1.043
1874	43.	277.326	145.093	0.704	1.097	1.035	1.040
1875	43.	277.326	146.093	0.652	1.051	0.991	1.022
1876	43.	277.326	147.093	0.727	1.133	1.089	1.109
1877	44.	274.000	144.750	0.757	1.168	1.041	1.110
1878	44.	274.000	145.750	0.785	1.206	1.072	1.155
1879	44.	274.000	146.750	0.767	1.134	0.990	1.100
1880	44.	274.000	147.750	0.681	1.042	0.956	1.042
1881	44.	274.000	148.750	0.771	1.217	1.185	1.227
1882	44.	274.000	149.750	0.681	1.069	0.899	1.039
1883	44.	274.000	150.750	0.685	1.121	1.053	1.115
1884	44.	274.000	151.750	0.737	1.184	1.090	1.165
1885	44.	274.000	152.750	0.622	1.000	0.857	0.973
1886	45.	270.622	150.356	0.688	1.127	1.123	1.136
1887	45.	270.622	151.356	0.617	0.996	0.917	0.993
1888	45.	270.622	152.356	0.612	0.988	0.999	1.019
1889	45.	270.622	153.356	0.620	0.983	0.992	1.002
1890	45.	270.622	154.356	0.554	0.866	0.866	0.872
1891	45.	270.622	155.356	0.614	0.983	1.094	1.020
1892	45.	270.622	156.356	0.505	0.813	0.822	0.812
1893	45.	270.622	157.356	0.469	0.777	0.944	0.839
1894	45.	270.622	158.356	0.563	0.932	1.099	0.974
1895	45.	270.622	159.356	0.648	1.086	1.124	1.082
1896	45.	270.622	160.356	0.615	1.034	0.958	1.002
1897	45.	270.622	161.356	0.485	0.825	0.811	0.827
1898	45.	270.622	162.356	0.520	0.888	1.029	0.929
1899	45.	270.622	163.356	0.593	0.999	1.067	0.997
1900	45.	270.622	164.356	0.552	0.883	0.884	0.871
1901	45.	270.622	165.356	0.729	1.168	1.247	1.172
1902	45.	270.622	166.356	0.687	1.116	0.965	1.044
1903	45.	270.622	167.356	0.690	1.123	1.043	1.099
1904	45.	270.622	168.356	0.715	1.159	1.056	1.122
1905	45.	270.622	169.356	0.607	0.996	0.895	0.984
1906	45.	270.622	170.356	0.468	0.755	0.794	0.806
1907	45.	270.622	171.356	0.487	0.830	1.019	0.903
1908	46.	266.913	168.630	0.497	0.856	0.979	0.890
1909	46.	266.913	169.630	0.529	0.879	1.001	0.921
1910	46.	266.913	170.630	0.555	0.904	1.013	0.948
1911	47.	263.298	168.000	0.567	0.904	0.999	0.956
1912	47.	263.298	169.000	0.565	0.913	1.009	0.975
1913	47.	263.298	170.000	0.568	0.895	0.972	0.951
1914	47.	263.298	171.000	0.531	0.851	0.927	0.895
1915	47.	263.298	172.000	0.536	0.857	0.992	0.923
1916	47.	263.298	173.000	0.566	0.946	1.034	0.972
1917	47.	263.298	174.000	0.655	1.007	1.069	1.040
1918	47.	263.298	175.000	0.616	0.936	0.925	0.945
1919	47.	263.298	176.000	0.594	0.907	0.969	0.944
1920	47.	263.298	177.000	0.544	0.829	0.939	0.897
1921	47.	263.298	178.000	0.590	0.876	1.020	0.951
1922	47.	263.298	179.000	0.616	0.957	1.029	0.984
1923	47.	263.298	180.000	0.624	0.922	0.947	0.929
1924	47.	263.298	181.000	0.568	0.874	0.955	0.911
1925	47.	263.298	182.000	0.572	0.898	1.009	0.946
1926	47.	263.298	183.000	0.572	0.909	0.981	0.935
1927	47.	263.298	184.000	0.417	0.760	0.821	0.774
1928	47.	263.298	185.000	0.468	0.808	1.022	0.880
1929	47.	263.298	186.000	0.529	0.840	0.978	0.870
1930	47.	263.298	187.000	0.459	0.714	0.838	0.742
1931	47.	263.298	188.000	0.546	0.923	1.145	0.973
1932	47.	263.298	189.000	0.516	0.909	0.944	0.884
1933	47.	263.298	190.000	0.676	1.066	1.122	1.050
1934	47.	263.298	191.000	0.635	1.002	0.921	0.931
1935	47.	263.298	192.000	0.691	1.065	1.078	1.046
1936	47.	263.298	193.000	0.661	0.972	0.924	0.940
1937	47.	263.298	194.000	0.616	0.927	0.931	0.904
1938	47.	263.298	195.000	0.564	0.860	0.920	0.854
1939	47.	263.298	196.000	0.526	0.850	0.953	0.852
1940	47.	263.298	197.000	0.671	1.054	1.174	1.063
1941	47.	263.298	198.000	0.671	1.054	0.963	0.975
1942	47.	263.298	199.000	0.789	1.196	1.177	1.174
1943	47.	263.298	200.000	0.852	1.291	1.099	1.197
1944	47.	263.298	201.000	0.770	1.204	0.967	1.113
1945	47.	263.298	202.000	0.719	1.090	0.966	1.067
1946	47.	263.298	203.000	0.697	1.081	0.994	1.053
1947	47.	263.298	204.000	0.746	1.148	1.073	1.116
1948	47.	263.298	205.000	0.818	1.220	1.061	1.139
1949	47.	263.298	206.000	0.804	1.251	1.065	1.167
1950	47.	263.298	207.000	0.657	1.006	0.803	0.925
1951	47.	263.298	208.000	0.632	1.036	1.054	1.039
1952	47.	263.298	209.000	0.591	0.949	0.896	0.907
1953	47.	263.298	210.000	0.620	0.988	1.032	0.985
1954	47.	263.298	211.000	0.736	1.173	1.172	1.148
1955	47.	263.298	212.000	0.663	1.005	0.869	0.954
1956	47.	263.298	213.000	0.650	0.983	1.000	0.999
1957	47.	263.298	214.000	0.777	1.159	1.156	1.148
1958	47.	263.298	215.000	0.616	0.928	0.779	0.866
1959	47.	263.298	216.000	0.634	0.966	1.053	1.001
1960	47.	263.298	217.000	0.665	1.013	1.013	0.992
1961	47.	263.298	218.000	0.585	0.892	0.879	0.875
1962	47.	263.298	219.000	0.541	0.822	0.919	0.845
1963	47.	263.298	220.000	0.601	0.947	1.079	0.967
1964	47.	263.298	221.000	0.644	1.016	1.034	0.989
1965	47.	263.298	222.000	0.636	0.994	0.999	0.988
1966	47.	263.298	223.000	0.588	0.921	0.943	0.935
1967	47.	263.298	224.000	0.579	0.904	0.973	0.934
1968	47.	263.298	225.000	0.497	0.765	0.847	0.798
1969	47.	263.298	226.000	0.586	0.925	1.101	0.973
1970	47.	263.298	227.000	0.625	0.929	0.944	0.894
1971	47.	263.298	228.000	0.587	0.871	0.924	0.858
1972	47.	263.298	229.000	0.598	0.921	1.030	0.930
1973	47.	263.298	230.000	0.541	0.813	0.854	0.789
1974	47.	263.298	231.000	0.558	0.844	1.017	0.882
1975	47.	263.298	232.000	0.630	0.934	1.031	0.927
1976	47.	263.298	233.000	0.642	1.005	1.053	0.991
1977	47.	263.298	234.000	0.600	0.943	0.950	0.933
1978	47.	263.298	235.000	0.623	0.984	1.037	0.997
1979	47.	263.298	236.000	0.557	0.874	0.881	0.868
1980	47.	263.298	237.000	0.636	0.986	1.086	1.009
1981	47.	263.298	238.000	0.641	0.994	1.002	0.986
1982	47.	263.298	239.000	0.560	0.847	0.860	0.854
1983	47.	263.298	240.000	0.521	0.795	0.914	0.827
1984	47.	263.298	241.000	0.514	0.790	0.949	0.824
1985	47.	263.298	242.000	0.608	0.942	1.080	0.948
1986	47.	263.298	243.000	0.528	0.787	0.840	0.781
1987	47.	263.298	244.000	0.597	0.904	1.067	0.931
1988	47.	263.298	245.000	0.657	0.957	1.029	0.952
1989	47.	263.298	246.000	0.496	0.700	0.742	0.703
1990	47.	263.298	247.000	0.422	0.654	0.947	0.766
1991	47.	263.298	248.000	0.538	0.774	1.021	0.834
1992	47.	263.298	249.000	0.534	0.781	0.930	0.794
1993	47.	263.298	250.000	0.552	0.837	1.024	0.876
1994	47.	263.298	251.000	0.514	0.752	0.890	0.783
1995	46.	262.283	250.717	0.551	0.773	0.955	0.808
1996	46.	262.283	251.717	0.548	0.851	1.001	0.852
1997	46.	262.283	252.717	0.618	0.968	1.068	0.949
1998	46.	262.283	253.717	0.770	1.184	1.221	1.166
1999	46.	262.283	254.717	0.844	1.137	0.984	1.074
2000	46.	262.283	255.717	0.877	1.122	1.008	1.080
2001	46.	262.283	256.717	0.894	1.128	1.049	1.109
2002	46.	262.283	257.717	0.880	1.220	1.133	1.211
2003	46.	262.283	258.717	1.041	1.329	1.148	1.291
2004	46.	262.283	259.717	0.851	1.192	0.884	1.091
2005	46.	262.283	260.717	0.924	1.264	1.129	1.233
2006	45.	254.200	253.600	0.844	1.124	0.946	1.098
2007	27.	204.852	204.852	0.807	1.303	1.128	1.226
