# Supplementary material for: Climate-Driven Synchronized Growth of Alpine Trees in the Southeast Tibetan Plateau
Source: PLoS One. 2016 Jun 3;11(6):e0156126. doi: 10.1371/journal.pone.0156126 (PMC4892591; doi:10.1371/journal.pone.0156126)
Supplement: S1 Data — (ZIP) [file pone.0156126.s001.zip › S1_Data/chin022/chin022.txt]

XINIPL 1 Xinlong County                                      PCLI               
XINIPL 2 China        Likiang spruce    3300M  3052 10017    __    1663 2007    
XINIPL 3 Jinbao Li   Keyan Fang   Yang Tao   Edward Cook                        
XIN01A  1825  1437  1641  1464  2178  1897
XIN01A  1830  1749  1493  1568  1645  1541  1435  1162   695   729   894
XIN01A  1840   812  1224  1262  1184  1024  1528  1419  1262  1264  1419
XIN01A  1850  1186  1175   753   793   630   683   792   844   902   586
XIN01A  1860   748   560   783   914   557   773   942  1289  1060  1354
XIN01A  1870   951   840   663  1126   990   837  1179  1237   969  1042
XIN01A  1880   718   986   790   880   974   767   621   699   595   685
XIN01A  1890   555  1025   785   695   871   691   282   523   579   625
XIN01A  1900   709   585   611   649   770   602   487   504   444   512
XIN01A  1910   259   407   536   306   213   385   495   588   608   657
XIN01A  1920   376   449   598   686   607   614   525   691   596   619
XIN01A  1930   328   404   518   496   434   548   217   189   368   528
XIN01A  1940   533   355   335   404   362   169   356   477   563   656
XIN01A  1950   568   603   616   593   570   530   566   566   361   461
XIN01A  1960   431   499   227   271   403   414   383   393   202   281
XIN01A  1970   197   272   231     0   248   305   122   376   404   242
XIN01A  1980   225   383   302   280    45   260   221   119   241   244
XIN01A  1990   223   318   364   263   327   166   485   218   774   780
XIN01A  2000   786   699   600   872   689   731   518   517 -9999
XIN01B  1862  1132  1215   641   891  1206  1215  1075  1390
XIN01B  1870  1218  1077   854  1177  1067   850  1182  1169  1131  1132
XIN01B  1880   830   781   531   546   673   588   355   529   498   686
XIN01B  1890   562   686   716   761   805   692   349   428   509   539
XIN01B  1900   655   505   446   483   467   389   335    53   228   132
XIN01B  1910   186   162   180     0     0     0   269   275   378   578
XIN01B  1920   387   430   491   503   502   563   481   637   615   627
XIN01B  1930   425   456   588   552   474   461   337   185   388   408
XIN01B  1940   515   348   452   390   344   378   369   377   422   468
XIN01B  1950   373   549   512   488   521   498   497   534   388   474
XIN01B  1960   549   599   341   445   414   586   458   492   401   407
XIN01B  1970   366   407   336   176   227   311   222   410   443   623
XIN01B  1980   650   832   707   495   281   299   292   388   446   393
XIN01B  1990   306   282   327   302   302   197   159   337   256   194
XIN01B  2000   266   491   394   351   406   660   604   825 -9999
XIN02A  1784  1904  2340  2143  2759  2181  1462
XIN02A  1790  2338  1354  1232  1667  1698  1446  1394  1218  1085   883
XIN02A  1800  1209  2131  1358  1098  1028  1802  1713  1901  1505  1215
XIN02A  1810  1748   794  1049  1314  1581  1354  1261   857  1292  1269
XIN02A  1820  1147  1958  1371  1101  1047  1202  1047   452   795   797
XIN02A  1830  1170  1008  1162  1053  1352  1478  1185   838   939   946
XIN02A  1840   564   860   905  1046   775  1245  1058   661   670   702
XIN02A  1850   476   607   518   555   394   606   736   527   650   325
XIN02A  1860   617   483   508   445   332   362   382   512   489   751
XIN02A  1870   575   510   377   668   588   442   814   631   705   793
XIN02A  1880   577   615   678   725   682   596   660   820   855   822
XIN02A  1890   634  1113   867   795   990   662   433   702   858  1022
XIN02A  1900   849   677   671   639   793   551   368   394   464   656
XIN02A  1910   242   466   493   465   355   639   743   873  1188  1198
XIN02A  1920   990   930  1127   947   832   887   719   853   831   728
XIN02A  1930   363   462   628   617   410   540   263   334   445   799
XIN02A  1940   746   840   644   645   479   570   656   619   636   826
XIN02A  1950   627   789   680   839   638   602   696   851   487   547
XIN02A  1960   398   553   457   492   728   903   660   710   730   703
XIN02A  1970   763   924   592   492   704   881   791  1024   921   608
XIN02A  1980   834  1122  1189  1098   772   881   530   774   956   920
XIN02A  1990  1330  1436   984   785  1027   678   916   818   741   938
XIN02A  2000   902   847   625   901   566  1021   718   688 -9999
XIN02B  1798  1616  1433
XIN02B  1800  1409  2536  1864  1943  1379  2245  2400  2413  2318  1702
XIN02B  1810  2708  1286  1775  2210  2246  1530  1165   897  1210  1730
XIN02B  1820  1642  2848  1966  1473  1493  1933  1280   691  1344  1775
XIN02B  1830  2158  1568  1530  1836  1932  2611  1571  1095  1191  1220
XIN02B  1840   914  1180  1048  1614  1125  1401  1268   784   811   992
XIN02B  1850   738   796   761   815   700   933   939   804   929   462
XIN02B  1860   922   877   922   878   686   793   746   865   785  1069
XIN02B  1870   998   778   602  1091   915   651  1039   886   836   655
XIN02B  1880   452   578   532   588   561   417   550   620   718   823
XIN02B  1890   682   985   751   690   897   667   404   634   619   895
XIN02B  1900   851   835   646   680   763   699   409   402   370   413
XIN02B  1910   159   275   263   233   214   333   336   468   587   570
XIN02B  1920   422   342   527   553   443   460   479   630   578   531
XIN02B  1930   294   314   459   352   285   483   231   137   342   444
XIN02B  1940   549   605   498   750   497   544   668   679   624   623
XIN02B  1950   497   606   535   563   586   465   495   718   409   560
XIN02B  1960   433   456   455   503   782   832   577   648   552   492
XIN02B  1970   452   560   322   235   444   540   615   886   666   351
XIN02B  1980   518   670   546   455   482   720   404   728   963   804
XIN02B  1990   905   971   772   545   415   341   403   519   368   469
XIN02B  2000   469   428   305   315   343   511   479   457 -9999
XIN03A  1810   962   409   728   858  1210  1173   623   585   638  1460
XIN03A  1820  1272  1459   819  1132  1213  1478  1117   561  1254  1131
XIN03A  1830  1299  1027  1107  1460  1525  1672  1410  1235  1310  1301
XIN03A  1840   978  1278  1849  1811  1833  2457  2192  2340  1809  1843
XIN03A  1850  1288  1568  1144   673  1063   563   890   600   754   488
XIN03A  1860   638   577   622   439   594   866   903   879   738  1247
XIN03A  1870  1213   941   647   726   808   824   835   833   737   829
XIN03A  1880   806  1337  1140  1304  1595  1321  1203  1604  1723  1750
XIN03A  1890  1610  2548  2084  1732  1590  1080   631  1284  1510  1511
XIN03A  1900  1706  1210  1225  1383  1378  1037   939   964   924  1238
XIN03A  1910   483   931   895   828   460   609   890  1464  1438  1377
XIN03A  1920  1382  1666  1883  2488  2006  2034  1938  1479  1433  1437
XIN03A  1930   813  1095  1373  1512  1560  1668   873   689  1004  1284
XIN03A  1940  1755  1331  1162  1201  1114   784  1127  1071   970  1049
XIN03A  1950  1103   826  1303  1347  1699  1206  1539  1443   825   882
XIN03A  1960   231   344   170   294   474   686   518   616   640   360
XIN03A  1970   528   727   423   176   453   440   546   578   602   302
XIN03A  1980   375   564   497   490   361   446   218   326   401   380
XIN03A  1990   748  1099  1049   815   926   876   898   964   554   752
XIN03A  2000   960   823   777   456   723   870   971   541 -9999
XIN03B  1845  1358  1427  1328  1182  1394
XIN03B  1850  1008  1168   693   674   899   459   810   708   781   472
XIN03B  1860   736   591   831   596   638  1072   896   854   831   955
XIN03B  1870   849   779   682   719   679   535   829   773   726   760
XIN03B  1880   657   958   936  1003  1341  1225   972  1392  1168  1383
XIN03B  1890  1094  1777  1624  1341  1520  1545   831  1058  1174  1253
XIN03B  1900  1573  1176  1282  1157  1417   993   982   859  1091   948
XIN03B  1910   339   685   844   652   457   699   941  1258  1227  1229
XIN03B  1920  1203  1313  1557  2076  1961  1845  2056  1815  1177  1612
XIN03B  1930   844  1060  1359  1569  1388  1301   799   685   861  1386
XIN03B  1940  1492  1235  1237  1221  1158   780  1118  1038   846   902
XIN03B  1950   951   943  1067  1293  1555  1166  1468  1696   926   946
XIN03B  1960   194   470   306   475   522   590   528   554   508   296
XIN03B  1970   376   499   309   153   396   458   393   420   387   153
XIN03B  1980   301   455   334   455   245   376   193   282   448   361
XIN03B  1990   600   904   762   691   730   585   661   728   472   625
XIN03B  2000   771   807   636   517   540   636   615   412 -9999
XIN04A  1834  2782  3168  2808  2361  2772  2606
XIN04A  1840  2392  2758  3744  3156  2896  3508  3255  2962  2523  3470
XIN04A  1850  2356  2469  1713  1833  1900  1883  2028  1579  1506  1034
XIN04A  1860  2046  1565  1995  1468   957  1733  1894  1897  1780  2117
XIN04A  1870  2148  1757  1245  2039  1617  1530  1525  1702  1490   899
XIN04A  1880   779  1214   781  1107  1153   920  1074  1508  1378  2297
XIN04A  1890  1379  1986  2365  1882  2252  1750   894  1545  2178  1878
XIN04A  1900  1919  1320  1943  1992  1835  1423  1604   871   931  1529
XIN04A  1910   418   750  1522  1597   988  2098  1696  1994  2620  2561
XIN04A  1920  1427  1604  2071  2033  1860  1504  1079  1341  1563  1977
XIN04A  1930  1400  1756  2400  2062  1787  1682  1039   832   970  1628
XIN04A  1940  1784  2113  2165  1852  1663  1162  1412  1766  1706  2188
XIN04A  1950  1585  1784  1700  1808   884   816  1110  1405   752  1004
XIN04A  1960   605   827   784   859   886  1438  1948  1884  1554  1507
XIN04A  1970  1107   834   696   312   324   686   596   799   965   631
XIN04A  1980   668   915   795   735   407   521   441   397   416   431
XIN04A  1990   588   849   676   681   587   516   690   820   563   536
XIN04A  2000   762   824   695   590   530   621   420   257 -9999
XIN04B  1833  3453  2566  3240  2678  2411  2972  2694
XIN04B  1840  2648  3287  4014  3237  3346  3721  3457  2671  2478  3278
XIN04B  1850  3257  2680  1531  1563  1898  2054  2400  1631  1811  1434
XIN04B  1860  2241  2110  2913  2323  1302  1625  1778  2205  2029  2520
XIN04B  1870  2161  1572  1332  2150  1815  1427  1709  1397  1715  1379
XIN04B  1880  1359  1615   961  1502  1339  1113  1448  1829   918  1163
XIN04B  1890   908  1731  1669  1319  1656  1487   884  1484  3270  2124
XIN04B  1900  2429  1360  2379  2224  1840  1657  1387   969   969  1827
XIN04B  1910   746  1449  2584  1684   925  1303  1544  1886  1638  1459
XIN04B  1920   842   929   817  1031  1290  1328   989  2001  2696  2956
XIN04B  1930  1506  1421  1501  1925  1672  1431   929   841   972  1586
XIN04B  1940  1781  1885  1360  1602  2095  1530  2375  2003  1617  2290
XIN04B  1950  1781  1975  2579  2714  2475  3237  3012  3234  1979  1880
XIN04B  1960  1017  1288  1077   997   966  1174   992  1009   563   514
XIN04B  1970   335   341   393   158   298   407   329   382   413   332
XIN04B  1980   420   644   652   711   469   432   487   415   446   327
XIN04B  1990   519   772   710   847   779   561   696   799   472   530
XIN04B  2000   769   634   643   478   477   728   595   391 -9999
XIN05A  1702   943   732  1054   772   515   633   789   682
XIN05A  1710   746   732   688   693   513   749   583   763   869  1311
XIN05A  1720  1273  1167  1233   966   894   790  1064   996   831   965
XIN05A  1730   890  1014   694   992   905   986   706  1083  1165  1167
XIN05A  1740  1244  1603  1450  1246  1145   813  1114   948   866   653
XIN05A  1750   722  1107  1215  1296  1117   743   977   611  1178  1597
XIN05A  1760  1817  1295  1265  1445  1419  1297  1142  1051  1032  1122
XIN05A  1770   876   853   805   925  1040   784   899   618   820   612
XIN05A  1780   879   706   945   581   636   792   588   719   597   307
XIN05A  1790   646   617   576   660   693   620   578   527   264   189
XIN05A  1800   332   521   421   349   277   334   433   461   395   325
XIN05A  1810   356   213   287   326   408   325   269   201   330   270
XIN05A  1820   186   515   301   285   242   364   347   270   436   283
XIN05A  1830   250   243   229   261   258   180   159   153   270   179
XIN05A  1840   160   383   398   335   278   365   319   319   277   408
XIN05A  1850   399   395   300   314   234   262   268   277   385   180
XIN05A  1860   418   287   283   415   192   328   274   319   436   471
XIN05A  1870   321   296   210   351   372   307   378   352   344   337
XIN05A  1880   276   215   310   242   247   141   229   279   193   293
XIN05A  1890   225   387   372   335   343   312   143   198   330   509
XIN05A  1900   511   442   491   442   555   432   301   371   385   410
XIN05A  1910   210   332   384   333   152   287   322   383   418   413
XIN05A  1920   357   418   464   527   543   564   553   554   517   539
XIN05A  1930   337   381   621   543   581   644   542   499   559   644
XIN05A  1940   724   644   385   365   336   264   344   451   405   395
XIN05A  1950   394   476   447   489   493   382   483   439   248   268
XIN05A  1960   233   369   409   389   397   430   347   373   304   308
XIN05A  1970   253   341   284   118   322   395   342   484   477   336
XIN05A  1980   377   473   382   402   178   332   223   277   352   310
XIN05A  1990   402   513   473   460   436   423   404   468   336   354
XIN05A  2000   457   464   374   235   302   374   275   254 -9999
XIN05B  1719  1967
XIN05B  1720  1804  1521  1781  1437  1389  1274  1628  1536  1293  1458
XIN05B  1730  1687  1894  1390  1614  1611  1349   796  1364  1299  1114
XIN05B  1740  1280  1138  1525  1381  1307  1001  1210   984   873   598
XIN05B  1750   833  1109   965   932   906   501   905   686   985  1191
XIN05B  1760  1353   911   832  1503  1879  1667  1200  1236  1314  1531
XIN05B  1770  1143  1036   850  1101   927   736   792   539   664   471
XIN05B  1780   650   546   668   513   632   617   484   630   574   263
XIN05B  1790   661   595   559   617   742   620   514   562   273   201
XIN05B  1800   257   345   371   260   188   271   220   467   241   173
XIN05B  1810   343   272   369   484   597   417   355   249   499   376
XIN05B  1820   356   659   452   388   454   608   530   210   569   384
XIN05B  1830   609   694   836   737   736   698   471   446   613   528
XIN05B  1840   317   703   832   782   530   711   626   623   545   659
XIN05B  1850   650   585   352   406   429   365   356   362   466   243
XIN05B  1860   446   314   354   377   182   367   162   308   332   338
XIN05B  1870   366   447   285   473   404   276   355   406   331   298
XIN05B  1880   257   210   286   234   288   166   249   230   145   290
XIN05B  1890   170   259   260   223   263   363   179   286   377   388
XIN05B  1900   410   252   378   480   478   255   236   285   351   412
XIN05B  1910   184   205   258   207   140   270   317   408   426   397
XIN05B  1920   311   359   460   526   414   514   468   479   426   439
XIN05B  1930   309   269   545   496   452   439   242   123   332   395
XIN05B  1940   529   533   372   395   334   293   363   462   371   374
XIN05B  1950   399   335   478   397   419   365   477   492   341   441
XIN05B  1960   604   566   463   435   422   593   472   536   412   391
XIN05B  1970   427   538   376   183   299   342   397   585   601   416
XIN05B  1980   479   659   497   478   388   552   335   419   548   364
XIN05B  1990   508   586   564   543   554   377   470   547   414   476
XIN05B  2000   608   642   592   599   499   573   519   412 -9999
XIN06A  1873  1465   286   807  1590  1591  1781  1644
XIN06A  1880  1831  1756  1424  1423  1503  1296  1823  2450  2774  2921
XIN06A  1890  2199  2749  2416  2598  3007  2400  1032  2117  1769  1906
XIN06A  1900  1718  1405  1451  1591  1817  1234  1721  1775  1694  1800
XIN06A  1910   657  1112  1372  1208   582   926  1190  2172  2071  1572
XIN06A  1920  1289  1132  2229  2764  2337  1988  1844  1876  1920  1737
XIN06A  1930   825   951  1370  1538  1327  1189   556   459   587   945
XIN06A  1940  1870  2278  2711  2298  1558  1189  1094  1428  1445  1562
XIN06A  1950  2001  1785  2458  2519  1849  2353  2287  2162  1144   959
XIN06A  1960   722   929   918   837   956  1314  1315  1271  1009   897
XIN06A  1970   827  1136   892   492   655   893   699  1001   990   599
XIN06A  1980   603   995  1070   874   658  1014   700   744  1143   872
XIN06A  1990   963  1130  1027   922   854   520   548   584   571   628
XIN06A  2000   752   776   627   516   371   412   420   319 -9999
XIN06B  1878  1853  1941
XIN06B  1880  1855  1778  1355  1492  1494  1796  2010  1965  2659  2285
XIN06B  1890  1921  2951  2571  2866  2739  2150  1442  1897  2124  2509
XIN06B  1900  2393  1544  1715  1814  1802  1671  2066  1798  2092  2309
XIN06B  1910   702  1244  1406  1299   587  1005  1521  2193  2125   801
XIN06B  1920   689  1024  1457  2707  2253  2063  1485  1755  2369  2090
XIN06B  1930  1195  1291  1565  1367  1284  1649   870   568   736  1079
XIN06B  1940  2208  2586  2330  2332  1435  1126  1174  1942  1849  2285
XIN06B  1950  1971  1986  2046  1808  1526  1974  1893  1707   882   761
XIN06B  1960   723   938   899   540   654  1138   620   570   747   635
XIN06B  1970   657   816   543   366   583   800   623   927  1266   832
XIN06B  1980   409   507   650   720   800  1046   662   837  1046   963
XIN06B  1990  1131  1199  1175  1162   834   454   503   547   402   570
XIN06B  2000   645   723   491   429   382   463   306   258 -9999
XIN07A  1711  1604  1835  1958  1364  1705  1543  1531  1521  1552
XIN07A  1720  1280  1178  1458  1421  1340  1321  1561  1684  1292  1655
XIN07A  1730  1539  1630  1356  1947  1895  1574  1189  1591  1415  1293
XIN07A  1740  1548  1681  1603  1694  1452  1208  1750  1303  1266  1149
XIN07A  1750  1483  1577  1501  1746  1413  1058  1368  1019  1807  1582
XIN07A  1760  1656  1303  1335  1860  2169  1932  1588  1663  1659  1930
XIN07A  1770  1656  1390  1342  1537  1469  1166  1230  1057  1429  1337
XIN07A  1780  1910  1518  1702  1215  1741  1297  1588  2164  2119   925
XIN07A  1790  1905  1603  1476  1793  1733  1551  1432  1278   939   575
XIN07A  1800   941  1183  1001   728   742  1062   694  1296  1245  1295
XIN07A  1810  1616   812  1129  1460  1705  1408   983   781  1128  1084
XIN07A  1820   989  1486  1070   522  1169  1301   982   559  1078   919
XIN07A  1830  1203   827   864  1021  1295  1326   932   835   815   914
XIN07A  1840   646   862  1080   989   988   955   901   982   643   990
XIN07A  1850   968   846   683   939   762   755   740   698   844   475
XIN07A  1860   865   677   669   676   411   732   642   732   669   832
XIN07A  1870   650   666   526   714   632   472   603   608   454   285
XIN07A  1880   286   499   412   775   764   528   520   676   544   522
XIN07A  1890   366   635   455   432   517   534   247   448   539   529
XIN07A  1900   484   531   464   469   483   411   417   228   406   569
XIN07A  1910   133   201   398   220    92   196   374   395   434   580
XIN07A  1920   277   320   403   476   473   371   391   471   440   527
XIN07A  1930   247   257   501   347   243   307   229    41   182   340
XIN07A  1940   334   349   323   314   264   199   298   319   544   610
XIN07A  1950   503   339   375   444   287   470   455   340   204   165
XIN07A  1960    84   227   230   216   233   394   252   215   221    88
XIN07A  1970   259   264   144     0   195   198   142   199   255   168
XIN07A  1980   188   355   244   296     0   153    97    18   405   292
XIN07A  1990   322   281   328   232   261   229   240   301   225   218
XIN07A  2000   411   390   290   328   369   362   222 -9999
XIN07B  1709  1704
XIN07B  1710  1486  1823  1783  1643  1080  1288  1494  1516  1628  1564
XIN07B  1720  1449  1391  1911  1747  1839  1808  2107  2063  1414  1629
XIN07B  1730  1918  2388  1938  2025  2345  2221  1021  1755  1752  1518
XIN07B  1740  1768  1832  2044  2566  2200  1985  2772  2029  1606  1581
XIN07B  1750  2208  2527  2196  2083  1789  1579  1965  1757  2552  2294
XIN07B  1760  2100  2113  2099  2301  2631  2237  1693  1711  1799  1647
XIN07B  1770  1741  1190  1310  1334  1340  1053  1283   878  1161   927
XIN07B  1780  1548  1290  1607  1239  1823  2160  1521  2311  2438  1057
XIN07B  1790  2218  1578  1341  1576  1631  1148  1174  1142   808   456
XIN07B  1800   800  1229  1432   848   903   981  1100  1105   866   649
XIN07B  1810  1036   784   860  1710  1500   937   761   528   737   663
XIN07B  1820   626  1168   768   907   921  1143   800   434  1066   812
XIN07B  1830   961   746   651  1096  1319  1308   830   719   855   700
XIN07B  1840   636   791  1006   845   833   982  1078  1235   898  1184
XIN07B  1850   919   895   684   910   753   730   835   778   871   448
XIN07B  1860   727   575   657   764   471   679   708   808   606   721
XIN07B  1870   645   645   476   758   615   541   628   644   605   299
XIN07B  1880   268   510   533   675   592   496   649   786   681   684
XIN07B  1890   525  1114   866   761   874   716   350   548   641   626
XIN07B  1900   667   562   704   786   746   681   589   405   640   612
XIN07B  1910   218   417   464   332   180   336   410   558   435   435
XIN07B  1920   288   372   424   463   476   354   351   505   523   597
XIN07B  1930   332   397   624   516   531   607   445   214   448   644
XIN07B  1940   668   470   439   447   393   266   357   478   527   704
XIN07B  1950   538   555   655   717   696   748   663   633   457   381
XIN07B  1960   491   464   313   494   466   652   478   504   452   419
XIN07B  1970   326   478   281    57   338   502   355   495   515   351
XIN07B  1980   311   615   482   343   149   437   310   352   674   547
XIN07B  1990   998   867   773   607   791   468   794   942   752   932
XIN07B  2000   891   876   677   432   607   694   724   399 -9999
XIN08A  1794  1478  1824  2934  1829  1845  2535
XIN08A  1800  3861  2985  2674   328   340  1662  2558  2383  1594  2477
XIN08A  1810  1941  1911  3275  3260  3526  3136  2460  2271  3021  3166
XIN08A  1820  2880  4608  4043  2591  2911  3528  3257  1712  2403  3438
XIN08A  1830  3628  2257  1819  1254  1577  2363  2082  1666  2314  1667
XIN08A  1840  1511  2427  2852  2382  1964  2284  2355  2070  2391  2412
XIN08A  1850  2164  3112  1798  1776  1694  1767  1655  1305  1597  1091
XIN08A  1860  1882  1494  1800  1582   922  1206  1811  2555  2546  2493
XIN08A  1870  2231  2470  2198  2836  2806  2692  3189  3097  2565  2414
XIN08A  1880  1649  1725  1349  1160  1605   919  1158  2135  1288  1540
XIN08A  1890  1151  1751  1324  1301  1656  1322   705  1171  1988  2180
XIN08A  1900  1806  1266  1042  1014  1117   992   809   971   923   978
XIN08A  1910   298   434   699   705   541   906  1092  1754  1486  1232
XIN08A  1920   759   906  1523  1578  1132  1527  1205  1224   756   721
XIN08A  1930   516   386   374   270   220   280   105    35    52   245
XIN08A  1940   303   302   153   156    30    95   161   314   240   236
XIN08A  1950   268   282   302   413   382   458   568   478   227   319
XIN08A  1960   107   346   242   254   366   492   351   379   196     0
XIN08A  1970   222   331    18     0     0     8     0   248   219   151
XIN08A  1980   178   262   194   310     0   183   169   155   263    96
XIN08A  1990   347   370   490   329   422   251   593   665   350   512
XIN08A  2000   687   823   602   320   471   738   558   536 -9999
XIN08B  1783  2024  2521  3369  2856  3877  3180  1968
XIN08B  1790  4186  3317  3945  3208  2783  2566  2366  1634  1195  1224
XIN08B  1800  1419  1844  1522   674  1741  1432  1348   977  2128  2187
XIN08B  1810  2529  2273  3353  2905  3249  3342  2943  2372  3049  3498
XIN08B  1820  3130  3640  2863  2146  2274  1302  3032  1796  2706  2336
XIN08B  1830  3502  2747  2537  3323  3267  2686  2605  1639  1903  1799
XIN08B  1840  1348  1879  1894  2664  2613  2477  3021  3018  2787  3006
XIN08B  1850  2569  2767  2145  2307  2494  2534  2364  1735  2168  1379
XIN08B  1860  1974  1726  1918  1716  1028  1068   626   880   965   898
XIN08B  1870   955   716   434   404   316   136   269   289   318   300
XIN08B  1880   282   598   443   470   665   374   498   938   556   776
XIN08B  1890   545  1104   882   788  1155   792   461   664  1898  2567
XIN08B  1900  2141  1674  1650  1987  1837  1596   998   854   949  1102
XIN08B  1910   389   565   937   582   420   643   911  1464   617   837
XIN08B  1920   498   626   670  1064   808  1010  1061   807   960   918
XIN08B  1930   718   642  1064  1093  1089   670   379   226   393   716
XIN08B  1940  1214   777   688   568   496   439   971   979   739   776
XIN08B  1950   803   726   881   915   672   689   751   778   374   475
XIN08B  1960   286   527   445   527   491   825   557   625   536   281
XIN08B  1970   330   622   239    49   291   367   240   328   404   150
XIN08B  1980   367   546   540   419   254   385   310   345   346   251
XIN08B  1990   545   609   424   393   517   268   375   572   463   735
XIN08B  2000   779   934   816   414   802   842   623   441 -9999
XIN09A  1852   554   843   699   650   637   646   883   514
XIN09A  1860   706   780   749   535   361   516   540   688   519   846
XIN09A  1870   923   969   635   830   755   737   700   791   747   589
XIN09A  1880   534   759   708   837  1178   806   977  1036  1000  1170
XIN09A  1890   732  1099   906   837  1235   748   500   732   927   876
XIN09A  1900   765   531   604   744   814   433   452   482   606   909
XIN09A  1910   482   598   533   441   304   514   632   753   870   909
XIN09A  1920   501   480   636   818   775   964   782   787   870   909
XIN09A  1930   483   477   693   615   514   556   322   269   308   599
XIN09A  1940   871   814   753   571   409   268   474   473   482   589
XIN09A  1950   540   507   570   682   554   588   691   850   433   563
XIN09A  1960   402   596   372   404   484   553   607   416   419   237
XIN09A  1970   371   460   249   159   294   419   379   489   519   572
XIN09A  1980   603   853   554   657   309   512   387   380   465   338
XIN09A  1990   522   718   755   520   533   353   425   507   231   412
XIN09A  2000   421   470   353   201   392   406   285   171 -9999
XIN10A  1769  1946
XIN10A  1770  1694  1522  1695  1546  1870  1562   979   834  1104  1130
XIN10A  1780  1306  1437  1648   993  1356  1537  1425  1750  1648  1117
XIN10A  1790  1833  1566  1391  1660  1254  1311  1464  1276   681   632
XIN10A  1800   646   907   855   621   571   867  1113  1555  1382  1333
XIN10A  1810  1399   851  1163  1361  1970  1172   707   626   804   941
XIN10A  1820   875  1389   877   771   631   987   802   406   705   695
XIN10A  1830   877   709   528   718   556   807   857   582   658   673
XIN10A  1840   435   461   774   803   770   875   883  1208  1000  1672
XIN10A  1850  1078  1072   845  1374  1072  1104  1241   764   937   509
XIN10A  1860  1204  1445  1595  1411   817  1222  1231  1362  1333  1784
XIN10A  1870  1584  1551   825  1397   874   664  1101   888   810   669
XIN10A  1880   450   795   495   582   733   448   658   919   672   830
XIN10A  1890   636  1255  1067  1014  1185  1022   550   924   972  1144
XIN10A  1900  1040   724   870   805  1002   680   414   546   441   661
XIN10A  1910   250   580   538   374   190   318   364   781   686   686
XIN10A  1920   670   844   927  1017   803   705   898   987   935   809
XIN10A  1930   561   590   783   520   437   470   295   275   391   466
XIN10A  1940   540   515   535   639   512   271   284   328   337   408
XIN10A  1950   293   319   292   273   306   266   296   282   201   171
XIN10A  1960   211   234   178   226   255   325   270   201   223   273
XIN10A  1970   139   326   178   205   270   310   325   418   470   292
XIN10A  1980   383   401   269   343    88   340   217   178   404   250
XIN10A  1990   328   322   324   235   327   160   327   324   240   496
XIN10A  2000   377   577   428   248   372   466   304   139 -9999
XIN10B  1784  1734  1694  1622  2151  2002  1361
XIN10B  1790  1948  1573  1401  1834  1671  1454  1456  1492   671   616
XIN10B  1800   777  1132  1093   881   789  1350  1653  1876  1650  1497
XIN10B  1810  1436   746   977  1353  1741  1199   699   651   916   828
XIN10B  1820   683  1226   785   769   667   925   892   664   811   769
XIN10B  1830   824   850   753   830   624   756   656   474   574   677
XIN10B  1840   506   791  1177  1067   956  1038  1127  1060   946  1198
XIN10B  1850  1130  1185   901  1158  1015   686   731   577   843   402
XIN10B  1860   889   900  1017   847   475   786   617   677   581   940
XIN10B  1870   700   940   586   855   654   570   856   727   664   657
XIN10B  1880   506   709   543   621   800   576   942  1303   887  1244
XIN10B  1890   926   609   885  1530  1943  1320   754  1129  1355  1407
XIN10B  1900  1527   730   858   873   865   639   443   427   440   553
XIN10B  1910   257   415   473   282   316   558   554   746   653   611
XIN10B  1920   508   590   698   786   703   756   795   817   877   855
XIN10B  1930   520   371   435   439   411   465   400   344   537   767
XIN10B  1940   756   774   684   672   451   307   418   419   381   369
XIN10B  1950   421   271   412   265   299   448   465   346   269   279
XIN10B  1960   252   378   449   360   500   517   477   376   396   290
XIN10B  1970   244   271   135     0    73   178   104   110   176   143
XIN10B  1980   159   255   197   286     1   242   117   130   145    94
XIN10B  1990   170   249   258   225   297   204   255   301   171   384
XIN10B  2000   482   543   336   182   225   371   260   271 -9999
XIN11A  1845  2187  2309  2054  1721  2122
XIN11A  1850  1972  2123  1357  1478  1377  1234  1314  1292  1771  1413
XIN11A  1860  1998  1670  1758  1567   969  1355  1439  1943  1760  2086
XIN11A  1870  2062  1736  1407  2674  2502  1387  1482  1407  1496  1100
XIN11A  1880   865  1503  1341  1833  1836  1213  1298  1647  1815  1936
XIN11A  1890  1492  2186  2334  2144  2770  2291  1929  2416  2928  1925
XIN11A  1900  2170  1728  1886  1615  1525  1329  1625  1913  1746  1913
XIN11A  1910   909  1107  1058   895   656   977  1264  1439  1205  1392
XIN11A  1920  1625  1790  3159  2583  2415  2202  1924  1756  1332  1690
XIN11A  1930  1248  1302  1523  1514  1087  1396   949   878   897  1512
XIN11A  1940  1560  1268  1407  1163  1077   840  1136  1168  1070  1453
XIN11A  1950  1408  1683  1719  1388  1166  1306  1262   989   602   912
XIN11A  1960   800   911   655   656   764   822   807   687   798  1127
XIN11A  1970  1187  1206   731   485   878   990   969  1087  1195  1034
XIN11A  1980   916  1214   590   372   366   466   951  1000   907   623
XIN11A  1990   812   715   745   856  1042  1054   953  1044   883   899
XIN11A  2000  1162  1630  1190   958  1237  1316   966   844 -9999
XIN12A  1765  3109  2675  2613  2171  3102
XIN12A  1770  2687  2368  1689  1777  2211  1915  1883  1682  2236  1473
XIN12A  1780  2089  3020  2722  2052  2235  2483  2034  3018  3123  1391
XIN12A  1790  2033  2516  2380  2365  1551  1226  1661  1206   706   620
XIN12A  1800   749  1172   998  1122   908  1234  1835  2111  2219  1866
XIN12A  1810  2445  1473  1272  1640  1980  1456  1012   792   711   933
XIN12A  1820   745  1546  1518  1414  1187  2356  1754   727  1054  1308
XIN12A  1830  1727  1012  1099  1350  1470  1730  1003   624   914  1102
XIN12A  1840  1064  1433  2195  1691  2107  2549  2241  1433  1339  1471
XIN12A  1850  1214  1369   993  1116   424   490   487   458   626   382
XIN12A  1860   677   703   724   682   503   810   992  1250  1405  1967
XIN12A  1870  1760  1844   932  1305   785   567   632   482   506   446
XIN12A  1880   336   354   423   385   417   309   367   496   443  1004
XIN12A  1890   644  1103  1212  1186  1388  1195   662   757   788   776
XIN12A  1900   862   810   798   701   721   650   546   625   604   739
XIN12A  1910   271   411   466   364   298   474   448   642   719   940
XIN12A  1920   959   926   937   871   754   502   446   474   537   454
XIN12A  1930   233   248   302   289   294   356    92   127   202   307
XIN12A  1940   428   382   493   450   448   255   399   650   693   683
XIN12A  1950   584   728  1053  1075   991  1200   844  1212   544   428
XIN12A  1960   304   406   305   358   396   388   439   472   391   326
XIN12A  1970   287   398   244     0   208   345   191   351   453   266
XIN12A  1980   405   473   436   488     0   258   183   183   157   125
XIN12A  1990   293   307   271   447   242   318   213   480   317   343
XIN12A  2000   510   358   287   338   402   337   278 -9999
XIN12B  1750  2186  2405  2951  3095  2611  1868  1935  1584  1854  2586
XIN12B  1760  3083  2550  2365  1808  1750  1421  1498  1537   984   795
XIN12B  1770   841   744   517   638   797   745   638   488   818   916
XIN12B  1780  1306  2198  2757  1881  2030  2941  2108  2373  2318  1157
XIN12B  1790  1975  2308  1993  2064  1825  1338  1685  1495   793   538
XIN12B  1800   678   945   843   817   744  1166  1795  2163  2083  2008
XIN12B  1810  2587  1564  1878  2123  2328  1703  1099   843   815  1057
XIN12B  1820  1048  2061  1614  1254  1124  1354  1397   778  1098  1378
XIN12B  1830  1688   900   791   927  1128   971   944   658   794   691
XIN12B  1840   610   774  1200   985  1197  1533  1177   985   778  1025
XIN12B  1850   837  1096   796  1267   995   816   810   661   831   509
XIN12B  1860   805   817   991  1010   606   916  1154  1425  1625  2317
XIN12B  1870  2363  2690  1461  1736  1218   941  1058   913   854   864
XIN12B  1880   727   933   967   644   868   528   551   713   837  1528
XIN12B  1890   757  1075  1178  1058   964   661   370   564   806   891
XIN12B  1900  1011   878  1365  1247  1152   967   905   826   894   860
XIN12B  1910   434   344   439   432   329   524   542   729   933  1550
XIN12B  1920  1232  1377  1450  1264  1101  1006   755   803   807   978
XIN12B  1930   686   629   592   710   855   505   289   320   378   472
XIN12B  1940   496   568   600   579   550   320   323   560   486   533
XIN12B  1950   578   907  1012   952   786   929   597   956   549   484
XIN12B  1960   407   488   453   432   429   452   504   507   443   548
XIN12B  1970   469   460   318    81   213   295   174   277   214   176
XIN12B  1980   270   343   342   475   285   285   235   309   401   444
XIN12B  1990   401   595   548   576   517   183   209   450   458   299
XIN12B  2000   374   557   510   460   455   576   694   426 -9999
XIN13A  1672  2222  2309  2618  2876  2944  2834  2348  2718
XIN13A  1680  3740  2318  3365  3173  2800  1889  2203  2279  2531  2238
XIN13A  1690  2723  2710  1811  2513  2280  2408  2348  2752  2836  1494
XIN13A  1700  2013  2029  2487  1683  2428  2035  1506  2205  2700  2322
XIN13A  1710  2247  2642  1988  2423  1655  1978  2313  2203  2182  1963
XIN13A  1720  1457  1075  1753  1387  1575  1611  1854  1825  1435  1370
XIN13A  1730  2039  2106  1461  1592  1535  1083   787  1692  1374  1200
XIN13A  1740  1629  1726  1741  1480  1401  1394  1751  1864  2001  1086
XIN13A  1750  1683  1522  1469  1154   939   531   941   614  1257  1183
XIN13A  1760  1291   824   608   947  1055   769   740   861   870   941
XIN13A  1770   956   665   577   723   651   532   502   318   515   411
XIN13A  1780   813   667   674   450   702   648   514   656   680   502
XIN13A  1790   765   708   565   797   576   595   623   620   506   241
XIN13A  1800   391   590   591   278   364   580   410   611   462   518
XIN13A  1810   550   242   424   407   432   346   265   168   264   200
XIN13A  1820   208   373   222   240   270   291   225    55   315   263
XIN13A  1830   310   201   216   281   277   267   204   233   272   207
XIN13A  1840   207   429   377   414   302   380   372   405   258   425
XIN13A  1850   305   372   287   297   243   286   388   219   471   262
XIN13A  1860   446   344   385   306   194   410   426   522   372   570
XIN13A  1870   536   434   320   552   486   318   373   449   305   219
XIN13A  1880   242   366   285   361   449   263   298   427   339   376
XIN13A  1890   275   635   477   457   458   419   220   509   395   596
XIN13A  1900   471   401   446   396   471   401   272   292   432   484
XIN13A  1910    85   303   351   216   172   299   383   546   398   399
XIN13A  1920   324   429   527   555   489   424   560   448   430   419
XIN13A  1930   277   329   448   396   392   357   140   197   376   663
XIN13A  1940   535   447   349   404   307   281   474   422   368   363
XIN13A  1950   369   381   452   478   454   585   474   644   206   353
XIN13A  1960   297   517   319   444   404   492   363   373   320   173
XIN13A  1970   303   393   221    53   281   349   290   410   481   296
XIN13A  1980   286   456   350   266    59   247   260   264   250   308
XIN13A  1990   393   397   467   415   368   265   348   379   168   342
XIN13A  2000   400   417   411   315   404   402   285   213 -9999
XIN13B  1663  1597  1719  1882   540   828  1064  1487
XIN13B  1670  1573  2122  2087  2172  2255  2467  2643  2398  1849  2747
XIN13B  1680  3381  2030  2842  2154  1887  1832  1741  1843  2186  1922
XIN13B  1690  2993  3928  2361  2129  2173  2289  2242  2370  2760  1250
XIN13B  1700  1275  1140  1617  1516  2430  2125  2553  2427  1623  1322
XIN13B  1710  1307  1546  1879  2363  1429  1746  1997  2255  1954  1811
XIN13B  1720  1471  1085  2118  2111  1793  1836  1766  1647  1548  1710
XIN13B  1730  1894  1487   913  1211  1777  1591   859  1997  1638  1313
XIN13B  1740  1292   860  1287  2044  2422  1821  3066  2538  1946  1344
XIN13B  1750  1619  1568  1601  1745  1072   921  1012   670  1032  1353
XIN13B  1760  1522  1491  1129  1350  1646  1365  1082  1253  1052  1043
XIN13B  1770   989   953  1128  1149   918   741   732   519   585   566
XIN13B  1780   916   962   830   480   661   752   524  1056  1018   660
XIN13B  1790  1075   671   625  1026  1031  1027   928   872   613   353
XIN13B  1800   614   722   697   529   542   620   609   753   669   632
XIN13B  1810   738   291   467   502   638   430   403   160   438   372
XIN13B  1820   411   582   399   421   417   471   294   116   463   408
XIN13B  1830   490   224   274   406   433   313   290   217   266   210
XIN13B  1840   127   482   469   431   332   597   421   549   328   553
XIN13B  1850   460   572   438   498   431   400   363   331   432   191
XIN13B  1860   522   359   339   356   225   358   313   376   404   426
XIN13B  1870   385   355   306   433   434   311   410   271   349   242
XIN13B  1880   265   222   311   450   381   269   340   642   385   413
XIN13B  1890   415   625   644   603   590   573   356   649   731   711
XIN13B  1900   585   570   500   443  1068  1017  1742  1016  1080  1041
XIN13B  1910   266   550   738   407   264   372   508   649   615   551
XIN13B  1920   447   554   642   998   740   710   469   681   691   536
XIN13B  1930   409   437   606   582   581   643   278   187   420   736
XIN13B  1940   674   588   398   478   432   410   488   528   500   529
XIN13B  1950   568   650   755   727   839   964   697   648   398   530
XIN13B  1960   407   589   391   475   509   501   617   466   472   483
XIN13B  1970   470   555   413   112   390   445   314   371   454   378
XIN13B  1980   361   534   339   342   245   372   296   323   549   421
XIN13B  1990   664   914   798  1025   938   723   818   749   548   746
XIN13B  2000   951   977   860   717   923  1280   990   675 -9999
XIN14A  1780  2063  2257  1941  1677  1755  2063  1725  2038  2238  1027
XIN14A  1790  2017  1719  1217  1780  2244  1436  2043  1750  1190  1093
XIN14A  1800  1376  2023  1467  1727  1363  1174  1335  1386  2002  2305
XIN14A  1810  2940  2529  2761  2142  2115  1188   906   906  1280  1463
XIN14A  1820  1205  2083  2681  2747  1676  1301  1512  1271  1236  1003
XIN14A  1830  1464  1306  1412  1528  1364  1306  1126  1181  1372  1138
XIN14A  1840   883  1263  1453  1462  1818  2397  2280  2092  1985  2129
XIN14A  1850  2080  1865  1217  1217  1167  1141  1195  1130  1226   822
XIN14A  1860  1457  1829  1940  1183   724   992  1133  1259  1098  1382
XIN14A  1870  1043   737   407  1315   958   972   681   455   665   743
XIN14A  1880   542   468   668   520   546   420   396   471   393   566
XIN14A  1890   479   249   248   205   309   355   189   197   413   436
XIN14A  1900   620   589   562   710   846   747   545   665  1061  1189
XIN14A  1910   695   796   902   729   477   796  1052  1211  1291  1121
XIN14A  1920   859  1231  1592  1909  1713  1727  1743  1514  1268  1186
XIN14A  1930   621   704   820  1005   736  1035   604   410   637   506
XIN14A  1940   549   507   467   430   471   403   462   507   494   568
XIN14A  1950   461   530   501   625   543   534   632   593   419   377
XIN14A  1960   326   382   373   406   426   524   484   463   433   410
XIN14A  1970   455   499   423   333   423   430   350   581   529   321
XIN14A  1980   444   546   373   391   372   481   272   475   614   401
XIN14A  1990   978  1777  1775  2547  2050  1486  1881  1693  1377  1256
XIN14A  2000  1310  1222   942   642   645   805   580   713 -9999
XIN14B  1772  1871  2111  1694  1485  1779  1588  1900  1436
XIN14B  1780  2097  2142  1642  1766  2021  2076  1747  2073  2257  1036
XIN14B  1790  2104  1799  1221  1907  2287  1420  2042  1814  1301  1136
XIN14B  1800  1464  2147  1559  1688  1495  1250  1549  1582  2189  2376
XIN14B  1810  3080  2544  2852  2280  2027  1221  1034   946  1241  1679
XIN14B  1820  1459  2062  2412  2588  1816  1472  1424  1330  1431  1255
XIN14B  1830  1394  1210   955  1073  1864  2300  1935  1432  1890  1270
XIN14B  1840   675   884  1477  1656  2267  3024  2653  2254  1798  2513
XIN14B  1850  2066  2036  1401  1533  1259  1228  1348  1289  1375   731
XIN14B  1860  1268  1523  1785  1628   761  1018  1271  1180  1138  1511
XIN14B  1870  1292  1164   750  1120   825   656   877   725   667   580
XIN14B  1880   500   613   468   571   565   520   543   576   505   702
XIN14B  1890   398   315   362   354   476   600   376   391   660   659
XIN14B  1900   752   841   677   788   986   952  1003  1046  1352  1330
XIN14B  1910   696   771   704   631   472   864   983  1127  1188  1114
XIN14B  1920   796  1094  1311  1726  1343  1403  1215  1214  1281  1182
XIN14B  1930   655   441   525   739   656  1003   589   431   657   475
XIN14B  1940   516   474   413   375   385   281   383   423   467   505
XIN14B  1950   417   548   496   630   561   570   760   928   762  1079
XIN14B  1960  1056  1088  1065   982   815   808   692   568   476   447
XIN14B  1970   476   642   488   381   484   500   399   520   473   317
XIN14B  1980   520   567   399   380   395   616   436   629   766   496
XIN14B  1990   841  1089  1093  1806  1254   820   989  1099   690   928
XIN14B  2000  1061  1234   908   771   625   695   787   681 -9999
XIN16A  1902  2012  2038  2524  2252  1589  1669  1876  2889
XIN16A  1910   875  1860  1631  1196  1208  2345  2082  2206  3299  3045
XIN16A  1920  2830  2251  3222  2924  3079  2418  2578  2710  2616  2341
XIN16A  1930  1026  1733  2032  2656  2024  2730  1492  1063  1147  3196
XIN16A  1940  3352  3061  3831  2637  1909  2172  3884  3914  2794  2925
XIN16A  1950  3477  3783  4330  4291  3615  2660  2674  2965  1790  1991
XIN16A  1960  1485  1913  2650  3874  3741  4548  4822  3739  2871  2191
XIN16A  1970  2585  3115  2115  1750  2161  3062  1988  3285  2527  1862
XIN16A  1980  2566  3077  2186  2453  1514  2348  1900  1634  2782  2660
XIN16A  1990  2924  3605  2772  3325  2379  2173  3895  3849  2899  3211
XIN16A  2000  3664  4109  2699  2350  1800  2710  1393  1195 -9999
XIN16B  1867   581   501   850
XIN16B  1870   882   919   876  1543  1063  1026  1186  1098  1062   869
XIN16B  1880   661   888   817   678   702   648   752   974  1384  1339
XIN16B  1890   774  1321   929   949   981   706   435   728   442   803
XIN16B  1900   625   563   592   632   840   636   351   842   718  1022
XIN16B  1910   422   721   722   609   524   615   807   977   962  1144
XIN16B  1920   856   794   612   740   848   790  1013  1337  1569  1692
XIN16B  1930  1328  1385  1528  1247  1215  1239  1078  1037  1148  1630
XIN16B  1940  2868  2806  3461  2540  1783  1661  3100  2863  2752  3607
XIN16B  1950  2855  3462  3095  3361  2944  2325  2744  3131  2011  2410
XIN16B  1960  1501  2452  2915  3047  3474  4893  4636  3194  2810  1911
XIN16B  1970  1841  2541  1727  1108  1333  1975  1320  2343  2263  2002
XIN16B  1980  2073  1865  1457  1900  1026  1693  1663  1588  2019  2436
XIN16B  1990  2267  3079  3916  3942  2767  2208  3229  2400  2131  1712
XIN16B  2000  1770  2095  1512  1375  1212  1825   971   598 -9999
XIN17A  1858  2816  2322
XIN17A  1860  4026  3661  3383  2585  2194  2925  2725  2712  2456  3172
XIN17A  1870  2295  2282  1707  2237  2515  1951  1986  1857  1508  1217
XIN17A  1880  1355  1243  1164  1158  1698  1598  1814  2358  2214  2399
XIN17A  1890  1601  2325  1937  1702  2080  1827  1383  1686  2167  2099
XIN17A  1900  2718  2168  1978  1764  2090  2250  2354  2108  2481  2742
XIN17A  1910   965  1557  1689  1193   945  1285  1547  2802  1708  2580
XIN17A  1920  2128  2189  2259  2145  1903  1677  1681  2298  2283  2111
XIN17A  1930  1284  1397  1741  1823  1819  1867  1481  1372  1695  2323
XIN17A  1940  2399  2371  2314  1855  1525  1430  1962  2050  2113  2486
XIN17A  1950  1400  1666  1482  2297  1931  1557  1516  1338   866  1068
XIN17A  1960  1053  1201   823   797   678   944   825   940   724   737
XIN17A  1970   576   848   578   309   455   535   510   558   591   426
XIN17A  1980   455   676   651   534   507   636   379   512   574   668
XIN17A  1990   628   764   805   606   747   526   525   593   529   636
XIN17A  2000   580   639   425   243    72 -9999
XIN17B  1838  1300  1683
XIN17B  1840  2110  2688  2762  2506  2194  2503  2355  2089  1404  2141
XIN17B  1850  2706  2881  2706  2593  2894  2644  3486  2597  2655  2277
XIN17B  1860  3643  3488  3456  2639  2257  3055  2810  2830  2849  3324
XIN17B  1870  2380  2510  1818  2406  2778  1917  2010  1824  1526  1438
XIN17B  1880  1422  1556  1149  1112  1901  1595  1829  2460  2164  2586
XIN17B  1890  2036  2667  2921  2171  2570  2143  1627  1906  2448  2615
XIN17B  1900  2517  1970  1878  1854  2238  1951  1763  2048  2267  2678
XIN17B  1910  1215  1850  2539  1450   939  1554  2342  2215  1992  2704
XIN17B  1920  1978  2124  2362  1831  2152  1776  1378  1641  1839  2346
XIN17B  1930  1236  1295  1685  2064  1776  1820  1256  1367  1353  1489
XIN17B  1940  1865  1967  1914  1679  1231  1100  1128  1912  1736  1845
XIN17B  1950  1645  1487  1388  2131  1697  1293  1587  1946   890   958
XIN17B  1960   656   915   605   596   806   807   583   691   580   522
XIN17B  1970   506   566   486   335   383   445   457   481   497   394
XIN17B  1980   449   590   537   484   438   475   339   498   533   514
XIN17B  1990   538   781   715   480   660   519   521   695   568   680
XIN17B  2000   895   827   737   296   287 -9999
XIN20A  1797   799   660   821
XIN20A  1800  1217  2758  3086  2208  1659  3615  5279  5959  5734  5352
XIN20A  1810  5047  3766  3668  3921  4089  2908  2463  1292  1844  1708
XIN20A  1820  1176  2132  2853  2133  2688  2657  2187  1318  1655  1461
XIN20A  1830  2072  1128  1088   968   994   980  1072   674  1115  1334
XIN20A  1840  1233  1493  1713  1379  1716  2489  2882  2601  2540  2920
XIN20A  1850  2208  1936   935  1474  1246  1366  1178   876  1120   520
XIN20A  1860   814   862  1789  1742   902  1050  1082  1144  1129  1670
XIN20A  1870  1575  1641  1041  1287  1503  1268  1699   923   693   881
XIN20A  1880  1065  1241   996   729   827   529   532   670   578  1028
XIN20A  1890   402   948   708   698   891   825   426   625   793   973
XIN20A  1900   836   828  1208  1018   752   679   788   617   894   957
XIN20A  1910   322   458   513   283   172   273   401   560   544   745
XIN20A  1920   437   434   621   883   932   828   899   711   715   770
XIN20A  1930   452   421   653   473   524   488   279   185   369   483
XIN20A  1940   596   466   486   480   381   375   473   403   294   417
XIN20A  1950   386   364   501   507   474   505   559   732   411   427
XIN20A  1960   339   498   506   745   757  1043  1161  1331  1278   980
XIN20A  1970   717   873   552   131   352   399   267   418   517   291
XIN20A  1980   437   531   433   423   274   464   379   320   384   375
XIN20A  1990   614   665   778   725   920   615   676   847   643   763
XIN20A  2000   851   876   599   382   488   834   738   460 -9999
XIN20B  1845  2076  1955  1804  1501  2197
XIN20B  1850  1560  1825  1427  1895  1528  1481  1206   986  1042   566
XIN20B  1860  1095  1455  1716  1415   649   773   762   716   782  1405
XIN20B  1870  1623  1865  1222  1819  1732   907  1129   944   638   616
XIN20B  1880   657   790   747   774   827   682   640   740   793  1449
XIN20B  1890   783  1034   935   684   936   742   304   642   856  1028
XIN20B  1900  1001   989  1552  1260  1179   992  1038   685  1346  1835
XIN20B  1910   701  1095  1244   718   408   827   898   982  1085  1194
XIN20B  1920   526   601   876   961   870  1026  1266  1402  1815  1686
XIN20B  1930  1154  1195  1726  1215  1401  1236   577   524  1000   968
XIN20B  1940   851   834   580   623   452   440   494   600   545   624
XIN20B  1950   566   687   788  1007   980   842   972  1559   798   777
XIN20B  1960   722   745   536   559   589   882   840   866   633   579
XIN20B  1970   592   658   453   140   352   367   340   427   470   280
XIN20B  1980   415   585   424   368   263   514   379   378   465   415
XIN20B  1990   519   648   675   878  1224   669   804   849   551   667
XIN20B  2000   915   859   679   641   745  1073  1027   708 -9999
XIN21A  1734  2087  1538  1307  1767  1871  1090
XIN21A  1740  1276  1629  1649  1520  1300  1021  1168  1193  1160   743
XIN21A  1750  1749  1162  1192  1032  1021   657   937   604   896  1147
XIN21A  1760  1270  1173   605   458   869   505   777   714   794   573
XIN21A  1770   676   560   547   473   588   703   544   347   482   650
XIN21A  1780   737   900  1070   921  1107  1413  1342  2390  1986  1720
XIN21A  1790  1889  1660  1317  1692  1714  1519  1284   980   694   423
XIN21A  1800   495   898  1086  1022  1040  1625  1488  1559  1438  1269
XIN21A  1810  1801   918  1471  1176  1378  1091   811   908   861   845
XIN21A  1820   600   837   521   663   470   460   670   484   647   920
XIN21A  1830  1412  1502  1125  1367  1206  1064   878   610   781   615
XIN21A  1840   467   658   794   605   778   799  1001  1124  1803  1858
XIN21A  1850  1339  1281   798   862   819   648   744   461   750   443
XIN21A  1860   641   723   838   692   350   630   844   934   885   925
XIN21A  1870   952   860   628   924   900   698   851   746   758   553
XIN21A  1880   465   633   452   704   839   588   694   907   764   930
XIN21A  1890   658  1036   645   744   955   755   637   823  1156  1200
XIN21A  1900  1265  1024  1217  1235  1260  1200   736   843   917  1272
XIN21A  1910   423   629   812   488   282   500   717   940  1027   889
XIN21A  1920   753   806  1352  1452  1148   960   936   840   881   897
XIN21A  1930   399   435   528   381   353   310   208   231   313   706
XIN21A  1940   728   610   746   521   481   407   595   611   587   971
XIN21A  1950   860   830   930  1070   957  1256  1126  1324   898   848
XIN21A  1960   559   780   641   817   790  1347  1360   889   750   817
XIN21A  1970   828   974   427   151   244   402   434   616   670   569
XIN21A  1980   660  1123   922   685   534   877   669   898  1065   840
XIN21A  1990  1275  1805  1161   806  1052   637   751  1028   599   896
XIN21A  2000  1137  1217   860   885   905  1039  1105   578 -9999
XIN21B  1765   729   613   691   558  1028
XIN21B  1770   830   595   642   741   819   957   637   391   674   817
XIN21B  1780  1476  1788  1928  1037  1148  2104  1673  2551  2095  1252
XIN21B  1790  1921  1602  1367  1743  1829  1570  1400  1155   789   481
XIN21B  1800   542   697   888   785   732  1265  1313  1589   988   809
XIN21B  1810  1091   772  1489  1321  1433  1254   990   973   824   757
XIN21B  1820   649   580   250  2352  1125   921   931   492   616   898
XIN21B  1830  1213  1095   841  1147  1267  1278  1147   708   932   792
XIN21B  1840   559   865  1087   907  1159  1394  1490  1180  1524  1882
XIN21B  1850  1588  1231   861   893   809   638   620   433   794   540
XIN21B  1860   714   711   695   572   297   488   497   608   542   649
XIN21B  1870   609   628   441   565   684   491   602   486   541   360
XIN21B  1880   297   511   355   489   595   378   470   644   564   640
XIN21B  1890   488   979   805   905  1189   901   691   828   975  1212
XIN21B  1900   988   838  1327  1093  1289   841   779   870   918  1653
XIN21B  1910   489   652   993   603   346   657   835  1044  1453  1115
XIN21B  1920   983  1007  1559  1598  1723  1775  1602  1555  1698  1405
XIN21B  1930   667   586   871   618   596   498   379   382   353   742
XIN21B  1940   927   809   814   699   601   581   872   816   916  1085
XIN21B  1950   855  1073  1198  1286  1123  1449  1225  1131   566   703
XIN21B  1960   493   905   609   921   845  1295  1116  1024  1043  1038
XIN21B  1970  1059  2039   853   343   606   932   722   920  1176   708
XIN21B  1980   719  1538   925   799   509   706   731  1038  1218   921
XIN21B  1990  1664  2016  1600  1452  1834  1263  1632  2045  2956  2483
XIN21B  2000  2751  2115  1338  1316  1507  1899  1575   908 -9999
XIN22A  1889  2017
XIN22A  1890  1332  2021  2297  1936  1787   751   642  1131   730   855
XIN22A  1900   547   446   420   705   545   459  1514  1427  1584  2080
XIN22A  1910   781  1312  1944  1383   627   834   808  1411  1919  2309
XIN22A  1920  1168  1563  1930  2177  1877  2604  2283  2073  2383  1802
XIN22A  1930   859   796  1037   961   927  1080   745   602   766  1011
XIN22A  1940  1072  1158   880   697   476   209   463   492   514   462
XIN22A  1950   586   640   707   807   753   790   620   288   644   440
XIN22A  1960   355   612   835   893  1260  1400  1020  1110   711   740
XIN22A  1970   795  1158   714   283   387   619   434   833   836   432
XIN22A  1980   480   739   732   919   636   674   618   640   596   612
XIN22A  1990   755  1038  1107  1086  1111   684   735  1007   655  1532
XIN22A  2000  2703  3167  1909  1589  2097  3768  2391  1395 -9999
XIN22B  1897   658   684   798
XIN22B  1900   577   536   616   792  1086   991  1608  1810  2966  2592
XIN22B  1910   761   941  2100  1622   767   982  1105  2110  2281  2160
XIN22B  1920  1070  1427  1705  1694  1150   957  1167  1201  1244  1132
XIN22B  1930   695   674   790   837   679   789   462   430   708  1095
XIN22B  1940  1223  1021   846   389   445   342   601   681   716   905
XIN22B  1950   713   718   755   972   978  1141   976  1431   872   590
XIN22B  1960   436   558   636   689   939   910  1241   965   696   535
XIN22B  1970   452   716   398   145   345   517   434   653   680   349
XIN22B  1980   421   790   683   811   375   559   442   447   646   643
XIN22B  1990   723  1306  1185  1113   928   526   502   656   506   528
XIN22B  2000   732   944   682   698   668  1048   838   576 -9999
XIN23A  1805  2298  2367  2972  2557  2454
XIN23A  1810  2903  1626  1745  2670  3535  2371  1644  1042  1486  1458
XIN23A  1820  1260  2540  1956  1551  1252  2193  2207  1491  1623  1987
XIN23A  1830  2809  1824  1693  1906  2110  1969  1325  1033  1165  1092
XIN23A  1840  1037  1375  2462  1815  1790  1973  2080  2175  2355  2848
XIN23A  1850  2609  2162  1464  1817  1225  1308  1405  1100  1405   898
XIN23A  1860  1524  1414  1657  1413   864  1115  1820  1783  1790  2122
XIN23A  1870  1939  1673  1245  1252  1220   870  1452  1226  1192  1209
XIN23A  1880  1066  1587  1013  1210  1159   691   579   831   811  1242
XIN23A  1890   876  1375  1618  1476  2032  1342   735   825  1214  1465
XIN23A  1900  1460   841  1172  1002  1110   997  1196   926  1180  1515
XIN23A  1910   492   758  1226  1134   659  1022  1341  2021  2033  2299
XIN23A  1920  1723  2049  1559  1237  1000   715  1166  1257  1213  1483
XIN23A  1930   984  1169  1176  1282  1277  1497  1073   758   739  1094
XIN23A  1940  1019  1481  1280  1217  1157   895  1056  1241  1023  1222
XIN23A  1950  1061  1070  1364  1274   998  1548  1643  1673   968  1055
XIN23A  1960   840   831   851   831   906   919   864   676   704   606
XIN23A  1970   601   708   562   352   337   557   538   527   690   555
XIN23A  1980   634   825   678   835   380   400   468   443   646   822
XIN23A  1990  1078  1299  1101  1322  1080   971  1043  1051   782  1280
XIN23A  2000  1608  1335  1100   879   778  1010  1014   707 -9999
XIN23B  1808  2646  2704
XIN23B  1810  2762  2110  2368  2467  2439  2346  1560   985  1202  1448
XIN23B  1820  1304  2365  2323  1698  1329  2845  2468  1314  1283  1476
XIN23B  1830  2304  1921  1761  2137  2469  2006  1554  1369  1826  1691
XIN23B  1840  1364  1865  2859  1984  1935  2012  1976  2403  2657  3060
XIN23B  1850  2487  2154  1273  1502  1112   886  1282  1033  1257   762
XIN23B  1860  1138  1210  1563  1455   700   756  1164  1266  1235  1390
XIN23B  1870  1242  1375  1099  1272  1289   988  1132   827   919  1106
XIN23B  1880  1205  1770  1150  1169  1198   768   799  1072   948  1449
XIN23B  1890   767  1244  1390  1411  1624  1074   577   650   750   862
XIN23B  1900   950   789  1159   989  1039   861   872   671   793  1090
XIN23B  1910   439   763   959   823   523   617   888  1434  1325  1227
XIN23B  1920  1050  1204  1114  1177  1194  1330  1122  1211  1271  1368
XIN23B  1930   916   936  1017  1096   994  1039   651   514   624   893
XIN23B  1940  1271  1199  1036  1037   988   712   831   890   818   835
XIN23B  1950   905   885   998   932   799   898   855  1149   769   893
XIN23B  1960   685   876   701   719   615   739   765   735   549   473
XIN23B  1970   542   655   418   251   222   448   337   434   426   335
XIN23B  1980   446   705   522   731   398   386   486   433   641   678
XIN23B  1990   679   920   925   979  1011   666   740   804   494   583
XIN23B  2000   673   632   631   419   472   511   552   470 -9999
XIN24A  1770  2366  2184  1746  2010  1820  2076  1586  1449  1117  1251
XIN24A  1780  1182  1322  1326  1036  1224  1257  1791  1970  1648  1704
XIN24A  1790  1519  1564  1387  1337  1440  1047  1828   989   771   802
XIN24A  1800   615   659   868   869   802   993   801   912   996   937
XIN24A  1810   973   675   884   802  1101   853   852   777  1158  1179
XIN24A  1820  1148  1671  1643  1943  2038  2168  2411  2255  1773  2004
XIN24A  1830  2131  1677  1682  1865  1477  1468  1306  1013  1165  1231
XIN24A  1840  1029  1207  1287  1159  1089  1753  1734  1615  1735  1329
XIN24A  1850  1155  1016  1168  1377  1312  1373  1451  1345  1657  1546
XIN24A  1860  1525  1509  1594  1697   982  1264  1529  1723  2038  2248
XIN24A  1870  1746  1522  1107  1542  1655  1370  2015  1918  1468  1331
XIN24A  1880  1715  1457  1085  1043   854   753   856   971   893   932
XIN24A  1890  1110   921   896   741   949   990   691   849   997  1130
XIN24A  1900  1019   998   849   783  1102   990  1017  1041  1208  1768
XIN24A  1910  1039  1261  1203  1018   680   940  1151  1302  1178  1342
XIN24A  1920   982  1079  1305  1295   840  1142   918  1210  1255  1456
XIN24A  1930  1009  1160  1498  1971  1587  1564  1114  1238  1639  1613
XIN24A  1940  1710  1637  1128   875   762   763   734   859   736   848
XIN24A  1950   789   840   780   823   616   693   748   854   541   680
XIN24A  1960   632   638   491   457   455   584   433   453   405   347
XIN24A  1970   392   619   478   472   460   512   530   658   618   489
XIN24A  1980   629   593   589   807 -9999
XIN24B  1862  1821  2159  1097  2041  2531  3011  2939  2813
XIN24B  1870  1739  1300   786   986  1077   984  1583  1556  1353  1249
XIN24B  1880  1227  1024   981   952   763   988   926   866   861  1027
XIN24B  1890   680  1348  1139  1233  1113  1342  1255  1411  2309  2381
XIN24B  1900  2659  1955  1558  1994  2206  1754  1892  2164  2426  2027
XIN24B  1910  1039  1154   958   724   639   841  1160  1585  1651  1484
XIN24B  1920  1037  1246  1682  1659  1655  1288   935  1203  1363  1230
XIN24B  1930   688   902  1175  1685  1446  1368   802   762  1031  1202
XIN24B  1940  1089  1121  1247  1057   852   790   673   840   774   819
XIN24B  1950   739   937  1067   781   411   337   412  1031  1354  1218
XIN24B  1960  2065   706   476   491   555   792   556   392   339   347
XIN24B  1970   224   277   305   253   343   398   261   277   398   388
XIN24B  1980   432   409   535   663   386   650   386   399   318   307
XIN24B  1990   286   597   484   447   298   243   165   129   249   324
XIN24B  2000   329   562   461   371   390   604   602   637 -9999
XIN25A  1883   330   373   322   397   556   442   597
XIN25A  1890   421   414   501   535   514   663   516   761   723   931
XIN25A  1900   835   871   823   885  1075  1038   837   772   519   745
XIN25A  1910   340   422   386   495   470   598   715   933   977  1233
XIN25A  1920   819   658   847  1009  1045  1176   896   932   835   872
XIN25A  1930   821   767   583   742   728   669   512   428   506   579
XIN25A  1940   805   770  1008   929   847   770   953  1224  1068  1434
XIN25A  1950  1419  1336  1235  1536  1487  1676  2215  1953   853   569
XIN25A  1960   221   354   518   542   538   740   813   695   568   672
XIN25A  1970  1235   781   710     0   544   671   491   617   572   616
XIN25A  1980   686   919   848   898   651   913  1034  1276  1237  1040
XIN25A  1990  1415  1449  1105   957   834   504   780  1108  1220  1319
XIN25A  2000  1479  2335  1699  1204   960  1201   925   762 -9999
XIN25B  1917   675   763  1063
XIN25B  1920  1280   935   770   805   809   928   705  1204  1284  1348
XIN25B  1930   906   960   827   914   998  1238   700   582   718   742
XIN25B  1940  1001  1014   936   995   924   721   728   920   752  1164
XIN25B  1950  1308  1200  1358  2023  2117  1924  1601  1788   831   717
XIN25B  1960   376   303   513   718   730   960  1182   734   581   464
XIN25B  1970   419   465   391   279   237   572   316   472   424   376
XIN25B  1980   374   508   491   550   410   664   487   562   507   451
XIN25B  1990   545   683   594   497   388   293   528   760   662   908
XIN25B  2000  1230  1315  1096   740   779   910   931   716 -9999
