# Supplementary material for: Climate-Driven Synchronized Growth of Alpine Trees in the Southeast Tibetan Plateau
Source: PLoS One. 2016 Jun 3;11(6):e0156126. doi: 10.1371/journal.pone.0156126 (PMC4892591; doi:10.1371/journal.pone.0156126)
Supplement: S1 Data — (ZIP) [file pone.0156126.s001.zip › S1_Data/chin022/chin022.txt_crns]

XINIPL 1 Xinlong County                                      PCLI                 raw
XINIPL 2 China        Likiang spruce    3300M  3052 10017    __    1663 2007      raw
XINIPL 3 Jinbao Li   Keyan Fang   Yang Tao   Edward Cook                          raw
chin0216639990  09990  09990  01597  11719  11882  1 540  1 828  11064  11487  1  raw
chin0216701573  12122  12155  22241  22437  22672  22794  22616  22099  22733  2  raw
chin0216803560  22174  23104  22664  22344  21861  21972  22061  22359  22080  2  raw
chin0216902858  23319  22086  22321  22227  22349  22295  22561  22798  21372  2  raw
chin0217001644  21585  21617  31516  32428  32035  31506  32205  31623  31513  4  raw
chin0217101397  41604  51835  51958  51364  51705  51543  51531  51628  51698  6  raw
chin0217201431  61219  61715  61496  61486  61455  61708  61685  61394  61502  6  raw
chin0217301742  61762  61292  61567  61769  71437  7 943  71680  71500  71232  7  raw
chin0217401290  71667  71601  71581  71323  71282  71802  71520  71384  71019  7  raw
chin0217501580  81596  81498  81567  81139  8 929  8 974  8 658  81363  81548  8  raw
chin0217601616  81380  81255  81476  81670  81472 101253 101295 101177 101340 11  raw
chin0217701273 121115 121130 131228 131227 131025 131016 13 776 13 970 13 920 13  raw
chin0217801350 141461 141507 141186 151488 171714 171552 172051 171957 171124 17  raw
chin0217901936 171504 171303 171615 171581 181285 181459 181192 19 795 20 652 20  raw
chin021800 831 201324 201124 20 858 20 856 201208 211331 211496 211514 221527 22  raw
chin0218101806 231172 231474 231648 231804 231206 23 903 23 740 23 933 231074 23  raw
chin021820 951 231620 231428 231341 231196 231384 241317 24 843 241147 241136 24  raw
chin0218301486 241134 241086 241208 251392 261487 261109 26 880 261042 271058 27  raw
chin021840 812 271140 271425 271374 271404 271736 301698 301570 301460 301757 30  raw
chin0218501476 301489 301000 311162 31 991 31 954 31 995 31 850 311035 32 595 32  raw
chin021860 993 321058 321271 341142 34 651 34 873 341014 341167 351141 351438 35  raw
chin0218701273 351182 35 826 351194 36 953 36 796 361061 36 938 36 898 37 826 37  raw
chin021880 756 37 926 37 767 37 805 38 897 38 668 38 742 38 883 38 790 381120 39  raw
chin021890 757 391224 391105 391046 391244 39 927 39 557 39 800 40 977 401153 40  raw
chin0219001137 40 902 401047 411013 411118 41 940 41 954 41 856 41 995 411234 41  raw
chin021910 479 41 706 41 858 41 679 41 446 41 667 41 854 411169 411175 411155 41  raw
chin021920 857 41 983 411206 411323 411177 411159 411065 411150 411161 411186 41  raw
chin021930 713 41 751 41 931 41 946 41 881 41 903 41 567 41 469 41 607 41 837 41  raw
chin021940 973 41 921 41 810 41 711 41 551 41 516 41 651 41 707 41 669 41 806 41  raw
chin021950 722 41 754 41 856 41 956 41 825 41 906 41 848 411051 41 616 41 638 41  raw
chin021960 497 41 625 41 513 41 551 41 601 41 764 41 649 41 625 41 532 41 491 41  raw
chin021970 490 41 602 41 414 41 201 41 355 41 448 41 393 41 517 41 524 41 384 41  raw
chin021980 459 41 621 41 539 41 544 41 344 40 489 40 378 40 417 40 542 40 486 40  raw
chin021990 666 40 828 40 767 40 696 40 734 40 503 40 588 40 688 40 506 40 659 40  raw
chin022000 763 40 790 40 653 40 524 40 535 40 743 38 659 38 524 369990  09990  0  raw
XINIPL 1 Xinlong County                                      PCLI                 std
XINIPL 2 China        Likiang spruce    3300M  3052 10017    __    1663 2007      std
XINIPL 3 Jinbao Li   Keyan Fang   Yang Tao   Edward Cook                          std
chin0216639990  09990  09990  0 720  1 777  1 854  1 246  1 379  1 488  1 685  1  std
chin021670 727  1 985  1 889  2 930  21012  21115  21176  21103  2 887  21177  2  std
chin0216801533  2 940  21347  21150  21018  2 828  2 874  2 921  21063  2 944  2  std
chin0216901319  21561  2 982  21080  21048  21113  21095  21225  21354  2 665  2  std
chin021700 794  2 768  2 938  3 789  31149  3 972  3 726  31073  3 891  3 806  4  std
chin021710 761  4 946  51017  51206  5 813  5 999  5 955  5 950  5 945  51094  6  std
chin021720 816  6 795  61110  6 925  6 939  6 919  61107  61067  6 867  61007  6  std
chin0217301106  61176  6 869  61081  61144  71063  7 654  71154  71039  7 863  7  std
chin0217401015  71121  71215  71260  71162  7 963  71270  71129  71003  7 774  7  std
chin0217501123  81169  81187  81186  8 968  8 711  8 930  8 684  81096  81163  8  std
chin0217601259  81132  8 987  81199  81376  81124 10 976 101016 10 960 101100 11  std
chin0217701054 12 886 12 855 13 947 13 940 13 820 13 789 13 609 13 779 13 702 13  std
chin0217801013 141062 141129 14 825 151026 171171 171053 171395 171331 17 754 17  std
chin0217901308 171136 171012 171215 171154 18 975 181079 18 927 19 618 20 469 20  std
chin021800 600 20 916 20 849 20 683 20 643 20 894 21 987 211168 211080 221040 22  std
chin0218101248 23 775 231038 231164 231305 23 997 23 738 23 557 23 775 23 847 23  std
chin021820 753 231246 231002 23 877 23 903 231075 24 985 24 578 24 915 24 906 24  std
chin0218301177 24 901 24 872 241036 251084 261118 26 909 26 712 26 855 27 805 27  std
chin021840 660 27 951 271141 271079 271064 271299 301304 301242 301143 301415 30  std
chin0218501186 301226 30 866 311004 31 897 31 854 31 908 31 771 31 969 32 578 32  std
chin0218601012 32 932 321059 34 982 34 591 34 871 34 939 341059 351019 351271 35  std
chin0218701085 351049 35 775 351162 361044 36 815 361028 36 925 36 881 37 787 37  std
chin021880 705 37 868 37 753 37 811 38 880 38 685 38 777 381014 38 896 381139 39  std
chin021890 815 391260 391154 391091 391256 391031 39 621 39 917 401117 401216 40  std
chin0219001218 40 991 401097 411087 411194 41 973 41 912 41 883 411004 411246 41  std
chin021910 477 41 752 41 895 41 686 41 466 41 734 41 903 411196 411213 411279 41  std
chin021920 930 411052 411312 411438 411275 411259 411182 411265 411259 411293 41  std
chin021930 790 41 825 411073 411064 41 974 411031 41 618 41 487 41 729 411034 41  std
chin0219401214 411149 411063 41 999 41 852 41 696 41 897 411036 41 964 411125 41  std
chin0219501031 411110 411207 411300 411162 411226 411247 411383 41 825 41 906 41  std
chin021960 671 41 913 41 773 41 857 41 914 411201 411025 41 987 41 842 41 751 41  std
chin021970 781 41 976 41 652 41 307 41 611 41 784 41 620 41 890 41 950 41 654 41  std
chin021980 766 411072 41 888 41 941 41 529 40 813 40 647 40 727 40 950 40 828 40  std
chin0219901092 401396 401306 401192 401232 40 884 401071 401248 40 926 401150 40  std
chin0220001411 401478 401192 40 931 401036 401359 381121 38 783 369990  09990  0  std
XINIPL 1 Xinlong County                                      PCLI                 res
XINIPL 2 China        Likiang spruce    3300M  3052 10017    __    1663 2007      res
XINIPL 3 Jinbao Li   Keyan Fang   Yang Tao   Edward Cook                          res
chin0216639990  09990  09990  0 836  1 933  1 991  1 341  1 760  1 857  1 989  1  res
chin021670 928  11149  1 936  2 972  21041  21114  21129  21024  2 834  21218  2  res
chin0216801464  2 716  21332  21021  2 949  2 825  2 938  2 986  21108  2 927  2  res
chin0216901339  21428  2 705  21025  21019  21086  21045  21178  21263  2 509  2  res
chin021700 902  2 887  21095  3 792  31210  3 943  3 728  31057  31055  3 880  4  res
chin021710 916  41029  5 964  51148  5 747  51065  5 967  51049  5 973  5 995  6  res
chin021720 879  6 816  61132  6 910  6 941  6 944  61125  61038  6 839  61084  6  res
chin0217301128  61151  6 798  61119  61166  7 938  7 649  71269  71040  7 860  7  res
chin0217401090  71116  71142  71027  71014  7 852  71307  71006  7 897  7 728  7  res
chin0217501163  81186  81103  81088  8 927  8 689  81063  8 724  81237  81230  8  res
chin0217601226  8 913  8 885  81173  81299  8 997 10 906 101018 10 966 101120 11  res
chin021770 973 12 873 12 890 131023 13 953 13 837 13 863 13 722 13 986 13 848 13  res
chin0217801164 141091 141102 14 756 151060 171173 17 913 171363 171099 17 593 17  res
chin0217901394 171008 17 900 171205 171079 18 905 181065 18 878 19 680 20 697 20  res
chin021800 907 201131 20 924 20 785 20 795 201104 211075 211188 211025 22 986 22  res
chin0218101209 23 659 231092 231112 231207 23 818 23 740 23 728 231023 23 976 23  res
chin021820 851 231389 23 886 23 865 23 892 231108 24 946 24 568 241096 24 988 24  res
chin0218301215 24 825 24 890 241096 251076 261077 26 856 26 750 261019 27 907 27  res
chin021840 765 271132 271239 27 989 271003 271282 301118 301048 30 949 301310 30  res
chin021850 960 301072 30 744 311052 31 916 31 933 311012 31 823 311077 32 630 32  res
chin0218601211 32 973 321078 34 939 34 578 341081 341040 341103 35 970 351239 35  res
chin021870 996 35 986 35 737 351253 36 984 36 799 361135 36 949 36 916 37 868 37  res
chin021880 800 371026 37 840 37 952 381026 38 768 38 949 381159 38 905 381152 39  res
chin021890 767 391368 391051 39 985 391210 39 922 39 590 391095 401182 401165 40  res
chin0219001103 40 869 401067 411037 411138 41 898 41 893 41 929 411074 411220 41  res
chin021910 367 41 982 411065 41 750 41 618 411024 411089 411266 411144 411153 41  res
chin021920 790 411060 411257 411270 411031 411076 411023 411147 411116 411124 41  res
chin021930 613 41 910 411180 411036 41 927 411036 41 618 41 704 411015 411212 41  res
chin0219401204 411045 41 985 41 949 41 836 41 769 411070 411100 41 959 411136 41  res
chin021950 980 411083 411160 411196 411012 411131 411135 411229 41 601 41 950 41  res
chin021960 771 411083 41 852 41 966 41 984 411234 41 956 41 965 41 872 41 857 41  res
chin021970 898 411113 41 689 41 494 41 969 411046 41 790 411110 411041 41 696 41  res
chin021980 970 411223 41 890 41 992 41 607 401087 40 760 40 927 401091 40 881 40  res
chin0219901214 401352 401098 401029 401080 40 731 401092 401222 40 789 401144 40  res
chin0220001305 401300 40 897 40 794 401039 401315 38 925 38 732 369990  09990  0  res
XINIPL 1 Xinlong County                                      PCLI                 ars
XINIPL 2 China        Likiang spruce    3300M  3052 10017    __    1663 2007      ars
XINIPL 3 Jinbao Li   Keyan Fang   Yang Tao   Edward Cook                          ars
chin0216639990  09990  09990  0 787  1 819  1 894  1 286  1 364  1 504  1 715  1  ars
chin021670 772  11025  1 955  2 951  21018  21129  21206  21144  2 920  21177  2  ars
chin0216801568  21039  21359  21227  21082  2 876  2 872  2 919  21067  2 969  2  ars
chin0216901326  21615  21056  21061  21058  21124  21119  21249  21408  2 743  2  ars
chin021700 762  2 758  2 964  3 777  31089  3 997  3 731  3 911  31010  3 890  4  ars
chin021710 858  4 954  5 943  51120  5 819  5 968  5 954  51028  5 993  5 996  6  ars
chin021720 882  6 754  6 998  6 914  6 897  6 891  61068  61081  6 889  61026  6  ars
chin0217301147  61238  6 937  61088  61220  71067  7 691  71100  71101  7 921  7  ars
chin0217401051  71149  71230  71161  71109  7 918  71265  71160  7 992  7 728  7  ars
chin0217501015  81199  81219  81216  81053  8 724  8 913  8 680  81062  81269  8  ars
chin0217601382  81133  8 965  81158  81392  81222 101035 101043 10 994 101122 11  ars
chin0217701046 12 904 12 840 13 938 13 923 13 798 13 754 13 589 13 759 13 717 13  ars
chin0217801010 141102 141164 14 853 15 982 171168 171012 171375 171314 17 774 17  ars
chin0217901272 171166 17 998 171209 171201 181023 181082 18 929 19 645 20 502 20  ars
chin021800 632 20 929 20 888 20 727 20 646 20 910 211029 211209 211147 221073 22  ars
chin0218101255 23 807 23 989 231111 231273 23 976 23 731 23 581 23 792 23 864 23  ars
chin021820 779 231270 231042 23 893 23 836 231021 24 963 24 552 24 848 24 908 24  ars
chin0218301168 24 924 24 852 241017 251090 261132 26 935 26 718 26 865 27 836 27  ars
chin021840 678 27 956 271219 271117 271073 271328 301307 301225 301080 301359 30  ars
chin0218501166 301170 30 844 31 969 31 903 31 884 31 951 31 800 31 969 32 617 32  ars
chin0218601001 32 978 321070 34 984 34 573 34 846 34 958 341084 351022 351256 35  ars
chin0218701144 351072 35 782 351135 361065 36 840 361050 36 982 36 911 37 823 37  ars
chin021880 705 37 865 37 769 37 827 38 934 38 736 38 805 381054 38 940 381123 39  ars
chin021890 841 391283 391215 391110 391277 391082 39 641 39 898 401130 401243 40  ars
chin0219001244 401011 401077 411085 411190 411010 41 903 41 880 411011 411231 41  ars
chin021910 501 41 706 41 904 41 701 41 455 41 722 41 937 411235 411281 411316 41  ars
chin021920 972 411049 411289 411437 411282 411239 411162 411243 411257 411273 41  ars
chin021930 771 41 786 411064 411077 41 975 411027 41 638 41 505 41 741 411072 41  ars
chin0219401249 411189 411096 411008 41 845 41 687 41 898 411048 41 990 411135 41  ars
chin0219501060 411122 411233 411331 411202 411250 411280 411390 41 825 41 856 41  ars
chin021960 695 41 917 41 810 41 864 41 912 411190 411067 411007 41 880 41 794 41  ars
chin021970 787 41 998 41 692 41 326 41 595 41 823 41 696 41 943 411013 41 708 41  ars
chin021980 810 411121 41 963 41 976 41 598 40 866 40 690 40 758 40 960 40 863 40  ars
chin0219901142 401437 401348 401229 401213 40 855 401015 401236 40 926 401107 40  ars
chin0220001370 401512 401189 40 905 40 991 401314 381106 38 796 369990  09990  0  ars
