# Supplementary material for: Climate-Driven Synchronized Growth of Alpine Trees in the Southeast Tibetan Plateau
Source: PLoS One. 2016 Jun 3;11(6):e0156126. doi: 10.1371/journal.pone.0156126 (PMC4892591; doi:10.1371/journal.pone.0156126)
Supplement: S1 Data — (ZIP) [file pone.0156126.s001.zip › S1_Data/chin022/chin022.txt_errs]

XINIPL 1 Xinlong County                                      PCLI                 raw
XINIPL 2 China        Likiang spruce    3300M  3052 10017    __    1663 2007      raw
XINIPL 3 Jinbao Li   Keyan Fang   Yang Tao   Edward Cook                          raw
chin0216639990  09990  09990  0   0  1   0  1   0  1   0  1   0  1   0  1   0  1  err
chin021670   0  1   0  1  72  2  73  2 193  2 217  2 160  2 231  2 265  2  15  2  err
chin021680 190  2 153  2 277  2 540  2 484  2  30  2 245  2 231  2 183  2 168  2  err
chin021690 143  2 646  2 292  2 204  2  57  2  63  2  56  2 203  2  40  2 129  2  err
chin021700 391  2 471  2 584  3 145  3   2  3  78  3 858  3 192  3 722  3 375  4  err
chin021710 277  4 147  5  35  5 272  5 191  5 183  5 305  5 451  5 219  5 115  6  err
chin021720  75  6  83  6 138  6 171  6 149  6 171  6 143  6 134  6  51  6 109  6  err
chin021730 149  6 214  6 193  6 173  6 176  7 156  7  93  7 117  7 103  7  56  7  err
chin021740  30  7  60  7  92  7 152  7  53  7 200  7 320  7 254  7 191  7 148  7  err
chin021750 210  8 208  8 195  8 243  8 113  8 189  8  34  8  35  8 211  8 201  8  err
chin021760 154  8 216  8 244  8 210  8 216  8 250 10 180 10 179 10 175 10 199 11  err
chin021770 200 12 174 12 147 13 159 13 158 13 151 13 141 13 146 13 145 13 110 13  err
chin021780 149 14 200 14 190 14 155 15 155 17 215 17 173 17 221 17 209 17 126 17  err
chin021790  83 17 156 17  71 17 136 17 143 18  94 18 150 18 101 19  83 20  86 20  err
chin021800  97 20 193 20 126 20 122 20 112 20 131 21 160 21 162 21 174 22 197 22  err
chin021810 227 23 187 23 229 23 206 23 218 23 151 23 104 23  70 23  93 23 125 23  err
chin021820 109 23 200 23 220 23 177 23 155 23 172 24 180 24 128 24 128 24 138 24  err
chin021830 180 24 127 24 117 24 126 25 152 26 172 26 131 26 106 26 120 27 115 27  err
chin021840 103 27 133 27 179 27 158 27 162 27 168 30 169 30 149 30 150 30 172 30  err
chin021850 153 30 150 30  93 31 107 31  99 31 106 31  98 31  84 31  94 32  66 32  err
chin021860 102 32 116 32 136 34 116 34  58 34  70 34 109 34 122 35 124 35 141 35  err
chin021870 116 35 114 35  79 35 110 36  95 36  73 36  93 36  86 36  84 37  77 37  err
chin021880  82 37  89 37  61 37  64 38  77 38  66 38  71 38  86 38  76 38 107 39  err
chin021890  74 39 117 39 117 39 102 39 117 39  84 39  52 39  73 40 105 40 109 40  err
chin021900 116 40  74 40  91 41  90 41  86 41  76 41  93 41  88 41  99 41 117 41  err
chin021910  47 41  69 41  86 41  73 41  43 41  58 41  74 41 108 41 104 41 103 41  err
chin021920  76 41  89 41 111 41 117 41 106 41  99 41  88 41  88 41 100 41  99 41  err
chin021930  59 41  73 41  87 41 101 41  89 41  89 41  60 41  55 41  57 41  75 41  err
chin021940  99 41 105 41  87 41  74 41  59 41  60 41  60 41  69 41  58 41  81 41  err
chin021950  71 41  72 41  78 41  94 41  79 41  89 41  82 41 101 41  54 41  52 41  err
chin021960  46 41  43 41  39 41  37 41  37 41  51 41  49 41  45 41  37 41  43 41  err
chin021970  42 41  43 41  33 41  25 41  24 41  29 41  32 41  39 41  34 41  30 41  err
chin021980  28 41  40 41  38 41  36 41  37 40  37 40  32 40  41 40  48 40  44 40  err
chin021990  59 40  73 40  58 40  59 40  63 40  45 40  48 40  52 40  38 40  54 40  err
chin022000  58 40  56 40  48 40  49 40  40 40  58 38  54 38  41 369990  09990  0  err
XINIPL 1 Xinlong County                                      PCLI                 std
XINIPL 2 China        Likiang spruce    3300M  3052 10017    __    1663 2007      std
XINIPL 3 Jinbao Li   Keyan Fang   Yang Tao   Edward Cook                          std
chin0216639990  09990  09990  0   0  1   0  1   0  1   0  1   0  1   0  1   0  1  err
chin021670   0  1   0  1  88  2  91  2  50  2  50  2  79  2  38  2   5  2 146  2  err
chin021680  97  2  42  2  32  2 108  2 102  2  75  2  17  2   9  2  25  2  17  2  err
chin021690 193  2 444  2 226  2   3  2  66  2  66  2  66  2   4  2  89  2  11  2  err
chin021700 131  2 175  2  68  3  19  3  84  3 153  3 182  3 218  3  86  3  73  4  err
chin021710  16  4  55  5  60  5  87  5  34  5  37  5 130  5 115  5  59  5  84  6  err
chin021720  26  6 107  6  67  6  43  6  34  6  47  6  13  6  15  6  31  6  52  6  err
chin021730  62  6  81  6  78  6  68  6  61  7  48  7  62  7  69  7  66  7  12  7  err
chin021740  37  7 143  7  90  7  61  7  82  7  76  7 130  7 134  7 127  7  65  7  err
chin021750 102  8  58  8  77  8 100  8  81  8  74  8  58  8  62  8  97  8  60  8  err
chin021760  60  8 100  8 127  8 151  8 153  8 142 10  90 10  82 10 103 10 120 11  err
chin021770  93 12  96 12  79 13  90 13  85 13  64 13  72 13  65 13  65 13  41 13  err
chin021780  56 14  69 14  79 14  43 15  40 17  72 17  63 17  91 17  82 17  58 17  err
chin021790  66 17  61 17  61 17  52 17  54 18  55 18  39 18  40 19  37 20  31 20  err
chin021800  35 20  58 20  43 20  51 20  35 20  63 21  77 21  83 21  71 22  71 22  err
chin021810  87 23  67 23  75 23  60 23  59 23  49 23  37 23  31 23  40 23  51 23  err
chin021820  51 23  66 23  78 23  50 23  54 23  64 24  52 24  42 24  45 24  48 24  err
chin021830  58 24  58 24  57 24  64 25  67 26  70 26  48 26  39 26  43 27  37 27  err
chin021840  31 27  37 27  54 27  44 27  51 27  54 30  58 30  53 30  66 30  69 30  err
chin021850  58 30  40 30  26 31  39 31  36 31  31 31  30 31  31 31  36 32  29 32  err
chin021860  45 32  47 32  46 34  41 34  20 34  38 34  43 34  47 35  51 35  53 35  err
chin021870  37 35  47 35  33 35  58 36  47 36  33 36  45 36  49 36  38 37  44 37  err
chin021880  38 37  41 37  33 37  37 38  38 38  33 38  35 38  49 38  51 38  51 39  err
chin021890  34 39  61 39  52 39  52 39  55 39  39 39  30 39  43 40  56 40  52 40  err
chin021900  45 40  39 40  50 41  42 41  40 41  36 41  36 41  37 41  49 41  56 41  err
chin021910  24 41  32 41  45 41  30 41  18 41  29 41  30 41  40 41  48 41  49 41  err
chin021920  40 41  50 41  58 41  60 41  47 41  60 41  58 41  42 41  43 41  38 41  err
chin021930  28 41  30 41  49 41  47 41  49 41  46 41  34 41  28 41  40 41  46 41  err
chin021940  46 41  46 41  42 41  41 41  31 41  29 41  42 41  40 41  38 41  52 41  err
chin021950  38 41  41 41  45 41  46 41  51 41  63 41  51 41  66 41  35 41  38 41  err
chin021960  42 41  37 41  33 41  40 41  42 41  55 41  51 41  44 41  29 41  38 41  err
chin021970  37 41  32 41  22 41  33 41  28 41  28 41  32 41  44 41  43 41  35 41  err
chin021980  36 41  41 41  37 41  47 41  43 40  39 40  26 40  38 40  48 40  46 40  err
chin021990  44 40  54 40  51 40  49 40  49 40  43 40  54 40  51 40  40 40  56 40  err
chin022000  61 40  57 40  49 40  33 40  53 40  67 38  61 38  42 369990  09990  0  err
XINIPL 1 Xinlong County                                      PCLI                 res
XINIPL 2 China        Likiang spruce    3300M  3052 10017    __    1663 2007      res
XINIPL 3 Jinbao Li   Keyan Fang   Yang Tao   Edward Cook                          res
chin0216639990  09990  09990  0   0  1   0  1   0  1   0  1   0  1   0  1   0  1  err
chin021670   0  1   0  1  76  2  59  2  12  2  25  2  43  2  20  2  33  2 162  2  err
chin021680   5  2  61  2  18  2 158  2  59  2 128  2  37  2  15  2  40  2   0  2  err
chin021690 192  2 313  2  61  2 110  2  58  2  29  2  22  2  38  2  66  2  92  2  err
chin021700  89  2  84  2  65  3  45  3   0  3  47  3  56  3  85  3 221  3  43  4  err
chin021710  50  4  34  5  56  5 103  5  22  5  11  5 130  5  59  5   7  5  45  6  err
chin021720  62  6  50  6  19  6  43  6  22  6  32  6  36  6  19  6  36  6   6  6  err
chin021730  66  6  71  6  45  6  46  6  64  7  54  7  59  7  60  7  55  7   7  7  err
chin021740  37  7 109  7  25  7  19  7   3  7  50  7 105  7  71  7  22  7  44  7  err
chin021750  89  8  54  8  54  8  62  8  23  8  46  8  35  8  39  8  71  8  73  8  err
chin021760  54  8  63  8  83  8 123  8  79  8  68 10  34 10  33 10  60 10  76 11  err
chin021770  33 12  39 12  41 13  43 13  38 13  27 13  50 13  33 13  38 13  40 13  err
chin021780  46 14  63 14  59 14  39 15  16 17  58 17  41 17  66 17  39 17  54 17  err
chin021790  42 17  43 17  23 17  41 17  45 18  40 18  45 18  36 19  31 20  34 20  err
chin021800  25 20  46 20  36 20  45 20  21 20  55 21  53 21  42 21  49 22  38 22  err
chin021810  48 23  40 23  41 23  44 23  32 23  38 23  25 23  32 23  34 23  38 23  err
chin021820  22 23  48 23  54 23  42 23  48 23  53 24  38 24  39 24  44 24  43 24  err
chin021830  39 24  42 24  28 24  34 25  42 26  42 26  23 26  23 26  26 27  26 27  err
chin021840  24 27  28 27  45 27  33 27  40 27  40 30  24 30  38 30  35 30  37 30  err
chin021850  31 30  25 30  24 31  32 31  28 31  23 31  23 31  22 31  21 32  21 32  err
chin021860  35 32  31 32  24 34  28 34  20 34  29 34  34 34  28 35  24 35  29 35  err
chin021870  32 35  34 35  18 35  45 36  32 36  21 36  34 36  28 36  20 37  29 37  err
chin021880  18 37  30 37  25 37  27 38  25 38  21 38  21 38  30 38  33 38  28 39  err
chin021890  23 39  46 39  30 39  23 39  32 39  27 39  23 39  29 40  33 40  34 40  err
chin021900  28 40  27 40  38 41  19 41  24 41  24 41  36 41  33 41  36 41  29 41  err
chin021910  25 41  22 41  33 41  23 41  18 41  22 41  21 41  32 41  34 41  38 41  err
chin021920  33 41  29 41  35 41  40 41  24 41  37 41  33 41  27 41  19 41  25 41  err
chin021930  23 41  20 41  35 41  32 41  24 41  28 41  22 41  19 41  31 41  30 41  err
chin021940  30 41  32 41  34 41  23 41  20 41  22 41  29 41  25 41  18 41  32 41  err
chin021950  23 41  28 41  30 41  30 41  29 41  49 41  31 41  50 41  24 41  29 41  err
chin021960  32 41  23 41  31 41  21 41  16 41  37 41  34 41  28 41  18 41  28 41  err
chin021970  25 41  25 41  23 41  32 41  26 41  16 41  23 41  32 41  22 41  21 41  err
chin021980  24 41  28 41  24 41  36 41  42 40  33 40  22 40  30 40  31 40  27 40  err
chin021990  38 40  40 40  32 40  41 40  42 40  30 40  36 40  32 40  32 40  38 40  err
chin022000  40 40  47 40  28 40  38 40  41 40  45 38  35 38  36 369990  09990  0  err
XINIPL 1 Xinlong County                                      PCLI                 ars
XINIPL 2 China        Likiang spruce    3300M  3052 10017    __    1663 2007      ars
XINIPL 3 Jinbao Li   Keyan Fang   Yang Tao   Edward Cook                          ars
chin0216639990  09990  09990  0   0  1   0  1   0  1   0  1   0  1   0  1   0  1  err
chin021670   0  1   0  1  63  2  48  2  10  2  21  2  36  2  16  2  28  2 134  2  err
chin021680   4  2  51  2  15  2 131  2  49  2 106  2  30  2  13  2  33  2   0  2  err
chin021690 159  2 259  2  50  2  91  2  48  2  24  2  18  2  31  2  55  2  76  2  err
chin021700  73  2  70  2  53  3  38  3   0  3  39  3  47  3  71  3 183  3  35  4  err
chin021710  41  4  29  5  46  5  85  5  18  5   9  5 108  5  49  5   6  5  37  6  err
chin021720  52  6  41  6  16  6  35  6  18  6  27  6  30  6  15  6  30  6   5  6  err
chin021730  55  6  59  6  37  6  38  6  53  7  44  7  49  7  50  7  45  7   6  7  err
chin021740  31  7  90  7  21  7  16  7   2  7  41  7  87  7  59  7  18  7  37  7  err
chin021750  73  8  45  8  45  8  51  8  19  8  38  8  29  8  32  8  59  8  60  8  err
chin021760  45  8  52  8  69  8 101  8  65  8  56 10  28 10  28 10  50 10  63 11  err
chin021770  28 12  33 12  34 13  35 13  31 13  22 13  41 13  27 13  31 13  33 13  err
chin021780  38 14  52 14  49 14  32 15  13 17  48 17  34 17  55 17  32 17  45 17  err
chin021790  35 17  35 17  19 17  34 17  38 18  33 18  37 18  30 19  26 20  28 20  err
chin021800  20 20  38 20  30 20  37 20  18 20  45 21  44 21  35 21  41 22  31 22  err
chin021810  40 23  33 23  34 23  36 23  26 23  32 23  21 23  26 23  28 23  32 23  err
chin021820  18 23  39 23  45 23  35 23  40 23  44 24  32 24  33 24  36 24  36 24  err
chin021830  32 24  35 24  23 24  28 25  35 26  35 26  19 26  19 26  22 27  21 27  err
chin021840  20 27  23 27  38 27  28 27  33 27  33 30  20 30  32 30  29 30  31 30  err
chin021850  26 30  21 30  20 31  26 31  23 31  19 31  19 31  18 31  17 32  17 32  err
chin021860  29 32  26 32  20 34  23 34  16 34  24 34  28 34  23 35  20 35  24 35  err
chin021870  26 35  28 35  15 35  37 36  27 36  18 36  28 36  23 36  17 37  24 37  err
chin021880  15 37  25 37  21 37  22 38  21 38  17 38  18 38  25 38  27 38  23 39  err
chin021890  19 39  38 39  25 39  19 39  27 39  22 39  19 39  24 40  27 40  28 40  err
chin021900  23 40  22 40  31 41  16 41  20 41  20 41  30 41  28 41  30 41  24 41  err
chin021910  21 41  19 41  27 41  19 41  15 41  19 41  18 41  26 41  28 41  31 41  err
chin021920  27 41  24 41  29 41  33 41  20 41  30 41  27 41  22 41  16 41  21 41  err
chin021930  19 41  16 41  29 41  26 41  20 41  23 41  19 41  16 41  26 41  25 41  err
chin021940  25 41  26 41  28 41  19 41  16 41  18 41  24 41  21 41  15 41  26 41  err
chin021950  19 41  23 41  25 41  25 41  24 41  40 41  26 41  41 41  20 41  24 41  err
chin021960  26 41  19 41  25 41  17 41  14 41  30 41  28 41  23 41  15 41  23 41  err
chin021970  20 41  21 41  19 41  26 41  22 41  14 41  19 41  27 41  18 41  17 41  err
chin021980  20 41  24 41  20 41  30 41  34 40  28 40  18 40  24 40  26 40  23 40  err
chin021990  32 40  33 40  26 40  34 40  35 40  25 40  30 40  26 40  27 40  32 40  err
chin022000  33 40  39 40  23 40  31 40  34 40  38 38  29 38  30 369990  09990  0  err
