# Supplementary material for: Climate-Driven Synchronized Growth of Alpine Trees in the Southeast Tibetan Plateau
Source: PLoS One. 2016 Jun 3;11(6):e0156126. doi: 10.1371/journal.pone.0156126 (PMC4892591; doi:10.1371/journal.pone.0156126)
Supplement: S1 Data — (ZIP) [file pone.0156126.s001.zip › S1_Data/chin022/chin022.txt_out]

                        **********************************
                        **********************************
                        ***                            ***
                        ***      program ARSTAN40c     ***
                        ***                            ***
                        ***       creation date:       ***
                        ***           3/6/06           ***
                        ***                            ***
                        ***       programmed by:       ***
                        ***     Dr. Edward R. Cook     ***
                        ***       Paul J. Krusic       ***
                        ***    tree-ring laboratory    ***
                        ***  lamont-doherty earth obs  ***
                        ***    palisades, n.y. 10964   ***
                        *** drdendro@ldeo.columbia.edu ***
                        ***    pjk@ldeo.columbia.edu   ***
                        ***                            ***
                        **********************************
                        **********************************

 |==============================================================================|

 overall run title:                                                                                 

 file names file processed:       arstan.files                            
 data file processed:             chin022.txt                             
 log file processed:              chin022.txt_log                         

                       opt          plt
 tree-ring data type    1                !tucson ring-width format                         
 missing data in gap   -9            0   !missing values estimated (no plots)              
 data transformation    0            0   !no data transformation (no plots)                
 first detrending     -67      0     1   !1st-spline curve (pct n 50% cutoff)              
 second detrending      0      0     0   !2nd-no detrending performed                      
 robust detrending      1                !non-robust detrending methods used               
 interactive detrend    0                !no interactive detrending                        
 index calculation      1                !tree-ring indices or ratios (rt/gt)              
 ar modeling method     1            0   !non-robust autoregressive modeling               
 pooled ar order        0            0   !minimum aic pooled ar model order fit 
 series ar order        0                !pooled ar order fit to all series                
 mean chronology        2   0    0   0   !robust (biweight) mean chronology                
 stabilize variance     0                !no variance stabilization performed              
 common period years     1663 2007       !first and last years of common period            
 site-tree-core mask       sssttc        !site-tree-core separation mask                   
 running rbar              50   25   0   !running rbar window/overlap (no plots)           
 printout option        2                !summary & series statistics printed              
 core series save       0                !no individual core series saved                  
 summary plot displays  0                !no spaghetti and mean chronology plots           

 stand dynamics stuf    0            0   !no stand dynamics analyses done                  
 running mean window    0                !running mean window width                        
 percent growth change  0                !percent growth change threshold                  
 std error threshold    0                !standard error limit threshold                   

 |======================== raw data statistical analyses =======================|

 |------------------- tree-ring series read in for processing ------------------|

  data header lines:
  XINIPL 1 Xinlong County                                      PCLI                    
  XINIPL 2 China        Likiang spruce    3300M  3052 10017    __    1663 2007         
  XINIPL 3 Jinbao Li   Keyan Fang   Yang Tao   Edward Cook                             

 |------------ series gaps found based on any negative number found ------------|

        series      ident      results of scans for gaps or missing values

                            --- no gaps in data found ---

 |------------------ statistics of raw tree-ring measurements ------------------|

 series   ident   frst   last   year    mean   stdev   skew   kurt   sens   ac(1)
     1   XIN01A   1825   2007    183   0.671   0.391  1.153  4.275  0.281   0.879
     2   XIN01B   1862   2007    146   0.517   0.276  1.121  4.186  0.246   0.856
     3   XIN02A   1784   2007    224   0.873   0.412  1.632  6.359  0.240   0.771
     4   XIN02B   1798   2007    210   0.846   0.547  1.627  5.154  0.239   0.842
     5   XIN03A   1810   2007    198   1.055   0.486  0.586  3.138  0.255   0.806
     6   XIN03B   1845   2007    163   0.907   0.419  0.488  2.789  0.249   0.817
     7   XIN04A   1834   2007    174   1.492   0.736  0.554  3.011  0.243   0.822
     8   XIN04B   1833   2007    175   1.563   0.866  0.566  2.674  0.249   0.825
     9   XIN05A   1702   2007    306   0.532   0.317  1.388  4.428  0.223   0.898
    10   XIN05B   1719   2007    289   0.589   0.382  1.659  5.113  0.250   0.884
    11   XIN06A   1873   2007    135   1.366   0.653  0.543  2.512  0.239   0.799
    12   XIN06B   1878   2007    130   1.363   0.688  0.320  2.053  0.245   0.810
    13   XIN07A   1711   2006    296   0.841   0.549  0.466  1.998  0.284   0.897
    14   XIN07B   1709   2007    299   0.981   0.595  1.004  3.026  0.244   0.883
    15   XIN08A   1794   2007    214   1.318   1.037  0.646  2.569  0.377   0.890
    16   XIN08B   1783   2007    225   1.322   0.996  0.912  2.645  0.297   0.899
    17   XIN09A   1852   2007    156   0.606   0.215  0.411  2.942  0.252   0.641
    18   XIN10A   1769   2007    239   0.773   0.447  0.638  2.558  0.271   0.825
    19   XIN10B   1784   2007    224   0.722   0.441  0.944  3.557  0.278   0.853

 series   ident   frst   last   year    mean   stdev   skew   kurt   sens   ac(1)
    20   XIN11A   1845   2007    163   1.389   0.534  0.695  3.355  0.195   0.780
    21   XIN12A   1765   2006    242   0.974   0.724  1.110  3.407  0.281   0.871
    22   XIN12B   1750   2007    258   1.018   0.642  1.209  3.877  0.234   0.873
    23   XIN13A   1672   2007    336   0.816   0.765  1.547  4.255  0.272   0.933
    24   XIN13B   1663   2007    345   0.935   0.683  1.359  4.360  0.252   0.888
    25   XIN14A   1780   2007    228   1.073   0.626  0.731  2.720  0.219   0.872
    26   XIN14B   1772   2007    236   1.132   0.615  0.816  3.014  0.216   0.860
    27   XIN16A   1902   2007    106   2.595   0.844  0.293  2.782  0.255   0.586
    28   XIN16B   1867   2007    141   1.621   0.972  1.041  3.467  0.235   0.870
    29   XIN17A   1858   2004    147   1.567   0.796  0.259  2.617  0.199   0.848
    30   XIN17B   1838   2004    167   1.656   0.839  0.057  2.125  0.194   0.870
    31   XIN20A   1797   2007    211   1.132   1.018  2.568 10.123  0.263   0.926
    32   XIN20B   1845   2007    163   0.919   0.424  0.897  3.251  0.250   0.719
    33   XIN21A   1734   2007    274   0.911   0.379  0.868  3.842  0.248   0.724
    34   XIN21B   1765   2007    243   1.009   0.480  1.183  4.556  0.268   0.713
    35   XIN22A   1889   2007    119   1.098   0.663  1.450  4.937  0.299   0.754
    36   XIN22B   1897   2007    111   0.892   0.482  1.964  7.311  0.275   0.715
    37   XIN23A   1805   2007    203   1.317   0.572  0.997  4.046  0.220   0.768
    38   XIN23B   1808   2007    200   1.147   0.597  1.196  3.944  0.206   0.836
    39   XIN24A   1770   1983    214   1.184   0.455  0.447  2.610  0.159   0.841

 series   ident   frst   last   year    mean   stdev   skew   kurt   sens   ac(1)
    40   XIN24B   1862   2007    146   1.028   0.637  1.003  3.645  0.230   0.866
    41   XIN25A   1883   2007    125   0.849   0.383  1.215  5.349  0.236   0.788

       number of series read in:   41   from   1663  to   2007     345 years

 |---------------- summary of raw tree-ring series statistics ------------------|

                                year    mean   stdev   skew   kurt   sens   ac(1)
 arithmetic mean                 204   1.088   0.600  0.965  3.770  0.248   0.824
 standard deviation               62   0.385   0.207  0.510  1.536  0.036   0.075
 median (50th quantile)          203   1.018   0.595  0.944  3.407  0.248   0.842
 interquartile range              83   0.469   0.283  0.643  1.555  0.034   0.085
 minimum value                   106   0.517   0.215  0.057  1.998  0.159   0.586
 lower hinge (25th quantile)     156   0.849   0.441  0.566  2.720  0.234   0.788
 upper hinge (75th quantile)     239   1.318   0.724  1.209  4.275  0.268   0.873
 maximum value                   345   2.595   1.037  2.568 10.123  0.377   0.933

 |-------------------- all possible series rbar statistics ---------------------|

   total    mean   standard   standard  skewess   kurtosis   minimum   maximum
   corrs    rbar   deviation    error    coeff      coeff      corr      corr
    820    0.398     0.279      0.010   -0.629      2.909    -0.499     0.940

   minimum correlation: -0.499   series  XIN16B     and  XIN24B      141 years
   maximum correlation:  0.940   series  XIN17A     and  XIN17B      147 years

       percent of all possible correlations used (n>20 years):     100.00
       percent of all possible tree-ring years used in rbar:        48.55

 |======================= raw data common period analyses ======================|

 |----------------------- statistics of the common period ----------------------|

 series   ident   frst   last   year    mean   stdev   skew   kurt   sens   ac(1)
     1  XIN13B    1663   2007    345   0.935   0.683  1.359  4.360  0.252   0.885

              *** only one series found in common analysis period ***

 |--------------------------- running rbar statistics --------------------------|

    year   1720.  1745.  1770.  1795.  1820.  1845.  1870.  1895.  1920.  1945.
    corr      1.    15.    21.    66.   153.   253.   435.   595.   741.   820.
    rbar  0.442  0.308  0.371  0.526  0.339  0.389  0.441  0.360  0.426  0.371
    sdev  0.000  0.202  0.299  0.256  0.273  0.228  0.241  0.245  0.228  0.263
    serr  0.000  0.052  0.065  0.031  0.022  0.014  0.012  0.010  0.008  0.009
    eps   0.799  0.766  0.872  0.953  0.922  0.948  0.965  0.956  0.968  0.960
    nss     5.0    7.3   11.6   18.1   23.1   28.5   34.6   39.0   40.8   41.0

    year   1970.
    corr    780.
    rbar  0.419
    sdev  0.260
    serr  0.009
    eps   0.967
    nss    40.8

 |======================== raw data chronology statistics ======================|

 |----------------- robust mean raw data chronology statistics -----------------|

  first    last    total    mean    stdrd    skew    kurtosis    mean    serial
   year    year    years   index     dev     coeff     coeff     sens     corr
   1663    2007     345    1.211   0.552    1.071      4.629    0.186    0.850

  mean indices vs their standard deviations       robust mean efficiency results
      correlation    slope    intercept             # improved    # unimproved
        0.108        0.047      0.431                    169            176

 |---------------- robust mean efficiency gain and loss results ----------------|

   median      interquartile      minimum       lower       upper       maximum
    gain           range            gain        hinge       hinge         gain
    1.30            1.42            0.14         1.02        2.45         9.08

   median      interquartile      minimum       lower       upper       maximum
    loss           range            loss        hinge       hinge         loss
    0.93            0.12            0.00         0.88        1.00         1.00

 |--------------------- segment length summary statistics ----------------------|

   median      interquartile      minimum       lower       upper       maximum
   length          range           length       hinge       hinge        length
     203.            83.            106.         156.        239.          345.

 |----------- raw data chronology auto and partial autocorrelations ------------|

 lag           t-1    t-2    t-3    t-4    t-5    t-6    t-7    t-8    t-9   t-10
 acf         0.848  0.786  0.766  0.740  0.704  0.697  0.696  0.667  0.637  0.605
 pacf        0.848  0.240  0.212  0.097  0.019  0.109  0.100 -0.017 -0.026 -0.056
 95% c.l.    0.108  0.168  0.206  0.237  0.262  0.284  0.303  0.321  0.336  0.350

 |------------------ raw data chronology autoregressive model ------------------|

 ord    rsq    t-1    t-2    t-3    t-4    t-5    t-6    t-7    t-8    t-9   t-10
  4   0.754  0.567  0.095  0.168  0.091

 |================== detrended data curve fits and statistics ==================|

 |------------------------ results of first detrending -------------------------|

 |--------------- growth curve used for detrending tree-ring data --------------|
   option
     -5: variable span smoother         f(i) = variable span smooth
     -4: lowess robust smoother         f(i) = lowess robust smooth
     -3: median smoothing               f(i) = median sharp/smooth
    -2:  regional curve detrending      f(i) = one age-aligned curve
    -1:  first-differences              f(i) = y(i) - y(i-1)
     1:  neg expon curve, no = opt 4    f(i) = a*exp(-b*t(i)) + d    (d>0)
     2:  neg expon curve, no = opt 5    f(i) = a*exp(-b*t(i)) + d    (d>0)
     3:  neg expon curve  (general)     f(i) = a*exp(-b*t(i)) + d   (any d)
     4:  linear regression (any slope)  f(i) = +/-c*t(i) + d
     5:  linear regression (neg slope)  f(i) = -c*t(i) + d   
     6:  horizontal line through mean   f(i) = mean(y(i)) = d
     7:  hugershoff growth function     f(i) = a*t(i+p)**b * exp(-c*t(i+p)) + d
     8:  general exponential (b = 1)    f(i) = a*t(i+p)**b * exp(-c*t(i+p)) + d
    >9:  cubic smoothing spline         fixed 50 pct variance cutoff
   <-9:  cubic smoothing spline         pct n 50 pct variance cutoff

   (a, b, c are coefficients, d is intercept or asymptote, p is pith offset)

 series   ident     option       a           b           c           d         p
     1   XIN01A    -67  122         smoothing spline curve and window width
     2   XIN01B    -67   97         smoothing spline curve and window width
     3   XIN02A    -67  150         smoothing spline curve and window width
     4   XIN02B    -67  140         smoothing spline curve and window width
     5   XIN03A    -67  132         smoothing spline curve and window width
     6   XIN03B    -67  109         smoothing spline curve and window width
     7   XIN04A    -67  116         smoothing spline curve and window width
     8   XIN04B    -67  117         smoothing spline curve and window width
     9   XIN05A    -67  205         smoothing spline curve and window width
    10   XIN05B    -67  193         smoothing spline curve and window width
    11   XIN06A    -67   90         smoothing spline curve and window width
    12   XIN06B    -67   87         smoothing spline curve and window width
    13   XIN07A    -67  198         smoothing spline curve and window width
    14   XIN07B    -67  200         smoothing spline curve and window width
    15   XIN08A    -67  143         smoothing spline curve and window width
    16   XIN08B    -67  150         smoothing spline curve and window width
    17   XIN09A    -67  104         smoothing spline curve and window width
    18   XIN10A    -67  160         smoothing spline curve and window width
    19   XIN10B    -67  150         smoothing spline curve and window width

 series   ident     option       a           b           c           d         p
    20   XIN11A    -67  109         smoothing spline curve and window width
    21   XIN12A    -67  162         smoothing spline curve and window width
    22   XIN12B    -67  172         smoothing spline curve and window width
    23   XIN13A    -67  225         smoothing spline curve and window width
    24   XIN13B    -67  231         smoothing spline curve and window width
    25   XIN14A    -67  152         smoothing spline curve and window width
    26   XIN14B    -67  158         smoothing spline curve and window width
    27   XIN16A    -67   71         smoothing spline curve and window width
    28   XIN16B    -67   94         smoothing spline curve and window width
    29   XIN17A    -67   98         smoothing spline curve and window width
    30   XIN17B    -67  111         smoothing spline curve and window width
    31   XIN20A    -67  141         smoothing spline curve and window width
    32   XIN20B    -67  109         smoothing spline curve and window width
    33   XIN21A    -67  183         smoothing spline curve and window width
    34   XIN21B    -67  162         smoothing spline curve and window width
    35   XIN22A    -67   79         smoothing spline curve and window width
    36   XIN22B    -67   74         smoothing spline curve and window width
    37   XIN23A    -67  136         smoothing spline curve and window width
    38   XIN23B    -67  134         smoothing spline curve and window width
    39   XIN24A    -67  143         smoothing spline curve and window width

 series   ident     option       a           b           c           d         p
    40   XIN24B    -67   97         smoothing spline curve and window width
    41   XIN25A    -67   83         smoothing spline curve and window width

 |-------------------- statistics of single tree-ring series -------------------|

 series   ident   frst   last   year    mean   stdev   skew   kurt   sens   ac(1)
     1  XIN01A    1825   2007    183   0.994   0.334  0.023  3.088  0.280   0.584
     2  XIN01B    1862   2007    146   0.992   0.354 -0.178  3.922  0.244   0.697
     3  XIN02A    1784   2007    224   0.996   0.289  0.446  3.161  0.238   0.530
     4  XIN02B    1798   2007    210   0.997   0.298  0.412  3.194  0.237   0.527
     5  XIN03A    1810   2007    198   0.994   0.394  0.375  2.692  0.254   0.731
     6  XIN03B    1845   2007    163   0.992   0.357  0.282  2.657  0.248   0.701
     7  XIN04A    1834   2007    174   0.996   0.307  0.098  2.601  0.240   0.590
     8  XIN04B    1833   2007    175   0.997   0.394  0.819  4.117  0.248   0.687
     9  XIN05A    1702   2007    306   0.985   0.311  0.442  3.297  0.221   0.666
    10  XIN05B    1719   2007    289   0.997   0.315  0.392  3.466  0.249   0.595
    11  XIN06A    1873   2007    135   0.996   0.337  0.279  2.872  0.237   0.663
    12  XIN06B    1878   2007    130   0.997   0.348  0.310  2.308  0.243   0.650
    13  XIN07A    1711   2006    296   1.002   0.305  0.068  4.603  0.283   0.408
    14  XIN07B    1709   2007    299   0.995   0.288  0.247  3.209  0.244   0.508
    15  XIN08A    1794   2007    214   0.980   0.477  0.388  3.560  0.375   0.674
    16  XIN08B    1783   2007    225   0.996   0.434  0.411  3.278  0.296   0.698
    17  XIN09A    1852   2007    156   0.998   0.287  0.284  3.122  0.251   0.443
    18  XIN10A    1769   2007    239   0.998   0.358  0.566  3.134  0.270   0.565
    19  XIN10B    1784   2007    224   1.001   0.398  1.092  5.824  0.277   0.657

 series   ident   frst   last   year    mean   stdev   skew   kurt   sens   ac(1)
    20  XIN11A    1845   2007    163   0.997   0.279  0.541  3.943  0.194   0.616
    21  XIN12A    1765   2006    242   1.002   0.447  0.906  4.362  0.280   0.703
    22  XIN12B    1750   2007    258   1.001   0.406  0.763  3.761  0.233   0.734
    23  XIN13A    1672   2007    336   0.999   0.299  0.106  3.402  0.271   0.422
    24  XIN13B    1663   2007    345   0.988   0.373  1.718 11.194  0.251   0.616
    25  XIN14A    1780   2007    228   0.989   0.474  1.417  5.192  0.218   0.832
    26  XIN14B    1772   2007    236   0.995   0.378  0.875  3.674  0.215   0.749
    27  XIN16A    1902   2007    106   0.998   0.295 -0.018  2.449  0.252   0.482
    28  XIN16B    1867   2007    141   0.984   0.345  0.766  3.286  0.233   0.640
    29  XIN17A    1858   2004    147   1.001   0.292  0.237  2.883  0.197   0.613
    30  XIN17B    1838   2004    167   1.004   0.309  0.882  4.645  0.192   0.641
    31  XIN20A    1797   2007    211   0.998   0.414  0.854  3.863  0.261   0.727
    32  XIN20B    1845   2007    163   0.993   0.350  0.674  3.481  0.248   0.568
    33  XIN21A    1734   2007    274   0.999   0.377  0.542  3.208  0.247   0.685
    34  XIN21B    1765   2007    243   0.995   0.414  0.861  3.314  0.266   0.636
    35  XIN22A    1889   2007    119   0.983   0.439  0.741  2.841  0.295   0.651
    36  XIN22B    1897   2007    111   0.992   0.397  0.963  3.827  0.273   0.583
    37  XIN23A    1805   2007    203   0.998   0.310  0.502  3.137  0.219   0.623
    38  XIN23B    1808   2007    200   0.999   0.283  0.279  3.060  0.206   0.605
    39  XIN24A    1770   1983    214   0.995   0.294  0.705  3.046  0.158   0.738

 series   ident   frst   last   year    mean   stdev   skew   kurt   sens   ac(1)
    40  XIN24B    1862   2007    146   0.997   0.402  1.225  5.558  0.229   0.635
    41  XIN25A    1883   2007    125   0.993   0.370  0.893  4.977  0.234   0.715

 |---------------- summary of single tree-ring series statistics ---------------|

                                year    mean   stdev   skew   kurt   sens   ac(1)
 arithmetic mean                 204   0.995   0.354  0.566  3.737  0.247   0.629
 standard deviation               62   0.005   0.056  0.399  1.444  0.035   0.092
 median (50th quantile)          203   0.996   0.350  0.502  3.297  0.247   0.640
 interquartile range              83   0.005   0.092  0.572  0.834  0.033   0.112
 minimum value                   106   0.980   0.279 -0.178  2.308  0.158   0.408
 lower hinge (25th quantile)     156   0.993   0.305  0.282  3.088  0.233   0.584
 upper hinge (75th quantile)     239   0.998   0.397  0.854  3.922  0.266   0.697
 maximum value                   345   1.004   0.477  1.718 11.194  0.375   0.832

 |-------------------- all possible series rbar statistics ---------------------|

   total    mean   standard   standard  skewess   kurtosis   minimum   maximum
   corrs    rbar   deviation    error    coeff      coeff      corr      corr
    820    0.377     0.144      0.005   -0.384      3.389    -0.166     0.912

   minimum correlation: -0.166   series  XIN16B     and  XIN24B      141 years
   maximum correlation:  0.912   series  XIN03A     and  XIN03B      163 years

       percent of all possible correlations used (n>20 years):     100.00
       percent of all possible tree-ring years used in rbar:        48.55

 |==================== detrended data common period analyses ===================|

 |----------------------- statistics of the common period ----------------------|

 series   ident   frst   last   year    mean   stdev   skew   kurt   sens   ac(1)
     1  XIN13B    1663   2007    345   0.988   0.373  1.718 11.194  0.251   0.616

              *** only one series found in common analysis period ***

 |--------------------------- running rbar statistics --------------------------|

    year   1720.  1745.  1770.  1795.  1820.  1845.  1870.  1895.  1920.  1945.
    corr      1.    15.    21.    66.   153.   253.   435.   595.   741.   820.
    rbar  0.283  0.406  0.363  0.489  0.341  0.371  0.376  0.393  0.446  0.349
    sdev  0.260  0.203  0.249  0.219  0.214  0.219  0.227  0.224  0.203  0.231
    serr  0.000  0.052  0.054  0.027  0.017  0.014  0.011  0.009  0.007  0.008
    eps   0.663  0.834  0.868  0.945  0.923  0.944  0.954  0.962  0.970  0.957
    nss     5.0    7.3   11.6   18.1   23.1   28.5   34.6   39.0   40.8   41.0

    year   1970.
    corr    780.
    rbar  0.436
    sdev  0.231
    serr  0.008
    eps   0.969
    nss    40.8

 |======================== standard chronology statistics ======================|

 |----------------- robust mean standard chronology statistics -----------------|

  first    last    total    mean    stdrd    skew    kurtosis    mean    serial
   year    year    years   index     dev     coeff     coeff     sens     corr
   1663    2007     345    0.980   0.216   -0.258      3.184    0.189    0.495

  mean indices vs their standard deviations       robust mean efficiency results
      correlation    slope    intercept             # improved    # unimproved
        0.470        0.214      0.022                    142            203

 |---------------- robust mean efficiency gain and loss results ----------------|

   median      interquartile      minimum       lower       upper       maximum
    gain           range            gain        hinge       hinge         gain
    1.12            0.28            0.34         1.01        1.29         4.43

   median      interquartile      minimum       lower       upper       maximum
    loss           range            loss        hinge       hinge         loss
    0.93            0.11            0.00         0.89        1.00         1.00

 |----------- standard chronology auto and partial autocorrelations ------------|

 lag           t-1    t-2    t-3    t-4    t-5    t-6    t-7    t-8    t-9   t-10
 acf         0.494  0.289  0.226  0.179  0.088  0.059  0.004 -0.057 -0.083 -0.123
 pacf        0.494  0.060  0.082  0.038 -0.048  0.009 -0.054 -0.065 -0.037 -0.073
 95% c.l.    0.108  0.131  0.139  0.143  0.145  0.146  0.146  0.146  0.146  0.147

 |------------------ standard chronology autoregressive model ------------------|

 ord    rsq    t-1    t-2    t-3    t-4    t-5    t-6    t-7    t-8    t-9   t-10
  1   0.248  0.495

 |======================= pooled autoregression analysis =======================|

 pooled autocorrelations:

 lag     t= -1  t= -2  t= -3  t= -4  t= -5  t= -6  t= -7  t= -8  t= -9  t=-10
         0.562  0.321  0.235  0.197  0.121  0.074  0.003 -0.042 -0.061 -0.048

 yule-walker estimates of autoregression:

 order   t= -1  t= -2  t= -3  t= -4  t= -5  t= -6  t= -7  t= -8  t= -9  t=-10
    1    0.562
    2    0.557  0.008
    3    0.556 -0.033  0.074
    4    0.553 -0.031  0.045  0.052
    5    0.555 -0.030  0.044  0.072 -0.036
    6    0.555 -0.030  0.044  0.072 -0.036  0.000
    7    0.554 -0.032  0.049  0.075 -0.038  0.039 -0.070
    8    0.552 -0.031  0.048  0.078 -0.036  0.037 -0.049 -0.039
    9    0.551 -0.032  0.049  0.077 -0.035  0.038 -0.050 -0.026 -0.022
   10    0.551 -0.031  0.049  0.077 -0.034  0.038 -0.050 -0.026 -0.028  0.011

 last term in each row above equals the partial autocorrelation coefficient

 akaike information criterion:

      ar( 0)      ar( 1)      ar( 2)      ar( 3)      ar( 4)      ar( 5)  
     3308.59     3179.74     3181.71     3181.81     3182.87     3184.41

      ar( 6)      ar( 7)      ar( 8)      ar( 9)      ar(10)  
     3186.41     3186.69     3188.18     3190.01     3191.97

 selected autoregression order:   1

 ar order selection criterion: ipp=0  first-minimum aic selection

 the aic trace should be checked to see if ar order selection criterion <ipp>
 is adequate. e.g. if ar-orders of the first-minimum and the full-minimum aic
 are close, an arstan run with full-minimum aic order selection might be tried

 autoregression coefficients:

  t= -1   t= -2   t= -3   t= -4   t= -5   t= -6   t= -7   t= -8   t= -9   t=-10   
  0.562

 r-squared due to pooled autoregression:   31.57 pct
 variance inflation from autoregression:  146.12 pct

 impulse response function weights for this ar ( 1) process out to order 50:

  1.0000   0.562   0.316   0.177   0.100   0.056   0.031   0.018   0.010   0.006
  0.0031   0.002   0.001   0.001   0.000   0.000   0.000   0.000   0.000   0.000
  0.0000   0.000   0.000   0.000   0.000   0.000   0.000   0.000   0.000   0.000
  0.0000   0.000   0.000   0.000   0.000   0.000   0.000   0.000   0.000   0.000
  0.0000   0.000   0.000   0.000   0.000   0.000   0.000   0.000   0.000   0.000

 |================== individual series autoregression analyses =================|

 |---------------- individual series autoregressive coefficients ---------------|

     series    ident    order     rsq     t-1     t-2     t-3   .....    t-ip
         1   XIN01A       1     0.364   0.585
         2   XIN01B       1     0.516   0.717
         3   XIN02A       1     0.291   0.531
         4   XIN02B       1     0.280   0.528
         5   XIN03A       1     0.538   0.731
         6   XIN03B       1     0.515   0.706
         7   XIN04A       1     0.351   0.592
         8   XIN04B       1     0.477   0.688
         9   XIN05A       1     0.457   0.667
        10   XIN05B       1     0.369   0.597
        11   XIN06A       1     0.458   0.666
        12   XIN06B       1     0.449   0.654
        13   XIN07A       1     0.168   0.409
        14   XIN07B       1     0.265   0.510
        15   XIN08A       1     0.461   0.678
        16   XIN08B       1     0.491   0.698
        17   XIN09A       1     0.202   0.449
        18   XIN10A       1     0.353   0.567
        19   XIN10B       1     0.436   0.660

     series    ident    order     rsq     t-1     t-2     t-3   .....    t-ip
        20   XIN11A       1     0.382   0.618
        21   XIN12A       1     0.507   0.703
        22   XIN12B       1     0.540   0.735
        23   XIN13A       1     0.200   0.423
        24   XIN13B       1     0.390   0.617
        25   XIN14A       1     0.693   0.832
        26   XIN14B       1     0.562   0.749
        27   XIN16A       1     0.240   0.490
        28   XIN16B       1     0.430   0.650
        29   XIN17A       1     0.400   0.627
        30   XIN17B       1     0.419   0.647
        31   XIN20A       1     0.537   0.733
        32   XIN20B       1     0.326   0.570
        33   XIN21A       1     0.480   0.690
        34   XIN21B       1     0.415   0.638
        35   XIN22A       1     0.437   0.656
        36   XIN22B       1     0.375   0.586
        37   XIN23A       1     0.389   0.623
        38   XIN23B       1     0.367   0.606
        39   XIN24A       1     0.574   0.754

     series    ident    order     rsq     t-1     t-2     t-3   .....    t-ip
        40   XIN24B       1     0.421   0.648
        41   XIN25A       1     0.519   0.719

 |------------- summary statistics for autoregressive coefficients -------------|

                        order     rsq     t-1     t-2     t-3   .....    t-ip
   arithmetic mean        1     0.416   0.633
   standard deviation     0     0.112   0.093
   median                 1     0.421   0.648
   interquartile range    0     0.127   0.112
   minimum value          1     0.168   0.409
   lower hinge            1     0.364   0.586
   upper hinge            1     0.491   0.698
   maximum value          1     0.693   0.832

 |------------------- statistics of prewhitened tree-ring data -----------------|

 series   ident   frst   last   year    mean   stdev   skew   kurt   sens   ac(1)
     1  XIN01A    1825   2007    183   1.000   0.271 -0.038  4.380  0.333  -0.108
     2  XIN01B    1862   2007    146   1.000   0.247  0.005  3.364  0.293  -0.025
     3  XIN02A    1784   2007    224   1.000   0.245  0.266  3.200  0.295  -0.057
     4  XIN02B    1798   2007    210   1.000   0.253  0.389  3.105  0.281  -0.020
     5  XIN03A    1810   2007    198   1.000   0.269  0.034  3.263  0.323  -0.058
     6  XIN03B    1845   2007    163   1.000   0.252 -0.259  3.488  0.320  -0.133
     7  XIN04A    1834   2007    174   1.000   0.247  0.002  2.828  0.294  -0.002
     8  XIN04B    1833   2007    175   1.000   0.286  0.643  4.022  0.331  -0.062
     9  XIN05A    1702   2007    306   1.000   0.232  0.067  3.019  0.279  -0.100
    10  XIN05B    1719   2007    289   1.000   0.252  0.130  3.125  0.306  -0.083
    11  XIN06A    1873   2007    135   1.000   0.252 -0.138  3.575  0.279   0.107
    12  XIN06B    1878   2007    130   1.000   0.263 -0.172  3.478  0.296   0.130
    13  XIN07A    1711   2006    296   1.000   0.277  0.096  4.902  0.319  -0.015
    14  XIN07B    1709   2007    299   1.000   0.248  0.236  3.850  0.283  -0.041
    15  XIN08A    1794   2007    214   1.001   0.348  0.185  3.659  0.417  -0.031
    16  XIN08B    1783   2007    225   1.000   0.310  0.501  3.792  0.363  -0.059
    17  XIN09A    1852   2007    156   1.000   0.257  0.050  2.719  0.294  -0.010
    18  XIN10A    1769   2007    239   1.000   0.294  0.500  3.508  0.339  -0.119
    19  XIN10B    1784   2007    224   1.000   0.298  0.426  4.258  0.331  -0.018

 series   ident   frst   last   year    mean   stdev   skew   kurt   sens   ac(1)
    20  XIN11A    1845   2007    163   1.000   0.219  0.589  5.135  0.244   0.011
    21  XIN12A    1765   2006    242   1.001   0.314  0.167  4.154  0.360  -0.107
    22  XIN12B    1750   2007    258   1.000   0.276  0.293  3.679  0.298  -0.024
    23  XIN13A    1672   2007    336   1.000   0.271  0.113  3.952  0.318  -0.067
    24  XIN13B    1663   2007    345   1.000   0.292  1.238  9.790  0.313  -0.074
    25  XIN14A    1780   2007    228   1.000   0.263  0.708  4.756  0.276   0.017
    26  XIN14B    1772   2007    236   1.000   0.250  0.459  4.143  0.277  -0.029
    27  XIN16A    1902   2007    106   1.000   0.258 -0.116  2.897  0.302   0.017
    28  XIN16B    1867   2007    141   1.000   0.261  0.671  3.622  0.289  -0.067
    29  XIN17A    1858   2004    147   1.000   0.228  0.042  3.872  0.251  -0.050
    30  XIN17B    1838   2004    167   1.000   0.235  0.123  4.384  0.266  -0.028
    31  XIN20A    1797   2007    211   1.000   0.281 -0.083  3.018  0.337  -0.003
    32  XIN20B    1845   2007    163   1.000   0.288  0.352  3.763  0.317  -0.025
    33  XIN21A    1734   2007    274   1.000   0.272  0.415  4.205  0.312  -0.063
    34  XIN21B    1765   2007    243   1.000   0.318  1.086  7.373  0.327  -0.070
    35  XIN22A    1889   2007    119   1.000   0.331  0.265  2.992  0.359   0.065
    36  XIN22B    1897   2007    111   1.000   0.321  0.504  4.739  0.339   0.126
    37  XIN23A    1805   2007    203   1.000   0.242  0.214  3.054  0.275   0.012
    38  XIN23B    1808   2007    200   1.000   0.225  0.028  3.230  0.261  -0.011
    39  XIN24A    1770   1983    214   1.000   0.192  0.316  3.482  0.223  -0.089

 series   ident   frst   last   year    mean   stdev   skew   kurt   sens   ac(1)
    40  XIN24B    1862   2007    146   1.002   0.301  0.952  6.785  0.281   0.064
    41  XIN25A    1883   2007    125   1.000   0.257 -0.052  5.439  0.286   0.045

 |------------- summary of prewhitened tree-ring series statistics -------------|

                                year    mean   stdev   skew   kurt   sens   ac(1)
 arithmetic mean                 204   1.000   0.268  0.273  4.049  0.305  -0.026
 standard deviation               62   0.000   0.032  0.338  1.340  0.036   0.062
 median (50th quantile)          203   1.000   0.263  0.214  3.679  0.298  -0.028
 interquartile range              83   0.000   0.040  0.425  1.029  0.046   0.064
 minimum value                   106   1.000   0.192 -0.259  2.719  0.223  -0.133
 lower hinge (25th quantile)     156   1.000   0.248  0.034  3.230  0.281  -0.067
 upper hinge (75th quantile)     239   1.000   0.288  0.459  4.258  0.327  -0.002
 maximum value                   345   1.002   0.348  1.238  9.790  0.417   0.130

 |-------------------- all possible series rbar statistics ---------------------|

   total    mean   standard   standard  skewess   kurtosis   minimum   maximum
   corrs    rbar   deviation    error    coeff      coeff      corr      corr
    820    0.454     0.102      0.004   -0.395      4.057     0.058     0.819

   minimum correlation:  0.058   series  XIN24B     and  XIN25A      125 years
   maximum correlation:  0.819   series  XIN03A     and  XIN03B      163 years

       percent of all possible correlations used (n>20 years):     100.00
       percent of all possible tree-ring years used in rbar:        48.55

 |=================== prewhitened data common period analyses ==================|

 |----------------------- statistics of the common period ----------------------|

 series   ident   frst   last   year    mean   stdev   skew   kurt   sens   ac(1)
     1  XIN13B    1663   2007    345   1.000   0.292  1.238  9.790  0.313  -0.074

              *** only one series found in common analysis period ***

 |--------------------------- running rbar statistics --------------------------|

    year   1720.  1745.  1770.  1795.  1820.  1845.  1870.  1895.  1920.  1945.
    corr      1.    15.    21.    66.   153.   253.   435.   595.   741.   820.
    rbar  0.488  0.575  0.554  0.550  0.434  0.479  0.514  0.520  0.515  0.409
    sdev  0.231  0.110  0.148  0.182  0.175  0.150  0.133  0.132  0.119  0.148
    serr  0.000  0.028  0.032  0.022  0.014  0.009  0.006  0.005  0.004  0.005
    eps   0.826  0.909  0.935  0.957  0.947  0.963  0.973  0.977  0.977  0.966
    nss     5.0    7.3   11.6   18.1   23.1   28.5   34.6   39.0   40.8   41.0

    year   1970.
    corr    780.
    rbar  0.443
    sdev  0.162
    serr  0.006
    eps   0.970
    nss    40.8

 |======================== residual chronology statistics ======================|

 |----------------- robust mean residual chronology statistics -----------------|

  first    last    total    mean    stdrd    skew    kurtosis    mean    serial
   year    year    years   index     dev     coeff     coeff     sens     corr
   1663    2007     345    0.992   0.184   -0.395      3.475    0.225   -0.135

  mean indices vs their standard deviations       robust mean efficiency results
      correlation    slope    intercept             # improved    # unimproved
        0.290        0.109      0.051                    150            195

 |---------------- robust mean efficiency gain and loss results ----------------|

   median      interquartile      minimum       lower       upper       maximum
    gain           range            gain        hinge       hinge         gain
    1.11            0.34            0.44         1.02        1.36         3.21

   median      interquartile      minimum       lower       upper       maximum
    loss           range            loss        hinge       hinge         loss
    0.93            0.11            0.00         0.89        1.00         1.00

 |----------- residual chronology auto and partial autocorrelations ------------|

 lag           t-1    t-2    t-3    t-4    t-5    t-6    t-7    t-8    t-9   t-10
 acf        -0.134 -0.074  0.009  0.076 -0.034  0.012  0.027 -0.036 -0.020 -0.088
 pacf       -0.134 -0.094 -0.015  0.071 -0.013  0.018  0.028 -0.032 -0.023 -0.106
 95% c.l.    0.108  0.110  0.110  0.110  0.111  0.111  0.111  0.111  0.111  0.111

 |------------------ residual chronology autoregressive model ------------------|

 ord    rsq    t-1    t-2    t-3    t-4    t-5    t-6    t-7    t-8    t-9   t-10
  2   0.027 -0.148 -0.095

 |---------- rewhitened chronology auto and partial autocorrelations -----------|

 lag           t-1    t-2    t-3    t-4    t-5    t-6    t-7    t-8    t-9   t-10
 acf        -0.013 -0.094  0.010  0.076 -0.024  0.011  0.026 -0.035 -0.037 -0.085
 pacf       -0.013 -0.094  0.008  0.068 -0.021  0.024  0.021 -0.037 -0.032 -0.097
 95% c.l.    0.108  0.108  0.109  0.109  0.109  0.109  0.109  0.109  0.110  0.110

 |----------------- rewhitened chronology autoregressive model -----------------|

 ord    rsq    t-1    t-2    t-3    t-4    t-5    t-6    t-7    t-8    t-9   t-10
  1   0.009 -0.013

 |========================= arstan chronology statistics =======================|

 |----------------- robust mean arstan chronology statistics -------------------|


  first    last    total    mean    stdrd    skew    kurtosis    mean    serial
   year    year    years   index     dev     coeff     coeff     sens     corr
   1663    2007      345   0.992   0.214   -0.218      3.252    0.179    0.526

 |------------ arstan chronology auto and partial autocorrelations -------------|

 lag           t-1    t-2    t-3    t-4    t-5    t-6    t-7    t-8    t-9   t-10
 acf         0.524  0.247  0.176  0.145  0.063  0.035  0.007 -0.057 -0.098 -0.126
 pacf        0.524 -0.038  0.086  0.034 -0.050  0.017 -0.031 -0.073 -0.046 -0.065
 95% c.l.    0.108  0.134  0.139  0.142  0.143  0.144  0.144  0.144  0.144  0.145

 |------------------- arstan chronology autoregressive model -------------------|

 ord    rsq    t-1    t-2    t-3    t-4    t-5    t-6    t-7    t-8    t-9   t-10
  1   0.277  0.525

 |================ as jim morrison would say, "this is the end" ================|
