# Supplementary material for: Climate-Driven Synchronized Growth of Alpine Trees in the Southeast Tibetan Plateau
Source: PLoS One. 2016 Jun 3;11(6):e0156126. doi: 10.1371/journal.pone.0156126 (PMC4892591; doi:10.1371/journal.pone.0156126)
Supplement: S1 Data — (ZIP) [file pone.0156126.s001.zip › S1_Data/chin022/chin022.txt_tabs]

year	num	seg	age	raw	std	res	ars
1663	1.	345.000	1.000	1.597	0.720	0.836	0.787
1664	1.	345.000	2.000	1.719	0.777	0.933	0.819
1665	1.	345.000	3.000	1.882	0.854	0.991	0.894
1666	1.	345.000	4.000	0.540	0.246	0.341	0.286
1667	1.	345.000	5.000	0.828	0.379	0.760	0.364
1668	1.	345.000	6.000	1.064	0.488	0.857	0.504
1669	1.	345.000	7.000	1.487	0.685	0.989	0.715
1670	1.	345.000	8.000	1.573	0.727	0.928	0.772
1671	1.	345.000	9.000	2.122	0.985	1.149	1.025
1672	2.	340.500	5.500	2.155	0.889	0.936	0.955
1673	2.	340.500	6.500	2.240	0.930	0.972	0.951
1674	2.	340.500	7.500	2.437	1.012	1.041	1.018
1675	2.	340.500	8.500	2.672	1.115	1.114	1.129
1676	2.	340.500	9.500	2.793	1.176	1.129	1.206
1677	2.	340.500	10.500	2.616	1.103	1.024	1.144
1678	2.	340.500	11.500	2.099	0.887	0.834	0.920
1679	2.	340.500	12.500	2.733	1.177	1.218	1.177
1680	2.	340.500	13.500	3.560	1.533	1.464	1.568
1681	2.	340.500	14.500	2.174	0.940	0.716	1.039
1682	2.	340.500	15.500	3.103	1.347	1.332	1.359
1683	2.	340.500	16.500	2.664	1.150	1.021	1.227
1684	2.	340.500	17.500	2.343	1.018	0.949	1.082
1685	2.	340.500	18.500	1.860	0.828	0.825	0.876
1686	2.	340.500	19.500	1.972	0.874	0.938	0.872
1687	2.	340.500	20.500	2.061	0.921	0.986	0.919
1688	2.	340.500	21.500	2.359	1.063	1.108	1.067
1689	2.	340.500	22.500	2.080	0.944	0.927	0.969
1690	2.	340.500	23.500	2.858	1.319	1.339	1.326
1691	2.	340.500	24.500	3.319	1.561	1.428	1.615
1692	2.	340.500	25.500	2.086	0.982	0.705	1.056
1693	2.	340.500	26.500	2.321	1.080	1.025	1.061
1694	2.	340.500	27.500	2.227	1.048	1.019	1.058
1695	2.	340.500	28.500	2.349	1.113	1.086	1.124
1696	2.	340.500	29.500	2.295	1.095	1.045	1.119
1697	2.	340.500	30.500	2.561	1.225	1.178	1.249
1698	2.	340.500	31.500	2.798	1.354	1.263	1.408
1699	2.	340.500	32.500	1.372	0.665	0.509	0.743
1700	2.	340.500	33.500	1.644	0.794	0.902	0.762
1701	2.	340.500	34.500	1.585	0.768	0.887	0.758
1702	3.	329.000	24.000	1.617	0.938	1.095	0.964
1703	3.	329.000	25.000	1.516	0.789	0.792	0.777
1704	3.	329.000	26.000	2.428	1.149	1.210	1.089
1705	3.	329.000	27.000	2.035	0.972	0.943	0.997
1706	3.	329.000	28.000	1.506	0.726	0.728	0.731
1707	3.	329.000	29.000	2.205	1.073	1.057	0.911
1708	3.	329.000	30.000	1.623	0.891	1.055	1.010
1709	4.	321.500	23.500	1.513	0.806	0.880	0.890
1710	4.	321.500	24.500	1.396	0.761	0.916	0.858
1711	5.	316.400	20.600	1.604	0.946	1.029	0.954
1712	5.	316.400	21.600	1.835	1.017	0.964	0.943
1713	5.	316.400	22.600	1.958	1.206	1.148	1.120
1714	5.	316.400	23.600	1.364	0.813	0.747	0.819
1715	5.	316.400	24.600	1.705	0.999	1.065	0.968
1716	5.	316.400	25.600	1.543	0.955	0.967	0.954
1717	5.	316.400	26.600	1.531	0.950	1.049	1.028
1718	5.	316.400	27.600	1.628	0.945	0.973	0.993
1719	6.	311.833	24.000	1.698	1.094	0.995	0.996
1720	6.	311.833	25.000	1.431	0.816	0.879	0.882
1721	6.	311.833	26.000	1.219	0.795	0.816	0.754
1722	6.	311.833	27.000	1.715	1.110	1.132	0.998
1723	6.	311.833	28.000	1.496	0.925	0.910	0.914
1724	6.	311.833	29.000	1.486	0.939	0.941	0.897
1725	6.	311.833	30.000	1.455	0.919	0.944	0.891
1726	6.	311.833	31.000	1.708	1.107	1.125	1.068
1727	6.	311.833	32.000	1.685	1.067	1.038	1.081
1728	6.	311.833	33.000	1.394	0.867	0.839	0.889
1729	6.	311.833	34.000	1.502	1.007	1.084	1.026
1730	6.	311.833	35.000	1.742	1.106	1.128	1.147
1731	6.	311.833	36.000	1.762	1.176	1.151	1.238
1732	6.	311.833	37.000	1.292	0.869	0.798	0.937
1733	6.	311.833	38.000	1.567	1.081	1.119	1.088
1734	7.	306.429	33.571	1.769	1.144	1.166	1.220
1735	7.	306.429	34.571	1.437	1.063	0.938	1.067
1736	7.	306.429	35.571	0.943	0.654	0.649	0.691
1737	7.	306.429	36.571	1.680	1.154	1.269	1.100
1738	7.	306.429	37.571	1.500	1.039	1.040	1.101
1739	7.	306.429	38.571	1.232	0.863	0.860	0.921
1740	7.	306.429	39.571	1.290	1.015	1.090	1.051
1741	7.	306.429	40.571	1.667	1.121	1.116	1.149
1742	7.	306.429	41.571	1.601	1.215	1.142	1.230
1743	7.	306.429	42.571	1.581	1.260	1.027	1.161
1744	7.	306.429	43.571	1.323	1.162	1.014	1.109
1745	7.	306.429	44.571	1.282	0.963	0.852	0.918
1746	7.	306.429	45.571	1.802	1.270	1.307	1.265
1747	7.	306.429	46.571	1.520	1.129	1.006	1.160
1748	7.	306.429	47.571	1.384	1.003	0.897	0.992
1749	7.	306.429	48.571	1.019	0.774	0.728	0.728
1750	8.	300.375	43.500	1.580	1.123	1.163	1.015
1751	8.	300.375	44.500	1.596	1.169	1.186	1.199
1752	8.	300.375	45.500	1.498	1.187	1.103	1.219
1753	8.	300.375	46.500	1.567	1.186	1.088	1.216
1754	8.	300.375	47.500	1.139	0.968	0.927	1.053
1755	8.	300.375	48.500	0.929	0.711	0.689	0.724
1756	8.	300.375	49.500	0.974	0.930	1.063	0.913
1757	8.	300.375	50.500	0.658	0.684	0.724	0.680
1758	8.	300.375	51.500	1.363	1.096	1.237	1.062
1759	8.	300.375	52.500	1.548	1.163	1.230	1.269
1760	8.	300.375	53.500	1.616	1.259	1.226	1.382
1761	8.	300.375	54.500	1.380	1.132	0.913	1.133
1762	8.	300.375	55.500	1.255	0.987	0.885	0.965
1763	8.	300.375	56.500	1.476	1.199	1.173	1.158
1764	8.	300.375	57.500	1.670	1.376	1.299	1.392
1765	10.	288.800	47.000	1.472	1.124	0.997	1.222
1766	10.	288.800	48.000	1.253	0.976	0.906	1.035
1767	10.	288.800	49.000	1.295	1.016	1.018	1.043
1768	10.	288.800	50.000	1.177	0.960	0.966	0.994
1769	11.	284.273	46.455	1.340	1.100	1.120	1.122
1770	12.	278.417	43.583	1.273	1.054	0.973	1.046
1771	12.	278.417	44.583	1.115	0.886	0.873	0.904
1772	13.	275.154	42.154	1.130	0.855	0.890	0.840
1773	13.	275.154	43.154	1.228	0.947	1.023	0.938
1774	13.	275.154	44.154	1.227	0.940	0.953	0.923
1775	13.	275.154	45.154	1.025	0.820	0.837	0.798
1776	13.	275.154	46.154	1.016	0.789	0.863	0.754
1777	13.	275.154	47.154	0.776	0.609	0.722	0.589
1778	13.	275.154	48.154	0.970	0.779	0.986	0.759
1779	13.	275.154	49.154	0.920	0.702	0.848	0.717
1780	14.	271.786	46.643	1.350	1.013	1.164	1.010
1781	14.	271.786	47.643	1.461	1.062	1.091	1.102
1782	14.	271.786	48.643	1.507	1.129	1.102	1.164
1783	15.	268.667	46.400	1.186	0.825	0.756	0.853
1784	17.	263.412	41.941	1.488	1.026	1.060	0.982
1785	17.	263.412	42.941	1.714	1.171	1.173	1.168
1786	17.	263.412	43.941	1.552	1.053	0.913	1.012
1787	17.	263.412	44.941	2.051	1.395	1.363	1.375
1788	17.	263.412	45.941	1.957	1.331	1.099	1.314
1789	17.	263.412	46.941	1.124	0.754	0.593	0.774
1790	17.	263.412	47.941	1.936	1.308	1.394	1.272
1791	17.	263.412	48.941	1.504	1.136	1.008	1.166
1792	17.	263.412	49.941	1.303	1.012	0.900	0.998
1793	17.	263.412	50.941	1.615	1.215	1.205	1.209
1794	18.	260.667	49.111	1.581	1.154	1.079	1.201
1795	18.	260.667	50.111	1.285	0.975	0.905	1.023
1796	18.	260.667	51.111	1.459	1.079	1.065	1.082
1797	19.	258.053	49.421	1.192	0.927	0.878	0.929
1798	20.	255.650	47.950	0.795	0.618	0.680	0.645
1799	20.	255.650	48.950	0.652	0.469	0.697	0.502
1800	20.	255.650	49.950	0.831	0.600	0.907	0.632
1801	20.	255.650	50.950	1.324	0.916	1.131	0.929
1802	20.	255.650	51.950	1.124	0.849	0.924	0.888
1803	20.	255.650	52.950	0.858	0.683	0.785	0.727
1804	20.	255.650	53.950	0.856	0.643	0.795	0.646
1805	21.	253.143	52.381	1.208	0.894	1.104	0.910
1806	21.	253.143	53.381	1.331	0.987	1.075	1.029
1807	21.	253.143	54.381	1.496	1.168	1.188	1.209
1808	22.	250.727	52.909	1.514	1.080	1.025	1.147
1809	22.	250.727	53.909	1.527	1.040	0.986	1.073
1810	23.	248.435	52.565	1.806	1.248	1.209	1.255
1811	23.	248.435	53.565	1.172	0.775	0.659	0.807
1812	23.	248.435	54.565	1.474	1.038	1.092	0.989
1813	23.	248.435	55.565	1.648	1.164	1.112	1.111
1814	23.	248.435	56.565	1.804	1.305	1.207	1.273
1815	23.	248.435	57.565	1.206	0.997	0.818	0.976
1816	23.	248.435	58.565	0.903	0.738	0.740	0.731
1817	23.	248.435	59.565	0.740	0.557	0.728	0.581
1818	23.	248.435	60.565	0.933	0.775	1.023	0.792
1819	23.	248.435	61.565	1.074	0.847	0.976	0.864
1820	23.	248.435	62.565	0.951	0.753	0.851	0.779
1821	23.	248.435	63.565	1.620	1.246	1.389	1.270
1822	23.	248.435	64.565	1.428	1.002	0.886	1.042
1823	23.	248.435	65.565	1.341	0.877	0.865	0.893
1824	23.	248.435	66.565	1.196	0.903	0.892	0.836
1825	24.	245.708	64.792	1.384	1.075	1.108	1.021
1826	24.	245.708	65.792	1.317	0.985	0.946	0.963
1827	24.	245.708	66.792	0.843	0.578	0.568	0.552
1828	24.	245.708	67.792	1.147	0.915	1.096	0.848
1829	24.	245.708	68.792	1.136	0.906	0.988	0.908
1830	24.	245.708	69.792	1.486	1.177	1.215	1.168
1831	24.	245.708	70.792	1.134	0.901	0.825	0.924
1832	24.	245.708	71.792	1.086	0.872	0.890	0.852
1833	25.	242.880	69.920	1.208	1.036	1.096	1.017
1834	26.	240.231	68.231	1.392	1.084	1.076	1.090
1835	26.	240.231	69.231	1.487	1.118	1.077	1.132
1836	26.	240.231	70.231	1.109	0.909	0.856	0.935
1837	26.	240.231	71.231	0.880	0.712	0.750	0.718
1838	27.	237.519	69.593	1.042	0.855	1.019	0.865
1839	27.	237.519	70.593	1.058	0.805	0.907	0.836
1840	27.	237.519	71.593	0.812	0.660	0.765	0.678
1841	27.	237.519	72.593	1.140	0.951	1.132	0.956
1842	27.	237.519	73.593	1.425	1.141	1.239	1.219
1843	27.	237.519	74.593	1.374	1.079	0.989	1.117
1844	27.	237.519	75.593	1.404	1.064	1.003	1.073
1845	30.	230.067	69.033	1.736	1.299	1.282	1.328
1846	30.	230.067	70.033	1.698	1.304	1.118	1.307
1847	30.	230.067	71.033	1.570	1.242	1.048	1.225
1848	30.	230.067	72.033	1.460	1.143	0.949	1.080
1849	30.	230.067	73.033	1.757	1.415	1.310	1.359
1850	30.	230.067	74.033	1.476	1.186	0.960	1.166
1851	30.	230.067	75.033	1.489	1.226	1.072	1.170
1852	31.	227.677	73.613	1.000	0.866	0.744	0.844
1853	31.	227.677	74.613	1.162	1.004	1.052	0.969
1854	31.	227.677	75.613	0.991	0.897	0.916	0.903
1855	31.	227.677	76.613	0.954	0.854	0.933	0.884
1856	31.	227.677	77.613	0.995	0.908	1.012	0.951
1857	31.	227.677	78.613	0.850	0.771	0.823	0.800
1858	32.	225.156	77.156	1.035	0.969	1.077	0.969
1859	32.	225.156	78.156	0.595	0.578	0.630	0.617
1860	32.	225.156	79.156	0.993	1.012	1.211	1.001
1861	32.	225.156	80.156	1.058	0.932	0.973	0.978
1862	34.	220.500	76.441	1.271	1.059	1.078	1.070
1863	34.	220.500	77.441	1.142	0.982	0.939	0.984
1864	34.	220.500	78.441	0.651	0.591	0.578	0.573
1865	34.	220.500	79.441	0.873	0.871	1.081	0.846
1866	34.	220.500	80.441	1.014	0.939	1.040	0.958
1867	35.	218.229	79.143	1.167	1.059	1.103	1.084
1868	35.	218.229	80.143	1.141	1.019	0.970	1.022
1869	35.	218.229	81.143	1.438	1.271	1.239	1.256
1870	35.	218.229	82.143	1.273	1.085	0.996	1.144
1871	35.	218.229	83.143	1.182	1.049	0.986	1.072
1872	35.	218.229	84.143	0.826	0.775	0.737	0.782
1873	36.	215.917	82.806	1.194	1.162	1.253	1.135
1874	36.	215.917	83.806	0.953	1.044	0.984	1.065
1875	36.	215.917	84.806	0.796	0.815	0.799	0.840
1876	36.	215.917	85.806	1.061	1.028	1.135	1.050
1877	36.	215.917	86.806	0.938	0.925	0.949	0.982
1878	37.	213.595	85.459	0.898	0.881	0.916	0.911
1879	37.	213.595	86.459	0.826	0.787	0.868	0.823
1880	37.	213.595	87.459	0.756	0.705	0.800	0.705
1881	37.	213.595	88.459	0.926	0.868	1.026	0.865
1882	37.	213.595	89.459	0.767	0.753	0.840	0.769
1883	38.	211.263	88.105	0.805	0.811	0.952	0.827
1884	38.	211.263	89.105	0.897	0.880	1.026	0.934
1885	38.	211.263	90.105	0.668	0.685	0.768	0.736
1886	38.	211.263	91.105	0.742	0.777	0.949	0.805
1887	38.	211.263	92.105	0.883	1.014	1.159	1.054
1888	38.	211.263	93.105	0.790	0.896	0.905	0.940
1889	39.	208.897	91.718	1.120	1.139	1.152	1.123
1890	39.	208.897	92.718	0.757	0.815	0.767	0.841
1891	39.	208.897	93.718	1.224	1.260	1.368	1.283
1892	39.	208.897	94.718	1.105	1.154	1.051	1.215
1893	39.	208.897	95.718	1.046	1.091	0.985	1.110
1894	39.	208.897	96.718	1.244	1.256	1.210	1.277
1895	39.	208.897	97.718	0.927	1.031	0.922	1.082
1896	39.	208.897	98.718	0.557	0.621	0.590	0.641
1897	40.	206.450	97.250	0.800	0.917	1.095	0.898
1898	40.	206.450	98.250	0.977	1.117	1.182	1.130
1899	40.	206.450	99.250	1.153	1.216	1.165	1.243
1900	40.	206.450	100.250	1.137	1.218	1.103	1.244
1901	40.	206.450	101.250	0.902	0.991	0.869	1.011
1902	41.	204.000	99.780	1.047	1.097	1.067	1.077
1903	41.	204.000	100.780	1.013	1.087	1.037	1.085
1904	41.	204.000	101.780	1.118	1.194	1.138	1.190
1905	41.	204.000	102.780	0.940	0.973	0.898	1.010
1906	41.	204.000	103.780	0.954	0.912	0.893	0.903
1907	41.	204.000	104.780	0.856	0.883	0.929	0.880
1908	41.	204.000	105.780	0.995	1.004	1.074	1.011
1909	41.	204.000	106.780	1.234	1.246	1.220	1.231
1910	41.	204.000	107.780	0.479	0.477	0.367	0.501
1911	41.	204.000	108.780	0.706	0.752	0.982	0.706
1912	41.	204.000	109.780	0.858	0.895	1.065	0.904
1913	41.	204.000	110.780	0.679	0.686	0.750	0.701
1914	41.	204.000	111.780	0.446	0.466	0.618	0.455
1915	41.	204.000	112.780	0.667	0.734	1.024	0.722
1916	41.	204.000	113.780	0.854	0.903	1.089	0.937
1917	41.	204.000	114.780	1.169	1.196	1.266	1.235
1918	41.	204.000	115.780	1.175	1.213	1.144	1.281
1919	41.	204.000	116.780	1.155	1.279	1.153	1.316
1920	41.	204.000	117.780	0.857	0.930	0.790	0.972
1921	41.	204.000	118.780	0.983	1.052	1.060	1.049
1922	41.	204.000	119.780	1.206	1.312	1.257	1.289
1923	41.	204.000	120.780	1.323	1.438	1.270	1.437
1924	41.	204.000	121.780	1.177	1.275	1.031	1.282
1925	41.	204.000	122.780	1.159	1.259	1.076	1.239
1926	41.	204.000	123.780	1.065	1.182	1.023	1.162
1927	41.	204.000	124.780	1.150	1.265	1.147	1.243
1928	41.	204.000	125.780	1.161	1.259	1.116	1.257
1929	41.	204.000	126.780	1.186	1.293	1.124	1.273
1930	41.	204.000	127.780	0.713	0.790	0.613	0.771
1931	41.	204.000	128.780	0.751	0.825	0.910	0.786
1932	41.	204.000	129.780	0.931	1.073	1.180	1.064
1933	41.	204.000	130.780	0.946	1.064	1.036	1.077
1934	41.	204.000	131.780	0.881	0.974	0.927	0.975
1935	41.	204.000	132.780	0.903	1.031	1.036	1.027
1936	41.	204.000	133.780	0.567	0.618	0.618	0.638
1937	41.	204.000	134.780	0.469	0.487	0.704	0.505
1938	41.	204.000	135.780	0.607	0.729	1.015	0.741
1939	41.	204.000	136.780	0.837	1.034	1.212	1.072
1940	41.	204.000	137.780	0.973	1.214	1.204	1.249
1941	41.	204.000	138.780	0.921	1.149	1.045	1.189
1942	41.	204.000	139.780	0.810	1.063	0.985	1.096
1943	41.	204.000	140.780	0.711	0.999	0.949	1.008
1944	41.	204.000	141.780	0.551	0.852	0.836	0.845
1945	41.	204.000	142.780	0.516	0.696	0.769	0.687
1946	41.	204.000	143.780	0.651	0.897	1.070	0.898
1947	41.	204.000	144.780	0.707	1.036	1.100	1.048
1948	41.	204.000	145.780	0.669	0.964	0.959	0.990
1949	41.	204.000	146.780	0.806	1.125	1.136	1.135
1950	41.	204.000	147.780	0.722	1.031	0.980	1.060
1951	41.	204.000	148.780	0.754	1.110	1.083	1.122
1952	41.	204.000	149.780	0.856	1.207	1.160	1.233
1953	41.	204.000	150.780	0.956	1.300	1.196	1.331
1954	41.	204.000	151.780	0.825	1.162	1.012	1.202
1955	41.	204.000	152.780	0.906	1.226	1.131	1.250
1956	41.	204.000	153.780	0.848	1.247	1.135	1.280
1957	41.	204.000	154.780	1.051	1.383	1.229	1.390
1958	41.	204.000	155.780	0.616	0.825	0.601	0.825
1959	41.	204.000	156.780	0.638	0.906	0.950	0.856
1960	41.	204.000	157.780	0.497	0.671	0.771	0.695
1961	41.	204.000	158.780	0.625	0.913	1.083	0.917
1962	41.	204.000	159.780	0.513	0.773	0.852	0.810
1963	41.	204.000	160.780	0.551	0.857	0.966	0.864
1964	41.	204.000	161.780	0.601	0.914	0.984	0.912
1965	41.	204.000	162.780	0.764	1.201	1.234	1.190
1966	41.	204.000	163.780	0.649	1.025	0.956	1.067
1967	41.	204.000	164.780	0.625	0.987	0.965	1.007
1968	41.	204.000	165.780	0.532	0.842	0.872	0.880
1969	41.	204.000	166.780	0.491	0.751	0.857	0.794
1970	41.	204.000	167.780	0.490	0.781	0.898	0.787
1971	41.	204.000	168.780	0.602	0.976	1.113	0.998
1972	41.	204.000	169.780	0.414	0.652	0.689	0.692
1973	41.	204.000	170.780	0.201	0.307	0.494	0.326
1974	41.	204.000	171.780	0.355	0.611	0.969	0.595
1975	41.	204.000	172.780	0.448	0.784	1.046	0.823
1976	41.	204.000	173.780	0.393	0.620	0.790	0.696
1977	41.	204.000	174.780	0.517	0.890	1.110	0.943
1978	41.	204.000	175.780	0.524	0.950	1.041	1.013
1979	41.	204.000	176.780	0.384	0.654	0.696	0.708
1980	41.	204.000	177.780	0.459	0.766	0.970	0.810
1981	41.	204.000	178.780	0.621	1.072	1.223	1.121
1982	41.	204.000	179.780	0.539	0.888	0.890	0.963
1983	41.	204.000	180.780	0.544	0.941	0.992	0.976
1984	40.	203.750	180.950	0.344	0.529	0.607	0.598
1985	40.	203.750	181.950	0.489	0.813	1.087	0.866
1986	40.	203.750	182.950	0.378	0.647	0.760	0.690
1987	40.	203.750	183.950	0.417	0.727	0.927	0.758
1988	40.	203.750	184.950	0.542	0.950	1.091	0.960
1989	40.	203.750	185.950	0.486	0.828	0.881	0.863
1990	40.	203.750	186.950	0.666	1.092	1.214	1.142
1991	40.	203.750	187.950	0.828	1.396	1.352	1.437
1992	40.	203.750	188.950	0.767	1.306	1.098	1.348
1993	40.	203.750	189.950	0.696	1.192	1.029	1.229
1994	40.	203.750	190.950	0.734	1.232	1.080	1.213
1995	40.	203.750	191.950	0.503	0.884	0.731	0.855
1996	40.	203.750	192.950	0.588	1.071	1.092	1.015
1997	40.	203.750	193.950	0.688	1.248	1.222	1.236
1998	40.	203.750	194.950	0.506	0.926	0.789	0.926
1999	40.	203.750	195.950	0.659	1.150	1.144	1.107
2000	40.	203.750	196.950	0.763	1.411	1.305	1.370
2001	40.	203.750	197.950	0.790	1.478	1.300	1.512
2002	40.	203.750	198.950	0.653	1.192	0.897	1.189
2003	40.	203.750	199.950	0.524	0.931	0.794	0.905
2004	40.	203.750	200.950	0.535	1.036	1.039	0.991
2005	38.	206.211	204.263	0.743	1.359	1.315	1.314
2006	38.	206.211	205.263	0.659	1.121	0.925	1.106
2007	36.	202.722	202.722	0.524	0.783	0.732	0.796
