# Supplementary material for: Climate-Driven Synchronized Growth of Alpine Trees in the Southeast Tibetan Plateau
Source: PLoS One. 2016 Jun 3;11(6):e0156126. doi: 10.1371/journal.pone.0156126 (PMC4892591; doi:10.1371/journal.pone.0156126)
Supplement: S1 Data — (ZIP) [file pone.0156126.s001.zip › S1_Data/chin022/chin022.xlsx]

## Sheet: Sheet1
	XIN01A	XIN01B	XIN02A	XIN02B	XIN03A	XIN03B	XIN04A	XIN04B	XIN05A	XIN05B	XIN06A	XIN06B	XIN07A	XIN07B	XIN08A	XIN08B	XIN09A	XIN10A	XIN10B	XIN11A	XIN12A	XIN12B	XIN13A	XIN13B	XIN14A	XIN14B	XIN16A	XIN16B	XIN17A	XIN17B	XIN20A	XIN20B	XIN21A	XIN21B	XIN22A	XIN22B	XIN23A	XIN23B	XIN24A	XIN24B	XIN25A	XIN25B
1300
1301
1302
1303
1304
1305
1306
1307
1308
1309
1310
1311
1312
1313
1314
1315
1316
1317
1318
1319
1320
1321
1322
1323
1324
1325
1326
1327
1328
1329
1330
1331
1332
1333
1334
1335
1336
1337
1338
1339
1340
1341
1342
1343
1344
1345
1346
1347
1348
1349
1350
1351
1352
1353
1354
1355
1356
1357
1358
1359
1360
1361
1362
1363
1364
1365
1366
1367
1368
1369
1370
1371
1372
1373
1374
1375
1376
1377
1378
1379
1380
1381
1382
1383
1384
1385
1386
1387
1388
1389
1390
1391
1392
1393
1394
1395
1396
1397
1398
1399
1400
1401
1402
1403
1404
1405
1406
1407
1408
1409
1410
1411
1412
1413
1414
1415
1416
1417
1418
1419
1420
1421
1422
1423
1424
1425
1426
1427
1428
1429
1430
1431
1432
1433
1434
1435
1436
1437
1438
1439
1440
1441
1442
1443
1444
1445
1446
1447
1448
1449
1450
1451
1452
1453
1454
1455
1456
1457
1458
1459
1460
1461
1462
1463
1464
1465
1466
1467
1468
1469
1470
1471
1472
1473
1474
1475
1476
1477
1478
1479
1480
1481
1482
1483
1484
1485
1486
1487
1488
1489
1490
1491
1492
1493
1494
1495
1496
1497
1498
1499
1500
1501
1502
1503
1504
1505
1506
1507
1508
1509
1510
1511
1512
1513
1514
1515
1516
1517
1518
1519
1520
1521
1522
1523
1524
1525
1526
1527
1528
1529
1530
1531
1532
1533
1534
1535
1536
1537
1538
1539
1540
1541
1542
1543
1544
1545
1546
1547
1548
1549
1550
1551
1552
1553
1554
1555
1556
1557
1558
1559
1560
1561
1562
1563
1564
1565
1566
1567
1568
1569
1570
1571
1572
1573
1574
1575
1576
1577
1578
1579
1580
1581
1582
1583
1584
1585
1586
1587
1588
1589
1590
1591
1592
1593
1594
1595
1596
1597
1598
1599
1600
1601
1602
1603
1604
1605
1606
1607
1608
1609
1610
1611
1612
1613
1614
1615
1616
1617
1618
1619
1620
1621
1622
1623
1624
1625
1626
1627
1628
1629
1630
1631
1632
1633
1634
1635
1636
1637
1638
1639
1640
1641
1642
1643
1644
1645
1646
1647
1648
1649
1650
1651
1652
1653
1654
1655
1656
1657
1658
1659
1660
1661
1662
1663																								1597
1664																								1719
1665																								1882
1666																								540
1667																								828
1668																								1064
1669																								1487
1670																								1573
1671																								2122
1672																							2222	2087
1673																							2309	2172
1674																							2618	2255
1675																							2876	2467
1676																							2944	2643
1677																							2834	2398
1678																							2348	1849
1679																							2718	2747
1680																							3740	3381
1681																							2318	2030
1682																							3365	2842
1683																							3173	2154
1684																							2800	1887
1685																							1889	1832
1686																							2203	1741
1687																							2279	1843
1688																							2531	2186
1689																							2238	1922
1690																							2723	2993
1691																							2710	3928
1692																							1811	2361
1693																							2513	2129
1694																							2280	2173
1695																							2408	2289
1696																							2348	2242
1697																							2752	2370
1698																							2836	2760
1699																							1494	1250
1700																							2013	1275
1701																							2029	1140
1702									943														2487	1617
1703									732														1683	1516
1704									1054														2428	2430
1705									772														2035	2125
1706									515														1506	2553
1707									633														2205	2427
1708									789														2700	1623
1709									682					1704									2322	1322
1710									746					1486									2247	1307
1711									732				1604	1823									2642	1546
1712									688				1835	1783									1988	1879
1713									693				1958	1643									2423	2363
1714									513				1364	1080									1655	1429
1715									749				1705	1288									1978	1746
1716									583				1543	1494									2313	1997
1717									763				1531	1516									2203	2255
1718									869				1521	1628									2182	1954
1719									1311	1967			1552	1564									1963	1811
1720									1273	1804			1280	1449									1457	1471
1721									1167	1521			1178	1391									1075	1085
1722									1233	1781			1458	1911									1753	2118
1723									966	1437			1421	1747									1387	2111
1724									894	1389			1340	1839									1575	1793
1725									790	1274			1321	1808									1611	1836
1726									1064	1628			1561	2107									1854	1766
1727									996	1536			1684	2063									1825	1647
1728									831	1293			1292	1414									1435	1548
1729									965	1458			1655	1629									1370	1710
1730									890	1687			1539	1918									2039	1894
1731									1014	1894			1630	2388									2106	1487
1732									694	1390			1356	1938									1461	913
1733									992	1614			1947	2025									1592	1211
1734									905	1611			1895	2345									1535	1777									2087
1735									986	1349			1574	2221									1083	1591									1538
1736									706	796			1189	1021									787	859									1307
1737									1083	1364			1591	1755									1692	1997									1767
1738									1165	1299			1415	1752									1374	1638									1871
1739									1167	1114			1293	1518									1200	1313									1090
1740									1244	1280			1548	1768									1629	1292									1276
1741									1603	1138			1681	1832									1726	860									1629
1742									1450	1525			1603	2044									1741	1287									1649
1743									1246	1381			1694	2566									1480	2044									1520
1744									1145	1307			1452	2200									1401	2422									1300
1745									813	1001			1208	1985									1394	1821									1021
1746									1114	1210			1750	2772									1751	3066									1168
1747									948	984			1303	2029									1864	2538									1193
1748									866	873			1266	1606									2001	1946									1160
1749									653	598			1149	1581									1086	1344									743
1750									722	833			1483	2208								2186	1683	1619									1749
1751									1107	1109			1577	2527								2405	1522	1568									1162
1752									1215	965			1501	2196								2951	1469	1601									1192
1753									1296	932			1746	2083								3095	1154	1745									1032
1754									1117	906			1413	1789								2611	939	1072									1021
1755									743	501			1058	1579								1868	531	921									657
1756									977	905			1368	1965								1935	941	1012									937
1757									611	686			1019	1757								1584	614	670									604
1758									1178	985			1807	2552								1854	1257	1032									896
1759									1597	1191			1582	2294								2586	1183	1353									1147
1760									1817	1353			1656	2100								3083	1291	1522									1270
1761									1295	911			1303	2113								2550	824	1491									1173
1762									1265	832			1335	2099								2365	608	1129									605
1763									1445	1503			1860	2301								1808	947	1350									458
1764									1419	1879			2169	2631								1750	1055	1646									869
1765									1297	1667			1932	2237							3109	1421	769	1365									505	729
1766									1142	1200			1588	1693							2675	1498	740	1082									777	613
1767									1051	1236			1663	1711							2613	1537	861	1253									714	691
1768									1032	1314			1659	1799							2171	984	870	1052									794	558
1769									1122	1531			1930	1647				1946			3102	795	941	1043									573	1028
1770									876	1143			1656	1741				1694			2687	841	956	989									676	830					2366
1771									853	1036			1390	1190				1522			2368	744	665	953									560	595					2184
1772									805	850			1342	1310				1695			1689	517	577	1128		1871							547	642					1746
1773									925	1101			1537	1334				1546			1777	638	723	1149		2111							473	741					2010
1774									1040	927			1469	1340				1870			2211	797	651	918		1694							588	819					1820
1775									784	736			1166	1053				1562			1915	745	532	741		1485							703	957					2076
1776									899	792			1230	1283				979			1883	638	502	732		1779							544	637					1586
1777									618	539			1057	878				834			1682	488	318	519		1588							347	391					1449
1778									820	664			1429	1161				1104			2236	818	515	585		1900							482	674					1117
1779									612	471			1337	927				1130			1473	916	411	566		1436							650	817					1251
1780									879	650			1910	1548				1306			2089	1306	813	916	2063	2097							737	1476					1182
1781									706	546			1518	1290				1437			3020	2198	667	962	2257	2142							900	1788					1322
1782									945	668			1702	1607				1648			2722	2757	674	830	1941	1642							1070	1928					1326
1783									581	513			1215	1239		2024		993			2052	1881	450	480	1677	1766							921	1037					1036
1784			1904						636	632			1741	1823		2521		1356	1734		2235	2030	702	661	1755	2021							1107	1148					1224
1785			2340						792	617			1297	2160		3369		1537	1694		2483	2941	648	752	2063	2076							1413	2104					1257
1786			2143						588	484			1588	1521		2856		1425	1622		2034	2108	514	524	1725	1747							1342	1673					1791
1787			2759						719	630			2164	2311		3877		1750	2151		3018	2373	656	1056	2038	2073							2390	2551					1970
1788			2181						597	574			2119	2438		3180		1648	2002		3123	2318	680	1018	2238	2257							1986	2095					1648
1789			1462						307	263			925	1057		1968		1117	1361		1391	1157	502	660	1027	1036							1720	1252					1704
1790			2338						646	661			1905	2218		4186		1833	1948		2033	1975	765	1075	2017	2104							1889	1921					1519
1791			1354						617	595			1603	1578		3317		1566	1573		2516	2308	708	671	1719	1799							1660	1602					1564
1792			1232						576	559			1476	1341		3945		1391	1401		2380	1993	565	625	1217	1221							1317	1367					1387
1793			1667						660	617			1793	1576		3208		1660	1834		2365	2064	797	1026	1780	1907							1692	1743					1337
1794			1698						693	742			1733	1631	1478	2783		1254	1671		1551	1825	576	1031	2244	2287							1714	1829					1440
1795			1446						620	620			1551	1148	1824	2566		1311	1454		1226	1338	595	1027	1436	1420							1519	1570					1047
1796			1394						578	514			1432	1174	2934	2366		1464	1456		1661	1685	623	928	2043	2042							1284	1400					1828
1797			1218						527	562			1278	1142	1829	1634		1276	1492		1206	1495	620	872	1750	1814					799		980	1155					989
1798			1085	1616					264	273			939	808	1845	1195		681	671		706	793	506	613	1190	1301					660		694	789					771
1799			883	1433					189	201			575	456	2535	1224		632	616		620	538	241	353	1093	1136					821		423	481					802
1800			1209	1409					332	257			941	800	3861	1419		646	777		749	678	391	614	1376	1464					1217		495	542					615
1801			2131	2536					521	345			1183	1229	2985	1844		907	1132		1172	945	590	722	2023	2147					2758		898	697					659
1802			1358	1864					421	371			1001	1432	2674	1522		855	1093		998	843	591	697	1467	1559					3086		1086	888					868
1803			1098	1943					349	260			728	848	328	674		621	881		1122	817	278	529	1727	1688					2208		1022	785					869
1804			1028	1379					277	188			742	903	340	1741		571	789		908	744	364	542	1363	1495					1659		1040	732					802
1805			1802	2245					334	271			1062	981	1662	1432		867	1350		1234	1166	580	620	1174	1250					3615		1625	1265			2298		993
1806			1713	2400					433	220			694	1100	2558	1348		1113	1653		1835	1795	410	609	1335	1549					5279		1488	1313			2367		801
1807			1901	2413					461	467			1296	1105	2383	977		1555	1876		2111	2163	611	753	1386	1582					5959		1559	1589			2972		912
1808			1505	2318					395	241			1245	866	1594	2128		1382	1650		2219	2083	462	669	2002	2189					5734		1438	988			2557	2646	996
1809			1215	1702					325	173			1295	649	2477	2187		1333	1497		1866	2008	518	632	2305	2376					5352		1269	809			2454	2704	937
1810			1748	2708	962				356	343			1616	1036	1941	2529		1399	1436		2445	2587	550	738	2940	3080					5047		1801	1091			2903	2762	973
1811			794	1286	409				213	272			812	784	1911	2273		851	746		1473	1564	242	291	2529	2544					3766		918	772			1626	2110	675
1812			1049	1775	728				287	369			1129	860	3275	3353		1163	977		1272	1878	424	467	2761	2852					3668		1471	1489			1745	2368	884
1813			1314	2210	858				326	484			1460	1710	3260	2905		1361	1353		1640	2123	407	502	2142	2280					3921		1176	1321			2670	2467	802
1814			1581	2246	1210				408	597			1705	1500	3526	3249		1970	1741		1980	2328	432	638	2115	2027					4089		1378	1433			3535	2439	1101
1815			1354	1530	1173				325	417			1408	937	3136	3342		1172	1199		1456	1703	346	430	1188	1221					2908		1091	1254			2371	2346	853
1816			1261	1165	623				269	355			983	761	2460	2943		707	699		1012	1099	265	403	906	1034					2463		811	990			1644	1560	852
1817			857	897	585				201	249			781	528	2271	2372		626	651		792	843	168	160	906	946					1292		908	973			1042	985	777
1818			1292	1210	638				330	499			1128	737	3021	3049		804	916		711	815	264	438	1280	1241					1844		861	824			1486	1202	1158
1819			1269	1730	1460				270	376			1084	663	3166	3498		941	828		933	1057	200	372	1463	1679					1708		845	757			1458	1448	1179
1820			1147	1642	1272				186	356			989	626	2880	3130		875	683		745	1048	208	411	1205	1459					1176		600	649			1260	1304	1148
1821			1958	2848	1459				515	659			1486	1168	4608	3640		1389	1226		1546	2061	373	582	2083	2062					2132		837	580			2540	2365	1671
1822			1371	1966	819				301	452			1070	768	4043	2863		877	785		1518	1614	222	399	2681	2412					2853		521	250			1956	2323	1643
1823			1101	1473	1132				285	388			522	907	2591	2146		771	769		1414	1254	240	421	2747	2588					2133		663	2352			1551	1698	1943
1824			1047	1493	1213				242	454			1169	921	2911	2274		631	667		1187	1124	270	417	1676	1816					2688		470	1125			1252	1329	2038
1825	1437		1202	1933	1478				364	608			1301	1143	3528	1302		987	925		2356	1354	291	471	1301	1472					2657		460	921			2193	2845	2168
1826	1641		1047	1280	1117				347	530			982	800	3257	3032		802	892		1754	1397	225	294	1512	1424					2187		670	931			2207	2468	2411
1827	1464		452	691	561				270	210			559	434	1712	1796		406	664		727	778	55	116	1271	1330					1318		484	492			1491	1314	2255
1828	2178		795	1344	1254				436	569			1078	1066	2403	2706		705	811		1054	1098	315	463	1236	1431					1655		647	616			1623	1283	1773
1829	1897		797	1775	1131				283	384			919	812	3438	2336		695	769		1308	1378	263	408	1003	1255					1461		920	898			1987	1476	2004
1830	1749		1170	2158	1299				250	609			1203	961	3628	3502		877	824		1727	1688	310	490	1464	1394					2072		1412	1213			2809	2304	2131
1831	1493		1008	1568	1027				243	694			827	746	2257	2747		709	850		1012	900	201	224	1306	1210					1128		1502	1095			1824	1921	1677
1832	1568		1162	1530	1107				229	836			864	651	1819	2537		528	753		1099	791	216	274	1412	955					1088		1125	841			1693	1761	1682
1833	1645		1053	1836	1460			3453	261	737			1021	1096	1254	3323		718	830		1350	927	281	406	1528	1073					968		1367	1147			1906	2137	1865
1834	1541		1352	1932	1525		2782	2566	258	736			1295	1319	1577	3267		556	624		1470	1128	277	433	1364	1864					994		1206	1267			2110	2469	1477
1835	1435		1478	2611	1672		3168	3240	180	698			1326	1308	2363	2686		807	756		1730	971	267	313	1306	2300					980		1064	1278			1969	2006	1468
1836	1162		1185	1571	1410		2808	2678	159	471			932	830	2082	2605		857	656		1003	944	204	290	1126	1935					1072		878	1147			1325	1554	1306
1837	695		838	1095	1235		2361	2411	153	446			835	719	1666	1639		582	474		624	658	233	217	1181	1432					674		610	708			1033	1369	1013
1838	729		939	1191	1310		2772	2972	270	613			815	855	2314	1903		658	574		914	794	272	266	1372	1890				1300	1115		781	932			1165	1826	1165
1839	894		946	1220	1301		2606	2694	179	528			914	700	1667	1799		673	677		1102	691	207	210	1138	1270				1683	1334		615	792			1092	1691	1231
1840	812		564	914	978		2392	2648	160	317			646	636	1511	1348		435	506		1064	610	207	127	883	675				2110	1233		467	559			1037	1364	1029
1841	1224		860	1180	1278		2758	3287	383	703			862	791	2427	1879		461	791		1433	774	429	482	1263	884				2688	1493		658	865			1375	1865	1207
1842	1262		905	1048	1849		3744	4014	398	832			1080	1006	2852	1894		774	1177		2195	1200	377	469	1453	1477				2762	1713		794	1087			2462	2859	1287
1843	1184		1046	1614	1811		3156	3237	335	782			989	845	2382	2664		803	1067		1691	985	414	431	1462	1656				2506	1379		605	907			1815	1984	1159
1844	1024		775	1125	1833		2896	3346	278	530			988	833	1964	2613		770	956		2107	1197	302	332	1818	2267				2194	1716		778	1159			1790	1935	1089
1845	1528		1245	1401	2457	1358	3508	3721	365	711			955	982	2284	2477		875	1038	2187	2549	1533	380	597	2397	3024				2503	2489	2076	799	1394			1973	2012	1753
1846	1419		1058	1268	2192	1427	3255	3457	319	626			901	1078	2355	3021		883	1127	2309	2241	1177	372	421	2280	2653				2355	2882	1955	1001	1490			2080	1976	1734
1847	1262		661	784	2340	1328	2962	2671	319	623			982	1235	2070	3018		1208	1060	2054	1433	985	405	549	2092	2254				2089	2601	1804	1124	1180			2175	2403	1615
1848	1264		670	811	1809	1182	2523	2478	277	545			643	898	2391	2787		1000	946	1721	1339	778	258	328	1985	1798				1404	2540	1501	1803	1524			2355	2657	1735
1849	1419		702	992	1843	1394	3470	3278	408	659			990	1184	2412	3006		1672	1198	2122	1471	1025	425	553	2129	2513				2141	2920	2197	1858	1882			2848	3060	1329
1850	1186		476	738	1288	1008	2356	3257	399	650			968	919	2164	2569		1078	1130	1972	1214	837	305	460	2080	2066				2706	2208	1560	1339	1588			2609	2487	1155
1851	1175		607	796	1568	1168	2469	2680	395	585			846	895	3112	2767		1072	1185	2123	1369	1096	372	572	1865	2036				2881	1936	1825	1281	1231			2162	2154	1016
1852	753		518	761	1144	693	1713	1531	300	352			683	684	1798	2145	554	845	901	1357	993	796	287	438	1217	1401				2706	935	1427	798	861			1464	1273	1168
1853	793		555	815	673	674	1833	1563	314	406			939	910	1776	2307	843	1374	1158	1478	1116	1267	297	498	1217	1533				2593	1474	1895	862	893			1817	1502	1377
1854	630		394	700	1063	899	1900	1898	234	429			762	753	1694	2494	699	1072	1015	1377	424	995	243	431	1167	1259				2894	1246	1528	819	809			1225	1112	1312
1855	683		606	933	563	459	1883	2054	262	365			755	730	1767	2534	650	1104	686	1234	490	816	286	400	1141	1228				2644	1366	1481	648	638			1308	886	1373
1856	792		736	939	890	810	2028	2400	268	356			740	835	1655	2364	637	1241	731	1314	487	810	388	363	1195	1348				3486	1178	1206	744	620			1405	1282	1451
1857	844		527	804	600	708	1579	1631	277	362			698	778	1305	1735	646	764	577	1292	458	661	219	331	1130	1289				2597	876	986	461	433			1100	1033	1345
1858	902		650	929	754	781	1506	1811	385	466			844	871	1597	2168	883	937	843	1771	626	831	471	432	1226	1375			2816	2655	1120	1042	750	794			1405	1257	1657
1859	586		325	462	488	472	1034	1434	180	243			475	448	1091	1379	514	509	402	1413	382	509	262	191	822	731			2322	2277	520	566	443	540			898	762	1546
1860	748		617	922	638	736	2046	2241	418	446			865	727	1882	1974	706	1204	889	1998	677	805	446	522	1457	1268			4026	3643	814	1095	641	714			1524	1138	1525
1861	560		483	877	577	591	1565	2110	287	314			677	575	1494	1726	780	1445	900	1670	703	817	344	359	1829	1523			3661	3488	862	1455	723	711			1414	1210	1509
1862	783	1132	508	922	622	831	1995	2913	283	354			669	657	1800	1918	749	1595	1017	1758	724	991	385	339	1940	1785			3383	3456	1789	1716	838	695			1657	1563	1594	1821
1863	914	1215	445	878	439	596	1468	2323	415	377			676	764	1582	1716	535	1411	847	1567	682	1010	306	356	1183	1628			2585	2639	1742	1415	692	572			1413	1455	1697	2159
1864	557	641	332	686	594	638	957	1302	192	182			411	471	922	1028	361	817	475	969	503	606	194	225	724	761			2194	2257	902	649	350	297			864	700	982	1097
1865	773	891	362	793	866	1072	1733	1625	328	367			732	679	1206	1068	516	1222	786	1355	810	916	410	358	992	1018			2925	3055	1050	773	630	488			1115	756	1264	2041
1866	942	1206	382	746	903	896	1894	1778	274	162			642	708	1811	626	540	1231	617	1439	992	1154	426	313	1133	1271			2725	2810	1082	762	844	497			1820	1164	1529	2531
1867	1289	1215	512	865	879	854	1897	2205	319	308			732	808	2555	880	688	1362	677	1943	1250	1425	522	376	1259	1180		581	2712	2830	1144	716	934	608			1783	1266	1723	3011
1868	1060	1075	489	785	738	831	1780	2029	436	332			669	606	2546	965	519	1333	581	1760	1405	1625	372	404	1098	1138		501	2456	2849	1129	782	885	542			1790	1235	2038	2939
1869	1354	1390	751	1069	1247	955	2117	2520	471	338			832	721	2493	898	846	1784	940	2086	1967	2317	570	426	1382	1511		850	3172	3324	1670	1405	925	649			2122	1390	2248	2813
1870	951	1218	575	998	1213	849	2148	2161	321	366			650	645	2231	955	923	1584	700	2062	1760	2363	536	385	1043	1292		882	2295	2380	1575	1623	952	609			1939	1242	1746	1739
1871	840	1077	510	778	941	779	1757	1572	296	447			666	645	2470	716	969	1551	940	1736	1844	2690	434	355	737	1164		919	2282	2510	1641	1865	860	628			1673	1375	1522	1300
1872	663	854	377	602	647	682	1245	1332	210	285			526	476	2198	434	635	825	586	1407	932	1461	320	306	407	750		876	1707	1818	1041	1222	628	441			1245	1099	1107	786
1873	1126	1177	668	1091	726	719	2039	2150	351	473	1465		714	758	2836	404	830	1397	855	2674	1305	1736	552	433	1315	1120		1543	2237	2406	1287	1819	924	565			1252	1272	1542	986
1874	990	1067	588	915	808	679	1617	1815	372	404	286		632	615	2806	316	755	874	654	2502	785	1218	486	434	958	825		1063	2515	2778	1503	1732	900	684			1220	1289	1655	1077
1875	837	850	442	651	824	535	1530	1427	307	276	807		472	541	2692	136	737	664	570	1387	567	941	318	311	972	656		1026	1951	1917	1268	907	698	491			870	988	1370	984
1876	1179	1182	814	1039	835	829	1525	1709	378	355	1590		603	628	3189	269	700	1101	856	1482	632	1058	373	410	681	877		1186	1986	2010	1699	1129	851	602			1452	1132	2015	1583
1877	1237	1169	631	886	833	773	1702	1397	352	406	1591		608	644	3097	289	791	888	727	1407	482	913	449	271	455	725		1098	1857	1824	923	944	746	486			1226	827	1918	1556
1878	969	1131	705	836	737	726	1490	1715	344	331	1781	1853	454	605	2565	318	747	810	664	1496	506	854	305	349	665	667		1062	1508	1526	693	638	758	541			1192	919	1468	1353
1879	1042	1132	793	655	829	760	899	1379	337	298	1644	1941	285	299	2414	300	589	669	657	1100	446	864	219	242	743	580		869	1217	1438	881	616	553	360			1209	1106	1331	1249
1880	718	830	577	452	806	657	779	1359	276	257	1831	1855	286	268	1649	282	534	450	506	865	336	727	242	265	542	500		661	1355	1422	1065	657	465	297			1066	1205	1715	1227
1881	986	781	615	578	1337	958	1214	1615	215	210	1756	1778	499	510	1725	598	759	795	709	1503	354	933	366	222	468	613		888	1243	1556	1241	790	633	511			1587	1770	1457	1024
1882	790	531	678	532	1140	936	781	961	310	286	1424	1355	412	533	1349	443	708	495	543	1341	423	967	285	311	668	468		817	1164	1149	996	747	452	355			1013	1150	1085	981
1883	880	546	725	588	1304	1003	1107	1502	242	234	1423	1492	775	675	1160	470	837	582	621	1833	385	644	361	450	520	571		678	1158	1112	729	774	704	489			1210	1169	1043	952	330
1884	974	673	682	561	1595	1341	1153	1339	247	288	1503	1494	764	592	1605	665	1178	733	800	1836	417	868	449	381	546	565		702	1698	1901	827	827	839	595			1159	1198	854	763	373
1885	767	588	596	417	1321	1225	920	1113	141	166	1296	1796	528	496	919	374	806	448	576	1213	309	528	263	269	420	520		648	1598	1595	529	682	588	378			691	768	753	988	322
1886	621	355	660	550	1203	972	1074	1448	229	249	1823	2010	520	649	1158	498	977	658	942	1298	367	551	298	340	396	543		752	1814	1829	532	640	694	470			579	799	856	926	397
1887	699	529	820	620	1604	1392	1508	1829	279	230	2450	1965	676	786	2135	938	1036	919	1303	1647	496	713	427	642	471	576		974	2358	2460	670	740	907	644			831	1072	971	866	556
1888	595	498	855	718	1723	1168	1378	918	193	145	2774	2659	544	681	1288	556	1000	672	887	1815	443	837	339	385	393	505		1384	2214	2164	578	793	764	564			811	948	893	861	442
1889	685	686	822	823	1750	1383	2297	1163	293	290	2921	2285	522	684	1540	776	1170	830	1244	1936	1004	1528	376	413	566	702		1339	2399	2586	1028	1449	930	640	2017		1242	1449	932	1027	597
1890	555	562	634	682	1610	1094	1379	908	225	170	2199	1921	366	525	1151	545	732	636	926	1492	644	757	275	415	479	398		774	1601	2036	402	783	658	488	1332		876	767	1110	680	421
1891	1025	686	1113	985	2548	1777	1986	1731	387	259	2749	2951	635	1114	1751	1104	1099	1255	609	2186	1103	1075	635	625	249	315		1321	2325	2667	948	1034	1036	979	2021		1375	1244	921	1348	414
1892	785	716	867	751	2084	1624	2365	1669	372	260	2416	2571	455	866	1324	882	906	1067	885	2334	1212	1178	477	644	248	362		929	1937	2921	708	935	645	805	2297		1618	1390	896	1139	501
1893	695	761	795	690	1732	1341	1882	1319	335	223	2598	2866	432	761	1301	788	837	1014	1530	2144	1186	1058	457	603	205	354		949	1702	2171	698	684	744	905	1936		1476	1411	741	1233	535
1894	871	805	990	897	1590	1520	2252	1656	343	263	3007	2739	517	874	1656	1155	1235	1185	1943	2770	1388	964	458	590	309	476		981	2080	2570	891	936	955	1189	1787		2032	1624	949	1113	514
1895	691	692	662	667	1080	1545	1750	1487	312	363	2400	2150	534	716	1322	792	748	1022	1320	2291	1195	661	419	573	355	600		706	1827	2143	825	742	755	901	751		1342	1074	990	1342	663
1896	282	349	433	404	631	831	894	884	143	179	1032	1442	247	350	705	461	500	550	754	1929	662	370	220	356	189	376		435	1383	1627	426	304	637	691	642		735	577	691	1255	516
1897	523	428	702	634	1284	1058	1545	1484	198	286	2117	1897	448	548	1171	664	732	924	1129	2416	757	564	509	649	197	391		728	1686	1906	625	642	823	828	1131	658	825	650	849	1411	761
1898	579	509	858	619	1510	1174	2178	3270	330	377	1769	2124	539	641	1988	1898	927	972	1355	2928	788	806	395	731	413	660		442	2167	2448	793	856	1156	975	730	684	1214	750	997	2309	723
1899	625	539	1022	895	1511	1253	1878	2124	509	388	1906	2509	529	626	2180	2567	876	1144	1407	1925	776	891	596	711	436	659		803	2099	2615	973	1028	1200	1212	855	798	1465	862	1130	2381	931
1900	709	655	849	851	1706	1573	1919	2429	511	410	1718	2393	484	667	1806	2141	765	1040	1527	2170	862	1011	471	585	620	752		625	2718	2517	836	1001	1265	988	547	577	1460	950	1019	2659	835
1901	585	505	677	835	1210	1176	1320	1360	442	252	1405	1544	531	562	1266	1674	531	724	730	1728	810	878	401	570	589	841		563	2168	1970	828	989	1024	838	446	536	841	789	998	1955	871
1902	611	446	671	646	1225	1282	1943	2379	491	378	1451	1715	464	704	1042	1650	604	870	858	1886	798	1365	446	500	562	677	2012	592	1978	1878	1208	1552	1217	1327	420	616	1172	1159	849	1558	823
1903	649	483	639	680	1383	1157	1992	2224	442	480	1591	1814	469	786	1014	1987	744	805	873	1615	701	1247	396	443	710	788	2038	632	1764	1854	1018	1260	1235	1093	705	792	1002	989	783	1994	885
1904	770	467	793	763	1378	1417	1835	1840	555	478	1817	1802	483	746	1117	1837	814	1002	865	1525	721	1152	471	1068	846	986	2524	840	2090	2238	752	1179	1260	1289	545	1086	1110	1039	1102	2206	1075
1905	602	389	551	699	1037	993	1423	1657	432	255	1234	1671	411	681	992	1596	433	680	639	1329	650	967	401	1017	747	952	2252	636	2250	1951	679	992	1200	841	459	991	997	861	990	1754	1038
1906	487	335	368	409	939	982	1604	1387	301	236	1721	2066	417	589	809	998	452	414	443	1625	546	905	272	1742	545	1003	1589	351	2354	1763	788	1038	736	779	1514	1608	1196	872	1017	1892	837
1907	504	53	394	402	964	859	871	969	371	285	1775	1798	228	405	971	854	482	546	427	1913	625	826	292	1016	665	1046	1669	842	2108	2048	617	685	843	870	1427	1810	926	671	1041	2164	772
1908	444	228	464	370	924	1091	931	969	385	351	1694	2092	406	640	923	949	606	441	440	1746	604	894	432	1080	1061	1352	1876	718	2481	2267	894	1346	917	918	1584	2966	1180	793	1208	2426	519
1909	512	132	656	413	1238	948	1529	1827	410	412	1800	2309	569	612	978	1102	909	661	553	1913	739	860	484	1041	1189	1330	2889	1022	2742	2678	957	1835	1272	1653	2080	2592	1515	1090	1768	2027	745
1910	259	186	242	159	483	339	418	746	210	184	657	702	133	218	298	389	482	250	257	909	271	434	85	266	695	696	875	422	965	1215	322	701	423	489	781	761	492	439	1039	1039	340
1911	407	162	466	275	931	685	750	1449	332	205	1112	1244	201	417	434	565	598	580	415	1107	411	344	303	550	796	771	1860	721	1557	1850	458	1095	629	652	1312	941	758	763	1261	1154	422
1912	536	180	493	263	895	844	1522	2584	384	258	1372	1406	398	464	699	937	533	538	473	1058	466	439	351	738	902	704	1631	722	1689	2539	513	1244	812	993	1944	2100	1226	959	1203	958	386
1913	306	0	465	233	828	652	1597	1684	333	207	1208	1299	220	332	705	582	441	374	282	895	364	432	216	407	729	631	1196	609	1193	1450	283	718	488	603	1383	1622	1134	823	1018	724	495
1914	213	0	355	214	460	457	988	925	152	140	582	587	92	180	541	420	304	190	316	656	298	329	172	264	477	472	1208	524	945	939	172	408	282	346	627	767	659	523	680	639	470
1915	385	0	639	333	609	699	2098	1303	287	270	926	1005	196	336	906	643	514	318	558	977	474	524	299	372	796	864	2345	615	1285	1554	273	827	500	657	834	982	1022	617	940	841	598
1916	495	269	743	336	890	941	1696	1544	322	317	1190	1521	374	410	1092	911	632	364	554	1264	448	542	383	508	1052	983	2082	807	1547	2342	401	898	717	835	808	1105	1341	888	1151	1160	715
1917	588	275	873	468	1464	1258	1994	1886	383	408	2172	2193	395	558	1754	1464	753	781	746	1439	642	729	546	649	1211	1127	2206	977	2802	2215	560	982	940	1044	1411	2110	2021	1434	1302	1585	933	675
1918	608	378	1188	587	1438	1227	2620	1638	418	426	2071	2125	434	435	1486	617	870	686	653	1205	719	933	398	615	1291	1188	3299	962	1708	1992	544	1085	1027	1453	1919	2281	2033	1325	1178	1651	977	763
1919	657	578	1198	570	1377	1229	2561	1459	413	397	1572	801	580	435	1232	837	909	686	611	1392	940	1550	399	551	1121	1114	3045	1144	2580	2704	745	1194	889	1115	2309	2160	2299	1227	1342	1484	1233	1063
1920	376	387	990	422	1382	1203	1427	842	357	311	1289	689	277	288	759	498	501	670	508	1625	959	1232	324	447	859	796	2830	856	2128	1978	437	526	753	983	1168	1070	1723	1050	982	1037	819	1280
1921	449	430	930	342	1666	1313	1604	929	418	359	1132	1024	320	372	906	626	480	844	590	1790	926	1377	429	554	1231	1094	2251	794	2189	2124	434	601	806	1007	1563	1427	2049	1204	1079	1246	658	935
1922	598	491	1127	527	1883	1557	2071	817	464	460	2229	1457	403	424	1523	670	636	927	698	3159	937	1450	527	642	1592	1311	3222	612	2259	2362	621	876	1352	1559	1930	1705	1559	1114	1305	1682	847	770
1923	686	503	947	553	2488	2076	2033	1031	527	526	2764	2707	476	463	1578	1064	818	1017	786	2583	871	1264	555	998	1909	1726	2924	740	2145	1831	883	961	1452	1598	2177	1694	1237	1177	1295	1659	1009	805
1924	607	502	832	443	2006	1961	1860	1290	543	414	2337	2253	473	476	1132	808	775	803	703	2415	754	1101	489	740	1713	1343	3079	848	1903	2152	932	870	1148	1723	1877	1150	1000	1194	840	1655	1045	809
1925	614	563	887	460	2034	1845	1504	1328	564	514	1988	2063	371	354	1527	1010	964	705	756	2202	502	1006	424	710	1727	1403	2418	790	1677	1776	828	1026	960	1775	2604	957	715	1330	1142	1288	1176	928
1926	525	481	719	479	1938	2056	1079	989	553	468	1844	1485	391	351	1205	1061	782	898	795	1924	446	755	560	469	1743	1215	2578	1013	1681	1378	899	1266	936	1602	2283	1167	1166	1122	918	935	896	705
1927	691	637	853	630	1479	1815	1341	2001	554	479	1876	1755	471	505	1224	807	787	987	817	1756	474	803	448	681	1514	1214	2710	1337	2298	1641	711	1402	840	1555	2073	1201	1257	1211	1210	1203	932	1204
1928	596	615	831	578	1433	1177	1563	2696	517	426	1920	2369	440	523	756	960	870	935	877	1332	537	807	430	691	1268	1281	2616	1569	2283	1839	715	1815	881	1698	2383	1244	1213	1271	1255	1363	835	1284
1929	619	627	728	531	1437	1612	1977	2956	539	439	1737	2090	527	597	721	918	909	809	855	1690	454	978	419	536	1186	1182	2341	1692	2111	2346	770	1686	897	1405	1802	1132	1483	1368	1456	1230	872	1348
1930	328	425	363	294	813	844	1400	1506	337	309	825	1195	247	332	516	718	483	561	520	1248	233	686	277	409	621	655	1026	1328	1284	1236	452	1154	399	667	859	695	984	916	1009	688	821	906
1931	404	456	462	314	1095	1060	1756	1421	381	269	951	1291	257	397	386	642	477	590	371	1302	248	629	329	437	704	441	1733	1385	1397	1295	421	1195	435	586	796	674	1169	936	1160	902	767	960
1932	518	588	628	459	1373	1359	2400	1501	621	545	1370	1565	501	624	374	1064	693	783	435	1523	302	592	448	606	820	525	2032	1528	1741	1685	653	1726	528	871	1037	790	1176	1017	1498	1175	583	827
1933	496	552	617	352	1512	1569	2062	1925	543	496	1538	1367	347	516	270	1093	615	520	439	1514	289	710	396	582	1005	739	2656	1247	1823	2064	473	1215	381	618	961	837	1282	1096	1971	1685	742	914
1934	434	474	410	285	1560	1388	1787	1672	581	452	1327	1284	243	531	220	1089	514	437	411	1087	294	855	392	581	736	656	2024	1215	1819	1776	524	1401	353	596	927	679	1277	994	1587	1446	728	998
1935	548	461	540	483	1668	1301	1682	1431	644	439	1189	1649	307	607	280	670	556	470	465	1396	356	505	357	643	1035	1003	2730	1239	1867	1820	488	1236	310	498	1080	789	1497	1039	1564	1368	669	1238
1936	217	337	263	231	873	799	1039	929	542	242	556	870	229	445	105	379	322	295	400	949	92	289	140	278	604	589	1492	1078	1481	1256	279	577	208	379	745	462	1073	651	1114	802	512	700
1937	189	185	334	137	689	685	832	841	499	123	459	568	41	214	35	226	269	275	344	878	127	320	197	187	410	431	1063	1037	1372	1367	185	524	231	382	602	430	758	514	1238	762	428	582
1938	368	388	445	342	1004	861	970	972	559	332	587	736	182	448	52	393	308	391	537	897	202	378	376	420	637	657	1147	1148	1695	1353	369	1000	313	353	766	708	739	624	1639	1031	506	718
1939	528	408	799	444	1284	1386	1628	1586	644	395	945	1079	340	644	245	716	599	466	767	1512	307	472	663	736	506	475	3196	1630	2323	1489	483	968	706	742	1011	1095	1094	893	1613	1202	579	742
1940	533	515	746	549	1755	1492	1784	1781	724	529	1870	2208	334	668	303	1214	871	540	756	1560	428	496	535	674	549	516	3352	2868	2399	1865	596	851	728	927	1072	1223	1019	1271	1710	1089	805	1001
1941	355	348	840	605	1331	1235	2113	1885	644	533	2278	2586	349	470	302	777	814	515	774	1268	382	568	447	588	507	474	3061	2806	2371	1967	466	834	610	809	1158	1021	1481	1199	1637	1121	770	1014
1942	335	452	644	498	1162	1237	2165	1360	385	372	2711	2330	323	439	153	688	753	535	684	1407	493	600	349	398	467	413	3831	3461	2314	1914	486	580	746	814	880	846	1280	1036	1128	1247	1008	936
1943	404	390	645	750	1201	1221	1852	1602	365	395	2298	2332	314	447	156	568	571	639	672	1163	450	579	404	478	430	375	2637	2540	1855	1679	480	623	521	699	697	389	1217	1037	875	1057	929	995
1944	362	344	479	497	1114	1158	1663	2095	336	334	1558	1435	264	393	30	496	409	512	451	1077	448	550	307	432	471	385	1909	1783	1525	1231	381	452	481	601	476	445	1157	988	762	852	847	924
1945	169	378	570	544	784	780	1162	1530	264	293	1189	1126	199	266	95	439	268	271	307	840	255	320	281	410	403	281	2172	1661	1430	1100	375	440	407	581	209	342	895	712	763	790	770	721
1946	356	369	656	668	1127	1118	1412	2375	344	363	1094	1174	298	357	161	971	474	284	418	1136	399	323	474	488	462	383	3884	3100	1962	1128	473	494	595	872	463	601	1056	831	734	673	953	728
1947	477	377	619	679	1071	1038	1766	2003	451	462	1428	1942	319	478	314	979	473	328	419	1168	650	560	422	528	507	423	3914	2863	2050	1912	403	600	611	816	492	681	1241	890	859	840	1224	920
1948	563	422	636	624	970	846	1706	1617	405	371	1445	1849	544	527	240	739	482	337	381	1070	693	486	368	500	494	467	2794	2752	2113	1736	294	545	587	916	514	716	1023	818	736	774	1068	752
1949	656	468	826	623	1049	902	2188	2290	395	374	1562	2285	610	704	236	776	589	408	369	1453	683	533	363	529	568	505	2925	3607	2486	1845	417	624	971	1085	462	905	1222	835	848	819	1434	1164
1950	568	373	627	497	1103	951	1585	1781	394	399	2001	1971	503	538	268	803	540	293	421	1408	584	578	369	568	461	417	3477	2855	1400	1645	386	566	860	855	586	713	1061	905	789	739	1419	1308
1951	603	549	789	606	826	943	1784	1975	476	335	1785	1986	339	555	282	726	507	319	271	1683	728	907	381	650	530	548	3783	3462	1666	1487	364	687	830	1073	640	718	1070	885	840	937	1336	1200
1952	616	512	680	535	1303	1067	1700	2579	447	478	2458	2046	375	655	302	881	570	292	412	1719	1053	1012	452	755	501	496	4330	3095	1482	1388	501	788	930	1198	707	755	1364	998	780	1067	1235	1358
1953	593	488	839	563	1347	1293	1808	2714	489	397	2519	1808	444	717	413	915	682	273	265	1388	1075	952	478	727	625	630	4291	3361	2297	2131	507	1007	1070	1286	807	972	1274	932	823	781	1536	2023
1954	570	521	638	586	1699	1555	884	2475	493	419	1849	1526	287	696	382	672	554	306	299	1166	991	786	454	839	543	561	3615	2944	1931	1697	474	980	957	1123	753	978	998	799	616	411	1487	2117
1955	530	498	602	465	1206	1166	816	3237	382	365	2353	1974	470	748	458	689	588	266	448	1306	1200	929	585	964	534	570	2660	2325	1557	1293	505	842	1256	1449	790	1141	1548	898	693	337	1676	1924
1956	566	497	696	495	1539	1468	1110	3012	483	477	2287	1893	455	663	568	751	691	296	465	1262	844	597	474	697	632	760	2674	2744	1516	1587	559	972	1126	1225	620	976	1643	855	748	412	2215	1601
1957	566	534	851	718	1443	1696	1405	3234	439	492	2162	1707	340	633	478	778	850	282	346	989	1212	956	644	648	593	928	2965	3131	1338	1946	732	1559	1324	1131	288	1431	1673	1149	854	1031	1953	1788
1958	361	388	487	409	825	926	752	1979	248	341	1144	882	204	457	227	374	433	201	269	602	544	549	206	398	419	762	1790	2011	866	890	411	798	898	566	644	872	968	769	541	1354	853	831
1959	461	474	547	560	882	946	1004	1880	268	441	959	761	165	381	319	475	563	171	279	912	428	484	353	530	377	1079	1991	2410	1068	958	427	777	848	703	440	590	1055	893	680	1218	569	717
1960	431	549	398	433	231	194	605	1017	233	604	722	723	84	491	107	286	402	211	252	800	304	407	297	407	326	1056	1485	1501	1053	656	339	722	559	493	355	436	840	685	632	2065	221	376
1961	499	599	553	456	344	470	827	1288	369	566	929	938	227	464	346	527	596	234	378	911	406	488	517	589	382	1088	1913	2452	1201	915	498	745	780	905	612	558	831	876	638	706	354	303
1962	227	341	457	455	170	306	784	1077	409	463	918	899	230	313	242	445	372	178	449	655	305	453	319	391	373	1065	2650	2915	823	605	506	536	641	609	835	636	851	701	491	476	518	513
1963	271	445	492	503	294	475	859	997	389	435	837	540	216	494	254	527	404	226	360	656	358	432	444	475	406	982	3874	3047	797	596	745	559	817	921	893	689	831	719	457	491	542	718
1964	403	414	728	782	474	522	886	966	397	422	956	654	233	466	366	491	484	255	500	764	396	429	404	509	426	815	3741	3474	678	806	757	589	790	845	1260	939	906	615	455	555	538	730
1965	414	586	903	832	686	590	1438	1174	430	593	1314	1138	394	652	492	825	553	325	517	822	388	452	492	501	524	808	4548	4893	944	807	1043	882	1347	1295	1400	910	919	739	584	792	740	960
1966	383	458	660	577	518	528	1948	992	347	472	1315	620	252	478	351	557	607	270	477	807	439	504	363	617	484	692	4822	4636	825	583	1161	840	1360	1116	1020	1241	864	765	433	556	813	1182
1967	393	492	710	648	616	554	1884	1009	373	536	1271	570	215	504	379	625	416	201	376	687	472	507	373	466	463	568	3739	3194	940	691	1331	866	889	1024	1110	965	676	735	453	392	695	734
1968	202	401	730	552	640	508	1554	563	304	412	1009	747	221	452	196	536	419	223	396	798	391	443	320	472	433	476	2871	2810	724	580	1278	633	750	1043	711	696	704	549	405	339	568	581
1969	281	407	703	492	360	296	1507	514	308	391	897	635	88	419	0	281	237	273	290	1127	326	548	173	483	410	447	2191	1911	737	522	980	579	817	1038	740	535	606	473	347	347	672	464
1970	197	366	763	452	528	376	1107	335	253	427	827	657	259	326	222	330	371	139	244	1187	287	469	303	470	455	476	2585	1841	576	506	717	592	828	1059	795	452	601	542	392	224	1235	419
1971	272	407	924	560	727	499	834	341	341	538	1136	816	264	478	331	622	460	326	271	1206	398	460	393	555	499	642	3115	2541	848	566	873	658	974	2039	1158	716	708	655	619	277	781	465
1972	231	336	592	322	423	309	696	393	284	376	892	543	144	281	18	239	249	178	135	731	244	318	221	413	423	488	2115	1727	578	486	552	453	427	853	714	398	562	418	478	305	710	391
1973	0	176	492	235	176	153	312	158	118	183	492	366	0	57	0	49	159	205	0	485	0	81	53	112	333	381	1750	1108	309	335	131	140	151	343	283	145	352	251	472	253	0	279
1974	248	227	704	444	453	396	324	298	322	299	655	583	195	338	0	291	294	270	73	878	208	213	281	390	423	484	2161	1333	455	383	352	352	244	606	387	345	337	222	460	343	544	237
1975	305	311	881	540	440	458	686	407	395	342	893	800	198	502	8	367	419	310	178	990	345	295	349	445	430	500	3062	1975	535	445	399	367	402	932	619	517	557	448	512	398	671	572
1976	122	222	791	615	546	393	596	329	342	397	699	623	142	355	0	240	379	325	104	969	191	174	290	314	350	399	1988	1320	510	457	267	340	434	722	434	434	538	337	530	261	491	316
1977	376	410	1024	886	578	420	799	382	484	585	1001	927	199	495	248	328	489	418	110	1087	351	277	410	371	581	520	3285	2343	558	481	418	427	616	920	833	653	527	434	658	277	617	472
1978	404	443	921	666	602	387	965	413	477	601	990	1266	255	515	219	404	519	470	176	1195	453	214	481	454	529	473	2527	2263	591	497	517	470	670	1176	836	680	690	426	618	398	572	424
1979	242	623	608	351	302	153	631	332	336	416	599	832	168	351	151	150	572	292	143	1034	266	176	296	378	321	317	1862	2002	426	394	291	280	569	708	432	349	555	335	489	388	616	376
1980	225	650	834	518	375	301	668	420	377	479	603	409	188	311	178	367	603	383	159	916	405	270	286	361	444	520	2566	2073	455	449	437	415	660	719	480	421	634	446	629	432	686	374
1981	383	832	1122	670	564	455	915	644	473	659	995	507	355	615	262	546	853	401	255	1214	473	343	456	534	546	567	3077	1865	676	590	531	585	1123	1538	739	790	825	705	593	409	919	508
1982	302	707	1189	546	497	334	795	652	382	497	1070	650	244	482	194	540	554	269	197	590	436	342	350	339	373	399	2186	1457	651	537	433	424	922	925	732	683	678	522	589	535	848	491
1983	280	495	1098	455	490	455	735	711	402	478	874	720	296	343	310	419	657	343	286	372	488	475	266	342	391	380	2453	1900	534	484	423	368	685	799	919	811	835	731	807	663	898	550
1984	45	281	772	482	361	245	407	469	178	388	658	800	0	149	0	254	309	88	1	366	0	285	59	245	372	395	1514	1026	507	438	274	263	534	509	636	375	380	398		386	651	410
1985	260	299	881	720	446	376	521	432	332	552	1014	1046	153	437	183	385	512	340	242	466	258	285	247	372	481	616	2348	1693	636	475	464	514	877	706	674	559	400	386		650	913	664
1986	221	292	530	404	218	193	441	487	223	335	700	662	97	310	169	310	387	217	117	951	183	235	260	296	272	436	1900	1663	379	339	379	379	669	731	618	442	468	486		386	1034	487
1987	119	388	774	728	326	282	397	415	277	419	744	837	18	352	155	345	380	178	130	1000	183	309	264	323	475	629	1634	1588	512	498	320	378	898	1038	640	447	443	433		399	1276	562
1988	241	446	956	963	401	448	416	446	352	548	1143	1046	405	674	263	346	465	404	145	907	157	401	250	549	614	766	2782	2019	574	533	384	465	1065	1218	596	646	646	641		318	1237	507
1989	244	393	920	804	380	361	431	327	310	364	872	963	292	547	96	251	338	250	94	623	125	444	308	421	401	496	2660	2436	668	514	375	415	840	921	612	643	822	678		307	1040	451
1990	223	306	1330	905	748	600	588	519	402	508	963	1131	322	998	347	545	522	328	170	812	293	401	393	664	978	841	2924	2267	628	538	614	519	1275	1664	755	723	1078	679		286	1415	545
1991	318	282	1436	971	1099	904	849	772	513	586	1130	1199	281	867	370	609	718	322	249	715	307	595	397	914	1777	1089	3605	3079	764	781	665	648	1805	2016	1038	1306	1299	920		597	1449	683
1992	364	327	984	772	1049	762	676	710	473	564	1027	1175	328	773	490	424	755	324	258	745	271	548	467	798	1775	1093	2772	3916	805	715	778	675	1161	1600	1107	1185	1101	925		484	1105	594
1993	263	302	785	545	815	691	681	847	460	543	922	1162	232	607	329	393	520	235	225	856	447	576	415	1025	2547	1806	3325	3942	606	480	725	878	806	1452	1086	1113	1322	979		447	957	497
1994	327	302	1027	415	926	730	587	779	436	554	854	834	261	791	422	517	533	327	297	1042	242	517	368	938	2050	1254	2379	2767	747	660	920	1224	1052	1834	1111	928	1080	1011		298	834	388
1995	166	197	678	341	876	585	516	561	423	377	520	454	229	468	251	268	353	160	204	1054	318	183	265	723	1486	820	2173	2208	526	519	615	669	637	1263	684	526	971	666		243	504	293
1996	485	159	916	403	898	661	690	696	404	470	548	503	240	794	593	375	425	327	255	953	213	209	348	818	1881	989	3895	3229	525	521	676	804	751	1632	735	502	1043	740		165	780	528
1997	218	337	818	519	964	728	820	799	468	547	584	547	301	942	665	572	507	324	301	1044	480	450	379	749	1693	1099	3849	2400	593	695	847	849	1028	2045	1007	656	1051	804		129	1108	760
1998	774	256	741	368	554	472	563	472	336	414	571	402	225	752	350	463	231	240	171	883	317	458	168	548	1377	690	2899	2131	529	568	643	551	599	2956	655	506	782	494		249	1220	662
1999	780	194	938	469	752	625	536	530	354	476	628	570	218	932	512	735	412	496	384	899	343	299	342	746	1256	928	3211	1712	636	680	763	667	896	2483	1532	528	1280	583		324	1319	908
2000	786	266	902	469	960	771	762	769	457	608	752	645	411	891	687	779	421	377	482	1162	510	374	400	951	1310	1061	3664	1770	580	895	851	915	1137	2751	2703	732	1608	673		329	1479	1230
2001	699	491	847	428	823	807	824	634	464	642	776	723	390	876	823	934	470	577	543	1630	358	557	417	977	1222	1234	4109	2095	639	827	876	859	1217	2115	3167	944	1335	632		562	2335	1315
2002	600	394	625	305	777	636	695	643	374	592	627	491	290	677	602	816	353	428	336	1190	287	510	411	860	942	908	2699	1512	425	737	599	679	860	1338	1909	682	1100	631		461	1699	1096
2003	872	351	901	315	456	517	590	478	235	599	516	429	328	432	320	414	201	248	182	958	338	460	315	717	642	771	2350	1375	243	296	382	641	885	1316	1589	698	879	419		371	1204	740
2004	689	406	566	343	723	540	530	477	302	499	371	382	369	607	471	802	392	372	225	1237	402	455	404	923	645	625	1800	1212	72	287	488	745	905	1507	2097	668	778	472		390	960	779
2005	731	660	1021	511	870	636	621	728	374	573	412	463	362	694	738	842	406	466	371	1316	337	576	402	1280	805	695	2710	1825			834	1073	1039	1899	3768	1048	1010	511		604	1201	910
2006	518	604	718	479	971	615	420	595	275	519	420	306	222	724	558	623	285	304	260	966	278	694	285	990	580	787	1393	971			738	1027	1105	1575	2391	838	1014	552		602	925	931
2007	517	825	688	457	541	412	257	391	254	412	319	258		399	536	441	171	139	271	844		426	213	675	713	681	1195	598			460	708	578	908	1395	576	707	470		637	762	716

## Sheet: Sheet2
XIN01A	1825	1437	1641	1464	2178	1897
XIN01A	1830	1749	1493	1568	1645	1541	1435	1162	695	729	894
XIN01A	1840	812	1224	1262	1184	1024	1528	1419	1262	1264	1419
XIN01A	1850	1186	1175	753	793	630	683	792	844	902	586
XIN01A	1860	748	560	783	914	557	773	942	1289	1060	1354
XIN01A	1870	951	840	663	1126	990	837	1179	1237	969	1042
XIN01A	1880	718	986	790	880	974	767	621	699	595	685
XIN01A	1890	555	1025	785	695	871	691	282	523	579	625
XIN01A	1900	709	585	611	649	770	602	487	504	444	512
XIN01A	1910	259	407	536	306	213	385	495	588	608	657
XIN01A	1920	376	449	598	686	607	614	525	691	596	619
XIN01A	1930	328	404	518	496	434	548	217	189	368	528
XIN01A	1940	533	355	335	404	362	169	356	477	563	656
XIN01A	1950	568	603	616	593	570	530	566	566	361	461
XIN01A	1960	431	499	227	271	403	414	383	393	202	281
XIN01A	1970	197	272	231	0	248	305	122	376	404	242
XIN01A	1980	225	383	302	280	45	260	221	119	241	244
XIN01A	1990	223	318	364	263	327	166	485	218	774	780
XIN01A	2000	786	699	600	872	689	731	518	517	-9999
XIN01B	1862	1132	1215	641	891	1206	1215	1075	1390
XIN01B	1870	1218	1077	854	1177	1067	850	1182	1169	1131	1132
XIN01B	1880	830	781	531	546	673	588	355	529	498	686
XIN01B	1890	562	686	716	761	805	692	349	428	509	539
XIN01B	1900	655	505	446	483	467	389	335	53	228	132
XIN01B	1910	186	162	180	0	0	0	269	275	378	578
XIN01B	1920	387	430	491	503	502	563	481	637	615	627
XIN01B	1930	425	456	588	552	474	461	337	185	388	408
XIN01B	1940	515	348	452	390	344	378	369	377	422	468
XIN01B	1950	373	549	512	488	521	498	497	534	388	474
XIN01B	1960	549	599	341	445	414	586	458	492	401	407
XIN01B	1970	366	407	336	176	227	311	222	410	443	623
XIN01B	1980	650	832	707	495	281	299	292	388	446	393
XIN01B	1990	306	282	327	302	302	197	159	337	256	194
XIN01B	2000	266	491	394	351	406	660	604	825	-9999
XIN02A	1784	1904	2340	2143	2759	2181	1462
XIN02A	1790	2338	1354	1232	1667	1698	1446	1394	1218	1085	883
XIN02A	1800	1209	2131	1358	1098	1028	1802	1713	1901	1505	1215
XIN02A	1810	1748	794	1049	1314	1581	1354	1261	857	1292	1269
XIN02A	1820	1147	1958	1371	1101	1047	1202	1047	452	795	797
XIN02A	1830	1170	1008	1162	1053	1352	1478	1185	838	939	946
XIN02A	1840	564	860	905	1046	775	1245	1058	661	670	702
XIN02A	1850	476	607	518	555	394	606	736	527	650	325
XIN02A	1860	617	483	508	445	332	362	382	512	489	751
XIN02A	1870	575	510	377	668	588	442	814	631	705	793
XIN02A	1880	577	615	678	725	682	596	660	820	855	822
XIN02A	1890	634	1113	867	795	990	662	433	702	858	1022
XIN02A	1900	849	677	671	639	793	551	368	394	464	656
XIN02A	1910	242	466	493	465	355	639	743	873	1188	1198
XIN02A	1920	990	930	1127	947	832	887	719	853	831	728
XIN02A	1930	363	462	628	617	410	540	263	334	445	799
XIN02A	1940	746	840	644	645	479	570	656	619	636	826
XIN02A	1950	627	789	680	839	638	602	696	851	487	547
XIN02A	1960	398	553	457	492	728	903	660	710	730	703
XIN02A	1970	763	924	592	492	704	881	791	1024	921	608
XIN02A	1980	834	1122	1189	1098	772	881	530	774	956	920
XIN02A	1990	1330	1436	984	785	1027	678	916	818	741	938
XIN02A	2000	902	847	625	901	566	1021	718	688	-9999
XIN02B	1798	1616	1433
XIN02B	1800	1409	2536	1864	1943	1379	2245	2400	2413	2318	1702
XIN02B	1810	2708	1286	1775	2210	2246	1530	1165	897	1210	1730
XIN02B	1820	1642	2848	1966	1473	1493	1933	1280	691	1344	1775
XIN02B	1830	2158	1568	1530	1836	1932	2611	1571	1095	1191	1220
XIN02B	1840	914	1180	1048	1614	1125	1401	1268	784	811	992
XIN02B	1850	738	796	761	815	700	933	939	804	929	462
XIN02B	1860	922	877	922	878	686	793	746	865	785	1069
XIN02B	1870	998	778	602	1091	915	651	1039	886	836	655
XIN02B	1880	452	578	532	588	561	417	550	620	718	823
XIN02B	1890	682	985	751	690	897	667	404	634	619	895
XIN02B	1900	851	835	646	680	763	699	409	402	370	413
XIN02B	1910	159	275	263	233	214	333	336	468	587	570
XIN02B	1920	422	342	527	553	443	460	479	630	578	531
XIN02B	1930	294	314	459	352	285	483	231	137	342	444
XIN02B	1940	549	605	498	750	497	544	668	679	624	623
XIN02B	1950	497	606	535	563	586	465	495	718	409	560
XIN02B	1960	433	456	455	503	782	832	577	648	552	492
XIN02B	1970	452	560	322	235	444	540	615	886	666	351
XIN02B	1980	518	670	546	455	482	720	404	728	963	804
XIN02B	1990	905	971	772	545	415	341	403	519	368	469
XIN02B	2000	469	428	305	315	343	511	479	457	-9999
XIN03A	1810	962	409	728	858	1210	1173	623	585	638	1460
XIN03A	1820	1272	1459	819	1132	1213	1478	1117	561	1254	1131
XIN03A	1830	1299	1027	1107	1460	1525	1672	1410	1235	1310	1301
XIN03A	1840	978	1278	1849	1811	1833	2457	2192	2340	1809	1843
XIN03A	1850	1288	1568	1144	673	1063	563	890	600	754	488
XIN03A	1860	638	577	622	439	594	866	903	879	738	1247
XIN03A	1870	1213	941	647	726	808	824	835	833	737	829
XIN03A	1880	806	1337	1140	1304	1595	1321	1203	1604	1723	1750
XIN03A	1890	1610	2548	2084	1732	1590	1080	631	1284	1510	1511
XIN03A	1900	1706	1210	1225	1383	1378	1037	939	964	924	1238
XIN03A	1910	483	931	895	828	460	609	890	1464	1438	1377
XIN03A	1920	1382	1666	1883	2488	2006	2034	1938	1479	1433	1437
XIN03A	1930	813	1095	1373	1512	1560	1668	873	689	1004	1284
XIN03A	1940	1755	1331	1162	1201	1114	784	1127	1071	970	1049
XIN03A	1950	1103	826	1303	1347	1699	1206	1539	1443	825	882
XIN03A	1960	231	344	170	294	474	686	518	616	640	360
XIN03A	1970	528	727	423	176	453	440	546	578	602	302
XIN03A	1980	375	564	497	490	361	446	218	326	401	380
XIN03A	1990	748	1099	1049	815	926	876	898	964	554	752
XIN03A	2000	960	823	777	456	723	870	971	541	-9999
XIN03B	1845	1358	1427	1328	1182	1394
XIN03B	1850	1008	1168	693	674	899	459	810	708	781	472
XIN03B	1860	736	591	831	596	638	1072	896	854	831	955
XIN03B	1870	849	779	682	719	679	535	829	773	726	760
XIN03B	1880	657	958	936	1003	1341	1225	972	1392	1168	1383
XIN03B	1890	1094	1777	1624	1341	1520	1545	831	1058	1174	1253
XIN03B	1900	1573	1176	1282	1157	1417	993	982	859	1091	948
XIN03B	1910	339	685	844	652	457	699	941	1258	1227	1229
XIN03B	1920	1203	1313	1557	2076	1961	1845	2056	1815	1177	1612
XIN03B	1930	844	1060	1359	1569	1388	1301	799	685	861	1386
XIN03B	1940	1492	1235	1237	1221	1158	780	1118	1038	846	902
XIN03B	1950	951	943	1067	1293	1555	1166	1468	1696	926	946
XIN03B	1960	194	470	306	475	522	590	528	554	508	296
XIN03B	1970	376	499	309	153	396	458	393	420	387	153
XIN03B	1980	301	455	334	455	245	376	193	282	448	361
XIN03B	1990	600	904	762	691	730	585	661	728	472	625
XIN03B	2000	771	807	636	517	540	636	615	412	-9999
XIN04A	1834	2782	3168	2808	2361	2772	2606
XIN04A	1840	2392	2758	3744	3156	2896	3508	3255	2962	2523	3470
XIN04A	1850	2356	2469	1713	1833	1900	1883	2028	1579	1506	1034
XIN04A	1860	2046	1565	1995	1468	957	1733	1894	1897	1780	2117
XIN04A	1870	2148	1757	1245	2039	1617	1530	1525	1702	1490	899
XIN04A	1880	779	1214	781	1107	1153	920	1074	1508	1378	2297
XIN04A	1890	1379	1986	2365	1882	2252	1750	894	1545	2178	1878
XIN04A	1900	1919	1320	1943	1992	1835	1423	1604	871	931	1529
XIN04A	1910	418	750	1522	1597	988	2098	1696	1994	2620	2561
XIN04A	1920	1427	1604	2071	2033	1860	1504	1079	1341	1563	1977
XIN04A	1930	1400	1756	2400	2062	1787	1682	1039	832	970	1628
XIN04A	1940	1784	2113	2165	1852	1663	1162	1412	1766	1706	2188
XIN04A	1950	1585	1784	1700	1808	884	816	1110	1405	752	1004
XIN04A	1960	605	827	784	859	886	1438	1948	1884	1554	1507
XIN04A	1970	1107	834	696	312	324	686	596	799	965	631
XIN04A	1980	668	915	795	735	407	521	441	397	416	431
XIN04A	1990	588	849	676	681	587	516	690	820	563	536
XIN04A	2000	762	824	695	590	530	621	420	257	-9999
XIN04B	1833	3453	2566	3240	2678	2411	2972	2694
XIN04B	1840	2648	3287	4014	3237	3346	3721	3457	2671	2478	3278
XIN04B	1850	3257	2680	1531	1563	1898	2054	2400	1631	1811	1434
XIN04B	1860	2241	2110	2913	2323	1302	1625	1778	2205	2029	2520
XIN04B	1870	2161	1572	1332	2150	1815	1427	1709	1397	1715	1379
XIN04B	1880	1359	1615	961	1502	1339	1113	1448	1829	918	1163
XIN04B	1890	908	1731	1669	1319	1656	1487	884	1484	3270	2124
XIN04B	1900	2429	1360	2379	2224	1840	1657	1387	969	969	1827
XIN04B	1910	746	1449	2584	1684	925	1303	1544	1886	1638	1459
XIN04B	1920	842	929	817	1031	1290	1328	989	2001	2696	2956
XIN04B	1930	1506	1421	1501	1925	1672	1431	929	841	972	1586
XIN04B	1940	1781	1885	1360	1602	2095	1530	2375	2003	1617	2290
XIN04B	1950	1781	1975	2579	2714	2475	3237	3012	3234	1979	1880
XIN04B	1960	1017	1288	1077	997	966	1174	992	1009	563	514
XIN04B	1970	335	341	393	158	298	407	329	382	413	332
XIN04B	1980	420	644	652	711	469	432	487	415	446	327
XIN04B	1990	519	772	710	847	779	561	696	799	472	530
XIN04B	2000	769	634	643	478	477	728	595	391	-9999
XIN05A	1702	943	732	1054	772	515	633	789	682
XIN05A	1710	746	732	688	693	513	749	583	763	869	1311
XIN05A	1720	1273	1167	1233	966	894	790	1064	996	831	965
XIN05A	1730	890	1014	694	992	905	986	706	1083	1165	1167
XIN05A	1740	1244	1603	1450	1246	1145	813	1114	948	866	653
XIN05A	1750	722	1107	1215	1296	1117	743	977	611	1178	1597
XIN05A	1760	1817	1295	1265	1445	1419	1297	1142	1051	1032	1122
XIN05A	1770	876	853	805	925	1040	784	899	618	820	612
XIN05A	1780	879	706	945	581	636	792	588	719	597	307
XIN05A	1790	646	617	576	660	693	620	578	527	264	189
XIN05A	1800	332	521	421	349	277	334	433	461	395	325
XIN05A	1810	356	213	287	326	408	325	269	201	330	270
XIN05A	1820	186	515	301	285	242	364	347	270	436	283
XIN05A	1830	250	243	229	261	258	180	159	153	270	179
XIN05A	1840	160	383	398	335	278	365	319	319	277	408
XIN05A	1850	399	395	300	314	234	262	268	277	385	180
XIN05A	1860	418	287	283	415	192	328	274	319	436	471
XIN05A	1870	321	296	210	351	372	307	378	352	344	337
XIN05A	1880	276	215	310	242	247	141	229	279	193	293
XIN05A	1890	225	387	372	335	343	312	143	198	330	509
XIN05A	1900	511	442	491	442	555	432	301	371	385	410
XIN05A	1910	210	332	384	333	152	287	322	383	418	413
XIN05A	1920	357	418	464	527	543	564	553	554	517	539
XIN05A	1930	337	381	621	543	581	644	542	499	559	644
XIN05A	1940	724	644	385	365	336	264	344	451	405	395
XIN05A	1950	394	476	447	489	493	382	483	439	248	268
XIN05A	1960	233	369	409	389	397	430	347	373	304	308
XIN05A	1970	253	341	284	118	322	395	342	484	477	336
XIN05A	1980	377	473	382	402	178	332	223	277	352	310
XIN05A	1990	402	513	473	460	436	423	404	468	336	354
XIN05A	2000	457	464	374	235	302	374	275	254	-9999
XIN05B	1719	1967
XIN05B	1720	1804	1521	1781	1437	1389	1274	1628	1536	1293	1458
XIN05B	1730	1687	1894	1390	1614	1611	1349	796	1364	1299	1114
XIN05B	1740	1280	1138	1525	1381	1307	1001	1210	984	873	598
XIN05B	1750	833	1109	965	932	906	501	905	686	985	1191
XIN05B	1760	1353	911	832	1503	1879	1667	1200	1236	1314	1531
XIN05B	1770	1143	1036	850	1101	927	736	792	539	664	471
XIN05B	1780	650	546	668	513	632	617	484	630	574	263
XIN05B	1790	661	595	559	617	742	620	514	562	273	201
XIN05B	1800	257	345	371	260	188	271	220	467	241	173
XIN05B	1810	343	272	369	484	597	417	355	249	499	376
XIN05B	1820	356	659	452	388	454	608	530	210	569	384
XIN05B	1830	609	694	836	737	736	698	471	446	613	528
XIN05B	1840	317	703	832	782	530	711	626	623	545	659
XIN05B	1850	650	585	352	406	429	365	356	362	466	243
XIN05B	1860	446	314	354	377	182	367	162	308	332	338
XIN05B	1870	366	447	285	473	404	276	355	406	331	298
XIN05B	1880	257	210	286	234	288	166	249	230	145	290
XIN05B	1890	170	259	260	223	263	363	179	286	377	388
XIN05B	1900	410	252	378	480	478	255	236	285	351	412
XIN05B	1910	184	205	258	207	140	270	317	408	426	397
XIN05B	1920	311	359	460	526	414	514	468	479	426	439
XIN05B	1930	309	269	545	496	452	439	242	123	332	395
XIN05B	1940	529	533	372	395	334	293	363	462	371	374
XIN05B	1950	399	335	478	397	419	365	477	492	341	441
XIN05B	1960	604	566	463	435	422	593	472	536	412	391
XIN05B	1970	427	538	376	183	299	342	397	585	601	416
XIN05B	1980	479	659	497	478	388	552	335	419	548	364
XIN05B	1990	508	586	564	543	554	377	470	547	414	476
XIN05B	2000	608	642	592	599	499	573	519	412	-9999
XIN06A	1873	1465	286	807	1590	1591	1781	1644
XIN06A	1880	1831	1756	1424	1423	1503	1296	1823	2450	2774	2921
XIN06A	1890	2199	2749	2416	2598	3007	2400	1032	2117	1769	1906
XIN06A	1900	1718	1405	1451	1591	1817	1234	1721	1775	1694	1800
XIN06A	1910	657	1112	1372	1208	582	926	1190	2172	2071	1572
XIN06A	1920	1289	1132	2229	2764	2337	1988	1844	1876	1920	1737
XIN06A	1930	825	951	1370	1538	1327	1189	556	459	587	945
XIN06A	1940	1870	2278	2711	2298	1558	1189	1094	1428	1445	1562
XIN06A	1950	2001	1785	2458	2519	1849	2353	2287	2162	1144	959
XIN06A	1960	722	929	918	837	956	1314	1315	1271	1009	897
XIN06A	1970	827	1136	892	492	655	893	699	1001	990	599
XIN06A	1980	603	995	1070	874	658	1014	700	744	1143	872
XIN06A	1990	963	1130	1027	922	854	520	548	584	571	628
XIN06A	2000	752	776	627	516	371	412	420	319	-9999
XIN06B	1878	1853	1941
XIN06B	1880	1855	1778	1355	1492	1494	1796	2010	1965	2659	2285
XIN06B	1890	1921	2951	2571	2866	2739	2150	1442	1897	2124	2509
XIN06B	1900	2393	1544	1715	1814	1802	1671	2066	1798	2092	2309
XIN06B	1910	702	1244	1406	1299	587	1005	1521	2193	2125	801
XIN06B	1920	689	1024	1457	2707	2253	2063	1485	1755	2369	2090
XIN06B	1930	1195	1291	1565	1367	1284	1649	870	568	736	1079
XIN06B	1940	2208	2586	2330	2332	1435	1126	1174	1942	1849	2285
XIN06B	1950	1971	1986	2046	1808	1526	1974	1893	1707	882	761
XIN06B	1960	723	938	899	540	654	1138	620	570	747	635
XIN06B	1970	657	816	543	366	583	800	623	927	1266	832
XIN06B	1980	409	507	650	720	800	1046	662	837	1046	963
XIN06B	1990	1131	1199	1175	1162	834	454	503	547	402	570
XIN06B	2000	645	723	491	429	382	463	306	258	-9999
XIN07A	1711	1604	1835	1958	1364	1705	1543	1531	1521	1552
XIN07A	1720	1280	1178	1458	1421	1340	1321	1561	1684	1292	1655
XIN07A	1730	1539	1630	1356	1947	1895	1574	1189	1591	1415	1293
XIN07A	1740	1548	1681	1603	1694	1452	1208	1750	1303	1266	1149
XIN07A	1750	1483	1577	1501	1746	1413	1058	1368	1019	1807	1582
XIN07A	1760	1656	1303	1335	1860	2169	1932	1588	1663	1659	1930
XIN07A	1770	1656	1390	1342	1537	1469	1166	1230	1057	1429	1337
XIN07A	1780	1910	1518	1702	1215	1741	1297	1588	2164	2119	925
XIN07A	1790	1905	1603	1476	1793	1733	1551	1432	1278	939	575
XIN07A	1800	941	1183	1001	728	742	1062	694	1296	1245	1295
XIN07A	1810	1616	812	1129	1460	1705	1408	983	781	1128	1084
XIN07A	1820	989	1486	1070	522	1169	1301	982	559	1078	919
XIN07A	1830	1203	827	864	1021	1295	1326	932	835	815	914
XIN07A	1840	646	862	1080	989	988	955	901	982	643	990
XIN07A	1850	968	846	683	939	762	755	740	698	844	475
XIN07A	1860	865	677	669	676	411	732	642	732	669	832
XIN07A	1870	650	666	526	714	632	472	603	608	454	285
XIN07A	1880	286	499	412	775	764	528	520	676	544	522
XIN07A	1890	366	635	455	432	517	534	247	448	539	529
XIN07A	1900	484	531	464	469	483	411	417	228	406	569
XIN07A	1910	133	201	398	220	92	196	374	395	434	580
XIN07A	1920	277	320	403	476	473	371	391	471	440	527
XIN07A	1930	247	257	501	347	243	307	229	41	182	340
XIN07A	1940	334	349	323	314	264	199	298	319	544	610
XIN07A	1950	503	339	375	444	287	470	455	340	204	165
XIN07A	1960	84	227	230	216	233	394	252	215	221	88
XIN07A	1970	259	264	144	0	195	198	142	199	255	168
XIN07A	1980	188	355	244	296	0	153	97	18	405	292
XIN07A	1990	322	281	328	232	261	229	240	301	225	218
XIN07A	2000	411	390	290	328	369	362	222	-9999
XIN07B	1709	1704
XIN07B	1710	1486	1823	1783	1643	1080	1288	1494	1516	1628	1564
XIN07B	1720	1449	1391	1911	1747	1839	1808	2107	2063	1414	1629
XIN07B	1730	1918	2388	1938	2025	2345	2221	1021	1755	1752	1518
XIN07B	1740	1768	1832	2044	2566	2200	1985	2772	2029	1606	1581
XIN07B	1750	2208	2527	2196	2083	1789	1579	1965	1757	2552	2294
XIN07B	1760	2100	2113	2099	2301	2631	2237	1693	1711	1799	1647
XIN07B	1770	1741	1190	1310	1334	1340	1053	1283	878	1161	927
XIN07B	1780	1548	1290	1607	1239	1823	2160	1521	2311	2438	1057
XIN07B	1790	2218	1578	1341	1576	1631	1148	1174	1142	808	456
XIN07B	1800	800	1229	1432	848	903	981	1100	1105	866	649
XIN07B	1810	1036	784	860	1710	1500	937	761	528	737	663
XIN07B	1820	626	1168	768	907	921	1143	800	434	1066	812
XIN07B	1830	961	746	651	1096	1319	1308	830	719	855	700
XIN07B	1840	636	791	1006	845	833	982	1078	1235	898	1184
XIN07B	1850	919	895	684	910	753	730	835	778	871	448
XIN07B	1860	727	575	657	764	471	679	708	808	606	721
XIN07B	1870	645	645	476	758	615	541	628	644	605	299
XIN07B	1880	268	510	533	675	592	496	649	786	681	684
XIN07B	1890	525	1114	866	761	874	716	350	548	641	626
XIN07B	1900	667	562	704	786	746	681	589	405	640	612
XIN07B	1910	218	417	464	332	180	336	410	558	435	435
XIN07B	1920	288	372	424	463	476	354	351	505	523	597
XIN07B	1930	332	397	624	516	531	607	445	214	448	644
XIN07B	1940	668	470	439	447	393	266	357	478	527	704
XIN07B	1950	538	555	655	717	696	748	663	633	457	381
XIN07B	1960	491	464	313	494	466	652	478	504	452	419
XIN07B	1970	326	478	281	57	338	502	355	495	515	351
XIN07B	1980	311	615	482	343	149	437	310	352	674	547
XIN07B	1990	998	867	773	607	791	468	794	942	752	932
XIN07B	2000	891	876	677	432	607	694	724	399	-9999
XIN08A	1794	1478	1824	2934	1829	1845	2535
XIN08A	1800	3861	2985	2674	328	340	1662	2558	2383	1594	2477
XIN08A	1810	1941	1911	3275	3260	3526	3136	2460	2271	3021	3166
XIN08A	1820	2880	4608	4043	2591	2911	3528	3257	1712	2403	3438
XIN08A	1830	3628	2257	1819	1254	1577	2363	2082	1666	2314	1667
XIN08A	1840	1511	2427	2852	2382	1964	2284	2355	2070	2391	2412
XIN08A	1850	2164	3112	1798	1776	1694	1767	1655	1305	1597	1091
XIN08A	1860	1882	1494	1800	1582	922	1206	1811	2555	2546	2493
XIN08A	1870	2231	2470	2198	2836	2806	2692	3189	3097	2565	2414
XIN08A	1880	1649	1725	1349	1160	1605	919	1158	2135	1288	1540
XIN08A	1890	1151	1751	1324	1301	1656	1322	705	1171	1988	2180
XIN08A	1900	1806	1266	1042	1014	1117	992	809	971	923	978
XIN08A	1910	298	434	699	705	541	906	1092	1754	1486	1232
XIN08A	1920	759	906	1523	1578	1132	1527	1205	1224	756	721
XIN08A	1930	516	386	374	270	220	280	105	35	52	245
XIN08A	1940	303	302	153	156	30	95	161	314	240	236
XIN08A	1950	268	282	302	413	382	458	568	478	227	319
XIN08A	1960	107	346	242	254	366	492	351	379	196	0
XIN08A	1970	222	331	18	0	0	8	0	248	219	151
XIN08A	1980	178	262	194	310	0	183	169	155	263	96
XIN08A	1990	347	370	490	329	422	251	593	665	350	512
XIN08A	2000	687	823	602	320	471	738	558	536	-9999
XIN08B	1783	2024	2521	3369	2856	3877	3180	1968
XIN08B	1790	4186	3317	3945	3208	2783	2566	2366	1634	1195	1224
XIN08B	1800	1419	1844	1522	674	1741	1432	1348	977	2128	2187
XIN08B	1810	2529	2273	3353	2905	3249	3342	2943	2372	3049	3498
XIN08B	1820	3130	3640	2863	2146	2274	1302	3032	1796	2706	2336
XIN08B	1830	3502	2747	2537	3323	3267	2686	2605	1639	1903	1799
XIN08B	1840	1348	1879	1894	2664	2613	2477	3021	3018	2787	3006
XIN08B	1850	2569	2767	2145	2307	2494	2534	2364	1735	2168	1379
XIN08B	1860	1974	1726	1918	1716	1028	1068	626	880	965	898
XIN08B	1870	955	716	434	404	316	136	269	289	318	300
XIN08B	1880	282	598	443	470	665	374	498	938	556	776
XIN08B	1890	545	1104	882	788	1155	792	461	664	1898	2567
XIN08B	1900	2141	1674	1650	1987	1837	1596	998	854	949	1102
XIN08B	1910	389	565	937	582	420	643	911	1464	617	837
XIN08B	1920	498	626	670	1064	808	1010	1061	807	960	918
XIN08B	1930	718	642	1064	1093	1089	670	379	226	393	716
XIN08B	1940	1214	777	688	568	496	439	971	979	739	776
XIN08B	1950	803	726	881	915	672	689	751	778	374	475
XIN08B	1960	286	527	445	527	491	825	557	625	536	281
XIN08B	1970	330	622	239	49	291	367	240	328	404	150
XIN08B	1980	367	546	540	419	254	385	310	345	346	251
XIN08B	1990	545	609	424	393	517	268	375	572	463	735
XIN08B	2000	779	934	816	414	802	842	623	441	-9999
XIN09A	1852	554	843	699	650	637	646	883	514
XIN09A	1860	706	780	749	535	361	516	540	688	519	846
XIN09A	1870	923	969	635	830	755	737	700	791	747	589
XIN09A	1880	534	759	708	837	1178	806	977	1036	1000	1170
XIN09A	1890	732	1099	906	837	1235	748	500	732	927	876
XIN09A	1900	765	531	604	744	814	433	452	482	606	909
XIN09A	1910	482	598	533	441	304	514	632	753	870	909
XIN09A	1920	501	480	636	818	775	964	782	787	870	909
XIN09A	1930	483	477	693	615	514	556	322	269	308	599
XIN09A	1940	871	814	753	571	409	268	474	473	482	589
XIN09A	1950	540	507	570	682	554	588	691	850	433	563
XIN09A	1960	402	596	372	404	484	553	607	416	419	237
XIN09A	1970	371	460	249	159	294	419	379	489	519	572
XIN09A	1980	603	853	554	657	309	512	387	380	465	338
XIN09A	1990	522	718	755	520	533	353	425	507	231	412
XIN09A	2000	421	470	353	201	392	406	285	171	-9999
XIN10A	1769	1946
XIN10A	1770	1694	1522	1695	1546	1870	1562	979	834	1104	1130
XIN10A	1780	1306	1437	1648	993	1356	1537	1425	1750	1648	1117
XIN10A	1790	1833	1566	1391	1660	1254	1311	1464	1276	681	632
XIN10A	1800	646	907	855	621	571	867	1113	1555	1382	1333
XIN10A	1810	1399	851	1163	1361	1970	1172	707	626	804	941
XIN10A	1820	875	1389	877	771	631	987	802	406	705	695
XIN10A	1830	877	709	528	718	556	807	857	582	658	673
XIN10A	1840	435	461	774	803	770	875	883	1208	1000	1672
XIN10A	1850	1078	1072	845	1374	1072	1104	1241	764	937	509
XIN10A	1860	1204	1445	1595	1411	817	1222	1231	1362	1333	1784
XIN10A	1870	1584	1551	825	1397	874	664	1101	888	810	669
XIN10A	1880	450	795	495	582	733	448	658	919	672	830
XIN10A	1890	636	1255	1067	1014	1185	1022	550	924	972	1144
XIN10A	1900	1040	724	870	805	1002	680	414	546	441	661
XIN10A	1910	250	580	538	374	190	318	364	781	686	686
XIN10A	1920	670	844	927	1017	803	705	898	987	935	809
XIN10A	1930	561	590	783	520	437	470	295	275	391	466
XIN10A	1940	540	515	535	639	512	271	284	328	337	408
XIN10A	1950	293	319	292	273	306	266	296	282	201	171
XIN10A	1960	211	234	178	226	255	325	270	201	223	273
XIN10A	1970	139	326	178	205	270	310	325	418	470	292
XIN10A	1980	383	401	269	343	88	340	217	178	404	250
XIN10A	1990	328	322	324	235	327	160	327	324	240	496
XIN10A	2000	377	577	428	248	372	466	304	139	-9999
XIN10B	1784	1734	1694	1622	2151	2002	1361
XIN10B	1790	1948	1573	1401	1834	1671	1454	1456	1492	671	616
XIN10B	1800	777	1132	1093	881	789	1350	1653	1876	1650	1497
XIN10B	1810	1436	746	977	1353	1741	1199	699	651	916	828
XIN10B	1820	683	1226	785	769	667	925	892	664	811	769
XIN10B	1830	824	850	753	830	624	756	656	474	574	677
XIN10B	1840	506	791	1177	1067	956	1038	1127	1060	946	1198
XIN10B	1850	1130	1185	901	1158	1015	686	731	577	843	402
XIN10B	1860	889	900	1017	847	475	786	617	677	581	940
XIN10B	1870	700	940	586	855	654	570	856	727	664	657
XIN10B	1880	506	709	543	621	800	576	942	1303	887	1244
XIN10B	1890	926	609	885	1530	1943	1320	754	1129	1355	1407
XIN10B	1900	1527	730	858	873	865	639	443	427	440	553
XIN10B	1910	257	415	473	282	316	558	554	746	653	611
XIN10B	1920	508	590	698	786	703	756	795	817	877	855
XIN10B	1930	520	371	435	439	411	465	400	344	537	767
XIN10B	1940	756	774	684	672	451	307	418	419	381	369
XIN10B	1950	421	271	412	265	299	448	465	346	269	279
XIN10B	1960	252	378	449	360	500	517	477	376	396	290
XIN10B	1970	244	271	135	0	73	178	104	110	176	143
XIN10B	1980	159	255	197	286	1	242	117	130	145	94
XIN10B	1990	170	249	258	225	297	204	255	301	171	384
XIN10B	2000	482	543	336	182	225	371	260	271	-9999
XIN11A	1845	2187	2309	2054	1721	2122
XIN11A	1850	1972	2123	1357	1478	1377	1234	1314	1292	1771	1413
XIN11A	1860	1998	1670	1758	1567	969	1355	1439	1943	1760	2086
XIN11A	1870	2062	1736	1407	2674	2502	1387	1482	1407	1496	1100
XIN11A	1880	865	1503	1341	1833	1836	1213	1298	1647	1815	1936
XIN11A	1890	1492	2186	2334	2144	2770	2291	1929	2416	2928	1925
XIN11A	1900	2170	1728	1886	1615	1525	1329	1625	1913	1746	1913
XIN11A	1910	909	1107	1058	895	656	977	1264	1439	1205	1392
XIN11A	1920	1625	1790	3159	2583	2415	2202	1924	1756	1332	1690
XIN11A	1930	1248	1302	1523	1514	1087	1396	949	878	897	1512
XIN11A	1940	1560	1268	1407	1163	1077	840	1136	1168	1070	1453
XIN11A	1950	1408	1683	1719	1388	1166	1306	1262	989	602	912
XIN11A	1960	800	911	655	656	764	822	807	687	798	1127
XIN11A	1970	1187	1206	731	485	878	990	969	1087	1195	1034
XIN11A	1980	916	1214	590	372	366	466	951	1000	907	623
XIN11A	1990	812	715	745	856	1042	1054	953	1044	883	899
XIN11A	2000	1162	1630	1190	958	1237	1316	966	844	-9999
XIN12A	1765	3109	2675	2613	2171	3102
XIN12A	1770	2687	2368	1689	1777	2211	1915	1883	1682	2236	1473
XIN12A	1780	2089	3020	2722	2052	2235	2483	2034	3018	3123	1391
XIN12A	1790	2033	2516	2380	2365	1551	1226	1661	1206	706	620
XIN12A	1800	749	1172	998	1122	908	1234	1835	2111	2219	1866
XIN12A	1810	2445	1473	1272	1640	1980	1456	1012	792	711	933
XIN12A	1820	745	1546	1518	1414	1187	2356	1754	727	1054	1308
XIN12A	1830	1727	1012	1099	1350	1470	1730	1003	624	914	1102
XIN12A	1840	1064	1433	2195	1691	2107	2549	2241	1433	1339	1471
XIN12A	1850	1214	1369	993	1116	424	490	487	458	626	382
XIN12A	1860	677	703	724	682	503	810	992	1250	1405	1967
XIN12A	1870	1760	1844	932	1305	785	567	632	482	506	446
XIN12A	1880	336	354	423	385	417	309	367	496	443	1004
XIN12A	1890	644	1103	1212	1186	1388	1195	662	757	788	776
XIN12A	1900	862	810	798	701	721	650	546	625	604	739
XIN12A	1910	271	411	466	364	298	474	448	642	719	940
XIN12A	1920	959	926	937	871	754	502	446	474	537	454
XIN12A	1930	233	248	302	289	294	356	92	127	202	307
XIN12A	1940	428	382	493	450	448	255	399	650	693	683
XIN12A	1950	584	728	1053	1075	991	1200	844	1212	544	428
XIN12A	1960	304	406	305	358	396	388	439	472	391	326
XIN12A	1970	287	398	244	0	208	345	191	351	453	266
XIN12A	1980	405	473	436	488	0	258	183	183	157	125
XIN12A	1990	293	307	271	447	242	318	213	480	317	343
XIN12A	2000	510	358	287	338	402	337	278	-9999
XIN12B	1750	2186	2405	2951	3095	2611	1868	1935	1584	1854	2586
XIN12B	1760	3083	2550	2365	1808	1750	1421	1498	1537	984	795
XIN12B	1770	841	744	517	638	797	745	638	488	818	916
XIN12B	1780	1306	2198	2757	1881	2030	2941	2108	2373	2318	1157
XIN12B	1790	1975	2308	1993	2064	1825	1338	1685	1495	793	538
XIN12B	1800	678	945	843	817	744	1166	1795	2163	2083	2008
XIN12B	1810	2587	1564	1878	2123	2328	1703	1099	843	815	1057
XIN12B	1820	1048	2061	1614	1254	1124	1354	1397	778	1098	1378
XIN12B	1830	1688	900	791	927	1128	971	944	658	794	691
XIN12B	1840	610	774	1200	985	1197	1533	1177	985	778	1025
XIN12B	1850	837	1096	796	1267	995	816	810	661	831	509
XIN12B	1860	805	817	991	1010	606	916	1154	1425	1625	2317
XIN12B	1870	2363	2690	1461	1736	1218	941	1058	913	854	864
XIN12B	1880	727	933	967	644	868	528	551	713	837	1528
XIN12B	1890	757	1075	1178	1058	964	661	370	564	806	891
XIN12B	1900	1011	878	1365	1247	1152	967	905	826	894	860
XIN12B	1910	434	344	439	432	329	524	542	729	933	1550
XIN12B	1920	1232	1377	1450	1264	1101	1006	755	803	807	978
XIN12B	1930	686	629	592	710	855	505	289	320	378	472
XIN12B	1940	496	568	600	579	550	320	323	560	486	533
XIN12B	1950	578	907	1012	952	786	929	597	956	549	484
XIN12B	1960	407	488	453	432	429	452	504	507	443	548
XIN12B	1970	469	460	318	81	213	295	174	277	214	176
XIN12B	1980	270	343	342	475	285	285	235	309	401	444
XIN12B	1990	401	595	548	576	517	183	209	450	458	299
XIN12B	2000	374	557	510	460	455	576	694	426	-9999
XIN13A	1672	2222	2309	2618	2876	2944	2834	2348	2718
XIN13A	1680	3740	2318	3365	3173	2800	1889	2203	2279	2531	2238
XIN13A	1690	2723	2710	1811	2513	2280	2408	2348	2752	2836	1494
XIN13A	1700	2013	2029	2487	1683	2428	2035	1506	2205	2700	2322
XIN13A	1710	2247	2642	1988	2423	1655	1978	2313	2203	2182	1963
XIN13A	1720	1457	1075	1753	1387	1575	1611	1854	1825	1435	1370
XIN13A	1730	2039	2106	1461	1592	1535	1083	787	1692	1374	1200
XIN13A	1740	1629	1726	1741	1480	1401	1394	1751	1864	2001	1086
XIN13A	1750	1683	1522	1469	1154	939	531	941	614	1257	1183
XIN13A	1760	1291	824	608	947	1055	769	740	861	870	941
XIN13A	1770	956	665	577	723	651	532	502	318	515	411
XIN13A	1780	813	667	674	450	702	648	514	656	680	502
XIN13A	1790	765	708	565	797	576	595	623	620	506	241
XIN13A	1800	391	590	591	278	364	580	410	611	462	518
XIN13A	1810	550	242	424	407	432	346	265	168	264	200
XIN13A	1820	208	373	222	240	270	291	225	55	315	263
XIN13A	1830	310	201	216	281	277	267	204	233	272	207
XIN13A	1840	207	429	377	414	302	380	372	405	258	425
XIN13A	1850	305	372	287	297	243	286	388	219	471	262
XIN13A	1860	446	344	385	306	194	410	426	522	372	570
XIN13A	1870	536	434	320	552	486	318	373	449	305	219
XIN13A	1880	242	366	285	361	449	263	298	427	339	376
XIN13A	1890	275	635	477	457	458	419	220	509	395	596
XIN13A	1900	471	401	446	396	471	401	272	292	432	484
XIN13A	1910	85	303	351	216	172	299	383	546	398	399
XIN13A	1920	324	429	527	555	489	424	560	448	430	419
XIN13A	1930	277	329	448	396	392	357	140	197	376	663
XIN13A	1940	535	447	349	404	307	281	474	422	368	363
XIN13A	1950	369	381	452	478	454	585	474	644	206	353
XIN13A	1960	297	517	319	444	404	492	363	373	320	173
XIN13A	1970	303	393	221	53	281	349	290	410	481	296
XIN13A	1980	286	456	350	266	59	247	260	264	250	308
XIN13A	1990	393	397	467	415	368	265	348	379	168	342
XIN13A	2000	400	417	411	315	404	402	285	213	-9999
XIN13B	1663	1597	1719	1882	540	828	1064	1487
XIN13B	1670	1573	2122	2087	2172	2255	2467	2643	2398	1849	2747
XIN13B	1680	3381	2030	2842	2154	1887	1832	1741	1843	2186	1922
XIN13B	1690	2993	3928	2361	2129	2173	2289	2242	2370	2760	1250
XIN13B	1700	1275	1140	1617	1516	2430	2125	2553	2427	1623	1322
XIN13B	1710	1307	1546	1879	2363	1429	1746	1997	2255	1954	1811
XIN13B	1720	1471	1085	2118	2111	1793	1836	1766	1647	1548	1710
XIN13B	1730	1894	1487	913	1211	1777	1591	859	1997	1638	1313
XIN13B	1740	1292	860	1287	2044	2422	1821	3066	2538	1946	1344
XIN13B	1750	1619	1568	1601	1745	1072	921	1012	670	1032	1353
XIN13B	1760	1522	1491	1129	1350	1646	1365	1082	1253	1052	1043
XIN13B	1770	989	953	1128	1149	918	741	732	519	585	566
XIN13B	1780	916	962	830	480	661	752	524	1056	1018	660
XIN13B	1790	1075	671	625	1026	1031	1027	928	872	613	353
XIN13B	1800	614	722	697	529	542	620	609	753	669	632
XIN13B	1810	738	291	467	502	638	430	403	160	438	372
XIN13B	1820	411	582	399	421	417	471	294	116	463	408
XIN13B	1830	490	224	274	406	433	313	290	217	266	210
XIN13B	1840	127	482	469	431	332	597	421	549	328	553
XIN13B	1850	460	572	438	498	431	400	363	331	432	191
XIN13B	1860	522	359	339	356	225	358	313	376	404	426
XIN13B	1870	385	355	306	433	434	311	410	271	349	242
XIN13B	1880	265	222	311	450	381	269	340	642	385	413
XIN13B	1890	415	625	644	603	590	573	356	649	731	711
XIN13B	1900	585	570	500	443	1068	1017	1742	1016	1080	1041
XIN13B	1910	266	550	738	407	264	372	508	649	615	551
XIN13B	1920	447	554	642	998	740	710	469	681	691	536
XIN13B	1930	409	437	606	582	581	643	278	187	420	736
XIN13B	1940	674	588	398	478	432	410	488	528	500	529
XIN13B	1950	568	650	755	727	839	964	697	648	398	530
XIN13B	1960	407	589	391	475	509	501	617	466	472	483
XIN13B	1970	470	555	413	112	390	445	314	371	454	378
XIN13B	1980	361	534	339	342	245	372	296	323	549	421
XIN13B	1990	664	914	798	1025	938	723	818	749	548	746
XIN13B	2000	951	977	860	717	923	1280	990	675	-9999
XIN14A	1780	2063	2257	1941	1677	1755	2063	1725	2038	2238	1027
XIN14A	1790	2017	1719	1217	1780	2244	1436	2043	1750	1190	1093
XIN14A	1800	1376	2023	1467	1727	1363	1174	1335	1386	2002	2305
XIN14A	1810	2940	2529	2761	2142	2115	1188	906	906	1280	1463
XIN14A	1820	1205	2083	2681	2747	1676	1301	1512	1271	1236	1003
XIN14A	1830	1464	1306	1412	1528	1364	1306	1126	1181	1372	1138
XIN14A	1840	883	1263	1453	1462	1818	2397	2280	2092	1985	2129
XIN14A	1850	2080	1865	1217	1217	1167	1141	1195	1130	1226	822
XIN14A	1860	1457	1829	1940	1183	724	992	1133	1259	1098	1382
XIN14A	1870	1043	737	407	1315	958	972	681	455	665	743
XIN14A	1880	542	468	668	520	546	420	396	471	393	566
XIN14A	1890	479	249	248	205	309	355	189	197	413	436
XIN14A	1900	620	589	562	710	846	747	545	665	1061	1189
XIN14A	1910	695	796	902	729	477	796	1052	1211	1291	1121
XIN14A	1920	859	1231	1592	1909	1713	1727	1743	1514	1268	1186
XIN14A	1930	621	704	820	1005	736	1035	604	410	637	506
XIN14A	1940	549	507	467	430	471	403	462	507	494	568
XIN14A	1950	461	530	501	625	543	534	632	593	419	377
XIN14A	1960	326	382	373	406	426	524	484	463	433	410
XIN14A	1970	455	499	423	333	423	430	350	581	529	321
XIN14A	1980	444	546	373	391	372	481	272	475	614	401
XIN14A	1990	978	1777	1775	2547	2050	1486	1881	1693	1377	1256
XIN14A	2000	1310	1222	942	642	645	805	580	713	-9999
XIN14B	1772	1871	2111	1694	1485	1779	1588	1900	1436
XIN14B	1780	2097	2142	1642	1766	2021	2076	1747	2073	2257	1036
XIN14B	1790	2104	1799	1221	1907	2287	1420	2042	1814	1301	1136
XIN14B	1800	1464	2147	1559	1688	1495	1250	1549	1582	2189	2376
XIN14B	1810	3080	2544	2852	2280	2027	1221	1034	946	1241	1679
XIN14B	1820	1459	2062	2412	2588	1816	1472	1424	1330	1431	1255
XIN14B	1830	1394	1210	955	1073	1864	2300	1935	1432	1890	1270
XIN14B	1840	675	884	1477	1656	2267	3024	2653	2254	1798	2513
XIN14B	1850	2066	2036	1401	1533	1259	1228	1348	1289	1375	731
XIN14B	1860	1268	1523	1785	1628	761	1018	1271	1180	1138	1511
XIN14B	1870	1292	1164	750	1120	825	656	877	725	667	580
XIN14B	1880	500	613	468	571	565	520	543	576	505	702
XIN14B	1890	398	315	362	354	476	600	376	391	660	659
XIN14B	1900	752	841	677	788	986	952	1003	1046	1352	1330
XIN14B	1910	696	771	704	631	472	864	983	1127	1188	1114
XIN14B	1920	796	1094	1311	1726	1343	1403	1215	1214	1281	1182
XIN14B	1930	655	441	525	739	656	1003	589	431	657	475
XIN14B	1940	516	474	413	375	385	281	383	423	467	505
XIN14B	1950	417	548	496	630	561	570	760	928	762	1079
XIN14B	1960	1056	1088	1065	982	815	808	692	568	476	447
XIN14B	1970	476	642	488	381	484	500	399	520	473	317
XIN14B	1980	520	567	399	380	395	616	436	629	766	496
XIN14B	1990	841	1089	1093	1806	1254	820	989	1099	690	928
XIN14B	2000	1061	1234	908	771	625	695	787	681	-9999
XIN16A	1902	2012	2038	2524	2252	1589	1669	1876	2889
XIN16A	1910	875	1860	1631	1196	1208	2345	2082	2206	3299	3045
XIN16A	1920	2830	2251	3222	2924	3079	2418	2578	2710	2616	2341
XIN16A	1930	1026	1733	2032	2656	2024	2730	1492	1063	1147	3196
XIN16A	1940	3352	3061	3831	2637	1909	2172	3884	3914	2794	2925
XIN16A	1950	3477	3783	4330	4291	3615	2660	2674	2965	1790	1991
XIN16A	1960	1485	1913	2650	3874	3741	4548	4822	3739	2871	2191
XIN16A	1970	2585	3115	2115	1750	2161	3062	1988	3285	2527	1862
XIN16A	1980	2566	3077	2186	2453	1514	2348	1900	1634	2782	2660
XIN16A	1990	2924	3605	2772	3325	2379	2173	3895	3849	2899	3211
XIN16A	2000	3664	4109	2699	2350	1800	2710	1393	1195	-9999
XIN16B	1867	581	501	850
XIN16B	1870	882	919	876	1543	1063	1026	1186	1098	1062	869
XIN16B	1880	661	888	817	678	702	648	752	974	1384	1339
XIN16B	1890	774	1321	929	949	981	706	435	728	442	803
XIN16B	1900	625	563	592	632	840	636	351	842	718	1022
XIN16B	1910	422	721	722	609	524	615	807	977	962	1144
XIN16B	1920	856	794	612	740	848	790	1013	1337	1569	1692
XIN16B	1930	1328	1385	1528	1247	1215	1239	1078	1037	1148	1630
XIN16B	1940	2868	2806	3461	2540	1783	1661	3100	2863	2752	3607
XIN16B	1950	2855	3462	3095	3361	2944	2325	2744	3131	2011	2410
XIN16B	1960	1501	2452	2915	3047	3474	4893	4636	3194	2810	1911
XIN16B	1970	1841	2541	1727	1108	1333	1975	1320	2343	2263	2002
XIN16B	1980	2073	1865	1457	1900	1026	1693	1663	1588	2019	2436
XIN16B	1990	2267	3079	3916	3942	2767	2208	3229	2400	2131	1712
XIN16B	2000	1770	2095	1512	1375	1212	1825	971	598	-9999
XIN17A	1858	2816	2322
XIN17A	1860	4026	3661	3383	2585	2194	2925	2725	2712	2456	3172
XIN17A	1870	2295	2282	1707	2237	2515	1951	1986	1857	1508	1217
XIN17A	1880	1355	1243	1164	1158	1698	1598	1814	2358	2214	2399
XIN17A	1890	1601	2325	1937	1702	2080	1827	1383	1686	2167	2099
XIN17A	1900	2718	2168	1978	1764	2090	2250	2354	2108	2481	2742
XIN17A	1910	965	1557	1689	1193	945	1285	1547	2802	1708	2580
XIN17A	1920	2128	2189	2259	2145	1903	1677	1681	2298	2283	2111
XIN17A	1930	1284	1397	1741	1823	1819	1867	1481	1372	1695	2323
XIN17A	1940	2399	2371	2314	1855	1525	1430	1962	2050	2113	2486
XIN17A	1950	1400	1666	1482	2297	1931	1557	1516	1338	866	1068
XIN17A	1960	1053	1201	823	797	678	944	825	940	724	737
XIN17A	1970	576	848	578	309	455	535	510	558	591	426
XIN17A	1980	455	676	651	534	507	636	379	512	574	668
XIN17A	1990	628	764	805	606	747	526	525	593	529	636
XIN17A	2000	580	639	425	243	72	-9999
XIN17B	1838	1300	1683
XIN17B	1840	2110	2688	2762	2506	2194	2503	2355	2089	1404	2141
XIN17B	1850	2706	2881	2706	2593	2894	2644	3486	2597	2655	2277
XIN17B	1860	3643	3488	3456	2639	2257	3055	2810	2830	2849	3324
XIN17B	1870	2380	2510	1818	2406	2778	1917	2010	1824	1526	1438
XIN17B	1880	1422	1556	1149	1112	1901	1595	1829	2460	2164	2586
XIN17B	1890	2036	2667	2921	2171	2570	2143	1627	1906	2448	2615
XIN17B	1900	2517	1970	1878	1854	2238	1951	1763	2048	2267	2678
XIN17B	1910	1215	1850	2539	1450	939	1554	2342	2215	1992	2704
XIN17B	1920	1978	2124	2362	1831	2152	1776	1378	1641	1839	2346
XIN17B	1930	1236	1295	1685	2064	1776	1820	1256	1367	1353	1489
XIN17B	1940	1865	1967	1914	1679	1231	1100	1128	1912	1736	1845
XIN17B	1950	1645	1487	1388	2131	1697	1293	1587	1946	890	958
XIN17B	1960	656	915	605	596	806	807	583	691	580	522
XIN17B	1970	506	566	486	335	383	445	457	481	497	394
XIN17B	1980	449	590	537	484	438	475	339	498	533	514
XIN17B	1990	538	781	715	480	660	519	521	695	568	680
XIN17B	2000	895	827	737	296	287	-9999
XIN20A	1797	799	660	821
XIN20A	1800	1217	2758	3086	2208	1659	3615	5279	5959	5734	5352
XIN20A	1810	5047	3766	3668	3921	4089	2908	2463	1292	1844	1708
XIN20A	1820	1176	2132	2853	2133	2688	2657	2187	1318	1655	1461
XIN20A	1830	2072	1128	1088	968	994	980	1072	674	1115	1334
XIN20A	1840	1233	1493	1713	1379	1716	2489	2882	2601	2540	2920
XIN20A	1850	2208	1936	935	1474	1246	1366	1178	876	1120	520
XIN20A	1860	814	862	1789	1742	902	1050	1082	1144	1129	1670
XIN20A	1870	1575	1641	1041	1287	1503	1268	1699	923	693	881
XIN20A	1880	1065	1241	996	729	827	529	532	670	578	1028
XIN20A	1890	402	948	708	698	891	825	426	625	793	973
XIN20A	1900	836	828	1208	1018	752	679	788	617	894	957
XIN20A	1910	322	458	513	283	172	273	401	560	544	745
XIN20A	1920	437	434	621	883	932	828	899	711	715	770
XIN20A	1930	452	421	653	473	524	488	279	185	369	483
XIN20A	1940	596	466	486	480	381	375	473	403	294	417
XIN20A	1950	386	364	501	507	474	505	559	732	411	427
XIN20A	1960	339	498	506	745	757	1043	1161	1331	1278	980
XIN20A	1970	717	873	552	131	352	399	267	418	517	291
XIN20A	1980	437	531	433	423	274	464	379	320	384	375
XIN20A	1990	614	665	778	725	920	615	676	847	643	763
XIN20A	2000	851	876	599	382	488	834	738	460	-9999
XIN20B	1845	2076	1955	1804	1501	2197
XIN20B	1850	1560	1825	1427	1895	1528	1481	1206	986	1042	566
XIN20B	1860	1095	1455	1716	1415	649	773	762	716	782	1405
XIN20B	1870	1623	1865	1222	1819	1732	907	1129	944	638	616
XIN20B	1880	657	790	747	774	827	682	640	740	793	1449
XIN20B	1890	783	1034	935	684	936	742	304	642	856	1028
XIN20B	1900	1001	989	1552	1260	1179	992	1038	685	1346	1835
XIN20B	1910	701	1095	1244	718	408	827	898	982	1085	1194
XIN20B	1920	526	601	876	961	870	1026	1266	1402	1815	1686
XIN20B	1930	1154	1195	1726	1215	1401	1236	577	524	1000	968
XIN20B	1940	851	834	580	623	452	440	494	600	545	624
XIN20B	1950	566	687	788	1007	980	842	972	1559	798	777
XIN20B	1960	722	745	536	559	589	882	840	866	633	579
XIN20B	1970	592	658	453	140	352	367	340	427	470	280
XIN20B	1980	415	585	424	368	263	514	379	378	465	415
XIN20B	1990	519	648	675	878	1224	669	804	849	551	667
XIN20B	2000	915	859	679	641	745	1073	1027	708	-9999
XIN21A	1734	2087	1538	1307	1767	1871	1090
XIN21A	1740	1276	1629	1649	1520	1300	1021	1168	1193	1160	743
XIN21A	1750	1749	1162	1192	1032	1021	657	937	604	896	1147
XIN21A	1760	1270	1173	605	458	869	505	777	714	794	573
XIN21A	1770	676	560	547	473	588	703	544	347	482	650
XIN21A	1780	737	900	1070	921	1107	1413	1342	2390	1986	1720
XIN21A	1790	1889	1660	1317	1692	1714	1519	1284	980	694	423
XIN21A	1800	495	898	1086	1022	1040	1625	1488	1559	1438	1269
XIN21A	1810	1801	918	1471	1176	1378	1091	811	908	861	845
XIN21A	1820	600	837	521	663	470	460	670	484	647	920
XIN21A	1830	1412	1502	1125	1367	1206	1064	878	610	781	615
XIN21A	1840	467	658	794	605	778	799	1001	1124	1803	1858
XIN21A	1850	1339	1281	798	862	819	648	744	461	750	443
XIN21A	1860	641	723	838	692	350	630	844	934	885	925
XIN21A	1870	952	860	628	924	900	698	851	746	758	553
XIN21A	1880	465	633	452	704	839	588	694	907	764	930
XIN21A	1890	658	1036	645	744	955	755	637	823	1156	1200
XIN21A	1900	1265	1024	1217	1235	1260	1200	736	843	917	1272
XIN21A	1910	423	629	812	488	282	500	717	940	1027	889
XIN21A	1920	753	806	1352	1452	1148	960	936	840	881	897
XIN21A	1930	399	435	528	381	353	310	208	231	313	706
XIN21A	1940	728	610	746	521	481	407	595	611	587	971
XIN21A	1950	860	830	930	1070	957	1256	1126	1324	898	848
XIN21A	1960	559	780	641	817	790	1347	1360	889	750	817
XIN21A	1970	828	974	427	151	244	402	434	616	670	569
XIN21A	1980	660	1123	922	685	534	877	669	898	1065	840
XIN21A	1990	1275	1805	1161	806	1052	637	751	1028	599	896
XIN21A	2000	1137	1217	860	885	905	1039	1105	578	-9999
XIN21B	1765	729	613	691	558	1028
XIN21B	1770	830	595	642	741	819	957	637	391	674	817
XIN21B	1780	1476	1788	1928	1037	1148	2104	1673	2551	2095	1252
XIN21B	1790	1921	1602	1367	1743	1829	1570	1400	1155	789	481
XIN21B	1800	542	697	888	785	732	1265	1313	1589	988	809
XIN21B	1810	1091	772	1489	1321	1433	1254	990	973	824	757
XIN21B	1820	649	580	250	2352	1125	921	931	492	616	898
XIN21B	1830	1213	1095	841	1147	1267	1278	1147	708	932	792
XIN21B	1840	559	865	1087	907	1159	1394	1490	1180	1524	1882
XIN21B	1850	1588	1231	861	893	809	638	620	433	794	540
XIN21B	1860	714	711	695	572	297	488	497	608	542	649
XIN21B	1870	609	628	441	565	684	491	602	486	541	360
XIN21B	1880	297	511	355	489	595	378	470	644	564	640
XIN21B	1890	488	979	805	905	1189	901	691	828	975	1212
XIN21B	1900	988	838	1327	1093	1289	841	779	870	918	1653
XIN21B	1910	489	652	993	603	346	657	835	1044	1453	1115
XIN21B	1920	983	1007	1559	1598	1723	1775	1602	1555	1698	1405
XIN21B	1930	667	586	871	618	596	498	379	382	353	742
XIN21B	1940	927	809	814	699	601	581	872	816	916	1085
XIN21B	1950	855	1073	1198	1286	1123	1449	1225	1131	566	703
XIN21B	1960	493	905	609	921	845	1295	1116	1024	1043	1038
XIN21B	1970	1059	2039	853	343	606	932	722	920	1176	708
XIN21B	1980	719	1538	925	799	509	706	731	1038	1218	921
XIN21B	1990	1664	2016	1600	1452	1834	1263	1632	2045	2956	2483
XIN21B	2000	2751	2115	1338	1316	1507	1899	1575	908	-9999
XIN22A	1889	2017
XIN22A	1890	1332	2021	2297	1936	1787	751	642	1131	730	855
XIN22A	1900	547	446	420	705	545	459	1514	1427	1584	2080
XIN22A	1910	781	1312	1944	1383	627	834	808	1411	1919	2309
XIN22A	1920	1168	1563	1930	2177	1877	2604	2283	2073	2383	1802
XIN22A	1930	859	796	1037	961	927	1080	745	602	766	1011
XIN22A	1940	1072	1158	880	697	476	209	463	492	514	462
XIN22A	1950	586	640	707	807	753	790	620	288	644	440
XIN22A	1960	355	612	835	893	1260	1400	1020	1110	711	740
XIN22A	1970	795	1158	714	283	387	619	434	833	836	432
XIN22A	1980	480	739	732	919	636	674	618	640	596	612
XIN22A	1990	755	1038	1107	1086	1111	684	735	1007	655	1532
XIN22A	2000	2703	3167	1909	1589	2097	3768	2391	1395	-9999
XIN22B	1897	658	684	798
XIN22B	1900	577	536	616	792	1086	991	1608	1810	2966	2592
XIN22B	1910	761	941	2100	1622	767	982	1105	2110	2281	2160
XIN22B	1920	1070	1427	1705	1694	1150	957	1167	1201	1244	1132
XIN22B	1930	695	674	790	837	679	789	462	430	708	1095
XIN22B	1940	1223	1021	846	389	445	342	601	681	716	905
XIN22B	1950	713	718	755	972	978	1141	976	1431	872	590
XIN22B	1960	436	558	636	689	939	910	1241	965	696	535
XIN22B	1970	452	716	398	145	345	517	434	653	680	349
XIN22B	1980	421	790	683	811	375	559	442	447	646	643
XIN22B	1990	723	1306	1185	1113	928	526	502	656	506	528
XIN22B	2000	732	944	682	698	668	1048	838	576	-9999
XIN23A	1805	2298	2367	2972	2557	2454
XIN23A	1810	2903	1626	1745	2670	3535	2371	1644	1042	1486	1458
XIN23A	1820	1260	2540	1956	1551	1252	2193	2207	1491	1623	1987
XIN23A	1830	2809	1824	1693	1906	2110	1969	1325	1033	1165	1092
XIN23A	1840	1037	1375	2462	1815	1790	1973	2080	2175	2355	2848
XIN23A	1850	2609	2162	1464	1817	1225	1308	1405	1100	1405	898
XIN23A	1860	1524	1414	1657	1413	864	1115	1820	1783	1790	2122
XIN23A	1870	1939	1673	1245	1252	1220	870	1452	1226	1192	1209
XIN23A	1880	1066	1587	1013	1210	1159	691	579	831	811	1242
XIN23A	1890	876	1375	1618	1476	2032	1342	735	825	1214	1465
XIN23A	1900	1460	841	1172	1002	1110	997	1196	926	1180	1515
XIN23A	1910	492	758	1226	1134	659	1022	1341	2021	2033	2299
XIN23A	1920	1723	2049	1559	1237	1000	715	1166	1257	1213	1483
XIN23A	1930	984	1169	1176	1282	1277	1497	1073	758	739	1094
XIN23A	1940	1019	1481	1280	1217	1157	895	1056	1241	1023	1222
XIN23A	1950	1061	1070	1364	1274	998	1548	1643	1673	968	1055
XIN23A	1960	840	831	851	831	906	919	864	676	704	606
XIN23A	1970	601	708	562	352	337	557	538	527	690	555
XIN23A	1980	634	825	678	835	380	400	468	443	646	822
XIN23A	1990	1078	1299	1101	1322	1080	971	1043	1051	782	1280
XIN23A	2000	1608	1335	1100	879	778	1010	1014	707	-9999
XIN23B	1808	2646	2704
XIN23B	1810	2762	2110	2368	2467	2439	2346	1560	985	1202	1448
XIN23B	1820	1304	2365	2323	1698	1329	2845	2468	1314	1283	1476
XIN23B	1830	2304	1921	1761	2137	2469	2006	1554	1369	1826	1691
XIN23B	1840	1364	1865	2859	1984	1935	2012	1976	2403	2657	3060
XIN23B	1850	2487	2154	1273	1502	1112	886	1282	1033	1257	762
XIN23B	1860	1138	1210	1563	1455	700	756	1164	1266	1235	1390
XIN23B	1870	1242	1375	1099	1272	1289	988	1132	827	919	1106
XIN23B	1880	1205	1770	1150	1169	1198	768	799	1072	948	1449
XIN23B	1890	767	1244	1390	1411	1624	1074	577	650	750	862
XIN23B	1900	950	789	1159	989	1039	861	872	671	793	1090
XIN23B	1910	439	763	959	823	523	617	888	1434	1325	1227
XIN23B	1920	1050	1204	1114	1177	1194	1330	1122	1211	1271	1368
XIN23B	1930	916	936	1017	1096	994	1039	651	514	624	893
XIN23B	1940	1271	1199	1036	1037	988	712	831	890	818	835
XIN23B	1950	905	885	998	932	799	898	855	1149	769	893
XIN23B	1960	685	876	701	719	615	739	765	735	549	473
XIN23B	1970	542	655	418	251	222	448	337	434	426	335
XIN23B	1980	446	705	522	731	398	386	486	433	641	678
XIN23B	1990	679	920	925	979	1011	666	740	804	494	583
XIN23B	2000	673	632	631	419	472	511	552	470	-9999
XIN24A	1770	2366	2184	1746	2010	1820	2076	1586	1449	1117	1251
XIN24A	1780	1182	1322	1326	1036	1224	1257	1791	1970	1648	1704
XIN24A	1790	1519	1564	1387	1337	1440	1047	1828	989	771	802
XIN24A	1800	615	659	868	869	802	993	801	912	996	937
XIN24A	1810	973	675	884	802	1101	853	852	777	1158	1179
XIN24A	1820	1148	1671	1643	1943	2038	2168	2411	2255	1773	2004
XIN24A	1830	2131	1677	1682	1865	1477	1468	1306	1013	1165	1231
XIN24A	1840	1029	1207	1287	1159	1089	1753	1734	1615	1735	1329
XIN24A	1850	1155	1016	1168	1377	1312	1373	1451	1345	1657	1546
XIN24A	1860	1525	1509	1594	1697	982	1264	1529	1723	2038	2248
XIN24A	1870	1746	1522	1107	1542	1655	1370	2015	1918	1468	1331
XIN24A	1880	1715	1457	1085	1043	854	753	856	971	893	932
XIN24A	1890	1110	921	896	741	949	990	691	849	997	1130
XIN24A	1900	1019	998	849	783	1102	990	1017	1041	1208	1768
XIN24A	1910	1039	1261	1203	1018	680	940	1151	1302	1178	1342
XIN24A	1920	982	1079	1305	1295	840	1142	918	1210	1255	1456
XIN24A	1930	1009	1160	1498	1971	1587	1564	1114	1238	1639	1613
XIN24A	1940	1710	1637	1128	875	762	763	734	859	736	848
XIN24A	1950	789	840	780	823	616	693	748	854	541	680
XIN24A	1960	632	638	491	457	455	584	433	453	405	347
XIN24A	1970	392	619	478	472	460	512	530	658	618	489
XIN24A	1980	629	593	589	807	-9999
XIN24B	1862	1821	2159	1097	2041	2531	3011	2939	2813
XIN24B	1870	1739	1300	786	986	1077	984	1583	1556	1353	1249
XIN24B	1880	1227	1024	981	952	763	988	926	866	861	1027
XIN24B	1890	680	1348	1139	1233	1113	1342	1255	1411	2309	2381
XIN24B	1900	2659	1955	1558	1994	2206	1754	1892	2164	2426	2027
XIN24B	1910	1039	1154	958	724	639	841	1160	1585	1651	1484
XIN24B	1920	1037	1246	1682	1659	1655	1288	935	1203	1363	1230
XIN24B	1930	688	902	1175	1685	1446	1368	802	762	1031	1202
XIN24B	1940	1089	1121	1247	1057	852	790	673	840	774	819
XIN24B	1950	739	937	1067	781	411	337	412	1031	1354	1218
XIN24B	1960	2065	706	476	491	555	792	556	392	339	347
XIN24B	1970	224	277	305	253	343	398	261	277	398	388
XIN24B	1980	432	409	535	663	386	650	386	399	318	307
XIN24B	1990	286	597	484	447	298	243	165	129	249	324
XIN24B	2000	329	562	461	371	390	604	602	637	-9999
XIN25A	1883	330	373	322	397	556	442	597
XIN25A	1890	421	414	501	535	514	663	516	761	723	931
XIN25A	1900	835	871	823	885	1075	1038	837	772	519	745
XIN25A	1910	340	422	386	495	470	598	715	933	977	1233
XIN25A	1920	819	658	847	1009	1045	1176	896	932	835	872
XIN25A	1930	821	767	583	742	728	669	512	428	506	579
XIN25A	1940	805	770	1008	929	847	770	953	1224	1068	1434
XIN25A	1950	1419	1336	1235	1536	1487	1676	2215	1953	853	569
XIN25A	1960	221	354	518	542	538	740	813	695	568	672
XIN25A	1970	1235	781	710	0	544	671	491	617	572	616
XIN25A	1980	686	919	848	898	651	913	1034	1276	1237	1040
XIN25A	1990	1415	1449	1105	957	834	504	780	1108	1220	1319
XIN25A	2000	1479	2335	1699	1204	960	1201	925	762	-9999
XIN25B	1917	675	763	1063
XIN25B	1920	1280	935	770	805	809	928	705	1204	1284	1348
XIN25B	1930	906	960	827	914	998	1238	700	582	718	742
XIN25B	1940	1001	1014	936	995	924	721	728	920	752	1164
XIN25B	1950	1308	1200	1358	2023	2117	1924	1601	1788	831	717
XIN25B	1960	376	303	513	718	730	960	1182	734	581	464
XIN25B	1970	419	465	391	279	237	572	316	472	424	376
XIN25B	1980	374	508	491	550	410	664	487	562	507	451
XIN25B	1990	545	683	594	497	388	293	528	760	662	908
XIN25B	2000	1230	1315	1096	740	779	910	931	716	-9999
