# Supplementary material for: Climate-Driven Synchronized Growth of Alpine Trees in the Southeast Tibetan Plateau
Source: PLoS One. 2016 Jun 3;11(6):e0156126. doi: 10.1371/journal.pone.0156126 (PMC4892591; doi:10.1371/journal.pone.0156126)
Supplement: S1 Data — (ZIP) [file pone.0156126.s001.zip › S1_Data/chin023/chin023.txt_crns]

YAJIPL 1 Yajiang                                             PCLI                 raw
YAJIPL 2 China        Likiang spruce    4020M  3000 10052    __    1715 2007      raw
YAJIPL 3 Jinbao Li   Keyan Fang   Yang Tao   Edward Cook                          raw
chin0217159990  09990  09990  09990  09990  0 566  1 646  1 705  1 724  1 576  1  raw
chin021720 602  1 634  1 547  1 602  1 538  1 564  1 707  1 699  1 872  1 666  1  raw
chin021730 644  1 667  1 781  1 847  1 830  1 745  1 496  1 452  1 492  1 516  1  raw
chin021740 411  1 402  1 521  2 635  2 720  2 548  2 506  2 634  2 466  2 597  3  raw
chin021750 537  3 601  3 687  3 611  3 463  3 548  31048  41103  51462  51545  5  raw
chin0217601745  51341  51265  51222  51181  51243  51067  51099  51112  51079  5  raw
chin021770 863  51248  5 992  5 978  5 973  51030  51059  5 889  51129  5 725  5  raw
chin021780 922  5 878  51124  6 787  61022  61139  61212  6 609  61002  6 681  6  raw
chin021790 804  6 837  6 612  6 542  6 585  6 692  6 871  6 736  6 549  6 780  7  raw
chin021800 586  7 812  7 729  7 813  7 789  7 423  7 732  8 592  8 895  8 836  8  raw
chin021810 772  8 961  8 511  9 483  9 599  9 547  9 711  9 642  9 704 10 507 10  raw
chin021820 626 11 614 11 806 12 560 12 768 13 897 15 906 161051 161152 161014 16  raw
chin021830 905 16 892 161012 161068 16 936 16 950 161095 161058 181020 181043 20  raw
chin021840 992 201250 201216 201144 201118 201327 221263 241086 241199 251272 26  raw
chin0218501240 261124 26 920 271026 271123 271305 311279 321217 331361 331251 33  raw
chin0218601384 331231 331193 331338 331051 331113 341089 341216 341176 341203 34  raw
chin0218701109 341113 35 971 351190 35 888 35 893 351012 36 934 37 985 38 968 38  raw
chin0218801000 381120 38 986 38 991 391134 39 968 39 980 40 927 40 877 401060 40  raw
chin021890 786 40 873 40 906 40 737 41 910 41 996 42 908 42 740 42 729 42 733 42  raw
chin021900 734 42 820 42 781 42 907 42 930 42 891 42 829 42 738 43 665 43 929 43  raw
chin021910 839 43 828 44 783 44 795 44 716 44 602 45 770 46 808 46 591 46 760 46  raw
chin021920 670 46 725 46 863 47 777 47 824 48 785 48 592 48 654 48 660 48 872 48  raw
chin021930 897 48 978 481068 48 835 48 680 48 683 48 866 48 717 48 615 48 608 48  raw
chin021940 800 48 781 48 812 48 806 48 787 48 778 48 687 48 678 48 740 48 795 48  raw
chin021950 729 48 913 48 906 48 905 48 845 48 788 48 870 48 932 48 797 48 548 48  raw
chin021960 625 48 660 48 634 48 715 48 850 48 837 48 873 48 918 48 624 48 970 48  raw
chin021970 835 48 952 48 880 48 879 48 761 48 890 48 610 48 751 48 691 48 676 48  raw
chin021980 702 48 946 47 802 47 791 47 565 47 631 47 563 47 454 47 533 47 529 47  raw
chin021990 427 47 424 47 415 47 374 47 412 47 459 47 507 47 573 47 712 47 519 47  raw
chin022000 567 47 701 47 725 47 688 47 730 47 836 46 678 46 707  19990  09990  0  raw
YAJIPL 1 Yajiang                                             PCLI                 std
YAJIPL 2 China        Likiang spruce    4020M  3000 10052    __    1715 2007      std
YAJIPL 3 Jinbao Li   Keyan Fang   Yang Tao   Edward Cook                          std
chin0217159990  09990  09990  09990  09990  0 891  11020  11116  11149  1 916  1  std
chin021720 960  11014  1 877  1 968  1 867  1 912  11146  11136  11421  11088  1  std
chin0217301055  11096  11287  11399  11375  11238  1 826  1 755  1 824  1 867  1  std
chin021740 692  1 679  1 916  21119  21272  2 971  2 901  21133  2 833  21109  3  std
chin021750 929  31043  3 972  31066  3 853  3 959  3 814  4 912  51045  5 971  5  std
chin0217601156  5 984  5 959  5 938  5 886  51110  5 895  5 949  5 941  51043  5  std
chin021770 844  51135  5 972  51155  51068  51069  51212  51140  51392  5 954  5  std
chin0217801383  51087  51064  61212  61005  61120  61297  61093  61122  6 813  6  std
chin021790 884  61003  6 734  6 574  6 740  6 788  6 974  6 849  6 943  61076  7  std
chin021800 954  71135  71131  71010  7 927  7 686  7 828  81023  81077  81043  8  std
chin0218101056  81223  8 993  9 971  91089  9 973  91084  9 923  9 896 10 672 10  std
chin021820 809 11 871 11 895 12 714 12 746 13 954 15 879 16 973 161067 161020 16  std
chin0218301016 16 905 161017 161070 16 953 16 952 161103 161101 181050 18 907 20  std
chin021840 943 201103 201044 20 932 201002 201118 221058 24 911 24 993 251044 26  std
chin0218501095 26 995 26 812 27 913 271023 271090 311048 321024 331150 331071 33  std
chin0218601131 331054 331021 331160 33 894 33 963 34 957 341065 341048 341072 34  std
chin0218701005 341030 35 919 351165 35 875 35 871 35 982 36 878 37 974 38 940 38  std
chin021880 974 381100 38 951 38 989 391150 391043 391028 40 979 40 916 401144 40  std
chin021890 867 40 949 40 998 40 836 411021 411116 42 980 42 813 42 811 42 784 42  std
chin021900 796 42 918 42 866 421073 421028 421030 42 973 42 812 43 787 431087 43  std
chin021910 988 43 946 44 981 44 986 44 903 44 740 45 937 46 959 46 718 46 991 46  std
chin021920 864 46 904 461068 47 998 471004 481045 48 811 48 867 48 902 481133 48  std
chin0219301149 481228 481371 481029 48 837 48 893 481060 48 948 48 818 48 814 48  std
chin0219401040 48 986 481039 481037 481014 48 985 48 864 48 854 48 946 481045 48  std
chin021950 953 481207 481159 481139 481055 48 962 481083 481113 481035 48 714 48  std
chin021960 776 48 819 48 722 48 858 48 974 48 926 481005 481154 48 844 481188 48  std
chin0219701074 481116 481050 481059 48 913 481101 48 793 481062 48 954 48 970 48  std
chin021980 975 481260 471135 471119 47 802 47 954 47 863 47 668 47 776 47 799 47  std
chin021990 636 47 655 47 638 47 594 47 693 47 785 47 871 47 935 471082 47 833 47  std
chin022000 878 471077 471137 471128 471140 471349 461183 46 546  19990  09990  0  std
YAJIPL 1 Yajiang                                             PCLI                 res
YAJIPL 2 China        Likiang spruce    4020M  3000 10052    __    1715 2007      res
YAJIPL 3 Jinbao Li   Keyan Fang   Yang Tao   Edward Cook                          res
chin0217159990  09990  09990  09990  09990  0 921  11067  11137  11124  1 860  1  res
chin021720 958  11037  1 888  11009  1 903  1 966  11203  11122  11368  1 945  1  res
chin021730 955  11050  11247  11304  11213  11053  1 678  1 747  1 914  1 970  1  res
chin021740 779  1 806  1 941  21153  21246  2 857  2 845  21150  2 799  21075  3  res
chin021750 978  31081  3 976  31096  3 920  31022  3 880  4 867  51089  5 938  5  res
chin0217601152  5 885  5 917  5 985  5 928  51081  5 919  51000  5 977  51005  5  res
chin021770 810  51197  5 941  51171  5 997  5 984  51155  51044  51226  5 734  5  res
chin0217801169  5 938  5 879  61018  6 898  61025  61221  6 927  61017  6 722  6  res
chin021790 942  61077  6 780  6 719  6 966  6 995  61148  6 918  61017  61099  7  res
chin021800 940  71122  71085  7 952  7 923  7 725  7 961  81168  81108  81001  8  res
chin0218101021  81215  8 921  9 960  91154  9 964  91108  9 896  9 938 10 683 10  res
chin021820 970 11 998 111002 12 747 12 928 131122 15 934 161048 161113 16 979 16  res
chin021830 984 16 896 161091 161091 16 907 16 973 161105 161039 181009 18 872 20  res
chin021840 946 201133 20 992 20 908 201006 201098 22 995 24 857 241036 251053 26  res
chin0218501046 26 940 26 790 271011 271086 271118 311001 32 983 331127 33 947 33  res
chin0218601067 33 952 33 964 331137 33 808 331016 34 984 341113 341012 341032 34  res
chin021870 976 341017 35 920 351206 35 791 35 917 351054 36 921 371046 38 972 38  res
chin0218801017 381106 38 909 381000 391148 39 969 391001 40 954 40 929 401197 40  res
chin021890 795 401033 401052 40 871 411111 411124 42 920 42 819 42 887 42 890 42  res
chin021900 931 421040 42 950 421144 421033 421014 42 976 42 816 43 886 431212 43  res
chin021910 970 43 954 441010 441002 44 914 44 824 451094 461033 46 747 461109 46  res
chin021920 907 46 999 461102 47 939 471016 481045 48 789 48 968 48 978 481182 48  res
chin0219301077 481154 481223 48 803 48 791 48 968 481106 48 927 48 830 48 917 48  res
chin0219401150 48 985 481012 481012 481010 48 972 48 856 48 952 481025 481089 48  res
chin021950 957 481209 481059 481054 48 967 48 937 481092 481079 48 983 48 688 48  res
chin021960 938 48 948 48 873 481054 481086 48 967 481042 481133 48 768 481237 48  res
chin021970 976 481069 48 968 48 986 48 860 481165 48 762 481161 48 915 48 985 48  res
chin0219801006 481265 47 998 471034 47 725 471025 47 914 47 804 47 963 47 944 47  res
chin021990 771 47 889 47 832 47 830 47 941 47 955 471011 471027 471124 47 758 47  res
chin022000 965 471149 471102 471046 471053 471243 46 972 46 894  19990  09990  0  res
YAJIPL 1 Yajiang                                             PCLI                 ars
YAJIPL 2 China        Likiang spruce    4020M  3000 10052    __    1715 2007      ars
YAJIPL 3 Jinbao Li   Keyan Fang   Yang Tao   Edward Cook                          ars
chin0217159990  09990  09990  09990  09990  0 908  11026  11146  11198  1 969  1  ars
chin021720 965  11023  1 900  1 969  1 884  1 914  11157  11192  11475  11186  1  ars
chin0217301087  11111  11310  11461  11457  11310  1 866  1 716  1 776  1 846  1  ars
chin021740 693  1 654  1 759  21016  21236  2 972  2 857  21086  2 831  21009  3  ars
chin021750 971  31073  31012  31112  3 978  31026  3 895  4 825  51003  5 929  5  ars
chin0217601124  5 941  5 904  5 940  5 897  51033  5 929  5 974  5 963  5 990  5  ars
chin021770 807  51111  5 979  51175  51080  51041  51185  51138  51310  5 894  5  ars
chin0217801151  51003  5 898  6 976  6 882  6 973  61202  61022  61050  6 751  6  ars
chin021790 835  6 983  6 762  6 611  6 769  6 858  61066  6 940  6 999  61098  7  ars
chin021800 989  71130  71149  71037  7 958  7 713  7 829  81068  81129  81072  8  ars
chin0218101069  81258  81050  91010  91168  91046  91148  9 973  9 943 10 658 10  ars
chin021820 811 11 885 11 936 12 712 12 793 131006 15 923 161017 161119 161039 16  ars
chin0218301017 16 912 161056 161113 16 968 16 972 161093 161084 181060 18 911 20  ars
chin021840 915 201090 201031 20 934 20 983 201088 221039 24 887 24 992 251043 26  ars
chin0218501070 26 981 26 792 27 917 271034 271131 311069 321031 331152 331024 33  ars
chin0218601095 331003 33 978 331132 33 871 33 973 34 965 341099 341059 341072 34  ars
chin0218701018 341036 35 943 351188 35 877 35 881 35 993 36 912 371009 38 973 38  ars
chin0218801009 381112 38 966 38 998 391148 391042 391038 40 979 40 928 401166 40  ars
chin021890 870 40 992 401041 40 893 411070 411151 421000 42 837 42 816 42 795 42  ars
chin021900 824 42 945 42 913 421104 421078 421064 421017 42 833 43 815 431116 43  ars
chin0219101012 43 974 441004 441006 44 922 44 793 45 995 461017 46 759 461003 46  ars
chin021920 892 46 954 461076 47 974 471016 481055 48 820 48 894 48 917 481139 48  ars
chin0219301138 481234 481348 48 989 48 820 48 888 481043 48 941 48 811 48 828 48  ars
chin0219401058 481001 481022 481026 481028 48 991 48 859 48 891 48 967 481068 48  ars
chin021950 990 481215 481162 481152 481056 48 981 481093 481124 481053 48 728 48  ars
chin021960 822 48 846 48 791 48 948 481048 48 989 481045 481157 48 850 481185 48  ars
chin0219701053 481114 481029 481014 48 874 481112 48 807 481086 48 942 48 970 48  ars
chin021980 992 481263 471123 471118 47 795 47 945 47 875 47 746 47 838 47 851 47  ars
chin021990 692 47 738 47 688 47 667 47 764 47 821 47 912 47 975 471109 47 810 47  ars
chin022000 891 471087 471137 471121 471126 471316 461134 46 988  19990  09990  0  ars
