# Supplementary material for: Climate-Driven Synchronized Growth of Alpine Trees in the Southeast Tibetan Plateau
Source: PLoS One. 2016 Jun 3;11(6):e0156126. doi: 10.1371/journal.pone.0156126 (PMC4892591; doi:10.1371/journal.pone.0156126)
Supplement: S1 Data — (ZIP) [file pone.0156126.s001.zip › S1_Data/chin023/chin023.txt_errs]

YAJIPL 1 Yajiang                                             PCLI                 raw
YAJIPL 2 China        Likiang spruce    4020M  3000 10052    __    1715 2007      raw
YAJIPL 3 Jinbao Li   Keyan Fang   Yang Tao   Edward Cook                          raw
chin0217159990  09990  09990  09990  09990  0   0  1   0  1   0  1   0  1   0  1  err
chin021720   0  1   0  1   0  1   0  1   0  1   0  1   0  1   0  1   0  1   0  1  err
chin021730   0  1   0  1   0  1   0  1   0  1   0  1   0  1   0  1   0  1   0  1  err
chin021740   0  1   0  1 100  2  92  2  51  2  47  2  55  2  96  2  11  2  23  3  err
chin021750  51  3   2  3 255  3  69  3  11  3  38  3 459  4 468  5 586  5 431  5  err
chin021760 664  5 563  5 607  5 535  5 527  5 623  5 333  5 470  5 398  5 303  5  err
chin021770 321  5 465  5 389  5 277  5 275  5 317  5 271  5 182  5 310  5  96  5  err
chin021780 191  5 244  5 366  6  69  6 431  6 336  6 402  6  74  6 381  6 179  6  err
chin021790 256  6 220  6  96  6 141  6 181  6 156  6 194  6 234  6  32  6 278  7  err
chin021800 138  7 183  7 177  7 302  7 248  7  47  7 274  8 175  8 330  8 280  8  err
chin021810 263  8 209  8  40  9  20  9  39  9  39  9  89  9  82  9 136 10 105 10  err
chin021820 108 11 108 11 158 12  94 12 165 13 157 15 177 16 204 16 223 16 196 16  err
chin021830 154 16 161 16 159 16 157 16 165 16 160 16 189 16 140 18 155 18 167 20  err
chin021840 164 20 210 20 196 20 184 20 178 20 199 22 166 24 152 24 154 25 150 26  err
chin021850 148 26 136 26 103 27 116 27 122 27 125 31 113 32 100 33 110 33 121 33  err
chin021860 127 33 120 33 114 33 134 33 107 33 107 34  97 34 109 34 106 34 115 34  err
chin021870 112 34 110 35  85 35 100 35  82 35  93 35  95 36  85 37  89 38  86 38  err
chin021880  89 38 103 38  94 38  92 39 101 39  75 39  79 40  86 40  83 40  95 40  err
chin021890  73 40  94 40  98 40  70 41  87 41  87 42  88 42  79 42  79 42  77 42  err
chin021900  72 42  80 42  81 42  91 42  98 42  89 42  79 42  80 43  64 43  90 43  err
chin021910  89 43  84 44  75 44  72 44  61 44  57 45  72 46  72 46  62 46  65 46  err
chin021920  55 46  64 46  83 47  81 47  77 48  79 48  59 48  74 48  75 48  95 48  err
chin021930 104 48 116 48 119 48  99 48  73 48  68 48  82 48  61 48  50 48  48 48  err
chin021940  62 48  77 48  84 48  76 48  65 48  66 48  63 48  61 48  65 48  63 48  err
chin021950  56 48  74 48  77 48  84 48  81 48  74 48  82 48  85 48  72 48  62 48  err
chin021960  70 48  68 48  64 48  64 48  80 48  93 48  95 48  96 48  65 48  98 48  err
chin021970  80 48 103 48  90 48  89 48  76 48  85 48  57 48  78 48  74 48  67 48  err
chin021980  73 48  91 47  71 47  63 47  57 47  53 47  46 47  41 47  51 47  49 47  err
chin021990  49 47  45 47  41 47  36 47  35 47  38 47  39 47  51 47  68 47  56 47  err
chin022000  59 47  78 47  68 47  66 47  64 47  78 46  66 46   0  19990  09990  0  err
YAJIPL 1 Yajiang                                             PCLI                 std
YAJIPL 2 China        Likiang spruce    4020M  3000 10052    __    1715 2007      std
YAJIPL 3 Jinbao Li   Keyan Fang   Yang Tao   Edward Cook                          std
chin0217159990  09990  09990  09990  09990  0   0  1   0  1   0  1   0  1   0  1  err
chin021720   0  1   0  1   0  1   0  1   0  1   0  1   0  1   0  1   0  1   0  1  err
chin021730   0  1   0  1   0  1   0  1   0  1   0  1   0  1   0  1   0  1   0  1  err
chin021740   0  1   0  1 207  2 200  2 135  2 119  2 131  2 213  2  51  2 107  3  err
chin021750  33  3  68  3 193  3  55  3  37  3   1  3  13  4  91  5  34  5 118  5  err
chin021760 131  5 134  5 113  5 110  5 119  5  25  5  90  5  59  5  81  5  26  5  err
chin021770  27  5  24  5  80  5  43  5  39  5  27  5  62  5  67  5  50  5  93  5  err
chin021780 128  5  71  5  76  6  92  6  91  6  92  6 103  6  99  6  71  6  68  6  err
chin021790  65  6  95  6  99  6  35  6  62  6  65  6  83  6  55  6  69  6 114  7  err
chin021800 102  7 126  7 126  7 105  7  82  7  86  7  72  8  70  8  60  8  38  8  err
chin021810  73  8  93  8  69  9  62  9  57  9  47  9  94  9 100  9  64 10  53 10  err
chin021820  62 11  68 11  76 12  69 12  54 13  41 15  52 16  59 16  63 16  53 16  err
chin021830  43 16  46 16  56 16  44 16  31 16  38 16  54 16  49 18  54 18  47 20  err
chin021840  47 20  47 20  38 20  41 20  58 20  52 22  42 24  39 24  32 25  20 26  err
chin021850  36 26  40 26  31 27  38 27  43 27  34 31  27 32  36 33  34 33  46 33  err
chin021860  36 33  43 33  38 33  35 33  31 33  35 34  33 34  33 34  34 34  36 34  err
chin021870  34 34  43 35  31 35  46 35  27 35  30 35  32 36  30 37  37 38  41 38  err
chin021880  41 38  38 38  34 38  29 39  34 39  36 39  33 40  29 40  29 40  39 40  err
chin021890  25 40  38 40  41 40  27 41  33 41  39 42  37 42  32 42  38 42  28 42  err
chin021900  24 42  26 42  34 42  39 42  43 42  32 42  31 42  35 43  26 43  33 43  err
chin021910  29 43  32 44  36 44  33 44  27 44  24 45  26 46  26 46  33 46  33 46  err
chin021920  28 46  22 46  30 47  38 47  32 48  33 48  30 48  36 48  39 48  39 48  err
chin021930  42 48  53 48  53 48  42 48  26 48  29 48  36 48  24 48  23 48  23 48  err
chin021940  26 48  31 48  40 48  35 48  36 48  29 48  33 48  31 48  31 48  36 48  err
chin021950  34 48  37 48  36 48  39 48  45 48  38 48  39 48  41 48  35 48  42 48  err
chin021960  39 48  41 48  33 48  33 48  36 48  40 48  52 48  60 48  45 48  56 48  err
chin021970  49 48  57 48  50 48  55 48  42 48  53 48  41 48  70 48  60 48  61 48  err
chin021980  63 48  66 47  69 47  64 47  52 47  56 47  40 47  44 47  48 47  37 47  err
chin021990  39 47  43 47  42 47  40 47  36 47  44 47  50 47  47 47  51 47  56 47  err
chin022000  44 47  61 47  45 47  61 47  57 47  74 46  85 46   0  19990  09990  0  err
YAJIPL 1 Yajiang                                             PCLI                 res
YAJIPL 2 China        Likiang spruce    4020M  3000 10052    __    1715 2007      res
YAJIPL 3 Jinbao Li   Keyan Fang   Yang Tao   Edward Cook                          res
chin0217159990  09990  09990  09990  09990  0   0  1   0  1   0  1   0  1   0  1  err
chin021720   0  1   0  1   0  1   0  1   0  1   0  1   0  1   0  1   0  1   0  1  err
chin021730   0  1   0  1   0  1   0  1   0  1   0  1   0  1   0  1   0  1   0  1  err
chin021740   0  1   0  1  65  2  64  2   1  2   2  2  43  2 133  2  75  2   2  3  err
chin021750  47  3  59  3 197  3  75  3 136  3   1  3  24  4  50  5  23  5  63  5  err
chin021760  77  5  18  5  22  5  18  5  38  5  62  5  72  5  21  5  44  5 114  5  err
chin021770  17  5  32  5  65  5  23  5   6  5   8  5  41  5  23  5  35  5  86  5  err
chin021780  87  5  53  5  39  6  72  6  83  6  38  6  71  6  79  6  44  6  75  6  err
chin021790  48  6  60  6  49  6  61  6  39  6  27  6  34  6  33  6  54  6  89  7  err
chin021800  62  7  71  7  52  7  36  7  15  7  69  7  67  8  42  8  35  8  39  8  err
chin021810  43  8  69  8  48  9  35  9  16  9  36  9  72  9  50  9  34 10  10 10  err
chin021820  43 11  47 11  39 12  64 12  33 13  31 15  48 16  44 16  32 16  34 16  err
chin021830  31 16  28 16  40 16  29 16  31 16  19 16  37 16  40 18  34 18  27 20  err
chin021840  23 20  23 20  21 20  31 20  41 20  35 22  28 24  33 24  37 25  19 26  err
chin021850  30 26  25 26  21 27  24 27  24 27  21 31  21 32  26 33  18 33  27 33  err
chin021860  26 33  23 33  20 33  19 33  26 33  27 34  21 34  22 34  24 34  22 34  err
chin021870  21 34  26 35  24 35  31 35  18 35  16 35  19 36  17 37  21 38  24 38  err
chin021880  23 38  30 38  25 38  18 39  23 39  26 39  23 40  18 40  17 40  28 40  err
chin021890  16 40  35 40  25 40  18 41  20 41  27 42  18 42  24 42  22 42  17 42  err
chin021900  20 42  23 42  21 42  28 42  31 42  21 42  19 42  27 43  20 43  24 43  err
chin021910  23 43  31 44  25 44  19 44  16 44  20 45  21 46  21 46  29 46  23 46  err
chin021920  20 46  15 46  18 47  20 47  20 48  22 48  17 48  21 48  26 48  20 48  err
chin021930  20 48  34 48  23 48  28 48  16 48  18 48  22 48  16 48  18 48  17 48  err
chin021940  19 48  21 48  26 48  20 48  22 48  18 48  23 48  23 48  18 48  23 48  err
chin021950  16 48  22 48  25 48  27 48  24 48  19 48  25 48  23 48  30 48  30 48  err
chin021960  25 48  25 48  20 48  23 48  31 48  27 48  36 48  39 48  27 48  30 48  err
chin021970  25 48  36 48  26 48  28 48  30 48  32 48  25 48  45 48  25 48  30 48  err
chin021980  36 48  40 47  45 47  38 47  37 47  29 47  23 47  31 47  25 47  27 47  err
chin021990  26 47  31 47  26 47  19 47  25 47  25 47  30 47  27 47  28 47  36 47  err
chin022000  36 47  37 47  31 47  40 47  41 47  43 46  39 46   0  19990  09990  0  err
YAJIPL 1 Yajiang                                             PCLI                 ars
YAJIPL 2 China        Likiang spruce    4020M  3000 10052    __    1715 2007      ars
YAJIPL 3 Jinbao Li   Keyan Fang   Yang Tao   Edward Cook                          ars
chin0217159990  09990  09990  09990  09990  0   0  1   0  1   0  1   0  1   0  1  err
chin021720   0  1   0  1   0  1   0  1   0  1   0  1   0  1   0  1   0  1   0  1  err
chin021730   0  1   0  1   0  1   0  1   0  1   0  1   0  1   0  1   0  1   0  1  err
chin021740   0  1   0  1  56  2  55  2   1  2   2  2  37  2 114  2  64  2   2  3  err
chin021750  41  3  50  3 169  3  64  3 116  3   1  3  20  4  43  5  20  5  54  5  err
chin021760  66  5  15  5  19  5  15  5  32  5  53  5  62  5  18  5  38  5  98  5  err
chin021770  14  5  27  5  56  5  20  5   5  5   7  5  35  5  20  5  30  5  74  5  err
chin021780  75  5  46  5  34  6  62  6  71  6  32  6  61  6  68  6  38  6  64  6  err
chin021790  41  6  51  6  42  6  53  6  34  6  23  6  29  6  28  6  47  6  76  7  err
chin021800  53  7  61  7  44  7  31  7  13  7  59  7  58  8  36  8  30  8  33  8  err
chin021810  37  8  60  8  41  9  30  9  14  9  31  9  62  9  43  9  29 10   8 10  err
chin021820  37 11  40 11  34 12  55 12  28 13  26 15  41 16  38 16  27 16  29 16  err
chin021830  26 16  24 16  34 16  25 16  27 16  16 16  32 16  35 18  30 18  23 20  err
chin021840  20 20  19 20  18 20  26 20  35 20  30 22  24 24  29 24  32 25  17 26  err
chin021850  26 26  21 26  18 27  20 27  21 27  18 31  18 32  22 33  15 33  24 33  err
chin021860  23 33  20 33  17 33  16 33  22 33  23 34  18 34  19 34  20 34  19 34  err
chin021870  18 34  22 35  21 35  26 35  15 35  14 35  16 36  15 37  18 38  20 38  err
chin021880  20 38  26 38  21 38  16 39  20 39  23 39  20 40  16 40  15 40  24 40  err
chin021890  14 40  30 40  22 40  16 41  17 41  23 42  15 42  21 42  19 42  15 42  err
chin021900  17 42  20 42  18 42  24 42  27 42  18 42  16 42  24 43  17 43  20 43  err
chin021910  20 43  26 44  21 44  16 44  14 44  17 45  18 46  18 46  25 46  20 46  err
chin021920  17 46  13 46  16 47  17 47  17 48  19 48  15 48  18 48  22 48  17 48  err
chin021930  18 48  29 48  19 48  24 48  13 48  15 48  19 48  14 48  15 48  15 48  err
chin021940  16 48  18 48  23 48  17 48  19 48  15 48  20 48  20 48  16 48  20 48  err
chin021950  14 48  19 48  22 48  23 48  21 48  16 48  22 48  20 48  26 48  26 48  err
chin021960  21 48  21 48  17 48  20 48  27 48  23 48  31 48  33 48  23 48  26 48  err
chin021970  21 48  31 48  22 48  24 48  26 48  28 48  22 48  38 48  21 48  26 48  err
chin021980  31 48  34 47  38 47  33 47  31 47  25 47  20 47  26 47  21 47  23 47  err
chin021990  22 47  27 47  22 47  16 47  21 47  21 47  26 47  23 47  24 47  31 47  err
chin022000  31 47  31 47  26 47  34 47  35 47  37 46  33 46   0  19990  09990  0  err
