# Supplementary material for: Climate-Driven Synchronized Growth of Alpine Trees in the Southeast Tibetan Plateau
Source: PLoS One. 2016 Jun 3;11(6):e0156126. doi: 10.1371/journal.pone.0156126 (PMC4892591; doi:10.1371/journal.pone.0156126)
Supplement: S1 Data — (ZIP) [file pone.0156126.s001.zip › S1_Data/chin023/chin023.txt_out]

                        **********************************
                        **********************************
                        ***                            ***
                        ***      program ARSTAN40c     ***
                        ***                            ***
                        ***       creation date:       ***
                        ***           3/6/06           ***
                        ***                            ***
                        ***       programmed by:       ***
                        ***     Dr. Edward R. Cook     ***
                        ***       Paul J. Krusic       ***
                        ***    tree-ring laboratory    ***
                        ***  lamont-doherty earth obs  ***
                        ***    palisades, n.y. 10964   ***
                        *** drdendro@ldeo.columbia.edu ***
                        ***    pjk@ldeo.columbia.edu   ***
                        ***                            ***
                        **********************************
                        **********************************

 |==============================================================================|

 overall run title:                                                                                 

 file names file processed:       arstan.files                            
 data file processed:             chin023.txt                             
 log file processed:              chin023.txt_log                         

                       opt          plt
 tree-ring data type    1                !tucson ring-width format                         
 missing data in gap   -9            0   !missing values estimated (no plots)              
 data transformation    0            0   !no data transformation (no plots)                
 first detrending     -67      0     1   !1st-spline curve (pct n 50% cutoff)              
 second detrending      0      0     0   !2nd-no detrending performed                      
 robust detrending      1                !non-robust detrending methods used               
 interactive detrend    0                !no interactive detrending                        
 index calculation      1                !tree-ring indices or ratios (rt/gt)              
 ar modeling method     1            0   !non-robust autoregressive modeling               
 pooled ar order        0            0   !minimum aic pooled ar model order fit 
 series ar order        0                !pooled ar order fit to all series                
 mean chronology        2   0    0   0   !robust (biweight) mean chronology                
 stabilize variance     0                !no variance stabilization performed              
 common period years     1715 2007       !first and last years of common period            
 site-tree-core mask       sssttc        !site-tree-core separation mask                   
 running rbar              50   25   0   !running rbar window/overlap (no plots)           
 printout option        2                !summary & series statistics printed              
 core series save       0                !no individual core series saved                  
 summary plot displays  0                !no spaghetti and mean chronology plots           

 stand dynamics stuf    0            0   !no stand dynamics analyses done                  
 running mean window    0                !running mean window width                        
 percent growth change  0                !percent growth change threshold                  
 std error threshold    0                !standard error limit threshold                   

 |======================== raw data statistical analyses =======================|

 |------------------- tree-ring series read in for processing ------------------|

  data header lines:
  YAJIPL 1 Yajiang                                             PCLI                    
  YAJIPL 2 China        Likiang spruce    4020M  3000 10052    __    1715 2007         
  YAJIPL 3 Jinbao Li   Keyan Fang   Yang Tao   Edward Cook                             

 |------------ series gaps found based on any negative number found ------------|

        series      ident      results of scans for gaps or missing values

                            --- no gaps in data found ---

 |------------------ statistics of raw tree-ring measurements ------------------|

 series   ident   frst   last   year    mean   stdev   skew   kurt   sens   ac(1)
     1   YAJ01A   1799   2006    208   1.212   0.536  0.383  2.541  0.188   0.874
     2   YAJ01B   1818   2007    190   1.611   0.809  0.644  3.136  0.237   0.820
     3   YAJ02A   1922   2006     85   2.235   1.221  0.770  3.418  0.209   0.903
     4   YAJ02B   1907   2006    100   0.856   0.465  0.927  3.345  0.297   0.822
     5   YAJ03A   1742   2006    265   0.309   0.158  0.865  3.274  0.254   0.840
     6   YAJ03B   1715   2006    292   0.385   0.180  0.520  2.559  0.211   0.853
     7   YAJ03C   1825   2006    182   0.339   0.100  0.120  3.042  0.202   0.611
     8   YAJ04A   1756   2006    251   1.226   0.552  0.394  2.851  0.156   0.897
     9   YAJ04B   1757   2006    250   1.107   0.560  0.848  3.864  0.168   0.896
    10   YAJ05A   1886   2006    121   0.801   0.402  0.896  4.586  0.211   0.825
    11   YAJ05B   1893   2006    114   0.820   0.535  1.659  6.561  0.238   0.828
    12   YAJ06A   1856   2006    151   1.415   0.532  0.249  3.048  0.207   0.736
    13   YAJ06B   1876   2006    131   1.431   0.453 -0.271  3.427  0.199   0.700
    14   YAJ07A   1848   2006    159   0.779   0.177  0.667  3.209  0.128   0.739
    15   YAJ07B   1883   2006    124   0.616   0.358  3.158 14.680  0.200   0.867
    16   YAJ08A   1806   2004    199   0.443   0.433  3.862 19.480  0.234   0.921
    17   YAJ08B   1812   1980    169   0.550   0.289  1.415  5.729  0.199   0.848
    18   YAJ09A   1855   2006    152   0.849   0.392  0.614  2.185  0.182   0.874
    19   YAJ09B   1825   2006    182   0.657   0.304  0.667  2.471  0.186   0.860

 series   ident   frst   last   year    mean   stdev   skew   kurt   sens   ac(1)
    20   YAJ10A   1846   2006    161   0.566   0.364  1.579  6.579  0.173   0.919
    21   YAJ10B   1857   2006    150   0.461   0.277  2.699 11.000  0.154   0.893
    22   YAJ11A   1845   2006    162   1.338   0.647  0.643  3.122  0.192   0.835
    23   YAJ12A   1849   2006    158   0.785   0.722  2.910 12.485  0.202   0.922
    24   YAJ12B   1845   2006    162   0.674   0.395  0.676  2.373  0.189   0.927
    25   YAJ13A   1782   2006    225   0.448   0.209  1.431  4.769  0.187   0.838
    26   YAJ13B   1749   2006    258   0.643   0.352  1.837  7.441  0.212   0.810
    27   YAJ14A   1837   2006    170   0.857   0.327  0.433  2.557  0.144   0.876
    28   YAJ14B   1911   2006     96   0.989   0.365 -0.300  2.583  0.144   0.880
    29   YAJ15A   1855   2006    152   1.018   0.260  0.044  3.019  0.155   0.676
    30   YAJ15B   1855   2006    152   0.898   0.218  0.254  2.295  0.157   0.692
    31   YAJ16A   1837   2006    170   0.447   0.346  4.308 27.262  0.168   0.830
    32   YAJ16B   1820   2006    187   0.503   0.260  1.041  3.568  0.141   0.936
    33   YAJ18A   1871   2006    136   0.577   0.350  2.112  8.724  0.199   0.802
    34   YAJ18B   1878   2006    129   0.488   0.184  0.236  2.871  0.178   0.794
    35   YAJ19A   1877   2006    130   0.699   0.375  1.223  3.799  0.188   0.899
    36   YAJ19B   1915   2006     92   0.400   0.125  0.667  3.610  0.207   0.680
    37   YAJ21A   1846   2006    161   0.776   0.396  0.570  2.684  0.180   0.889
    38   YAJ21B   1822   2006    185   0.975   0.561  0.744  3.095  0.187   0.918
    39   YAJ26A   1924   2006     83   2.456   1.128  0.013  2.030  0.194   0.868

 series   ident   frst   last   year    mean   stdev   skew   kurt   sens   ac(1)
    40   YAJ26B   1916   2006     91   2.198   0.999  0.128  2.132  0.159   0.904
    41   YAJ27A   1839   2006    168   1.504   0.746  1.473  5.517  0.161   0.917
    42   YAJ27B   1852   2006    155   1.406   0.683  1.555 10.833  0.220   0.726
    43   YAJ28A   1824   2006    183   1.482   0.646  0.450  2.426  0.179   0.880
    44   YAJ28B   1839   2006    168   1.401   0.496  0.395  2.511  0.168   0.825
    45   YAJ29A   1865   2006    142   1.019   0.546  2.264  9.996  0.189   0.873
    46   YAJ29B   1895   2006    112   1.526   0.856  1.247  4.319  0.248   0.787
    47   YAJ30A   1826   2006    181   1.455   0.527  1.729  8.222  0.147   0.802
    48   YAJ30B   1855   2006    152   1.380   0.392  0.451  3.371  0.167   0.695

       number of series read in:   48   from   1715  to   2007     293 years

 |---------------- summary of raw tree-ring series statistics ------------------|

                                year    mean   stdev   skew   kurt   sens   ac(1)
 arithmetic mean                 162   0.979   0.463  1.067  5.388  0.189   0.833
 standard deviation               47   0.511   0.248  1.009  4.885  0.033   0.079
 median (50th quantile)          160   0.852   0.396  0.710  3.358  0.188   0.851
 interquartile range              52   0.819   0.260  1.100  3.512  0.039   0.093
 minimum value                    83   0.309   0.100 -0.300  2.030  0.128   0.611
 lower hinge (25th quantile)     130   0.571   0.296  0.414  2.633  0.167   0.802
 upper hinge (75th quantile)     182   1.391   0.556  1.514  6.145  0.207   0.895
 maximum value                   292   2.456   1.221  4.308 27.262  0.297   0.936

 |-------------------- all possible series rbar statistics ---------------------|

   total    mean   standard   standard  skewess   kurtosis   minimum   maximum
   corrs    rbar   deviation    error    coeff      coeff      corr      corr
    1128   0.206     0.302      0.009   -0.116      2.373    -0.608     0.913

   minimum correlation: -0.608   series  YAJ13B     and  YAJ26A       83 years
   maximum correlation:  0.913   series  YAJ26A     and  YAJ26B       83 years

       percent of all possible correlations used (n>20 years):     100.00
       percent of all possible tree-ring years used in rbar:        46.15

 |======================= raw data common period analyses ======================|

 |----------------------- statistics of the common period ----------------------|

                 *** no series found in common analysis period ***

 |--------------------------- running rbar statistics --------------------------|

    year   1770.  1795.  1820.  1845.  1870.  1895.  1920.  1945.  1970.
    corr      1.    10.    15.    55.   231.   561.   861.  1035.  1081.
    rbar  0.725  0.614  0.283  0.135  0.344  0.371  0.250  0.213  0.195
    sdev  0.000  0.169  0.302  0.273  0.385  0.274  0.265  0.292  0.336
    serr  0.000  0.053  0.078  0.037  0.025  0.012  0.009  0.009  0.010
    eps   0.926  0.914  0.826  0.783  0.947  0.960  0.938  0.928  0.921
    nss     4.7    6.7   12.0   23.1   34.0   40.6   45.5   47.9   47.7

 |======================== raw data chronology statistics ======================|

 |----------------- robust mean raw data chronology statistics -----------------|

  first    last    total    mean    stdrd    skew    kurtosis    mean    serial
   year    year    years   index     dev     coeff     coeff     sens     corr
   1715    2007     293    0.834   0.238    0.530      3.142    0.137    0.812

  mean indices vs their standard deviations       robust mean efficiency results
      correlation    slope    intercept             # improved    # unimproved
        0.792        0.934     -0.282                    148            145

 |---------------- robust mean efficiency gain and loss results ----------------|

   median      interquartile      minimum       lower       upper       maximum
    gain           range            gain        hinge       hinge         gain
    1.36            1.14            0.12         1.06        2.20         9.08

   median      interquartile      minimum       lower       upper       maximum
    loss           range            loss        hinge       hinge         loss
    0.90            0.37            0.00         0.63        1.00         1.00

 |--------------------- segment length summary statistics ----------------------|

   median      interquartile      minimum       lower       upper       maximum
   length          range           length       hinge       hinge        length
     160.            52.             83.         130.        182.          292.

 |----------- raw data chronology auto and partial autocorrelations ------------|

 lag           t-1    t-2    t-3    t-4    t-5    t-6    t-7    t-8    t-9   t-10
 acf         0.809  0.762  0.682  0.640  0.591  0.551  0.526  0.504  0.451  0.427
 pacf        0.809  0.310  0.018  0.063  0.025  0.014  0.056  0.040 -0.082  0.016
 95% c.l.    0.117  0.178  0.218  0.245  0.267  0.284  0.298  0.311  0.322  0.330

 |------------------ raw data chronology autoregressive model ------------------|

 ord    rsq    t-1    t-2    t-3    t-4    t-5    t-6    t-7    t-8    t-9   t-10
  2   0.692  0.557  0.314

 |================== detrended data curve fits and statistics ==================|

 |------------------------ results of first detrending -------------------------|

 |--------------- growth curve used for detrending tree-ring data --------------|
   option
     -5: variable span smoother         f(i) = variable span smooth
     -4: lowess robust smoother         f(i) = lowess robust smooth
     -3: median smoothing               f(i) = median sharp/smooth
    -2:  regional curve detrending      f(i) = one age-aligned curve
    -1:  first-differences              f(i) = y(i) - y(i-1)
     1:  neg expon curve, no = opt 4    f(i) = a*exp(-b*t(i)) + d    (d>0)
     2:  neg expon curve, no = opt 5    f(i) = a*exp(-b*t(i)) + d    (d>0)
     3:  neg expon curve  (general)     f(i) = a*exp(-b*t(i)) + d   (any d)
     4:  linear regression (any slope)  f(i) = +/-c*t(i) + d
     5:  linear regression (neg slope)  f(i) = -c*t(i) + d   
     6:  horizontal line through mean   f(i) = mean(y(i)) = d
     7:  hugershoff growth function     f(i) = a*t(i+p)**b * exp(-c*t(i+p)) + d
     8:  general exponential (b = 1)    f(i) = a*t(i+p)**b * exp(-c*t(i+p)) + d
    >9:  cubic smoothing spline         fixed 50 pct variance cutoff
   <-9:  cubic smoothing spline         pct n 50 pct variance cutoff

   (a, b, c are coefficients, d is intercept or asymptote, p is pith offset)

 series   ident     option       a           b           c           d         p
     1   YAJ01A    -67  139         smoothing spline curve and window width
     2   YAJ01B    -67  127         smoothing spline curve and window width
     3   YAJ02A    -67   56         smoothing spline curve and window width
     4   YAJ02B    -67   67         smoothing spline curve and window width
     5   YAJ03A    -67  177         smoothing spline curve and window width
     6   YAJ03B    -67  195         smoothing spline curve and window width
     7   YAJ03C    -67  121         smoothing spline curve and window width
     8   YAJ04A    -67  168         smoothing spline curve and window width
     9   YAJ04B    -67  167         smoothing spline curve and window width
    10   YAJ05A    -67   81         smoothing spline curve and window width
    11   YAJ05B    -67   76         smoothing spline curve and window width
    12   YAJ06A    -67  101         smoothing spline curve and window width
    13   YAJ06B    -67   87         smoothing spline curve and window width
    14   YAJ07A    -67  106         smoothing spline curve and window width
    15   YAJ07B    -67   83         smoothing spline curve and window width
    16   YAJ08A    -67  133         smoothing spline curve and window width
    17   YAJ08B    -67  113         smoothing spline curve and window width
    18   YAJ09A    -67  101         smoothing spline curve and window width
    19   YAJ09B    -67  121         smoothing spline curve and window width

 series   ident     option       a           b           c           d         p
    20   YAJ10A    -67  107         smoothing spline curve and window width
    21   YAJ10B    -67  100         smoothing spline curve and window width
    22   YAJ11A    -67  108         smoothing spline curve and window width
    23   YAJ12A    -67  105         smoothing spline curve and window width
    24   YAJ12B    -67  108         smoothing spline curve and window width
    25   YAJ13A    -67  150         smoothing spline curve and window width
    26   YAJ13B    -67  172         smoothing spline curve and window width
    27   YAJ14A    -67  113         smoothing spline curve and window width
    28   YAJ14B    -67   64         smoothing spline curve and window width
    29   YAJ15A    -67  101         smoothing spline curve and window width
    30   YAJ15B    -67  101         smoothing spline curve and window width
    31   YAJ16A    -67  113         smoothing spline curve and window width
    32   YAJ16B    -67  125         smoothing spline curve and window width
    33   YAJ18A    -67   91         smoothing spline curve and window width
    34   YAJ18B    -67   86         smoothing spline curve and window width
    35   YAJ19A    -67   87         smoothing spline curve and window width
    36   YAJ19B    -67   61         smoothing spline curve and window width
    37   YAJ21A    -67  107         smoothing spline curve and window width
    38   YAJ21B    -67  123         smoothing spline curve and window width
    39   YAJ26A    -67   55         smoothing spline curve and window width

 series   ident     option       a           b           c           d         p
    40   YAJ26B    -67   60         smoothing spline curve and window width
    41   YAJ27A    -67  112         smoothing spline curve and window width
    42   YAJ27B    -67  103         smoothing spline curve and window width
    43   YAJ28A    -67  122         smoothing spline curve and window width
    44   YAJ28B    -67  112         smoothing spline curve and window width
    45   YAJ29A    -67   95         smoothing spline curve and window width
    46   YAJ29B    -67   75         smoothing spline curve and window width
    47   YAJ30A    -67  121         smoothing spline curve and window width
    48   YAJ30B    -67  101         smoothing spline curve and window width

 |-------------------- statistics of single tree-ring series -------------------|

 series   ident   frst   last   year    mean   stdev   skew   kurt   sens   ac(1)
     1  YAJ01A    1799   2006    208   0.995   0.361  1.165  6.120  0.187   0.738
     2  YAJ01B    1818   2007    190   0.986   0.474  1.406  6.729  0.236   0.792
     3  YAJ02A    1922   2006     85   0.984   0.424  0.607  4.454  0.206   0.810
     4  YAJ02B    1907   2006    100   0.988   0.450  0.985  4.327  0.293   0.709
     5  YAJ03A    1742   2006    265   0.993   0.321  0.643  7.087  0.254   0.592
     6  YAJ03B    1715   2006    292   0.986   0.261  0.891  6.800  0.210   0.482
     7  YAJ03C    1825   2006    182   0.997   0.247  0.400  5.181  0.201   0.431
     8  YAJ04A    1756   2006    251   0.993   0.279  0.931  5.134  0.156   0.723
     9  YAJ04B    1757   2006    250   0.985   0.299  0.595  4.191  0.167   0.745
    10  YAJ05A    1886   2006    121   0.986   0.434  1.092  5.323  0.209   0.748
    11  YAJ05B    1893   2006    114   0.989   0.505  1.390  5.788  0.233   0.736
    12  YAJ06A    1856   2006    151   0.997   0.286  0.526  3.271  0.206   0.533
    13  YAJ06B    1876   2006    131   0.996   0.296  0.229  4.017  0.198   0.594
    14  YAJ07A    1848   2006    159   0.998   0.203  0.448  2.875  0.127   0.683
    15  YAJ07B    1883   2006    124   0.992   0.370  1.126  5.113  0.197   0.755
    16  YAJ08A    1806   2004    199   0.983   0.523  0.882  4.370  0.232   0.853
    17  YAJ08B    1812   1980    169   0.978   0.392  0.997  4.178  0.198   0.754
    18  YAJ09A    1855   2006    152   0.989   0.274  0.589  3.427  0.180   0.692
    19  YAJ09B    1825   2006    182   0.986   0.256  0.537  3.605  0.185   0.530

 series   ident   frst   last   year    mean   stdev   skew   kurt   sens   ac(1)
    20  YAJ10A    1846   2006    161   0.998   0.300  0.721  4.229  0.172   0.711
    21  YAJ10B    1857   2006    150   0.989   0.295  1.615  6.051  0.152   0.736
    22  YAJ11A    1845   2006    162   0.986   0.337  2.067 15.365  0.191   0.636
    23  YAJ12A    1849   2006    158   0.973   0.428  2.660 11.326  0.200   0.788
    24  YAJ12B    1845   2006    162   0.999   0.266  1.196  7.430  0.188   0.537
    25  YAJ13A    1782   2006    225   0.996   0.273  0.754  4.394  0.186   0.628
    26  YAJ13B    1749   2006    258   0.991   0.299  0.648  4.076  0.211   0.561
    27  YAJ14A    1837   2006    170   0.995   0.214  0.394  2.837  0.143   0.669
    28  YAJ14B    1911   2006     96   0.997   0.246  0.637  3.849  0.144   0.684
    29  YAJ15A    1855   2006    152   0.995   0.192  0.469  3.926  0.154   0.470
    30  YAJ15B    1855   2006    152   0.995   0.202  0.214  2.358  0.156   0.564
    31  YAJ16A    1837   2006    170   0.992   0.414  2.691 17.990  0.169   0.760
    32  YAJ16B    1820   2006    187   0.988   0.253  0.706  3.325  0.140   0.749
    33  YAJ18A    1871   2006    136   0.967   0.387  1.808  7.939  0.197   0.698
    34  YAJ18B    1878   2006    129   0.990   0.259  0.314  3.244  0.176   0.564
    35  YAJ19A    1877   2006    130   0.997   0.275  0.567  3.195  0.185   0.640
    36  YAJ19B    1915   2006     92   0.992   0.242  0.423  4.905  0.205   0.448
    37  YAJ21A    1846   2006    161   0.980   0.262  0.620  3.833  0.180   0.607
    38  YAJ21B    1822   2006    185   0.988   0.267  0.203  3.477  0.186   0.625
    39  YAJ26A    1924   2006     83   0.998   0.222  0.527  5.189  0.190   0.464

 series   ident   frst   last   year    mean   stdev   skew   kurt   sens   ac(1)
    40  YAJ26B    1916   2006     91   0.992   0.254  0.809  4.046  0.156   0.688
    41  YAJ27A    1839   2006    168   0.999   0.252  0.536  4.396  0.160   0.627
    42  YAJ27B    1852   2006    155   0.988   0.443  3.025 21.256  0.218   0.629
    43  YAJ28A    1824   2006    183   0.997   0.375  1.679  7.581  0.178   0.799
    44  YAJ28B    1839   2006    168   0.999   0.248  0.620  3.298  0.167   0.633
    45  YAJ29A    1865   2006    142   0.985   0.370  1.634  6.694  0.187   0.749
    46  YAJ29B    1895   2006    112   0.990   0.480  0.891  4.287  0.245   0.669
    47  YAJ30A    1826   2006    181   0.996   0.329  1.282  6.630  0.146   0.779
    48  YAJ30B    1855   2006    152   0.998   0.236  0.268  3.858  0.166   0.584

 |---------------- summary of single tree-ring series statistics ---------------|

                                year    mean   stdev   skew   kurt   sens   ac(1)
 arithmetic mean                 162   0.991   0.318  0.946  5.687  0.188   0.658
 standard deviation               47   0.007   0.088  0.654  3.714  0.032   0.105
 median (50th quantile)          160   0.992   0.291  0.714  4.382  0.186   0.676
 interquartile range              52   0.010   0.128  0.649  2.534  0.039   0.158
 minimum value                    83   0.967   0.192  0.203  2.358  0.127   0.431
 lower hinge (25th quantile)     130   0.986   0.253  0.531  3.841  0.166   0.588
 upper hinge (75th quantile)     182   0.997   0.381  1.180  6.375  0.205   0.746
 maximum value                   292   0.999   0.523  3.025 21.256  0.293   0.853

 |-------------------- all possible series rbar statistics ---------------------|

   total    mean   standard   standard  skewess   kurtosis   minimum   maximum
   corrs    rbar   deviation    error    coeff      coeff      corr      corr
    1128   0.199     0.185      0.005   -0.194      3.030    -0.441     0.747

   minimum correlation: -0.441   series  YAJ02A     and  YAJ16B       85 years
   maximum correlation:  0.747   series  YAJ21A     and  YAJ21B      161 years

       percent of all possible correlations used (n>20 years):     100.00
       percent of all possible tree-ring years used in rbar:        46.15

 |==================== detrended data common period analyses ===================|

 |----------------------- statistics of the common period ----------------------|

                 *** no series found in common analysis period ***

 |--------------------------- running rbar statistics --------------------------|

    year   1770.  1795.  1820.  1845.  1870.  1895.  1920.  1945.  1970.
    corr      1.    10.    15.    55.   231.   561.   861.  1035.  1081.
    rbar  0.762  0.496  0.259  0.216  0.211  0.260  0.286  0.245  0.216
    sdev  0.336  0.195  0.271  0.265  0.239  0.217  0.228  0.243  0.271
    serr  0.000  0.062  0.070  0.036  0.016  0.009  0.008  0.008  0.008
    eps   0.938  0.868  0.808  0.865  0.901  0.934  0.948  0.939  0.929
    nss     4.7    6.7   12.0   23.1   34.0   40.6   45.5   47.9   47.7

 |======================== standard chronology statistics ======================|

 |----------------- robust mean standard chronology statistics -----------------|

  first    last    total    mean    stdrd    skew    kurtosis    mean    serial
   year    year    years   index     dev     coeff     coeff     sens     corr
   1715    2007     293    0.982   0.150   -0.002      3.562    0.122    0.473

  mean indices vs their standard deviations       robust mean efficiency results
      correlation    slope    intercept             # improved    # unimproved
        0.111        0.078      0.132                    115            178

 |---------------- robust mean efficiency gain and loss results ----------------|

   median      interquartile      minimum       lower       upper       maximum
    gain           range            gain        hinge       hinge         gain
    1.21            0.56            0.44         1.02        1.57         3.28

   median      interquartile      minimum       lower       upper       maximum
    loss           range            loss        hinge       hinge         loss
    0.91            0.13            0.00         0.85        0.98         1.00

 |----------- standard chronology auto and partial autocorrelations ------------|

 lag           t-1    t-2    t-3    t-4    t-5    t-6    t-7    t-8    t-9   t-10
 acf         0.471  0.326  0.200  0.110  0.067 -0.038 -0.068 -0.027 -0.115 -0.105
 pacf        0.471  0.134  0.005 -0.021  0.001 -0.101 -0.037  0.055 -0.115 -0.023
 95% c.l.    0.117  0.140  0.150  0.154  0.155  0.155  0.156  0.156  0.156  0.157

 |------------------ standard chronology autoregressive model ------------------|

 ord    rsq    t-1    t-2    t-3    t-4    t-5    t-6    t-7    t-8    t-9   t-10
  2   0.240  0.421  0.121

 |======================= pooled autoregression analysis =======================|

 pooled autocorrelations:

 lag     t= -1  t= -2  t= -3  t= -4  t= -5  t= -6  t= -7  t= -8  t= -9  t=-10
         0.507  0.322  0.193  0.063 -0.051 -0.052 -0.095  0.013 -0.121 -0.132

 yule-walker estimates of autoregression:

 order   t= -1  t= -2  t= -3  t= -4  t= -5  t= -6  t= -7  t= -8  t= -9  t=-10
    1    0.507
    2    0.463  0.088
    3    0.463  0.088 -0.001
    4    0.463  0.095  0.033 -0.073
    5    0.455  0.098  0.042 -0.028 -0.098
    6    0.457  0.098  0.041 -0.030 -0.107  0.020
    7    0.459  0.093  0.040 -0.028 -0.102  0.045 -0.054
    8    0.466  0.086  0.053 -0.024 -0.107  0.033 -0.116  0.135
    9    0.494  0.062  0.060 -0.046 -0.112  0.044 -0.098  0.232 -0.208
   10    0.485  0.072  0.056 -0.045 -0.117  0.042 -0.095  0.235 -0.188 -0.041

 last term in each row above equals the partial autocorrelation coefficient

 akaike information criterion:

      ar( 0)      ar( 1)      ar( 2)      ar( 3)      ar( 4)      ar( 5)  
     2584.97     2499.91     2499.65     2501.65     2502.07     2501.27

      ar( 6)      ar( 7)      ar( 8)      ar( 9)      ar(10)  
     2503.15     2504.29     2500.91     2489.92     2491.41

 selected autoregression order:   2

 ar order selection criterion: ipp=0  first-minimum aic selection

 the aic trace should be checked to see if ar order selection criterion <ipp>
 is adequate. e.g. if ar-orders of the first-minimum and the full-minimum aic
 are close, an arstan run with full-minimum aic order selection might be tried

 autoregression coefficients:

  t= -1   t= -2   t= -3   t= -4   t= -5   t= -6   t= -7   t= -8   t= -9   t=-10   
  0.463   0.088

 r-squared due to pooled autoregression:   26.28 pct
 variance inflation from autoregression:  135.64 pct

 impulse response function weights for this ar ( 2) process out to order 50:

  1.0000   0.463   0.302   0.180   0.110   0.067   0.040   0.025   0.015   0.009
  0.0055   0.003   0.002   0.001   0.001   0.000   0.000   0.000   0.000   0.000
  0.0000   0.000   0.000   0.000   0.000   0.000   0.000   0.000   0.000   0.000
  0.0000   0.000   0.000   0.000   0.000   0.000   0.000   0.000   0.000   0.000
  0.0000   0.000   0.000   0.000   0.000   0.000   0.000   0.000   0.000   0.000

 |================== individual series autoregression analyses =================|

 |---------------- individual series autoregressive coefficients ---------------|

     series    ident    order     rsq     t-1     t-2     t-3   .....    t-ip
         1   YAJ01A       2     0.639   0.716   0.097
         2   YAJ01B       2     0.634   0.862  -0.086
         3   YAJ02A       2     0.664   0.913  -0.125
         4   YAJ02B       2     0.523   0.851  -0.201
         5   YAJ03A       2     0.406   0.466   0.234
         6   YAJ03B       2     0.294   0.393   0.192
         7   YAJ03C       2     0.205   0.368   0.148
         8   YAJ04A       2     0.531   0.664   0.081
         9   YAJ04B       2     0.594   0.563   0.248
        10   YAJ05A       2     0.603   0.805  -0.039
        11   YAJ05B       2     0.641   1.053  -0.387
        12   YAJ06A       2     0.307   0.507   0.065
        13   YAJ06B       2     0.388   0.668  -0.083
        14   YAJ07A       2     0.476   0.642   0.063
        15   YAJ07B       2     0.608   0.859  -0.129
        16   YAJ08A       2     0.737   0.966  -0.129
        17   YAJ08B       2     0.579   0.792  -0.042
        18   YAJ09A       2     0.504   0.553   0.201
        19   YAJ09B       2     0.322   0.423   0.205

     series    ident    order     rsq     t-1     t-2     t-3   .....    t-ip
        20   YAJ10A       2     0.534   0.744  -0.019
        21   YAJ10B       2     0.549   0.743  -0.006
        22   YAJ11A       2     0.440   0.483   0.242
        23   YAJ12A       2     0.642   0.826  -0.041
        24   YAJ12B       2     0.303   0.543  -0.009
        25   YAJ13A       2     0.406   0.571   0.095
        26   YAJ13B       2     0.387   0.440   0.243
        27   YAJ14A       2     0.463   0.572   0.147
        28   YAJ14B       2     0.494   0.685   0.023
        29   YAJ15A       2     0.225   0.479  -0.014
        30   YAJ15B       2     0.324   0.527   0.067
        31   YAJ16A       2     0.618   0.955  -0.248
        32   YAJ16B       2     0.581   0.753   0.009
        33   YAJ18A       2     0.518   0.551   0.216
        34   YAJ18B       2     0.327   0.557   0.026
        35   YAJ19A       2     0.413   0.674  -0.051
        36   YAJ19B       2     0.211   0.490  -0.091
        37   YAJ21A       2     0.437   0.414   0.321
        38   YAJ21B       2     0.428   0.492   0.220
        39   YAJ26A       2     0.239   0.413   0.129

     series    ident    order     rsq     t-1     t-2     t-3   .....    t-ip
        40   YAJ26B       2     0.497   0.638   0.085
        41   YAJ27A       2     0.415   0.529   0.159
        42   YAJ27B       2     0.402   0.667  -0.056
        43   YAJ28A       2     0.647   0.739   0.080
        44   YAJ28B       2     0.410   0.594   0.069
        45   YAJ29A       2     0.595   0.912  -0.210
        46   YAJ29B       2     0.567   0.934  -0.288
        47   YAJ30A       2     0.617   0.696   0.110
        48   YAJ30B       2     0.350   0.605  -0.034

 |------------- summary statistics for autoregressive coefficients -------------|

                        order     rsq     t-1     t-2     t-3   .....    t-ip
   arithmetic mean        2     0.473   0.652   0.031
   standard deviation     0     0.136   0.175   0.155
   median                 2     0.485   0.640   0.044
   interquartile range    0     0.207   0.256   0.201
   minimum value          2     0.205   0.368  -0.387
   lower hinge            2     0.387   0.517  -0.054
   upper hinge            2     0.594   0.772   0.147
   maximum value          2     0.737   1.053   0.321

 |------------------- statistics of prewhitened tree-ring data -----------------|

 series   ident   frst   last   year    mean   stdev   skew   kurt   sens   ac(1)
     1  YAJ01A    1799   2006    208   1.000   0.219  0.835  6.276  0.238   0.033
     2  YAJ01B    1818   2007    190   1.000   0.287  1.248  6.029  0.303   0.005
     3  YAJ02A    1922   2006     85   1.000   0.246  0.116  5.742  0.253   0.000
     4  YAJ02B    1907   2006    100   1.000   0.311  0.431  4.368  0.364   0.007
     5  YAJ03A    1742   2006    265   1.000   0.245 -0.096  6.048  0.290   0.015
     6  YAJ03B    1715   2006    292   1.000   0.224  0.620  6.928  0.251  -0.029
     7  YAJ03C    1825   2006    182   1.000   0.220 -0.298  5.037  0.238  -0.005
     8  YAJ04A    1756   2006    251   1.000   0.192  0.389  4.910  0.197   0.007
     9  YAJ04B    1757   2006    250   1.000   0.192  0.112  4.131  0.206  -0.029
    10  YAJ05A    1886   2006    121   1.000   0.274  1.505  6.947  0.261   0.023
    11  YAJ05B    1893   2006    114   1.000   0.303  1.409  6.455  0.305  -0.005
    12  YAJ06A    1856   2006    151   1.000   0.240  0.752  3.651  0.252   0.017
    13  YAJ06B    1876   2006    131   1.000   0.232  0.185  3.452  0.248   0.028
    14  YAJ07A    1848   2006    159   1.000   0.147  0.588  4.655  0.166   0.004
    15  YAJ07B    1883   2006    124   1.000   0.237  1.044  7.580  0.255  -0.031
    16  YAJ08A    1806   2004    199   1.000   0.267  0.280  6.060  0.305   0.005
    17  YAJ08B    1812   1980    169   1.000   0.255  1.390  7.261  0.246   0.005
    18  YAJ09A    1855   2006    152   1.000   0.194  0.079  2.807  0.223  -0.018
    19  YAJ09B    1825   2006    182   1.000   0.212  0.441  4.742  0.232  -0.021

 series   ident   frst   last   year    mean   stdev   skew   kurt   sens   ac(1)
    20  YAJ10A    1846   2006    161   1.000   0.205  0.137  5.110  0.218   0.017
    21  YAJ10B    1857   2006    150   1.000   0.199  0.724  6.940  0.208  -0.001
    22  YAJ11A    1845   2006    162   1.000   0.252  2.418 17.869  0.218  -0.001
    23  YAJ12A    1849   2006    158   1.000   0.261  1.830 15.220  0.260   0.012
    24  YAJ12B    1845   2006    162   1.000   0.225  1.041  7.931  0.228   0.001
    25  YAJ13A    1782   2006    225   1.000   0.210  0.457  3.605  0.236  -0.007
    26  YAJ13B    1749   2006    258   1.000   0.236 -0.061  4.299  0.260  -0.010
    27  YAJ14A    1837   2006    170   1.000   0.157 -0.080  2.796  0.176   0.010
    28  YAJ14B    1911   2006     96   1.000   0.175  0.195  5.252  0.196   0.004
    29  YAJ15A    1855   2006    152   1.000   0.169  0.447  4.679  0.183  -0.001
    30  YAJ15B    1855   2006    152   1.000   0.166  0.213  2.671  0.188  -0.003
    31  YAJ16A    1837   2006    170   1.000   0.258  2.601 24.530  0.251   0.036
    32  YAJ16B    1820   2006    187   1.000   0.165  0.555  3.923  0.180   0.011
    33  YAJ18A    1871   2006    136   1.000   0.269  1.500  7.994  0.260  -0.015
    34  YAJ18B    1878   2006    129   1.000   0.212  0.318  4.513  0.215  -0.006
    35  YAJ19A    1877   2006    130   1.000   0.211  0.237  3.539  0.236   0.002
    36  YAJ19B    1915   2006     92   1.000   0.216  0.446  4.574  0.252  -0.005
    37  YAJ21A    1846   2006    161   1.000   0.196  0.323  3.338  0.216  -0.016
    38  YAJ21B    1822   2006    185   1.000   0.202 -0.081  3.790  0.221   0.006
    39  YAJ26A    1924   2006     83   1.000   0.194  0.477  4.386  0.221   0.016

 series   ident   frst   last   year    mean   stdev   skew   kurt   sens   ac(1)
    40  YAJ26B    1916   2006     91   1.000   0.181  0.350  3.663  0.200   0.015
    41  YAJ27A    1839   2006    168   1.000   0.193  0.721  4.426  0.193   0.014
    42  YAJ27B    1852   2006    155   1.000   0.343  3.152 25.564  0.272   0.002
    43  YAJ28A    1824   2006    183   1.000   0.222  0.535  4.506  0.248   0.002
    44  YAJ28B    1839   2006    168   1.000   0.190  0.128  3.058  0.211   0.001
    45  YAJ29A    1865   2006    142   1.000   0.238  0.646  5.345  0.254   0.032
    46  YAJ29B    1895   2006    112   1.000   0.316  1.621  6.523  0.280   0.086
    47  YAJ30A    1826   2006    181   1.001   0.199 -0.090  6.850  0.198   0.011
    48  YAJ30B    1855   2006    152   1.000   0.191  0.540  4.858  0.209  -0.003

 |------------- summary of prewhitened tree-ring series statistics -------------|

                                year    mean   stdev   skew   kurt   sens   ac(1)
 arithmetic mean                 162   1.000   0.224  0.674  6.351  0.236   0.005
 standard deviation               47   0.000   0.043  0.735  4.790  0.039   0.019
 median (50th quantile)          160   1.000   0.217  0.452  4.884  0.236   0.003
 interquartile range              52   0.000   0.056  0.749  2.659  0.046   0.018
 minimum value                    83   1.000   0.147 -0.298  2.671  0.166  -0.031
 lower hinge (25th quantile)     130   1.000   0.193  0.190  4.027  0.209  -0.005
 upper hinge (75th quantile)     182   1.000   0.249  0.938  6.686  0.255   0.013
 maximum value                   292   1.001   0.343  3.152 25.564  0.364   0.086

 |-------------------- all possible series rbar statistics ---------------------|

   total    mean   standard   standard  skewess   kurtosis   minimum   maximum
   corrs    rbar   deviation    error    coeff      coeff      corr      corr
    1128   0.291     0.112      0.003    0.142      3.539    -0.079     0.775

   minimum correlation: -0.079   series  YAJ26A     and  YAJ27B       83 years
   maximum correlation:  0.775   series  YAJ26A     and  YAJ26B       83 years

       percent of all possible correlations used (n>20 years):     100.00
       percent of all possible tree-ring years used in rbar:        46.15

 |=================== prewhitened data common period analyses ==================|

 |----------------------- statistics of the common period ----------------------|

                 *** no series found in common analysis period ***

 |--------------------------- running rbar statistics --------------------------|

    year   1770.  1795.  1820.  1845.  1870.  1895.  1920.  1945.  1970.
    corr      1.    10.    15.    55.   231.   561.   861.  1035.  1081.
    rbar  0.729  0.464  0.298  0.280  0.380  0.405  0.389  0.352  0.287
    sdev  0.271  0.211  0.206  0.146  0.130  0.148  0.150  0.143  0.153
    serr  0.000  0.067  0.053  0.020  0.009  0.006  0.005  0.004  0.005
    eps   0.927  0.852  0.836  0.900  0.954  0.965  0.967  0.963  0.950
    nss     4.7    6.7   12.0   23.1   34.0   40.6   45.5   47.9   47.7

 |======================== residual chronology statistics ======================|

 |----------------- robust mean residual chronology statistics -----------------|

  first    last    total    mean    stdrd    skew    kurtosis    mean    serial
   year    year    years   index     dev     coeff     coeff     sens     corr
   1715    2007     293    0.992   0.124   -0.091      2.977    0.151   -0.104

  mean indices vs their standard deviations       robust mean efficiency results
      correlation    slope    intercept             # improved    # unimproved
        0.037        0.021      0.112                    123            170

 |---------------- robust mean efficiency gain and loss results ----------------|

   median      interquartile      minimum       lower       upper       maximum
    gain           range            gain        hinge       hinge         gain
    1.13            0.37            0.34         1.01        1.38         6.21

   median      interquartile      minimum       lower       upper       maximum
    loss           range            loss        hinge       hinge         loss
    0.92            0.11            0.00         0.87        0.98         1.00

 |----------- residual chronology auto and partial autocorrelations ------------|

 lag           t-1    t-2    t-3    t-4    t-5    t-6    t-7    t-8    t-9   t-10
 acf        -0.104 -0.049 -0.030 -0.014  0.060 -0.057 -0.096  0.073 -0.102 -0.025
 pacf       -0.104 -0.060 -0.043 -0.025  0.053 -0.049 -0.105  0.050 -0.105 -0.055
 95% c.l.    0.117  0.118  0.118  0.118  0.118  0.119  0.119  0.120  0.121  0.122

 |------------------ residual chronology autoregressive model ------------------|

 ord    rsq    t-1    t-2    t-3    t-4    t-5    t-6    t-7    t-8    t-9   t-10
  1   0.014 -0.104

 |---------- rewhitened chronology auto and partial autocorrelations -----------|

 lag           t-1    t-2    t-3    t-4    t-5    t-6    t-7    t-8    t-9   t-10
 acf        -0.003 -0.006 -0.041 -0.017  0.046 -0.059 -0.099  0.047 -0.105 -0.035
 pacf       -0.003 -0.006 -0.041 -0.017  0.046 -0.061 -0.101  0.050 -0.111 -0.049
 95% c.l.    0.117  0.117  0.117  0.117  0.117  0.117  0.118  0.119  0.119  0.120

 |----------------- rewhitened chronology autoregressive model -----------------|

 ord    rsq    t-1    t-2    t-3    t-4    t-5    t-6    t-7    t-8    t-9   t-10
  2   0.002 -0.003 -0.006

 |========================= arstan chronology statistics =======================|

 |----------------- robust mean arstan chronology statistics -------------------|


  first    last    total    mean    stdrd    skew    kurtosis    mean    serial
   year    year    years   index     dev     coeff     coeff     sens     corr
   1715    2007      293   0.992   0.141    0.156      3.754    0.117    0.488

 |------------ arstan chronology auto and partial autocorrelations -------------|

 lag           t-1    t-2    t-3    t-4    t-5    t-6    t-7    t-8    t-9   t-10
 acf         0.486  0.284  0.129  0.058  0.024 -0.073 -0.124 -0.080 -0.152 -0.124
 pacf        0.486  0.063 -0.041 -0.006  0.001 -0.108 -0.069  0.042 -0.129 -0.009
 95% c.l.    0.117  0.142  0.149  0.151  0.151  0.151  0.152  0.153  0.154  0.156

 |------------------- arstan chronology autoregressive model -------------------|

 ord    rsq    t-1    t-2    t-3    t-4    t-5    t-6    t-7    t-8    t-9   t-10
  1   0.240  0.486

 |================ as jim morrison would say, "this is the end" ================|
