# Supplementary material for: Climate-Driven Synchronized Growth of Alpine Trees in the Southeast Tibetan Plateau
Source: PLoS One. 2016 Jun 3;11(6):e0156126. doi: 10.1371/journal.pone.0156126 (PMC4892591; doi:10.1371/journal.pone.0156126)
Supplement: S1 Data — (ZIP) [file pone.0156126.s001.zip › S1_Data/chin023/chin023.txt_raw_rbar]

year	corrs	rbar	sdev	serr	eps	cores
1770.	1.	0.7252	0.0000	0.0000	0.9257	4.72
1795.	10.	0.6143	0.1687	0.0533	0.9139	6.66
1820.	15.	0.2832	0.3020	0.0780	0.8261	12.02
1845.	55.	0.1346	0.2728	0.0368	0.7826	23.14
1870.	231.	0.3436	0.3854	0.0254	0.9469	34.04
1895.	561.	0.3709	0.2742	0.0116	0.9599	40.64
1920.	861.	0.2496	0.2648	0.0090	0.9380	45.50
1945.	1035.	0.2129	0.2921	0.0091	0.9283	47.88
1970.	1081.	0.1954	0.3360	0.0102	0.9205	47.72
