# Supplementary material for: Climate-Driven Synchronized Growth of Alpine Trees in the Southeast Tibetan Plateau
Source: PLoS One. 2016 Jun 3;11(6):e0156126. doi: 10.1371/journal.pone.0156126 (PMC4892591; doi:10.1371/journal.pone.0156126)
Supplement: S1 Data — (ZIP) [file pone.0156126.s001.zip › S1_Data/chin023/chin023.txt_res_rbar]

year	corrs	rbar	sdev	serr	eps	cores
1770.	1.	0.7293	0.2713	0.0000	0.9271	4.72
1795.	10.	0.4638	0.2115	0.0669	0.8521	6.66
1820.	15.	0.2983	0.2060	0.0532	0.8364	12.02
1845.	55.	0.2803	0.1458	0.0197	0.9001	23.14
1870.	231.	0.3797	0.1305	0.0086	0.9542	34.04
1895.	561.	0.4047	0.1480	0.0062	0.9651	40.64
1920.	861.	0.3890	0.1497	0.0051	0.9666	45.50
1945.	1035.	0.3523	0.1434	0.0045	0.9630	47.88
1970.	1081.	0.2868	0.1527	0.0046	0.9505	47.72
