# Supplementary material for: Climate-Driven Synchronized Growth of Alpine Trees in the Southeast Tibetan Plateau
Source: PLoS One. 2016 Jun 3;11(6):e0156126. doi: 10.1371/journal.pone.0156126 (PMC4892591; doi:10.1371/journal.pone.0156126)
Supplement: S1 Data — (ZIP) [file pone.0156126.s001.zip › S1_Data/chin023/chin023.txt_tabs]

year	num	seg	age	raw	std	res	ars
1715	1.	292.000	1.000	0.566	0.891	0.921	0.908
1716	1.	292.000	2.000	0.646	1.020	1.067	1.026
1717	1.	292.000	3.000	0.705	1.116	1.137	1.146
1718	1.	292.000	4.000	0.724	1.149	1.124	1.198
1719	1.	292.000	5.000	0.576	0.916	0.860	0.969
1720	1.	292.000	6.000	0.602	0.960	0.958	0.965
1721	1.	292.000	7.000	0.634	1.014	1.037	1.023
1722	1.	292.000	8.000	0.547	0.877	0.888	0.900
1723	1.	292.000	9.000	0.602	0.968	1.009	0.969
1724	1.	292.000	10.000	0.538	0.867	0.903	0.884
1725	1.	292.000	11.000	0.564	0.912	0.966	0.914
1726	1.	292.000	12.000	0.707	1.146	1.203	1.157
1727	1.	292.000	13.000	0.699	1.136	1.122	1.192
1728	1.	292.000	14.000	0.872	1.421	1.368	1.475
1729	1.	292.000	15.000	0.666	1.088	0.945	1.186
1730	1.	292.000	16.000	0.644	1.055	0.955	1.087
1731	1.	292.000	17.000	0.667	1.096	1.050	1.111
1732	1.	292.000	18.000	0.781	1.287	1.247	1.310
1733	1.	292.000	19.000	0.847	1.399	1.304	1.461
1734	1.	292.000	20.000	0.830	1.375	1.213	1.457
1735	1.	292.000	21.000	0.745	1.238	1.053	1.310
1736	1.	292.000	22.000	0.496	0.826	0.678	0.866
1737	1.	292.000	23.000	0.452	0.755	0.747	0.716
1738	1.	292.000	24.000	0.492	0.824	0.914	0.776
1739	1.	292.000	25.000	0.516	0.867	0.970	0.846
1740	1.	292.000	26.000	0.411	0.692	0.779	0.693
1741	1.	292.000	27.000	0.402	0.679	0.806	0.654
1742	2.	278.500	14.500	0.521	0.916	0.941	0.759
1743	2.	278.500	15.500	0.635	1.119	1.153	1.016
1744	2.	278.500	16.500	0.720	1.272	1.246	1.236
1745	2.	278.500	17.500	0.548	0.971	0.857	0.972
1746	2.	278.500	18.500	0.506	0.901	0.845	0.857
1747	2.	278.500	19.500	0.633	1.133	1.150	1.086
1748	2.	278.500	20.500	0.466	0.833	0.799	0.831
1749	3.	271.667	14.667	0.597	1.109	1.075	1.009
1750	3.	271.667	15.667	0.537	0.929	0.978	0.971
1751	3.	271.667	16.667	0.601	1.043	1.081	1.073
1752	3.	271.667	17.667	0.687	0.972	0.976	1.012
1753	3.	271.667	18.667	0.611	1.066	1.096	1.112
1754	3.	271.667	19.667	0.463	0.853	0.920	0.978
1755	3.	271.667	20.667	0.548	0.959	1.022	1.026
1756	4.	266.500	16.500	1.048	0.814	0.880	0.895
1757	5.	263.200	14.200	1.103	0.912	0.867	0.825
1758	5.	263.200	15.200	1.462	1.045	1.089	1.003
1759	5.	263.200	16.200	1.545	0.971	0.938	0.929
1760	5.	263.200	17.200	1.745	1.156	1.152	1.124
1761	5.	263.200	18.200	1.341	0.984	0.885	0.941
1762	5.	263.200	19.200	1.265	0.959	0.917	0.904
1763	5.	263.200	20.200	1.222	0.938	0.985	0.940
1764	5.	263.200	21.200	1.181	0.886	0.928	0.897
1765	5.	263.200	22.200	1.243	1.110	1.081	1.033
1766	5.	263.200	23.200	1.067	0.895	0.919	0.929
1767	5.	263.200	24.200	1.099	0.949	1.000	0.974
1768	5.	263.200	25.200	1.112	0.941	0.977	0.963
1769	5.	263.200	26.200	1.079	1.043	1.005	0.990
1770	5.	263.200	27.200	0.863	0.844	0.810	0.807
1771	5.	263.200	28.200	1.248	1.135	1.197	1.111
1772	5.	263.200	29.200	0.992	0.972	0.941	0.979
1773	5.	263.200	30.200	0.978	1.155	1.171	1.175
1774	5.	263.200	31.200	0.973	1.068	0.997	1.080
1775	5.	263.200	32.200	1.030	1.069	0.984	1.041
1776	5.	263.200	33.200	1.059	1.212	1.155	1.185
1777	5.	263.200	34.200	0.889	1.140	1.044	1.138
1778	5.	263.200	35.200	1.129	1.392	1.226	1.310
1779	5.	263.200	36.200	0.725	0.954	0.734	0.894
1780	5.	263.200	37.200	0.922	1.383	1.169	1.151
1781	5.	263.200	38.200	0.878	1.087	0.938	1.003
1782	6.	256.833	32.833	1.124	1.064	0.879	0.898
1783	6.	256.833	33.833	0.787	1.212	1.018	0.976
1784	6.	256.833	34.833	1.022	1.005	0.898	0.882
1785	6.	256.833	35.833	1.139	1.120	1.025	0.973
1786	6.	256.833	36.833	1.212	1.297	1.221	1.202
1787	6.	256.833	37.833	0.609	1.093	0.927	1.022
1788	6.	256.833	38.833	1.002	1.122	1.017	1.050
1789	6.	256.833	39.833	0.681	0.813	0.722	0.751
1790	6.	256.833	40.833	0.804	0.884	0.942	0.835
1791	6.	256.833	41.833	0.837	1.003	1.077	0.983
1792	6.	256.833	42.833	0.612	0.734	0.780	0.762
1793	6.	256.833	43.833	0.542	0.574	0.719	0.611
1794	6.	256.833	44.833	0.585	0.740	0.966	0.769
1795	6.	256.833	45.833	0.692	0.788	0.995	0.858
1796	6.	256.833	46.833	0.871	0.974	1.148	1.066
1797	6.	256.833	47.833	0.736	0.849	0.918	0.940
1798	6.	256.833	48.833	0.549	0.943	1.017	0.999
1799	7.	249.857	42.857	0.780	1.076	1.099	1.098
1800	7.	249.857	43.857	0.586	0.954	0.940	0.989
1801	7.	249.857	44.857	0.812	1.135	1.122	1.130
1802	7.	249.857	45.857	0.729	1.131	1.085	1.149
1803	7.	249.857	46.857	0.813	1.010	0.952	1.037
1804	7.	249.857	47.857	0.789	0.927	0.923	0.958
1805	7.	249.857	48.857	0.423	0.686	0.725	0.713
1806	8.	243.500	43.750	0.732	0.828	0.961	0.829
1807	8.	243.500	44.750	0.592	1.023	1.168	1.068
1808	8.	243.500	45.750	0.895	1.077	1.108	1.129
1809	8.	243.500	46.750	0.836	1.043	1.001	1.072
1810	8.	243.500	47.750	0.772	1.056	1.021	1.069
1811	8.	243.500	48.750	0.961	1.223	1.215	1.258
1812	9.	235.222	44.333	0.511	0.993	0.921	1.050
1813	9.	235.222	45.333	0.483	0.971	0.960	1.010
1814	9.	235.222	46.333	0.599	1.089	1.154	1.168
1815	9.	235.222	47.333	0.547	0.973	0.964	1.046
1816	9.	235.222	48.333	0.711	1.084	1.108	1.148
1817	9.	235.222	49.333	0.642	0.923	0.896	0.973
1818	10.	230.700	45.400	0.704	0.896	0.938	0.943
1819	10.	230.700	46.400	0.507	0.672	0.683	0.658
1820	11.	226.727	43.182	0.626	0.809	0.970	0.811
1821	11.	226.727	44.182	0.614	0.871	0.998	0.885
1822	12.	223.250	41.500	0.806	0.895	1.002	0.936
1823	12.	223.250	42.500	0.560	0.714	0.747	0.712
1824	13.	220.154	40.231	0.768	0.746	0.928	0.793
1825	15.	215.067	35.867	0.897	0.954	1.122	1.006
1826	16.	212.938	34.625	0.906	0.879	0.934	0.923
1827	16.	212.938	35.625	1.051	0.973	1.048	1.017
1828	16.	212.938	36.625	1.152	1.067	1.113	1.119
1829	16.	212.938	37.625	1.014	1.020	0.979	1.039
1830	16.	212.938	38.625	0.905	1.016	0.984	1.017
1831	16.	212.938	39.625	0.892	0.905	0.896	0.912
1832	16.	212.938	40.625	1.012	1.017	1.091	1.056
1833	16.	212.938	41.625	1.068	1.070	1.091	1.113
1834	16.	212.938	42.625	0.936	0.953	0.907	0.968
1835	16.	212.938	43.625	0.950	0.952	0.973	0.972
1836	16.	212.938	44.625	1.095	1.103	1.105	1.093
1837	18.	208.167	40.667	1.058	1.101	1.039	1.084
1838	18.	208.167	41.667	1.020	1.050	1.009	1.060
1839	20.	204.150	38.500	1.043	0.907	0.872	0.911
1840	20.	204.150	39.500	0.992	0.943	0.946	0.915
1841	20.	204.150	40.500	1.250	1.103	1.133	1.090
1842	20.	204.150	41.500	1.216	1.044	0.992	1.031
1843	20.	204.150	42.500	1.144	0.932	0.908	0.934
1844	20.	204.150	43.500	1.118	1.002	1.006	0.983
1845	22.	200.318	40.545	1.327	1.118	1.098	1.088
1846	24.	197.042	38.167	1.263	1.058	0.995	1.039
1847	24.	197.042	39.167	1.086	0.911	0.857	0.887
1848	25.	195.520	38.600	1.199	0.993	1.036	0.992
1849	26.	194.077	38.115	1.272	1.044	1.053	1.043
1850	26.	194.077	39.115	1.240	1.095	1.046	1.070
1851	26.	194.077	40.115	1.124	0.995	0.940	0.981
1852	27.	192.630	39.630	0.920	0.812	0.790	0.792
1853	27.	192.630	40.630	1.026	0.913	1.011	0.917
1854	27.	192.630	41.630	1.123	1.023	1.086	1.034
1855	31.	187.387	37.258	1.305	1.090	1.118	1.131
1856	32.	186.250	37.094	1.279	1.048	1.001	1.069
1857	33.	185.152	36.970	1.217	1.024	0.983	1.031
1858	33.	185.152	37.970	1.361	1.150	1.127	1.152
1859	33.	185.152	38.970	1.251	1.071	0.947	1.024
1860	33.	185.152	39.970	1.384	1.131	1.067	1.095
1861	33.	185.152	40.970	1.231	1.054	0.952	1.003
1862	33.	185.152	41.970	1.193	1.021	0.964	0.978
1863	33.	185.152	42.970	1.338	1.160	1.137	1.132
1864	33.	185.152	43.970	1.051	0.894	0.808	0.871
1865	34.	183.882	43.676	1.113	0.963	1.016	0.973
1866	34.	183.882	44.676	1.089	0.957	0.984	0.965
1867	34.	183.882	45.676	1.216	1.065	1.113	1.099
1868	34.	183.882	46.676	1.176	1.048	1.012	1.059
1869	34.	183.882	47.676	1.203	1.072	1.032	1.072
1870	34.	183.882	48.676	1.109	1.005	0.976	1.018
1871	35.	182.514	48.286	1.113	1.030	1.017	1.036
1872	35.	182.514	49.286	0.971	0.919	0.920	0.943
1873	35.	182.514	50.286	1.190	1.165	1.206	1.188
1874	35.	182.514	51.286	0.888	0.875	0.791	0.877
1875	35.	182.514	52.286	0.893	0.871	0.917	0.881
1876	36.	181.083	51.833	1.012	0.982	1.054	0.993
1877	37.	179.703	51.432	0.934	0.878	0.921	0.912
1878	38.	178.368	51.079	0.985	0.974	1.046	1.009
1879	38.	178.368	52.079	0.968	0.940	0.972	0.973
1880	38.	178.368	53.079	1.000	0.974	1.017	1.009
1881	38.	178.368	54.079	1.120	1.100	1.106	1.112
1882	38.	178.368	55.079	0.986	0.951	0.909	0.966
1883	39.	176.974	54.667	0.991	0.989	1.000	0.998
1884	39.	176.974	55.667	1.134	1.150	1.148	1.148
1885	39.	176.974	56.667	0.968	1.043	0.969	1.042
1886	40.	175.575	56.250	0.980	1.028	1.001	1.038
1887	40.	175.575	57.250	0.927	0.979	0.954	0.979
1888	40.	175.575	58.250	0.877	0.916	0.929	0.928
1889	40.	175.575	59.250	1.060	1.144	1.197	1.166
1890	40.	175.575	60.250	0.786	0.867	0.795	0.870
1891	40.	175.575	61.250	0.873	0.949	1.033	0.992
1892	40.	175.575	62.250	0.906	0.998	1.052	1.041
1893	41.	174.073	61.732	0.737	0.836	0.871	0.893
1894	41.	174.073	62.732	0.910	1.021	1.111	1.070
1895	42.	172.595	62.238	0.996	1.116	1.124	1.151
1896	42.	172.595	63.238	0.908	0.980	0.920	1.000
1897	42.	172.595	64.238	0.740	0.813	0.819	0.837
1898	42.	172.595	65.238	0.729	0.811	0.887	0.816
1899	42.	172.595	66.238	0.733	0.784	0.890	0.795
1900	42.	172.595	67.238	0.734	0.796	0.931	0.824
1901	42.	172.595	68.238	0.820	0.918	1.040	0.945
1902	42.	172.595	69.238	0.781	0.866	0.950	0.913
1903	42.	172.595	70.238	0.907	1.073	1.144	1.104
1904	42.	172.595	71.238	0.930	1.028	1.033	1.078
1905	42.	172.595	72.238	0.891	1.030	1.014	1.064
1906	42.	172.595	73.238	0.829	0.973	0.976	1.017
1907	43.	170.907	72.535	0.738	0.812	0.816	0.833
1908	43.	170.907	73.535	0.665	0.787	0.886	0.815
1909	43.	170.907	74.535	0.929	1.087	1.212	1.116
1910	43.	170.907	75.535	0.839	0.988	0.970	1.012
1911	44.	169.205	74.818	0.828	0.946	0.954	0.974
1912	44.	169.205	75.818	0.783	0.981	1.010	1.004
1913	44.	169.205	76.818	0.795	0.986	1.002	1.006
1914	44.	169.205	77.818	0.716	0.903	0.914	0.922
1915	45.	167.489	77.089	0.602	0.740	0.824	0.793
1916	46.	165.826	76.413	0.770	0.937	1.094	0.995
1917	46.	165.826	77.413	0.808	0.959	1.033	1.017
1918	46.	165.826	78.413	0.591	0.718	0.747	0.759
1919	46.	165.826	79.413	0.760	0.991	1.109	1.003
1920	46.	165.826	80.413	0.670	0.864	0.907	0.892
1921	46.	165.826	81.413	0.725	0.904	0.999	0.954
1922	47.	164.106	80.681	0.863	1.068	1.102	1.076
1923	47.	164.106	81.681	0.777	0.998	0.939	0.974
1924	48.	162.417	80.979	0.824	1.004	1.016	1.016
1925	48.	162.417	81.979	0.785	1.045	1.045	1.055
1926	48.	162.417	82.979	0.592	0.811	0.789	0.820
1927	48.	162.417	83.979	0.654	0.867	0.968	0.894
1928	48.	162.417	84.979	0.660	0.902	0.978	0.917
1929	48.	162.417	85.979	0.872	1.133	1.182	1.139
1930	48.	162.417	86.979	0.897	1.149	1.077	1.138
1931	48.	162.417	87.979	0.978	1.228	1.154	1.234
1932	48.	162.417	88.979	1.068	1.371	1.223	1.348
1933	48.	162.417	89.979	0.835	1.029	0.803	0.989
1934	48.	162.417	90.979	0.680	0.837	0.791	0.820
1935	48.	162.417	91.979	0.683	0.893	0.968	0.888
1936	48.	162.417	92.979	0.866	1.060	1.106	1.043
1937	48.	162.417	93.979	0.717	0.948	0.927	0.941
1938	48.	162.417	94.979	0.615	0.818	0.830	0.811
1939	48.	162.417	95.979	0.608	0.814	0.917	0.828
1940	48.	162.417	96.979	0.800	1.040	1.150	1.058
1941	48.	162.417	97.979	0.781	0.986	0.985	1.001
1942	48.	162.417	98.979	0.812	1.039	1.012	1.022
1943	48.	162.417	99.979	0.806	1.037	1.012	1.026
1944	48.	162.417	100.979	0.787	1.014	1.010	1.028
1945	48.	162.417	101.979	0.778	0.985	0.972	0.991
1946	48.	162.417	102.979	0.687	0.864	0.856	0.859
1947	48.	162.417	103.979	0.678	0.854	0.952	0.891
1948	48.	162.417	104.979	0.740	0.946	1.025	0.967
1949	48.	162.417	105.979	0.795	1.045	1.089	1.068
1950	48.	162.417	106.979	0.729	0.953	0.957	0.990
1951	48.	162.417	107.979	0.913	1.207	1.209	1.215
1952	48.	162.417	108.979	0.906	1.159	1.059	1.162
1953	48.	162.417	109.979	0.905	1.139	1.054	1.152
1954	48.	162.417	110.979	0.845	1.055	0.967	1.056
1955	48.	162.417	111.979	0.788	0.962	0.937	0.981
1956	48.	162.417	112.979	0.870	1.083	1.092	1.093
1957	48.	162.417	113.979	0.932	1.113	1.079	1.124
1958	48.	162.417	114.979	0.797	1.035	0.983	1.053
1959	48.	162.417	115.979	0.548	0.714	0.688	0.728
1960	48.	162.417	116.979	0.625	0.776	0.938	0.822
1961	48.	162.417	117.979	0.660	0.819	0.948	0.846
1962	48.	162.417	118.979	0.634	0.722	0.873	0.791
1963	48.	162.417	119.979	0.715	0.858	1.054	0.948
1964	48.	162.417	120.979	0.850	0.974	1.086	1.048
1965	48.	162.417	121.979	0.837	0.926	0.967	0.989
1966	48.	162.417	122.979	0.873	1.005	1.042	1.045
1967	48.	162.417	123.979	0.918	1.154	1.133	1.157
1968	48.	162.417	124.979	0.624	0.844	0.768	0.850
1969	48.	162.417	125.979	0.970	1.188	1.237	1.185
1970	48.	162.417	126.979	0.835	1.074	0.976	1.053
1971	48.	162.417	127.979	0.952	1.116	1.069	1.114
1972	48.	162.417	128.979	0.880	1.050	0.968	1.029
1973	48.	162.417	129.979	0.879	1.059	0.986	1.014
1974	48.	162.417	130.979	0.761	0.913	0.860	0.874
1975	48.	162.417	131.979	0.890	1.101	1.165	1.112
1976	48.	162.417	132.979	0.610	0.793	0.762	0.807
1977	48.	162.417	133.979	0.751	1.062	1.161	1.086
1978	48.	162.417	134.979	0.691	0.954	0.915	0.942
1979	48.	162.417	135.979	0.676	0.970	0.985	0.970
1980	48.	162.417	136.979	0.702	0.975	1.006	0.992
1981	47.	162.277	137.298	0.946	1.260	1.265	1.263
1982	47.	162.277	138.298	0.802	1.135	0.998	1.123
1983	47.	162.277	139.298	0.791	1.119	1.034	1.118
1984	47.	162.277	140.298	0.565	0.802	0.725	0.795
1985	47.	162.277	141.298	0.631	0.954	1.025	0.945
1986	47.	162.277	142.298	0.563	0.863	0.914	0.875
1987	47.	162.277	143.298	0.454	0.668	0.804	0.746
1988	47.	162.277	144.298	0.533	0.776	0.963	0.838
1989	47.	162.277	145.298	0.529	0.799	0.944	0.851
1990	47.	162.277	146.298	0.427	0.636	0.771	0.692
1991	47.	162.277	147.298	0.424	0.655	0.889	0.738
1992	47.	162.277	148.298	0.415	0.638	0.832	0.688
1993	47.	162.277	149.298	0.374	0.594	0.830	0.667
1994	47.	162.277	150.298	0.412	0.693	0.941	0.764
1995	47.	162.277	151.298	0.459	0.785	0.955	0.821
1996	47.	162.277	152.298	0.507	0.871	1.011	0.912
1997	47.	162.277	153.298	0.573	0.935	1.027	0.975
1998	47.	162.277	154.298	0.712	1.082	1.124	1.109
1999	47.	162.277	155.298	0.519	0.833	0.758	0.810
2000	47.	162.277	156.298	0.567	0.878	0.965	0.891
2001	47.	162.277	157.298	0.701	1.077	1.149	1.087
2002	47.	162.277	158.298	0.725	1.137	1.102	1.137
2003	47.	162.277	159.298	0.688	1.128	1.046	1.121
2004	47.	162.277	160.298	0.730	1.140	1.053	1.126
2005	46.	161.478	160.457	0.836	1.349	1.243	1.316
2006	46.	161.478	161.457	0.678	1.183	0.972	1.134
2007	1.	190.000	190.000	0.707	0.546	0.894	0.988
