# Supplementary material for: Climate-Driven Synchronized Growth of Alpine Trees in the Southeast Tibetan Plateau
Source: PLoS One. 2016 Jun 3;11(6):e0156126. doi: 10.1371/journal.pone.0156126 (PMC4892591; doi:10.1371/journal.pone.0156126)
Supplement: S1 Data — (ZIP) [file pone.0156126.s001.zip › S1_Data/chin023/chin023.xlsx]

## Sheet: Sheet1
	YAJ01A	YAJ01B	YAJ02A	YAJ02B	YAJ03A	YAJ03B	YAJ03C	YAJ04A	YAJ04B	YAJ05A	YAJ05B	YAJ06A	YAJ06B	YAJ07A	YAJ07B	YAJ08A	YAJ08B	YAJ09A	YAJ09B	YAJ10A	YAJ10B	YAJ11A	YAJ12A	YAJ12B	YAJ13A	YAJ13B	YAJ14A	YAJ14B	YAJ15A	YAJ15B	YAJ16A	YAJ16B	YAJ18A	YAJ18B	YAJ19A	YAJ19B	YAJ21A	YAJ21B	YAJ26A	YAJ26B	YAJ27A	YAJ27B	YAJ28A	YAJ28B	YAJ29A	YAJ29B	YAJ30A	YAJ30B
1300
1301
1302
1303
1304
1305
1306
1307
1308
1309
1310
1311
1312
1313
1314
1315
1316
1317
1318
1319
1320
1321
1322
1323
1324
1325
1326
1327
1328
1329
1330
1331
1332
1333
1334
1335
1336
1337
1338
1339
1340
1341
1342
1343
1344
1345
1346
1347
1348
1349
1350
1351
1352
1353
1354
1355
1356
1357
1358
1359
1360
1361
1362
1363
1364
1365
1366
1367
1368
1369
1370
1371
1372
1373
1374
1375
1376
1377
1378
1379
1380
1381
1382
1383
1384
1385
1386
1387
1388
1389
1390
1391
1392
1393
1394
1395
1396
1397
1398
1399
1400
1401
1402
1403
1404
1405
1406
1407
1408
1409
1410
1411
1412
1413
1414
1415
1416
1417
1418
1419
1420
1421
1422
1423
1424
1425
1426
1427
1428
1429
1430
1431
1432
1433
1434
1435
1436
1437
1438
1439
1440
1441
1442
1443
1444
1445
1446
1447
1448
1449
1450
1451
1452
1453
1454
1455
1456
1457
1458
1459
1460
1461
1462
1463
1464
1465
1466
1467
1468
1469
1470
1471
1472
1473
1474
1475
1476
1477
1478
1479
1480
1481
1482
1483
1484
1485
1486
1487
1488
1489
1490
1491
1492
1493
1494
1495
1496
1497
1498
1499
1500
1501
1502
1503
1504
1505
1506
1507
1508
1509
1510
1511
1512
1513
1514
1515
1516
1517
1518
1519
1520
1521
1522
1523
1524
1525
1526
1527
1528
1529
1530
1531
1532
1533
1534
1535
1536
1537
1538
1539
1540
1541
1542
1543
1544
1545
1546
1547
1548
1549
1550
1551
1552
1553
1554
1555
1556
1557
1558
1559
1560
1561
1562
1563
1564
1565
1566
1567
1568
1569
1570
1571
1572
1573
1574
1575
1576
1577
1578
1579
1580
1581
1582
1583
1584
1585
1586
1587
1588
1589
1590
1591
1592
1593
1594
1595
1596
1597
1598
1599
1600
1601
1602
1603
1604
1605
1606
1607
1608
1609
1610
1611
1612
1613
1614
1615
1616
1617
1618
1619
1620
1621
1622
1623
1624
1625
1626
1627
1628
1629
1630
1631
1632
1633
1634
1635
1636
1637
1638
1639
1640
1641
1642
1643
1644
1645
1646
1647
1648
1649
1650
1651
1652
1653
1654
1655
1656
1657
1658
1659
1660
1661
1662
1663
1664
1665
1666
1667
1668
1669
1670
1671
1672
1673
1674
1675
1676
1677
1678
1679
1680
1681
1682
1683
1684
1685
1686
1687
1688
1689
1690
1691
1692
1693
1694
1695
1696
1697
1698
1699
1700
1701
1702
1703
1704
1705
1706
1707
1708
1709
1710
1711
1712
1713
1714
1715						566
1716						646
1717						705
1718						724
1719						576
1720						602
1721						634
1722						547
1723						602
1724						538
1725						564
1726						707
1727						699
1728						872
1729						666
1730						644
1731						667
1732						781
1733						847
1734						830
1735						745
1736						496
1737						452
1738						492
1739						516
1740						411
1741						402
1742					615	426
1743					721	548
1744					768	672
1745					592	503
1746					558	454
1747					724	543
1748					476	456
1749					597	571																				1595
1750					478	537																				1497
1751					599	601																				1148
1752					393	687																				1212
1753					531	611																				1415
1754					450	463																				1375
1755					504	548																				1146
1756					419	451		1746																		1644
1757					405	407		2216	2090																	1103
1758					493	588		2290	2374																	1462
1759					377	449		2078	2188																	1545
1760					356	541		2397	2735																	1745
1761					363	255		2064	2181																	1341
1762					257	360		1971	2188																	1265
1763					268	424		1920	2216																	1222
1764					279	395		1804	2233																	1181
1765					314	462		2275	2378																	1243
1766					372	571		1440	1902																	1067
1767					398	524		1908	2239																	1099
1768					412	519		1640	2503																	1112
1769					521	628		1405	2077																	1079
1770					384	453		1754	2095																	863
1771					555	641		2105	2307																	1248
1772					412	466		1910	2221																	992
1773					565	672		2248	2433																	978
1774					586	563		2079	2227																	973
1775					600	558		1994	2124																	1030
1776					688	655		2160	2391																	1059
1777					617	668		2160	2192																	889
1778					667	712		2803	2935																	1129
1779					582	586		1815	1725																	725
1780					657	637		3055	2925																	922
1781					514	544		2517	2542																	878
1782					505	485		2123	2081																1084	726
1783					689	721		2136	2098																1003	746
1784					436	421		2329	2044																934	651
1785					551	543		2247	1845																1164	734
1786					707	669		2247	2191																1241	763
1787					546	502		2181	2338																839	560
1788					562	530		2194	1904																978	682
1789					404	536		1426	1088																685	517
1790					440	432		1724	1326																807	538
1791					543	611		1594	1305																877	610
1792					423	472		1015	727																673	473
1793					240	320		1025	833																528	401
1794					395	429		1074	1080																614	437
1795					397	438		1097	1112																696	504
1796					498	497		1409	1383																871	654
1797					398	410		1518	1245																718	507
1798					487	554		1651	1267																639	517
1799	2051				587	714		1878	1318																515	545
1800	2194				389	544		1903	1146																573	425
1801	2223				557	726		1879	1003																760	541
1802	2416				575	629		1992	1251																665	455
1803	2152				418	574		1764	1137																662	416
1804	1642				433	614		1350	1101																597	448
1805	1053				233	477		1410	487																480	402
1806	1483				295	431		1461	1421							243									594	417
1807	1813				422	595		1750	1609							365									573	518
1808	2033				394	567		1772	1622							338									647	649
1809	1683				412	608		1776	1392							334									587	626
1810	1522				502	627		1816	1385							354									589	623
1811	1519				599	805		1951	1370							511									674	795
1812	1336				475	638		1795	1441							375	510								512	509
1813	1216				476	531		1901	1405							394	536								478	476
1814	1244				498	597		1491	1601							510	627								625	607
1815	1355				440	507		1278	996							497	554								542	637
1816	1548				493	614		1120	810							591	653								507	803
1817	1087				429	570		987	600							522	581								407	744
1818	1162	1857			373	428		1055	930							463	491								399	733
1819	766	1247			259	348		1064	506							426	337								280	504
1820	742	1636			302	401		1080	910							506	453								259	527						719
1821	928	2171			393	379		1098	1131							512	447								278	554						649
1822	954	2145			373	329		1355	1017							577	443								294	706						721						1497
1823	685	1202			249	459		718	801							411	282								229	660						552						1838
1824	1088	1326			266	381		965	798							399	275								196	596						615						1989					1673
1825	1530	1307			350	460	457	1095	1057							520	449		1042						361	819						724						2027					2574
1826	1207	1165			240	352	293	1553	1246							380	328		870						325	712						659						2139					2902				1410
1827	1265	1637			250	342	355	2064	1334							373	449		1045						311	725						794						2657					2327				1455
1828	1486	1804			260	399	391	2339	1435							448	609		1048						320	858						937						2660					2818				1362
1829	968	1463			264	377	372	1983	1379							465	770		861						371	717						741						2387					2789				1571
1830	900	1157			321	372	455	1663	1113							514	682		900						442	702						742						2120					2852				1610
1831	883	1260			216	313	340	1516	1012							508	749		797						357	504						716						1956					2578				1521
1832	1080	1718			314	420	414	1743	1085							625	907		971						411	592						663						1408					2245				1896
1833	1497	1782			342	466	452	1555	1187							729	874		995						454	678						630						1781					2133				1704
1834	1352	1759			288	409	365	1555	1194							521	607		805						388	589						496						1610					2147				1354
1835	1139	1772			312	392	385	1650	1253							488	523		823						386	784						568						1550					2199				1372
1836	2056	2454			368	478	460	1600	1298							563	585		1081						324	754						679						1543					2188				1521
1837	1661	2064			439	535	550	1423	1306							692	653		842						358	672	1560				827	662						1710					1862				1436
1838	1384	1954			423	486	535	1657	1466							702	568		713						362	414	1671				812	606						1654					1908				1349
1839	1545	1940			341	362	428	1635	1207							568	438		542						251	334	1454				693	551						1636			3152		1818	1593			1185
1840	1360	1884			320	373	438	1532	1218							530	391		647						227	507	1506				606	537						1452			4423		2184	2099			1158
1841	1899	2090			389	442	527	1714	1473							572	480		866						319	449	1505				644	596						1873			4032		2577	2448			1542
1842	1904	1783			345	411	493	1654	1375							453	1165		873						315	443	1440				592	506						1772			3761		2611	2234			1302
1843	2134	1918			295	360	364	1506	1175							362	1280		825						310	487	1767				468	478						1632			3238		2045	1761			1092
1844	2421	2192			332	496	519	1334	1220							489	984		858						324	376	1374				506	590						1575			3345		1847	1770			1114
1845	2203	1785			382	481	494	1513	1381							726	967		903			2900		1234	245	512	1367				589	657						2242			3852		2475	2237			1269
1846	2248	2030			318	447	419	1226	1337							663	745		1212	1353		2387		1279	332	350	1153				604	653					1515	1938			3656		2421	1782			1362
1847	1997	1476			254	286	277	998	1184							562	526		1083	1177		1937		1327	230	0	1254				564	765					1334	1157			3380		2181	2017			1134
1848	1637	1367			267	328	354	1151	1195					1121		694	621		830	1029		2363		1554	270	427	1473				725	1051					1559	2382			2681		2373	2059			1260
1849	2319	1826			286	358	330	1139	1216					1127		678	594		1084	1076		2508	1126	1439	348	532	1434				761	1281					1538	2088			3144		2050	2188			1368
1850	1881	1360			310	447	421	1092	1370					992		549	600		1097	825		2906	1184	1377	344	558	1262				936	1288					1563	2124			2821		2302	2352			1325
1851	1882	1366			325	415	387	1100	1507					816		520	639		771	709		2407	1233	1352	281	353	1268				790	1089					1382	1907			2537		2017	1850			1035
1852	1372	1134			339	372	349	908	1021					661		368	563		660	543		1933	1037	1255	281	283	921				637	775					1058	1411			1964	1932	1387	1365			871
1853	1558	1234			337	430	366	1044	1166					855		435	708		774	689		1933	1232	1312	299	269	1081				660	1009					855	1408			2185	1981	1955	1633			936
1854	1327	1143			370	422	453	1119	1428					875		547	953		986	829		1990	1272	1596	280	365	1199				692	1066					1206	1480			2661	2457	2114	1707			1128
1855	1483	1268			351	379	470	1359	1614					1027		669	848	1710	1077	958		1962	1233	1615	281	421	1398		1362	1076	856	1375					1236	1806			2692	2433	2624	2209			1182	2211
1856	1657	1559			339	335	423	1391	1358			1919		1361		536	916	1613	1076	987		2114	1207	1503	341	521	1313		1199	889	753	1097					1234	1581			2307	2006	2198	1998			1056	2114
1857	1852	1349			306	357	416	1442	1118			1424		1088		618	1020	1461	969	1258	1450	2131	1029	1568	308	407	1422		1209	716	759	1032					1273	1582			2268	1834	1950	1639			988	1729
1858	2177	1517			350	434	438	1612	1616			2017		1193		612	1211	1763	1180	1278	1331	2402	1180	1412	389	564	1301		1276	878	847	1105					1486	1492			2632	2147	1997	1933			1214	2036
1859	1653	1290			293	370	453	1818	1516			1648		983		520	1029	1350	927	1656	1478	2275	1017	1178	246	416	1238		1053	785	864	933					1088	1343			2321	1971	2585	2700			1097	2225
1860	2138	1624			269	317	419	1644	1370			1897		884		497	997	1647	1331	2325	1892	2180	1045	1389	393	511	1304		1159	995	891	788					1277	1715			2317	2289	2176	2547			1097	2384
1861	1616	1138			307	334	366	1398	1408			1599		865		424	943	1268	1256	1835	1545	2161	861	1310	290	388	1360		964	952	845	733					1268	1521			2192	1883	2342	2394			919	2643
1862	2096	2107			228	295	321	1440	1256			1987		790		351	819	1278	1268	1495	1250	1980	1011	1343	307	451	1246		922	912	753	884					1190	1561			2252	1394	2082	2360			807	1236
1863	2452	1967			301	356	423	1500	1373			2488		814		421	906	1391	1413	1473	1224	2271	1116	1350	328	524	1441		1023	910	838	1016					1360	1775			2766	2100	2515	2572			1012	1551
1864	1780	1327			150	217	222	1282	1025			2281		589		272	529	1189	1246	977	894	1631	1041	1108	332	496	978		803	742	606	830					1158	1300			2225	1921	1884	1882			904	1417
1865	1368	1106			217	265	333	1233	1004			2641		657		203	576	1482	1548	929	933	1899	882	1301	412	567	848		1007	952	647	977					1409	1743			2129	1887	2077	1984	963		961	1458
1866	1665	1023			206	241	333	1323	871			2179		588		245	619	1402	1126	909	887	1969	934	1206	481	541	1171		1261	1056	473	983					1418	1509			1895	1798	1712	1857	967		861	1459
1867	1457	1362			248	284	366	1343	1011			2213		684		325	691	1634	1123	822	881	2225	972	1093	584	692	1474		1415	1184	558	1107					1442	1593			2078	2190	2203	1982	1207		1132	2014
1868	1660	1955			254	240	400	1511	948			1874		575		283	712	1493	1017	541	689	2231	1120	1291	473	663	1383		1286	1105	462	983					1435	1246			2069	1988	1878	1709	1213		1362	1956
1869	1543	1685			263	275	440	1282	1066			3107		658		296	687	1221	1105	604	619	2338	1003	1155	419	839	1265		1081	1224	542	890					1723	1619			2054	1963	1849	1714	1235		1804	2104
1870	1134	1178			216	272	465	1445	949			2500		716		320	578	1117	962	595	609	2445	830	1099	354	379	1281		1052	1076	541	684					1563	1456			1750	1962	1795	1922	1292		1847	1931
1871	1263	977			199	245	447	1542	956			2593		799		192	585	1057	1165	603	510	2747	913	1247	330	623	1143		989	1188	569	720	1206				1685	1374			1668	1639	1651	2171	1070		1739	2156
1872	1369	903			203	255	433	1461	912			1899		549		194	613	1178	957	737	534	1957	909	1255	331	590	800		921	1085	588	646	812				1252	1019			1526	1675	1265	1611	944		1369	1521
1873	1438	870			262	330	526	1845	1242			1973		884		231	756	1595	1265	1020	740	3383	975	1110	329	735	1117		1186	1244	735	761	1217				1940	1492			1690	1694	1561	2388	1305		1672	1515
1874	992	642			101	247	367	1214	1061			1425		688		0	483	1000	864	820	568	2168	827	829	228	497	870		823	844	547	587	720				1271	1154			1610	1931	1154	1494	1157		1146	1442
1875	1059	543			171	235	326	1185	979			1846		607		0	336	983	939	745	490	2255	820	857	193	549	857		873	953	517	454	871				1303	1061			1623	1735	1298	1754	922		1159	1685
1876	1237	639			204	270	416	1173	895			1766	1426	685		55	313	1128	1080	768	505	2234	968	1214	305	650	972		877	979	561	528	865				1491	1177			1669	1991	1504	1702	1063		1490	1987
1877	1113	1037			140	273	304	1257	929			1662	1371	603		86	311	1026	1039	714	490	1985	794	980	298	526	914		897	892	465	465	609		1382		1055	910			1578	1689	1343	1392	809		1592	1835
1878	970	868			218	282	400	1267	924			1586	1587	661		94	455	1253	1101	794	474	2306	795	977	273	518	884		1039	1101	534	519	782	751	1658		1220	950			1621	1660	1317	1431	885		1806	2161
1879	1069	1105			198	219	232	1369	806			1096	1162	624		69	442	1233	1148	703	449	2055	794	1118	259	476	837		1358	1272	514	639	919	661	1703		1055	1003			1597	1875	1284	1470	880		1637	1597
1880	1090	1188			179	207	299	1272	817			1145	1115	813		118	384	1412	1058	837	474	2021	939	1125	263	500	1137		1084	1062	535	777	1157	696	1827		1229	921			1713	1893	1235	1676	643		1464	2023
1881	1155	2962			203	313	481	1405	786			1667	1183	1174		125	443	1598	1186	867	547	2175	1074	928	354	482	1130		993	992	550	841	871	490	1639		1328	1300			1751	1906	1639	2309	882		1926	1666
1882	952	2149			186	219	325	1201	755			1911	1346	1102		134	493	1306	720	832	442	1910	923	763	222	320	1076		1057	1262	503	804	759	420	1247		895	1139			1360	1445	1402	1797	888		2396	1494
1883	914	1868			232	250	374	1286	849			2099	1498	1026	1148	126	439	1092	666	944	523	1653	1049	812	247	453	976		1040	1193	463	670	699	434	1275		1054	1165			1611	1658	1506	2093	754		2327	1122
1884	1041	2737			223	238	410	1586	979			2219	1399	930	1088	182	583	1521	875	1218	569	1813	1121	904	307	586	1145		1128	1296	498	901	745	603	1516		1244	1184			1796	1651	1583	2188	875		2256	1829
1885	1124	2941			220	258	317	1306	1091			1524	1129	903	1079	157	536	1059	698	1146	601	1316	964	755	345	597	707		892	1201	578	769	643	648	1410		1276	1037			1551	1619	1214	1603	967		1779	1362
1886	1098	2732			191	262	324	1075	740	1422		1248	1423	902	926	147	386	1101	805	1116	605	1199	1278	812	385	618	784		1063	1086	685	720	475	457	1203		1258	1073			1662	1814	1471	1880	1022		1626	1325
1887	856	2437			163	261	349	925	818	1317		1508	1593	729	807	154	323	1004	781	851	547	1211	1548	970	356	607	781		950	948	601	603	436	386	1078		987	1048			1716	1924	1658	2008	852		1564	1106
1888	730	2866			159	173	289	894	739	1561		1389	1482	713	744	171	328	907	637	886	539	1129	2094	998	271	513	701		1045	864	358	605	389	419	916		1014	1072			1547	1812	1298	1703	841		1368	1142
1889	1023	3907			203	253	380	1214	1124	1442		1136	1633	867	910	108	436	763	714	1149	663	1538	2497	1067	338	713	862		1759	1183	540	727	442	655	1135		1264	1173			2189	1984	1729	1972	1162		1517	1446
1890	559	2130			168	216	218	975	833	978		1089	1218	654	580	62	316	467	583	818	505	1327	1187	706	257	471	533		1023	799	456	554	339	560	989		910	838			1774	1575	1443	1450	859		1153	1048
1891	719	2878			184	214	314	681	739	1174		1903	1390	751	751	154	261	804	551	943	421	1789	2122	1092	329	484	747		1063	1101	346	529	314	557	513		844	779			1813	1837	1596	1359	610		1326	1405
1892	874	4078			146	256	347	918	919	1011		1789	1450	718	779	133	226	764	550	901	486	1774	4484	1295	310	580	773		968	913	376	482	324	572	731		1076	975			1697	2264	1997	1662	695		1955	1917
1893	856	2943			137	219	303	802	768	880	781	1558	1293	635	621	122	168	715	493	773	438	1152	3952	978	309	550	610		625	697	383	469	277	408	652		891	784			1165	1563	1596	1507	683		1331	1282
1894	1040	3556			174	219	340	887	1048	921	1060	1686	1373	815	648	113	280	750	578	1006	429	1470	3575	1062	404	523	844		1053	1035	394	534	323	520	716		1065	1092			1396	1709	2011	1824	923		1648	1682
1895	1064	2855			210	298	410	726	1237	1316	1286	1665	1339	869	705	185	299	782	633	1047	567	1501	3487	997	419	764	978		1368	1103	427	611	369	526	826		1077	1355			1812	1437	2008	1710	929	1290	1334	1801
1896	738	2167			120	227	315	798	1107	1708	1255	1608	1509	734	632	219	222	636	556	803	480	1249	3672	877	335	558	836		1384	951	277	556	305	359	871		863	1173			1673	1914	1805	1453	842	1067	1190	1418
1897	676	1973			156	215	330	775	989	1336	758	1506	1477	523	425	236	179	337	419	674	392	851	2898	635	212	279	588		903	693	281	456	260	280	824		783	1042			1575	2095	1106	1014	649	812	1428	1264
1898	728	2509			116	194	323	744	941	1428	898	1498	1479	541	344	152	141	422	511	674	446	709	1933	731	294	342	647		772	558	269	407	188	229	688		758	883			1563	1623	1179	974	673	844	1491	1218
1899	973	2281			115	175	265	738	859	1170	863	1412	1418	512	333	165	111	544	430	571	306	817	1179	613	250	360	638		652	580	209	394	165	282	801		681	777			1584	1360	1177	1097	806	1193	1646	1372
1900	842	1600			118	177	330	729	773	857	928	1182	1141	545	380	184	184	471	460	655	318	1265	1551	682	213	344	815		654	535	273	375	187	405	887		554	844			1351	1280	991	926	829	1543	1502	1501
1901	975	2415			181	241	386	1033	983	740	842	1443	1439	529	501	185	262	459	502	587	326	1697	1183	699	361	409	974		751	622	306	425	232	464	1149		555	935			1412	1424	1339	1162	857	1538	1601	1459
1902	1048	2149			138	173	385	782	879	745	615	1193	1243	563	451	169	197	537	421	571	294	1578	1489	819	367	407	927		530	488	320	383	234	414	1229		589	819			1601	1205	1309	1128	961	1509	1569	1457
1903	1437	2272			260	281	546	943	1213	663	642	1679	1977	790	625	245	278	702	508	650	385	1490	1414	711	439	485	1062		856	642	382	436	256	435	1694		599	774			1893	1452	1389	1249	1304	3736	1556	1420
1904	1657	1918			120	144	424	1020	1320	807	704	2391	1768	714	574	195	230	732	434	610	350	1317	1042	647	388	483	1186		1057	695	282	468	251	384	1640		782	1036			1947	1677	1331	1277	1659	4241	1557	1566
1905	1664	2220			197	224	408	979	1185	952	703	1634	1460	855	532	203	238	643	565	530	339	1454	986	584	355	410	946		782	645	327	476	286	377	1515		805	1142			1647	1610	1471	1180	1278	3957	1786	1350
1906	1042	1433			163	222	438	778	1054	832	771	1524	1610	817	528	235	236	630	418	550	347	1434	951	574	343	405	970		807	661	348	466	222	360	1340		723	889			1494	1322	1725	1378	1264	3542	1707	1148
1907	821	1605		1387	102	107	313	834	1009	864	728	1752	1966	651	469	99	173	467	230	570	340	1211	707	384	257	263	788		825	505	239	350	198	315	1425		516	740			1160	918	1054	1180	875	2572	1561	1022
1908	988	1982		1364	142	106	274	784	891	737	657	933	1132	652	438	194	212	526	290	607	288	1253	638	436	266	229	724		1092	560	229	295	181	380	912		507	695			947	904	955	1114	863	2643	1336	922
1909	1557	2504		1868	229	167	341	1010	1085	1256	1012	1434	1634	834	629	261	289	689	378	596	370	1596	912	703	393	415	1019		1374	658	295	437	207	461	1149		780	899			1408	2045	1266	1369	1192	3773	1303	1366
1910	1432	2260		1624	204	192	338	890	939	757	721	1434	1459	698	572	287	351	626	302	401	319	1463	762	507	297	309	770		1149	673	313	387	211	553	1128		628	707			1455	2222	1323	1497	968	3311	1445	1489
1911	923	1877		1696	136	126	233	1030	986	858	961	1664	1871	738	491	216	233	799	327	465	257	1061	737	500	420	377	779	1348	1011	745	315	480	238	373	1034		561	745			1318	1903	1226	1439	677	2334	1141	1165
1912	954	1725		2098	183	220	393	1018	743	917	995	1597	1535	822	599	242	291	828	454	435	235	1183	683	578	368	511	738	1126	1042	783	310	448	256	358	1172		534	674			1481	1714	1044	1496	612	3000	1012	711
1913	1033	1495		1643	164	149	343	992	774	833	902	2096	1704	783	584	232	279	707	503	382	276	1131	668	578	380	519	696	1230	1084	774	302	426	317	503	1207		709	832			1361	1444	1102	1496	707	3545	1089	626
1914	1034	1386		1170	202	211	284	804	637	730	810	1293	1416	737	612	209	246	582	456	387	290	1062	504	474	334	452	513	980	1124	737	312	436	273	486	1104		576	688			1281	1167	976	1306	626	2720	1230	689
1915	774	1201		968	177	161	259	695	662	622	834	901	1329	560	457	164	224	436	281	414	213	1124	592	370	165	180	418	899	1048	695	194	332	261	446	547	280	405	638			1200	995	772	1097	475	1961	1175	688
1916	1147	2299		963	206	232	290	719	890	727	1110	1236	1605	643	470	213	254	594	476	514	316	1499	749	533	329	458	600	1029	1159	1000	271	386	232	438	611	375	522	765		1889	1243	1265	1029	1276	729	2344	1195	872
1917	1105	1973		1001	195	234	305	1030	1032	693	1176	1349	1791	680	575	179	272	687	735	434	286	1508	775	630	373	544	600	817	1004	797	261	395	308	449	756	397	545	678		1822	1398	1335	960	1471	726	1238	1433	1186
1918	1195	1037		556	82	99	144	783	761	456	814	1542	1937	457	390	108	178	405	431	181	162	992	955	690	281	255	512	858	713	568	210	331	266	452	373	276	394	499		1730	1262	1001	574	1036	480	722	1370	840
1919	1551	1333		822	270	251	370	1061	937	632	993	1539	2235	595	740	316	334	529	586	353	279	1229	839	665	416	393	701	1014	1071	652	296	355	347	469	741	439	540	597		2272	1218	1232	767	1274	596	729	1538	1079
1920	1087	1085		899	167	203	314	1023	847	507	948	1123	1714	526	833	326	413	515	550	397	264	811	402	441	382	332	563	815	1010	638	234	317	369	476	609	346	519	515		2131	1018	1056	841	1121	613	1001	1481	969
1921	1106	1535		966	198	230	285	1075	901	597	1320	1210	1826	575	817	318	475	425	459	478	282	840	568	606	368	312	575	954	817	606	268	287	344	445	588	295	533	641		2623	1013	1159	991	1299	741	1208	1491	1220
1922	1584	3155	2917	1058	237	253	334	1238	834	710	981	1533	2510	766	1126	474	792	519	474	650	273	1006	759	692	379	321	681	1126	888	691	421	333	335	470	744	372	625	593		2707	1216	1434	1243	1509	865	1707	1661	1957
1923	1709	2548	2840	823	241	229	288	1025	698	542	581	1893	2138	681	903	484	642	362	350	695	260	911	656	665	254	275	653	1142	910	654	395	378	350	498	642	307	596	543		2323	1150	1485	1228	1292	768	1485	1479	1760
1924	1700	2180	2380	981	268	294	323	1111	783	651	515	1463	1558	715	808	577	621	333	388	647	273	1050	621	624	361	295	689	1083	833	907	384	414	418	442	646	423	515	570	2700	2416	1203	1442	1371	1273	800	1221	1293	1531
1925	1720	2510	2401	935	249	283	255	1090	831	667	292	1252	2019	639	547	579	651	366	442	642	302	951	636	652	331	353	898	1191	815	809	399	359	363	544	759	407	648	638	3575	2948	1318	1416	1764	1882	644	1131	1576	1420
1926	1165	2257	1352	469	193	191	259	884	651	495	225	923	1614	516	407	325	491	394	412	466	189	757	387	422	232	333	687	958	795	551	296	281	345	312	493	286	485	464	3086	2525	975	1270	1452	1414	644	939	1067	1053
1927	1292	2364	1564	449	205	201	234	1071	686	495	270	876	1621	499	354	321	411	386	390	375	272	536	413	494	246	314	1010	1143	924	619	274	245	334	269	615	296	567	741	3594	2803	1228	1531	1942	1857	761	950	1138	1257
1928	1768	3025	1963	500	175	206	248	1256	880	714	288	709	1659	591	340	388	467	410	418	477	394	361	364	430	291	219	920	1096	762	655	286	259	427	382	534	274	439	559	2748	2805	1289	1303	1659	1582	964	1224	1431	1178
1929	1672	3177	2391	745	201	271	357	1345	895	940	435	1084	2532	698	420	495	515	588	515	545	424	715	472	658	427	384	1156	1234	1151	941	360	326	575	382	715	430	508	742	3014	2849	1540	1680	2006	1724	1175	1657	1624	1497
1930	2069	3036	1927	736	185	257	338	1766	816	907	545	1017	1892	787	500	566	496	700	446	493	413	873	522	627	404	335	1086	1220	1310	892	350	327	590	503	672	446	496	669	3272	3173	1516	1878	2015	1694	1181	2205	2120	1564
1931	2288	3112	2064	324	190	133	334	2017	872	950	644	1400	2278	761	637	720	684	579	394	685	408	757	675	682	468	323	1156	1352	1593	1169	391	378	760	642	651	473	562	592	3428	3232	1771	2034	1874	1956	1039	1752	2546	1422
1932	2410	3444	3347	500	190	294	315	2023	812	1022	679	1844	2305	818	759	809	727	660	523	627	493	920	806	1214	551	398	1302	1687	1417	1161	414	370	748	737	750	432	710	823	4028	3511	1813	2245	2172	2245	1245	1673	2467	1506
1933	2528	2997	3145	385	166	356	238	1411	785	819	690	1606	2358	628	403	495	499	433	289	359	317	960	474	693	319	327	1002	1216	1169	903	326	264	453	445	593	441	511	644	2422	2325	1345	1617	1565	1525	925	1420	2117	1150
1934	2106	2276	2591	401	163	196	175	1112	607	720	630	1219	1355	596	292	357	353	414	292	258	250	856	504	562	234	246	762	989	982	735	226	253	408	519	495	360	576	501	2617	2466	1072	1305	1177	1105	538	886	1619	982
1935	2095	2025	3007	480	224	174	197	1133	746	661	540	1317	1576	553	348	418	345	479	303	300	277	935	514	632	273	293	559	1096	1049	789	258	269	471	651	624	385	546	557	2941	2893	979	1273	1198	887	619	811	1471	1246
1936	1920	1755	2981	726	256	195	231	1175	751	652	700	1463	1703	540	364	522	338	604	280	536	356	1207	539	1080	366	322	646	1186	1332	987	336	305	666	764	869	486	755	719	3301	3104	1326	1442	1354	1239	862	930	1742	1298
1937	1607	1832	3090	858	236	195	222	946	691	658	789	1314	1786	704	425	480	304	467	286	473	345	924	413	612	296	273	643	964	1081	830	296	277	446	622	735	438	638	722	3661	3082	984	1045	977	1024	1051	955	1462	1107
1938	1321	1322	2727	619	164	121	195	794	631	617	713	1110	1164	636	337	314	233	396	197	403	272	783	488	486	242	284	722	987	1011	768	273	240	473	630	597	438	575	542	3319	2777	958	873	973	794	751	496	1111	893
1939	1612	878	2250	732	175	169	219	639	602	769	605	1031	1032	712	358	360	312	448	235	419	278	635	480	459	207	295	746	934	1054	813	280	254	472	670	561	379	480	584	2669	2762	1003	765	844	718	1069	412	1131	888
1940	1568	1726	2442	1036	209	186	273	832	846	918	678	1151	1225	849	589	518	512	564	323	638	345	995	508	485	298	430	997	1152	1329	976	344	336	707	857	784	500	662	766	3366	3410	1171	837	1096	1028	1462	502	1423	1163
1941	1692	2149	2236	1733	192	131	250	695	878	749	802	2037	1253	816	552	500	454	509	349	662	295	1033	402	484	301	344	801	945	1210	881	371	291	631	540	666	512	580	681	3667	3909	1085	741	1014	816	1826	2532	1440	1113
1942	1888	2084	2045	2291	254	149	320	849	992	737	659	1911	1484	798	621	565	473	544	346	593	377	1001	383	398	224	318	825	950	1237	929	270	266	403	444	621	626	616	766	4700	4216	1125	748	847	864	1802	2173	1509	1037
1943	1592	1523	2364	1875	261	193	288	867	1159	633	718	2252	1321	734	583	580	498	522	410	530	391	1183	430	507	277	309	822	990	1433	1067	315	283	408	457	583	614	629	773	4062	3356	1120	780	758	929	1554	1663	1415	917
1944	1186	1118	2240	1685	288	208	300	764	977	630	624	1671	1213	839	589	634	565	534	378	577	362	1260	470	522	259	300	877	1157	1466	1126	259	264	478	524	550	551	626	770	5016	4503	1232	848	710	944	1306	1267	1248	820
1945	1330	1073	2077	1464	195	156	261	488	886	698	671	1567	1168	784	588	543	1146	487	374	449	344	1037	466	523	361	343	941	1318	1406	1118	261	250	707	601	545	462	505	653	4326	3948	932	889	568	898	1395	1269	1383	1035
1946	1262	906	1865	1225	163	145	204	531	1007	641	528	1768	1137	725	561	391	662	549	372	325	291	989	343	317	231	307	984	1208	1325	893	215	247	689	517	430	493	533	667	3183	2454	711	450	499	665	1236	929	1188	889
1947	1017	964	1906	1167	111	111	223	688	1142	737	778	1711	1284	799	509	336	396	523	378	324	312	631	334	483	222	271	1075	1323	678	1063	180	265	535	581	498	475	488	673	3734	2797	700	430	642	820	988	862	1161	1214
1948	1086	1015	1870	1190	185	175	259	786	1041	774	904	1481	1715	848	624	347	505	577	381	357	368	616	322	475	183	258	1055	1329	1183	1075	259	277	459	713	641	524	501	741	3952	2936	729	506	611	763	1185	969	1206	1488
1949	1226	1123	2089	1288	227	233	331	827	995	855	821	1495	1332	1013	665	474	535	661	448	340	361	538	349	532	237	367	990	1499	1374	1358	302	318	620	812	774	659	706	930	3672	3197	713	575	648	898	1128	1074	1139	1436
1950	1146	871	1715	986	220	181	291	697	911	704	740	1324	1035	940	701	497	521	568	344	314	335	684	364	496	244	313	905	1333	1301	1223	349	325	588	806	720	516	578	623	3276	3356	854	573	601	811	1204	1287	994	1338
1951	1306	1138	2179	1411	313	294	394	1046	1246	896	1167	2619	1312	1156	755	580	602	692	374	416	498	1185	462	582	332	461	989	1538	1668	1284	370	317	802	791	735	629	684	818	3791	3589	1041	683	560	1008	1615	1758	1241	1472
1952	1061	926	1903	1543	316	270	379	785	1000	857	998	1472	1523	1114	630	558	656	675	350	437	522	1205	324	408	321	418	1049	1491	1447	1153	379	322	746	941	727	652	708	875	3078	3689	1058	787	525	1333	1878	1843	1453	1811
1953	903	1016	2192	1242	218	180	284	1009	1384	1066	1061	1522	1530	1080	528	585	607	419	367	389	472	1223	350	418	347	476	1024	1487	1479	1163	311	268	827	910	716	595	748	1002	3650	3952	924	582	558	1446	2475	2215	1146	1733
1954	877	768	1816	993	238	261	298	890	1320	891	794	960	1410	1085	575	490	522	218	361	364	433	1097	295	404	327	376	987	1402	1228	1052	316	278	649	915	596	542	901	1154	2377	3068	862	621	572	1778	2326	2154	1228	1676
1955	1012	805	1580	772	216	226	293	772	939	720	742	1156	1658	1074	516	438	521	493	376	341	413	977	256	349	366	313	827	1235	1244	929	302	220	518	865	457	496	735	928	1273	2216	803	499	537	1796	1930	1858	1219	1728
1956	832	1125	1279	1128	239	290	288	1000	1093	1017	889	1922	1909	963	466	455	563	382	465	403	567	1096	294	376	500	411	783	1150	1403	1187	321	350	513	745	545	577	828	1042	2555	2346	850	460	677	1579	2511	1915	1216	1576
1957	908	1182	1400	1617	270	227	308	1030	1039	1337	1287	2076	2062	1061	429	464	572	428	501	334	570	1362	267	309	502	338	846	1264	1499	1476	326	307	707	814	562	587	703	913	2456	1807	1069	628	822	1468	3743	1718	1129	1505
1958	1283	816	1175	1185	237	238	336	836	730	1330	1483	1311	2075	906	400	419	504	543	505	274	411	1187	331	393	553	578	753	1398	1230	1247	308	352	639	718	441	554	424	571	3545	2373	688	489	799	1285	3552	1977	925	1375
1959	754	542	811	735	0	98	117	558	618	864	1313	1284	1698	574	123	189	271	403	247	178	283	754	255	238	309	471	548	1304	1101	1038	231	246	423	587	325	244	477	257	3860	2734	472	85	624	669	2158	1499	615	1096
1960	883	675	1061	678	141	146	147	744	821	902	1362	1563	1992	577	213	225	315	426	285	265	300	1027	194	213	491	360	541	1128	1234	1317	232	275	401	577	300	240	418	184	3788	2446	597	218	949	744	1571	1152	516	1107
1961	618	608	1123	703	104	105	91	815	1015	824	1109	1298	1522	770	236	239	330	427	365	239	339	982	291	326	715	435	635	1099	1135	1144	200	194	453	524	393	317	569	363	3780	2642	855	289	1876	1221	1603	773	583	1249
1962	670	683	1001	405	109	153	148	670	1183	658	702	1096	1534	631	174	217	297	410	239	241	274	1011	177	317	659	410	508	837	931	1021	177	213	426	595	412	247	580	363	2600	1663	1054	434	1656	1028	1181	755	638	1368
1963	1000	684	918	579	172	239	207	678	1045	770	1014	1237	1255	676	260	310	471	492	364	237	395	1077	284	334	991	453	543	862	1060	1303	211	259	410	711	560	394	715	509	2770	1640	1416	703	2261	997	1294	738	668	1591
1964	985	923	1700	759	198	225	262	998	1412	1657	1306	1740	1624	792	323	358	629	644	532	249	388	787	370	267	945	600	622	1257	983	1137	239	240	471	506	538	428	1041	785	2838	1770	1038	632	2924	1189	1517	1175	610	1485
1965	877	1078	2025	646	153	220	235	1170	1120	2047	1607	2094	1604	801	339	292	718	442	381	250	339	1153	282	246	626	478	547	1004	1009	904	219	203	413	481	446	318	1119	798	2970	2238	1120	704	2828	1117	1799	1177	606	1335
1966	862	1053	3159	842	236	296	297	1349	1238	2147	1411	1677	1363	748	474	327	1062	447	510	267	349	1249	134	204	492	390	467	805	812	701	195	222	429	558	538	319	874	757	2335	2174	1490	1117	3400	1278	1793	1426	592	1660
1967	694	902	4034	1313	215	277	312	1352	1485	1449	1376	2168	1678	735	402	334	939	751	575	282	388	971	245	273	687	661	620	890	998	896	297	246	536	483	603	360	1014	896	3920	3408	1685	1044	2429	1284	2409	1846	644	1515
1968	564	583	2117	547	192	165	159	979	883	835	1131	1233	1407	575	287	276	885	538	287	323	276	734	254	237	523	510	543	773	737	543	173	150	382	382	368	248	724	520	2666	2794	1310	1002	2152	767	1559	2281	559	1246
1969	794	1655	2303	634	262	224	225	1141	1395	1182	1638	1857	1669	676	447	368	1502	941	449	401	366	906	341	324	749	629	644	781	1025	820	237	257	605	570	591	444	1008	951	2964	3483	1615	1541	2136	1169	1412	2823	1011	1544
1970	519	1435	2355	558	237	179	212	1036	1186	1195	1736	1711	1613	620	282	326	1330	925	465	374	400	1027	381	326	656	684	706	892	923	720	198	239	672	438	527	380	737	849	3060	3557	1005	930	1745	1068	1177	1768	942	1357
1971	658	754	2481	401	233	156	205	878	1031	2085	2689	1447	1806	701	459	400	1858	1201	392	344	338	1310	333	361	712	577	744	1023	975	760	202	239	1064	606	367	391	866	895	2516	3294	1109	1489	2269	1079	938	1984	1348	1415
1972	620	627	2666	470	182	189	249	817	1222	1357	2730	1263	1309	708	488	388	1358	1379	448	297	314	1360	296	369	620	835	841	1139	1049	755	225	144	661	527	341	324	812	779	2635	2613	764	1096	1751	929	938	1953	1552	1348
1973	537	532	2671	460	182	162	221	1352	1013	1183	2687	1717	1043	804	652	386	1253	1231	441	292	314	1368	268	341	599	1034	819	1265	969	767	191	156	1342	643	280	300	577	702	2466	2252	1091	1163	895	773	819	1450	1998	1406
1974	469	290	1936	180	171	196	230	693	641	936	1362	1265	1485	815	486	302	898	1432	404	155	321	1302	202	341	376	781	892	1153	938	799	191	192	1121	480	260	315	594	488	1973	1570	1145	804	815	849	707	1339	2176	1206
1975	499	462	1363	290	258	329	251	818	666	895	590	1282	1366	1260	594	432	869	1628	415	230	444	2109	274	465	387	1088	1036	1378	1210	1202	209	228	1602	555	344	476	746	693	2286	2062	1520	1311	1105	958	1067	1327	2915	1347
1976	263	328	784	243	121	170	190	609	492	550	440	756	678	1021	397	245	520	1137	384	159	495	994	198	364	430	406	822	1308	953	803	204	291	1311	435	302	359	515	522	1736	1556	1014	663	808	779	765	933	1901	1007
1977	484	424	926	402	254	221	299	557	408	632	374	606	494	1057	510	363	471	1509	830	261	884	1776	244	481	505	811	929	1894	979	871	230	373	2335	877	244	357	686	724	2485	1923	1802	1376	1138	1262	727	897	2956	1453
1978	455	583	824	214	210	249	360	359	336	475	281	460	433	1101	559	374	311	1209	667	224	759	1433	227	486	505	688	773	1654	895	787	199	292	1598	595	215	310	756	608	1912	1587	1368	1027	764	1304	699	1667	2323	1389
1979	363	418	537	445	291	274	407	289	300	563	278	484	479	1037	658	252	309	1328	674	215	725	1461	267	431	397	673	631	1441	1021	1014	301	328	1101	579	247	366	873	702	1595	1520	1073	1543	740	1273	592	1474	2665	1128
1980	580	651	998	846	241	204	346	477	223	512	164	497	743	837	501	231	246	1568	620	247	706	1801	196	500	450	579	510	1249	1257	1196	299	411	1330	463	273	296	562	556	1921	1344	915	1772	998	1530	529	1145	3206	1354
1981	571	1269	1350	1552	423	356	492	773	341	552	1544	1032	1113	820	663	320		1467	1001	271	786	3254	305	559	535	729	578	1294	1316	1234	294	459	1885	584	457	352	636	615	1913	1489	809	2033	1530	1793	643	1892	3846	1929
1982	768	679	1071	1487	460	374	583	948	314	458	2697	791	1532	797	536	260		1323	689	138	800	1683	339	500	677	696	499	1113	1087	881	218	427	1109	582	353	352	425	608	1654	1148	910	851	1038	1574	588	1734	3989	1716
1983	506	589	975	1004	404	479	658	1084	358	312	1921	983	607	892	554	277		1199	727	242	861	1690	276	465	555	1200	544	1058	1168	962	339	417	938	536	498	379	625	634	1734	1028	762	747	993	1317	694	1436	1586	1440
1984	178	215	580	903	284	310	204	667	184	267	1162	575	728	917	495	73		838	338	73	459	1292	106	237	471	785	350	622	1048	913	320	460	666	351	379	244	382	341	1250	690	468	1302	747	1166	493	1308	2214	865
1985	336	436	747	767	348	522	506	647	307	60	650	662	1225	1040	488	157		1126	660	111	367	1153	214	291	714	914	468	659	1072	895	417	413	1018	550	326	317	399	347	1104	803	739	2495	898	1232	550	1409	2548	652
1986	265	229	442	352	213	403	287	463	352	116	508	697	901	873	523	155		972	656	163	393	1019	240	262	592	1003	512	638	796	685	375	374	868	474	320	341	442	387	940	846	809	2312	815	1131	794	1052	2092	652
1987	198	235	409	109	0	163	146	446	303	111	402	736	1070	853	604	190		991	604	154	420	876	153	167	441	697	428	384	931	641	382	438	479	264	368	304	285	242	693	725	604	2561	529	624	523	653	1728	612
1988	337	237	551	431	69	303	109	501	289	156	360	768	1606	808	718	140		756	789	174	415	1270	165	226	463	919	483	526	1008	799	426	448	499	229	364	253	331	263	878	852	978	5569	799	896	468	396	1794	924
1989	358	1011	343	367	130	297	203	369	184	167	281	926	1776	771	624	110		846	727	169	424	789	284	320	384	846	395	440	732	770	372	304	558	230	455	282	365	292	1201	884	777	2995	982	912	508	631	1949	1006
1990	308	2623	370	161	94	202	237	221	161	148	162	633	1054	587	385	82		816	426	138	253	793	201	237	389	1015	366	429	798	935	248	314	346	231	308	151	249	174	983	598	432	1084	983	855	384	319	1807	928
1991	347	3813	1773	534	61	169	277	209	233	72	227	639	590	621	488	88		650	398	137	251	603	285	284	557	1243	328	389	838	1037	150	281	384	170	257	249	265	148	1159	753	382	579	745	798	379	282	2319	1296
1992	728	3728	3168	559	166	139	417	236	260	131	131	603	472	495	384	198		633	388	116	225	548	308	277	443	712	344	395	646	696	180	213	307	135	220	178	176	79	1303	1019	415	587	620	750	407	425	1429	1293
1993	600	2896	3117	745	0	193	394	283	236	163	99	622	478	469	326	246		620	365	158	230	495	280	149	385	681	350	351	505	575	138	187	308	116	277	152	160	137	1062	1005	396	495	685	509	366	408	1457	1522
1994	433	2714	3367	577	141	250	323	366	283	209	161	469	399	587	377	659		647	323	183	290	299	266	176	369	621	417	491	782	773	178	221	397	187	363	318	171	168	1017	1022	412	529	1080	536	484	455	1582	2363
1995	409	2110	3783	607	192	294	288	306	267	255	188	311	324	673	428	2025		842	366	248	279	451	353	229	559	950	459	515	728	772	169	223	363	195	370	516	196	201	853	834	552	569	780	536	717	714	1671	1605
1996	423	1727	5183	584	205	511	402	354	329	334	265	426	418	704	445	2657		656	445	238	307	410	444	347	658	631	498	616	660	878	182	243	483	194	482	417	211	205	735	675	832	766	1188	608	1021	683	1337	1466
1997	553	2098	5201	842	211	415	417	426	443	344	252	444	542	700	587	3046		789	631	247	244	369	322	257	568	765	510	618	627	955	252	255	470	230	557	334	200	228	758	672	1024	836	1277	812	1037	1437	1445	1271
1998	556	1885	5779	891	250	515	447	417	368	764	366	572	954	853	992	2563		1052	743	280	351	295	288	116	894	795	545	619	691	742	248	264	634	264	523	419	296	218	939	1041	1161	919	1536	1143	1194	2045	1767	1355
1999	645	1973	4709	436	181	526	456	171	135	557	288	850	1008	835	2238	2671		792	493	253	266	85	192	32	742	588	335	318	539	539	147	200	518	203	340	290	132	117	660	813	756	741	1045	663	579	1702	1190	1325
2000	608	1335	4172	396	343	524	370	258	194	452	355	954	1823	743	2483	1675		1053	578	239	208	161	301	144	791	785	406	302	490	695	391	256	426	194	320	307	116	196	1056	1051	1009	1127	500	960	321	898	841	800
2001	691	1890	5044	414	361	564	472	295	192	442	256	1211	2238	888	2220	1843		1018	866	262	181	328	442	194	1172	1532	388	406	581	799	875	500	594	235	450	251	108	158	1014	1144	1567	1758	652	1070	496	601	993	808
2002	697	1220	4329	679	473	630	471	345	268	543	242	756	1567	945	1712	1591		1277	823	291	247	390	585	169	977	1448	482	470	558	759	2547	502	544	220	728	513	172	231	1092	1056	1198	1885	668	1100	488	852	1120	699
2003	906	920	3692	496	429	444	412	289	199	608	219	673	1038	919	1366	1597		1574	1033	296	241	424	612	168	881	1621	352	267	505	810	2969	692	483	255	767	829	190	211	849	1153	1656	3138	590	1280	403	802	1003	769
2004	808	909	3283	570	716	584	441	263	197	638	270	799	1415	825	1072	751		1344	986	309	224	480	737	203	701	1781	317	298	416	616	1664	643	642	286	463	631	217	240	1219	1336	1136	1623	998	841	321	1129	1085	954
2005	865	917	3773	629	811	1000	480	316	225	906	351	1046	1715	846	983			1305	1396	337	267	612	820	214	823	2046	343	391	472	688	1223	656	628	299	456	498	275	272	1543	1666	1427	1226	1272	667	513	2122	1382	1553
2006	1284	754	3655	551	688	631	409	313	158	844	265	998	2211	744	809			1060	951	392	338	587	648	169	889	2531	287	374	473	595	1375	635	408	122	321	435	127	118	1136	1198	1290	677	1340	577	549	3746	1062	1298
2007		707

## Sheet: Sheet2
YAJ01A	1799	2051
YAJ01A	1800	2194	2223	2416	2152	1642	1053	1483	1813	2033	1683
YAJ01A	1810	1522	1519	1336	1216	1244	1355	1548	1087	1162	766
YAJ01A	1820	742	928	954	685	1088	1530	1207	1265	1486	968
YAJ01A	1830	900	883	1080	1497	1352	1139	2056	1661	1384	1545
YAJ01A	1840	1360	1899	1904	2134	2421	2203	2248	1997	1637	2319
YAJ01A	1850	1881	1882	1372	1558	1327	1483	1657	1852	2177	1653
YAJ01A	1860	2138	1616	2096	2452	1780	1368	1665	1457	1660	1543
YAJ01A	1870	1134	1263	1369	1438	992	1059	1237	1113	970	1069
YAJ01A	1880	1090	1155	952	914	1041	1124	1098	856	730	1023
YAJ01A	1890	559	719	874	856	1040	1064	738	676	728	973
YAJ01A	1900	842	975	1048	1437	1657	1664	1042	821	988	1557
YAJ01A	1910	1432	923	954	1033	1034	774	1147	1105	1195	1551
YAJ01A	1920	1087	1106	1584	1709	1700	1720	1165	1292	1768	1672
YAJ01A	1930	2069	2288	2410	2528	2106	2095	1920	1607	1321	1612
YAJ01A	1940	1568	1692	1888	1592	1186	1330	1262	1017	1086	1226
YAJ01A	1950	1146	1306	1061	903	877	1012	832	908	1283	754
YAJ01A	1960	883	618	670	1000	985	877	862	694	564	794
YAJ01A	1970	519	658	620	537	469	499	263	484	455	363
YAJ01A	1980	580	571	768	506	178	336	265	198	337	358
YAJ01A	1990	308	347	728	600	433	409	423	553	556	645
YAJ01A	2000	608	691	697	906	808	865	1284	-9999
YAJ01B	1818	1857	1247
YAJ01B	1820	1636	2171	2145	1202	1326	1307	1165	1637	1804	1463
YAJ01B	1830	1157	1260	1718	1782	1759	1772	2454	2064	1954	1940
YAJ01B	1840	1884	2090	1783	1918	2192	1785	2030	1476	1367	1826
YAJ01B	1850	1360	1366	1134	1234	1143	1268	1559	1349	1517	1290
YAJ01B	1860	1624	1138	2107	1967	1327	1106	1023	1362	1955	1685
YAJ01B	1870	1178	977	903	870	642	543	639	1037	868	1105
YAJ01B	1880	1188	2962	2149	1868	2737	2941	2732	2437	2866	3907
YAJ01B	1890	2130	2878	4078	2943	3556	2855	2167	1973	2509	2281
YAJ01B	1900	1600	2415	2149	2272	1918	2220	1433	1605	1982	2504
YAJ01B	1910	2260	1877	1725	1495	1386	1201	2299	1973	1037	1333
YAJ01B	1920	1085	1535	3155	2548	2180	2510	2257	2364	3025	3177
YAJ01B	1930	3036	3112	3444	2997	2276	2025	1755	1832	1322	878
YAJ01B	1940	1726	2149	2084	1523	1118	1073	906	964	1015	1123
YAJ01B	1950	871	1138	926	1016	768	805	1125	1182	816	542
YAJ01B	1960	675	608	683	684	923	1078	1053	902	583	1655
YAJ01B	1970	1435	754	627	532	290	462	328	424	583	418
YAJ01B	1980	651	1269	679	589	215	436	229	235	237	1011
YAJ01B	1990	2623	3813	3728	2896	2714	2110	1727	2098	1885	1973
YAJ01B	2000	1335	1890	1220	920	909	917	754	707	-9999
YAJ02A	1922	2917	2840	2380	2401	1352	1564	1963	2391
YAJ02A	1930	1927	2064	3347	3145	2591	3007	2981	3090	2727	2250
YAJ02A	1940	2442	2236	2045	2364	2240	2077	1865	1906	1870	2089
YAJ02A	1950	1715	2179	1903	2192	1816	1580	1279	1400	1175	811
YAJ02A	1960	1061	1123	1001	918	1700	2025	3159	4034	2117	2303
YAJ02A	1970	2355	2481	2666	2671	1936	1363	784	926	824	537
YAJ02A	1980	998	1350	1071	975	580	747	442	409	551	343
YAJ02A	1990	370	1773	3168	3117	3367	3783	5183	5201	5779	4709
YAJ02A	2000	4172	5044	4329	3692	3283	3773	3655	-9999
YAJ02B	1907	1387	1364	1868
YAJ02B	1910	1624	1696	2098	1643	1170	968	963	1001	556	822
YAJ02B	1920	899	966	1058	823	981	935	469	449	500	745
YAJ02B	1930	736	324	500	385	401	480	726	858	619	732
YAJ02B	1940	1036	1733	2291	1875	1685	1464	1225	1167	1190	1288
YAJ02B	1950	986	1411	1543	1242	993	772	1128	1617	1185	735
YAJ02B	1960	678	703	405	579	759	646	842	1313	547	634
YAJ02B	1970	558	401	470	460	180	290	243	402	214	445
YAJ02B	1980	846	1552	1487	1004	903	767	352	109	431	367
YAJ02B	1990	161	534	559	745	577	607	584	842	891	436
YAJ02B	2000	396	414	679	496	570	629	551	-9999
YAJ03A	1742	615	721	768	592	558	724	476	597
YAJ03A	1750	478	599	393	531	450	504	419	405	493	377
YAJ03A	1760	356	363	257	268	279	314	372	398	412	521
YAJ03A	1770	384	555	412	565	586	600	688	617	667	582
YAJ03A	1780	657	514	505	689	436	551	707	546	562	404
YAJ03A	1790	440	543	423	240	395	397	498	398	487	587
YAJ03A	1800	389	557	575	418	433	233	295	422	394	412
YAJ03A	1810	502	599	475	476	498	440	493	429	373	259
YAJ03A	1820	302	393	373	249	266	350	240	250	260	264
YAJ03A	1830	321	216	314	342	288	312	368	439	423	341
YAJ03A	1840	320	389	345	295	332	382	318	254	267	286
YAJ03A	1850	310	325	339	337	370	351	339	306	350	293
YAJ03A	1860	269	307	228	301	150	217	206	248	254	263
YAJ03A	1870	216	199	203	262	101	171	204	140	218	198
YAJ03A	1880	179	203	186	232	223	220	191	163	159	203
YAJ03A	1890	168	184	146	137	174	210	120	156	116	115
YAJ03A	1900	118	181	138	260	120	197	163	102	142	229
YAJ03A	1910	204	136	183	164	202	177	206	195	82	270
YAJ03A	1920	167	198	237	241	268	249	193	205	175	201
YAJ03A	1930	185	190	190	166	163	224	256	236	164	175
YAJ03A	1940	209	192	254	261	288	195	163	111	185	227
YAJ03A	1950	220	313	316	218	238	216	239	270	237	0
YAJ03A	1960	141	104	109	172	198	153	236	215	192	262
YAJ03A	1970	237	233	182	182	171	258	121	254	210	291
YAJ03A	1980	241	423	460	404	284	348	213	0	69	130
YAJ03A	1990	94	61	166	0	141	192	205	211	250	181
YAJ03A	2000	343	361	473	429	716	811	688	-9999
YAJ03B	1715	566	646	705	724	576
YAJ03B	1720	602	634	547	602	538	564	707	699	872	666
YAJ03B	1730	644	667	781	847	830	745	496	452	492	516
YAJ03B	1740	411	402	426	548	672	503	454	543	456	571
YAJ03B	1750	537	601	687	611	463	548	451	407	588	449
YAJ03B	1760	541	255	360	424	395	462	571	524	519	628
YAJ03B	1770	453	641	466	672	563	558	655	668	712	586
YAJ03B	1780	637	544	485	721	421	543	669	502	530	536
YAJ03B	1790	432	611	472	320	429	438	497	410	554	714
YAJ03B	1800	544	726	629	574	614	477	431	595	567	608
YAJ03B	1810	627	805	638	531	597	507	614	570	428	348
YAJ03B	1820	401	379	329	459	381	460	352	342	399	377
YAJ03B	1830	372	313	420	466	409	392	478	535	486	362
YAJ03B	1840	373	442	411	360	496	481	447	286	328	358
YAJ03B	1850	447	415	372	430	422	379	335	357	434	370
YAJ03B	1860	317	334	295	356	217	265	241	284	240	275
YAJ03B	1870	272	245	255	330	247	235	270	273	282	219
YAJ03B	1880	207	313	219	250	238	258	262	261	173	253
YAJ03B	1890	216	214	256	219	219	298	227	215	194	175
YAJ03B	1900	177	241	173	281	144	224	222	107	106	167
YAJ03B	1910	192	126	220	149	211	161	232	234	99	251
YAJ03B	1920	203	230	253	229	294	283	191	201	206	271
YAJ03B	1930	257	133	294	356	196	174	195	195	121	169
YAJ03B	1940	186	131	149	193	208	156	145	111	175	233
YAJ03B	1950	181	294	270	180	261	226	290	227	238	98
YAJ03B	1960	146	105	153	239	225	220	296	277	165	224
YAJ03B	1970	179	156	189	162	196	329	170	221	249	274
YAJ03B	1980	204	356	374	479	310	522	403	163	303	297
YAJ03B	1990	202	169	139	193	250	294	511	415	515	526
YAJ03B	2000	524	564	630	444	584	1000	631	-9999
YAJ03C	1825	457	293	355	391	372
YAJ03C	1830	455	340	414	452	365	385	460	550	535	428
YAJ03C	1840	438	527	493	364	519	494	419	277	354	330
YAJ03C	1850	421	387	349	366	453	470	423	416	438	453
YAJ03C	1860	419	366	321	423	222	333	333	366	400	440
YAJ03C	1870	465	447	433	526	367	326	416	304	400	232
YAJ03C	1880	299	481	325	374	410	317	324	349	289	380
YAJ03C	1890	218	314	347	303	340	410	315	330	323	265
YAJ03C	1900	330	386	385	546	424	408	438	313	274	341
YAJ03C	1910	338	233	393	343	284	259	290	305	144	370
YAJ03C	1920	314	285	334	288	323	255	259	234	248	357
YAJ03C	1930	338	334	315	238	175	197	231	222	195	219
YAJ03C	1940	273	250	320	288	300	261	204	223	259	331
YAJ03C	1950	291	394	379	284	298	293	288	308	336	117
YAJ03C	1960	147	91	148	207	262	235	297	312	159	225
YAJ03C	1970	212	205	249	221	230	251	190	299	360	407
YAJ03C	1980	346	492	583	658	204	506	287	146	109	203
YAJ03C	1990	237	277	417	394	323	288	402	417	447	456
YAJ03C	2000	370	472	471	412	441	480	409	-9999
YAJ04A	1756	1746	2216	2290	2078
YAJ04A	1760	2397	2064	1971	1920	1804	2275	1440	1908	1640	1405
YAJ04A	1770	1754	2105	1910	2248	2079	1994	2160	2160	2803	1815
YAJ04A	1780	3055	2517	2123	2136	2329	2247	2247	2181	2194	1426
YAJ04A	1790	1724	1594	1015	1025	1074	1097	1409	1518	1651	1878
YAJ04A	1800	1903	1879	1992	1764	1350	1410	1461	1750	1772	1776
YAJ04A	1810	1816	1951	1795	1901	1491	1278	1120	987	1055	1064
YAJ04A	1820	1080	1098	1355	718	965	1095	1553	2064	2339	1983
YAJ04A	1830	1663	1516	1743	1555	1555	1650	1600	1423	1657	1635
YAJ04A	1840	1532	1714	1654	1506	1334	1513	1226	998	1151	1139
YAJ04A	1850	1092	1100	908	1044	1119	1359	1391	1442	1612	1818
YAJ04A	1860	1644	1398	1440	1500	1282	1233	1323	1343	1511	1282
YAJ04A	1870	1445	1542	1461	1845	1214	1185	1173	1257	1267	1369
YAJ04A	1880	1272	1405	1201	1286	1586	1306	1075	925	894	1214
YAJ04A	1890	975	681	918	802	887	726	798	775	744	738
YAJ04A	1900	729	1033	782	943	1020	979	778	834	784	1010
YAJ04A	1910	890	1030	1018	992	804	695	719	1030	783	1061
YAJ04A	1920	1023	1075	1238	1025	1111	1090	884	1071	1256	1345
YAJ04A	1930	1766	2017	2023	1411	1112	1133	1175	946	794	639
YAJ04A	1940	832	695	849	867	764	488	531	688	786	827
YAJ04A	1950	697	1046	785	1009	890	772	1000	1030	836	558
YAJ04A	1960	744	815	670	678	998	1170	1349	1352	979	1141
YAJ04A	1970	1036	878	817	1352	693	818	609	557	359	289
YAJ04A	1980	477	773	948	1084	667	647	463	446	501	369
YAJ04A	1990	221	209	236	283	366	306	354	426	417	171
YAJ04A	2000	258	295	345	289	263	316	313	-9999
YAJ04B	1757	2090	2374	2188
YAJ04B	1760	2735	2181	2188	2216	2233	2378	1902	2239	2503	2077
YAJ04B	1770	2095	2307	2221	2433	2227	2124	2391	2192	2935	1725
YAJ04B	1780	2925	2542	2081	2098	2044	1845	2191	2338	1904	1088
YAJ04B	1790	1326	1305	727	833	1080	1112	1383	1245	1267	1318
YAJ04B	1800	1146	1003	1251	1137	1101	487	1421	1609	1622	1392
YAJ04B	1810	1385	1370	1441	1405	1601	996	810	600	930	506
YAJ04B	1820	910	1131	1017	801	798	1057	1246	1334	1435	1379
YAJ04B	1830	1113	1012	1085	1187	1194	1253	1298	1306	1466	1207
YAJ04B	1840	1218	1473	1375	1175	1220	1381	1337	1184	1195	1216
YAJ04B	1850	1370	1507	1021	1166	1428	1614	1358	1118	1616	1516
YAJ04B	1860	1370	1408	1256	1373	1025	1004	871	1011	948	1066
YAJ04B	1870	949	956	912	1242	1061	979	895	929	924	806
YAJ04B	1880	817	786	755	849	979	1091	740	818	739	1124
YAJ04B	1890	833	739	919	768	1048	1237	1107	989	941	859
YAJ04B	1900	773	983	879	1213	1320	1185	1054	1009	891	1085
YAJ04B	1910	939	986	743	774	637	662	890	1032	761	937
YAJ04B	1920	847	901	834	698	783	831	651	686	880	895
YAJ04B	1930	816	872	812	785	607	746	751	691	631	602
YAJ04B	1940	846	878	992	1159	977	886	1007	1142	1041	995
YAJ04B	1950	911	1246	1000	1384	1320	939	1093	1039	730	618
YAJ04B	1960	821	1015	1183	1045	1412	1120	1238	1485	883	1395
YAJ04B	1970	1186	1031	1222	1013	641	666	492	408	336	300
YAJ04B	1980	223	341	314	358	184	307	352	303	289	184
YAJ04B	1990	161	233	260	236	283	267	329	443	368	135
YAJ04B	2000	194	192	268	199	197	225	158	-9999
YAJ05A	1886	1422	1317	1561	1442
YAJ05A	1890	978	1174	1011	880	921	1316	1708	1336	1428	1170
YAJ05A	1900	857	740	745	663	807	952	832	864	737	1256
YAJ05A	1910	757	858	917	833	730	622	727	693	456	632
YAJ05A	1920	507	597	710	542	651	667	495	495	714	940
YAJ05A	1930	907	950	1022	819	720	661	652	658	617	769
YAJ05A	1940	918	749	737	633	630	698	641	737	774	855
YAJ05A	1950	704	896	857	1066	891	720	1017	1337	1330	864
YAJ05A	1960	902	824	658	770	1657	2047	2147	1449	835	1182
YAJ05A	1970	1195	2085	1357	1183	936	895	550	632	475	563
YAJ05A	1980	512	552	458	312	267	60	116	111	156	167
YAJ05A	1990	148	72	131	163	209	255	334	344	764	557
YAJ05A	2000	452	442	543	608	638	906	844	-9999
YAJ05B	1893	781	1060	1286	1255	758	898	863
YAJ05B	1900	928	842	615	642	704	703	771	728	657	1012
YAJ05B	1910	721	961	995	902	810	834	1110	1176	814	993
YAJ05B	1920	948	1320	981	581	515	292	225	270	288	435
YAJ05B	1930	545	644	679	690	630	540	700	789	713	605
YAJ05B	1940	678	802	659	718	624	671	528	778	904	821
YAJ05B	1950	740	1167	998	1061	794	742	889	1287	1483	1313
YAJ05B	1960	1362	1109	702	1014	1306	1607	1411	1376	1131	1638
YAJ05B	1970	1736	2689	2730	2687	1362	590	440	374	281	278
YAJ05B	1980	164	1544	2697	1921	1162	650	508	402	360	281
YAJ05B	1990	162	227	131	99	161	188	265	252	366	288
YAJ05B	2000	355	256	242	219	270	351	265	-9999
YAJ06A	1856	1919	1424	2017	1648
YAJ06A	1860	1897	1599	1987	2488	2281	2641	2179	2213	1874	3107
YAJ06A	1870	2500	2593	1899	1973	1425	1846	1766	1662	1586	1096
YAJ06A	1880	1145	1667	1911	2099	2219	1524	1248	1508	1389	1136
YAJ06A	1890	1089	1903	1789	1558	1686	1665	1608	1506	1498	1412
YAJ06A	1900	1182	1443	1193	1679	2391	1634	1524	1752	933	1434
YAJ06A	1910	1434	1664	1597	2096	1293	901	1236	1349	1542	1539
YAJ06A	1920	1123	1210	1533	1893	1463	1252	923	876	709	1084
YAJ06A	1930	1017	1400	1844	1606	1219	1317	1463	1314	1110	1031
YAJ06A	1940	1151	2037	1911	2252	1671	1567	1768	1711	1481	1495
YAJ06A	1950	1324	2619	1472	1522	960	1156	1922	2076	1311	1284
YAJ06A	1960	1563	1298	1096	1237	1740	2094	1677	2168	1233	1857
YAJ06A	1970	1711	1447	1263	1717	1265	1282	756	606	460	484
YAJ06A	1980	497	1032	791	983	575	662	697	736	768	926
YAJ06A	1990	633	639	603	622	469	311	426	444	572	850
YAJ06A	2000	954	1211	756	673	799	1046	998	-9999
YAJ06B	1876	1426	1371	1587	1162
YAJ06B	1880	1115	1183	1346	1498	1399	1129	1423	1593	1482	1633
YAJ06B	1890	1218	1390	1450	1293	1373	1339	1509	1477	1479	1418
YAJ06B	1900	1141	1439	1243	1977	1768	1460	1610	1966	1132	1634
YAJ06B	1910	1459	1871	1535	1704	1416	1329	1605	1791	1937	2235
YAJ06B	1920	1714	1826	2510	2138	1558	2019	1614	1621	1659	2532
YAJ06B	1930	1892	2278	2305	2358	1355	1576	1703	1786	1164	1032
YAJ06B	1940	1225	1253	1484	1321	1213	1168	1137	1284	1715	1332
YAJ06B	1950	1035	1312	1523	1530	1410	1658	1909	2062	2075	1698
YAJ06B	1960	1992	1522	1534	1255	1624	1604	1363	1678	1407	1669
YAJ06B	1970	1613	1806	1309	1043	1485	1366	678	494	433	479
YAJ06B	1980	743	1113	1532	607	728	1225	901	1070	1606	1776
YAJ06B	1990	1054	590	472	478	399	324	418	542	954	1008
YAJ06B	2000	1823	2238	1567	1038	1415	1715	2211	-9999
YAJ07A	1848	1121	1127
YAJ07A	1850	992	816	661	855	875	1027	1361	1088	1193	983
YAJ07A	1860	884	865	790	814	589	657	588	684	575	658
YAJ07A	1870	716	799	549	884	688	607	685	603	661	624
YAJ07A	1880	813	1174	1102	1026	930	903	902	729	713	867
YAJ07A	1890	654	751	718	635	815	869	734	523	541	512
YAJ07A	1900	545	529	563	790	714	855	817	651	652	834
YAJ07A	1910	698	738	822	783	737	560	643	680	457	595
YAJ07A	1920	526	575	766	681	715	639	516	499	591	698
YAJ07A	1930	787	761	818	628	596	553	540	704	636	712
YAJ07A	1940	849	816	798	734	839	784	725	799	848	1013
YAJ07A	1950	940	1156	1114	1080	1085	1074	963	1061	906	574
YAJ07A	1960	577	770	631	676	792	801	748	735	575	676
YAJ07A	1970	620	701	708	804	815	1260	1021	1057	1101	1037
YAJ07A	1980	837	820	797	892	917	1040	873	853	808	771
YAJ07A	1990	587	621	495	469	587	673	704	700	853	835
YAJ07A	2000	743	888	945	919	825	846	744	-9999
YAJ07B	1883	1148	1088	1079	926	807	744	910
YAJ07B	1890	580	751	779	621	648	705	632	425	344	333
YAJ07B	1900	380	501	451	625	574	532	528	469	438	629
YAJ07B	1910	572	491	599	584	612	457	470	575	390	740
YAJ07B	1920	833	817	1126	903	808	547	407	354	340	420
YAJ07B	1930	500	637	759	403	292	348	364	425	337	358
YAJ07B	1940	589	552	621	583	589	588	561	509	624	665
YAJ07B	1950	701	755	630	528	575	516	466	429	400	123
YAJ07B	1960	213	236	174	260	323	339	474	402	287	447
YAJ07B	1970	282	459	488	652	486	594	397	510	559	658
YAJ07B	1980	501	663	536	554	495	488	523	604	718	624
YAJ07B	1990	385	488	384	326	377	428	445	587	992	2238
YAJ07B	2000	2483	2220	1712	1366	1072	983	809	-9999
YAJ08A	1806	243	365	338	334
YAJ08A	1810	354	511	375	394	510	497	591	522	463	426
YAJ08A	1820	506	512	577	411	399	520	380	373	448	465
YAJ08A	1830	514	508	625	729	521	488	563	692	702	568
YAJ08A	1840	530	572	453	362	489	726	663	562	694	678
YAJ08A	1850	549	520	368	435	547	669	536	618	612	520
YAJ08A	1860	497	424	351	421	272	203	245	325	283	296
YAJ08A	1870	320	192	194	231	0	0	55	86	94	69
YAJ08A	1880	118	125	134	126	182	157	147	154	171	108
YAJ08A	1890	62	154	133	122	113	185	219	236	152	165
YAJ08A	1900	184	185	169	245	195	203	235	99	194	261
YAJ08A	1910	287	216	242	232	209	164	213	179	108	316
YAJ08A	1920	326	318	474	484	577	579	325	321	388	495
YAJ08A	1930	566	720	809	495	357	418	522	480	314	360
YAJ08A	1940	518	500	565	580	634	543	391	336	347	474
YAJ08A	1950	497	580	558	585	490	438	455	464	419	189
YAJ08A	1960	225	239	217	310	358	292	327	334	276	368
YAJ08A	1970	326	400	388	386	302	432	245	363	374	252
YAJ08A	1980	231	320	260	277	73	157	155	190	140	110
YAJ08A	1990	82	88	198	246	659	2025	2657	3046	2563	2671
YAJ08A	2000	1675	1843	1591	1597	751	-9999
YAJ08B	1812	510	536	627	554	653	581	491	337
YAJ08B	1820	453	447	443	282	275	449	328	449	609	770
YAJ08B	1830	682	749	907	874	607	523	585	653	568	438
YAJ08B	1840	391	480	1165	1280	984	967	745	526	621	594
YAJ08B	1850	600	639	563	708	953	848	916	1020	1211	1029
YAJ08B	1860	997	943	819	906	529	576	619	691	712	687
YAJ08B	1870	578	585	613	756	483	336	313	311	455	442
YAJ08B	1880	384	443	493	439	583	536	386	323	328	436
YAJ08B	1890	316	261	226	168	280	299	222	179	141	111
YAJ08B	1900	184	262	197	278	230	238	236	173	212	289
YAJ08B	1910	351	233	291	279	246	224	254	272	178	334
YAJ08B	1920	413	475	792	642	621	651	491	411	467	515
YAJ08B	1930	496	684	727	499	353	345	338	304	233	312
YAJ08B	1940	512	454	473	498	565	1146	662	396	505	535
YAJ08B	1950	521	602	656	607	522	521	563	572	504	271
YAJ08B	1960	315	330	297	471	629	718	1062	939	885	1502
YAJ08B	1970	1330	1858	1358	1253	898	869	520	471	311	309
YAJ08B	1980	246	-9999
YAJ09A	1855	1710	1613	1461	1763	1350
YAJ09A	1860	1647	1268	1278	1391	1189	1482	1402	1634	1493	1221
YAJ09A	1870	1117	1057	1178	1595	1000	983	1128	1026	1253	1233
YAJ09A	1880	1412	1598	1306	1092	1521	1059	1101	1004	907	763
YAJ09A	1890	467	804	764	715	750	782	636	337	422	544
YAJ09A	1900	471	459	537	702	732	643	630	467	526	689
YAJ09A	1910	626	799	828	707	582	436	594	687	405	529
YAJ09A	1920	515	425	519	362	333	366	394	386	410	588
YAJ09A	1930	700	579	660	433	414	479	604	467	396	448
YAJ09A	1940	564	509	544	522	534	487	549	523	577	661
YAJ09A	1950	568	692	675	419	218	493	382	428	543	403
YAJ09A	1960	426	427	410	492	644	442	447	751	538	941
YAJ09A	1970	925	1201	1379	1231	1432	1628	1137	1509	1209	1328
YAJ09A	1980	1568	1467	1323	1199	838	1126	972	991	756	846
YAJ09A	1990	816	650	633	620	647	842	656	789	1052	792
YAJ09A	2000	1053	1018	1277	1574	1344	1305	1060	-9999
YAJ09B	1825	1042	870	1045	1048	861
YAJ09B	1830	900	797	971	995	805	823	1081	842	713	542
YAJ09B	1840	647	866	873	825	858	903	1212	1083	830	1084
YAJ09B	1850	1097	771	660	774	986	1077	1076	969	1180	927
YAJ09B	1860	1331	1256	1268	1413	1246	1548	1126	1123	1017	1105
YAJ09B	1870	962	1165	957	1265	864	939	1080	1039	1101	1148
YAJ09B	1880	1058	1186	720	666	875	698	805	781	637	714
YAJ09B	1890	583	551	550	493	578	633	556	419	511	430
YAJ09B	1900	460	502	421	508	434	565	418	230	290	378
YAJ09B	1910	302	327	454	503	456	281	476	735	431	586
YAJ09B	1920	550	459	474	350	388	442	412	390	418	515
YAJ09B	1930	446	394	523	289	292	303	280	286	197	235
YAJ09B	1940	323	349	346	410	378	374	372	378	381	448
YAJ09B	1950	344	374	350	367	361	376	465	501	505	247
YAJ09B	1960	285	365	239	364	532	381	510	575	287	449
YAJ09B	1970	465	392	448	441	404	415	384	830	667	674
YAJ09B	1980	620	1001	689	727	338	660	656	604	789	727
YAJ09B	1990	426	398	388	365	323	366	445	631	743	493
YAJ09B	2000	578	866	823	1033	986	1396	951	-9999
YAJ10A	1846	1353	1177	1029	1076
YAJ10A	1850	825	709	543	689	829	958	987	1258	1278	1656
YAJ10A	1860	2325	1835	1495	1473	977	929	909	822	541	604
YAJ10A	1870	595	603	737	1020	820	745	768	714	794	703
YAJ10A	1880	837	867	832	944	1218	1146	1116	851	886	1149
YAJ10A	1890	818	943	901	773	1006	1047	803	674	674	571
YAJ10A	1900	655	587	571	650	610	530	550	570	607	596
YAJ10A	1910	401	465	435	382	387	414	514	434	181	353
YAJ10A	1920	397	478	650	695	647	642	466	375	477	545
YAJ10A	1930	493	685	627	359	258	300	536	473	403	419
YAJ10A	1940	638	662	593	530	577	449	325	324	357	340
YAJ10A	1950	314	416	437	389	364	341	403	334	274	178
YAJ10A	1960	265	239	241	237	249	250	267	282	323	401
YAJ10A	1970	374	344	297	292	155	230	159	261	224	215
YAJ10A	1980	247	271	138	242	73	111	163	154	174	169
YAJ10A	1990	138	137	116	158	183	248	238	247	280	253
YAJ10A	2000	239	262	291	296	309	337	392	-9999
YAJ10B	1857	1450	1331	1478
YAJ10B	1860	1892	1545	1250	1224	894	933	887	881	689	619
YAJ10B	1870	609	510	534	740	568	490	505	490	474	449
YAJ10B	1880	474	547	442	523	569	601	605	547	539	663
YAJ10B	1890	505	421	486	438	429	567	480	392	446	306
YAJ10B	1900	318	326	294	385	350	339	347	340	288	370
YAJ10B	1910	319	257	235	276	290	213	316	286	162	279
YAJ10B	1920	264	282	273	260	273	302	189	272	394	424
YAJ10B	1930	413	408	493	317	250	277	356	345	272	278
YAJ10B	1940	345	295	377	391	362	344	291	312	368	361
YAJ10B	1950	335	498	522	472	433	413	567	570	411	283
YAJ10B	1960	300	339	274	395	388	339	349	388	276	366
YAJ10B	1970	400	338	314	314	321	444	495	884	759	725
YAJ10B	1980	706	786	800	861	459	367	393	420	415	424
YAJ10B	1990	253	251	225	230	290	279	307	244	351	266
YAJ10B	2000	208	181	247	241	224	267	338	-9999
YAJ11A	1845	2900	2387	1937	2363	2508
YAJ11A	1850	2906	2407	1933	1933	1990	1962	2114	2131	2402	2275
YAJ11A	1860	2180	2161	1980	2271	1631	1899	1969	2225	2231	2338
YAJ11A	1870	2445	2747	1957	3383	2168	2255	2234	1985	2306	2055
YAJ11A	1880	2021	2175	1910	1653	1813	1316	1199	1211	1129	1538
YAJ11A	1890	1327	1789	1774	1152	1470	1501	1249	851	709	817
YAJ11A	1900	1265	1697	1578	1490	1317	1454	1434	1211	1253	1596
YAJ11A	1910	1463	1061	1183	1131	1062	1124	1499	1508	992	1229
YAJ11A	1920	811	840	1006	911	1050	951	757	536	361	715
YAJ11A	1930	873	757	920	960	856	935	1207	924	783	635
YAJ11A	1940	995	1033	1001	1183	1260	1037	989	631	616	538
YAJ11A	1950	684	1185	1205	1223	1097	977	1096	1362	1187	754
YAJ11A	1960	1027	982	1011	1077	787	1153	1249	971	734	906
YAJ11A	1970	1027	1310	1360	1368	1302	2109	994	1776	1433	1461
YAJ11A	1980	1801	3254	1683	1690	1292	1153	1019	876	1270	789
YAJ11A	1990	793	603	548	495	299	451	410	369	295	85
YAJ11A	2000	161	328	390	424	480	612	587	-9999
YAJ12A	1849	1126
YAJ12A	1850	1184	1233	1037	1232	1272	1233	1207	1029	1180	1017
YAJ12A	1860	1045	861	1011	1116	1041	882	934	972	1120	1003
YAJ12A	1870	830	913	909	975	827	820	968	794	795	794
YAJ12A	1880	939	1074	923	1049	1121	964	1278	1548	2094	2497
YAJ12A	1890	1187	2122	4484	3952	3575	3487	3672	2898	1933	1179
YAJ12A	1900	1551	1183	1489	1414	1042	986	951	707	638	912
YAJ12A	1910	762	737	683	668	504	592	749	775	955	839
YAJ12A	1920	402	568	759	656	621	636	387	413	364	472
YAJ12A	1930	522	675	806	474	504	514	539	413	488	480
YAJ12A	1940	508	402	383	430	470	466	343	334	322	349
YAJ12A	1950	364	462	324	350	295	256	294	267	331	255
YAJ12A	1960	194	291	177	284	370	282	134	245	254	341
YAJ12A	1970	381	333	296	268	202	274	198	244	227	267
YAJ12A	1980	196	305	339	276	106	214	240	153	165	284
YAJ12A	1990	201	285	308	280	266	353	444	322	288	192
YAJ12A	2000	301	442	585	612	737	820	648	-9999
YAJ12B	1845	1234	1279	1327	1554	1439
YAJ12B	1850	1377	1352	1255	1312	1596	1615	1503	1568	1412	1178
YAJ12B	1860	1389	1310	1343	1350	1108	1301	1206	1093	1291	1155
YAJ12B	1870	1099	1247	1255	1110	829	857	1214	980	977	1118
YAJ12B	1880	1125	928	763	812	904	755	812	970	998	1067
YAJ12B	1890	706	1092	1295	978	1062	997	877	635	731	613
YAJ12B	1900	682	699	819	711	647	584	574	384	436	703
YAJ12B	1910	507	500	578	578	474	370	533	630	690	665
YAJ12B	1920	441	606	692	665	624	652	422	494	430	658
YAJ12B	1930	627	682	1214	693	562	632	1080	612	486	459
YAJ12B	1940	485	484	398	507	522	523	317	483	475	532
YAJ12B	1950	496	582	408	418	404	349	376	309	393	238
YAJ12B	1960	213	326	317	334	267	246	204	273	237	324
YAJ12B	1970	326	361	369	341	341	465	364	481	486	431
YAJ12B	1980	500	559	500	465	237	291	262	167	226	320
YAJ12B	1990	237	284	277	149	176	229	347	257	116	32
YAJ12B	2000	144	194	169	168	203	214	169	-9999
YAJ13A	1782	1084	1003	934	1164	1241	839	978	685
YAJ13A	1790	807	877	673	528	614	696	871	718	639	515
YAJ13A	1800	573	760	665	662	597	480	594	573	647	587
YAJ13A	1810	589	674	512	478	625	542	507	407	399	280
YAJ13A	1820	259	278	294	229	196	361	325	311	320	371
YAJ13A	1830	442	357	411	454	388	386	324	358	362	251
YAJ13A	1840	227	319	315	310	324	245	332	230	270	348
YAJ13A	1850	344	281	281	299	280	281	341	308	389	246
YAJ13A	1860	393	290	307	328	332	412	481	584	473	419
YAJ13A	1870	354	330	331	329	228	193	305	298	273	259
YAJ13A	1880	263	354	222	247	307	345	385	356	271	338
YAJ13A	1890	257	329	310	309	404	419	335	212	294	250
YAJ13A	1900	213	361	367	439	388	355	343	257	266	393
YAJ13A	1910	297	420	368	380	334	165	329	373	281	416
YAJ13A	1920	382	368	379	254	361	331	232	246	291	427
YAJ13A	1930	404	468	551	319	234	273	366	296	242	207
YAJ13A	1940	298	301	224	277	259	361	231	222	183	237
YAJ13A	1950	244	332	321	347	327	366	500	502	553	309
YAJ13A	1960	491	715	659	991	945	626	492	687	523	749
YAJ13A	1970	656	712	620	599	376	387	430	505	505	397
YAJ13A	1980	450	535	677	555	471	714	592	441	463	384
YAJ13A	1990	389	557	443	385	369	559	658	568	894	742
YAJ13A	2000	791	1172	977	881	701	823	889	-9999
YAJ13B	1749	1595
YAJ13B	1750	1497	1148	1212	1415	1375	1146	1644	1103	1462	1545
YAJ13B	1760	1745	1341	1265	1222	1181	1243	1067	1099	1112	1079
YAJ13B	1770	863	1248	992	978	973	1030	1059	889	1129	725
YAJ13B	1780	922	878	726	746	651	734	763	560	682	517
YAJ13B	1790	538	610	473	401	437	504	654	507	517	545
YAJ13B	1800	425	541	455	416	448	402	417	518	649	626
YAJ13B	1810	623	795	509	476	607	637	803	744	733	504
YAJ13B	1820	527	554	706	660	596	819	712	725	858	717
YAJ13B	1830	702	504	592	678	589	784	754	672	414	334
YAJ13B	1840	507	449	443	487	376	512	350	0	427	532
YAJ13B	1850	558	353	283	269	365	421	521	407	564	416
YAJ13B	1860	511	388	451	524	496	567	541	692	663	839
YAJ13B	1870	379	623	590	735	497	549	650	526	518	476
YAJ13B	1880	500	482	320	453	586	597	618	607	513	713
YAJ13B	1890	471	484	580	550	523	764	558	279	342	360
YAJ13B	1900	344	409	407	485	483	410	405	263	229	415
YAJ13B	1910	309	377	511	519	452	180	458	544	255	393
YAJ13B	1920	332	312	321	275	295	353	333	314	219	384
YAJ13B	1930	335	323	398	327	246	293	322	273	284	295
YAJ13B	1940	430	344	318	309	300	343	307	271	258	367
YAJ13B	1950	313	461	418	476	376	313	411	338	578	471
YAJ13B	1960	360	435	410	453	600	478	390	661	510	629
YAJ13B	1970	684	577	835	1034	781	1088	406	811	688	673
YAJ13B	1980	579	729	696	1200	785	914	1003	697	919	846
YAJ13B	1990	1015	1243	712	681	621	950	631	765	795	588
YAJ13B	2000	785	1532	1448	1621	1781	2046	2531	-9999
YAJ14A	1837	1560	1671	1454
YAJ14A	1840	1506	1505	1440	1767	1374	1367	1153	1254	1473	1434
YAJ14A	1850	1262	1268	921	1081	1199	1398	1313	1422	1301	1238
YAJ14A	1860	1304	1360	1246	1441	978	848	1171	1474	1383	1265
YAJ14A	1870	1281	1143	800	1117	870	857	972	914	884	837
YAJ14A	1880	1137	1130	1076	976	1145	707	784	781	701	862
YAJ14A	1890	533	747	773	610	844	978	836	588	647	638
YAJ14A	1900	815	974	927	1062	1186	946	970	788	724	1019
YAJ14A	1910	770	779	738	696	513	418	600	600	512	701
YAJ14A	1920	563	575	681	653	689	898	687	1010	920	1156
YAJ14A	1930	1086	1156	1302	1002	762	559	646	643	722	746
YAJ14A	1940	997	801	825	822	877	941	984	1075	1055	990
YAJ14A	1950	905	989	1049	1024	987	827	783	846	753	548
YAJ14A	1960	541	635	508	543	622	547	467	620	543	644
YAJ14A	1970	706	744	841	819	892	1036	822	929	773	631
YAJ14A	1980	510	578	499	544	350	468	512	428	483	395
YAJ14A	1990	366	328	344	350	417	459	498	510	545	335
YAJ14A	2000	406	388	482	352	317	343	287	-9999
YAJ14B	1911	1348	1126	1230	980	899	1029	817	858	1014
YAJ14B	1920	815	954	1126	1142	1083	1191	958	1143	1096	1234
YAJ14B	1930	1220	1352	1687	1216	989	1096	1186	964	987	934
YAJ14B	1940	1152	945	950	990	1157	1318	1208	1323	1329	1499
YAJ14B	1950	1333	1538	1491	1487	1402	1235	1150	1264	1398	1304
YAJ14B	1960	1128	1099	837	862	1257	1004	805	890	773	781
YAJ14B	1970	892	1023	1139	1265	1153	1378	1308	1894	1654	1441
YAJ14B	1980	1249	1294	1113	1058	622	659	638	384	526	440
YAJ14B	1990	429	389	395	351	491	515	616	618	619	318
YAJ14B	2000	302	406	470	267	298	391	374	-9999
YAJ15A	1855	1362	1199	1209	1276	1053
YAJ15A	1860	1159	964	922	1023	803	1007	1261	1415	1286	1081
YAJ15A	1870	1052	989	921	1186	823	873	877	897	1039	1358
YAJ15A	1880	1084	993	1057	1040	1128	892	1063	950	1045	1759
YAJ15A	1890	1023	1063	968	625	1053	1368	1384	903	772	652
YAJ15A	1900	654	751	530	856	1057	782	807	825	1092	1374
YAJ15A	1910	1149	1011	1042	1084	1124	1048	1159	1004	713	1071
YAJ15A	1920	1010	817	888	910	833	815	795	924	762	1151
YAJ15A	1930	1310	1593	1417	1169	982	1049	1332	1081	1011	1054
YAJ15A	1940	1329	1210	1237	1433	1466	1406	1325	678	1183	1374
YAJ15A	1950	1301	1668	1447	1479	1228	1244	1403	1499	1230	1101
YAJ15A	1960	1234	1135	931	1060	983	1009	812	998	737	1025
YAJ15A	1970	923	975	1049	969	938	1210	953	979	895	1021
YAJ15A	1980	1257	1316	1087	1168	1048	1072	796	931	1008	732
YAJ15A	1990	798	838	646	505	782	728	660	627	691	539
YAJ15A	2000	490	581	558	505	416	472	473	-9999
YAJ15B	1855	1076	889	716	878	785
YAJ15B	1860	995	952	912	910	742	952	1056	1184	1105	1224
YAJ15B	1870	1076	1188	1085	1244	844	953	979	892	1101	1272
YAJ15B	1880	1062	992	1262	1193	1296	1201	1086	948	864	1183
YAJ15B	1890	799	1101	913	697	1035	1103	951	693	558	580
YAJ15B	1900	535	622	488	642	695	645	661	505	560	658
YAJ15B	1910	673	745	783	774	737	695	1000	797	568	652
YAJ15B	1920	638	606	691	654	907	809	551	619	655	941
YAJ15B	1930	892	1169	1161	903	735	789	987	830	768	813
YAJ15B	1940	976	881	929	1067	1126	1118	893	1063	1075	1358
YAJ15B	1950	1223	1284	1153	1163	1052	929	1187	1476	1247	1038
YAJ15B	1960	1317	1144	1021	1303	1137	904	701	896	543	820
YAJ15B	1970	720	760	755	767	799	1202	803	871	787	1014
YAJ15B	1980	1196	1234	881	962	913	895	685	641	799	770
YAJ15B	1990	935	1037	696	575	773	772	878	955	742	539
YAJ15B	2000	695	799	759	810	616	688	595	-9999
YAJ16A	1837	827	812	693
YAJ16A	1840	606	644	592	468	506	589	604	564	725	761
YAJ16A	1850	936	790	637	660	692	856	753	759	847	864
YAJ16A	1860	891	845	753	838	606	647	473	558	462	542
YAJ16A	1870	541	569	588	735	547	517	561	465	534	514
YAJ16A	1880	535	550	503	463	498	578	685	601	358	540
YAJ16A	1890	456	346	376	383	394	427	277	281	269	209
YAJ16A	1900	273	306	320	382	282	327	348	239	229	295
YAJ16A	1910	313	315	310	302	312	194	271	261	210	296
YAJ16A	1920	234	268	421	395	384	399	296	274	286	360
YAJ16A	1930	350	391	414	326	226	258	336	296	273	280
YAJ16A	1940	344	371	270	315	259	261	215	180	259	302
YAJ16A	1950	349	370	379	311	316	302	321	326	308	231
YAJ16A	1960	232	200	177	211	239	219	195	297	173	237
YAJ16A	1970	198	202	225	191	191	209	204	230	199	301
YAJ16A	1980	299	294	218	339	320	417	375	382	426	372
YAJ16A	1990	248	150	180	138	178	169	182	252	248	147
YAJ16A	2000	391	875	2547	2969	1664	1223	1375	-9999
YAJ16B	1820	719	649	721	552	615	724	659	794	937	741
YAJ16B	1830	742	716	663	630	496	568	679	662	606	551
YAJ16B	1840	537	596	506	478	590	657	653	765	1051	1281
YAJ16B	1850	1288	1089	775	1009	1066	1375	1097	1032	1105	933
YAJ16B	1860	788	733	884	1016	830	977	983	1107	983	890
YAJ16B	1870	684	720	646	761	587	454	528	465	519	639
YAJ16B	1880	777	841	804	670	901	769	720	603	605	727
YAJ16B	1890	554	529	482	469	534	611	556	456	407	394
YAJ16B	1900	375	425	383	436	468	476	466	350	295	437
YAJ16B	1910	387	480	448	426	436	332	386	395	331	355
YAJ16B	1920	317	287	333	378	414	359	281	245	259	326
YAJ16B	1930	327	378	370	264	253	269	305	277	240	254
YAJ16B	1940	336	291	266	283	264	250	247	265	277	318
YAJ16B	1950	325	317	322	268	278	220	350	307	352	246
YAJ16B	1960	275	194	213	259	240	203	222	246	150	257
YAJ16B	1970	239	239	144	156	192	228	291	373	292	328
YAJ16B	1980	411	459	427	417	460	413	374	438	448	304
YAJ16B	1990	314	281	213	187	221	223	243	255	264	200
YAJ16B	2000	256	500	502	692	643	656	635	-9999
YAJ18A	1871	1206	812	1217	720	871	865	609	782	919
YAJ18A	1880	1157	871	759	699	745	643	475	436	389	442
YAJ18A	1890	339	314	324	277	323	369	305	260	188	165
YAJ18A	1900	187	232	234	256	251	286	222	198	181	207
YAJ18A	1910	211	238	256	317	273	261	232	308	266	347
YAJ18A	1920	369	344	335	350	418	363	345	334	427	575
YAJ18A	1930	590	760	748	453	408	471	666	446	473	472
YAJ18A	1940	707	631	403	408	478	707	689	535	459	620
YAJ18A	1950	588	802	746	827	649	518	513	707	639	423
YAJ18A	1960	401	453	426	410	471	413	429	536	382	605
YAJ18A	1970	672	1064	661	1342	1121	1602	1311	2335	1598	1101
YAJ18A	1980	1330	1885	1109	938	666	1018	868	479	499	558
YAJ18A	1990	346	384	307	308	397	363	483	470	634	518
YAJ18A	2000	426	594	544	483	642	628	408	-9999
YAJ18B	1878	751	661
YAJ18B	1880	696	490	420	434	603	648	457	386	419	655
YAJ18B	1890	560	557	572	408	520	526	359	280	229	282
YAJ18B	1900	405	464	414	435	384	377	360	315	380	461
YAJ18B	1910	553	373	358	503	486	446	438	449	452	469
YAJ18B	1920	476	445	470	498	442	544	312	269	382	382
YAJ18B	1930	503	642	737	445	519	651	764	622	630	670
YAJ18B	1940	857	540	444	457	524	601	517	581	713	812
YAJ18B	1950	806	791	941	910	915	865	745	814	718	587
YAJ18B	1960	577	524	595	711	506	481	558	483	382	570
YAJ18B	1970	438	606	527	643	480	555	435	877	595	579
YAJ18B	1980	463	584	582	536	351	550	474	264	229	230
YAJ18B	1990	231	170	135	116	187	195	194	230	264	203
YAJ18B	2000	194	235	220	255	286	299	122	-9999
YAJ19A	1877	1382	1658	1703
YAJ19A	1880	1827	1639	1247	1275	1516	1410	1203	1078	916	1135
YAJ19A	1890	989	513	731	652	716	826	871	824	688	801
YAJ19A	1900	887	1149	1229	1694	1640	1515	1340	1425	912	1149
YAJ19A	1910	1128	1034	1172	1207	1104	547	611	756	373	741
YAJ19A	1920	609	588	744	642	646	759	493	615	534	715
YAJ19A	1930	672	651	750	593	495	624	869	735	597	561
YAJ19A	1940	784	666	621	583	550	545	430	498	641	774
YAJ19A	1950	720	735	727	716	596	457	545	562	441	325
YAJ19A	1960	300	393	412	560	538	446	538	603	368	591
YAJ19A	1970	527	367	341	280	260	344	302	244	215	247
YAJ19A	1980	273	457	353	498	379	326	320	368	364	455
YAJ19A	1990	308	257	220	277	363	370	482	557	523	340
YAJ19A	2000	320	450	728	767	463	456	321	-9999
YAJ19B	1915	280	375	397	276	439
YAJ19B	1920	346	295	372	307	423	407	286	296	274	430
YAJ19B	1930	446	473	432	441	360	385	486	438	438	379
YAJ19B	1940	500	512	626	614	551	462	493	475	524	659
YAJ19B	1950	516	629	652	595	542	496	577	587	554	244
YAJ19B	1960	240	317	247	394	428	318	319	360	248	444
YAJ19B	1970	380	391	324	300	315	476	359	357	310	366
YAJ19B	1980	296	352	352	379	244	317	341	304	253	282
YAJ19B	1990	151	249	178	152	318	516	417	334	419	290
YAJ19B	2000	307	251	513	829	631	498	435	-9999
YAJ21A	1846	1515	1334	1559	1538
YAJ21A	1850	1563	1382	1058	855	1206	1236	1234	1273	1486	1088
YAJ21A	1860	1277	1268	1190	1360	1158	1409	1418	1442	1435	1723
YAJ21A	1870	1563	1685	1252	1940	1271	1303	1491	1055	1220	1055
YAJ21A	1880	1229	1328	895	1054	1244	1276	1258	987	1014	1264
YAJ21A	1890	910	844	1076	891	1065	1077	863	783	758	681
YAJ21A	1900	554	555	589	599	782	805	723	516	507	780
YAJ21A	1910	628	561	534	709	576	405	522	545	394	540
YAJ21A	1920	519	533	625	596	515	648	485	567	439	508
YAJ21A	1930	496	562	710	511	576	546	755	638	575	480
YAJ21A	1940	662	580	616	629	626	505	533	488	501	706
YAJ21A	1950	578	684	708	748	901	735	828	703	424	477
YAJ21A	1960	418	569	580	715	1041	1119	874	1014	724	1008
YAJ21A	1970	737	866	812	577	594	746	515	686	756	873
YAJ21A	1980	562	636	425	625	382	399	442	285	331	365
YAJ21A	1990	249	265	176	160	171	196	211	200	296	132
YAJ21A	2000	116	108	172	190	217	275	127	-9999
YAJ21B	1822	1497	1838	1989	2027	2139	2657	2660	2387
YAJ21B	1830	2120	1956	1408	1781	1610	1550	1543	1710	1654	1636
YAJ21B	1840	1452	1873	1772	1632	1575	2242	1938	1157	2382	2088
YAJ21B	1850	2124	1907	1411	1408	1480	1806	1581	1582	1492	1343
YAJ21B	1860	1715	1521	1561	1775	1300	1743	1509	1593	1246	1619
YAJ21B	1870	1456	1374	1019	1492	1154	1061	1177	910	950	1003
YAJ21B	1880	921	1300	1139	1165	1184	1037	1073	1048	1072	1173
YAJ21B	1890	838	779	975	784	1092	1355	1173	1042	883	777
YAJ21B	1900	844	935	819	774	1036	1142	889	740	695	899
YAJ21B	1910	707	745	674	832	688	638	765	678	499	597
YAJ21B	1920	515	641	593	543	570	638	464	741	559	742
YAJ21B	1930	669	592	823	644	501	557	719	722	542	584
YAJ21B	1940	766	681	766	773	770	653	667	673	741	930
YAJ21B	1950	623	818	875	1002	1154	928	1042	913	571	257
YAJ21B	1960	184	363	363	509	785	798	757	896	520	951
YAJ21B	1970	849	895	779	702	488	693	522	724	608	702
YAJ21B	1980	556	615	608	634	341	347	387	242	263	292
YAJ21B	1990	174	148	79	137	168	201	205	228	218	117
YAJ21B	2000	196	158	231	211	240	272	118	-9999
YAJ26A	1924	2700	3575	3086	3594	2748	3014
YAJ26A	1930	3272	3428	4028	2422	2617	2941	3301	3661	3319	2669
YAJ26A	1940	3366	3667	4700	4062	5016	4326	3183	3734	3952	3672
YAJ26A	1950	3276	3791	3078	3650	2377	1273	2555	2456	3545	3860
YAJ26A	1960	3788	3780	2600	2770	2838	2970	2335	3920	2666	2964
YAJ26A	1970	3060	2516	2635	2466	1973	2286	1736	2485	1912	1595
YAJ26A	1980	1921	1913	1654	1734	1250	1104	940	693	878	1201
YAJ26A	1990	983	1159	1303	1062	1017	853	735	758	939	660
YAJ26A	2000	1056	1014	1092	849	1219	1543	1136	-9999
YAJ26B	1916	1889	1822	1730	2272
YAJ26B	1920	2131	2623	2707	2323	2416	2948	2525	2803	2805	2849
YAJ26B	1930	3173	3232	3511	2325	2466	2893	3104	3082	2777	2762
YAJ26B	1940	3410	3909	4216	3356	4503	3948	2454	2797	2936	3197
YAJ26B	1950	3356	3589	3689	3952	3068	2216	2346	1807	2373	2734
YAJ26B	1960	2446	2642	1663	1640	1770	2238	2174	3408	2794	3483
YAJ26B	1970	3557	3294	2613	2252	1570	2062	1556	1923	1587	1520
YAJ26B	1980	1344	1489	1148	1028	690	803	846	725	852	884
YAJ26B	1990	598	753	1019	1005	1022	834	675	672	1041	813
YAJ26B	2000	1051	1144	1056	1153	1336	1666	1198	-9999
YAJ27A	1839	3152
YAJ27A	1840	4423	4032	3761	3238	3345	3852	3656	3380	2681	3144
YAJ27A	1850	2821	2537	1964	2185	2661	2692	2307	2268	2632	2321
YAJ27A	1860	2317	2192	2252	2766	2225	2129	1895	2078	2069	2054
YAJ27A	1870	1750	1668	1526	1690	1610	1623	1669	1578	1621	1597
YAJ27A	1880	1713	1751	1360	1611	1796	1551	1662	1716	1547	2189
YAJ27A	1890	1774	1813	1697	1165	1396	1812	1673	1575	1563	1584
YAJ27A	1900	1351	1412	1601	1893	1947	1647	1494	1160	947	1408
YAJ27A	1910	1455	1318	1481	1361	1281	1200	1243	1398	1262	1218
YAJ27A	1920	1018	1013	1216	1150	1203	1318	975	1228	1289	1540
YAJ27A	1930	1516	1771	1813	1345	1072	979	1326	984	958	1003
YAJ27A	1940	1171	1085	1125	1120	1232	932	711	700	729	713
YAJ27A	1950	854	1041	1058	924	862	803	850	1069	688	472
YAJ27A	1960	597	855	1054	1416	1038	1120	1490	1685	1310	1615
YAJ27A	1970	1005	1109	764	1091	1145	1520	1014	1802	1368	1073
YAJ27A	1980	915	809	910	762	468	739	809	604	978	777
YAJ27A	1990	432	382	415	396	412	552	832	1024	1161	756
YAJ27A	2000	1009	1567	1198	1656	1136	1427	1290	-9999
YAJ27B	1852	1932	1981	2457	2433	2006	1834	2147	1971
YAJ27B	1860	2289	1883	1394	2100	1921	1887	1798	2190	1988	1963
YAJ27B	1870	1962	1639	1675	1694	1931	1735	1991	1689	1660	1875
YAJ27B	1880	1893	1906	1445	1658	1651	1619	1814	1924	1812	1984
YAJ27B	1890	1575	1837	2264	1563	1709	1437	1914	2095	1623	1360
YAJ27B	1900	1280	1424	1205	1452	1677	1610	1322	918	904	2045
YAJ27B	1910	2222	1903	1714	1444	1167	995	1265	1335	1001	1232
YAJ27B	1920	1056	1159	1434	1485	1442	1416	1270	1531	1303	1680
YAJ27B	1930	1878	2034	2245	1617	1305	1273	1442	1045	873	765
YAJ27B	1940	837	741	748	780	848	889	450	430	506	575
YAJ27B	1950	573	683	787	582	621	499	460	628	489	85
YAJ27B	1960	218	289	434	703	632	704	1117	1044	1002	1541
YAJ27B	1970	930	1489	1096	1163	804	1311	663	1376	1027	1543
YAJ27B	1980	1772	2033	851	747	1302	2495	2312	2561	5569	2995
YAJ27B	1990	1084	579	587	495	529	569	766	836	919	741
YAJ27B	2000	1127	1758	1885	3138	1623	1226	677	-9999
YAJ28A	1824	1673	2574	2902	2327	2818	2789
YAJ28A	1830	2852	2578	2245	2133	2147	2199	2188	1862	1908	1818
YAJ28A	1840	2184	2577	2611	2045	1847	2475	2421	2181	2373	2050
YAJ28A	1850	2302	2017	1387	1955	2114	2624	2198	1950	1997	2585
YAJ28A	1860	2176	2342	2082	2515	1884	2077	1712	2203	1878	1849
YAJ28A	1870	1795	1651	1265	1561	1154	1298	1504	1343	1317	1284
YAJ28A	1880	1235	1639	1402	1506	1583	1214	1471	1658	1298	1729
YAJ28A	1890	1443	1596	1997	1596	2011	2008	1805	1106	1179	1177
YAJ28A	1900	991	1339	1309	1389	1331	1471	1725	1054	955	1266
YAJ28A	1910	1323	1226	1044	1102	976	772	1029	960	574	767
YAJ28A	1920	841	991	1243	1228	1371	1764	1452	1942	1659	2006
YAJ28A	1930	2015	1874	2172	1565	1177	1198	1354	977	973	844
YAJ28A	1940	1096	1014	847	758	710	568	499	642	611	648
YAJ28A	1950	601	560	525	558	572	537	677	822	799	624
YAJ28A	1960	949	1876	1656	2261	2924	2828	3400	2429	2152	2136
YAJ28A	1970	1745	2269	1751	895	815	1105	808	1138	764	740
YAJ28A	1980	998	1530	1038	993	747	898	815	529	799	982
YAJ28A	1990	983	745	620	685	1080	780	1188	1277	1536	1045
YAJ28A	2000	500	652	668	590	998	1272	1340	-9999
YAJ28B	1839	1593
YAJ28B	1840	2099	2448	2234	1761	1770	2237	1782	2017	2059	2188
YAJ28B	1850	2352	1850	1365	1633	1707	2209	1998	1639	1933	2700
YAJ28B	1860	2547	2394	2360	2572	1882	1984	1857	1982	1709	1714
YAJ28B	1870	1922	2171	1611	2388	1494	1754	1702	1392	1431	1470
YAJ28B	1880	1676	2309	1797	2093	2188	1603	1880	2008	1703	1972
YAJ28B	1890	1450	1359	1662	1507	1824	1710	1453	1014	974	1097
YAJ28B	1900	926	1162	1128	1249	1277	1180	1378	1180	1114	1369
YAJ28B	1910	1497	1439	1496	1496	1306	1097	1276	1471	1036	1274
YAJ28B	1920	1121	1299	1509	1292	1273	1882	1414	1857	1582	1724
YAJ28B	1930	1694	1956	2245	1525	1105	887	1239	1024	794	718
YAJ28B	1940	1028	816	864	929	944	898	665	820	763	898
YAJ28B	1950	811	1008	1333	1446	1778	1796	1579	1468	1285	669
YAJ28B	1960	744	1221	1028	997	1189	1117	1278	1284	767	1169
YAJ28B	1970	1068	1079	929	773	849	958	779	1262	1304	1273
YAJ28B	1980	1530	1793	1574	1317	1166	1232	1131	624	896	912
YAJ28B	1990	855	798	750	509	536	536	608	812	1143	663
YAJ28B	2000	960	1070	1100	1280	841	667	577	-9999
YAJ29A	1865	963	967	1207	1213	1235
YAJ29A	1870	1292	1070	944	1305	1157	922	1063	809	885	880
YAJ29A	1880	643	882	888	754	875	967	1022	852	841	1162
YAJ29A	1890	859	610	695	683	923	929	842	649	673	806
YAJ29A	1900	829	857	961	1304	1659	1278	1264	875	863	1192
YAJ29A	1910	968	677	612	707	626	475	729	726	480	596
YAJ29A	1920	613	741	865	768	800	644	644	761	964	1175
YAJ29A	1930	1181	1039	1245	925	538	619	862	1051	751	1069
YAJ29A	1940	1462	1826	1802	1554	1306	1395	1236	988	1185	1128
YAJ29A	1950	1204	1615	1878	2475	2326	1930	2511	3743	3552	2158
YAJ29A	1960	1571	1603	1181	1294	1517	1799	1793	2409	1559	1412
YAJ29A	1970	1177	938	938	819	707	1067	765	727	699	592
YAJ29A	1980	529	643	588	694	493	550	794	523	468	508
YAJ29A	1990	384	379	407	366	484	717	1021	1037	1194	579
YAJ29A	2000	321	496	488	403	321	513	549	-9999
YAJ29B	1895	1290	1067	812	844	1193
YAJ29B	1900	1543	1538	1509	3736	4241	3957	3542	2572	2643	3773
YAJ29B	1910	3311	2334	3000	3545	2720	1961	2344	1238	722	729
YAJ29B	1920	1001	1208	1707	1485	1221	1131	939	950	1224	1657
YAJ29B	1930	2205	1752	1673	1420	886	811	930	955	496	412
YAJ29B	1940	502	2532	2173	1663	1267	1269	929	862	969	1074
YAJ29B	1950	1287	1758	1843	2215	2154	1858	1915	1718	1977	1499
YAJ29B	1960	1152	773	755	738	1175	1177	1426	1846	2281	2823
YAJ29B	1970	1768	1984	1953	1450	1339	1327	933	897	1667	1474
YAJ29B	1980	1145	1892	1734	1436	1308	1409	1052	653	396	631
YAJ29B	1990	319	282	425	408	455	714	683	1437	2045	1702
YAJ29B	2000	898	601	852	802	1129	2122	3746	-9999
YAJ30A	1826	1410	1455	1362	1571
YAJ30A	1830	1610	1521	1896	1704	1354	1372	1521	1436	1349	1185
YAJ30A	1840	1158	1542	1302	1092	1114	1269	1362	1134	1260	1368
YAJ30A	1850	1325	1035	871	936	1128	1182	1056	988	1214	1097
YAJ30A	1860	1097	919	807	1012	904	961	861	1132	1362	1804
YAJ30A	1870	1847	1739	1369	1672	1146	1159	1490	1592	1806	1637
YAJ30A	1880	1464	1926	2396	2327	2256	1779	1626	1564	1368	1517
YAJ30A	1890	1153	1326	1955	1331	1648	1334	1190	1428	1491	1646
YAJ30A	1900	1502	1601	1569	1556	1557	1786	1707	1561	1336	1303
YAJ30A	1910	1445	1141	1012	1089	1230	1175	1195	1433	1370	1538
YAJ30A	1920	1481	1491	1661	1479	1293	1576	1067	1138	1431	1624
YAJ30A	1930	2120	2546	2467	2117	1619	1471	1742	1462	1111	1131
YAJ30A	1940	1423	1440	1509	1415	1248	1383	1188	1161	1206	1139
YAJ30A	1950	994	1241	1453	1146	1228	1219	1216	1129	925	615
YAJ30A	1960	516	583	638	668	610	606	592	644	559	1011
YAJ30A	1970	942	1348	1552	1998	2176	2915	1901	2956	2323	2665
YAJ30A	1980	3206	3846	3989	1586	2214	2548	2092	1728	1794	1949
YAJ30A	1990	1807	2319	1429	1457	1582	1671	1337	1445	1767	1190
YAJ30A	2000	841	993	1120	1003	1085	1382	1062	-9999
YAJ30B	1855	2211	2114	1729	2036	2225
YAJ30B	1860	2384	2643	1236	1551	1417	1458	1459	2014	1956	2104
YAJ30B	1870	1931	2156	1521	1515	1442	1685	1987	1835	2161	1597
YAJ30B	1880	2023	1666	1494	1122	1829	1362	1325	1106	1142	1446
YAJ30B	1890	1048	1405	1917	1282	1682	1801	1418	1264	1218	1372
YAJ30B	1900	1501	1459	1457	1420	1566	1350	1148	1022	922	1366
YAJ30B	1910	1489	1165	711	626	689	688	872	1186	840	1079
YAJ30B	1920	969	1220	1957	1760	1531	1420	1053	1257	1178	1497
YAJ30B	1930	1564	1422	1506	1150	982	1246	1298	1107	893	888
YAJ30B	1940	1163	1113	1037	917	820	1035	889	1214	1488	1436
YAJ30B	1950	1338	1472	1811	1733	1676	1728	1576	1505	1375	1096
YAJ30B	1960	1107	1249	1368	1591	1485	1335	1660	1515	1246	1544
YAJ30B	1970	1357	1415	1348	1406	1206	1347	1007	1453	1389	1128
YAJ30B	1980	1354	1929	1716	1440	865	652	652	612	924	1006
YAJ30B	1990	928	1296	1293	1522	2363	1605	1466	1271	1355	1325
YAJ30B	2000	800	808	699	769	954	1553	1298	-9999
