# Supplementary material for: Climate-Driven Synchronized Growth of Alpine Trees in the Southeast Tibetan Plateau
Source: PLoS One. 2016 Jun 3;11(6):e0156126. doi: 10.1371/journal.pone.0156126 (PMC4892591; doi:10.1371/journal.pone.0156126)
Supplement: S1 Data — (ZIP) [file pone.0156126.s001.zip › S1_Data/chin024/chin024.txt_crns]

BMSMJT 1 Baimang Snow Mountain                               JUTI                 raw
BMSMJT 2 China        Tibetan juniper   4260M  2822  9902    __    1628 2007      raw
BMSMJT 3 William Wright   Jinbao Li   Keyan Fang   Yang Tao   Edward Cook         raw
chin0216289990  09990  09990  09990  09990  09990  09990  09990  0 692  1 678  1  raw
chin021630 697  1 692  1 710  1 602  1 651  1 908  1 838  1 712  1 734  1 589  1  raw
chin021640 663  1 923  1 889  2 760  2 636  2 734  2 841  3 763  3 765  3 789  3  raw
chin021650 741  3 616  3 709  3 730  3 808  3 703  3 722  3 497  3 716  3 718  3  raw
chin021660 763  3 579  3 517  3 471  3 382  3 304  3 480  3 309  4 337  4 270  4  raw
chin021670 381  4 463  4 506  4 540  4 508  4 534  4 656  5 642  5 593  5 565  5  raw
chin021680 616  5 522  5 541  6 597  6 625  6 633  6 495  6 621  6 588  6 574  7  raw
chin021690 628  8 508  8 540  8 687  8 599  8 612  9 523 10 608 10 406 10 527 10  raw
chin021700 503 12 573 12 611 12 481 12 598 12 536 12 614 12 517 12 474 13 475 13  raw
chin021710 460 13 463 13 514 14 448 14 486 14 491 15 487 15 518 15 480 15 546 15  raw
chin021720 528 15 540 16 591 16 589 16 592 16 559 16 555 17 522 17 616 17 530 17  raw
chin021730 529 17 555 17 449 17 540 17 627 18 575 18 594 19 530 19 539 19 527 20  raw
chin021740 565 20 491 20 461 20 488 20 596 20 534 20 574 20 525 22 508 22 507 22  raw
chin021750 548 22 560 22 492 22 521 22 526 22 481 22 489 22 535 22 554 22 573 22  raw
chin021760 569 22 649 22 519 22 580 22 507 22 519 22 441 22 524 22 499 23 536 25  raw
chin021770 487 25 515 25 503 26 502 26 466 26 466 26 445 27 457 27 510 27 469 27  raw
chin021780 536 27 507 27 520 28 552 29 529 29 464 29 536 29 556 29 684 29 586 29  raw
chin021790 628 30 588 30 496 30 626 30 576 31 527 32 575 32 514 32 602 33 583 33  raw
chin021800 602 34 543 34 537 34 511 34 472 34 504 34 560 34 528 34 556 34 502 35  raw
chin021810 503 35 454 35 443 36 409 36 488 37 410 37 385 37 343 37 335 37 401 37  raw
chin021820 434 37 468 37 455 37 440 38 521 38 478 38 479 38 515 38 553 38 500 38  raw
chin021830 532 38 491 38 525 38 499 38 452 38 423 38 455 38 414 38 355 38 371 38  raw
chin021840 369 38 436 38 425 38 465 38 482 38 452 38 501 38 449 38 457 38 509 39  raw
chin021850 505 39 500 38 472 38 516 38 532 39 478 39 495 39 541 39 517 39 481 39  raw
chin021860 562 39 453 39 468 39 519 39 496 39 499 39 488 39 446 39 490 39 437 39  raw
chin021870 393 40 460 40 431 40 425 40 454 40 465 40 469 41 485 41 437 41 466 41  raw
chin021880 512 41 464 41 493 41 542 41 537 41 558 41 626 41 507 41 576 41 583 41  raw
chin021890 544 41 513 41 520 41 507 41 426 41 509 41 499 41 487 41 511 41 548 41  raw
chin021900 545 41 584 41 516 41 510 41 493 41 456 41 474 41 493 41 473 41 491 41  raw
chin021910 499 41 510 41 479 41 517 41 478 41 459 41 447 41 495 41 458 41 457 41  raw
chin021920 513 41 435 41 488 41 435 41 471 41 474 41 381 41 440 41 435 41 423 41  raw
chin021930 401 41 384 41 385 41 383 41 391 41 389 41 401 41 392 41 388 41 430 41  raw
chin021940 450 41 422 41 426 41 453 41 470 41 474 41 451 41 508 41 513 41 542 41  raw
chin021950 428 41 473 41 432 41 505 41 472 41 501 41 409 40 518 40 461 40 484 40  raw
chin021960 444 40 437 40 394 40 372 40 389 39 386 39 397 39 382 39 362 39 349 39  raw
chin021970 381 39 360 39 419 39 363 39 382 39 392 39 364 39 375 39 338 39 344 39  raw
chin021980 368 39 386 39 337 38 360 38 330 38 333 38 337 38 360 38 379 38 353 38  raw
chin021990 349 38 365 38 399 38 449 38 384 38 399 38 441 38 414 38 477 38 412 38  raw
chin022000 507 37 461 37 503 37 465 37 460 37 472 37 480 37 495 379990  09990  0  raw
BMSMJT 1 Baimang Snow Mountain                               JUTI                 std
BMSMJT 2 China        Tibetan juniper   4260M  2822  9902    __    1628 2007      std
BMSMJT 3 William Wright   Jinbao Li   Keyan Fang   Yang Tao   Edward Cook         std
chin0216289990  09990  09990  09990  09990  09990  09990  09990  0 894  1 878  1  std
chin021630 904  1 900  1 925  1 786  1 852  11191  11102  1 938  1 969  1 780  1  std
chin021640 880  11227  11263  21089  2 906  21050  21270  31152  31154  31190  3  std
chin0216501119  3 969  31235  31101  31218  3 966  31088  3 923  3 991  31131  3  std
chin0216601138  3 946  3 778  3 722  3 574  3 457  3 721  3 643  4 746  4 552  4  std
chin021670 697  4 826  4 902  4 934  4 902  4 954  4 931  5 859  5 825  5 860  5  std
chin021680 889  5 777  5 864  6 985  6 978  61077  6 820  61048  6 992  61017  7  std
chin0216901005  8 839  8 861  81077  8 923  8 986  9 943 101030 10 685 10 904 10  std
chin021700 998 121117 121222 121056 121247 121186 121275 121028 12 953 131004 13  std
chin021710 966 13 925 131086 14 915 14 961 14 936 15 916 15 992 15 873 151022 15  std
chin021720 983 151008 161036 161036 161062 16 998 16 935 17 889 171048 17 903 17  std
chin021730 910 17 976 17 816 17 926 171061 181023 181127 19 971 191011 19 983 20  std
chin0217401063 20 924 20 865 20 881 201125 20 966 201053 20 983 22 961 22 922 22  std
chin0217501036 221080 22 936 221037 221058 22 998 22 940 221038 221075 221122 22  std
chin0217601135 221226 221004 221125 22 975 221038 22 836 221000 22 972 231004 25  std
chin021770 953 25 959 25 956 26 956 26 904 26 962 26 941 27 893 271000 27 922 27  std
chin0217801062 271003 27 994 281031 291044 29 864 291029 291056 291260 291113 29  std
chin0217901156 301108 30 896 301138 30 999 31 939 32 990 32 899 321066 331065 33  std
chin0218001125 341036 341039 34 997 34 915 34 976 34 983 34 966 341103 34 995 35  std
chin021810 972 35 883 35 928 36 859 36 981 37 914 37 797 37 696 37 743 37 874 37  std
chin021820 935 37 942 37 911 37 921 381091 38 951 38 982 381040 381118 381006 38  std
chin0218301059 38 989 381031 38 983 38 895 38 854 38 897 38 855 38 718 38 800 38  std
chin021840 785 381000 38 934 381037 381055 38 975 381059 38 936 38 953 381026 39  std
chin0218501048 391023 38 964 381072 381103 39 970 391025 391102 391033 391018 39  std
chin0218601113 39 899 39 914 391048 39 979 391002 39 989 39 894 39 984 39 883 39  std
chin021870 784 40 920 40 874 40 943 40 892 40 959 40 937 41 970 41 874 41 937 41  std
chin0218801005 41 975 41 974 411042 411047 411091 411233 411024 411119 411223 41  std
chin0218901095 411016 411045 411011 41 861 411042 411053 411007 411119 411147 41  std
chin0219001139 411241 411057 411049 411075 41 947 41 953 411021 41 970 41 995 41  std
chin0219101005 411064 41 992 411092 41 993 41 951 41 937 411033 41 959 41 978 41  std
chin0219201063 41 923 411037 41 941 41 978 41 995 41 812 41 914 41 942 41 911 41  std
chin021930 876 41 872 41 855 41 816 41 867 41 874 41 898 41 880 41 873 41 946 41  std
chin0219401000 41 935 41 964 411026 411030 411032 411015 411118 411121 411241 41  std
chin0219501004 411169 411046 411171 411114 411129 41 934 401213 401087 401092 40  std
chin021960 995 401013 40 944 40 930 40 945 39 931 39 948 39 915 39 829 39 833 39  std
chin021970 886 39 861 391035 39 871 39 896 39 930 39 854 39 913 39 765 39 771 39  std
chin021980 829 39 882 39 787 38 826 38 783 38 822 38 819 38 894 38 902 38 852 38  std
chin021990 823 38 874 38 937 381078 38 927 38 995 381082 381047 381163 381042 38  std
chin0220001203 371142 371247 371166 371076 371253 371231 371248 379990  09990  0  std
BMSMJT 1 Baimang Snow Mountain                               JUTI                 res
BMSMJT 2 China        Tibetan juniper   4260M  2822  9902    __    1628 2007      res
BMSMJT 3 William Wright   Jinbao Li   Keyan Fang   Yang Tao   Edward Cook         res
chin0216289990  09990  09990  09990  09990  09990  09990  09990  0 934  1 927  1  res
chin021630 971  1 963  1 985  1 839  1 939  11290  11095  1 879  1 959  1 795  1  res
chin021640 950  11315  11172  2 919  2 787  21040  21162  3 975  31006  31070  3  res
chin021650 979  3 903  31208  31137  31173  3 901  31149  3 984  3 999  31108  3  res
chin0216601006  3 901  3 779  3 826  3 775  3 739  31098  3 901  4 950  4 882  4  res
chin0216701054  41040  41009  4 923  4 937  41052  41001  5 940  5 975  5 910  5  res
chin0216801068  5 940  5 958  61108  61021  61091  6 819  61109  61001  6 989  7  res
chin0216901013  8 834  8 901  81216  8 965  81014  9 978 101071 10 704 101067 10  res
chin0217001077 121116 121158 12 873 121137 121015 121134 12 868 12 926 131017 13  res
chin021710 922 13 904 131068 14 915 14 984 141013 15 977 151019 15 917 151081 15  res
chin0217201007 151040 161086 161049 161038 16 967 16 951 17 940 171122 17 909 17  res
chin021730 940 171014 17 829 171030 171149 18 982 181083 19 919 19 967 19 990 20  res
chin0217401056 20 884 20 889 20 999 201159 20 969 201060 20 969 22 958 22 985 22  res
chin0217501081 221080 22 891 221032 221043 22 941 22 927 221069 221073 221081 22  res
chin0217601068 221131 22 889 221070 22 889 221027 22 832 221088 221016 231002 25  res
chin021770 956 251001 25 978 26 973 26 947 261016 26 979 27 919 271060 27 956 27  res
chin0217801090 271021 27 987 281031 291023 29 842 291056 291102 291243 29 975 29  res
chin0217901042 30 998 30 822 301125 30 983 31 875 321030 32 918 321105 331042 33  res
chin0218001043 34 967 341000 34 969 34 893 34 994 341012 34 956 341084 34 927 35  res
chin021810 941 35 889 35 954 36 929 361080 37 931 37 849 37 824 37 921 371054 37  res
chin0218201064 371027 37 981 37 972 381143 38 930 38 980 381052 381097 38 945 38  res
chin0218301036 38 967 381025 38 973 38 906 38 897 38 976 38 947 38 829 38 933 38  res
chin021840 938 381141 38 990 381041 381022 38 958 381071 38 928 38 960 381058 39  res
chin0218501044 39 982 38 936 381073 381073 39 927 391027 391085 391007 39 975 39  res
chin0218601109 39 850 39 934 391098 39 996 39 993 39 975 39 907 391029 39 898 39  res
chin021870 855 401054 40 960 401014 40 959 40 998 40 982 411020 41 925 411003 41  res
chin0218801057 41 977 41 978 411035 411056 411059 411165 41 902 411108 411130 41  res
chin021890 934 41 931 41 997 41 962 41 851 411087 411055 41 995 411083 411093 41  res
chin0219001049 411137 41 909 41 943 411005 41 894 41 970 411034 41 958 411005 41  res
chin0219101023 411055 41 949 411066 41 962 41 942 41 974 411080 41 967 41 989 41  res
chin0219201110 41 901 411063 41 939 411001 411023 41 803 411000 411003 41 966 41  res
chin021930 944 41 970 41 954 41 922 41 985 41 979 41 996 41 959 41 947 411053 41  res
chin0219401058 41 950 41 985 411069 411022 411032 41 986 411093 411072 411149 41  res
chin021950 906 411108 41 961 411067 411027 411039 41 840 401172 401013 40 996 40  res
chin021960 929 40 984 40 930 40 923 40 996 39 992 39 987 39 960 39 868 39 949 39  res
chin0219701001 39 968 391109 39 889 39 952 391010 39 902 391017 39 858 39 893 39  res
chin021980 985 391023 39 883 38 970 38 940 38 979 38 969 381032 381007 38 935 38  res
chin021990 953 381008 381023 381118 38 952 381009 381101 381018 381102 38 945 38  res
chin0220001160 371043 371108 371046 37 928 371150 371045 371051 379990  09990  0  res
BMSMJT 1 Baimang Snow Mountain                               JUTI                 ars
BMSMJT 2 China        Tibetan juniper   4260M  2822  9902    __    1628 2007      ars
BMSMJT 3 William Wright   Jinbao Li   Keyan Fang   Yang Tao   Edward Cook         ars
chin0216289990  09990  09990  09990  09990  09990  09990  09990  0 898  1 871  1  ars
chin021630 887  1 873  1 894  1 753  1 801  11129  11069  1 936  1 969  1 771  1  ars
chin021640 849  11184  11184  21042  2 879  21024  21141  31033  31069  31122  3  ars
chin0216501055  3 973  31228  31227  31337  31127  31326  31183  31188  31269  3  ars
chin0216601189  31078  3 893  3 826  3 681  3 553  3 811  3 665  4 727  4 658  4  ars
chin021670 811  4 841  4 864  4 809  4 810  4 910  4 895  5 860  5 883  5 815  5  ars
chin021680 951  5 857  5 875  61013  6 980  61081  6 850  61078  6 994  61003  7  ars
chin0216901022  8 847  8 851  81114  8 956  81025  9 987 101074 10 735 10 988 10  ars
chin021700 999 121095 121198 12 986 121204 121110 121245 121019 121023 131054 13  ars
chin021710 956 13 909 131026 14 897 14 948 14 966 15 943 15 985 15 895 151034 15  ars
chin021720 990 151042 161106 161107 161121 161060 161025 17 982 171131 17 961 17  ars
chin021730 968 171003 17 821 17 961 171081 18 993 181107 19 969 19 991 19 988 20  ars
chin0217401050 20 903 20 869 20 924 201085 20 973 201074 201000 22 983 22 987 22  ars
chin0217501074 221108 22 960 221060 221066 22 986 22 950 221054 221081 221130 22  ars
chin0217601154 221243 221047 221180 22 997 221090 22 884 221073 221019 231027 25  ars
chin021770 982 251007 25 981 26 970 26 934 26 983 26 953 27 894 271006 27 925 27  ars
chin0217801058 271024 271013 281052 291053 29 884 291035 291088 291284 291122 29  ars
chin0217901190 301137 30 949 301166 301047 31 946 321039 32 924 321087 331059 33  ars
chin0218001092 341032 341050 341010 34 919 34 973 34 980 34 938 341054 34 931 35  ars
chin021810 930 35 848 35 870 36 828 36 963 37 856 37 771 37 689 37 719 37 831 37  ars
chin021820 889 37 912 37 903 37 901 381070 38 923 38 968 381025 381095 38 992 38  ars
chin0218301068 381002 381051 381003 38 927 38 877 38 908 38 870 38 743 38 787 38  ars
chin021840 766 38 966 38 890 38 973 38 978 38 937 381040 38 926 38 943 381019 39  ars
chin0218501032 391000 38 951 381059 381085 39 980 391054 391110 391070 391045 39  ars
chin0218601161 39 937 39 967 391081 391017 391027 391001 39 920 391003 39 878 39  ars
chin021870 806 40 943 40 871 40 934 40 891 40 928 40 918 41 961 41 882 41 942 41  ars
chin021880 998 41 952 41 958 411006 411045 411080 411215 411019 411193 411232 41  ars
chin0218901092 411059 411071 411019 41 889 411058 411048 411027 411117 411156 41  ars
chin0219001154 411260 411076 411070 411080 41 957 41 987 411025 41 965 411001 41  ars
chin0219101018 411063 41 984 411084 41 999 41 971 41 973 411064 41 985 411005 41  ars
chin0219201116 41 951 411084 41 969 411016 411030 41 821 41 943 41 930 41 911 41  ars
chin021930 886 41 894 41 873 41 833 41 874 41 871 41 897 41 871 41 857 41 952 41  ars
chin021940 988 41 923 41 950 411027 411015 411047 411015 411119 411132 411244 41  ars
chin0219501057 411221 411088 411179 411146 411164 41 968 401225 401109 401111 40  ars
chin0219601029 401042 40 968 40 930 40 965 39 957 39 958 39 931 39 827 39 860 39  ars
chin021970 889 39 870 391016 39 850 39 892 39 925 39 831 39 921 39 772 39 769 39  ars
chin021980 820 39 865 39 759 38 822 38 787 38 824 38 822 38 893 38 900 38 852 38  ars
chin021990 859 38 902 38 933 381053 38 948 381004 381094 381056 381158 381036 38  ars
chin0220001232 371162 371251 371218 371110 371285 371213 371237 379990  09990  0  ars
