# Supplementary material for: Climate-Driven Synchronized Growth of Alpine Trees in the Southeast Tibetan Plateau
Source: PLoS One. 2016 Jun 3;11(6):e0156126. doi: 10.1371/journal.pone.0156126 (PMC4892591; doi:10.1371/journal.pone.0156126)
Supplement: S1 Data — (ZIP) [file pone.0156126.s001.zip › S1_Data/chin024/chin024.txt_errs]

BMSMJT 1 Baimang Snow Mountain                               JUTI                 raw
BMSMJT 2 China        Tibetan juniper   4260M  2822  9902    __    1628 2007      raw
BMSMJT 3 William Wright   Jinbao Li   Keyan Fang   Yang Tao   Edward Cook         raw
chin0216289990  09990  09990  09990  09990  09990  09990  09990  0   0  1   0  1  err
chin021630   0  1   0  1   0  1   0  1   0  1   0  1   0  1   0  1   0  1   0  1  err
chin021640   0  1   0  1   4  2  88  2  13  2  50  2  20  3  67  3  17  3  61  3  err
chin021650  72  3   5  3  70  3 134  3 131  3  32  3 139  3  82  3   0  3  84  3  err
chin021660   2  3  72  3  38  3 126  3 150  3 112  3 210  3  77  4  71  4  74  4  err
chin021670 141  4 134  4 179  4  72  4  80  4  86  4  26  5  65  5  90  5  85  5  err
chin021680 148  5 142  5 101  6 102  6 126  6 110  6  95  6 101  6  99  6  96  7  err
chin021690 122  8 109  8 113  8 154  8 121  8 101  9  99 10 101 10  86 10  96 10  err
chin021700 126 12 127 12 131 12  99 12 115 12 110 12 106 12  90 12  79 13  59 13  err
chin021710  62 13  60 13  58 14  53 14  66 14  60 15  64 15  57 15  61 15  67 15  err
chin021720  71 15  70 16  75 16  77 16  65 16  62 16  71 17  57 17  62 17  57 17  err
chin021730  70 17  59 17  50 17  47 17  64 18  59 18  60 19  54 19  56 19  56 20  err
chin021740  30 20  51 20  48 20  50 20  65 20  63 20  60 20  49 22  44 22  45 22  err
chin021750  47 22  43 22  40 22  42 22  42 22  44 22  39 22  49 22  54 22  52 22  err
chin021760  56 22  71 22  49 22  51 22  47 22  49 22  57 22  58 22  54 23  49 25  err
chin021770  58 25  43 25  44 26  45 26  45 26  42 26  35 27  39 27  43 27  38 27  err
chin021780  48 27  45 27  41 28  46 29  49 29  42 29  41 29  45 29  53 29  45 29  err
chin021790  45 30  42 30  38 30  49 30  46 31  43 32  46 32  43 32  48 33  46 33  err
chin021800  46 34  46 34  42 34  41 34  40 34  41 34  51 34  43 34  43 34  37 35  err
chin021810  38 35  31 35  29 36  26 36  28 37  26 37  30 37  21 37  21 37  27 37  err
chin021820  26 37  34 37  34 37  26 38  31 38  32 38  33 38  33 38  39 38  35 38  err
chin021830  34 38  28 38  32 38  31 38  30 38  30 38  30 38  30 38  31 38  41 38  err
chin021840  39 38  36 38  37 38  35 38  42 38  39 38  41 38  43 38  37 38  44 39  err
chin021850  38 39  42 38  39 38  38 38  40 39  37 39  38 39  38 39  36 39  34 39  err
chin021860  40 39  36 39  37 39  33 39  33 39  32 39  31 39  28 39  35 39  32 39  err
chin021870  32 40  32 40  33 40  30 40  37 40  35 40  38 41  38 41  36 41  39 41  err
chin021880  39 41  32 41  37 41  41 41  39 41  39 41  40 41  36 41  38 41  37 41  err
chin021890  38 41  37 41  40 41  39 41  31 41  37 41  40 41  37 41  37 41  39 41  err
chin021900  38 41  41 41  40 41  36 41  37 41  36 41  40 41  43 41  42 41  40 41  err
chin021910  40 41  38 41  33 41  36 41  32 41  35 41  35 41  40 41  37 41  36 41  err
chin021920  37 41  34 41  35 41  35 41  33 41  32 41  32 41  36 41  36 41  36 41  err
chin021930  32 41  36 41  34 41  36 41  35 41  32 41  36 41  34 41  34 41  37 41  err
chin021940  42 41  37 41  39 41  44 41  46 41  41 41  44 41  45 41  44 41  43 41  err
chin021950  38 41  41 41  38 41  44 41  46 41  47 41  38 40  44 40  40 40  43 40  err
chin021960  44 40  43 40  37 40  39 40  36 39  33 39  40 39  33 39  34 39  31 39  err
chin021970  32 39  30 39  34 39  32 39  35 39  33 39  31 39  27 39  30 39  31 39  err
chin021980  33 39  29 39  30 38  30 38  28 38  27 38  29 38  30 38  29 38  25 38  err
chin021990  31 38  34 38  39 38  38 38  32 38  31 38  31 38  27 38  37 38  32 38  err
chin022000  40 37  28 37  30 37  23 37  36 37  25 37  30 37  33 379990  09990  0  err
BMSMJT 1 Baimang Snow Mountain                               JUTI                 std
BMSMJT 2 China        Tibetan juniper   4260M  2822  9902    __    1628 2007      std
BMSMJT 3 William Wright   Jinbao Li   Keyan Fang   Yang Tao   Edward Cook         std
chin0216289990  09990  09990  09990  09990  09990  09990  09990  0   0  1   0  1  err
chin021630   0  1   0  1   0  1   0  1   0  1   0  1   0  1   0  1   0  1   0  1  err
chin021640   0  1   0  1  89  2 196  2  77  2 137  2 310  3 249  3 216  3  23  3  err
chin021650   1  3  42  3 249  3  95  3  84  3 129  3  39  3 151  3  28  3  43  3  err
chin021660  11  3  65  3   6  3  12  3  78  3  44  3 146  3  62  4  57  4  45  4  err
chin021670 108  4 101  4 141  4  82  4  23  4  44  4  33  5 122  5  90  5  70  5  err
chin021680  19  5  23  5  98  6  66  6  88  6 105  6  85  6 121  6  93  6  96  7  err
chin021690 108  8  85  8  58  8 105  8  73  8 100  9  76 10  84 10  88 10  72 10  err
chin021700  90 12  86 12  96 12 114 12 100 12 105 12 114 12  82 12  79 13  39 13  err
chin021710  69 13  42 13  61 14  59 14  69 14  39 15  45 15  28 15  29 15  52 15  err
chin021720  57 15  81 16  61 16  48 16  57 16  43 16  62 17  55 17  63 17  74 17  err
chin021730  87 17  59 17  54 17  74 17 101 18  55 18  63 19  47 19  64 19  44 20  err
chin021740  56 20  39 20  44 20  53 20  43 20  69 20  64 20  54 22  43 22  40 22  err
chin021750  52 22  47 22  39 22  44 22  40 22  51 22  31 22  32 22  38 22  25 22  err
chin021760  43 22  53 22  36 22  27 22  36 22  35 22  53 22  41 22  47 23  48 25  err
chin021770  50 25  33 25  45 26  48 26  48 26  45 26  40 27  33 27  39 27  31 27  err
chin021780  41 27  40 27  37 28  43 29  47 29  45 29  38 29  39 29  36 29  39 29  err
chin021790  42 30  37 30  36 30  55 30  48 31  44 32  46 32  36 32  52 33  50 33  err
chin021800  43 34  44 34  41 34  35 34  32 34  40 34  47 34  46 34  51 34  46 35  err
chin021810  50 35  42 35  36 36  31 36  32 37  28 37  38 37  31 37  31 37  36 37  err
chin021820  41 37  36 37  41 37  32 38  43 38  36 38  41 38  37 38  35 38  42 38  err
chin021830  35 38  31 38  35 38  40 38  33 38  29 38  32 38  28 38  41 38  62 38  err
chin021840  53 38  45 38  52 38  46 38  44 38  44 38  57 38  52 38  56 38  61 39  err
chin021850  51 39  41 38  40 38  31 38  30 39  39 39  46 39  47 39  38 39  42 39  err
chin021860  40 39  36 39  35 39  41 39  27 39  30 39  34 39  32 39  34 39  31 39  err
chin021870  29 40  22 40  21 40  32 40  40 40  34 40  31 41  31 41  32 41  38 41  err
chin021880  32 41  35 41  30 41  33 41  30 41  30 41  33 41  27 41  20 41  35 41  err
chin021890  29 41  31 41  30 41  31 41  19 41  30 41  37 41  28 41  37 41  27 41  err
chin021900  25 41  26 41  26 41  39 41  34 41  30 41  31 41  37 41  31 41  28 41  err
chin021910  35 41  29 41  36 41  39 41  30 41  32 41  32 41  40 41  35 41  38 41  err
chin021920  35 41  36 41  32 41  34 41  31 41  30 41  37 41  34 41  28 41  23 41  err
chin021930  25 41  27 41  29 41  28 41  26 41  25 41  21 41  22 41  23 41  26 41  err
chin021940  29 41  27 41  34 41  37 41  39 41  26 41  31 41  41 41  39 41  37 41  err
chin021950  38 41  45 41  29 41  37 41  37 41  39 41  30 40  37 40  34 40  29 40  err
chin021960  32 40  39 40  39 40  46 40  43 39  35 39  43 39  33 39  32 39  32 39  err
chin021970  29 39  30 39  35 39  30 39  27 39  26 39  26 39  33 39  30 39  30 39  err
chin021980  30 39  32 39  31 38  34 38  34 38  37 38  35 38  43 38  36 38  38 38  err
chin021990  49 38  38 38  40 38  35 38  27 38  24 38  33 38  35 38  47 38  52 38  err
chin022000  41 37  38 37  48 37  40 37  31 37  56 37  65 37  58 379990  09990  0  err
BMSMJT 1 Baimang Snow Mountain                               JUTI                 res
BMSMJT 2 China        Tibetan juniper   4260M  2822  9902    __    1628 2007      res
BMSMJT 3 William Wright   Jinbao Li   Keyan Fang   Yang Tao   Edward Cook         res
chin0216289990  09990  09990  09990  09990  09990  09990  09990  0   0  1   0  1  err
chin021630   0  1   0  1   0  1   0  1   0  1   0  1   0  1   0  1   0  1   0  1  err
chin021640   0  1   0  1  18  2 110  2  40  2  76  2 150  3  36  3  22  3 115  3  err
chin021650  92  3  70  3  40  3  24  3  23  3  75  3  78  3  59  3  92  3  23  3  err
chin021660  33  3  95  3  34  3  25  3 103  3   2  3  41  3  43  4  56  4   3  4  err
chin021670   8  4  96  4  21  4  74  4  16  4  23  4  15  5  43  5  44  5  41  5  err
chin021680  50  5  39  5  96  6  51  6  56  6 111  6  14  6  87  6  29  6  28  7  err
chin021690  49  8  59  8  28  8  96  8  47  8  60  9  38 10  56 10  53 10  66 10  err
chin021700  66 12  65 12  26 12 101 12  59 12  56 12  48 12  45 12  47 13  65 13  err
chin021710  51 13  38 13  56 14  32 14  49 14  36 15  17 15  30 15  31 15  48 15  err
chin021720  30 15  65 16  49 16  42 16  41 16  40 16  31 17  45 17  41 17  44 17  err
chin021730  50 17  25 17  32 17  35 17  44 18  23 18  39 19  48 19  47 19  21 20  err
chin021740  46 20  27 20  32 20  22 20  37 20  42 20  36 20  29 22  24 22  28 22  err
chin021750  30 22  27 22  26 22  34 22  27 22  31 22  33 22  43 22  36 22  20 22  err
chin021760  32 22  42 22  36 22  26 22  40 22  36 22  46 22  28 22  29 23  31 25  err
chin021770  28 25  27 25  31 26  29 26  29 26  35 26  28 27  23 27  23 27  23 27  err
chin021780  29 27  27 27  17 28  23 29  30 29  30 29  24 29  34 29  32 29  33 29  err
chin021790  26 30  19 30  22 30  33 30  26 31  26 32  22 32  22 32  31 33  25 33  err
chin021800  26 34  30 34  24 34  22 34  16 34  22 34  28 34  21 34  23 34  15 35  err
chin021810  20 35  23 35  22 36  19 36  21 37  19 37  24 37  22 37  24 37  24 37  err
chin021820  23 37  21 37  27 37  20 38  22 38  26 38  23 38  21 38  18 38  25 38  err
chin021830  25 38  24 38  21 38  25 38  19 38  22 38  15 38  21 38  33 38  41 38  err
chin021840  22 38  29 38  26 38  26 38  30 38  36 38  35 38  30 38  32 38  23 39  err
chin021850  19 39  23 38  18 38  23 38  19 39  22 39  29 39  18 39  25 39  24 39  err
chin021860  28 39  22 39  23 39  28 39  23 39  22 39  21 39  19 39  23 39  18 39  err
chin021870  18 40  23 40  24 40  27 40  24 40  19 40  16 41  21 41  23 41  25 41  err
chin021880  24 41  32 41  26 41  21 41  21 41  19 41  20 41  18 41  21 41  23 41  err
chin021890  22 41  25 41  22 41  23 41  18 41  27 41  25 41  19 41  23 41  22 41  err
chin021900  18 41  21 41  22 41  25 41  20 41  18 41  19 41  27 41  19 41  20 41  err
chin021910  23 41  27 41  25 41  25 41  19 41  21 41  21 41  26 41  21 41  19 41  err
chin021920  28 41  28 41  20 41  23 41  21 41  18 41  29 41  27 41  25 41  14 41  err
chin021930  21 41  17 41  15 41  19 41  15 41  17 41  15 41  17 41  21 41  18 41  err
chin021940  20 41  17 41  24 41  29 41  27 41  20 41  23 41  26 41  25 41  26 41  err
chin021950  23 41  25 41  19 41  24 41  26 41  18 41  22 40  27 40  25 40  20 40  err
chin021960  24 40  23 40  23 40  34 40  18 39  14 39  28 39  20 39  25 39  23 39  err
chin021970  22 39  20 39  16 39  21 39  24 39  20 39  17 39  23 39  25 39  21 39  err
chin021980  18 39  16 39  22 38  28 38  21 38  23 38  25 38  26 38  29 38  27 38  err
chin021990  28 38  22 38  27 38  22 38  22 38  25 38  24 38  21 38  43 38  35 38  err
chin022000  31 37  39 37  33 37  30 37  25 37  36 37  35 37  30 379990  09990  0  err
BMSMJT 1 Baimang Snow Mountain                               JUTI                 ars
BMSMJT 2 China        Tibetan juniper   4260M  2822  9902    __    1628 2007      ars
BMSMJT 3 William Wright   Jinbao Li   Keyan Fang   Yang Tao   Edward Cook         ars
chin0216289990  09990  09990  09990  09990  09990  09990  09990  0   0  1   0  1  err
chin021630   0  1   0  1   0  1   0  1   0  1   0  1   0  1   0  1   0  1   0  1  err
chin021640   0  1   0  1  13  2  78  2  28  2  54  2 107  3  26  3  16  3  82  3  err
chin021650  66  3  50  3  29  3  17  3  17  3  54  3  56  3  42  3  66  3  17  3  err
chin021660  23  3  68  3  25  3  18  3  74  3   1  3  29  3  31  4  40  4   2  4  err
chin021670   6  4  68  4  15  4  52  4  11  4  16  4  10  5  30  5  31  5  29  5  err
chin021680  36  5  27  5  68  6  37  6  40  6  79  6  10  6  62  6  21  6  20  7  err
chin021690  35  8  42  8  20  8  68  8  33  8  43  9  27 10  40 10  38 10  47 10  err
chin021700  47 12  46 12  18 12  72 12  42 12  40 12  34 12  32 12  34 13  47 13  err
chin021710  37 13  27 13  40 14  23 14  35 14  26 15  12 15  22 15  22 15  34 15  err
chin021720  21 15  46 16  35 16  30 16  30 16  28 16  22 17  32 17  29 17  31 17  err
chin021730  36 17  18 17  23 17  25 17  31 18  16 18  28 19  34 19  33 19  15 20  err
chin021740  33 20  19 20  23 20  16 20  26 20  30 20  25 20  21 22  17 22  20 22  err
chin021750  21 22  19 22  18 22  25 22  19 22  22 22  23 22  31 22  26 22  15 22  err
chin021760  23 22  30 22  26 22  19 22  28 22  26 22  33 22  20 22  21 23  22 25  err
chin021770  20 25  20 25  22 26  21 26  20 26  25 26  20 27  16 27  17 27  17 27  err
chin021780  21 27  19 27  12 28  17 29  21 29  21 29  17 29  24 29  23 29  23 29  err
chin021790  18 30  14 30  16 30  23 30  19 31  19 32  16 32  16 32  22 33  18 33  err
chin021800  18 34  21 34  17 34  15 34  11 34  16 34  20 34  15 34  16 34  11 35  err
chin021810  15 35  16 35  16 36  14 36  15 37  13 37  17 37  16 37  17 37  17 37  err
chin021820  17 37  15 37  19 37  14 38  16 38  19 38  16 38  15 38  13 38  18 38  err
chin021830  18 38  17 38  15 38  18 38  14 38  16 38  11 38  15 38  24 38  29 38  err
chin021840  16 38  21 38  19 38  18 38  22 38  25 38  25 38  21 38  23 38  16 39  err
chin021850  14 39  17 38  13 38  16 38  14 39  16 39  20 39  13 39  18 39  17 39  err
chin021860  20 39  15 39  16 39  20 39  16 39  16 39  15 39  14 39  16 39  13 39  err
chin021870  13 40  16 40  17 40  19 40  17 40  14 40  11 41  15 41  16 41  18 41  err
chin021880  17 41  23 41  18 41  15 41  15 41  13 41  14 41  13 41  15 41  16 41  err
chin021890  16 41  17 41  16 41  17 41  13 41  19 41  18 41  14 41  16 41  16 41  err
chin021900  13 41  15 41  15 41  18 41  14 41  13 41  14 41  19 41  13 41  15 41  err
chin021910  16 41  19 41  18 41  18 41  14 41  15 41  15 41  18 41  15 41  13 41  err
chin021920  20 41  20 41  14 41  16 41  15 41  13 41  21 41  19 41  18 41  10 41  err
chin021930  15 41  12 41  10 41  14 41  11 41  12 41  11 41  12 41  15 41  13 41  err
chin021940  15 41  12 41  17 41  20 41  19 41  14 41  16 41  18 41  18 41  19 41  err
chin021950  17 41  18 41  13 41  17 41  19 41  13 41  16 40  19 40  18 40  14 40  err
chin021960  17 40  17 40  16 40  24 40  13 39  10 39  20 39  14 39  18 39  16 39  err
chin021970  16 39  14 39  11 39  15 39  17 39  14 39  12 39  17 39  18 39  15 39  err
chin021980  13 39  12 39  16 38  20 38  15 38  16 38  18 38  18 38  20 38  20 38  err
chin021990  20 38  16 38  19 38  16 38  16 38  18 38  17 38  15 38  31 38  25 38  err
chin022000  22 37  28 37  23 37  22 37  18 37  25 37  25 37  21 379990  09990  0  err
