# Supplementary material for: Climate-Driven Synchronized Growth of Alpine Trees in the Southeast Tibetan Plateau
Source: PLoS One. 2016 Jun 3;11(6):e0156126. doi: 10.1371/journal.pone.0156126 (PMC4892591; doi:10.1371/journal.pone.0156126)
Supplement: S1 Data — (ZIP) [file pone.0156126.s001.zip › S1_Data/chin024/chin024.txt_ind_rbar]

year	corrs	rbar	sdev	serr	eps	cores
1680.	3.	0.3266	0.0610	0.0352	0.7443	6.00
1705.	10.	0.2017	0.2230	0.0705	0.7443	11.52
1730.	66.	0.1040	0.2670	0.0329	0.6676	17.30
1755.	136.	0.1106	0.2770	0.0237	0.7310	21.86
1780.	231.	0.1631	0.2573	0.0169	0.8417	27.28
1805.	351.	0.2023	0.3117	0.0166	0.8950	33.60
1830.	528.	0.1456	0.3063	0.0133	0.8641	37.30
1855.	666.	0.1157	0.2957	0.0115	0.8356	38.84
1880.	741.	0.1861	0.2706	0.0099	0.9021	40.28
1905.	820.	0.1641	0.2530	0.0088	0.8895	41.00
1930.	820.	0.1681	0.2991	0.0104	0.8923	41.00
1955.	741.	0.2293	0.2885	0.0106	0.9228	40.20
1980.	666.	0.2702	0.2459	0.0095	0.9347	38.64
