# Supplementary material for: Climate-Driven Synchronized Growth of Alpine Trees in the Southeast Tibetan Plateau
Source: PLoS One. 2016 Jun 3;11(6):e0156126. doi: 10.1371/journal.pone.0156126 (PMC4892591; doi:10.1371/journal.pone.0156126)
Supplement: S1 Data — (ZIP) [file pone.0156126.s001.zip › S1_Data/chin024/chin024.txt_out]

                        **********************************
                        **********************************
                        ***                            ***
                        ***      program ARSTAN40c     ***
                        ***                            ***
                        ***       creation date:       ***
                        ***           3/6/06           ***
                        ***                            ***
                        ***       programmed by:       ***
                        ***     Dr. Edward R. Cook     ***
                        ***       Paul J. Krusic       ***
                        ***    tree-ring laboratory    ***
                        ***  lamont-doherty earth obs  ***
                        ***    palisades, n.y. 10964   ***
                        *** drdendro@ldeo.columbia.edu ***
                        ***    pjk@ldeo.columbia.edu   ***
                        ***                            ***
                        **********************************
                        **********************************

 |==============================================================================|

 overall run title:                                                                                 

 file names file processed:       arstan.files                            
 data file processed:             chin024.txt                             
 log file processed:              chin024.txt_log                         

                       opt          plt
 tree-ring data type    1                !tucson ring-width format                         
 missing data in gap   -9            0   !missing values estimated (no plots)              
 data transformation    0            0   !no data transformation (no plots)                
 first detrending     -67      0     1   !1st-spline curve (pct n 50% cutoff)              
 second detrending      0      0     0   !2nd-no detrending performed                      
 robust detrending      1                !non-robust detrending methods used               
 interactive detrend    0                !no interactive detrending                        
 index calculation      1                !tree-ring indices or ratios (rt/gt)              
 ar modeling method     1            0   !non-robust autoregressive modeling               
 pooled ar order        0            0   !minimum aic pooled ar model order fit 
 series ar order        0                !pooled ar order fit to all series                
 mean chronology        2   0    0   0   !robust (biweight) mean chronology                
 stabilize variance     0                !no variance stabilization performed              
 common period years     1629 2007       !first and last years of common period            
 site-tree-core mask       sssttc        !site-tree-core separation mask                   
 running rbar              50   25   0   !running rbar window/overlap (no plots)           
 printout option        2                !summary & series statistics printed              
 core series save       0                !no individual core series saved                  
 summary plot displays  0                !no spaghetti and mean chronology plots           

 stand dynamics stuf    0            0   !no stand dynamics analyses done                  
 running mean window    0                !running mean window width                        
 percent growth change  0                !percent growth change threshold                  
 std error threshold    0                !standard error limit threshold                   

 |======================== raw data statistical analyses =======================|

 |------------------- tree-ring series read in for processing ------------------|

  data header lines:
  BMSMJT 1 Baimang Snow Mountain                               JUTI                    
  BMSMJT 2 China        Tibetan juniper   4260M  2822  9902    __    1628 2007         
  BMSMJT 3 William Wright   Jinbao Li   Keyan Fang   Yang Tao   Edward Cook            

 |------------ series gaps found based on any negative number found ------------|

        series      ident      results of scans for gaps or missing values

                            --- no gaps in data found ---

 |------------------ statistics of raw tree-ring measurements ------------------|

 series   ident   frst   last   year    mean   stdev   skew   kurt   sens   ac(1)
     1   BMA01A   1747   2007    261   0.480   0.204  0.580  3.039  0.200   0.812
     2   BMA01B   1736   2007    272   0.420   0.111  0.679  3.102  0.142   0.779
     3   BMA02A   1809   2007    199   0.469   0.115  0.165  3.294  0.188   0.538
     4   BMA02B   1772   2007    236   0.368   0.119  1.747  7.686  0.176   0.717
     5   BMA03A   1795   2007    213   0.458   0.173  1.966  9.658  0.174   0.819
     6   BMA03B   1769   2007    239   0.483   0.153  0.490  2.690  0.164   0.787
     7   BMA04A   1823   2007    185   0.566   0.206 -0.292  1.883  0.126   0.927
     8   BMA04B   1854   2007    154   0.522   0.123  0.592  2.907  0.135   0.722
     9   BMA05A   1812   2007    196   0.408   0.088  0.180  2.369  0.153   0.607
    10   BMA06A   1695   2007    313   0.474   0.147  0.566  4.155  0.176   0.756
    11   BMA06B   1712   2007    296   0.664   0.192  0.256  3.745  0.133   0.841
    12   BMA07A   1814   2007    194   0.593   0.127  0.068  3.006  0.108   0.816
    13   BMA07B   1798   2007    210   0.581   0.145  0.463  2.630  0.109   0.852
    14   BMA08A   1769   2007    239   0.434   0.106  1.301  4.906  0.120   0.801
    15   BMA08B   1768   2007    240   0.426   0.124  1.184  4.930  0.126   0.803
    16   BMA09A   1690   2007    318   0.607   0.273  1.545  5.894  0.149   0.908
    17   BMA09B   1715   2007    293   0.550   0.170  0.577  3.042  0.124   0.871
    18   BMA10A   1734   1963    230   0.260   0.109  0.114  2.498  0.266   0.793
    19   BMA11A   1794   2007    214   0.529   0.303  0.948  2.861  0.143   0.951

 series   ident   frst   last   year    mean   stdev   skew   kurt   sens   ac(1)
    20   BMA12A   1696   2007    312   0.362   0.200  1.191  4.158  0.200   0.867
    21   BMA12B   1776   2007    232   0.324   0.153  1.508  5.444  0.174   0.868
    22   BMA13A   1676   1850    175   0.614   0.217 -0.574  3.809  0.173   0.850
    23   BMA13B   1747   2007    261   0.476   0.161  0.509  2.656  0.184   0.772
    24   BMA14A   1667   2007    341   0.539   0.233  0.320  3.392  0.165   0.893
    25   BMA14B   1739   2007    269   0.460   0.241  1.083  4.776  0.161   0.927
    26   BMA15A   1708   2007    300   0.378   0.128  0.897  3.931  0.134   0.878
    27   BMA15B   1689   2007    319   0.398   0.105  0.571  2.863  0.143   0.766
    28   BMA16A   1700   2007    308   0.270   0.140  0.376  2.589  0.230   0.881
    29   BMA16B   1700   2007    308   0.262   0.135  0.607  3.603  0.203   0.898
    30   BMA17A   1870   2007    138   0.859   0.256  0.829  3.983  0.145   0.811
    31   BMA17B   1876   2007    132   0.810   0.209  0.993  4.883  0.140   0.733
    32   BMA18A   1726   2007    282   0.671   0.223  0.466  2.379  0.133   0.887
    33   BMA18B   1721   2007    287   0.651   0.244  0.052  2.472  0.127   0.913
    34   BMA19A   1849   2007    159   0.850   0.204 -0.055  3.218  0.104   0.846
    35   BMA20A   1646   2007    362   0.309   0.138  0.930  3.758  0.169   0.858
    36   BMA20B   1642   1955    314   0.463   0.271  0.224  1.799  0.187   0.925
    37   BMA21A   1783   2007    225   0.606   0.170  0.899  3.350  0.120   0.830
    38   BMA21B   1782   2007    226   0.467   0.195  1.034  3.491  0.156   0.896
    39   BMA22A   1800   2007    208   0.969   0.250  0.844  3.214  0.098   0.865

 series   ident   frst   last   year    mean   stdev   skew   kurt   sens   ac(1)
    40   BMA22B   1790   2007    218   1.027   0.266  0.593  2.674  0.106   0.870
    41   BMA23A   1628   1999    372   0.384   0.237  0.456  1.981  0.210   0.926
    42   BMA23B   1682   1981    300   0.397   0.218  0.591  2.603  0.201   0.908

       number of series read in:   42   from   1628  to   2007     380 years

 |---------------- summary of raw tree-ring series statistics ------------------|

                                year    mean   stdev   skew   kurt   sens   ac(1)
 arithmetic mean                 251   0.520   0.181  0.654  3.603  0.157   0.833
 standard deviation               60   0.179   0.057  0.525  1.503  0.037   0.084
 median (50th quantile)          239   0.475   0.171  0.585  3.216  0.151   0.851
 interquartile range              90   0.208   0.095  0.628  1.327  0.049   0.100
 minimum value                   132   0.260   0.088 -0.574  1.799  0.098   0.538
 lower hinge (25th quantile)     210   0.398   0.128  0.320  2.656  0.127   0.793
 upper hinge (75th quantile)     300   0.606   0.223  0.948  3.983  0.176   0.893
 maximum value                   372   1.027   0.303  1.966  9.658  0.266   0.951

 |-------------------- all possible series rbar statistics ---------------------|

   total    mean   standard   standard  skewess   kurtosis   minimum   maximum
   corrs    rbar   deviation    error    coeff      coeff      corr      corr
    857    0.190     0.292      0.010   -0.087      2.415    -0.590     0.941

   minimum correlation: -0.590   series  BMA16A     and  BMA20B      256 years
   maximum correlation:  0.941   series  BMA16A     and  BMA16B      308 years

       percent of all possible correlations used (n>20 years):      99.54
       percent of all possible tree-ring years used in rbar:        54.85

 |======================= raw data common period analyses ======================|

 |----------------------- statistics of the common period ----------------------|

                 *** no series found in common analysis period ***

 |--------------------------- running rbar statistics --------------------------|

    year   1680.  1705.  1730.  1755.  1780.  1805.  1830.  1855.  1880.  1905.
    corr      3.    10.    66.   136.   231.   351.   528.   666.   741.   820.
    rbar  0.286  0.211  0.094  0.081  0.151  0.247  0.135  0.111  0.152  0.225
    sdev  0.148  0.175  0.257  0.355  0.304  0.345  0.318  0.315  0.304  0.256
    serr  0.085  0.055  0.032  0.030  0.020  0.018  0.014  0.012  0.011  0.009
    eps   0.706  0.755  0.642  0.658  0.830  0.917  0.853  0.829  0.879  0.922
    nss     6.0   11.5   17.3   21.9   27.3   33.6   37.3   38.8   40.3   41.0

    year   1930.  1955.  1980.
    corr    820.   741.   666.
    rbar  0.148  0.226  0.270
    sdev  0.346  0.316  0.264
    serr  0.012  0.012  0.010
    eps   0.876  0.922  0.934
    nss    41.0   40.2   38.6

 |======================== raw data chronology statistics ======================|

 |----------------- robust mean raw data chronology statistics -----------------|

  first    last    total    mean    stdrd    skew    kurtosis    mean    serial
   year    year    years   index     dev     coeff     coeff     sens     corr
   1628    2007     380    0.507   0.101    1.012      5.031    0.087    0.818

  mean indices vs their standard deviations       robust mean efficiency results
      correlation    slope    intercept             # improved    # unimproved
       -0.253       -0.182      0.310                    172            208

 |---------------- robust mean efficiency gain and loss results ----------------|

   median      interquartile      minimum       lower       upper       maximum
    gain           range            gain        hinge       hinge         gain
    1.13            0.46            0.05         1.01        1.47         3.68

   median      interquartile      minimum       lower       upper       maximum
    loss           range            loss        hinge       hinge         loss
    0.93            0.10            0.00         0.89        0.99         1.00

 |--------------------- segment length summary statistics ----------------------|

   median      interquartile      minimum       lower       upper       maximum
   length          range           length       hinge       hinge        length
     240.            90.            132.         210.        300.          372.

 |----------- raw data chronology auto and partial autocorrelations ------------|

 lag           t-1    t-2    t-3    t-4    t-5    t-6    t-7    t-8    t-9   t-10
 acf         0.816  0.765  0.706  0.694  0.672  0.652  0.588  0.520  0.456  0.461
 pacf        0.816  0.298  0.079  0.160  0.088  0.048 -0.105 -0.135 -0.104  0.123
 95% c.l.    0.103  0.157  0.192  0.218  0.240  0.259  0.276  0.288  0.298  0.305

 |------------------ raw data chronology autoregressive model ------------------|

 ord    rsq    t-1    t-2    t-3    t-4    t-5    t-6    t-7    t-8    t-9   t-10
  5   0.717  0.507  0.213 -0.025  0.118  0.103

 |================== detrended data curve fits and statistics ==================|

 |------------------------ results of first detrending -------------------------|

 |--------------- growth curve used for detrending tree-ring data --------------|
   option
     -5: variable span smoother         f(i) = variable span smooth
     -4: lowess robust smoother         f(i) = lowess robust smooth
     -3: median smoothing               f(i) = median sharp/smooth
    -2:  regional curve detrending      f(i) = one age-aligned curve
    -1:  first-differences              f(i) = y(i) - y(i-1)
     1:  neg expon curve, no = opt 4    f(i) = a*exp(-b*t(i)) + d    (d>0)
     2:  neg expon curve, no = opt 5    f(i) = a*exp(-b*t(i)) + d    (d>0)
     3:  neg expon curve  (general)     f(i) = a*exp(-b*t(i)) + d   (any d)
     4:  linear regression (any slope)  f(i) = +/-c*t(i) + d
     5:  linear regression (neg slope)  f(i) = -c*t(i) + d   
     6:  horizontal line through mean   f(i) = mean(y(i)) = d
     7:  hugershoff growth function     f(i) = a*t(i+p)**b * exp(-c*t(i+p)) + d
     8:  general exponential (b = 1)    f(i) = a*t(i+p)**b * exp(-c*t(i+p)) + d
    >9:  cubic smoothing spline         fixed 50 pct variance cutoff
   <-9:  cubic smoothing spline         pct n 50 pct variance cutoff

   (a, b, c are coefficients, d is intercept or asymptote, p is pith offset)

 series   ident     option       a           b           c           d         p
     1   BMA01A    -67  174         smoothing spline curve and window width
     2   BMA01B    -67  182         smoothing spline curve and window width
     3   BMA02A    -67  133         smoothing spline curve and window width
     4   BMA02B    -67  158         smoothing spline curve and window width
     5   BMA03A    -67  142         smoothing spline curve and window width
     6   BMA03B    -67  160         smoothing spline curve and window width
     7   BMA04A    -67  123         smoothing spline curve and window width
     8   BMA04B    -67  103         smoothing spline curve and window width
     9   BMA05A    -67  131         smoothing spline curve and window width
    10   BMA06A    -67  209         smoothing spline curve and window width
    11   BMA06B    -67  198         smoothing spline curve and window width
    12   BMA07A    -67  129         smoothing spline curve and window width
    13   BMA07B    -67  140         smoothing spline curve and window width
    14   BMA08A    -67  160         smoothing spline curve and window width
    15   BMA08B    -67  160         smoothing spline curve and window width
    16   BMA09A    -67  213         smoothing spline curve and window width
    17   BMA09B    -67  196         smoothing spline curve and window width
    18   BMA10A    -67  154         smoothing spline curve and window width
    19   BMA11A    -67  143         smoothing spline curve and window width

 series   ident     option       a           b           c           d         p
    20   BMA12A    -67  209         smoothing spline curve and window width
    21   BMA12B    -67  155         smoothing spline curve and window width
    22   BMA13A    -67  117         smoothing spline curve and window width
    23   BMA13B    -67  174         smoothing spline curve and window width
    24   BMA14A    -67  228         smoothing spline curve and window width
    25   BMA14B    -67  180         smoothing spline curve and window width
    26   BMA15A    -67  201         smoothing spline curve and window width
    27   BMA15B    -67  213         smoothing spline curve and window width
    28   BMA16A    -67  206         smoothing spline curve and window width
    29   BMA16B    -67  206         smoothing spline curve and window width
    30   BMA17A    -67   92         smoothing spline curve and window width
    31   BMA17B    -67   88         smoothing spline curve and window width
    32   BMA18A    -67  188         smoothing spline curve and window width
    33   BMA18B    -67  192         smoothing spline curve and window width
    34   BMA19A    -67  106         smoothing spline curve and window width
    35   BMA20A    -67  242         smoothing spline curve and window width
    36   BMA20B    -67  210         smoothing spline curve and window width
    37   BMA21A    -67  150         smoothing spline curve and window width
    38   BMA21B    -67  151         smoothing spline curve and window width
    39   BMA22A    -67  139         smoothing spline curve and window width

 series   ident     option       a           b           c           d         p
    40   BMA22B    -67  146         smoothing spline curve and window width
    41   BMA23A    -67  249         smoothing spline curve and window width
    42   BMA23B    -67  201         smoothing spline curve and window width

 |-------------------- statistics of single tree-ring series -------------------|

 series   ident   frst   last   year    mean   stdev   skew   kurt   sens   ac(1)
     1  BMA01A    1747   2007    261   0.992   0.324  0.068  2.925  0.199   0.709
     2  BMA01B    1736   2007    272   0.996   0.213  0.275  2.826  0.141   0.664
     3  BMA02A    1809   2007    199   0.999   0.231  0.054  3.441  0.187   0.483
     4  BMA02B    1772   2007    236   0.994   0.278  1.584  7.794  0.175   0.646
     5  BMA03A    1795   2007    213   0.997   0.317  1.498  7.423  0.173   0.744
     6  BMA03B    1769   2007    239   0.996   0.254  0.376  3.524  0.164   0.678
     7  BMA04A    1823   2007    185   0.999   0.180  0.463  5.231  0.126   0.565
     8  BMA04B    1854   2007    154   0.999   0.194  0.303  3.313  0.134   0.604
     9  BMA05A    1812   2007    196   0.999   0.185  0.051  2.316  0.152   0.465
    10  BMA06A    1695   2007    313   0.997   0.244  0.512  4.197  0.176   0.555
    11  BMA06B    1712   2007    296   0.995   0.222 -0.547  5.889  0.133   0.720
    12  BMA07A    1814   2007    194   0.999   0.171  0.367  3.329  0.107   0.686
    13  BMA07B    1798   2007    210   0.998   0.171  0.272  3.639  0.108   0.634
    14  BMA08A    1769   2007    239   0.999   0.171  0.372  2.992  0.119   0.605
    15  BMA08B    1768   2007    240   0.996   0.196  0.402  3.201  0.125   0.604
    16  BMA09A    1690   2007    318   0.991   0.262  0.105  3.440  0.149   0.772
    17  BMA09B    1715   2007    293   0.993   0.222  0.200  3.225  0.124   0.756
    18  BMA10A    1734   1963    230   0.981   0.299 -0.319  3.634  0.265   0.512
    19  BMA11A    1794   2007    214   0.996   0.236  0.623  3.283  0.142   0.712

 series   ident   frst   last   year    mean   stdev   skew   kurt   sens   ac(1)
    20  BMA12A    1696   2007    312   0.994   0.313  0.698  3.599  0.199   0.678
    21  BMA12B    1776   2007    232   0.996   0.303  0.426  2.370  0.173   0.707
    22  BMA13A    1676   1850    175   0.986   0.291  0.037  3.959  0.171   0.746
    23  BMA13B    1747   2007    261   0.995   0.274  0.438  3.266  0.183   0.609
    24  BMA14A    1667   2007    341   0.981   0.346  0.190  3.766  0.164   0.831
    25  BMA14B    1739   2007    269   0.983   0.418  0.212  2.738  0.160   0.914
    26  BMA15A    1708   2007    300   0.996   0.249  0.736  4.163  0.134   0.752
    27  BMA15B    1689   2007    319   0.998   0.223  0.424  3.352  0.143   0.661
    28  BMA16A    1700   2007    308   0.994   0.437  1.208  6.072  0.229   0.808
    29  BMA16B    1700   2007    308   1.000   0.412  1.545  7.372  0.202   0.817
    30  BMA17A    1870   2007    138   0.997   0.193  0.016  3.724  0.144   0.548
    31  BMA17B    1876   2007    132   0.998   0.184  0.326  4.222  0.140   0.490
    32  BMA18A    1726   2007    282   0.988   0.179  0.126  2.607  0.133   0.601
    33  BMA18B    1721   2007    287   0.997   0.222  0.648  4.762  0.126   0.705
    34  BMA19A    1849   2007    159   0.996   0.139  0.100  2.392  0.104   0.554
    35  BMA20A    1646   2007    362   0.997   0.303  0.447  3.924  0.168   0.738
    36  BMA20B    1642   1955    314   1.001   0.334  0.827  4.420  0.186   0.738
    37  BMA21A    1783   2007    225   0.994   0.176  0.440  3.410  0.120   0.606
    38  BMA21B    1782   2007    226   0.998   0.195  0.272  2.820  0.155   0.510
    39  BMA22A    1800   2007    208   0.998   0.216  0.941  4.762  0.098   0.806

 series   ident   frst   last   year    mean   stdev   skew   kurt   sens   ac(1)
    40  BMA22B    1790   2007    218   0.998   0.224  0.194  2.208  0.105   0.825
    41  BMA23A    1628   1999    372   1.002   0.265  0.303  3.571  0.210   0.512
    42  BMA23B    1682   1981    300   0.999   0.332  2.182 12.474  0.200   0.660

 |---------------- summary of single tree-ring series statistics ---------------|

                                year    mean   stdev   skew   kurt   sens   ac(1)
 arithmetic mean                 251   0.995   0.252  0.462  4.085  0.156   0.665
 standard deviation               60   0.005   0.072  0.516  1.882  0.037   0.109
 median (50th quantile)          239   0.997   0.233  0.370  3.548  0.151   0.671
 interquartile range              90   0.004   0.108  0.432  1.021  0.050   0.143
 minimum value                   132   0.981   0.139 -0.547  2.208  0.098   0.465
 lower hinge (25th quantile)     210   0.994   0.194  0.190  3.201  0.126   0.601
 upper hinge (75th quantile)     300   0.998   0.303  0.623  4.222  0.176   0.744
 maximum value                   372   1.002   0.437  2.182 12.474  0.265   0.914

 |-------------------- all possible series rbar statistics ---------------------|

   total    mean   standard   standard  skewess   kurtosis   minimum   maximum
   corrs    rbar   deviation    error    coeff      coeff      corr      corr
    857    0.169     0.156      0.005    0.098      4.019    -0.324     0.874

   minimum correlation: -0.324   series  BMA13B     and  BMA19A      159 years
   maximum correlation:  0.874   series  BMA16A     and  BMA16B      308 years

       percent of all possible correlations used (n>20 years):      99.54
       percent of all possible tree-ring years used in rbar:        54.85

 |==================== detrended data common period analyses ===================|

 |----------------------- statistics of the common period ----------------------|

                 *** no series found in common analysis period ***

 |--------------------------- running rbar statistics --------------------------|

    year   1680.  1705.  1730.  1755.  1780.  1805.  1830.  1855.  1880.  1905.
    corr      3.    10.    66.   136.   231.   351.   528.   666.   741.   820.
    rbar  0.327  0.202  0.104  0.111  0.163  0.202  0.146  0.116  0.186  0.164
    sdev  0.061  0.223  0.267  0.277  0.257  0.312  0.306  0.296  0.271  0.253
    serr  0.035  0.071  0.033  0.024  0.017  0.017  0.013  0.011  0.010  0.009
    eps   0.744  0.744  0.668  0.731  0.842  0.895  0.864  0.836  0.902  0.890
    nss     6.0   11.5   17.3   21.9   27.3   33.6   37.3   38.8   40.3   41.0

    year   1930.  1955.  1980.
    corr    820.   741.   666.
    rbar  0.168  0.229  0.270
    sdev  0.299  0.289  0.246
    serr  0.010  0.011  0.010
    eps   0.892  0.923  0.935
    nss    41.0   40.2   38.6

 |======================== standard chronology statistics ======================|

 |----------------- robust mean standard chronology statistics -----------------|

  first    last    total    mean    stdrd    skew    kurtosis    mean    serial
   year    year    years   index     dev     coeff     coeff     sens     corr
   1628    2007     380    0.980   0.122   -0.240      4.208    0.086    0.618

  mean indices vs their standard deviations       robust mean efficiency results
      correlation    slope    intercept             # improved    # unimproved
        0.285        0.183      0.031                    181            199

 |---------------- robust mean efficiency gain and loss results ----------------|

   median      interquartile      minimum       lower       upper       maximum
    gain           range            gain        hinge       hinge         gain
    1.17            0.35            0.28         1.05        1.40         4.76

   median      interquartile      minimum       lower       upper       maximum
    loss           range            loss        hinge       hinge         loss
    0.94            0.09            0.00         0.90        0.99         1.00

 |----------- standard chronology auto and partial autocorrelations ------------|

 lag           t-1    t-2    t-3    t-4    t-5    t-6    t-7    t-8    t-9   t-10
 acf         0.617  0.538  0.422  0.385  0.325  0.273  0.188  0.110  0.057  0.054
 pacf        0.617  0.254  0.030  0.080  0.021 -0.008 -0.072 -0.082 -0.039  0.040
 95% c.l.    0.103  0.136  0.157  0.168  0.177  0.184  0.188  0.190  0.190  0.191

 |------------------ standard chronology autoregressive model ------------------|

 ord    rsq    t-1    t-2    t-3    t-4    t-5    t-6    t-7    t-8    t-9   t-10
  2   0.430  0.457  0.264

 |======================= pooled autoregression analysis =======================|

 pooled autocorrelations:

 lag     t= -1  t= -2  t= -3  t= -4  t= -5  t= -6  t= -7  t= -8  t= -9  t=-10
         0.647  0.620  0.525  0.463  0.374  0.296  0.187  0.147  0.097  0.043

 yule-walker estimates of autoregression:

 order   t= -1  t= -2  t= -3  t= -4  t= -5  t= -6  t= -7  t= -8  t= -9  t=-10
    1    0.647
    2    0.423  0.346
    3    0.397  0.315  0.075
    4    0.396  0.308  0.067  0.021
    5    0.397  0.312  0.082  0.040 -0.050
    6    0.393  0.314  0.088  0.061 -0.024 -0.065
    7    0.385  0.311  0.095  0.072  0.014 -0.017 -0.123
    8    0.384  0.311  0.095  0.072  0.015 -0.015 -0.121 -0.007
    9    0.385  0.313  0.096  0.072  0.014 -0.016 -0.125 -0.012  0.015
   10    0.385  0.312  0.092  0.071  0.014 -0.014 -0.122 -0.003  0.025 -0.028

 last term in each row above equals the partial autocorrelation coefficient

 akaike information criterion:

      ar( 0)      ar( 1)      ar( 2)      ar( 3)      ar( 4)      ar( 5)  
     3212.76     3008.28     2961.68     2961.53     2963.37     2964.41

      ar( 6)      ar( 7)      ar( 8)      ar( 9)      ar(10)  
     2964.79     2960.99     2962.98     2964.90     2966.59

 selected autoregression order:   3

 ar order selection criterion: ipp=0  first-minimum aic selection

 the aic trace should be checked to see if ar order selection criterion <ipp>
 is adequate. e.g. if ar-orders of the first-minimum and the full-minimum aic
 are close, an arstan run with full-minimum aic order selection might be tried

 autoregression coefficients:

  t= -1   t= -2   t= -3   t= -4   t= -5   t= -6   t= -7   t= -8   t= -9   t=-10   
  0.397   0.315   0.075

 r-squared due to pooled autoregression:   49.18 pct
 variance inflation from autoregression:  196.78 pct

 impulse response function weights for this ar ( 3) process out to order 50:

  1.0000   0.397   0.472   0.388   0.332   0.290   0.249   0.215   0.185   0.160
  0.1380   0.119   0.103   0.089   0.076   0.066   0.057   0.049   0.042   0.037
  0.0315   0.027   0.023   0.020   0.017   0.015   0.013   0.011   0.010   0.008
  0.0072   0.006   0.005   0.005   0.004   0.003   0.003   0.003   0.002   0.002
  0.0016   0.001   0.001   0.001   0.001   0.001   0.001   0.001   0.001   0.000

 |================== individual series autoregression analyses =================|

 |---------------- individual series autoregressive coefficients ---------------|

     series    ident    order     rsq     t-1     t-2     t-3   .....    t-ip
         1   BMA01A       3     0.575   0.449   0.341   0.032
         2   BMA01B       3     0.503   0.454   0.253   0.075
         3   BMA02A       3     0.266   0.563  -0.182   0.099
         4   BMA02B       3     0.437   0.552   0.166  -0.020
         5   BMA03A       3     0.590   0.580   0.320  -0.110
         6   BMA03B       3     0.531   0.448   0.325   0.017
         7   BMA04A       3     0.337   0.510   0.111  -0.014
         8   BMA04B       3     0.372   0.611  -0.015   0.012
         9   BMA05A       3     0.309   0.278   0.273   0.133
        10   BMA06A       3     0.340   0.557  -0.086   0.175
        11   BMA06B       3     0.547   0.617   0.156   0.000
        12   BMA07A       3     0.482   0.655   0.022   0.039
        13   BMA07B       3     0.448   0.570   0.107   0.039
        14   BMA08A       3     0.426   0.408   0.189   0.157
        15   BMA08B       3     0.413   0.454   0.165   0.111
        16   BMA09A       3     0.620   0.611   0.181   0.032
        17   BMA09B       3     0.601   0.570   0.139   0.121
        18   BMA10A       3     0.294   0.535  -0.095   0.109
        19   BMA11A       3     0.521   0.602   0.110   0.056

     series    ident    order     rsq     t-1     t-2     t-3   .....    t-ip
        20   BMA12A       3     0.517   0.471   0.255   0.063
        21   BMA12B       3     0.557   0.454   0.284   0.081
        22   BMA13A       3     0.584   0.631   0.082   0.095
        23   BMA13B       3     0.395   0.488   0.196   0.003
        24   BMA14A       3     0.710   0.634   0.229   0.010
        25   BMA14B       3     0.853   0.761   0.131   0.046
        26   BMA15A       3     0.603   0.641   0.071   0.111
        27   BMA15B       3     0.515   0.457   0.147   0.204
        28   BMA16A       3     0.668   0.740  -0.041   0.152
        29   BMA16B       3     0.679   0.730   0.083   0.033
        30   BMA17A       3     0.308   0.525   0.077  -0.057
        31   BMA17B       3     0.245   0.471   0.058  -0.029
        32   BMA18A       3     0.436   0.391   0.322   0.031
        33   BMA18B       3     0.519   0.662  -0.042   0.147
        34   BMA19A       3     0.362   0.422   0.258  -0.014
        35   BMA20A       3     0.596   0.568   0.166   0.094
        36   BMA20B       3     0.568   0.583   0.152   0.070
        37   BMA21A       3     0.409   0.458   0.225   0.027
        38   BMA21B       3     0.330   0.333   0.256   0.099
        39   BMA22A       3     0.669   0.689   0.121   0.028

     series    ident    order     rsq     t-1     t-2     t-3   .....    t-ip
        40   BMA22B       3     0.688   0.779  -0.052   0.128
        41   BMA23A       3     0.296   0.403   0.138   0.099
        42   BMA23B       3     0.488   0.599   0.094   0.045

 |------------- summary statistics for autoregressive coefficients -------------|

                        order     rsq     t-1     t-2     t-3   .....    t-ip
   arithmetic mean        3     0.491   0.546   0.136   0.060
   standard deviation     0     0.140   0.115   0.124   0.066
   median                 3     0.509   0.560   0.143   0.051
   interquartile range    0     0.218   0.163   0.152   0.092
   minimum value          3     0.245   0.278  -0.182  -0.110
   lower hinge            3     0.372   0.454   0.077   0.017
   upper hinge            3     0.590   0.617   0.229   0.109
   maximum value          3     0.853   0.779   0.341   0.204

 |------------------- statistics of prewhitened tree-ring data -----------------|

 series   ident   frst   last   year    mean   stdev   skew   kurt   sens   ac(1)
     1  BMA01A    1747   2007    261   1.000   0.211 -0.234  4.736  0.228   0.008
     2  BMA01B    1736   2007    272   1.000   0.151  0.206  3.295  0.171   0.002
     3  BMA02A    1809   2007    199   1.000   0.199 -0.075  3.428  0.220  -0.012
     4  BMA02B    1772   2007    236   1.000   0.208  1.134  7.684  0.225   0.001
     5  BMA03A    1795   2007    213   1.000   0.203  1.242  9.302  0.220   0.004
     6  BMA03B    1769   2007    239   1.000   0.175  0.413  3.571  0.191   0.001
     7  BMA04A    1823   2007    185   1.000   0.148 -0.122  5.193  0.157   0.003
     8  BMA04B    1854   2007    154   1.000   0.154  0.164  3.305  0.170   0.002
     9  BMA05A    1812   2007    196   1.000   0.153 -0.272  2.577  0.173   0.003
    10  BMA06A    1695   2007    313   1.000   0.198  0.152  5.480  0.220   0.005
    11  BMA06B    1712   2007    296   1.000   0.149  0.151  4.033  0.159   0.012
    12  BMA07A    1814   2007    194   1.000   0.123  0.197  3.358  0.141  -0.002
    13  BMA07B    1798   2007    210   1.000   0.127 -0.064  4.349  0.137   0.025
    14  BMA08A    1769   2007    239   1.000   0.129  0.224  3.417  0.143  -0.004
    15  BMA08B    1768   2007    240   1.000   0.150  0.798  5.275  0.151   0.005
    16  BMA09A    1690   2007    318   1.000   0.163  0.192  3.652  0.181   0.004
    17  BMA09B    1715   2007    293   1.000   0.141  0.104  3.859  0.159   0.011
    18  BMA10A    1734   1963    230   1.000   0.255 -0.186  4.163  0.292  -0.019
    19  BMA11A    1794   2007    214   1.000   0.164  0.363  3.291  0.179  -0.004

 series   ident   frst   last   year    mean   stdev   skew   kurt   sens   ac(1)
    20  BMA12A    1696   2007    312   1.000   0.218  0.566  3.919  0.236   0.002
    21  BMA12B    1776   2007    232   1.000   0.201  0.442  3.896  0.211   0.005
    22  BMA13A    1676   1850    175   1.000   0.188  0.065  4.359  0.205  -0.001
    23  BMA13B    1747   2007    261   1.000   0.213  0.712  4.740  0.222   0.000
    24  BMA14A    1667   2007    341   1.000   0.187  0.415  5.547  0.193  -0.001
    25  BMA14B    1739   2007    269   1.000   0.160  0.345  4.833  0.174   0.006
    26  BMA15A    1708   2007    300   1.000   0.157  0.470  5.318  0.169   0.015
    27  BMA15B    1689   2007    319   1.000   0.155  0.367  3.886  0.174   0.010
    28  BMA16A    1700   2007    308   1.000   0.251  1.656 12.364  0.265  -0.006
    29  BMA16B    1700   2007    308   1.000   0.233  1.285  9.395  0.250   0.005
    30  BMA17A    1870   2007    138   1.000   0.161 -0.912  5.607  0.182  -0.004
    31  BMA17B    1876   2007    132   1.000   0.160 -0.232  5.473  0.171  -0.002
    32  BMA18A    1726   2007    282   1.000   0.135  0.075  2.883  0.150   0.002
    33  BMA18B    1721   2007    287   1.000   0.154  0.698  6.755  0.169  -0.020
    34  BMA19A    1849   2007    159   1.000   0.111  0.162  2.967  0.122  -0.001
    35  BMA20A    1646   2007    362   1.000   0.190 -0.567  5.574  0.211  -0.006
    36  BMA20B    1642   1955    314   1.000   0.220  0.478  4.667  0.233  -0.009
    37  BMA21A    1783   2007    225   1.000   0.136 -0.214  3.363  0.148  -0.001
    38  BMA21B    1782   2007    226   1.000   0.160  0.297  3.124  0.180  -0.001
    39  BMA22A    1800   2007    208   1.000   0.126  0.593  6.468  0.131   0.004

 series   ident   frst   last   year    mean   stdev   skew   kurt   sens   ac(1)
    40  BMA22B    1790   2007    218   1.000   0.125  0.257  3.725  0.132   0.001
    41  BMA23A    1628   1999    372   1.000   0.223  0.404  3.834  0.246  -0.002
    42  BMA23B    1682   1981    300   1.000   0.239  1.257  8.442  0.249   0.034

 |------------- summary of prewhitened tree-ring series statistics -------------|

                                year    mean   stdev   skew   kurt   sens   ac(1)
 arithmetic mean                 251   1.000   0.174  0.310  4.884  0.189   0.002
 standard deviation               60   0.000   0.038  0.506  2.030  0.041   0.009
 median (50th quantile)          239   1.000   0.160  0.240  4.256  0.180   0.001
 interquartile range              90   0.000   0.054  0.412  2.052  0.062   0.007
 minimum value                   132   1.000   0.111 -0.912  2.577  0.122  -0.020
 lower hinge (25th quantile)     210   1.000   0.149  0.065  3.428  0.159  -0.002
 upper hinge (75th quantile)     300   1.000   0.203  0.478  5.480  0.220   0.005
 maximum value                   372   1.000   0.255  1.656 12.364  0.292   0.034

 |-------------------- all possible series rbar statistics ---------------------|

   total    mean   standard   standard  skewess   kurtosis   minimum   maximum
   corrs    rbar   deviation    error    coeff      coeff      corr      corr
    857    0.185     0.097      0.003    1.004      7.867    -0.202     0.855

   minimum correlation: -0.202   series  BMA13B     and  BMA19A      159 years
   maximum correlation:  0.855   series  BMA17A     and  BMA17B      132 years

       percent of all possible correlations used (n>20 years):      99.54
       percent of all possible tree-ring years used in rbar:        54.85

 |=================== prewhitened data common period analyses ==================|

 |----------------------- statistics of the common period ----------------------|

                 *** no series found in common analysis period ***

 |--------------------------- running rbar statistics --------------------------|

    year   1680.  1705.  1730.  1755.  1780.  1805.  1830.  1855.  1880.  1905.
    corr      3.    10.    66.   136.   231.   351.   528.   666.   741.   820.
    rbar  0.360  0.289  0.197  0.200  0.237  0.248  0.190  0.161  0.212  0.209
    sdev  0.164  0.107  0.152  0.154  0.142  0.156  0.168  0.167  0.160  0.154
    serr  0.095  0.034  0.019  0.013  0.009  0.008  0.007  0.006  0.006  0.005
    eps   0.772  0.824  0.809  0.846  0.894  0.917  0.897  0.882  0.916  0.916
    nss     6.0   11.5   17.3   21.9   27.3   33.6   37.3   38.8   40.3   41.0

    year   1930.  1955.  1980.
    corr    820.   741.   666.
    rbar  0.183  0.213  0.186
    sdev  0.153  0.157  0.160
    serr  0.005  0.006  0.006
    eps   0.902  0.916  0.898
    nss    41.0   40.2   38.6

 |======================== residual chronology statistics ======================|

 |----------------- robust mean residual chronology statistics -----------------|

  first    last    total    mean    stdrd    skew    kurtosis    mean    serial
   year    year    years   index     dev     coeff     coeff     sens     corr
   1628    2007     380    0.995   0.088    0.110      3.635    0.104   -0.129

  mean indices vs their standard deviations       robust mean efficiency results
      correlation    slope    intercept             # improved    # unimproved
        0.136        0.078      0.060                    187            193

 |---------------- robust mean efficiency gain and loss results ----------------|

   median      interquartile      minimum       lower       upper       maximum
    gain           range            gain        hinge       hinge         gain
    1.17            0.39            0.67         1.06        1.44         5.94

   median      interquartile      minimum       lower       upper       maximum
    loss           range            loss        hinge       hinge         loss
    0.93            0.10            0.00         0.89        0.99         1.00

 |----------- residual chronology auto and partial autocorrelations ------------|

 lag           t-1    t-2    t-3    t-4    t-5    t-6    t-7    t-8    t-9   t-10
 acf        -0.129  0.066 -0.063  0.053  0.036  0.066  0.016 -0.063 -0.076  0.037
 pacf       -0.129  0.050 -0.049  0.037  0.054  0.071  0.033 -0.063 -0.095  0.017
 95% c.l.    0.103  0.104  0.105  0.105  0.105  0.106  0.106  0.106  0.106  0.107

 |------------------ residual chronology autoregressive model ------------------|

 ord    rsq    t-1    t-2    t-3    t-4    t-5    t-6    t-7    t-8    t-9   t-10
  1   0.019 -0.129

 |---------- rewhitened chronology auto and partial autocorrelations -----------|

 lag           t-1    t-2    t-3    t-4    t-5    t-6    t-7    t-8    t-9   t-10
 acf         0.002  0.001  0.005  0.041  0.053  0.068  0.023 -0.077 -0.074  0.024
 pacf        0.002  0.001  0.005  0.041  0.053  0.068  0.023 -0.080 -0.081  0.015
 95% c.l.    0.103  0.103  0.103  0.103  0.103  0.103  0.104  0.104  0.104  0.105

 |----------------- rewhitened chronology autoregressive model -----------------|

 ord    rsq    t-1    t-2    t-3    t-4    t-5    t-6    t-7    t-8    t-9   t-10
  3   0.002  0.002  0.001  0.005

 |========================= arstan chronology statistics =======================|

 |----------------- robust mean arstan chronology statistics -------------------|


  first    last    total    mean    stdrd    skew    kurtosis    mean    serial
   year    year    years   index     dev     coeff     coeff     sens     corr
   1628    2007      380   0.991   0.122   -0.004      3.333    0.081    0.648

 |------------ arstan chronology auto and partial autocorrelations -------------|

 lag           t-1    t-2    t-3    t-4    t-5    t-6    t-7    t-8    t-9   t-10
 acf         0.646  0.615  0.515  0.450  0.376  0.300  0.213  0.113  0.056  0.036
 pacf        0.646  0.340  0.064  0.014 -0.018 -0.050 -0.085 -0.119 -0.041  0.053
 95% c.l.    0.103  0.139  0.165  0.181  0.193  0.200  0.205  0.207  0.208  0.208

 |------------------- arstan chronology autoregressive model -------------------|

 ord    rsq    t-1    t-2    t-3    t-4    t-5    t-6    t-7    t-8    t-9   t-10
  3   0.496  0.395  0.317  0.078

 |================ as jim morrison would say, "this is the end" ================|
