# Supplementary material for: Climate-Driven Synchronized Growth of Alpine Trees in the Southeast Tibetan Plateau
Source: PLoS One. 2016 Jun 3;11(6):e0156126. doi: 10.1371/journal.pone.0156126 (PMC4892591; doi:10.1371/journal.pone.0156126)
Supplement: S1 Data — (ZIP) [file pone.0156126.s001.zip › S1_Data/chin024/chin024.txt_raw_rbar]

year	corrs	rbar	sdev	serr	eps	cores
1680.	3.	0.2856	0.1478	0.0853	0.7057	6.00
1705.	10.	0.2113	0.1751	0.0554	0.7553	11.52
1730.	66.	0.0940	0.2570	0.0316	0.6422	17.30
1755.	136.	0.0807	0.3554	0.0305	0.6575	21.86
1780.	231.	0.1515	0.3041	0.0200	0.8296	27.28
1805.	351.	0.2472	0.3452	0.0184	0.9169	33.60
1830.	528.	0.1345	0.3176	0.0138	0.8529	37.30
1855.	666.	0.1110	0.3146	0.0122	0.8290	38.84
1880.	741.	0.1523	0.3042	0.0112	0.8786	40.28
1905.	820.	0.2246	0.2556	0.0089	0.9223	41.00
1930.	820.	0.1475	0.3460	0.0121	0.8765	41.00
1955.	741.	0.2261	0.3155	0.0116	0.9215	40.20
1980.	666.	0.2695	0.2641	0.0102	0.9345	38.64
