# Supplementary material for: Climate-Driven Synchronized Growth of Alpine Trees in the Southeast Tibetan Plateau
Source: PLoS One. 2016 Jun 3;11(6):e0156126. doi: 10.1371/journal.pone.0156126 (PMC4892591; doi:10.1371/journal.pone.0156126)
Supplement: S1 Data — (ZIP) [file pone.0156126.s001.zip › S1_Data/chin024/chin024.txt_res_rbar]

year	corrs	rbar	sdev	serr	eps	cores
1680.	3.	0.3602	0.1643	0.0948	0.7716	6.00
1705.	10.	0.2885	0.1074	0.0340	0.8237	11.52
1730.	66.	0.1971	0.1519	0.0187	0.8094	17.30
1755.	136.	0.2004	0.1543	0.0132	0.8457	21.86
1780.	231.	0.2368	0.1423	0.0094	0.8943	27.28
1805.	351.	0.2484	0.1561	0.0083	0.9174	33.60
1830.	528.	0.1899	0.1676	0.0073	0.8974	37.30
1855.	666.	0.1615	0.1667	0.0065	0.8821	38.84
1880.	741.	0.2122	0.1599	0.0059	0.9156	40.28
1905.	820.	0.2091	0.1539	0.0054	0.9155	41.00
1930.	820.	0.1829	0.1526	0.0053	0.9017	41.00
1955.	741.	0.2129	0.1567	0.0058	0.9158	40.20
1980.	666.	0.1859	0.1604	0.0062	0.8982	38.64
