# Supplementary material for: Climate-Driven Synchronized Growth of Alpine Trees in the Southeast Tibetan Plateau
Source: PLoS One. 2016 Jun 3;11(6):e0156126. doi: 10.1371/journal.pone.0156126 (PMC4892591; doi:10.1371/journal.pone.0156126)
Supplement: S1 Data — (ZIP) [file pone.0156126.s001.zip › S1_Data/chin024/chin024.txt_tabs]

year	num	seg	age	raw	std	res	ars
1628	1.	372.000	1.000	0.692	0.894	0.934	0.898
1629	1.	372.000	2.000	0.678	0.878	0.927	0.871
1630	1.	372.000	3.000	0.697	0.904	0.971	0.887
1631	1.	372.000	4.000	0.692	0.900	0.963	0.873
1632	1.	372.000	5.000	0.710	0.925	0.985	0.894
1633	1.	372.000	6.000	0.602	0.786	0.839	0.753
1634	1.	372.000	7.000	0.651	0.852	0.939	0.801
1635	1.	372.000	8.000	0.908	1.191	1.290	1.129
1636	1.	372.000	9.000	0.838	1.102	1.095	1.069
1637	1.	372.000	10.000	0.712	0.938	0.879	0.936
1638	1.	372.000	11.000	0.734	0.969	0.959	0.969
1639	1.	372.000	12.000	0.589	0.780	0.795	0.771
1640	1.	372.000	13.000	0.663	0.880	0.950	0.849
1641	1.	372.000	14.000	0.923	1.227	1.315	1.184
1642	2.	343.000	8.000	0.888	1.263	1.172	1.184
1643	2.	343.000	9.000	0.760	1.089	0.919	1.042
1644	2.	343.000	10.000	0.636	0.906	0.787	0.879
1645	2.	343.000	11.000	0.734	1.050	1.040	1.024
1646	3.	349.333	8.333	0.841	1.270	1.162	1.141
1647	3.	349.333	9.333	0.763	1.152	0.975	1.033
1648	3.	349.333	10.333	0.765	1.154	1.006	1.069
1649	3.	349.333	11.333	0.789	1.190	1.070	1.122
1650	3.	349.333	12.333	0.741	1.119	0.979	1.055
1651	3.	349.333	13.333	0.616	0.969	0.903	0.973
1652	3.	349.333	14.333	0.709	1.235	1.208	1.228
1653	3.	349.333	15.333	0.730	1.101	1.137	1.227
1654	3.	349.333	16.333	0.808	1.218	1.173	1.337
1655	3.	349.333	17.333	0.703	0.966	0.901	1.127
1656	3.	349.333	18.333	0.722	1.088	1.149	1.326
1657	3.	349.333	19.333	0.497	0.923	0.984	1.183
1658	3.	349.333	20.333	0.716	0.991	0.999	1.188
1659	3.	349.333	21.333	0.718	1.131	1.108	1.269
1660	3.	349.333	22.333	0.763	1.138	1.006	1.189
1661	3.	349.333	23.333	0.579	0.946	0.901	1.078
1662	3.	349.333	24.333	0.517	0.778	0.779	0.893
1663	3.	349.333	25.333	0.471	0.722	0.826	0.826
1664	3.	349.333	26.333	0.382	0.574	0.775	0.681
1665	3.	349.333	27.333	0.304	0.457	0.739	0.553
1666	3.	349.333	28.333	0.480	0.721	1.098	0.811
1667	4.	347.250	22.250	0.308	0.643	0.901	0.665
1668	4.	347.250	23.250	0.336	0.746	0.950	0.727
1669	4.	347.250	24.250	0.269	0.552	0.882	0.658
1670	4.	347.250	25.250	0.381	0.697	1.054	0.811
1671	4.	347.250	26.250	0.463	0.826	1.040	0.841
1672	4.	347.250	27.250	0.506	0.902	1.009	0.864
1673	4.	347.250	28.250	0.539	0.934	0.923	0.809
1674	4.	347.250	29.250	0.508	0.902	0.937	0.810
1675	4.	347.250	30.250	0.534	0.954	1.052	0.910
1676	5.	312.800	25.200	0.656	0.931	1.001	0.895
1677	5.	312.800	26.200	0.642	0.859	0.940	0.860
1678	5.	312.800	27.200	0.593	0.825	0.975	0.883
1679	5.	312.800	28.200	0.565	0.860	0.910	0.815
1680	5.	312.800	29.200	0.616	0.889	1.068	0.951
1681	5.	312.800	30.200	0.522	0.777	0.940	0.857
1682	6.	310.667	26.167	0.541	0.864	0.958	0.875
1683	6.	310.667	27.167	0.597	0.985	1.108	1.013
1684	6.	310.667	28.167	0.625	0.978	1.021	0.980
1685	6.	310.667	29.167	0.633	1.077	1.091	1.081
1686	6.	310.667	30.167	0.495	0.820	0.819	0.850
1687	6.	310.667	31.167	0.621	1.048	1.109	1.078
1688	6.	310.667	32.167	0.588	0.992	1.001	0.994
1689	7.	311.857	28.571	0.574	1.017	0.989	1.003
1690	8.	312.625	26.000	0.628	1.005	1.013	1.022
1691	8.	312.625	27.000	0.508	0.839	0.834	0.847
1692	8.	312.625	28.000	0.540	0.861	0.901	0.851
1693	8.	312.625	29.000	0.687	1.077	1.216	1.114
1694	8.	312.625	30.000	0.599	0.923	0.965	0.956
1695	9.	312.667	27.667	0.612	0.986	1.014	1.025
1696	10.	312.600	25.900	0.523	0.943	0.978	0.987
1697	10.	312.600	26.900	0.608	1.030	1.071	1.074
1698	10.	312.600	27.900	0.406	0.685	0.704	0.735
1699	10.	312.600	28.900	0.527	0.904	1.067	0.988
1700	12.	311.833	25.083	0.503	0.998	1.077	0.999
1701	12.	311.833	26.083	0.573	1.117	1.116	1.095
1702	12.	311.833	27.083	0.611	1.222	1.158	1.198
1703	12.	311.833	28.083	0.481	1.056	0.873	0.986
1704	12.	311.833	29.083	0.598	1.247	1.137	1.204
1705	12.	311.833	30.083	0.536	1.186	1.015	1.110
1706	12.	311.833	31.083	0.614	1.275	1.134	1.245
1707	12.	311.833	32.083	0.517	1.028	0.868	1.019
1708	13.	310.923	30.615	0.474	0.953	0.926	1.023
1709	13.	310.923	31.615	0.475	1.004	1.017	1.054
1710	13.	310.923	32.615	0.460	0.966	0.922	0.956
1711	13.	310.923	33.615	0.463	0.925	0.904	0.909
1712	14.	309.857	32.214	0.514	1.086	1.068	1.026
1713	14.	309.857	33.214	0.448	0.915	0.915	0.897
1714	14.	309.857	34.214	0.486	0.961	0.984	0.948
1715	15.	308.733	32.933	0.491	0.936	1.013	0.966
1716	15.	308.733	33.933	0.487	0.916	0.977	0.943
1717	15.	308.733	34.933	0.518	0.992	1.019	0.985
1718	15.	308.733	35.933	0.480	0.873	0.917	0.895
1719	15.	308.733	36.933	0.546	1.022	1.081	1.034
1720	15.	308.733	37.933	0.528	0.983	1.007	0.990
1721	16.	307.375	36.563	0.540	1.008	1.040	1.042
1722	16.	307.375	37.563	0.591	1.036	1.086	1.106
1723	16.	307.375	38.563	0.589	1.036	1.049	1.107
1724	16.	307.375	39.562	0.592	1.062	1.038	1.121
1725	16.	307.375	40.563	0.559	0.998	0.967	1.060
1726	17.	305.882	39.176	0.555	0.935	0.951	1.025
1727	17.	305.882	40.176	0.522	0.889	0.940	0.982
1728	17.	305.882	41.176	0.616	1.048	1.122	1.131
1729	17.	305.882	42.176	0.530	0.903	0.909	0.961
1730	17.	305.882	43.176	0.529	0.910	0.940	0.968
1731	17.	305.882	44.176	0.555	0.976	1.014	1.003
1732	17.	305.882	45.176	0.449	0.816	0.829	0.821
1733	17.	305.882	46.176	0.540	0.926	1.030	0.961
1734	18.	301.667	44.611	0.627	1.061	1.149	1.081
1735	18.	301.667	45.611	0.575	1.023	0.982	0.993
1736	19.	300.105	44.211	0.594	1.127	1.083	1.107
1737	19.	300.105	45.211	0.530	0.971	0.919	0.969
1738	19.	300.105	46.211	0.539	1.011	0.967	0.991
1739	20.	298.550	44.900	0.527	0.983	0.990	0.988
1740	20.	298.550	45.900	0.565	1.063	1.056	1.050
1741	20.	298.550	46.900	0.491	0.924	0.884	0.903
1742	20.	298.550	47.900	0.461	0.865	0.889	0.869
1743	20.	298.550	48.900	0.488	0.881	0.999	0.924
1744	20.	298.550	49.900	0.596	1.125	1.159	1.085
1745	20.	298.550	50.900	0.534	0.966	0.969	0.973
1746	20.	298.550	51.900	0.574	1.053	1.060	1.074
1747	22.	295.136	48.182	0.525	0.983	0.969	1.000
1748	22.	295.136	49.182	0.508	0.961	0.958	0.983
1749	22.	295.136	50.182	0.507	0.922	0.985	0.987
1750	22.	295.136	51.182	0.548	1.036	1.081	1.074
1751	22.	295.136	52.182	0.560	1.080	1.080	1.108
1752	22.	295.136	53.182	0.492	0.936	0.891	0.960
1753	22.	295.136	54.182	0.521	1.037	1.032	1.060
1754	22.	295.136	55.182	0.526	1.058	1.043	1.066
1755	22.	295.136	56.182	0.481	0.998	0.941	0.986
1756	22.	295.136	57.182	0.489	0.940	0.927	0.950
1757	22.	295.136	58.182	0.535	1.038	1.069	1.054
1758	22.	295.136	59.182	0.554	1.075	1.073	1.081
1759	22.	295.136	60.182	0.573	1.122	1.081	1.130
1760	22.	295.136	61.182	0.569	1.135	1.068	1.154
1761	22.	295.136	62.182	0.649	1.226	1.131	1.243
1762	22.	295.136	63.182	0.519	1.004	0.889	1.047
1763	22.	295.136	64.182	0.580	1.125	1.070	1.180
1764	22.	295.136	65.182	0.507	0.975	0.889	0.997
1765	22.	295.136	66.182	0.519	1.038	1.027	1.090
1766	22.	295.136	67.182	0.441	0.836	0.832	0.884
1767	22.	295.136	68.182	0.524	1.000	1.088	1.073
1768	23.	292.739	66.217	0.499	0.972	1.016	1.019
1769	25.	288.440	61.920	0.536	1.004	1.002	1.027
1770	25.	288.440	62.920	0.487	0.953	0.956	0.982
1771	25.	288.440	63.920	0.515	0.959	1.001	1.007
1772	26.	286.423	62.462	0.503	0.956	0.978	0.981
1773	26.	286.423	63.462	0.502	0.956	0.973	0.970
1774	26.	286.423	64.462	0.466	0.904	0.947	0.934
1775	26.	286.423	65.462	0.466	0.962	1.016	0.983
1776	27.	284.407	64.037	0.445	0.941	0.979	0.953
1777	27.	284.407	65.037	0.457	0.893	0.919	0.894
1778	27.	284.407	66.037	0.510	1.000	1.060	1.006
1779	27.	284.407	67.037	0.469	0.922	0.956	0.925
1780	27.	284.407	68.037	0.536	1.062	1.090	1.058
1781	27.	284.407	69.037	0.507	1.003	1.021	1.024
1782	28.	282.321	67.571	0.520	0.994	0.987	1.013
1783	29.	280.345	66.241	0.552	1.031	1.031	1.052
1784	29.	280.345	67.241	0.529	1.044	1.023	1.053
1785	29.	280.345	68.241	0.464	0.864	0.842	0.884
1786	29.	280.345	69.241	0.536	1.029	1.056	1.035
1787	29.	280.345	70.241	0.556	1.056	1.102	1.088
1788	29.	280.345	71.241	0.684	1.260	1.243	1.284
1789	29.	280.345	72.241	0.586	1.113	0.975	1.122
1790	30.	278.267	70.833	0.628	1.156	1.042	1.190
1791	30.	278.267	71.833	0.588	1.108	0.998	1.137
1792	30.	278.267	72.833	0.496	0.896	0.822	0.949
1793	30.	278.267	73.833	0.626	1.138	1.125	1.166
1794	31.	276.194	72.452	0.576	0.999	0.983	1.047
1795	32.	274.219	71.188	0.527	0.939	0.875	0.946
1796	32.	274.219	72.188	0.575	0.990	1.030	1.039
1797	32.	274.219	73.187	0.514	0.899	0.918	0.924
1798	33.	272.273	71.970	0.602	1.066	1.105	1.087
1799	33.	272.273	72.970	0.583	1.065	1.042	1.059
1800	34.	270.382	71.824	0.602	1.125	1.043	1.092
1801	34.	270.382	72.824	0.543	1.036	0.967	1.032
1802	34.	270.382	73.824	0.537	1.039	1.000	1.050
1803	34.	270.382	74.824	0.511	0.997	0.969	1.010
1804	34.	270.382	75.824	0.472	0.915	0.893	0.919
1805	34.	270.382	76.824	0.504	0.976	0.994	0.973
1806	34.	270.382	77.824	0.560	0.983	1.012	0.980
1807	34.	270.382	78.824	0.528	0.966	0.956	0.938
1808	34.	270.382	79.824	0.556	1.103	1.084	1.054
1809	35.	268.343	78.543	0.502	0.995	0.927	0.931
1810	35.	268.343	79.543	0.503	0.972	0.941	0.930
1811	35.	268.343	80.543	0.454	0.883	0.889	0.848
1812	36.	266.333	79.306	0.443	0.928	0.954	0.870
1813	36.	266.333	80.306	0.409	0.859	0.929	0.828
1814	37.	264.378	79.135	0.488	0.981	1.080	0.963
1815	37.	264.378	80.135	0.410	0.914	0.931	0.856
1816	37.	264.378	81.135	0.385	0.797	0.849	0.771
1817	37.	264.378	82.135	0.343	0.696	0.824	0.689
1818	37.	264.378	83.135	0.335	0.743	0.921	0.719
1819	37.	264.378	84.135	0.401	0.874	1.054	0.831
1820	37.	264.378	85.135	0.434	0.935	1.064	0.889
1821	37.	264.378	86.135	0.468	0.942	1.027	0.912
1822	37.	264.378	87.135	0.455	0.911	0.981	0.903
1823	38.	262.289	85.842	0.440	0.921	0.972	0.901
1824	38.	262.289	86.842	0.521	1.091	1.143	1.070
1825	38.	262.289	87.842	0.478	0.951	0.930	0.923
1826	38.	262.289	88.842	0.479	0.982	0.980	0.968
1827	38.	262.289	89.842	0.515	1.040	1.052	1.025
1828	38.	262.289	90.842	0.553	1.118	1.097	1.095
1829	38.	262.289	91.842	0.500	1.006	0.945	0.992
1830	38.	262.289	92.842	0.532	1.059	1.036	1.068
1831	38.	262.289	93.842	0.491	0.989	0.967	1.002
1832	38.	262.289	94.842	0.525	1.031	1.025	1.051
1833	38.	262.289	95.842	0.499	0.983	0.973	1.003
1834	38.	262.289	96.842	0.452	0.895	0.906	0.927
1835	38.	262.289	97.842	0.423	0.854	0.897	0.877
1836	38.	262.289	98.842	0.455	0.897	0.976	0.908
1837	38.	262.289	99.842	0.414	0.855	0.947	0.870
1838	38.	262.289	100.842	0.355	0.718	0.829	0.743
1839	38.	262.289	101.842	0.371	0.800	0.933	0.787
1840	38.	262.289	102.842	0.369	0.785	0.938	0.766
1841	38.	262.289	103.842	0.436	1.000	1.141	0.966
1842	38.	262.289	104.842	0.425	0.934	0.990	0.890
1843	38.	262.289	105.842	0.465	1.037	1.041	0.973
1844	38.	262.289	106.842	0.482	1.055	1.022	0.978
1845	38.	262.289	107.842	0.452	0.975	0.958	0.937
1846	38.	262.289	108.842	0.501	1.059	1.071	1.040
1847	38.	262.289	109.842	0.449	0.936	0.928	0.926
1848	38.	262.289	110.842	0.457	0.953	0.960	0.943
1849	39.	259.641	109.000	0.509	1.026	1.058	1.019
1850	39.	259.641	110.000	0.505	1.048	1.044	1.032
1851	38.	261.868	109.289	0.500	1.023	0.982	1.000
1852	38.	261.868	110.289	0.472	0.964	0.936	0.951
1853	38.	261.868	111.289	0.516	1.072	1.073	1.059
1854	39.	259.103	109.436	0.532	1.103	1.073	1.085
1855	39.	259.103	110.436	0.478	0.970	0.927	0.980
1856	39.	259.103	111.436	0.495	1.025	1.027	1.054
1857	39.	259.103	112.436	0.541	1.102	1.085	1.110
1858	39.	259.103	113.436	0.517	1.033	1.007	1.070
1859	39.	259.103	114.436	0.481	1.018	0.975	1.045
1860	39.	259.103	115.436	0.562	1.113	1.109	1.161
1861	39.	259.103	116.436	0.453	0.899	0.850	0.937
1862	39.	259.103	117.436	0.468	0.914	0.934	0.967
1863	39.	259.103	118.436	0.519	1.048	1.098	1.081
1864	39.	259.103	119.436	0.496	0.979	0.996	1.017
1865	39.	259.103	120.436	0.499	1.002	0.993	1.027
1866	39.	259.103	121.436	0.488	0.989	0.975	1.001
1867	39.	259.103	122.436	0.446	0.894	0.907	0.920
1868	39.	259.103	123.436	0.490	0.984	1.029	1.003
1869	39.	259.103	124.436	0.437	0.883	0.898	0.878
1870	40.	256.075	122.325	0.393	0.784	0.855	0.806
1871	40.	256.075	123.325	0.460	0.920	1.054	0.943
1872	40.	256.075	124.325	0.431	0.874	0.960	0.871
1873	40.	256.075	125.325	0.425	0.943	1.014	0.934
1874	40.	256.075	126.325	0.454	0.892	0.959	0.891
1875	40.	256.075	127.325	0.465	0.959	0.998	0.928
1876	41.	253.049	125.220	0.469	0.937	0.982	0.918
1877	41.	253.049	126.220	0.485	0.970	1.020	0.961
1878	41.	253.049	127.220	0.437	0.874	0.925	0.882
1879	41.	253.049	128.220	0.466	0.937	1.003	0.942
1880	41.	253.049	129.220	0.512	1.005	1.057	0.998
1881	41.	253.049	130.220	0.464	0.975	0.977	0.952
1882	41.	253.049	131.220	0.493	0.974	0.978	0.958
1883	41.	253.049	132.220	0.542	1.042	1.035	1.006
1884	41.	253.049	133.220	0.537	1.047	1.056	1.045
1885	41.	253.049	134.220	0.558	1.091	1.059	1.080
1886	41.	253.049	135.220	0.626	1.233	1.165	1.215
1887	41.	253.049	136.220	0.507	1.024	0.902	1.019
1888	41.	253.049	137.220	0.576	1.119	1.108	1.193
1889	41.	253.049	138.220	0.583	1.223	1.130	1.232
1890	41.	253.049	139.220	0.544	1.095	0.934	1.092
1891	41.	253.049	140.220	0.513	1.016	0.931	1.059
1892	41.	253.049	141.220	0.520	1.045	0.997	1.071
1893	41.	253.049	142.220	0.507	1.011	0.962	1.019
1894	41.	253.049	143.220	0.426	0.861	0.851	0.889
1895	41.	253.049	144.220	0.509	1.042	1.087	1.058
1896	41.	253.049	145.220	0.499	1.053	1.055	1.048
1897	41.	253.049	146.220	0.487	1.007	0.995	1.027
1898	41.	253.049	147.220	0.511	1.119	1.083	1.117
1899	41.	253.049	148.220	0.548	1.147	1.093	1.156
1900	41.	253.049	149.220	0.545	1.139	1.049	1.154
1901	41.	253.049	150.220	0.584	1.241	1.137	1.260
1902	41.	253.049	151.220	0.516	1.057	0.909	1.076
1903	41.	253.049	152.220	0.510	1.049	0.943	1.070
1904	41.	253.049	153.220	0.493	1.075	1.005	1.080
1905	41.	253.049	154.220	0.456	0.947	0.894	0.957
1906	41.	253.049	155.220	0.474	0.953	0.970	0.987
1907	41.	253.049	156.220	0.493	1.021	1.034	1.025
1908	41.	253.049	157.220	0.473	0.970	0.958	0.965
1909	41.	253.049	158.220	0.491	0.995	1.005	1.001
1910	41.	253.049	159.220	0.499	1.005	1.023	1.018
1911	41.	253.049	160.220	0.510	1.064	1.055	1.063
1912	41.	253.049	161.220	0.479	0.992	0.949	0.984
1913	41.	253.049	162.220	0.517	1.092	1.066	1.084
1914	41.	253.049	163.220	0.478	0.993	0.962	0.999
1915	41.	253.049	164.220	0.459	0.951	0.942	0.971
1916	41.	253.049	165.220	0.447	0.937	0.974	0.973
1917	41.	253.049	166.220	0.495	1.033	1.080	1.064
1918	41.	253.049	167.220	0.458	0.959	0.967	0.985
1919	41.	253.049	168.220	0.457	0.978	0.989	1.005
1920	41.	253.049	169.220	0.513	1.063	1.110	1.116
1921	41.	253.049	170.220	0.435	0.923	0.901	0.951
1922	41.	253.049	171.220	0.488	1.037	1.063	1.084
1923	41.	253.049	172.220	0.435	0.941	0.939	0.969
1924	41.	253.049	173.220	0.471	0.978	1.001	1.016
1925	41.	253.049	174.220	0.474	0.995	1.023	1.030
1926	41.	253.049	175.220	0.381	0.812	0.803	0.821
1927	41.	253.049	176.220	0.440	0.914	1.000	0.943
1928	41.	253.049	177.220	0.435	0.942	1.003	0.930
1929	41.	253.049	178.220	0.423	0.911	0.966	0.911
1930	41.	253.049	179.220	0.401	0.876	0.944	0.886
1931	41.	253.049	180.220	0.384	0.872	0.970	0.894
1932	41.	253.049	181.220	0.385	0.855	0.954	0.873
1933	41.	253.049	182.220	0.383	0.816	0.922	0.833
1934	41.	253.049	183.220	0.391	0.867	0.985	0.874
1935	41.	253.049	184.220	0.389	0.874	0.979	0.871
1936	41.	253.049	185.220	0.401	0.898	0.996	0.897
1937	41.	253.049	186.220	0.392	0.880	0.959	0.871
1938	41.	253.049	187.220	0.388	0.873	0.947	0.857
1939	41.	253.049	188.220	0.430	0.946	1.053	0.952
1940	41.	253.049	189.220	0.450	1.000	1.058	0.988
1941	41.	253.049	190.220	0.422	0.935	0.950	0.923
1942	41.	253.049	191.220	0.426	0.964	0.985	0.950
1943	41.	253.049	192.220	0.453	1.026	1.069	1.027
1944	41.	253.049	193.220	0.470	1.030	1.022	1.015
1945	41.	253.049	194.220	0.474	1.032	1.032	1.047
1946	41.	253.049	195.220	0.451	1.015	0.986	1.015
1947	41.	253.049	196.220	0.508	1.118	1.093	1.119
1948	41.	253.049	197.220	0.513	1.121	1.072	1.132
1949	41.	253.049	198.220	0.542	1.241	1.149	1.244
1950	41.	253.049	199.220	0.428	1.004	0.906	1.057
1951	41.	253.049	200.220	0.473	1.169	1.108	1.221
1952	41.	253.049	201.220	0.432	1.046	0.961	1.088
1953	41.	253.049	202.220	0.505	1.171	1.067	1.179
1954	41.	253.049	203.220	0.472	1.114	1.027	1.146
1955	41.	253.049	204.220	0.501	1.129	1.039	1.164
1956	40.	251.525	202.475	0.409	0.934	0.840	0.968
1957	40.	251.525	203.475	0.518	1.213	1.172	1.225
1958	40.	251.525	204.475	0.461	1.087	1.013	1.109
1959	40.	251.525	205.475	0.484	1.092	0.996	1.111
1960	40.	251.525	206.475	0.444	0.995	0.929	1.029
1961	40.	251.525	207.475	0.437	1.013	0.984	1.042
1962	40.	251.525	208.475	0.394	0.944	0.930	0.968
1963	40.	251.525	209.475	0.372	0.930	0.923	0.930
1964	39.	252.077	209.949	0.389	0.945	0.996	0.965
1965	39.	252.077	210.949	0.386	0.931	0.992	0.957
1966	39.	252.077	211.949	0.397	0.948	0.987	0.958
1967	39.	252.077	212.949	0.382	0.915	0.960	0.931
1968	39.	252.077	213.949	0.362	0.829	0.868	0.827
1969	39.	252.077	214.949	0.349	0.833	0.949	0.860
1970	39.	252.077	215.949	0.381	0.886	1.001	0.889
1971	39.	252.077	216.949	0.360	0.861	0.968	0.870
1972	39.	252.077	217.949	0.419	1.035	1.109	1.016
1973	39.	252.077	218.949	0.363	0.871	0.889	0.850
1974	39.	252.077	219.949	0.382	0.896	0.952	0.892
1975	39.	252.077	220.949	0.392	0.930	1.010	0.925
1976	39.	252.077	221.949	0.364	0.854	0.902	0.831
1977	39.	252.077	222.949	0.375	0.913	1.017	0.921
1978	39.	252.077	223.949	0.338	0.765	0.858	0.772
1979	39.	252.077	224.949	0.344	0.771	0.893	0.769
1980	39.	252.077	225.949	0.368	0.829	0.985	0.820
1981	39.	252.077	226.949	0.386	0.882	1.023	0.865
1982	38.	250.816	226.026	0.337	0.787	0.883	0.759
1983	38.	250.816	227.026	0.360	0.826	0.970	0.822
1984	38.	250.816	228.026	0.330	0.783	0.940	0.787
1985	38.	250.816	229.026	0.333	0.822	0.979	0.824
1986	38.	250.816	230.026	0.337	0.819	0.969	0.822
1987	38.	250.816	231.026	0.360	0.894	1.032	0.893
1988	38.	250.816	232.026	0.379	0.902	1.007	0.900
1989	38.	250.816	233.026	0.353	0.852	0.935	0.852
1990	38.	250.816	234.026	0.349	0.823	0.953	0.859
1991	38.	250.816	235.026	0.365	0.874	1.008	0.902
1992	38.	250.816	236.026	0.399	0.937	1.023	0.933
1993	38.	250.816	237.026	0.449	1.078	1.118	1.053
1994	38.	250.816	238.026	0.384	0.927	0.952	0.948
1995	38.	250.816	239.026	0.399	0.995	1.009	1.004
1996	38.	250.816	240.026	0.441	1.082	1.101	1.094
1997	38.	250.816	241.026	0.414	1.047	1.018	1.056
1998	38.	250.816	242.026	0.477	1.163	1.102	1.158
1999	38.	250.816	243.026	0.412	1.042	0.945	1.036
2000	37.	247.541	240.541	0.507	1.203	1.160	1.232
2001	37.	247.541	241.541	0.461	1.142	1.043	1.162
2002	37.	247.541	242.541	0.503	1.247	1.108	1.251
2003	37.	247.541	243.541	0.465	1.166	1.046	1.218
2004	37.	247.541	244.541	0.460	1.076	0.928	1.110
2005	37.	247.541	245.541	0.472	1.253	1.150	1.285
2006	37.	247.541	246.541	0.480	1.231	1.045	1.213
2007	37.	247.541	247.541	0.495	1.248	1.051	1.237
