# Supplementary material for: Climate-Driven Synchronized Growth of Alpine Trees in the Southeast Tibetan Plateau
Source: PLoS One. 2016 Jun 3;11(6):e0156126. doi: 10.1371/journal.pone.0156126 (PMC4892591; doi:10.1371/journal.pone.0156126)
Supplement: S1 Data — (ZIP) [file pone.0156126.s001.zip › S1_Data/chin025/chin025.txt]

PTGWAF 1 Pantiange, Weixi County                             ABFO               
PTGWAF 2 China        Chinese fir       3050M  2722  9916    __    1483 2007    
PTGWAF 3 William Wright   Jinbao Li   Keyan Fang   Yang Tao   Edward Cook       
PTG01A  1752   981   560   179   231   207   275   336   460            
PTG01A  1760   588  1077  1116  1002  1527  1720   454   263   206   291
PTG01A  1770   445   487   656   417   468   587   630   691   493   583
PTG01A  1780   864   991   983   867   738  1082   630   567   496   625
PTG01A  1790   758  1066   821   854  1255   812   754   819   666   619
PTG01A  1800   734   389   701   891   900   579   448   579   772  1035
PTG01A  1810   710   898  1156   857   870  1382   918   696   582   875
PTG01A  1820  1289  1749  1668  1407   844   719  1036  1141  1407  2310
PTG01A  1830  2871  2160  2446  1821  2222  2332  1567  1180   717   963
PTG01A  1840  1116  1113  1034   896  1208  1472  1570  1129  1251  1613
PTG01A  1850  1321  1090  1585  1356   904   827   844   667   729   686
PTG01A  1860   792   589   516   836   802   662   529   709   740   814
PTG01A  1870   832   795  1158   998  1255  1139  1110  1062  1076   748
PTG01A  1880   705  1111  1359  1347  1399  1353  1197   980   911  1177
PTG01A  1890   588   665   862   939   806  1149  1094   606   669   553
PTG01A  1900   697   568   360   494   480   700   923   769   707   471
PTG01A  1910   584   621   768   610   670   729  1112   844   694   731
PTG01A  1920   711   502   483   714   856  1083  1307  1891  2642  2602
PTG01A  1930  2957  3071  2696  1975  1436  1117   851   732   451   326
PTG01A  1940   505   447   452   297   470   486   572   402   726   581
PTG01A  1950   803   687   907   831   867   664   672   957   895   794
PTG01A  1960   705   933   698  1043  1183  1179  1342  1439  1042   861
PTG01A  1970   801   732   685   792   888  1325  1474  1132   963   845
PTG01A  1980   666   661   462   399   522   428   827  1083   839   687
PTG01A  1990   968  1462  1478  1487  1281   706   808   713   657   705
PTG01A  2000   450   801   718  1025   617  1026   835   749 -9999      
PTG01B  1771   529   748   451   466   655   612   676   452   577      
PTG01B  1780   841   912   998   827   779  1071   577   484   447   647
PTG01B  1790   790  1441   910  1033  1332   777   841   867   597   595
PTG01B  1800   653   430   617   905   983   594   508   504   717   857
PTG01B  1810   693   968  1050   807   817  1158   951   698   574   855
PTG01B  1820  1017  1328  1370  1267  1015   820  1085  1270  1652  2201
PTG01B  1830  2661  2211  2242  1952  2404  2663  1867  1451   991  1119
PTG01B  1840  1090  1112  1110   859   919   938   945   875   912  1554
PTG01B  1850  1151  1081  1173  1366  1289  1091  1114   914   722   958
PTG01B  1860   819   571   803  1080  1034   910   885  1122  1188  1409
PTG01B  1870  1533  1146  1496  1369  1239   990  1095   941  1021   669
PTG01B  1880   673   884   995  1254  1329  1330  1269  1138  1373  1597
PTG01B  1890   812   802   971   927   983  1069  1128   869   864   632
PTG01B  1900   813   662   543   651   506   758   679   667   642   407
PTG01B  1910   537   520   611   585   520   451   662   394   614   544
PTG01B  1920   419   385   374   579   557   635   911  1557  1772  1655
PTG01B  1930  1626  1437  1448  1261   903   815   679   541   405   296
PTG01B  1940   495   648   644   541   587   491   599   887  1019   947
PTG01B  1950   866  1112  1332   920   800   633  1117  1108   987   817
PTG01B  1960   987   813   692   946  1150   887  1150  1249  1237   942
PTG01B  1970  1201   718   906  1085  1160  1195  2054  2175  1413  1143
PTG01B  1980   966   862   449   306   375   440   664   675   759   571
PTG01B  1990   644  1128  1431  1783  1687   874   959   682   624   626
PTG01B  2000   450   753   871  1321   749   893   969   861 -9999      
PTG02A  1715  1465  1328  1141  1550  1239                              
PTG02A  1720  1160  1225  1825  1721  1927  1987  1805  1800  1495  1956
PTG02A  1730  1371  1295  1085  1171  1168  1449  1114  1085  1597  1079
PTG02A  1740  1229   935  1035  1272  1567  1424  1896  2284  2180  2219
PTG02A  1750  2610  2190  2592  2294  1987  2270  2718  3421  3654  3489
PTG02A  1760  2742  2663  2971  2978  2857  2355  2126  1489  1597  1274
PTG02A  1770  1545  1666  1340  1120  1323  1456  1339  1035  1221  1375
PTG02A  1780  1475  1543  2238  1864  1338  1556  1463  1914  2009  1724
PTG02A  1790  1362  1951  1349  1321  1989  1532  1771  1783  1552  1258
PTG02A  1800  1531  1537  1548  2021  1795  2128  3605  3775  3884  3090
PTG02A  1810  3322  3442  3202  3146  2353  2324  1847  1664  1122  1575
PTG02A  1820  1323  1349  1406  1340  1711  2322  2086  2495  2778  2790
PTG02A  1830  2237  2469  2466  1816  1917  1986  1581  1214  1092  1066
PTG02A  1840  1049   922  1073   927   850  1265  1167  1123  1161  1195
PTG02A  1850  1110   946  1123  1064   927   912  1039  1268  1222  1040
PTG02A  1860   829  1105  1185  1212  1085   983   780   811   775  1006
PTG02A  1870   814   910   835   773  1147  1123  1025  1393  1610  1540
PTG02A  1880  1494  1645  1476  1548  1566  1401  1388  1044  1227  1403
PTG02A  1890  1031  1154  1433  1509  1182  1116  1012   868   991  1189
PTG02A  1900  1706  1064  1097  1271   911  1078  1084  1279  1258   796
PTG02A  1910   970  1633  1768  1198  1116  1185  1251  1019   819   761
PTG02A  1920   636   782  1128  1494  1289   748   591   309   557   499
PTG02A  1930  1047   895   781   868  1156  1125  1001   822   710   815
PTG02A  1940  1521  2219  1818   490  1048  1061   631   633   677   670
PTG02A  1950   707   771   665   507   472   578   615   875   664   487
PTG02A  1960   596   826   871   925   752   748  1030  1364  1241  1856
PTG02A  1970  1031   800   688   669   662   576  1427  1529  1228  1098
PTG02A  1980  1033   929   756  1028   834   928   903   638   652   519
PTG02A  1990   787   854   824   997  1100   956  1356  1443  1418  1034
PTG02A  2000  1381  1829  1901  1673  1531  1699  1328  1092 -9999      
PTG02B  1700  1874  1890  1662  1446  1471  1346  1654  1499  1315  1646
PTG02B  1710  1513  1647  1888  1601  1450  1089  1051  1390  1700  1558
PTG02B  1720  1470  1267  1326  1466  1604  1673  1453  1517  1412  1295
PTG02B  1730  1352  1426  1299  1607  1846  2066  1651  1762  2100  2083
PTG02B  1740  2164  1757  1715  2000  2278  1471  1578  2028  1838  2056
PTG02B  1750  1644  1532  1650  2227  2625  2280  2381  2492  2937  2735
PTG02B  1760  2447  2307  2279  2595  2832  2403  1889  1641  2025  1792
PTG02B  1770  2145  2332  1986  1836  1937  1914  1836  1677  1615  1640
PTG02B  1780  1505  1583  1303  1344  1111  1405  1512  1600  1455  1347
PTG02B  1790  1462  1401  1098  1186  1516  1387  1379  1331  1171  1182
PTG02B  1800  1244  1194  1350  1578  1405  1173  1178  1130  1228  1413
PTG02B  1810  1290  1221  1323  1312  1404  1533  1409  1560  1220  1571
PTG02B  1820  1711  1677  1438  1474  1408  1454  1598  1427  1512  1758
PTG02B  1830  1798  1439  1434  1267  1741  1590  1661  1447  1420  1541
PTG02B  1840  1551  1399  1575  1216  1487  1462  1321  1470  1423  1467
PTG02B  1850  1497  1301  1230  1029   954   860   948   976  1075   946
PTG02B  1860   767   962   927  1090   922   927   845   925   921   960
PTG02B  1870   982  1072   965   859  1079  1089  1103  1132  1055  1094
PTG02B  1880  1044  1185  1042  1022  1110   881   838   869   971  1123
PTG02B  1890  1029  1014  1109  1105  1079  1126  1264  1051  1134  1401
PTG02B  1900  1440  1339  1153  1298  1015  1051  1028   883   885   941
PTG02B  1910  1034  1259  1141   861   807   848  1005   978   847   844
PTG02B  1920   578   733   957  1129  1472  1411  1371  1332  1449  1429
PTG02B  1930  1558  1392  1357  1369  2006  1892  1790  1318  1233  1844
PTG02B  1940  2615  2558  2211  1363  1492  1498   893   907  1090  1268
PTG02B  1950  1082  1371  2769  1638  1463  1371  2178  1191  1330  1158
PTG02B  1960  1030  1310  1294  1421  1357  1171  1365  1425  1229  1097
PTG02B  1970  1337   301   857   807  1032  1087  1739  1286  1689  1316
PTG02B  1980   964  1347  1336  1168   911   926   874   764   883  1102
PTG02B  1990  1373  1428  1416   579  1183   610   980  1220  1157  1126
PTG02B  2000  1044   951  1042   902   517   420   281 -9999            
PTG03A  1717  4119  3957  3423                                          
PTG03A  1720  3073  3169  2989  3096  3470  2856  2712  2429  2545  2352
PTG03A  1730  2188  2276  2398  2599  2816  3182  2572  3285  4277  4614
PTG03A  1740  4750  4665  3404  4217  4112  3183  3704  4036  4077  4225
PTG03A  1750  4133  3510  3032  2933  2967  2913  1924  1228  1461  1563
PTG03A  1760  1509  1571  1585  1491  1996  1513  1405  1166  1326  1135
PTG03A  1770  1101  1049   711   628  1052  1292  1211  1041  1026  1056
PTG03A  1780  1061  1208  1157  1034   982   994   983  2776  5443  5159
PTG03A  1790  4836  5259  4252  4756  4341  3402  3895  3600  2965  3045
PTG03A  1800  3029  2451  2704  3060  3027  2705  2965  2598  3223  3287
PTG03A  1810  3967  4774  4049  3053  2278  2046  2071  2195  2316  2212
PTG03A  1820  2221  2799  2557  1636  1999  2235  2396  3118  2782  2780
PTG03A  1830  2758  2158  2122  1955  2310  2067  1447  1360  1211  1187
PTG03A  1840  1280  1008   809   714   938   936   750   515   570   906
PTG03A  1850   701   660   910   797   717   764   904   811   653   563
PTG03A  1860   642   400   591  1078   977   818   681   829   744   559
PTG03A  1870   510   512   526   635   615   766   691   780   864   640
PTG03A  1880   568   693   759   795   701   766   614   647   654   700
PTG03A  1890   577   627   723   949  1224  1108  1194   893  1077  1513
PTG03A  1900  1326  1205  1023   970   983  1214  1548  1703  3052  3645
PTG03A  1910  4499  6415  5815  5060  4169  2957  2624  2047  1156  1107
PTG03A  1920   611   434   493   587   602   553   568   609   743   694
PTG03A  1930  1190  1069   633   570   753   816   736   598   435   479
PTG03A  1940   635   815  1264   620   768   604   510   485   422   445
PTG03A  1950   507   545   555   653   570   682   921   924   831   693
PTG03A  1960   611   551   584   451   517   440   407   504   472   364
PTG03A  1970   360     0   368   359   432   346   364   402   370   467
PTG03A  1980   316   366   282   176    84   290    51   260   224    86
PTG03A  1990   261   293   322   288   207    87   322   347   372   206
PTG03A  2000   237   385 -9999                                          
PTG03B  1706  3857  3814  2764  2735                                    
PTG03B  1710  2461  2444  2466  2657  3154  3780  3369  2772  2730  2280
PTG03B  1720  1822  2209  2229  2144  1766  1393  1294  1299  1481  1407
PTG03B  1730  1161  1384  1756  1898  2002  2091  1269  1226   948  1078
PTG03B  1740  2277  1663  1394  1519  1727  1275  1781  2742  2512  2190
PTG03B  1750  2127  2009  2137  2101  1739  2346  2700  2400  2913  3456
PTG03B  1760  4010  3023  3644  3381  3410  2823  2916  2737  2726  1880
PTG03B  1770  1806  1818  1218  1288  1169  1400  1258  1333  1350  1394
PTG03B  1780  1329  1529  1174  1104  1321  1402  1482  2265  2713  2893
PTG03B  1790  3108  3805  2748  2493  2306  2463  2724  2527  2163  2000
PTG03B  1800  1994  1440  1954  1590  2136  1973  1776  1383  2605  2609
PTG03B  1810  4462  4794  5337  5375  3388  4176  4132  4796  6303  5364
PTG03B  1820  4323  4142  3943  2142  2308  1803  1565  1764  1510  1699
PTG03B  1830  1661  1384  1639  1464  1854  1788  1233  1251  1324  1330
PTG03B  1840  1431  1164   805   782   975   918   902   729   653  1026
PTG03B  1850   745   721   710   711   605   845  1116   853   932   612
PTG03B  1860   689   347   546  1166  1134   962   775   881   837   830
PTG03B  1870   687   407   717   678   959   994  1124  1242  1254   861
PTG03B  1880   737   967  1042  1212  1142  1081   678   671   947  1119
PTG03B  1890   831   937   894  1064  1465  1449  1491  1038  1035  1324
PTG03B  1900  1390   947   906  1098   909  1068  1372   842   595   680
PTG03B  1910   777   965  1139   762   807   664   987  1198   760   628
PTG03B  1920   568   502   676   613   648   710   572   840  1103  1262
PTG03B  1930  1757  1457   688  1014   724   829   752   426   484   598
PTG03B  1940   869   736   779   524   635   755   567   592   766   754
PTG03B  1950   654   743   794   767   942   809  1226  1230  1055   774
PTG03B  1960   571   651   467   452   710   563   671   690   612   552
PTG03B  1970   522   412   495   485   533     0   506   607   560   728
PTG03B  1980   607   531   505   397   185   384   259   167   278   363
PTG03B  1990   458   606   262   490   680   478   455   536   510     0
PTG03B  2000   400   332   379   367   279   309   202   172 -9999      
PTG06A  1564   665   675   417   315   419   552                        
PTG06A  1570   640   483   617   942   601   467   673   765   710   868
PTG06A  1580   890   778   819  1224  1257  1347  1136  1257  1312  1509
PTG06A  1590  1241  1076  1021   647   840   912  1289  1783  2324  2239
PTG06A  1600  1908  1909  1631  1850  1992  2018  2510  2291  1698  1366
PTG06A  1610  1166  1166  1007  1404  1157  1102  1158   880  1877  2733
PTG06A  1620  1582  1536  1543  1978  1737  1138  1385  1794  2226  2080
PTG06A  1630  1961  1644  1059  1067   919   921  1101  1293  1579  1361
PTG06A  1640  1042  1164  1464  1263  1188  1018   714   510   561   570
PTG06A  1650   627   663   702   634   837   878   865   854   557   596
PTG06A  1660   714   825  1015   707   657  1030  1262  1063   951  1027
PTG06A  1670  1122   600   421   616   807   886  1207   899   977   991
PTG06A  1680   774   731   668   828   689  1342  1358  1052   744   783
PTG06A  1690  1168  1110  1365  1002   808   834   955  1013   968   846
PTG06A  1700   841   805   982   784   546   510   379   519   615   358
PTG06A  1710   335   384   655   867   760   701  1163   778   842  1146
PTG06A  1720  1049   823   737   750   870   767   846   954   883  1051
PTG06A  1730  1004   664   905   774   630   635   516   499   573   553
PTG06A  1740   706   840   741   642   765   540   635   854   736   777
PTG06A  1750   661   691   808   564   591   697   458   376   506   564
PTG06A  1760   589   699   498   540   656   578   633   589   611   506
PTG06A  1770   509   689   542   472   514   804   980   796   673   668
PTG06A  1780   545   662   759   660   358   550   668   776   728   635
PTG06A  1790   522   616   594   393   696   836   876   596   927   759
PTG06A  1800   764   468   293   414   432   440   423   561   611   537
PTG06A  1810   599   757   885   811   633   559   669   724   655   514
PTG06A  1820   437   688   750   529   582   713   751   689   587   617
PTG06A  1830   769   789   921   652   750   825   742   620   567   511
PTG06A  1840   518   386   573   528   457   480   440   504   525   488
PTG06A  1850   398   319   424   372   347   390   435   445   499   471
PTG06A  1860   363   305   444   627   434   442   370   302   362   372
PTG06A  1870   417   375   451   334   473   528   534   613   686   615
PTG06A  1880   677   671   893   930  1108  1124   888   609   539   775
PTG06A  1890   660   684   877   896   928   933   960   581   711   657
PTG06A  1900   645   705   870   925   976  1100  1037   794   662   558
PTG06A  1910   687   705   693   744   518   479   685   891   794   706
PTG06A  1920   809   554   658   742   792   978  1145  1330   994  1355
PTG06A  1930  1440   975   834   935   717   963  1039  1098   933   880
PTG06A  1940   992  1040  1078   866   991   912   702   653   841   867
PTG06A  1950   919   993  1028   815   724   733   775   742   795   768
PTG06A  1960   968   974   841   998   814   908  1038  1038  1025   847
PTG06A  1970   636   714   880   784   940   847  1001   939   879   786
PTG06A  1980   475   543   381   341   409   461   633   642   591   734
PTG06A  1990   904   827  1051   852   515   330   610   723   574   553
PTG06A  2000   629   873   768   658   667   791   502   484 -9999      
PTG06B  1483  1093   873   982   729   734   751   867                  
PTG06B  1490   971   466   569   581   588   428   390   401   442   444
PTG06B  1500   385   276   196    85   303   372   379   229   246   355
PTG06B  1510   185   144   159   240   301   198   185   278   324   245
PTG06B  1520   318   248   339   313   380   215   341   519   349   490
PTG06B  1530   589   649   590   524   539   579   565   358   170   205
PTG06B  1540   342   311   308   382   412   469   499   497   480   598
PTG06B  1550   658   739   502   884   673   481   541   558   865   590
PTG06B  1560   648   648   656   563   624   632   432   326   399   379
PTG06B  1570   408   351   478   607   461   377   725   817   905  1000
PTG06B  1580   836   749   753  1145   982  1114  1131  1122  1088  1074
PTG06B  1590  1044   945   718   512   580   603   836  1085  1120  1737
PTG06B  1600  1690  1474  1387  1752  1949  1807  2155  1667  1193  1082
PTG06B  1610   896   848   923  1047  1034   953   931   779  1152  1280
PTG06B  1620   624   608   632   649   779   678   819  1137  1775  1935
PTG06B  1630  1759  2106  1730  1319  1022  1024  1242  1283  1386  1219
PTG06B  1640  1177  1559  2189  2443  1895  1395   996   770  1020  1086
PTG06B  1650  1286  1502  1571  1179  1530  1651  1848  1271  1214  1199
PTG06B  1660  1262  1096  1221   945  1383  1398  1426  1422  1615  1456
PTG06B  1670   960   698   758  1137   968   984  1685  1554  1043   938
PTG06B  1680  1014   879   766   894   708   800   956   947   656   828
PTG06B  1690  1077  1508  1507  1265   963  1053   993  1237  1460  1233
PTG06B  1700  1302  1282  1615  1259  1187   815   634   786   946   733
PTG06B  1710   734   720   874  1264  1182   938   920   693  1070  1221
PTG06B  1720   920  1101   879   858   868   862  1091   854   890   950
PTG06B  1730  1115  1009  1130  1173  1077   809   858   848   782   742
PTG06B  1740   787  1063  1015  1035  1145   882  1141  1306  1125  1245
PTG06B  1750  1079  1214   955   895   962  1025   569   566   828   796
PTG06B  1760   675   910   928   767   930   761   706   634   846   775
PTG06B  1770   839   868   576   551   556   717   959   875   739   814
PTG06B  1780   711   789   814   799   650   702   725   938   890   790
PTG06B  1790   913   898   877   773   953   870   885  1070   927   751
PTG06B  1800   806   681   588   506   652   658   656   751   827   747
PTG06B  1810   686   903  1292  1163   824   721   967   908   829   699
PTG06B  1820   553   733   770   629   720   672   679   559   538   727
PTG06B  1830   702   748   792   714   740   836   776   947   578   474
PTG06B  1840   454   575   614   600   783   712   579   486   553   696
PTG06B  1850   663   480   639   650   562   568   670   775   734   866
PTG06B  1860   556   554   554   720   549   502   424   415   466   417
PTG06B  1870   471   420   505   329   462   507   631   722   865   853
PTG06B  1880   964   924   979   922  1015   929   738   536   605   689
PTG06B  1890   631   627   826   740   690   621   624   494   632   552
PTG06B  1900   626   598   511   618   401   476   505   522   361   374
PTG06B  1910   414   490   448   493   441   519   429   508   460   507
PTG06B  1920   465   284   379   540   586   688   729   771   892   908
PTG06B  1930   855   863   767   978   989  1070  1034  1038  1119  1080
PTG06B  1940  1381  1557  1601  1367  1040  1095   921   893  1005  1263
PTG06B  1950  1275  1644  1636  1375  1381  1107  1078   756   684   772
PTG06B  1960   811  1081   914  1071   796   972   985  1093  1038   887
PTG06B  1970   785   764   876   697   876   743   847   833   908   996
PTG06B  1980   484   616   594   558   533   468   604   699   686   790
PTG06B  1990   927  1106  1039   834   713   455   642   749   714   615
PTG06B  2000   432   711   715   730   720   613   497   301 -9999      
PTG07A  1502  1255  1228   736   639   864   683  1198   621            
PTG07A  1510   749  1116   932  1062  1077  1570  1621  2375  2036  2119
PTG07A  1520  1688  1569  1752  2047  2026  1382  1020   791   547   707
PTG07A  1530   974  1497  1404  1383  1776  1664  2127  1651  1382  1016
PTG07A  1540  1079   728   835   581   770  1254  1322  1076  1238  1210
PTG07A  1550  1473  1803  1014  1149  1593  1111   882  1014  1263  1163
PTG07A  1560  1218  1165  1437  1015  1112  1058  1214  1105   855   836
PTG07A  1570   927   398   262   437   603   603     0   612   617   575
PTG07A  1580   541   685   720   554   815   725   492   385   453   542
PTG07A  1590   548   478   332   228   373   345   303   407   412   455
PTG07A  1600   434   385   206   395   454   349   430   303   268   358
PTG07A  1610   292   189   256   441   406   317   280   279   521   581
PTG07A  1620   395   335   304   191   336   146   278   385   467   438
PTG07A  1630   337   358   235   260   262   224   312   246   479   561
PTG07A  1640   335   477   569   468   456   469   415   202   170   176
PTG07A  1650   225   298   205   213   410   758   674   430   348   385
PTG07A  1660   391   488   572   382   344   453   371   289   440   433
PTG07A  1670   339   300    61   171   342   431   377   415   453   313
PTG07A  1680   334   561   355   241    50   251   352   280   263   253
PTG07A  1690   361   528   870   634   722  1350  1341  1454  1041   969
PTG07A  1700  1246   909   556   401   230   366   323   297   237   244
PTG07A  1710   340   314   802  1112  1262  1062  1167   849   690   876
PTG07A  1720   741   768   634   464   467   589   713   557   721   790
PTG07A  1730   928  1521  1972  2055  1814  1248   812   901  1100  1011
PTG07A  1740   858   705   536   950   949   795   907   888  1018  1085
PTG07A  1750   735   638   793   664   652   662   675   456   365   410
PTG07A  1760   524   413   491   720   669   431   313   327   313   244
PTG07A  1770   386   430     0   240   163   337   664   522   318   328
PTG07A  1780   223   370   401   408   443   521   392   444   464   328
PTG07A  1790   391   394   313   191   363   315   425   316   367   235
PTG07A  1800   274     0   169   240   189   170   217   256   318   248
PTG07A  1810   259   297   311   307   229   243   334   397   314   255
PTG07A  1820   305   348   310   130   215   236   384   328   219   228
PTG07A  1830   290   317   356   366   413   452   457   379   344   280
PTG07A  1840   279   240   286   302   389   320   244   236   300   271
PTG07A  1850   202   258   260   212   243   289   295   347   378   269
PTG07A  1860   225   201   214   378   250   353   244   252   301   285
PTG07A  1870   158   242   203   200   322   139   311   479   545   324
PTG07A  1880   294   347   252   340   425   331   415   162   264   298
PTG07A  1890   191   252   336   262   380   277   382   126   155   165
PTG07A  1900   207   122   159   194   177   207   224   141   170     0
PTG07A  1910    74   156   141   178   174    97    92   169   164    77
PTG07A  1920   147   126   229   518   399   319   303   338   409   206
PTG07A  1930   306   246   150   192   141   194   253   199   197   104
PTG07A  1940   212   299   330   122   195   140   204   201   181   191
PTG07A  1950   232   213   290   217    69   120   280   247   218   160
PTG07A  1960   164   218   179   217   139   228   204   197   224 -9999
PTG07B  1498  1602  1394                                                
PTG07B  1500  1053   954   995  1036  1089   828  1516  1409  1514  1192
PTG07B  1510  1425  2204  1979  1482  1427  1474  1465  2050  1936  1510
PTG07B  1520  1467  1757  1786  1815  1917  1744  1183  1095   982  1032
PTG07B  1530  1189  1180  1464  1581  1571  1232  2043  1995  1818  1583
PTG07B  1540  1371  1064  1023  1245  1040  1185  1201   848   870   612
PTG07B  1550  1050  1394   875   709   828   893   930   875  1394  1172
PTG07B  1560  1096   768   909  1126  1035   800   903   622   525   445
PTG07B  1570   373   292   132   388   398   322   307   567   595   478
PTG07B  1580   432   708   780   544   629   543   366   364   759   914
PTG07B  1590   899   871   501   319   465   456   339   453   456   464
PTG07B  1600   389   476   398   508   619   443   574   424   533   660
PTG07B  1610   584   395   383   396   366   375   422   364   573  1072
PTG07B  1620   582   442   544   478   532   215   232   253   444   530
PTG07B  1630   354   398   275   346   422   528   587   593   705   683
PTG07B  1640   533   656   760   705   750   698   467   347   284   345
PTG07B  1650   346   382   371   423   532   677   543   321   263   293
PTG07B  1660   395   489   536   428   400   422   485   450   430   445
PTG07B  1670   300   386   188   265   435   519   499   650   599   472
PTG07B  1680   469   583   515   452   214   361   538   401   371   505
PTG07B  1690   482   561   813   739   777   857   969   927   929   788
PTG07B  1700   865   538   436   346   208   304   222   157   200   148
PTG07B  1710   204   247   490   560   392   290   384   391   349   481
PTG07B  1720   282   417   354   320   416   338   377   337   393   327
PTG07B  1730   388   488   542   520   335   399   140   222   277   291
PTG07B  1740   279   357   192   372   431   353   332   618   402   408
PTG07B  1750   646   586   784   638   459   573   372   279   314   428
PTG07B  1760   342   310   243   349   349   267   297   182   282   327
PTG07B  1770   368   366   185   143   245   424   486   442   266   261
PTG07B  1780   271   382   351   338   312   324   293   446   402   390
PTG07B  1790   398   385   382   160   307   305   398   521   420   213
PTG07B  1800   179   156   153   245   325   262   365   347   446   685
PTG07B  1810   495   590   508   587   414   573   513   691   583   600
PTG07B  1820   544   564   627   406   598   590   882   725   575   423
PTG07B  1830   600   449   666   929   822  1099   840   715   408   396
PTG07B  1840   368   386   447   472   632   440   449   301   245   325
PTG07B  1850   293   214   283   242   213   206   394   244   306   176
PTG07B  1860   101   170   203   329   253   248   139   208   195   183
PTG07B  1870    92   183   184   155   208   218   211   237   267   128
PTG07B  1880   204   369   311   311   360   227   180   114   250   233
PTG07B  1890   209   209   275   319   319   259   208   115   126   208
PTG07B  1900    42    56    40   137   163   255   263   105     0     0
PTG07B  1910     0   125   121     0     0     0    67    47   147     0
PTG07B  1920     0     0    85   278   191   335   480   389   348   327
PTG07B  1930   243   244   206   209   256   292   238   294   274   201
PTG07B  1940   373   383   514   262   484   368   395   281   338   443
PTG07B  1950   431   501   520   604   457   467   587   632   515   306
PTG07B  1960   264   292   404   461   482   498   514   532   536   272
PTG07B  1970   233   160    92   127 -9999                              
PTG08A  1570  1437  1640  1957  1697  1466  1269  1227   755   843   941
PTG08A  1580   887   968   926  1054   923   971  1121  1015  1171  1165
PTG08A  1590  1254  1256  1084  1249  1491  1461  1669  1481  1237  1105
PTG08A  1600  1050  1227  1082  1204   981   978  1066  1136  1046  1170
PTG08A  1610  1220  1257  1197  1479  1368  1107  1203  1150  1296  1413
PTG08A  1620  1043  1201  1440  1567  1602  1339  1190  1453  1308  1388
PTG08A  1630  1142  1193   942   781   744   700   802   677  1077   900
PTG08A  1640   765   729   778   772   769   758   784   658   781   850
PTG08A  1650   813   794   756   610   712  1053   496   557   407   454
PTG08A  1660   462   568   742   518   472   533   597   588   582   560
PTG08A  1670   466   305   338   359   353   325   305   424   463   338
PTG08A  1680   292   314   292   340   243   377   417   363   313   312
PTG08A  1690   317   453   640   501   452   489   489   518   395   336
PTG08A  1700   260   244   341   193   241   348   381   331   337   376
PTG08A  1710   311   346   350   317   365   335   393   446   612   478
PTG08A  1720   539   449   390   361   332   267   430   401   456   328
PTG08A  1730   360   485   766   692   528   391   268   373   418   377
PTG08A  1740   309   325   369   425   418   222   316   355   321   365
PTG08A  1750   343   508   627   477   491   447   417   312   362   400
PTG08A  1760   303   303   367   447   409   388   374   306   435   399
PTG08A  1770   466   467   296   338   295   444   544   400   366   388
PTG08A  1780   390   460   376   441   439   379   298   411   394   292
PTG08A  1790   314   297   242   271   209   234   277   276   238   194
PTG08A  1800   253   264   251   323   285   242   253   309   357   420
PTG08A  1810   431   491   402   377   344   312   382   327   237   403
PTG08A  1820   432   583   474   332   434   457   462   513   605   736
PTG08A  1830   656   476   696   676   599   647   857   600   331   200
PTG08A  1840   246   258   276   234   301   351   407   355   373   372
PTG08A  1850   354   378   450   408   377   363   510   374   369   338
PTG08A  1860   287   323   296   339   285   236   286   228   278   306
PTG08A  1870   314   411   398   412   369   240   328   312   379   332
PTG08A  1880   468   540   475   450   599   638   481   310   394   440
PTG08A  1890   375   466   484   606   604   487   615   522   425   587
PTG08A  1900   614   438   398   493   579   598   520   522   417     0
PTG08A  1910   437   392   441   482   394   360   322   379   443   374
PTG08A  1920   379     0     0   339   307   319   310   389   413   485
PTG08A  1930   356   456   419   407   346   340   364   375   339     0
PTG08A  1940   373   424   401   277   713   417     0     0   436   384
PTG08A  1950   468   415   328   312   441   415   422   400   400   377
PTG08A  1960   339   313   230   208   136   307   126   115   175   234
PTG08A  1970   160   184   284   267   250   233   339   230   205   201
PTG08A  1980   229   228   166    76   165   138   181   163   196   208
PTG08A  1990   297   361   270   158   150   173   293   329   257   282
PTG08A  2000   468   454   367   361   366   457   271   191 -9999      
PTG10A  1666   621   392   484   417                                    
PTG10A  1670   348   335   310   444   375   674  1126  1225  1500  1197
PTG10A  1680  1146  1512  1616  1598   858   939   966   961  1148   996
PTG10A  1690   891  1217  1963  1885  1541  1533  1745  3104  1816  1770
PTG10A  1700  1610  1217  2284  1670  1328   972  1061   961   713   652
PTG10A  1710   851   560   983   810   852   613   676   564   902  3935
PTG10A  1720  2891  1918  1958  2183  2083  2005  2066  2582  2560  1511
PTG10A  1730  1489  1877  1553  1339   960   759   552   455   603   623
PTG10A  1740   483   525   676   775   846   617   941  1159   769   802
PTG10A  1750   947  1080  1513  1084  1531  1991  1626   754  1208  1850
PTG10A  1760  1754  1828  1050  1145  1460   969   686   729  1145  1517
PTG10A  1770  1383  1214   524   424   610  1792  2466  3103  2526  2283
PTG10A  1780  2155  1925  1934  1385  1565  1574  1010  1155  1429   859
PTG10A  1790  1138   849   368   348   487   533   665   752   791   752
PTG10A  1800   622   505   697   688   584   722  1129  1720  1439   820
PTG10A  1810  1159  2177  1754  1525   704   924  1171   677   491   358
PTG10A  1820   278   361   328   282   312   368   526   449   777  1328
PTG10A  1830  1330   798  1245  1085  2194  1795   535   478   366   690
PTG10A  1840   949   867   838   384   482   914   934   793   530   709
PTG10A  1850  1169  1089  1229   846   860   888  1604  1040  1225   892
PTG10A  1860   750   580   630   766   666   460   483   410   391   462
PTG10A  1870   417   411   450   550   490  1064  1161  1724  2257  1762
PTG10A  1880  1950  3168  2049  1700  2859  2739  1938  1026  1749  1351
PTG10A  1890   555   622   568  1166  1171   682   808   583   817  1775
PTG10A  1900  1124   962   764   818   781  1009   574   464   579   364
PTG10A  1910   425   495   627   562   489   696   808  1550  1051   786
PTG10A  1920   849   419   535   689   815   367   565   821   895  1015
PTG10A  1930  1018  1604   680   826   749  1475  1677  1622  1006   563
PTG10A  1940   684   685  1118   816   602   876   687   643   722   888
PTG10A  1950   734   870   902   839   943  2109  2167  1674  2134  1173
PTG10A  1960  1682  2072  2258  4223  3202  2256  1853  2465  1611  1433
PTG10A  1970  1519  1550  3192  1370  1671  1424  2199  1986  1884  1458
PTG10A  1980   852  1521  1147  1567   510   399   409   595   363   532
PTG10A  1990  1290  1055  1109  1436   970   897  1177  1445  2672   901
PTG10A  2000  2353  2397  1758  1919  1708  1218   579  1102 -9999      
PTG10B  1662  1838   978  1088  1298  1725   962  1259  1418            
PTG10B  1670   838   716   676   537   565   765   579   773   516   442
PTG10B  1680   490   740   756   937   600   963  1313  1453  2563  2435
PTG10B  1690  2541  2675  2759  2727  2571  3081  3232  3833  3095  2485
PTG10B  1700  2148  1598  1579  1153  1239  1162  1016   991   945   956
PTG10B  1710  1090  2049  1639  1799  1845  1534  1856  2388  2586  2968
PTG10B  1720  1984  2059  1457  1600  2036  2267  3067  4245  5166  3687
PTG10B  1730  3352  3733  2872  2159  1305   960   575   660   816   917
PTG10B  1740   716   950  1048  1204  1146  1042  1096  1219   842  1024
PTG10B  1750  1107  1449  1507  1213  1727  1470  1313   988  1280  2500
PTG10B  1760  2050  1632  1736  2121  1702  1264  1551  1285  1543  1509
PTG10B  1770  1573  1490   711   616   570  1226  1318  1295  1216  1059
PTG10B  1780  1446  1610  1938  1818  2542  1912  1859  1510  1363  1003
PTG10B  1790  1239  1033   617   500   446   538   734   593   494   622
PTG10B  1800   633   605   995   985   736   722  1264  1326  1547   921
PTG10B  1810  1394  2356  1632  1600   923  1304  1933  1566  1489   944
PTG10B  1820   854   869  1716  1253  1667  1863  2006  1646  2027  2168
PTG10B  1830  2865  1942  2014  2053  2180  2219  1094  1007   950  1191
PTG10B  1840  1360  1579  1301  1313  1107   927  1817  1703  1289  1121
PTG10B  1850  1631  1318  1368   852   778  1185  1320  1349  1439  1061
PTG10B  1860   814   790   759  1027   676   508   497   510   669   685
PTG10B  1870   552   458   407   485   446   579   680   948   950   575
PTG10B  1880   856  1066   967   772   764   902   846   584   535   655
PTG10B  1890   496   544   533   587   617   558   668   430   374   471
PTG10B  1900   563   376   394   359   420   310   199   240   277   271
PTG10B  1910   253   444   574   527   444   610   940  1314  1111  1118
PTG10B  1920   886   755   908   817   844  1276   761  1377  2130  2006
PTG10B  1930  1179  1118  1067  1070  1081  1412  1023   747   491   325
PTG10B  1940   680   600   631   512   712   834   669   548   808  1185
PTG10B  1950  1369  1470  1539   957   946  1066  1542  1493  1156   945
PTG10B  1960  1227  1673  2073  1645  1332  1325   827   924   319   416
PTG10B  1970   371   510   547   128   175   192   304   231   315   354
PTG10B  1980   216   176   260   205   157   162   166   205   198   267
PTG10B  1990   276   318   418   305   315   258   410   424   391   309
PTG10B  2000   494   577   497   438   524   662   296   479 -9999      
PTG17A  1776  2549  1848  2221  1783                                    
PTG17A  1780  2465  2823  2220  1693  1580  2313  2412  1777  1286  1006
PTG17A  1790   998  2003  2138  1846  2096  2098  2573  2055  1955  1488
PTG17A  1800  1730  1542  1599  1648  1308  1382  1888  1890  1810  2291
PTG17A  1810  2129  2654  3142  3365  2064  2136  2550  1959  3083  3099
PTG17A  1820  2276  2048  2075  1287  1569  2609  3533  2961  2572  2653
PTG17A  1830  3136  2457  3783  2165  2589  2927  1819  1706  1441  1354
PTG17A  1840  1293  1366  1836  1191  1423  1385  1715  1921  2097  3170
PTG17A  1850  3022  2306  2679  2239  2589  2115  2627  2956  3231  3716
PTG17A  1860  1497  1251  1727  2334  2398  2972  1725  2464  1142  2415
PTG17A  1870  2643  1532  2588  1695  1368  1266  1439  2307  2345  2195
PTG17A  1880  3046  2889  2671  2308  3048  3048  2518  2643  1659  2776
PTG17A  1890  1680  1515  2053  1838  2013  2600  2911  1850  1684  1968
PTG17A  1900  2088  1204  1135  1766  1678  1341   678   797   783   944
PTG17A  1910  1353   987  1670  1313  1194  1370  2149  3602  4035  4240
PTG17A  1920  3423  3198  2419  3408  2323  2524  2661  3765  3730  2711
PTG17A  1930  3157  2787  2015  1572   870   834   975  1132   917   695
PTG17A  1940  1029   581   676   471   770   887   531   490  1028  1429
PTG17A  1950  1193  2548  2219   901   777  1024  1279   678   734   617
PTG17A  1960   628   531   609   748   611   485   562   665   622   488
PTG17A  1970   318   407   615   760   984   441  1284  1116   826   946
PTG17A  1980   816   839   801  1369  1093   631   768   959   841  1640
PTG17A  1990  1631  1428  2220  1342  1006   575   491  1022  1354  1055
PTG17A  2000  1129  2478  2098  1861  1347  1699  1176  1089 -9999      
PTG17B  1784   841  1511  1331   840   884   828                        
PTG17B  1790   711  1429  1820  1254  2357  2032  2853  2213  1851  1203
PTG17B  1800  1934  1415  1666  2112  1892  1873  1478  1306  1251  1507
PTG17B  1810  1063  1392  1268  1606   832   896   759   831   975  1186
PTG17B  1820  1162  1222  1269   900  1473  1697  2248  2182  1449  1881
PTG17B  1830  1797  1621  2622  1553  1901  2303  1965  1823  1720  1557
PTG17B  1840  1614  1657  1668  1423  1424  1449  1890  2219  2164  2575
PTG17B  1850  2675  2371  2162  2344  2483  2209  2626  3064  2761  3073
PTG17B  1860  1878   957  1215  1654  2182  2003  1602  1313  1618  1509
PTG17B  1870  1952  1351  1905  1896  1881  1814  2036  2587  2551  2231
PTG17B  1880  2727  2778  2231  1842  2922  2887  2493  2950  1897  2547
PTG17B  1890  1671  1151  1664  1188  1755  1908  2886  2111  1986  2654
PTG17B  1900  2414  1057  1129  1503  1272  1028   481   445   608   657
PTG17B  1910   900   866  1149   865   931  1106  1865  1522  1628  2245
PTG17B  1920  1853  1506  1730  2187  1687  1738  1704  2367  2971  2994
PTG17B  1930  3419  3705  2662  2114  1269  1527  1188  1235  1334  1326
PTG17B  1940  2071  1580  1964  1033  1190  1145   708   540   763   945
PTG17B  1950   751   807   674   433   377   587  1282   971  1149   744
PTG17B  1960   678   599   822  1002   649   587   736   978   953   798
PTG17B  1970   411   360   313   178   207   285   523   411   674   656
PTG17B  1980   401   456   440   499   364   316   420   535   377   564
PTG17B  1990   809   812  1109   648   571   463   698   946  1195   499
PTG17B  2000   829  1551  1603  1909  1295  1919  1524  1740 -9999      
PTG17C  1772  3092  2890  3325  2849  2494  2275  2388  2056            
PTG17C  1780  2085  2003  2375  2210  1440  2119  2390  1263  1353  1209
PTG17C  1790   918  1161  1690  1984  1965  2069  3241  2278  1943  1848
PTG17C  1800  2774  2049  2312  2893  3148  2967  2426  2206  2182  2395
PTG17C  1810  1905  1821  1777  1863  1116  1307  1039  1011  1301  1571
PTG17C  1820  1110   989  1237   938  1662  2025  2502  2239  1552  1795
PTG17C  1830  2092  2020  3059  1247  1825  2596  1864  1758  1809  1423
PTG17C  1840  1670  1510  2664  2325  2452  2604  2676  3065  2635  3508
PTG17C  1850  2768  1702  2238  1919  1956  1679  1798  1725  1455  1494
PTG17C  1860   903   616  1142  1963  1911  2501  1298  1427  1287  1504
PTG17C  1870  1759  1272  1309  1087  1032   813   955  1257  1980  1248
PTG17C  1880  1429  1362  1387  1284  1264  1107  1238  1688  1021  1744
PTG17C  1890  1532  1491  1733  2024  2010  2871  3056  2451  2067  2659
PTG17C  1900  2851  1917  1653  2052  2037  2293   958   750  1050   836
PTG17C  1910  1820  1540  2130  1276  1211  1191  1844  2238  2729  2600
PTG17C  1920  1970  1602  1648  1731  1596  2002  2386  3273  3906  3226
PTG17C  1930  3624  3506  3021  2584  1755  1731  1247  1258  1335  1259
PTG17C  1940  2289  1327  1902  1674  1588  1554  1031   926  1170  1510
PTG17C  1950  1249  1572  1828   906   893   857  1044   863   898   809
PTG17C  1960   672   596   585   768   653   463   399   540   454   548
PTG17C  1970   321   480   509   548   414   580   641   678   750   560
PTG17C  1980   655   451   384   530   434   461   511   338   472   758
PTG17C  1990  1121  1151  1492  1024   789   638   750  1044  1161   571
PTG17C  2000   853  1677  1461  1467  1204  1446   981   972 -9999      
PTG18A  1772  2068  2024  2175  2250  2432  2182  1829  1795            
PTG18A  1780  2088  2173  2669  2252  1846  1882  1893  1258  1037  1100
PTG18A  1790  1428  1697  1478  1167  1283  1456  1601  1476  1395  1145
PTG18A  1800  1212  1136  1433  1330  1339  1193  1358  1475  1879  2343
PTG18A  1810  2584  2487  2684  2503  1954  1724  1979  2175  2657  2649
PTG18A  1820  2628  2179  2145  1994  1996  1909  1812  1901  1567  1497
PTG18A  1830  1529  1319  1189  1248  1425  1276  1059   903   788   941
PTG18A  1840  1147   987   991   819   842   708   734   576   541   860
PTG18A  1850   843   735   787   603   427   517   958   897   870   903
PTG18A  1860   782   475   541   789   755   749   609   613   634   492
PTG18A  1870   527   603   583   522   741   577   493   756   698   491
PTG18A  1880   557   747   762   642   849   573   231   124   166   265
PTG18A  1890   195   230   230   346   695   649   685   567   678  1155
PTG18A  1900  1127  1004   872  1143   891   598   547   702  1003  1074
PTG18A  1910   402   932  1747  1648  2308  2636  1397  1996  1627  1365
PTG18A  1920  1029   682   772   962  1598  1690  1519  1372  1488  1558
PTG18A  1930  2330  2141  1455  1471  1095  1307  1315  1298  1083   827
PTG18A  1940  1121   914   862   670   702   942   700   364   600   868
PTG18A  1950   656   749   871   805   906   852  1462  1302  1333   922
PTG18A  1960   560   625   676  1104   876   545   548   558   460   528
PTG18A  1970   420   501   480   326   493   427   534   561   694   440
PTG18A  1980   426   526   433   512   363   178   548   953  1117  1641
PTG18A  1990  2043  2166  2178  2911  1901   875  1824  2094  2571  1850
PTG18A  2000  2668  3583  2753  3024  1949  1949  1538  1593 -9999      
PTG18B  1755  1352  1452  1708  1507  1726                              
PTG18B  1760  1847  1302  1905  2597  2737  1815  2115  1951  2142  1711
PTG18B  1770  2482  2251  1675  1533  1812  2064  2077  2150  1599  1709
PTG18B  1780  2160  2662  2043  1685  1539  1610  1334  1165  1268  1588
PTG18B  1790  1220  1773  1552  1159  1522  1677  1690  1846  1962  1454
PTG18B  1800  1495  1273  1468  1892  1693  1401  1520  1691  1897  2012
PTG18B  1810  1738  1776  1701  1810  1271  1665  1435  1206  1120  1212
PTG18B  1820  1407  1218   897   623   865  1067  1111  1306  1317  1229
PTG18B  1830  1755  1412  1205  1029   899  1107   856  1023   769   702
PTG18B  1840   778   609   608   373   385   356   440   331   261   493
PTG18B  1850   627   366   372   288   212   246   628   558   602   357
PTG18B  1860   425   260   409   484   464   447   344   296   368   280
PTG18B  1870   205   107   160   322   430   502   510   718  1099   785
PTG18B  1880  1041  1558  1990  2449  3039  2610  1962  1634  1108  1230
PTG18B  1890   816   843  1055  1053  1507  1291  1780  1432   812   778
PTG18B  1900   691   813   570  1300  1246   573   406   601   717  1343
PTG18B  1910  1161  1023  1081   793   703   714   607   840   932   892
PTG18B  1920   726   478   667   879   746  1185  1087   774  1210   790
PTG18B  1930   851   998   701  1355   986  1018   950   864   760   635
PTG18B  1940   863   590   694   686   698  1042   587   497   792   773
PTG18B  1950   619   816   856   800   756   422  1280  1984  2635  1456
PTG18B  1960  1106  1207  1128  1177  1449   844   771   559   849   802
PTG18B  1970   526   557   564   522   710   637   699   618   623   831
PTG18B  1980   648   710   755   655   464   290   330   878  1031  1087
PTG18B  1990  1352  1848  2192  3087  2577  1598  1616  1589  1242  1094
PTG18B  2000  1067  1458  1205  1449  1022  1214  1092  1129 -9999      
PTG20A  1617  2079  3089  2517                                          
PTG20A  1620  2143  2035  1596  1262  1824  1562  2097  2863  2863  2364
PTG20A  1630  3059  3139  2481  2626  2134  2544  3546  2590  2587  2310
PTG20A  1640  1882  2186  1750  1678  1780  1488  1460  1211  1473  1340
PTG20A  1650  1386  1705  1844  1717  1932  1955  1328  1609  1142  1249
PTG20A  1660  1146  1174  1674  1174  1044  1276  1712  1634  1613  2672
PTG20A  1670  2095  1635  1406  1116  1146  1495  2172  2628  1980  1603
PTG20A  1680  1490  1288  1153  1772  1593  2839  2205  1630  1829  2109
PTG20A  1690  1997  2090  2762  2313  1575  1412  1492  1985  1473  1501
PTG20A  1700  1164  1412  1536  1013  1171   902   882  1028   805   778
PTG20A  1710   718   763   972   924   863   956  1377   926  1164  1219
PTG20A  1720   546   563   405   376   339   297   447   383   536   653
PTG20A  1730   654   823   998  1210  1085  1128   758   820   933   746
PTG20A  1740   841   766   936   825   783   556   818  1081  1168  1426
PTG20A  1750  1026  1163  1337  1234  1121   913  1000   676   937   910
PTG20A  1760   675  1143  1102  1121   798   852   757   670   865   672
PTG20A  1770   840   866   714   593   545   983  1402  1213  1046   948
PTG20A  1780   882  1284  1359  1326  1153  1346  1161  1100   909   844
PTG20A  1790   916  1012   817   828   601   799   931  1097  1336  1069
PTG20A  1800   880   806   598   806   850  1304  1405  1452  1757  1294
PTG20A  1810  1348  1182  1793  1569  1103  1310  1143   960   947   816
PTG20A  1820   507   585   522   571   558   724   807   766   817   859
PTG20A  1830   835   655   772   774   963   765   617   609   531   480
PTG20A  1840   480   420   427   450   405   451   483   475   415   389
PTG20A  1850   470   437   435   409   350   420   517   545   542   476
PTG20A  1860   473   454   470   510   399   403   415   389   440   481
PTG20A  1870   421   519   480   502   476   527   806   767   837   864
PTG20A  1880   928  1150   885   875   945   666   616   614   680   742
PTG20A  1890   596   713   809   642   664   453   388   173   240   224
PTG20A  1900   279   132   268   287   317   358   375   339   214   184
PTG20A  1910   212   219   301   265   219   290   356   374   429   308
PTG20A  1920   305   189   351   361   464   589   622   819   924   789
PTG20A  1930   704   743   489   503   346   428   345   342   434   264
PTG20A  1940   501   592   635   454   422   485   468   472   495   648
PTG20A  1950   636   854   631   571   472   560   629   629   594   417
PTG20A  1960   355   536   748   998   684   790   753   797   849   807
PTG20A  1970   572   378   393   354   472   394   499   542   764   574
PTG20A  1980   468   479   368   242   302   356   348   383   334   419
PTG20A  1990   500   534   630   975   668   595   531   578   539   496
PTG20A  2000   550   766   922   735   720   775   625   580 -9999      
PTG22A  1783  2021  2523  2167  2547  2511  1253   912                  
PTG22A  1790  1401  2011  1456  1885  2297  1243  1678  1194   699   767
PTG22A  1800   671   678   950  1421   911   621   968   917   769   742
PTG22A  1810   454   892  1197  1070   711   973   900   579   745   722
PTG22A  1820   549   522   519     0   340   507   561   596   279   348
PTG22A  1830   434   365   294   248   121   206   454   314   275   341
PTG22A  1840   243   289   408   476   145   547   815   724   504   345
PTG22A  1850   439   364   344   549   360   400   560   735   602   601
PTG22A  1860   319   846   848   909  1109  1167   833   863  2141  1730
PTG22A  1870  1408  1015   882  1086   972  1646   970   854   792   603
PTG22A  1880   409   468   352   412   517   493   447   275   327   350
PTG22A  1890   157   280   427   403   460   475   507   287   261   731
PTG22A  1900  1004   845   975   704   470   716   433   389   454   422
PTG22A  1910   304   393   380   373   492   373   459   917   605   647
PTG22A  1920   597   488   400   394   714   986   705   995   949  1300
PTG22A  1930  2218  1656  1222   925   961   998  1073  1043  1654   941
PTG22A  1940  2028  3232  5086  2107  2109  1137  1407  1450  1344  1053
PTG22A  1950   706   567   630   596   484   621  1022  1395  1650  1472
PTG22A  1960  2028  2057  1240  1598  1089  1227   962  2069  2038  1332
PTG22A  1970  1089   997   784   786  1475  1491  1912  1796  1891  1177
PTG22A  1980   774   750   650   681   559   900  2485  2874  2290  1894
PTG22A  1990  3536  2507  1731  1664  1345  1355   938  1486  1532  1264
PTG22A  2000  1594  1943  3701  2270  1354  1695  1060  1057 -9999      
PTG22B  1830  7285  6516  6414  2806  4238  6597  5976  4147  5622  7642
PTG22B  1840  3683  6557  7024  3654  4511  4334  5308  4877  3687  3300
PTG22B  1850  2849  2159  1822  1646  1501  1589  1636  2442  1665  1576
PTG22B  1860  1278  1089   678   843   560   567   822   631   632   759
PTG22B  1870   814   958   804   719   898   656   814  1357  1267  1008
PTG22B  1880   707   734   728  1056  1273   747   836   832   940  1356
PTG22B  1890  1241  1527  1531  1332  1604  1683  1440  1706  1534  2663
PTG22B  1900  2613  1687  1223  1981  1688  2267  1575  1299  1053   441
PTG22B  1910   698  1635  1599  1057   936  1144  1333  1432  1888  2591
PTG22B  1920  1251   744   404   652   857   858   656  1475  2857  2178
PTG22B  1930  2815  2639  1328  1260  1780  1425  1644  1314  1542  1473
PTG22B  1940  1720  2340  2393   845   986   959   693   611   914  1174
PTG22B  1950  1167  1745  1676  1114  1202  1182  2431  1455  1641  1077
PTG22B  1960  1747  1867  1151  1933  1312   960   819   872   497   410
PTG22B  1970   411     0   248   362   341   466   398   643   731   735
PTG22B  1980   769   462   470   486   279   479   462   517   461   480
PTG22B  1990   423   512  1154   336   369   400   518   713   780   448
PTG22B  2000   511   571   750   679   431   500   323   341 -9999      
PTG23A  1750  2696  2882  2803  2498  2835  2922  3180  3174  3492  3446
PTG23A  1760  3686  3554  3530  3617  3105  2722  2262  2253  2273  1453
PTG23A  1770  2235  1948  1584  2180  1984  2450  1852  1772  1364  1429
PTG23A  1780  1530  1536  1082   930   911  1054  1101  1394  1077  1178
PTG23A  1790  1200  1298   777  1106  1083  1358  1730  1773  1130  1150
PTG23A  1800  1187  1124  1772  2188  1511  1497  1681  1535  1728  1883
PTG23A  1810  2031  2712  2265  2547  2203  2453  2348  1795  1983  2013
PTG23A  1820  2720  2701  2669  1847  2194  2036  2087  2170  1701  1468
PTG23A  1830  1617  1298  1721  1310  1734  1591  1458  1527  1411  1460
PTG23A  1840  1470  1362  1352   903  1055   978  1220  1258   945  1216
PTG23A  1850   913   615   735   609   657   837   986   966  1046   902
PTG23A  1860   743   610   746  1107  1079   739   624   761   908   794
PTG23A  1870   685   746   608   624   689   627   825   942   822   534
PTG23A  1880   669   851  1023   895   793   688   650   502   816   644
PTG23A  1890   540   537   601   763   792   914   892   486   534   942
PTG23A  1900  1182   654   779   753   555   762   827   888   892   618
PTG23A  1910   631   879   617   713   682   505   678   834   690   809
PTG23A  1920   525   362   384   458   585   556   548   666   788   818
PTG23A  1930   854   845   723   862   757   742   747   634   526   466
PTG23A  1940   679   687   708   296   460   173   132   214   191   340
PTG23A  1950   346   383   446   435   426   336   439   486   473   440
PTG23A  1960   228   386   430   485   518   297   281   265   376   293
PTG23A  1970   305   283   377   297   438   407   517   591   586   353
PTG23A  1980   452   467   277   416   398   365   390   467   389   396
PTG23A  1990   595   913   656   496   512   484   556   775   772   612
PTG23A  2000   660   689   963   859   781   685   568   401 -9999      
PTG23B  1765  3598  3493  3212  3863  2932                              
PTG23B  1770  3662  3657  2937  3068  3237  3622  3749  3648  3131  3544
PTG23B  1780  3214  3281  3215  3491  2952  2791  2797  2826  2565  2610
PTG23B  1790  2990  3265  2306  3686  3845  2186  2701  3248  2649  2106
PTG23B  1800  2141  1842  1986  2755  2494  1827  2148  2551  2937  2528
PTG23B  1810  2435  2505  2366  2435  2453  2229  1985  1741  1480  1868
PTG23B  1820  2357  2190  2481  1586  2038  2509  2857  2230  2764  2767
PTG23B  1830  2269  1920  1939  1734  2703  2120  1820  1811  1789  1459
PTG23B  1840  1585  1516  1666  1118  1228  1289  1142  1310   958  1191
PTG23B  1850  1017   931  1491   961   931   984  1304  1318  1242   847
PTG23B  1860   854   844   820   879   768   677   804   587   655   646
PTG23B  1870   619   708   632   421   593   508   584   799   791   627
PTG23B  1880   629   615   789   828   644   621   764   447   627   676
PTG23B  1890   560   767   869   923   948   863   993   404   485   749
PTG23B  1900  1143   790   859  1191  1197  1028  1095   737   730   411
PTG23B  1910   445   765   953   741   799  1010   819   836   976   803
PTG23B  1920   635   434   493   500   730   358   592   665   952   729
PTG23B  1930  1296  1420   849   828   780   735   776   557   607   560
PTG23B  1940   720   745   630   275   467   173   103   303   251   257
PTG23B  1950   442   398   399   412   390   456   701   642   584   399
PTG23B  1960   342   331   354   559   526   266   225   374   377   245
PTG23B  1970   205   231   311   305   304   390   440   547   629   405
PTG23B  1980   445   455   296   313   397   319   409   444   429   235
PTG23B  1990   515   848   541   481   444   418   472   480   463   383
PTG23B  2000   464   402   551   585   651   590   638   502 -9999      
PTG24A  1750  2951  2624  2759  3004  2638  2753  3526  3062  3685  3385
PTG24A  1760  2857  3361  2636  3072  3028  3153  2601  3128  3669  3335
PTG24A  1770  2874  3400  2446  2044  2383  2591  2309  2117  2094  1832
PTG24A  1780  1802  1909  2257  2470  1830  2396  2455  2797  2650  2231
PTG24A  1790  1925  2232  1833  2600  4278  3513  3647  3099  3133  2322
PTG24A  1800  2967  3213  3055  4132  3094  3271  3526  3710  3302  3209
PTG24A  1810  3350  3565  3558  4615  2709  2572  2809  1716  1747  2306
PTG24A  1820  1623  1438  1597  1389  1683  1804  2323  2112  2247  2652
PTG24A  1830  2981  2750  2395  1601  1601  2824  1958  1613  2563  3311
PTG24A  1840  2283  2182  3106  2254  2438  2331  2649  2671  2080  1930
PTG24A  1850  1617  1715  2041  1705  1333  1386  1506  1464  1648  1253
PTG24A  1860  1253  1085   725   989   730   855   949   936  1002  1049
PTG24A  1870   771   939  1007   903  1577  1270  1438  1964  1728  1716
PTG24A  1880  1378  1515  1529  1688  1254   618   945   788  1067  1149
PTG24A  1890  1123  1595  1964  1900  2251  2291  2030  2054  1377  1874
PTG24A  1900  2120  1465  1408  1700  1447  1742  1779  1406   995  1025
PTG24A  1910  1385   883  1467  1224   875   778   657  1210  1020   765
PTG24A  1920   676   332   286   418   553   644   412   850  1021  1195
PTG24A  1930   981  1293   935   681   554   729   866   716   678   650
PTG24A  1940   906   601   528   423   672   691   475   486   476   642
PTG24A  1950   834   982   985   857   779   926  1900  1488   909  1119
PTG24A  1960   887  1014  1130  1167  1674  1643  1376  1437  1026   979
PTG24A  1970  1006   817   809   796  1178   933  1050  1541  1402  1141
PTG24A  1980   972   941   838   675   699   805   798   679   760  1118
PTG24A  1990  1506  1805   609   346   348   277   308   283   317   335
PTG24A  2000   298   306   306   286 -9999                              
PTG24B  1762  1770  2224  1700  1136  1189  2279  2332  1305            
PTG24B  1770  1551  2300  1575  2412  2236  2419  2304  2256  1274  1289
PTG24B  1780  1159  1563  1302   982  1012  1261  1042   806   467   455
PTG24B  1790   563   626   621   875  1219   545   843   827   429   521
PTG24B  1800   639   546   823  2955  2340  1736  1968  1440  1548  1618
PTG24B  1810  1217  1345  1100  1050   532  1055  1553   697   699   762
PTG24B  1820   562   518   522   446   734   795  1145   744   782   972
PTG24B  1830   993   810   821   208   516   779   448   321   264   163
PTG24B  1840   264     0   257   186   327   404   413   416   263   590
PTG24B  1850   456   688  1397  1493  1832  2370  3076  2745  1789  1024
PTG24B  1860  1446  1124   663   807   764   551   465   602   652   553
PTG24B  1870   603   642   840   578  1026   883  1352  1386  1326   962
PTG24B  1880  1016   793   694   611   749  1126  1428  1113  1031  1349
PTG24B  1890   497   552   625   548   625   487   678   342   253   521
PTG24B  1900   579   398   620   525   469  1099  1572  1709  2068  1578
PTG24B  1910  2395  3781  2407  1999  1872  1416  1780  1925  1715  1545
PTG24B  1920  1388   810   642   778   740   787   982  1086  1284  1313
PTG24B  1930  1836  1985  1307  1242  1168  1573  1163  1019  1315   659
PTG24B  1940  1884  1589  1381   795   761   361   226   386   598   677
PTG24B  1950   486   451   514   455   434   314   458   723   531   412
PTG24B  1960   494   451   516   652   563   424   365   372   361   330
PTG24B  1970   211   421   449   449   569   770   933   987   887   376
PTG24B  1980   412   445   499   531   471   340   584   459   444   320
PTG24B  1990   618   907   484   372   557   445   612  1040   925   773
PTG24B  2000   911   635   904   724   507   672   777   601 -9999      
PTG25A  1698   245   244                                                
PTG25A  1700   193    99   213   332   549   857   653   536   561   369
PTG25A  1710   641   703   514   700   945   648   721   489   748   829
PTG25A  1720   758   669   692   890   834  1157  1108   998   840  1020
PTG25A  1730   794   818   921  1030   775   818   568   776   778   823
PTG25A  1740   820   722   739   868   894   608   762   955  1105  1148
PTG25A  1750  1151  1026  1542   984  1364  1189  1268  1632  2304  2252
PTG25A  1760  2460  3029  1626  1289  1275  1046  1034  1623  2103  1087
PTG25A  1770  1009  1371  1115   966   923  1647  2130  1909  1290  1125
PTG25A  1780  1397  1309  1143  1254   931  1654  1463  1611   899   917
PTG25A  1790   986  1178   686   896  1049   853   949  1675  1697  1188
PTG25A  1800  1089  1012   958   951   704   733  1002   889   875  1052
PTG25A  1810  1479  1307  1324  1076   659   753   768   809   663  1035
PTG25A  1820  1421  1068  1459  1341  1770  1843  1769  1513  1392  1355
PTG25A  1830   786   731  1087   885   843  1088   874   727   660   783
PTG25A  1840   956   992   962   492   670   970   944   680   671   799
PTG25A  1850   481   469   644   545   592   680   660   781   639   443
PTG25A  1860   569   542   503   532   475   364   713   837   895   733
PTG25A  1870   831   726   786   787   742   640   762  1485  1446  1335
PTG25A  1880  1956  2027  2004  2647  2638  1601  1547  1330  1436  1364
PTG25A  1890  1130  1062  1252  1419  1126  1368  1814  1295   926  1266
PTG25A  1900  1284   875   847   790   845   919   695   636   561   470
PTG25A  1910   663   904   956   670   768   569   738   735   705   527
PTG25A  1920   650   546   610   563   745   698   663   744   816  1030
PTG25A  1930  1355  1637  1068   674   829  1215  1169   798  1001   724
PTG25A  1940   898  1214  1378   757   934   892   733   629   535   775
PTG25A  1950   717   656   691   713   413   442   669   624   554   462
PTG25A  1960   459   574   501   594   804   541   465   665   591   646
PTG25A  1970   545   489   790   487   595   494   581   574   632   421
PTG25A  1980   423   221   286   256   432   314   518   562   384   335
PTG25A  1990   524   724   717   646   597   526   555   841   695   649
PTG25A  2000   839   699   941   793   872   790   813   670 -9999      
PTG25B  1691   809   987   746   985   982   807   781   620   661      
PTG25B  1700   585   492   658   453   538   370   203   385   287   232
PTG25B  1710   325   347   232   376   399   469   573   610   825  1026
PTG25B  1720   789  1186  1327  1452  1575  1685  1680  1288  1172  1362
PTG25B  1730  1495  1576  1831  2050  1415  2399  1379  1114  1103   896
PTG25B  1740   977   966   923  1243  1609   936  1531  1894  1770  1895
PTG25B  1750  2074  1412  1101   914   791  1026  1196  1270  1557  1741
PTG25B  1760  1614  1563  1114  1171  1095   723   748  1060  1347   751
PTG25B  1770   837  1213  1019   870   766  1016  1410  1306   658   917
PTG25B  1780  1180  1165  1480  1239   902  1672  1473  1405  1274  1065
PTG25B  1790  1668  1978  1191   919  1708  1571  1486  2294  2173  1219
PTG25B  1800  1203  1203  1095  1006  1015  1158  1505  1276  1343  2090
PTG25B  1810  2084  1811  2222  2504  1685  1369  1364  1010   680   859
PTG25B  1820  1913  1052   828   632   836   766   903   816   750   740
PTG25B  1830   793   547   847   644   594  1355   801   600   567   796
PTG25B  1840  1202  1166  1853  1685  1495  1291  1362  1561  1334  1209
PTG25B  1850  1035   881   802   652   467   526   766   916   956  1099
PTG25B  1860   911   826   743   698   695   773   641   669   657   553
PTG25B  1870   757   679   769   881   992   993   822  1221  1680  1899
PTG25B  1880  2680  2152  2867  4151  3666  1986  1720  1185   907  1240
PTG25B  1890   989   980  1335  1559  1805  2834  3399  1838  1432  1742
PTG25B  1900  1811  1154  1149  1104   891   898   887   916   879   675
PTG25B  1910   530   735   634   575   746   931   771   838   956   919
PTG25B  1920   688   612   584   793   683   771   523   425   852  1233
PTG25B  1930  1963  2351  1929  1892  1675  1652  1382  1047   619   418
PTG25B  1940   661   635  1033   896   823   928   683   481   742   808
PTG25B  1950  1002  1167  1088   977   780   845  1017   924   962   615
PTG25B  1960   576   810   582   526   667   583   459   414   431   451
PTG25B  1970   409   333   466   481   523   449   473   336   407   209
PTG25B  1980   234   194   175   175   320   325   467   411   299   406
PTG25B  1990   465   819   642   502   453   590   669   723   833   551
PTG25B  2000   836   652   866   859   659  1061   602   708 -9999      
