# Supplementary material for: Climate-Driven Synchronized Growth of Alpine Trees in the Southeast Tibetan Plateau
Source: PLoS One. 2016 Jun 3;11(6):e0156126. doi: 10.1371/journal.pone.0156126 (PMC4892591; doi:10.1371/journal.pone.0156126)
Supplement: S1 Data — (ZIP) [file pone.0156126.s001.zip › S1_Data/chin025/chin025.txt_crns]

PTGWAF 1 Pantiange, Weixi County                             ABFO                 raw
PTGWAF 2 China        Chinese fir       3050M  2722  9916    __    1483 2007      raw
PTGWAF 3 William Wright   Jinbao Li   Keyan Fang   Yang Tao   Edward Cook         raw
chin0214839990  09990  09990  01093  1 873  1 982  1 729  1 734  1 751  1 867  1  raw
chin021490 971  1 466  1 569  1 581  1 588  1 428  1 390  1 401  11022  2 919  2  raw
chin021500 719  2 615  2 995  31036  3 736  3 639  3 864  3 683  31198  3 621  3  raw
chin021510 749  31116  3 932  31062  31077  31474  31465  32050  31936  31510  3  raw
chin0215201467  31569  31752  31815  31917  31382  31020  3 791  3 547  3 707  3  raw
chin021530 974  31180  31404  31383  31571  31232  32043  31651  31382  31016  3  raw
chin0215401079  3 728  3 835  3 581  3 770  31185  31201  3 848  3 870  3 612  3  raw
chin0215501050  31394  3 875  3 884  3 828  3 893  3 882  3 875  31263  31163  3  raw
chin0215601096  3 768  3 909  31015  3 850  4 738  4 668  4 474  4 472  4 499  4  raw
chin021570 640  5 398  5 478  5 607  5 601  5 467  5 673  5 755  5 710  5 868  5  raw
chin021580 836  5 749  5 780  51054  5 923  5 971  51121  51015  51088  51074  5  raw
chin0215901044  5 945  5 718  5 512  5 580  5 603  5 836  51085  51120  51105  5  raw
chin0216001050  51227  51082  51204  5 981  5 978  51066  51136  51046  51082  5  raw
chin021610 896  5 848  5 923  51047  51034  5 953  5 931  5 872  61364  61573  6  raw
chin0216201002  61012  61012  61015  61137  6 848  6 989  61290  61510  61472  6  raw
chin0216301417  61453  61103  6 981  6 802  6 685  6 811  6 963  61253  61103  6  raw
chin021640 923  61088  61238  61173  61126  6 967  6 788  6 597  6 704  6 726  6  raw
chin021650 777  6 871  6 887  6 750  6 935  61107  6 888  6 821  6 598  6 646  6  raw
chin021660 700  6 766  61077  7 731  7 762  7 918  71021  8 837  8 905  8 915  8  raw
chin021670 713  8 499  8 472  8 540  8 591  8 734  8 956  8 968  8 883  8 770  8  raw
chin021680 738  8 763  8 733  8 870  8 586  8 866  8 979  8 884  8 868  8 912  8  raw
chin0216901064  81178  91481  91197  9 970  91076  91132  91364  91105 101043 10  raw
chin0217001094 11 952 111071 11 816 11 789 11 719 11 651 12 669 12 630 12 540 12  raw
chin021710 680 12 626 12 884 12 991 12 998 12 835 13 958 13 826 141057 141191 14  raw
chin0217201159 141209 141190 141230 141291 141285 141316 141253 141125 141133 14  raw
chin0217301101 141273 141378 141441 141224 141188 14 815 14 810 14 855 14 785 14  raw
chin021740 776 14 811 14 854 14 984 141098 14 817 141087 141334 141248 141345 14  raw
chin0217501459 161483 161556 171366 171431 171487 181463 181324 181609 181773 18  raw
chin0217601681 181681 181553 191692 191698 191464 201334 201338 201537 201170 20  raw
chin0217701348 201392 211130 231069 231109 231490 231607 241483 241269 241234 24  raw
chin0217801339 241439 241463 241313 251163 261429 261338 261341 261036 26 962 26  raw
chin0217901038 261359 261119 261058 261467 261305 261514 261503 261347 261076 26  raw
chin0218001184 261011 261176 261455 261316 261231 261368 261323 261532 261582 26  raw
chin0218101562 261765 261703 261747 261229 261350 261372 261117 261019 261189 26  raw
chin0218201289 261237 261307 261012 261210 261321 261479 261434 261375 261534 26  raw
chin0218301633 271347 271534 271257 271528 271587 271176 271052 27 922 27 926 27  raw
chin0218401037 27 962 271048 27 827 27 919 27 959 271029 27 958 27 858 271096 27  raw
chin021850 995 27 872 271052 27 910 27 788 27 859 271011 27 957 27 942 27 789 27  raw
chin021860 725 27 658 27 650 27 854 27 760 27 645 27 636 27 666 27 714 27 718 27  raw
chin021870 640 27 698 27 694 27 672 27 813 27 798 27 862 271043 271102 27 904 27  raw
chin021880 863 271056 271116 271102 271087 27 955 271017 27 778 27 876 271027 27  raw
chin021890 737 27 789 27 938 27 983 271074 271083 271096 27 827 27 825 271077 27  raw
chin0219001162 27 841 27 805 27 952 27 846 27 838 27 801 27 714 27 677 27 575 27  raw
chin021910 638 27 773 27 962 27 746 27 694 27 725 27 911 271033 27 852 27 740 27  raw
chin021920 640 27 485 27 513 27 630 27 697 27 793 27 722 27 991 271001 271251 27  raw
chin0219301495 271499 271041 271044 27 912 271049 27 973 27 854 27 797 27 640 27  raw
chin021940 988 27 849 271006 27 633 27 769 27 773 27 587 27 520 27 700 27 798 27  raw
chin021950 764 27 862 27 880 27 731 27 702 27 689 271034 27 962 27 892 27 741 27  raw
chin021960 708 27 783 27 707 27 878 27 809 27 726 27 728 27 806 27 714 27 671 26  raw
chin021970 523 26 470 26 551 26 528 26 666 25 600 25 804 25 822 25 735 25 723 25  raw
chin021980 582 25 551 25 480 25 462 25 410 25 365 25 505 25 555 25 531 25 573 25  raw
chin021990 815 25 988 251012 25 764 25 741 25 523 25 634 25 850 25 863 25 638 25  raw
chin022000 688 25 858 25 970 241057 24 820 23 966 23 750 23 747 229990  09990  0  raw
PTGWAF 1 Pantiange, Weixi County                             ABFO                 std
PTGWAF 2 China        Chinese fir       3050M  2722  9916    __    1483 2007      std
PTGWAF 3 William Wright   Jinbao Li   Keyan Fang   Yang Tao   Edward Cook         std
chin0214839990  09990  09990  03003  12367  12628  11926  11914  11934  12206  1  std
chin0214902440  11157  11396  11408  11409  11014  1 913  1 928  11063  2 990  2  std
chin021500 801  2 643  2 708  3 741  3 650  3 599  3 796  3 539  3 950  3 723  3  std
chin021510 601  3 900  3 756  3 867  3 884  31134  31135  31598  31519  31192  3  std
chin0215201166  31343  31438  31471  31564  31212  3 900  3 892  3 594  3 827  3  std
chin021530 986  31077  31263  31278  31374  31086  31813  31567  31321  3 978  3  std
chin0215401045  3 710  3 820  3 575  3 767  31125  31149  3 817  3 845  3 858  3  std
chin0215501036  31387  3 877  31224  3 930  3 917  3 961  3 913  31397  31243  3  std
chin0215601172  3 852  3 988  31168  3 974  4 850  4 782  4 558  4 550  4 493  4  std
chin021570 537  5 432  5 518  5 738  5 557  5 453  5 566  5 698  5 739  5 741  5  std
chin021580 714  5 869  5 868  5 849  51058  5 996  5 919  5 837  51024  51193  5  std
chin0215901052  51039  5 785  5 547  5 659  5 651  5 897  51159  51090  5 980  5  std
chin021600 937  51103  5 979  51096  5 949  5 902  5 990  51062  5 984  51099  5  std
chin021610 937  5 855  5 867  51048  5 999  5 948  5 923  5 779  61219  61460  6  std
chin021620 951  6 905  6 936  6 910  61021  6 730  6 866  61135  61353  61353  6  std
chin0216301249  61287  6 962  6 919  6 857  6 919  61006  61155  61330  61167  6  std
chin021640 976  61117  61280  61060  61090  61020  6 851  6 631  6 696  6 735  6  std
chin021650 786  6 882  6 868  6 800  61018  61449  61059  6 827  6 600  6 666  6  std
chin021660 748  6 892  61102  7 762  7 697  7 913  71011  8 858  8 916  8 990  8  std
chin021670 767  8 610  8 470  8 564  8 676  8 802  8 997  81076  81007  8 871  8  std
chin021680 801  8 896  8 724  8 869  8 575  8 712  8 979  8 880  8 881  8 958  8  std
chin0216901055  81228  91595  91345  91237  91368  91110  91726  91310 101184 10  std
chin0217001069 11 976 111011 11 787 11 748 11 726 11 696 12 668 12 663 12 589 12  std
chin021710 665 12 724 12 904 12 984 12 947 12 772 13 965 13 926 141064 141112 14  std
chin021720 948 141025 14 942 14 930 141025 141025 141110 14 943 14 941 141036 14  std
chin0217301020 141002 141175 141132 14 938 14 904 14 711 14 783 14 841 14 773 14  std
chin021740 830 14 878 14 824 14 950 141066 14 759 14 924 141225 141091 141163 14  std
chin0217501055 161100 161236 171049 171070 171081 181023 18 878 181050 181212 18  std
chin0217601142 181144 181081 191207 191154 19 929 20 876 20 851 201010 20 824 20  std
chin021770 943 201010 21 793 23 724 23 752 231035 231160 241023 24 835 24 844 24  std
chin021780 920 241053 241063 24 997 25 831 261050 26 917 26 968 26 875 26 789 26  std
chin021790 862 261017 26 848 26 805 261062 26 923 261060 261069 26 971 26 785 26  std
chin021800 851 26 724 26 814 26 975 26 893 26 828 26 933 26 951 261105 261160 26  std
chin0218101163 261349 261367 261342 26 970 261041 261109 26 931 26 883 26 933 26  std
chin0218201006 261031 261062 26 800 26 942 261043 261166 261144 261111 261208 26  std
chin0218301240 271081 271273 27 925 271207 271236 27 968 27 896 27 818 27 789 27  std
chin021840 874 27 841 27 929 27 764 27 832 27 884 27 950 27 899 27 821 27 921 27  std
chin021850 871 27 775 27 909 27 796 27 706 27 745 27 924 27 919 27 919 27 810 27  std
chin021860 669 27 594 27 653 27 875 27 766 27 661 27 623 27 650 27 672 27 684 27  std
chin021870 662 27 671 27 704 27 643 27 805 27 748 27 873 271039 271133 27 948 27  std
chin0218801027 271137 271069 271075 271221 271161 271065 27 837 27 903 271074 27  std
chin021890 791 27 841 271006 271056 271139 271128 271238 27 872 27 852 271116 27  std
chin0219001188 27 881 27 841 27 991 27 878 27 981 27 919 27 823 27 727 27 553 27  std
chin021910 692 27 840 27 990 27 806 27 729 27 722 27 938 271128 271036 27 948 27  std
chin021920 814 27 578 27 688 27 822 27 915 271001 271014 271242 271484 271418 27  std
chin0219301676 271643 271173 271206 271076 271179 271119 27 972 27 926 27 738 27  std
chin0219401182 271219 271277 27 749 27 945 27 916 27 702 27 666 27 850 27 956 27  std
chin021950 958 271113 271172 27 944 27 856 27 920 271334 271207 271137 27 924 27  std
chin021960 901 271001 27 923 271090 271069 27 993 27 956 271089 27 981 27 839 26  std
chin021970 733 26 629 26 727 26 687 26 847 25 776 251064 251037 251069 25 903 25  std
chin021980 750 25 763 25 635 25 634 25 567 25 586 25 695 25 744 25 730 25 790 25  std
chin0219901053 251316 251266 251039 25 973 25 764 25 988 251183 251220 25 892 25  std
chin0220001132 251345 251424 241365 241148 231299 231001 23 942 229990  09990  0  std
PTGWAF 1 Pantiange, Weixi County                             ABFO                 res
PTGWAF 2 China        Chinese fir       3050M  2722  9916    __    1483 2007      res
PTGWAF 3 William Wright   Jinbao Li   Keyan Fang   Yang Tao   Edward Cook         res
chin0214839990  09990  09990  01604  1 732  11471  1 598  11120  11183  11440  1  res
chin0214901462  1  27  11211  11099  11078  1 682  1 889  11001  11062  2 947  2  res
chin021500 810  2 798  2 959  3 976  3 992  3 839  31066  3 800  31081  3 800  3  res
chin021510 989  31217  3 930  31045  3 996  31064  31034  31495  31038  3 790  3  res
chin0215201002  31004  31117  31130  31169  3 667  3 716  3 916  3 722  31025  3  res
chin0215301139  31103  31010  31054  31082  31047  31572  3 814  3 865  3 922  3  res
chin0215401062  3 784  3 955  31025  3 978  31143  31060  3 837  3 984  31041  3  res
chin0215501342  31381  3 592  31145  31083  3 729  31011  3 983  31372  3 895  3  res
chin0215601035  3 980  31127  3 864  3 989  4 942  4 906  4 773  4 864  4 921  4  res
chin021570 949  5 795  5 962  51090  5 917  5 824  5 958  51086  5 976  5 967  5  res
chin021580 875  5 964  5 983  51022  51039  5 963  5 854  5 893  51057  51061  5  res
chin0215901001  5 916  5 754  5 729  51062  5 972  51194  51081  5 948  5 990  5  res
chin021600 936  51050  5 917  51153  51143  5 980  51147  5 762  5 826  51024  5  res
chin021610 875  5 932  5 967  51194  5 905  5 921  51007  5 891  61318  61342  6  res
chin021620 585  6 926  61025  61005  61112  6 726  61068  61278  61250  61103  6  res
chin021630 967  61082  6 756  6 933  6 879  61005  61123  6 944  61250  6 933  6  res
chin021640 811  61166  61205  6 948  61001  6 905  6 805  6 760  6 975  6 977  6  res
chin021650 964  61046  6 985  6 878  61177  61285  6 863  6 790  6 759  6 964  6  res
chin021660 998  61042  61153  7 718  7 870  71066  71085  8 870  81023  8 980  8  res
chin021670 735  8 757  8 781  8 962  8 989  81073  81143  81025  8 931  8 818  8  res
chin021680 926  81054  8 888  81018  8 682  81158  81082  8 856  8 948  81028  8  res
chin0216901070  81169  91418  9 903  9 962  91039  91140  91277  9 813 10 918 10  res
chin021700 961 11 826 111015 11 749 11 893 11 925 11 882 12 938 12 877 12 858 12  res
chin021710 950 12 954 121050 121091 12 955 12 852 131080 13 885 141116 141096 14  res
chin021720 829 14 994 14 929 14 993 141052 141007 141093 14 909 141016 14 961 14  res
chin021730 995 141076 141110 141048 14 860 14 932 14 693 14 988 141059 14 946 14  res
chin021740 985 14 950 14 952 141076 141080 14 744 141121 141211 14 951 141088 14  res
chin021750 967 16 986 161154 17 879 171023 171044 18 986 18 907 181156 181123 18  res
chin0217601005 181046 181007 191117 191036 19 842 20 938 20 894 201121 20 835 20  res
chin0217701071 201047 21 782 23 879 23 980 231181 231141 24 940 24 832 24 976 24  res
chin0217801034 241103 241025 24 930 25 864 261120 26 939 261020 26 924 26 895 26  res
chin0217901011 261139 26 798 26 938 261172 26 905 261106 26 979 26 878 26 819 26  res
chin021800 969 26 844 261034 261124 26 931 26 895 261078 261008 261111 261053 26  res
chin0218101035 261184 261091 261050 26 688 261090 261048 26 878 26 916 261046 26  res
chin021820 989 261029 261001 26 755 261116 261081 261142 26 995 26 988 261107 26  res
chin0218301137 27 867 271175 27 821 271148 271179 27 799 27 865 27 854 27 965 27  res
chin0218401013 27 929 271017 27 829 271020 27 988 271017 27 947 27 893 271092 27  res
chin021850 916 27 855 271056 27 853 27 875 27 945 271115 271000 27 987 27 872 27  res
chin021860 817 27 824 27 963 271143 27 870 27 860 27 837 27 951 27 964 27 924 27  res
chin021870 920 27 901 27 954 27 889 271030 27 911 271017 271160 271089 27 823 27  res
chin0218801075 271131 271006 271014 271139 27 929 27 904 27 805 271006 271134 27  res
chin021890 783 27 974 271132 271054 271115 271011 271112 27 699 27 936 271235 27  res
chin0219001138 27 751 27 929 271105 27 911 271112 27 948 27 898 27 908 27 787 27  res
chin021910 986 271082 271054 27 833 27 894 27 930 271080 271145 27 978 27 907 27  res
chin021920 852 27 754 27 978 271084 27 992 271057 271009 271226 271301 271097 27  res
chin0219301369 271175 27 750 271000 27 907 271092 27 982 27 894 27 933 27 812 27  res
chin0219401359 271089 271138 27 589 271061 27 934 27 776 27 876 271065 271088 27  res
chin021950 996 271112 271060 27 858 27 909 27 981 271378 271011 27 975 27 792 27  res
chin021960 906 271103 27 938 271129 27 949 27 907 27 955 271090 27 957 27 879 26  res
chin021970 827 26 872 261010 26 907 261069 25 918 251180 251024 251026 25 860 25  res
chin021980 832 25 941 25 838 25 868 25 866 25 888 251012 25 995 25 913 25 988 25  res
chin0219901239 251257 251054 25 910 25 865 25 744 251112 251190 251057 25 823 25  res
chin0220001204 251263 251163 241067 24 840 231181 23 765 23 919 229990  09990  0  res
PTGWAF 1 Pantiange, Weixi County                             ABFO                 ars
PTGWAF 2 China        Chinese fir       3050M  2722  9916    __    1483 2007      ars
PTGWAF 3 William Wright   Jinbao Li   Keyan Fang   Yang Tao   Edward Cook         ars
chin0214839990  09990  09990  01915  11392  11759  11147  11233  11358  11704  1  ars
chin0214901972  1 727  11026  11126  11177  1 816  1 767  1 844  1 960  2 928  2  ars
chin021500 768  2 642  2 714  3 781  3 846  3 738  3 888  3 729  3 897  3 735  3  ars
chin021510 809  31091  31003  31056  31045  31105  31117  31587  31465  31130  3  ars
chin0215201104  31087  31188  31273  31372  3 941  3 683  3 700  3 517  3 690  3  ars
chin021530 928  31060  31062  31108  31167  31175  31705  31324  31105  31005  3  ars
chin0215401075  3 846  3 855  3 930  3 938  31107  31146  3 950  3 958  31020  3  ars
chin0215501365  31649  31063  31199  31234  3 904  3 952  3 957  31350  31153  3  ars
chin0215601153  31097  31205  31019  31011  4 959  4 886  4 701  4 660  4 688  4  ars
chin021570 736  5 617  5 698  5 884  5 843  5 722  5 769  5 931  5 936  5 931  5  ars
chin021580 835  5 855  5 888  5 952  51013  5 982  5 850  5 795  5 921  51013  5  ars
chin0215901020  5 939  5 720  5 538  5 742  5 797  51059  51132  51051  51036  5  ars
chin021600 970  51037  5 953  51129  51244  51162  51272  5 964  5 809  5 897  5  ars
chin021610 811  5 806  5 838  51087  5 976  5 913  5 953  5 867  61232  61516  6  ars
chin021620 961  6 907  6 967  6 991  61114  6 816  6 946  61249  61436  61422  6  ars
chin0216301276  61287  6 969  6 920  6 831  6 894  61056  6 993  61254  61123  6  ars
chin021640 907  61109  61292  61165  61127  61005  6 817  6 639  6 728  6 793  6  ars
chin021650 825  6 930  6 944  6 847  61077  61349  61121  6 885  6 686  6 750  6  ars
chin021660 829  6 929  61112  7 807  7 742  7 891  71016  8 891  8 954  8 956  8  ars
chin021670 713  8 561  8 477  8 600  8 714  8 878  81065  81080  8 997  8 825  8  ars
chin021680 810  8 928  8 845  8 916  8 631  8 905  81024  8 882  8 872  8 947  8  ars
chin0216901041  81207  91575  91321  91199  91189  91283  91488  91169 101048 10  ars
chin0217001004 11 838 11 909 11 693 11 683 11 708 11 683 12 721 12 688 12 644 12  ars
chin021710 706 12 754 12 884 121018 12 977 12 845 13 978 13 878 141038 141132 14  ars
chin021720 932 14 955 14 906 14 934 141014 141025 141120 141003 141028 14 990 14  ars
chin021730 997 141083 141178 141184 141000 14 941 14 660 14 755 14 893 14 879 14  ars
chin021740 908 14 893 14 885 141003 141091 14 818 141000 141220 141117 141180 14  ars
chin0217501104 161069 161212 171039 171060 171095 181062 18 961 181137 181229 18  ars
chin0217601178 181182 181145 191230 191209 191000 20 946 20 865 201033 20 868 20  ars
chin021770 986 201046 21 824 23 763 23 821 231062 231194 241087 24 903 24 916 24  ars
chin021780 983 241100 241105 241014 25 883 261046 26 981 261015 26 943 26 864 26  ars
chin021790 923 261093 26 873 26 857 261079 26 970 261094 261054 26 926 26 776 26  ars
chin021800 819 26 724 26 847 261024 26 957 26 874 26 997 261015 261131 261154 26  ars
chin0218101154 261303 261315 261283 26 898 261026 261076 26 941 26 883 26 972 26  ars
chin021820 978 261023 261026 26 783 26 970 261069 261200 261147 261102 261188 26  ars
chin0218301280 271074 271237 27 999 271156 271299 271020 27 888 27 784 27 821 27  ars
chin021840 894 27 863 27 928 27 787 27 878 27 910 27 961 27 929 27 852 27 995 27  ars
chin021850 922 27 808 27 929 27 812 27 750 27 776 27 965 27 985 27 985 27 871 27  ars
chin021860 734 27 643 27 718 27 952 27 844 27 759 27 674 27 728 27 779 27 776 27  ars
chin021870 770 27 747 27 783 27 743 27 856 27 818 27 896 271095 271166 27 950 27  ars
chin0218801048 271174 271139 271122 271234 271104 27 987 27 804 27 876 271055 27  ars
chin021890 830 27 863 271043 271094 271191 271156 271232 27 873 27 855 271141 27  ars
chin0219001247 27 936 27 893 271037 27 947 271083 271016 27 919 27 859 27 696 27  ars
chin021910 778 27 933 271015 27 853 27 799 27 796 27 944 271114 271068 27 964 27  ars
chin021920 835 27 646 27 735 27 904 27 933 271018 271031 271258 271493 271457 27  ars
chin0219301702 271683 271245 271184 271047 271134 271086 27 965 27 917 27 762 27  ars
chin0219401199 271240 271317 27 824 27 945 27 903 27 716 27 683 27 848 27 989 27  ars
chin021950 997 271119 271154 27 976 27 901 27 919 271329 271254 271165 27 918 27  ars
chin021960 857 271010 27 954 271105 271032 27 939 27 920 271043 27 997 27 886 26  ars
chin021970 755 26 707 26 811 26 781 26 923 25 872 251098 251102 251107 25 945 25  ars
chin021980 801 25 808 25 710 25 671 25 641 25 641 25 766 25 837 25 807 25 860 25  ars
chin0219901149 251372 251327 251152 25 982 25 741 25 937 251154 251176 25 957 25  ars
chin0220001182 251401 251457 241402 241134 231285 23 977 23 911 229990  09990  0  ars
