# Supplementary material for: Climate-Driven Synchronized Growth of Alpine Trees in the Southeast Tibetan Plateau
Source: PLoS One. 2016 Jun 3;11(6):e0156126. doi: 10.1371/journal.pone.0156126 (PMC4892591; doi:10.1371/journal.pone.0156126)
Supplement: S1 Data — (ZIP) [file pone.0156126.s001.zip › S1_Data/chin025/chin025.txt_errs]

PTGWAF 1 Pantiange, Weixi County                             ABFO                 raw
PTGWAF 2 China        Chinese fir       3050M  2722  9916    __    1483 2007      raw
PTGWAF 3 William Wright   Jinbao Li   Keyan Fang   Yang Tao   Edward Cook         raw
chin0214839990  09990  09990  0   0  1   0  1   0  1   0  1   0  1   0  1   0  1  err
chin021490   0  1   0  1   0  1   0  1   0  1   0  1   0  1   0  1 615  2 504  2  err
chin021500 354  2 360  2 225  3 166  3 306  3 164  3 420  3 393  3 274  3 230  3  err
chin021510 488  3 842  3 669  3 364  3 303  3  83  3 135  3 281  3  87  3 527  3  err
chin021520 191  3 163  3  29  3 201  3  94  3 314  3 141  3 236  3 171  3 188  3  err
chin021530 186  3 275  3  52  3 171  3 178  3 374  3  73  3 298  3 378  3 491  3  err
chin021540 253  3 291  3 163  3 172  3 234  3  60  3 105  3 197  3 319  3  12  3  err
chin021550 339  3 354  3 120  3 152  3 134  3 189  3  42  3 120  3 113  3   8  3  err
chin021560 106  3 104  3 219  3  96  3 154  4  63  4 182  4 115  4  47  4  65  4  err
chin021570 179  5  57  5 145  5 147  5  94  5  91  5 246  5  42  5  77  5  89  5  err
chin021580  36  5  28  5  26  5 114  5  72  5 165  5  10  5 162  5 150  5 107  5  err
chin021590 132  5  88  5 203  5 129  5 139  5 173  5 333  5 424  5 445  5 430  5  err
chin021600 429  5 457  5 368  5 433  5 354  5 422  5 427  5 478  5 344  5 191  5  err
chin021610 209  5 274  5 184  5 290  5 224  5 103  5 182  5 269  6 400  6 388  6  err
chin021620 314  6 298  6 255  6 304  6 290  6 257  6 307  6 415  6 415  6 371  6  err
chin021630 452  6 457  6 370  6 347  6 239  6 148  6 175  6 324  6 317  6 256  6  err
chin021640 236  6 288  6 291  6 325  6 272  6 180  6 162  6 153  6 209  6 194  6  err
chin021650 207  6 264  6 295  6 242  6 282  6 251  6 234  6 228  6 220  6 219  6  err
chin021660 193  6 140  6 208  7 123  7 164  7 177  7 217  8 193  8 206  8 254  8  err
chin021670 189  8  90  8 140  8 144  8 129  8 131  8 260  8 234  8 207  8 178  8  err
chin021680 163  8 152  8 155  8 208  8 168  8 244  8 221  8 186  8 293  8 303  8  err
chin021690 295  8 262  9 292  9 310  9 167  9 141  9 172  9 342  9 234 10 220 10  err
chin021700 202 11 188 11 219 11 165 11 167 11 115 11 134 12 126 12 116 12 116 12  err
chin021710 146 12 155 12 188 12 179 12 176 12 123 13 135 13 135 14 180 14 200 14  err
chin021720 225 14 209 14 217 14 230 14 240 14 228 14 231 14 249 14 196 14 175 14  err
chin021730 151 14 186 14 184 14 175 14 178 14 226 14 144 14 113 14 117 14  86 14  err
chin021740 112 14 107 14 113 14 124 14 153 14 116 14 166 14 224 14 220 14 216 14  err
chin021750 269 16 225 16 204 17 238 17 235 17 227 18 256 18 276 18 304 18 292 18  err
chin021760 284 18 268 18 245 19 262 19 245 19 243 20 222 20 228 20 244 20 176 20  err
chin021770 205 20 205 21 182 23 204 23 212 23 192 23 172 24 171 24 161 24 138 24  err
chin021780 154 24 156 24 162 24 141 25 130 26 133 26 150 26 156 26 120 26 105 26  err
chin021790 104 26 157 26 143 26 146 26 206 26 171 26 215 26 188 26 169 26 129 26  err
chin021800 160 26 138 26 157 26 203 26 184 26 168 26 180 26 165 26 192 26 190 26  err
chin021810 221 26 233 26 209 26 227 26 179 26 150 26 154 26 125 26 131 26 153 26  err
chin021820 175 26 158 26 165 26 125 26 140 26 159 26 170 26 167 26 160 26 171 26  err
chin021830 190 27 157 27 180 27 128 27 174 27 163 27 110 27 103 27 115 27 103 27  err
chin021840 116 27 110 27 134 27 103 27 110 27 106 27 125 27 139 27 127 27 157 27  err
chin021850 143 27 119 27 133 27 119 27 112 27 112 27 115 27 111 27 100 27  75 27  err
chin021860  75 27  64 27  55 27  71 27  76 27  57 27  60 27  66 27  70 27  85 27  err
chin021870  74 27  73 27  73 27  71 27  81 27  80 27  75 27  99 27 115 27 112 27  err
chin021880 101 27 125 27 134 27 125 27 132 27 111 27 123 27  98 27  92 27 112 27  err
chin021890  86 27  82 27 102 27  97 27 110 27 141 27 146 27 140 27 108 27 152 27  err
chin021900 147 27  91 27  78 27 107 27  94 27  82 27  91 27  78 27  68 27  78 27  err
chin021910  87 27  86 27 123 27  83 27  73 27  82 27 119 27 125 27  91 27  81 27  err
chin021920  62 27  54 27  54 27  50 27  57 27  87 27  72 27 116 27 104 27 153 27  err
chin021930 192 27 181 27 127 27 110 27  94 27  93 27  80 27  76 27  85 27  80 27  err
chin021940 127 27 104 27 123 27  73 27  64 27  76 27  50 27  46 27  60 27  73 27  err
chin021950  62 27  90 27 101 27  56 27  63 27  62 27 110 27  83 27  87 27  67 27  err
chin021960  81 27  95 27  69 27  87 27  80 27  78 27  82 27 100 27  84 27  75 26  err
chin021970  73 26  57 26  48 26  57 26  79 25  82 25 117 25 110 25  75 25  75 25  err
chin021980  54 25  57 25  51 25  59 25  40 25  28 25  49 25  55 25  58 25  80 25  err
chin021990  99 25 110 25 126 25 111 25  98 25  53 25  59 25  89 25 101 25  73 25  err
chin022000  73 25 125 25 117 24 138 24  99 23 117 23  86 23  91 229990  09990  0  err
PTGWAF 1 Pantiange, Weixi County                             ABFO                 std
PTGWAF 2 China        Chinese fir       3050M  2722  9916    __    1483 2007      std
PTGWAF 3 William Wright   Jinbao Li   Keyan Fang   Yang Tao   Edward Cook         std
chin0214839990  09990  09990  0   0  1   0  1   0  1   0  1   0  1   0  1   0  1  err
chin021490   0  1   0  1   0  1   0  1   0  1   0  1   0  1   0  1  54  2  16  2  err
chin021500  65  2  34  2 221  3 179  3  68  3  87  3 102  3  54  3 143  3 139  3  err
chin021510 197  3 531  3 383  3 225  3 179  3 140  3 183  3 335  3 167  3 519  3  err
chin021520 234  3  54  3  61  3 262  3 175  3 191  3  68  3  17  3  91  3  38  3  err
chin021530  22  3  58  3  22  3  83  3 240  3 136  3 166  3 188  3 274  3 397  3  err
chin021540 180  3 204  3 112  3   1  3 133  3 116  3 163  3  81  3 131  3 224  3  err
chin021550  86  3 296  3 150  3   7  3  75  3 222  3   2  3 137  3  60  3  47  3  err
chin021560 170  3  21  3 113  3  57  3 182  4 122  4 249  4 165  4  93  4  18  4  err
chin021570  70  5  38  5 130  5 130  5  53  5  42  5 201  5  61  5  53  5   8  5  err
chin021580  23  5  29  5  85  5  97  5  41  5 138  5 159  5 201  5  55  5  53  5  err
chin021590  68  5  88  5  58  5  66  5  34  5  81  5 274  5 236  5 284  5 199  5  err
chin021600 241  5 298  5 274  5 318  5 153  5 231  5 200  5 383  5 156  5  32  5  err
chin021610  43  5 145  5 163  5 205  5 208  5  98  5 144  5 102  6 119  6 222  6  err
chin021620 120  6 142  6 181  6 297  6 217  6 182  6 154  6 205  6 198  6 195  6  err
chin021630 223  6 224  6 194  6 136  6  73  6 113  6 129  6  73  6  32  6  44  6  err
chin021640  48  6  95  6 182  6 122  6 168  6 122  6  55  6  74  6 114  6 122  6  err
chin021650 125  6 128  6 161  6 106  6  97  6  38  6 171  6  52  6  27  6  35  6  err
chin021660  56  6  64  6  42  7  40  7  35  7  62  7  98  8 116  8  23  8 117  8  err
chin021670 123  8  85  8  87  8  81  8  91  8  91  8 160  8 156  8 122  8 123  8  err
chin021680 104  8 121  8 104  8 117  8 108  8  68  8 155  8  78  8 136  8 147  8  err
chin021690 135  8  92  9  90  9 116  9 115  9 212  9  95  9 278  9 200 10 168 10  err
chin021700 187 11 130 11  86 11  90 11  78 11  23 11  80 12  50 12  66 12  75 12  err
chin021710  62 12  82 12  84 12 108 12  93 12  51 13 103 13  94 14  63 14  73 14  err
chin021720  85 14  76 14  41 14  33 14  83 14 107 14 116 14  84 14  73 14 103 14  err
chin021730 117 14 103 14 129 14  94 14  57 14  54 14  82 14  83 14  89 14  76 14  err
chin021740  85 14  88 14  63 14  78 14  89 14  63 14  70 14  83 14  76 14  98 14  err
chin021750  88 16  53 16  86 17  57 17  64 17  63 18  75 18  90 18 106 18 103 18  err
chin021760  99 18  88 18  89 19  71 19  66 19  53 20  50 20  66 20  67 20  54 20  err
chin021770  52 20  50 21  63 23  62 23  62 23  62 23  81 24  59 24  47 24  38 24  err
chin021780  54 24  61 24  64 24  51 25  59 26  63 26  50 26  54 26  54 26  39 26  err
chin021790  51 26  66 26  57 26  60 26  83 26  58 26  62 26  63 26  75 26  47 26  err
chin021800  54 26  50 26  44 26  63 26  54 26  64 26  62 26  59 26  63 26  72 26  err
chin021810  87 26  88 26  83 26  86 26  62 26  61 26  63 26  61 26  72 26  53 26  err
chin021820  88 26  89 26  87 26  71 26  67 26  68 26  62 26  64 26  74 26  82 26  err
chin021830  81 27  65 27  83 27  62 27 103 27  52 27  55 27  57 27  53 27  42 27  err
chin021840  42 27  53 27  67 27  60 27  67 27  53 27  72 27  74 27  58 27  56 27  err
chin021850  63 27  48 27  63 27  56 27  52 27  41 27  51 27  49 27  55 27  53 27  err
chin021860  29 27  38 27  30 27  40 27  40 27  36 27  27 27  34 27  35 27  40 27  err
chin021870  47 27  41 27  48 27  39 27  50 27  38 27  54 27  57 27  51 27  67 27  err
chin021880  88 27  83 27  73 27  64 27  95 27  99 27  87 27  69 27  60 27  60 27  err
chin021890  44 27  54 27  61 27  59 27  64 27  72 27  89 27  88 27  55 27  86 27  err
chin021900  92 27  64 27  59 27  75 27  69 27  69 27  86 27  75 27  66 27  70 27  err
chin021910  70 27  69 27  88 27  68 27  48 27  36 27  71 27  92 27  76 27  92 27  err
chin021920  59 27  46 27  64 27  53 27  56 27  72 27  80 27 100 27 123 27  95 27  err
chin021930 116 27 111 27  83 27  77 27  64 27  60 27  55 27  49 27  59 27  65 27  err
chin021940  89 27 115 27  96 27  51 27  62 27  62 27  63 27  56 27  52 27  57 27  err
chin021950  65 27  91 27  99 27  63 27  72 27  72 27  96 27  79 27  69 27  50 27  err
chin021960  65 27  70 27  56 27  71 27  82 27  88 27  85 27  95 27  80 27  61 26  err
chin021970  63 26  54 26  53 26  50 26  64 25  70 25  84 25  87 25  70 25  62 25  err
chin021980  54 25  58 25  45 25  58 25  47 25  45 25  54 25  44 25  40 25  61 25  err
chin021990  58 25  78 25  87 25  91 25  71 25  53 25  52 25  68 25  87 25  54 25  err
chin022000  92 25 110 25 100 24  85 24  72 23  99 23  85 23  68 229990  09990  0  err
PTGWAF 1 Pantiange, Weixi County                             ABFO                 res
PTGWAF 2 China        Chinese fir       3050M  2722  9916    __    1483 2007      res
PTGWAF 3 William Wright   Jinbao Li   Keyan Fang   Yang Tao   Edward Cook         res
chin0214839990  09990  09990  0   0  1   0  1   0  1   0  1   0  1   0  1   0  1  err
chin021490   0  1   0  1   0  1   0  1   0  1   0  1   0  1   0  1  18  2  61  2  err
chin021500  53  2  81  2  18  3   2  3 299  3  55  3  84  3 123  3 123  3 222  3  err
chin021510 137  3 337  3  50  3  10  3   1  3 283  3  75  3 192  3  29  3   9  3  err
chin021520  27  3 171  3  35  3 202  3  25  3  39  3  88  3 128  3  30  3  22  3  err
chin021530  17  3  78  3  80  3  97  3  69  3   6  3 154  3 108  3 117  3   8  3  err
chin021540  32  3  84  3  48  3 157  3 109  3 105  3  49  3 103  3  55  3  68  3  err
chin021550  17  3  99  3  88  3 272  3 286  3  67  3   4  3  30  3  53  3 100  3  err
chin021560  54  3  48  3 123  3 163  3  76  4  40  4 158  4  37  4  50  4  36  4  err
chin021570  64  5  36  5 164  5  33  5  86  5  38  5  69  5  76  5  24  5  47  5  err
chin021580  23  5  82  5  36  5 165  5 116  5  67  5 113  5  74  5  39  5  42  5  err
chin021590  29  5  36  5  84  5  34  5  17  5  27  5  58  5  46  5  31  5  47  5  err
chin021600  17  5  66  5  54  5  43  5  86  5 128  5  71  5  39  5  78  5  74  5  err
chin021610  29  5 110  5  37  5  80  5  35  5  19  5  26  5  42  6  46  6 210  6  err
chin021620 105  6  67  6  88  6 141  6  46  6  95  6  51  6  90  6 133  6  75  6  err
chin021630 105  6  81  6  40  6  63  6  45  6  66  6  37  6  85  6  57  6  18  6  err
chin021640  56  6  65  6 127  6  32  6  29  6  57  6  71  6  35  6  69  6  45  6  err
chin021650  10  6  45  6  56  6  52  6  46  6 109  6 132  6 109  6  44  6  17  6  err
chin021660  45  6  49  6  22  7  33  7  17  7  28  7  71  8  68  8  56  8  40  8  err
chin021670  46  8  53  8  77  8  61  8  73  8  37  8 118  8  36  8  80  8  36  8  err
chin021680  39  8  96  8  18  8  68  8  66  8  94  8  64  8  48  8 104  8  65  8  err
chin021690  66  8  41  9  81  9  58  9  90  9  33  9  73  9  99  9  93 10  39 10  err
chin021700  72 11  67 11  75 11  30 11  62 11  70 11  50 12  37 12  40 12  46 12  err
chin021710  31 12  26 12  85 12  70 12  43 12  40 13  61 13  57 14  43 14  65 14  err
chin021720  55 14  57 14  48 14  41 14  41 14  53 14  50 14  34 14  44 14  73 14  err
chin021730  49 14  62 14  82 14  41 14  57 14  59 14  50 14  44 14  47 14  33 14  err
chin021740  42 14  47 14  27 14  48 14  34 14  34 14  38 14  36 14  54 14  35 14  err
chin021750  44 16  43 16  65 17  42 17  60 17  38 18  60 18  63 18  43 18  34 18  err
chin021760  49 18  64 18  60 19  44 19  40 19  38 20  29 20  33 20  31 20  48 20  err
chin021770  31 20  31 21  48 23  31 23  25 23  40 23  54 24  22 24  40 24  20 24  err
chin021780  40 24  29 24  40 24  27 25  29 26  42 26  30 26  51 26  29 26  29 26  err
chin021790  34 26  45 26  39 26  47 26  55 26  46 26  26 26  44 26  34 26  28 26  err
chin021800  19 26  24 26  31 26  37 26  32 26  31 26  41 26  32 26  33 26  48 26  err
chin021810  54 26  42 26  52 26  42 26  41 26  47 26  43 26  45 26  37 26  34 26  err
chin021820  54 26  46 26  33 26  39 26  35 26  33 26  30 26  36 26  53 26  39 26  err
chin021830  49 27  31 27  54 27  51 27  40 27  47 27  46 27  25 27  35 27  34 27  err
chin021840  24 27  22 27  31 27  34 27  30 27  31 27  33 27  33 27  28 27  40 27  err
chin021850  32 27  25 27  32 27  18 27  24 27  14 27  34 27  37 27  26 27  41 27  err
chin021860  31 27  28 27  25 27  33 27  26 27  23 27  20 27  29 27  19 27  21 27  err
chin021870  30 27  34 27  26 27  26 27  33 27  28 27  28 27  37 27  30 27  40 27  err
chin021880  51 27  42 27  45 27  28 27  46 27  56 27  35 27  41 27  51 27  34 27  err
chin021890  36 27  19 27  27 27  36 27  41 27  47 27  46 27  44 27  29 27  60 27  err
chin021900  46 27  37 27  31 27  42 27  30 27  41 27  54 27  41 27  33 27  40 27  err
chin021910  31 27  54 27  43 27  36 27  25 27  35 27  45 27  65 27  52 27  32 27  err
chin021920  30 27  28 27  37 27  39 27  35 27  51 27  47 27  68 27  61 27  47 27  err
chin021930  86 27  58 27  50 27  43 27  51 27  36 27  36 27  30 27  43 27  47 27  err
chin021940  56 27  69 27  42 27  62 27  37 27  52 27  37 27  29 27  33 27  36 27  err
chin021950  38 27  45 27  34 27  37 27  29 27  33 27  71 27  51 27  35 27  36 27  err
chin021960  41 27  41 27  43 27  42 27  55 27  55 27  42 27  39 27  37 27  28 26  err
chin021970  37 26  34 26  37 26  23 26  33 25  22 25  54 25  44 25  31 25  46 25  err
chin021980  36 25  27 25  28 25  30 25  37 25  35 25  36 25  44 25  27 25  50 25  err
chin021990  39 25  64 25  91 25  90 25  40 25  50 25  34 25  43 25  48 25  44 25  err
chin022000  70 25  86 25  70 24  48 24  55 23  63 23  52 23  42 229990  09990  0  err
PTGWAF 1 Pantiange, Weixi County                             ABFO                 ars
PTGWAF 2 China        Chinese fir       3050M  2722  9916    __    1483 2007      ars
PTGWAF 3 William Wright   Jinbao Li   Keyan Fang   Yang Tao   Edward Cook         ars
chin0214839990  09990  09990  0   0  1   0  1   0  1   0  1   0  1   0  1   0  1  err
chin021490   0  1   0  1   0  1   0  1   0  1   0  1   0  1   0  1  12  2  43  2  err
chin021500  37  2  57  2  13  3   1  3 210  3  39  3  59  3  87  3  86  3 156  3  err
chin021510  96  3 237  3  35  3   7  3   1  3 199  3  53  3 135  3  21  3   6  3  err
chin021520  19  3 120  3  25  3 142  3  18  3  27  3  62  3  90  3  21  3  16  3  err
chin021530  12  3  55  3  56  3  68  3  48  3   4  3 108  3  76  3  82  3   6  3  err
chin021540  23  3  59  3  34  3 110  3  76  3  74  3  35  3  73  3  38  3  48  3  err
chin021550  12  3  70  3  62  3 191  3 201  3  47  3   3  3  21  3  37  3  70  3  err
chin021560  38  3  34  3  86  3 115  3  53  4  28  4 111  4  26  4  35  4  26  4  err
chin021570  45  5  25  5 115  5  23  5  61  5  27  5  48  5  53  5  17  5  33  5  err
chin021580  16  5  58  5  26  5 116  5  82  5  47  5  80  5  52  5  28  5  30  5  err
chin021590  20  5  26  5  59  5  24  5  12  5  19  5  40  5  32  5  22  5  33  5  err
chin021600  12  5  46  5  38  5  30  5  60  5  90  5  50  5  27  5  55  5  52  5  err
chin021610  20  5  77  5  26  5  56  5  25  5  14  5  18  5  29  6  33  6 147  6  err
chin021620  74  6  47  6  62  6  99  6  33  6  66  6  36  6  64  6  94  6  52  6  err
chin021630  74  6  57  6  28  6  44  6  32  6  47  6  26  6  59  6  40  6  13  6  err
chin021640  39  6  45  6  89  6  23  6  20  6  40  6  50  6  25  6  48  6  32  6  err
chin021650   7  6  31  6  39  6  36  6  33  6  77  6  93  6  76  6  31  6  12  6  err
chin021660  31  6  34  6  15  7  23  7  12  7  19  7  50  8  48  8  39  8  28  8  err
chin021670  32  8  38  8  54  8  43  8  51  8  26  8  83  8  25  8  56  8  26  8  err
chin021680  27  8  67  8  13  8  48  8  47  8  66  8  45  8  33  8  73  8  46  8  err
chin021690  46  8  29  9  57  9  41  9  63  9  24  9  52  9  70  9  65 10  28 10  err
chin021700  51 11  47 11  52 11  21 11  44 11  49 11  35 12  26 12  28 12  32 12  err
chin021710  22 12  18 12  60 12  49 12  30 12  28 13  43 13  40 14  30 14  46 14  err
chin021720  38 14  40 14  34 14  29 14  29 14  37 14  35 14  24 14  31 14  52 14  err
chin021730  34 14  43 14  58 14  29 14  40 14  41 14  35 14  31 14  33 14  23 14  err
chin021740  30 14  33 14  19 14  34 14  24 14  24 14  27 14  26 14  38 14  25 14  err
chin021750  31 16  30 16  46 17  30 17  42 17  27 18  42 18  45 18  30 18  24 18  err
chin021760  35 18  45 18  42 19  31 19  28 19  27 20  20 20  23 20  22 20  34 20  err
chin021770  22 20  22 21  34 23  22 23  18 23  28 23  38 24  16 24  28 24  14 24  err
chin021780  28 24  20 24  28 24  19 25  20 26  30 26  21 26  36 26  21 26  20 26  err
chin021790  24 26  32 26  27 26  33 26  39 26  32 26  18 26  31 26  24 26  20 26  err
chin021800  13 26  17 26  22 26  26 26  22 26  22 26  29 26  22 26  23 26  34 26  err
chin021810  38 26  29 26  36 26  30 26  29 26  33 26  30 26  31 26  26 26  24 26  err
chin021820  38 26  33 26  23 26  27 26  24 26  23 26  21 26  25 26  38 26  27 26  err
chin021830  35 27  22 27  38 27  36 27  28 27  33 27  33 27  18 27  25 27  24 27  err
chin021840  17 27  15 27  22 27  24 27  21 27  22 27  23 27  23 27  19 27  28 27  err
chin021850  23 27  18 27  23 27  13 27  17 27  10 27  24 27  26 27  18 27  29 27  err
chin021860  22 27  20 27  17 27  23 27  19 27  16 27  14 27  21 27  13 27  15 27  err
chin021870  21 27  24 27  19 27  18 27  23 27  20 27  20 27  26 27  21 27  28 27  err
chin021880  36 27  30 27  32 27  20 27  32 27  39 27  24 27  29 27  36 27  24 27  err
chin021890  25 27  13 27  19 27  25 27  29 27  33 27  32 27  31 27  20 27  42 27  err
chin021900  32 27  26 27  22 27  29 27  21 27  29 27  38 27  29 27  23 27  28 27  err
chin021910  22 27  38 27  30 27  26 27  18 27  25 27  31 27  46 27  37 27  22 27  err
chin021920  21 27  20 27  26 27  27 27  25 27  36 27  33 27  48 27  43 27  33 27  err
chin021930  61 27  41 27  35 27  30 27  36 27  26 27  26 27  21 27  31 27  33 27  err
chin021940  39 27  49 27  30 27  44 27  26 27  37 27  26 27  20 27  23 27  25 27  err
chin021950  27 27  31 27  24 27  26 27  20 27  23 27  50 27  36 27  24 27  25 27  err
chin021960  29 27  29 27  30 27  29 27  38 27  39 27  29 27  27 27  26 27  19 26  err
chin021970  26 26  24 26  26 26  16 26  23 25  15 25  38 25  31 25  22 25  33 25  err
chin021980  25 25  19 25  20 25  21 25  26 25  25 25  25 25  31 25  19 25  35 25  err
chin021990  27 25  45 25  64 25  63 25  28 25  35 25  24 25  30 25  34 25  31 25  err
chin022000  49 25  60 25  49 24  34 24  39 23  45 23  37 23  29 229990  09990  0  err
