# Supplementary material for: Climate-Driven Synchronized Growth of Alpine Trees in the Southeast Tibetan Plateau
Source: PLoS One. 2016 Jun 3;11(6):e0156126. doi: 10.1371/journal.pone.0156126 (PMC4892591; doi:10.1371/journal.pone.0156126)
Supplement: S1 Data — (ZIP) [file pone.0156126.s001.zip › S1_Data/chin025/chin025.txt_ind_rbar]

year	corrs	rbar	sdev	serr	eps	cores
1540.	3.	0.1390	0.4136	0.2388	0.3278	3.02
1565.	3.	0.2338	0.3023	0.1746	0.5447	3.92
1590.	6.	0.2225	0.4255	0.1737	0.5837	4.90
1615.	10.	0.2527	0.2897	0.0916	0.6487	5.46
1640.	10.	0.2824	0.2889	0.0913	0.7032	6.02
1665.	15.	0.3169	0.2593	0.0670	0.7656	7.04
1690.	21.	0.4514	0.1793	0.0391	0.8842	9.28
1715.	28.	0.3656	0.1922	0.0363	0.8760	12.26
1740.	78.	0.1191	0.2797	0.0317	0.6710	15.08
1765.	91.	0.1783	0.2754	0.0289	0.8109	19.76
1790.	190.	0.2266	0.2553	0.0185	0.8783	24.64
1815.	325.	0.1706	0.2742	0.0152	0.8435	26.20
1840.	325.	0.2129	0.3124	0.0173	0.8784	26.70
1865.	351.	0.2411	0.3076	0.0164	0.8956	27.00
1890.	351.	0.2140	0.3435	0.0183	0.8802	27.00
1915.	351.	0.2585	0.2856	0.0152	0.9040	27.00
1940.	351.	0.2437	0.2510	0.0134	0.8969	27.00
1965.	300.	0.2595	0.2379	0.0137	0.9020	26.26
