# Supplementary material for: Climate-Driven Synchronized Growth of Alpine Trees in the Southeast Tibetan Plateau
Source: PLoS One. 2016 Jun 3;11(6):e0156126. doi: 10.1371/journal.pone.0156126 (PMC4892591; doi:10.1371/journal.pone.0156126)
Supplement: S1 Data — (ZIP) [file pone.0156126.s001.zip › S1_Data/chin025/chin025.txt_out]

                        **********************************
                        **********************************
                        ***                            ***
                        ***      program ARSTAN40c     ***
                        ***                            ***
                        ***       creation date:       ***
                        ***           3/6/06           ***
                        ***                            ***
                        ***       programmed by:       ***
                        ***     Dr. Edward R. Cook     ***
                        ***       Paul J. Krusic       ***
                        ***    tree-ring laboratory    ***
                        ***  lamont-doherty earth obs  ***
                        ***    palisades, n.y. 10964   ***
                        *** drdendro@ldeo.columbia.edu ***
                        ***    pjk@ldeo.columbia.edu   ***
                        ***                            ***
                        **********************************
                        **********************************

 |==============================================================================|

 overall run title:                                                                                 

 file names file processed:       arstan.files                            
 data file processed:             chin025.txt                             
 log file processed:              chin025.txt_log                         

                       opt          plt
 tree-ring data type    1                !tucson ring-width format                         
 missing data in gap   -9            0   !missing values estimated (no plots)              
 data transformation    0            0   !no data transformation (no plots)                
 first detrending     -67      0     1   !1st-spline curve (pct n 50% cutoff)              
 second detrending      0      0     0   !2nd-no detrending performed                      
 robust detrending      1                !non-robust detrending methods used               
 interactive detrend    0                !no interactive detrending                        
 index calculation      1                !tree-ring indices or ratios (rt/gt)              
 ar modeling method     1            0   !non-robust autoregressive modeling               
 pooled ar order        0            0   !minimum aic pooled ar model order fit 
 series ar order        0                !pooled ar order fit to all series                
 mean chronology        2   0    0   0   !robust (biweight) mean chronology                
 stabilize variance     0                !no variance stabilization performed              
 common period years     1483 2007       !first and last years of common period            
 site-tree-core mask       sssttc        !site-tree-core separation mask                   
 running rbar              50   25   0   !running rbar window/overlap (no plots)           
 printout option        2                !summary & series statistics printed              
 core series save       0                !no individual core series saved                  
 summary plot displays  0                !no spaghetti and mean chronology plots           

 stand dynamics stuf    0            0   !no stand dynamics analyses done                  
 running mean window    0                !running mean window width                        
 percent growth change  0                !percent growth change threshold                  
 std error threshold    0                !standard error limit threshold                   

 |======================== raw data statistical analyses =======================|

 |------------------- tree-ring series read in for processing ------------------|

  data header lines:
  PTGWAF 1 Pantiange, Weixi County                             ABFO                    
  PTGWAF 2 China        Chinese fir       3050M  2722  9916    __    1483 2007         
  PTGWAF 3 William Wright   Jinbao Li   Keyan Fang   Yang Tao   Edward Cook            

 |------------ series gaps found based on any negative number found ------------|

        series      ident      results of scans for gaps or missing values

                            --- no gaps in data found ---

 |------------------ statistics of raw tree-ring measurements ------------------|

 series   ident   frst   last   year    mean   stdev   skew   kurt   sens   ac(1)
     1   PTG01A   1752   2007    256   0.930   0.486  1.903  7.628  0.233   0.847
     2   PTG01B   1771   2007    237   0.955   0.416  1.433  5.856  0.206   0.820
     3   PTG02A   1715   2007    293   1.406   0.660  1.424  5.147  0.174   0.891
     4   PTG02B   1700   2006    307   1.389   0.437  0.871  4.331  0.138   0.804
     5   PTG03A   1717   2001    285   1.625   1.356  1.137  3.393  0.200   0.951
     6   PTG03B   1706   2007    302   1.455   1.075  1.621  5.777  0.213   0.930
     7   PTG06A   1564   2007    444   0.823   0.371  1.848  7.668  0.176   0.862
     8   PTG06B   1483   2007    525   0.827   0.362  0.969  4.542  0.166   0.879
     9   PTG07A   1502   1968    467   0.524   0.423  1.766  5.915  0.290   0.908
    10   PTG07B   1498   1973    476   0.523   0.391  1.822  6.433  0.258   0.915
    11   PTG08A   1570   2007    438   0.518   0.338  1.632  5.178  0.202   0.928
    12   PTG10A   1666   2007    342   1.151   0.665  1.296  5.054  0.281   0.722
    13   PTG10B   1662   2007    346   1.151   0.754  1.521  6.464  0.219   0.894
    14   PTG17A   1776   2007    232   1.793   0.858  0.413  2.516  0.248   0.784
    15   PTG17B   1784   2007    224   1.473   0.732  0.415  2.618  0.235   0.836
    16   PTG17C   1772   2007    236   1.622   0.766  0.487  2.748  0.214   0.823
    17   PTG18A   1772   2007    236   1.204   0.686  0.790  2.932  0.206   0.897
    18   PTG18B   1755   2007    253   1.127   0.595  0.748  3.271  0.223   0.867
    19   PTG20A   1617   2007    391   0.954   0.615  1.451  4.998  0.176   0.912

 series   ident   frst   last   year    mean   stdev   skew   kurt   sens   ac(1)
    20   PTG22A   1783   2007    225   1.012   0.715  1.854  8.294  0.300   0.772
    21   PTG22B   1830   2007    178   1.589   1.500  2.340  8.053  0.281   0.837
    22   PTG23A   1750   2007    258   1.109   0.783  1.397  4.291  0.178   0.949
    23   PTG23B   1765   2007    243   1.281   1.010  1.051  2.800  0.192   0.945
    24   PTG24A   1750   2003    254   1.691   0.958  0.603  2.536  0.187   0.902
    25   PTG24B   1762   2007    246   0.962   0.619  1.408  5.059  0.288   0.814
    26   PTG25A   1698   2007    310   0.919   0.438  1.531  6.324  0.204   0.821
    27   PTG25B   1691   2007    317   1.043   0.572  1.624  7.446  0.215   0.835

       number of series read in:   27   from   1483  to   2007     525 years

 |---------------- summary of raw tree-ring series statistics ------------------|

                                year    mean   stdev   skew   kurt   sens   ac(1)
 arithmetic mean                 308   1.150   0.688  1.309  5.084  0.219   0.865
 standard deviation               91   0.358   0.294  0.508  1.829  0.042   0.059
 median (50th quantile)          285   1.127   0.660  1.424  5.059  0.213   0.867
 interquartile range             104   0.489   0.337  0.708  3.047  0.052   0.088
 minimum value                   178   0.518   0.338  0.413  2.516  0.138   0.722
 lower hinge (25th quantile)     240   0.942   0.437  0.920  3.332  0.190   0.822
 upper hinge (75th quantile)     344   1.431   0.775  1.628  6.379  0.242   0.910
 maximum value                   525   1.793   1.500  2.340  8.294  0.300   0.951

 |-------------------- all possible series rbar statistics ---------------------|

   total    mean   standard   standard  skewess   kurtosis   minimum   maximum
   corrs    rbar   deviation    error    coeff      coeff      corr      corr
    351    0.238     0.231      0.012    0.142      2.672    -0.298     0.817

   minimum correlation: -0.298   series  PTG22A     and  PTG22B      178 years
   maximum correlation:  0.817   series  PTG22B     and  PTG23B      178 years

       percent of all possible correlations used (n>20 years):     100.00
       percent of all possible tree-ring years used in rbar:        48.14

 |======================= raw data common period analyses ======================|

 |----------------------- statistics of the common period ----------------------|

 series   ident   frst   last   year    mean   stdev   skew   kurt   sens   ac(1)
     1  PTG06B    1483   2007    525   0.827   0.362  0.969  4.542  0.166   0.878

              *** only one series found in common analysis period ***

 |--------------------------- running rbar statistics --------------------------|

    year   1540.  1565.  1590.  1615.  1640.  1665.  1690.  1715.  1740.  1765.
    corr      3.     3.     6.    10.    10.    15.    21.    28.    78.    91.
    rbar  0.009  0.071  0.121  0.232  0.286  0.391  0.413  0.388  0.099  0.192
    sdev  0.617  0.522  0.513  0.298  0.308  0.216  0.209  0.189  0.305  0.275
    serr  0.357  0.301  0.210  0.094  0.097  0.056  0.046  0.036  0.035  0.029
    eps   0.026  0.231  0.402  0.623  0.707  0.819  0.867  0.886  0.623  0.824
    nss     3.0    3.9    4.9    5.5    6.0    7.0    9.3   12.3   15.1   19.8

    year   1790.  1815.  1840.  1865.  1890.  1915.  1940.  1965.
    corr    190.   325.   325.   351.   351.   351.   351.   300.
    rbar  0.180  0.139  0.251  0.195  0.209  0.232  0.231  0.286
    sdev  0.285  0.300  0.333  0.344  0.337  0.290  0.280  0.263
    serr  0.021  0.017  0.018  0.018  0.018  0.015  0.015  0.015
    eps   0.844  0.809  0.899  0.868  0.877  0.891  0.890  0.913
    nss    24.6   26.2   26.7   27.0   27.0   27.0   27.0   26.3

 |======================== raw data chronology statistics ======================|

 |----------------- robust mean raw data chronology statistics -----------------|

  first    last    total    mean    stdrd    skew    kurtosis    mean    serial
   year    year    years   index     dev     coeff     coeff     sens     corr
   1483    2007     525    0.986   0.311    0.613      3.110    0.141    0.836

  mean indices vs their standard deviations       robust mean efficiency results
      correlation    slope    intercept             # improved    # unimproved
        0.628        0.548      0.017                    210            315

 |---------------- robust mean efficiency gain and loss results ----------------|

   median      interquartile      minimum       lower       upper       maximum
    gain           range            gain        hinge       hinge         gain
    1.49            1.20            0.17         1.09        2.29        11.41

   median      interquartile      minimum       lower       upper       maximum
    loss           range            loss        hinge       hinge         loss
    0.95            0.12            0.00         0.88        1.00         1.00

 |--------------------- segment length summary statistics ----------------------|

   median      interquartile      minimum       lower       upper       maximum
   length          range           length       hinge       hinge        length
     285.           104.            178.         240.        344.          525.

 |----------- raw data chronology auto and partial autocorrelations ------------|

 lag           t-1    t-2    t-3    t-4    t-5    t-6    t-7    t-8    t-9   t-10
 acf         0.835  0.711  0.621  0.568  0.524  0.465  0.409  0.370  0.369  0.362
 pacf        0.835  0.048  0.052  0.091  0.038 -0.039 -0.013  0.030  0.109  0.021
 95% c.l.    0.087  0.135  0.161  0.178  0.192  0.202  0.210  0.216  0.221  0.226

 |------------------ raw data chronology autoregressive model ------------------|

 ord    rsq    t-1    t-2    t-3    t-4    t-5    t-6    t-7    t-8    t-9   t-10
  1   0.698  0.835

 |================== detrended data curve fits and statistics ==================|

 |------------------------ results of first detrending -------------------------|

 |--------------- growth curve used for detrending tree-ring data --------------|
   option
     -5: variable span smoother         f(i) = variable span smooth
     -4: lowess robust smoother         f(i) = lowess robust smooth
     -3: median smoothing               f(i) = median sharp/smooth
    -2:  regional curve detrending      f(i) = one age-aligned curve
    -1:  first-differences              f(i) = y(i) - y(i-1)
     1:  neg expon curve, no = opt 4    f(i) = a*exp(-b*t(i)) + d    (d>0)
     2:  neg expon curve, no = opt 5    f(i) = a*exp(-b*t(i)) + d    (d>0)
     3:  neg expon curve  (general)     f(i) = a*exp(-b*t(i)) + d   (any d)
     4:  linear regression (any slope)  f(i) = +/-c*t(i) + d
     5:  linear regression (neg slope)  f(i) = -c*t(i) + d   
     6:  horizontal line through mean   f(i) = mean(y(i)) = d
     7:  hugershoff growth function     f(i) = a*t(i+p)**b * exp(-c*t(i+p)) + d
     8:  general exponential (b = 1)    f(i) = a*t(i+p)**b * exp(-c*t(i+p)) + d
    >9:  cubic smoothing spline         fixed 50 pct variance cutoff
   <-9:  cubic smoothing spline         pct n 50 pct variance cutoff

   (a, b, c are coefficients, d is intercept or asymptote, p is pith offset)

 series   ident     option       a           b           c           d         p
     1   PTG01A    -67  171         smoothing spline curve and window width
     2   PTG01B    -67  158         smoothing spline curve and window width
     3   PTG02A    -67  196         smoothing spline curve and window width
     4   PTG02B    -67  205         smoothing spline curve and window width
     5   PTG03A    -67  190         smoothing spline curve and window width
     6   PTG03B    -67  202         smoothing spline curve and window width
     7   PTG06A    -67  297         smoothing spline curve and window width
     8   PTG06B    -67  351         smoothing spline curve and window width
     9   PTG07A    -67  312         smoothing spline curve and window width
    10   PTG07B    -67  318         smoothing spline curve and window width
    11   PTG08A    -67  293         smoothing spline curve and window width
    12   PTG10A    -67  229         smoothing spline curve and window width
    13   PTG10B    -67  231         smoothing spline curve and window width
    14   PTG17A    -67  155         smoothing spline curve and window width
    15   PTG17B    -67  150         smoothing spline curve and window width
    16   PTG17C    -67  158         smoothing spline curve and window width
    17   PTG18A    -67  158         smoothing spline curve and window width
    18   PTG18B    -67  169         smoothing spline curve and window width
    19   PTG20A    -67  261         smoothing spline curve and window width

 series   ident     option       a           b           c           d         p
    20   PTG22A    -67  150         smoothing spline curve and window width
    21   PTG22B    -67  119         smoothing spline curve and window width
    22   PTG23A    -67  172         smoothing spline curve and window width
    23   PTG23B    -67  162         smoothing spline curve and window width
    24   PTG24A    -67  170         smoothing spline curve and window width
    25   PTG24B    -67  164         smoothing spline curve and window width
    26   PTG25A    -67  207         smoothing spline curve and window width
    27   PTG25B    -67  212         smoothing spline curve and window width

 |-------------------- statistics of single tree-ring series -------------------|

 series   ident   frst   last   year    mean   stdev   skew   kurt   sens   ac(1)
     1  PTG01A    1752   2007    256   0.995   0.491  1.935  7.653  0.231   0.802
     2  PTG01B    1771   2007    237   0.992   0.388  1.243  4.707  0.205   0.770
     3  PTG02A    1715   2007    293   0.994   0.348  1.080  3.951  0.174   0.763
     4  PTG02B    1700   2006    307   0.995   0.254  1.182  7.013  0.138   0.661
     5  PTG03A    1717   2001    285   0.990   0.684  3.209 17.596  0.199   0.893
     6  PTG03B    1706   2007    302   0.995   0.432  1.415  6.328  0.212   0.781
     7  PTG06A    1564   2007    444   0.994   0.319  0.680  4.065  0.175   0.760
     8  PTG06B    1483   2007    525   0.990   0.373  1.363  6.345  0.166   0.812
     9  PTG07A    1502   1968    467   0.985   0.503  1.661  8.099  0.289   0.786
    10  PTG07B    1498   1973    476   0.995   0.463  0.799  4.455  0.258   0.799
    11  PTG08A    1570   2007    438   0.994   0.330  0.275  4.171  0.202   0.660
    12  PTG10A    1666   2007    342   0.994   0.552  1.322  5.071  0.280   0.709
    13  PTG10B    1662   2007    346   0.992   0.528  1.151  4.440  0.219   0.841
    14  PTG17A    1776   2007    232   0.993   0.422  0.934  3.789  0.247   0.705
    15  PTG17B    1784   2007    224   0.990   0.429  1.055  4.582  0.234   0.745
    16  PTG17C    1772   2007    236   0.995   0.405  0.917  3.757  0.213   0.760
    17  PTG18A    1772   2007    236   0.983   0.461  1.024  4.614  0.205   0.828
    18  PTG18B    1755   2007    253   0.991   0.480  1.890  9.247  0.222   0.814
    19  PTG20A    1617   2007    391   0.997   0.357  0.669  3.405  0.175   0.796

 series   ident   frst   last   year    mean   stdev   skew   kurt   sens   ac(1)
    20  PTG22A    1783   2007    225   0.986   0.568  2.231 10.989  0.299   0.699
    21  PTG22B    1830   2007    178   0.989   0.462  0.660  2.989  0.280   0.649
    22  PTG23A    1750   2007    258   0.996   0.310  0.364  2.745  0.178   0.742
    23  PTG23B    1765   2007    243   1.000   0.308  0.922  5.563  0.192   0.647
    24  PTG24A    1750   2003    254   0.997   0.362  0.724  3.946  0.186   0.732
    25  PTG24B    1762   2007    246   0.988   0.552  1.478  6.336  0.286   0.773
    26  PTG25A    1698   2007    310   0.990   0.387  1.404  6.183  0.203   0.756
    27  PTG25B    1691   2007    317   0.994   0.472  1.482  6.587  0.214   0.792

 |---------------- summary of single tree-ring series statistics ---------------|

                                year    mean   stdev   skew   kurt   sens   ac(1)
 arithmetic mean                 308   0.992   0.431  1.225  5.875  0.218   0.758
 standard deviation               91   0.004   0.097  0.610  3.049  0.042   0.061
 median (50th quantile)          285   0.994   0.429  1.151  4.707  0.212   0.763
 interquartile range             104   0.005   0.126  0.589  2.458  0.051   0.077
 minimum value                   178   0.983   0.254  0.275  2.745  0.138   0.647
 lower hinge (25th quantile)     240   0.990   0.360  0.858  4.008  0.189   0.720
 upper hinge (75th quantile)     344   0.995   0.486  1.447  6.466  0.240   0.797
 maximum value                   525   1.000   0.684  3.209 17.596  0.299   0.893

 |-------------------- all possible series rbar statistics ---------------------|

   total    mean   standard   standard  skewess   kurtosis   minimum   maximum
   corrs    rbar   deviation    error    coeff      coeff      corr      corr
    351    0.194     0.165      0.009    0.258      3.213    -0.250     0.794

   minimum correlation: -0.250   series  PTG07B     and  PTG24B      212 years
   maximum correlation:  0.794   series  PTG01A     and  PTG01B      237 years

       percent of all possible correlations used (n>20 years):     100.00
       percent of all possible tree-ring years used in rbar:        48.14

 |==================== detrended data common period analyses ===================|

 |----------------------- statistics of the common period ----------------------|

 series   ident   frst   last   year    mean   stdev   skew   kurt   sens   ac(1)
     1  PTG06B    1483   2007    525   0.990   0.373  1.363  6.345  0.166   0.812

              *** only one series found in common analysis period ***

 |--------------------------- running rbar statistics --------------------------|

    year   1540.  1565.  1590.  1615.  1640.  1665.  1690.  1715.  1740.  1765.
    corr      3.     3.     6.    10.    10.    15.    21.    28.    78.    91.
    rbar  0.139  0.234  0.222  0.253  0.282  0.317  0.451  0.366  0.119  0.178
    sdev  0.414  0.302  0.425  0.290  0.289  0.259  0.179  0.192  0.280  0.275
    serr  0.239  0.175  0.174  0.092  0.091  0.067  0.039  0.036  0.032  0.029
    eps   0.328  0.545  0.584  0.649  0.703  0.766  0.884  0.876  0.671  0.811
    nss     3.0    3.9    4.9    5.5    6.0    7.0    9.3   12.3   15.1   19.8

    year   1790.  1815.  1840.  1865.  1890.  1915.  1940.  1965.
    corr    190.   325.   325.   351.   351.   351.   351.   300.
    rbar  0.227  0.171  0.213  0.241  0.214  0.259  0.244  0.260
    sdev  0.255  0.274  0.312  0.308  0.343  0.286  0.251  0.238
    serr  0.019  0.015  0.017  0.016  0.018  0.015  0.013  0.014
    eps   0.878  0.843  0.878  0.896  0.880  0.904  0.897  0.902
    nss    24.6   26.2   26.7   27.0   27.0   27.0   27.0   26.3

 |======================== standard chronology statistics ======================|

 |----------------- robust mean standard chronology statistics -----------------|

  first    last    total    mean    stdrd    skew    kurtosis    mean    serial
   year    year    years   index     dev     coeff     coeff     sens     corr
   1483    2007     525    0.979   0.278    2.190     13.368    0.138    0.738

  mean indices vs their standard deviations       robust mean efficiency results
      correlation    slope    intercept             # improved    # unimproved
        0.130        0.068      0.239                    192            333

 |---------------- robust mean efficiency gain and loss results ----------------|

   median      interquartile      minimum       lower       upper       maximum
    gain           range            gain        hinge       hinge         gain
    1.33            1.05            0.38         1.08        2.13        11.75

   median      interquartile      minimum       lower       upper       maximum
    loss           range            loss        hinge       hinge         loss
    0.94            0.11            0.00         0.89        1.00         1.00

 |----------- standard chronology auto and partial autocorrelations ------------|

 lag           t-1    t-2    t-3    t-4    t-5    t-6    t-7    t-8    t-9   t-10
 acf         0.736  0.575  0.438  0.378  0.332  0.239  0.160  0.046  0.041  0.013
 pacf        0.736  0.073 -0.018  0.094  0.037 -0.104 -0.037 -0.132  0.104 -0.030
 95% c.l.    0.087  0.126  0.145  0.154  0.161  0.166  0.169  0.170  0.170  0.170

 |------------------ standard chronology autoregressive model ------------------|

 ord    rsq    t-1    t-2    t-3    t-4    t-5    t-6    t-7    t-8    t-9   t-10
  2   0.604  0.718  0.073

 |======================= pooled autoregression analysis =======================|

 pooled autocorrelations:

 lag     t= -1  t= -2  t= -3  t= -4  t= -5  t= -6  t= -7  t= -8  t= -9  t=-10
         0.711  0.476  0.333  0.259  0.199  0.116  0.053 -0.042 -0.056 -0.027

 yule-walker estimates of autoregression:

 order   t= -1  t= -2  t= -3  t= -4  t= -5  t= -6  t= -7  t= -8  t= -9  t=-10
    1    0.711
    2    0.755 -0.062
    3    0.757 -0.089  0.036
    4    0.756 -0.085  0.001  0.047
    5    0.756 -0.085  0.000  0.052 -0.007
    6    0.756 -0.081  0.000  0.047  0.043 -0.066
    7    0.755 -0.081  0.001  0.047  0.042 -0.055 -0.015
    8    0.753 -0.088  0.006  0.053  0.042 -0.065  0.082 -0.129
    9    0.761 -0.093  0.011  0.050  0.039 -0.066  0.088 -0.180  0.068
   10    0.758 -0.085  0.006  0.053  0.037 -0.068  0.087 -0.176  0.032  0.047

 last term in each row above equals the partial autocorrelation coefficient

 akaike information criterion:

      ar( 0)      ar( 1)      ar( 2)      ar( 3)      ar( 4)      ar( 5)  
     4684.25     4315.95     4315.96     4317.26     4318.08     4320.05

      ar( 6)      ar( 7)      ar( 8)      ar( 9)      ar(10)  
     4319.75     4321.63     4314.88     4314.42     4315.23

 selected autoregression order:   1

 ar order selection criterion: ipp=0  first-minimum aic selection

 the aic trace should be checked to see if ar order selection criterion <ipp>
 is adequate. e.g. if ar-orders of the first-minimum and the full-minimum aic
 are close, an arstan run with full-minimum aic order selection might be tried

 autoregression coefficients:

  t= -1   t= -2   t= -3   t= -4   t= -5   t= -6   t= -7   t= -8   t= -9   t=-10   
  0.711

 r-squared due to pooled autoregression:   50.61 pct
 variance inflation from autoregression:  202.45 pct

 impulse response function weights for this ar ( 1) process out to order 50:

  1.0000   0.711   0.506   0.360   0.256   0.182   0.130   0.092   0.066   0.047
  0.0332   0.024   0.017   0.012   0.008   0.006   0.004   0.003   0.002   0.002
  0.0011   0.001   0.001   0.000   0.000   0.000   0.000   0.000   0.000   0.000
  0.0000   0.000   0.000   0.000   0.000   0.000   0.000   0.000   0.000   0.000
  0.0000   0.000   0.000   0.000   0.000   0.000   0.000   0.000   0.000   0.000

 |================== individual series autoregression analyses =================|

 |---------------- individual series autoregressive coefficients ---------------|

     series    ident    order     rsq     t-1     t-2     t-3   .....    t-ip
         1   PTG01A       1     0.660   0.806
         2   PTG01B       1     0.596   0.770
         3   PTG02A       1     0.585   0.763
         4   PTG02B       1     0.454   0.670
         5   PTG03A       1     0.822   0.904
         6   PTG03B       1     0.621   0.786
         7   PTG06A       1     0.584   0.763
         8   PTG06B       1     0.701   0.837
         9   PTG07A       1     0.618   0.786
        10   PTG07B       1     0.642   0.800
        11   PTG08A       1     0.437   0.661
        12   PTG10A       1     0.504   0.710
        13   PTG10B       1     0.709   0.842
        14   PTG17A       1     0.500   0.706
        15   PTG17B       1     0.587   0.760
        16   PTG17C       1     0.586   0.762
        17   PTG18A       1     0.686   0.828
        18   PTG18B       1     0.666   0.815
        19   PTG20A       1     0.635   0.796

     series    ident    order     rsq     t-1     t-2     t-3   .....    t-ip
        20   PTG22A       1     0.490   0.700
        21   PTG22B       1     0.426   0.650
        22   PTG23A       1     0.554   0.743
        23   PTG23B       1     0.420   0.647
        24   PTG24A       1     0.541   0.735
        25   PTG24B       1     0.599   0.774
        26   PTG25A       1     0.577   0.759
        27   PTG25B       1     0.631   0.794

 |------------- summary statistics for autoregressive coefficients -------------|

                        order     rsq     t-1     t-2     t-3   .....    t-ip
   arithmetic mean        1     0.586   0.762
   standard deviation     0     0.095   0.063
   median                 1     0.587   0.763
   interquartile range    0     0.116   0.076
   minimum value          1     0.420   0.647
   lower hinge            1     0.522   0.723
   upper hinge            1     0.638   0.798
   maximum value          1     0.822   0.904

 |------------------- statistics of prewhitened tree-ring data -----------------|

 series   ident   frst   last   year    mean   stdev   skew   kurt   sens   ac(1)
     1  PTG01A    1752   2007    256   1.002   0.278  0.449  4.447  0.288   0.144
     2  PTG01B    1771   2007    237   1.000   0.248  0.450  4.344  0.263   0.066
     3  PTG02A    1715   2007    293   1.001   0.222  0.537  5.921  0.230   0.067
     4  PTG02B    1700   2006    307   1.000   0.188  0.849 10.639  0.182  -0.052
     5  PTG03A    1717   2001    285   1.000   0.292  2.034 13.595  0.241   0.143
     6  PTG03B    1706   2007    302   1.001   0.262  0.271  5.815  0.281  -0.067
     7  PTG06A    1564   2007    444   1.000   0.206  0.471  4.259  0.218   0.062
     8  PTG06B    1483   2007    525   1.000   0.200  0.102  4.746  0.219  -0.010
     9  PTG07A    1502   1968    467   1.000   0.311  0.530  5.357  0.354  -0.005
    10  PTG07B    1498   1973    476   1.000   0.278  0.419  3.958  0.319  -0.059
    11  PTG08A    1570   2007    438   1.001   0.244  0.326  7.492  0.248   0.009
    12  PTG10A    1666   2007    342   1.000   0.389  1.630  8.898  0.378  -0.018
    13  PTG10B    1662   2007    346   1.000   0.285  0.503  4.574  0.297   0.033
    14  PTG17A    1776   2007    232   1.000   0.299  0.812  4.975  0.333  -0.045
    15  PTG17B    1784   2007    224   1.000   0.279  0.501  3.728  0.316  -0.101
    16  PTG17C    1772   2007    236   1.000   0.262  0.451  4.685  0.295  -0.076
    17  PTG18A    1772   2007    236   1.000   0.258  0.567  5.706  0.252   0.013
    18  PTG18B    1755   2007    253   1.000   0.278  0.856  5.122  0.290   0.059
    19  PTG20A    1617   2007    391   1.000   0.216  0.769  4.318  0.234  -0.033

 series   ident   frst   last   year    mean   stdev   skew   kurt   sens   ac(1)
    20  PTG22A    1783   2007    225   1.002   0.398  2.213 12.241  0.360   0.024
    21  PTG22B    1830   2007    178   1.000   0.350  0.672  4.447  0.372  -0.048
    22  PTG23A    1750   2007    258   1.000   0.208 -0.047  3.838  0.237  -0.048
    23  PTG23B    1765   2007    243   1.000   0.235  0.560  5.405  0.257  -0.021
    24  PTG24A    1750   2003    254   1.001   0.241  0.644  5.734  0.254   0.007
    25  PTG24B    1762   2007    246   1.000   0.350  1.431  8.287  0.358  -0.001
    26  PTG25A    1698   2007    310   1.000   0.251  0.428  4.092  0.282  -0.014
    27  PTG25B    1691   2007    317   1.000   0.287  0.807  5.923  0.285   0.003

 |------------- summary of prewhitened tree-ring series statistics -------------|

                                year    mean   stdev   skew   kurt   sens   ac(1)
 arithmetic mean                 308   1.000   0.271  0.712  6.020  0.283   0.001
 standard deviation               91   0.001   0.054  0.532  2.581  0.052   0.060
 median (50th quantile)          285   1.000   0.262  0.537  5.122  0.282  -0.005
 interquartile range             104   0.000   0.051  0.360  1.527  0.073   0.075
 minimum value                   178   1.000   0.188 -0.047  3.728  0.182  -0.101
 lower hinge (25th quantile)     240   1.000   0.238  0.449  4.395  0.245  -0.046
 upper hinge (75th quantile)     344   1.000   0.289  0.809  5.922  0.318   0.028
 maximum value                   525   1.002   0.398  2.213 13.595  0.378   0.144

 |-------------------- all possible series rbar statistics ---------------------|

   total    mean   standard   standard  skewess   kurtosis   minimum   maximum
   corrs    rbar   deviation    error    coeff      coeff      corr      corr
    351    0.236     0.094      0.005    1.564      8.111     0.017     0.719

   minimum correlation:  0.017   series  PTG18B     and  PTG22A      225 years
   maximum correlation:  0.719   series  PTG01A     and  PTG01B      237 years

       percent of all possible correlations used (n>20 years):     100.00
       percent of all possible tree-ring years used in rbar:        48.14

 |=================== prewhitened data common period analyses ==================|

 |----------------------- statistics of the common period ----------------------|

 series   ident   frst   last   year    mean   stdev   skew   kurt   sens   ac(1)
     1  PTG06B    1483   2007    525   1.000   0.200  0.102  4.746  0.219  -0.010

              *** only one series found in common analysis period ***

 |--------------------------- running rbar statistics --------------------------|

    year   1540.  1565.  1590.  1615.  1640.  1665.  1690.  1715.  1740.  1765.
    corr      3.     3.     6.    10.    10.    15.    21.    28.    78.    91.
    rbar  0.324  0.218  0.287  0.498  0.517  0.375  0.333  0.313  0.180  0.272
    sdev  0.194  0.250  0.263  0.136  0.125  0.150  0.139  0.120  0.156  0.157
    serr  0.112  0.144  0.107  0.043  0.040  0.039  0.030  0.023  0.018  0.016
    eps   0.592  0.522  0.664  0.844  0.866  0.808  0.823  0.848  0.768  0.881
    nss     3.0    3.9    4.9    5.5    6.0    7.0    9.3   12.3   15.1   19.8

    year   1790.  1815.  1840.  1865.  1890.  1915.  1940.  1965.
    corr    190.   325.   325.   351.   351.   351.   351.   300.
    rbar  0.270  0.241  0.235  0.235  0.250  0.251  0.284  0.275
    sdev  0.146  0.148  0.158  0.176  0.163  0.161  0.138  0.143
    serr  0.011  0.008  0.009  0.009  0.009  0.009  0.007  0.008
    eps   0.901  0.893  0.891  0.892  0.900  0.901  0.914  0.909
    nss    24.6   26.2   26.7   27.0   27.0   27.0   27.0   26.3

 |======================== residual chronology statistics ======================|

 |----------------- robust mean residual chronology statistics -----------------|

  first    last    total    mean    stdrd    skew    kurtosis    mean    serial
   year    year    years   index     dev     coeff     coeff     sens     corr
   1483    2007     525    0.987   0.153   -0.096      7.123    0.163   -0.058

  mean indices vs their standard deviations       robust mean efficiency results
      correlation    slope    intercept             # improved    # unimproved
        0.179        0.103      0.075                    221            304

 |---------------- robust mean efficiency gain and loss results ----------------|

   median      interquartile      minimum       lower       upper       maximum
    gain           range            gain        hinge       hinge         gain
    1.37            0.87            0.30         1.11        1.98        25.69

   median      interquartile      minimum       lower       upper       maximum
    loss           range            loss        hinge       hinge         loss
    0.95            0.12            0.00         0.88        1.00         1.00

 |----------- residual chronology auto and partial autocorrelations ------------|

 lag           t-1    t-2    t-3    t-4    t-5    t-6    t-7    t-8    t-9   t-10
 acf        -0.058 -0.059 -0.080 -0.008  0.116 -0.047  0.070 -0.157  0.002 -0.031
 pacf       -0.058 -0.063 -0.088 -0.023  0.105 -0.042  0.078 -0.140 -0.009 -0.055
 95% c.l.    0.087  0.088  0.088  0.088  0.088  0.090  0.090  0.090  0.092  0.092

 |------------------ residual chronology autoregressive model ------------------|

 ord    rsq    t-1    t-2    t-3    t-4    t-5    t-6    t-7    t-8    t-9   t-10
  3   0.016 -0.069 -0.069 -0.091

 |---------- rewhitened chronology auto and partial autocorrelations -----------|

 lag           t-1    t-2    t-3    t-4    t-5    t-6    t-7    t-8    t-9   t-10
 acf        -0.003 -0.068 -0.084 -0.006  0.114 -0.036  0.058 -0.153 -0.009 -0.031
 pacf       -0.003 -0.068 -0.085 -0.012  0.103 -0.044  0.072 -0.144 -0.004 -0.056
 95% c.l.    0.087  0.087  0.088  0.088  0.088  0.089  0.090  0.090  0.092  0.092

 |----------------- rewhitened chronology autoregressive model -----------------|

 ord    rsq    t-1    t-2    t-3    t-4    t-5    t-6    t-7    t-8    t-9   t-10
  1   0.005 -0.003

 |========================= arstan chronology statistics =======================|

 |----------------- robust mean arstan chronology statistics -------------------|


  first    last    total    mean    stdrd    skew    kurtosis    mean    serial
   year    year    years   index     dev     coeff     coeff     sens     corr
   1483    2007      525   0.990   0.209    0.939      5.148    0.123    0.670

 |------------ arstan chronology auto and partial autocorrelations -------------|

 lag           t-1    t-2    t-3    t-4    t-5    t-6    t-7    t-8    t-9   t-10
 acf         0.669  0.423  0.269  0.216  0.191  0.099  0.037 -0.075 -0.063 -0.055
 pacf        0.669 -0.044  0.006  0.081  0.035 -0.107 -0.004 -0.148  0.091 -0.027
 95% c.l.    0.087  0.120  0.131  0.135  0.138  0.140  0.140  0.140  0.141  0.141

 |------------------- arstan chronology autoregressive model -------------------|

 ord    rsq    t-1    t-2    t-3    t-4    t-5    t-6    t-7    t-8    t-9   t-10
  1   0.466  0.681

 |================ as jim morrison would say, "this is the end" ================|
