# Supplementary material for: Climate-Driven Synchronized Growth of Alpine Trees in the Southeast Tibetan Plateau
Source: PLoS One. 2016 Jun 3;11(6):e0156126. doi: 10.1371/journal.pone.0156126 (PMC4892591; doi:10.1371/journal.pone.0156126)
Supplement: S1 Data — (ZIP) [file pone.0156126.s001.zip › S1_Data/chin025/chin025.txt_raw_rbar]

year	corrs	rbar	sdev	serr	eps	cores
1540.	3.	0.0088	0.6175	0.3565	0.0260	3.02
1565.	3.	0.0710	0.5220	0.3014	0.2305	3.92
1590.	6.	0.1207	0.5134	0.2096	0.4021	4.90
1615.	10.	0.2320	0.2982	0.0943	0.6226	5.46
1640.	10.	0.2859	0.3082	0.0975	0.7068	6.02
1665.	15.	0.3905	0.2163	0.0558	0.8185	7.04
1690.	21.	0.4134	0.2094	0.0457	0.8674	9.28
1715.	28.	0.3879	0.1891	0.0357	0.8860	12.26
1740.	78.	0.0989	0.3051	0.0345	0.6235	15.08
1765.	91.	0.1917	0.2752	0.0288	0.8241	19.76
1790.	190.	0.1804	0.2852	0.0207	0.8443	24.64
1815.	325.	0.1388	0.3003	0.0167	0.8085	26.20
1840.	325.	0.2510	0.3328	0.0185	0.8995	26.70
1865.	351.	0.1954	0.3444	0.0184	0.8677	27.00
1890.	351.	0.2089	0.3368	0.0180	0.8770	27.00
1915.	351.	0.2323	0.2896	0.0155	0.8910	27.00
1940.	351.	0.2312	0.2797	0.0149	0.8903	27.00
1965.	300.	0.2857	0.2633	0.0152	0.9131	26.26
