# Supplementary material for: Climate-Driven Synchronized Growth of Alpine Trees in the Southeast Tibetan Plateau
Source: PLoS One. 2016 Jun 3;11(6):e0156126. doi: 10.1371/journal.pone.0156126 (PMC4892591; doi:10.1371/journal.pone.0156126)
Supplement: S1 Data — (ZIP) [file pone.0156126.s001.zip › S1_Data/chin025/chin025.txt_res_rbar]

year	corrs	rbar	sdev	serr	eps	cores
1540.	3.	0.3242	0.1944	0.1123	0.5916	3.02
1565.	3.	0.2177	0.2500	0.1443	0.5218	3.92
1590.	6.	0.2871	0.2628	0.1073	0.6636	4.90
1615.	10.	0.4980	0.1359	0.0430	0.8442	5.46
1640.	10.	0.5172	0.1252	0.0396	0.8658	6.02
1665.	15.	0.3748	0.1499	0.0387	0.8084	7.04
1690.	21.	0.3333	0.1395	0.0304	0.8227	9.28
1715.	28.	0.3126	0.1197	0.0226	0.8479	12.26
1740.	78.	0.1800	0.1556	0.0176	0.7680	15.08
1765.	91.	0.2722	0.1567	0.0164	0.8808	19.76
1790.	190.	0.2701	0.1462	0.0106	0.9012	24.64
1815.	325.	0.2412	0.1482	0.0082	0.8928	26.20
1840.	325.	0.2353	0.1576	0.0087	0.8915	26.70
1865.	351.	0.2351	0.1762	0.0094	0.8925	27.00
1890.	351.	0.2496	0.1635	0.0087	0.8998	27.00
1915.	351.	0.2513	0.1609	0.0086	0.9006	27.00
1940.	351.	0.2837	0.1379	0.0074	0.9145	27.00
1965.	300.	0.2750	0.1427	0.0082	0.9088	26.26
