# Supplementary material for: Climate-Driven Synchronized Growth of Alpine Trees in the Southeast Tibetan Plateau
Source: PLoS One. 2016 Jun 3;11(6):e0156126. doi: 10.1371/journal.pone.0156126 (PMC4892591; doi:10.1371/journal.pone.0156126)
Supplement: S1 Data — (ZIP) [file pone.0156126.s001.zip › S1_Data/chin025/chin025.txt_tabs]

year	num	seg	age	raw	std	res	ars
1483	1.	525.000	1.000	1.093	3.003	1.604	1.915
1484	1.	525.000	2.000	0.873	2.367	0.732	1.392
1485	1.	525.000	3.000	0.982	2.628	1.471	1.759
1486	1.	525.000	4.000	0.729	1.926	0.598	1.147
1487	1.	525.000	5.000	0.734	1.914	1.120	1.233
1488	1.	525.000	6.000	0.751	1.934	1.183	1.358
1489	1.	525.000	7.000	0.867	2.206	1.440	1.704
1490	1.	525.000	8.000	0.971	2.440	1.462	1.972
1491	1.	525.000	9.000	0.466	1.157	0.027	0.727
1492	1.	525.000	10.000	0.569	1.396	1.211	1.026
1493	1.	525.000	11.000	0.581	1.408	1.099	1.126
1494	1.	525.000	12.000	0.588	1.409	1.078	1.177
1495	1.	525.000	13.000	0.428	1.014	0.682	0.816
1496	1.	525.000	14.000	0.390	0.913	0.889	0.767
1497	1.	525.000	15.000	0.401	0.928	1.001	0.844
1498	2.	500.500	8.500	1.022	1.063	1.062	0.960
1499	2.	500.500	9.500	0.919	0.990	0.947	0.928
1500	2.	500.500	10.500	0.719	0.801	0.810	0.768
1501	2.	500.500	11.500	0.615	0.643	0.798	0.642
1502	3.	489.333	8.667	0.995	0.708	0.959	0.714
1503	3.	489.333	9.667	1.036	0.741	0.976	0.781
1504	3.	489.333	10.667	0.736	0.650	0.992	0.846
1505	3.	489.333	11.667	0.639	0.599	0.839	0.738
1506	3.	489.333	12.667	0.864	0.796	1.066	0.888
1507	3.	489.333	13.667	0.683	0.539	0.800	0.729
1508	3.	489.333	14.667	1.198	0.950	1.081	0.897
1509	3.	489.333	15.667	0.621	0.723	0.800	0.735
1510	3.	489.333	16.667	0.749	0.601	0.989	0.809
1511	3.	489.333	17.667	1.116	0.900	1.217	1.091
1512	3.	489.333	18.667	0.932	0.756	0.930	1.003
1513	3.	489.333	19.667	1.062	0.867	1.045	1.056
1514	3.	489.333	20.667	1.077	0.884	0.996	1.045
1515	3.	489.333	21.667	1.474	1.134	1.064	1.105
1516	3.	489.333	22.667	1.465	1.135	1.034	1.117
1517	3.	489.333	23.667	2.050	1.598	1.495	1.587
1518	3.	489.333	24.667	1.936	1.519	1.038	1.465
1519	3.	489.333	25.667	1.510	1.192	0.790	1.130
1520	3.	489.333	26.667	1.467	1.166	1.002	1.104
1521	3.	489.333	27.667	1.569	1.343	1.004	1.087
1522	3.	489.333	28.667	1.752	1.438	1.117	1.188
1523	3.	489.333	29.667	1.815	1.471	1.130	1.273
1524	3.	489.333	30.667	1.917	1.564	1.169	1.372
1525	3.	489.333	31.667	1.382	1.212	0.667	0.941
1526	3.	489.333	32.667	1.020	0.900	0.716	0.683
1527	3.	489.333	33.667	0.791	0.892	0.916	0.700
1528	3.	489.333	34.667	0.547	0.594	0.722	0.517
1529	3.	489.333	35.667	0.707	0.827	1.025	0.690
1530	3.	489.333	36.667	0.974	0.986	1.139	0.928
1531	3.	489.333	37.667	1.180	1.077	1.103	1.060
1532	3.	489.333	38.667	1.404	1.263	1.010	1.062
1533	3.	489.333	39.667	1.383	1.278	1.054	1.108
1534	3.	489.333	40.667	1.571	1.374	1.082	1.167
1535	3.	489.333	41.667	1.232	1.086	1.047	1.175
1536	3.	489.333	42.667	2.043	1.813	1.572	1.705
1537	3.	489.333	43.667	1.651	1.567	0.814	1.324
1538	3.	489.333	44.667	1.382	1.321	0.865	1.105
1539	3.	489.333	45.667	1.016	0.978	0.922	1.005
1540	3.	489.333	46.667	1.079	1.045	1.062	1.075
1541	3.	489.333	47.667	0.728	0.710	0.784	0.846
1542	3.	489.333	48.667	0.835	0.820	0.955	0.855
1543	3.	489.333	49.667	0.581	0.575	1.025	0.930
1544	3.	489.333	50.667	0.770	0.767	0.978	0.938
1545	3.	489.333	51.667	1.185	1.125	1.143	1.107
1546	3.	489.333	52.667	1.201	1.149	1.060	1.146
1547	3.	489.333	53.667	0.848	0.817	0.837	0.950
1548	3.	489.333	54.667	0.870	0.845	0.984	0.958
1549	3.	489.333	55.667	0.612	0.858	1.041	1.020
1550	3.	489.333	56.667	1.050	1.036	1.342	1.365
1551	3.	489.333	57.667	1.394	1.387	1.381	1.649
1552	3.	489.333	58.667	0.875	0.877	0.592	1.063
1553	3.	489.333	59.667	0.884	1.224	1.145	1.199
1554	3.	489.333	60.667	0.828	0.930	1.083	1.234
1555	3.	489.333	61.667	0.893	0.917	0.729	0.904
1556	3.	489.333	62.667	0.882	0.961	1.011	0.952
1557	3.	489.333	63.667	0.875	0.913	0.983	0.957
1558	3.	489.333	64.667	1.263	1.397	1.372	1.350
1559	3.	489.333	65.667	1.163	1.243	0.895	1.153
1560	3.	489.333	66.667	1.096	1.172	1.035	1.153
1561	3.	489.333	67.667	0.768	0.852	0.980	1.097
1562	3.	489.333	68.667	0.909	0.988	1.127	1.205
1563	3.	489.333	69.667	1.015	1.168	0.864	1.019
1564	4.	478.000	53.250	0.850	0.974	0.989	1.011
1565	4.	478.000	54.250	0.738	0.850	0.942	0.959
1566	4.	478.000	55.250	0.668	0.782	0.906	0.886
1567	4.	478.000	56.250	0.474	0.558	0.773	0.701
1568	4.	478.000	57.250	0.472	0.550	0.864	0.660
1569	4.	478.000	58.250	0.498	0.493	0.921	0.688
1570	5.	470.000	47.600	0.640	0.537	0.949	0.736
1571	5.	470.000	48.600	0.398	0.432	0.795	0.617
1572	5.	470.000	49.600	0.478	0.518	0.962	0.698
1573	5.	470.000	50.600	0.607	0.738	1.090	0.884
1574	5.	470.000	51.600	0.601	0.557	0.917	0.843
1575	5.	470.000	52.600	0.467	0.453	0.824	0.722
1576	5.	470.000	53.600	0.673	0.566	0.958	0.769
1577	5.	470.000	54.600	0.755	0.698	1.086	0.931
1578	5.	470.000	55.600	0.710	0.739	0.976	0.936
1579	5.	470.000	56.600	0.868	0.741	0.967	0.931
1580	5.	470.000	57.600	0.836	0.714	0.875	0.835
1581	5.	470.000	58.600	0.749	0.869	0.964	0.855
1582	5.	470.000	59.600	0.780	0.868	0.983	0.888
1583	5.	470.000	60.600	1.054	0.849	1.022	0.952
1584	5.	470.000	61.600	0.923	1.058	1.039	1.013
1585	5.	470.000	62.600	0.971	0.996	0.963	0.982
1586	5.	470.000	63.600	1.121	0.919	0.854	0.850
1587	5.	470.000	64.600	1.015	0.837	0.893	0.795
1588	5.	470.000	65.600	1.088	1.024	1.057	0.921
1589	5.	470.000	66.600	1.074	1.193	1.061	1.013
1590	5.	470.000	67.600	1.044	1.052	1.001	1.020
1591	5.	470.000	68.600	0.945	1.039	0.916	0.939
1592	5.	470.000	69.600	0.718	0.785	0.754	0.720
1593	5.	470.000	70.600	0.512	0.547	0.729	0.538
1594	5.	470.000	71.600	0.580	0.659	1.062	0.742
1595	5.	470.000	72.600	0.603	0.651	0.972	0.797
1596	5.	470.000	73.600	0.836	0.897	1.194	1.059
1597	5.	470.000	74.600	1.085	1.159	1.081	1.132
1598	5.	470.000	75.600	1.120	1.090	0.948	1.051
1599	5.	470.000	76.600	1.105	0.980	0.990	1.036
1600	5.	470.000	77.600	1.050	0.937	0.936	0.970
1601	5.	470.000	78.600	1.227	1.103	1.050	1.037
1602	5.	470.000	79.600	1.082	0.979	0.917	0.953
1603	5.	470.000	80.600	1.204	1.096	1.153	1.129
1604	5.	470.000	81.600	0.981	0.949	1.143	1.244
1605	5.	470.000	82.600	0.978	0.902	0.980	1.162
1606	5.	470.000	83.600	1.066	0.990	1.147	1.272
1607	5.	470.000	84.600	1.136	1.062	0.762	0.964
1608	5.	470.000	85.600	1.046	0.984	0.826	0.809
1609	5.	470.000	86.600	1.082	1.099	1.024	0.897
1610	5.	470.000	87.600	0.896	0.937	0.875	0.811
1611	5.	470.000	88.600	0.848	0.855	0.932	0.806
1612	5.	470.000	89.600	0.923	0.867	0.967	0.838
1613	5.	470.000	90.600	1.047	1.048	1.194	1.087
1614	5.	470.000	91.600	1.034	0.999	0.905	0.976
1615	5.	470.000	92.600	0.953	0.948	0.921	0.913
1616	5.	470.000	93.600	0.931	0.923	1.007	0.953
1617	6.	456.833	79.000	0.872	0.779	0.891	0.867
1618	6.	456.833	80.000	1.364	1.219	1.318	1.232
1619	6.	456.833	81.000	1.573	1.460	1.342	1.516
1620	6.	456.833	82.000	1.002	0.951	0.585	0.961
1621	6.	456.833	83.000	1.012	0.905	0.926	0.907
1622	6.	456.833	84.000	1.012	0.936	1.025	0.967
1623	6.	456.833	85.000	1.015	0.910	1.005	0.991
1624	6.	456.833	86.000	1.137	1.021	1.112	1.114
1625	6.	456.833	87.000	0.848	0.730	0.726	0.816
1626	6.	456.833	88.000	0.989	0.866	1.068	0.946
1627	6.	456.833	89.000	1.290	1.135	1.278	1.249
1628	6.	456.833	90.000	1.510	1.353	1.250	1.436
1629	6.	456.833	91.000	1.472	1.353	1.103	1.422
1630	6.	456.833	92.000	1.417	1.249	0.967	1.276
1631	6.	456.833	93.000	1.453	1.287	1.082	1.287
1632	6.	456.833	94.000	1.103	0.962	0.756	0.969
1633	6.	456.833	95.000	0.981	0.919	0.933	0.920
1634	6.	456.833	96.000	0.802	0.857	0.879	0.831
1635	6.	456.833	97.000	0.685	0.919	1.005	0.894
1636	6.	456.833	98.000	0.811	1.006	1.123	1.056
1637	6.	456.833	99.000	0.963	1.155	0.944	0.993
1638	6.	456.833	100.000	1.253	1.330	1.250	1.254
1639	6.	456.833	101.000	1.103	1.167	0.933	1.123
1640	6.	456.833	102.000	0.923	0.976	0.811	0.907
1641	6.	456.833	103.000	1.088	1.117	1.166	1.109
1642	6.	456.833	104.000	1.238	1.280	1.205	1.292
1643	6.	456.833	105.000	1.173	1.060	0.948	1.165
1644	6.	456.833	106.000	1.126	1.090	1.001	1.127
1645	6.	456.833	107.000	0.967	1.020	0.905	1.005
1646	6.	456.833	108.000	0.788	0.851	0.805	0.817
1647	6.	456.833	109.000	0.597	0.631	0.760	0.639
1648	6.	456.833	110.000	0.704	0.696	0.975	0.728
1649	6.	456.833	111.000	0.726	0.735	0.977	0.793
1650	6.	456.833	112.000	0.777	0.786	0.964	0.825
1651	6.	456.833	113.000	0.871	0.882	1.046	0.930
1652	6.	456.833	114.000	0.887	0.868	0.985	0.944
1653	6.	456.833	115.000	0.750	0.800	0.878	0.847
1654	6.	456.833	116.000	0.935	1.018	1.177	1.077
1655	6.	456.833	117.000	1.107	1.449	1.285	1.349
1656	6.	456.833	118.000	0.888	1.059	0.863	1.121
1657	6.	456.833	119.000	0.821	0.827	0.790	0.885
1658	6.	456.833	120.000	0.598	0.600	0.759	0.686
1659	6.	456.833	121.000	0.646	0.666	0.964	0.750
1660	6.	456.833	122.000	0.700	0.748	0.998	0.829
1661	6.	456.833	123.000	0.766	0.892	1.042	0.929
1662	7.	441.000	106.429	1.077	1.102	1.153	1.112
1663	7.	441.000	107.429	0.731	0.762	0.718	0.807
1664	7.	441.000	108.429	0.762	0.697	0.870	0.742
1665	7.	441.000	109.429	0.918	0.913	1.066	0.891
1666	8.	428.625	96.750	1.021	1.011	1.085	1.016
1667	8.	428.625	97.750	0.837	0.858	0.870	0.891
1668	8.	428.625	98.750	0.905	0.916	1.023	0.954
1669	8.	428.625	99.750	0.915	0.990	0.980	0.956
1670	8.	428.625	100.750	0.713	0.767	0.735	0.713
1671	8.	428.625	101.750	0.499	0.610	0.757	0.561
1672	8.	428.625	102.750	0.472	0.470	0.781	0.477
1673	8.	428.625	103.750	0.540	0.564	0.962	0.600
1674	8.	428.625	104.750	0.591	0.676	0.989	0.714
1675	8.	428.625	105.750	0.734	0.802	1.073	0.878
1676	8.	428.625	106.750	0.956	0.997	1.143	1.065
1677	8.	428.625	107.750	0.968	1.076	1.025	1.080
1678	8.	428.625	108.750	0.883	1.007	0.931	0.997
1679	8.	428.625	109.750	0.770	0.871	0.818	0.825
1680	8.	428.625	110.750	0.738	0.801	0.926	0.810
1681	8.	428.625	111.750	0.763	0.896	1.054	0.928
1682	8.	428.625	112.750	0.733	0.724	0.888	0.845
1683	8.	428.625	113.750	0.870	0.869	1.018	0.916
1684	8.	428.625	114.750	0.586	0.575	0.682	0.631
1685	8.	428.625	115.750	0.866	0.712	1.158	0.905
1686	8.	428.625	116.750	0.979	0.979	1.082	1.024
1687	8.	428.625	117.750	0.884	0.880	0.856	0.882
1688	8.	428.625	118.750	0.868	0.881	0.948	0.872
1689	8.	428.625	119.750	0.912	0.958	1.028	0.947
1690	8.	428.625	120.750	1.064	1.055	1.070	1.041
1691	9.	416.222	108.333	1.178	1.228	1.169	1.207
1692	9.	416.222	109.333	1.481	1.595	1.418	1.575
1693	9.	416.222	110.333	1.197	1.345	0.903	1.321
1694	9.	416.222	111.333	0.970	1.237	0.962	1.199
1695	9.	416.222	112.333	1.076	1.368	1.039	1.189
1696	9.	416.222	113.333	1.132	1.110	1.140	1.283
1697	9.	416.222	114.333	1.364	1.726	1.277	1.488
1698	10.	405.600	103.900	1.105	1.310	0.813	1.169
1699	10.	405.600	104.900	1.043	1.184	0.918	1.048
1700	11.	396.636	96.364	1.094	1.069	0.961	1.004
1701	11.	396.636	97.364	0.952	0.976	0.826	0.838
1702	11.	396.636	98.364	1.071	1.011	1.015	0.909
1703	11.	396.636	99.364	0.816	0.787	0.749	0.693
1704	11.	396.636	100.364	0.789	0.748	0.893	0.683
1705	11.	396.636	101.364	0.719	0.726	0.925	0.708
1706	12.	388.750	93.917	0.651	0.696	0.882	0.683
1707	12.	388.750	94.917	0.669	0.668	0.938	0.721
1708	12.	388.750	95.917	0.630	0.663	0.877	0.688
1709	12.	388.750	96.917	0.540	0.589	0.858	0.644
1710	12.	388.750	97.917	0.680	0.665	0.950	0.706
1711	12.	388.750	98.917	0.626	0.724	0.954	0.754
1712	12.	388.750	99.917	0.884	0.904	1.050	0.884
1713	12.	388.750	100.917	0.991	0.984	1.091	1.018
1714	12.	388.750	101.917	0.998	0.947	0.955	0.977
1715	13.	381.385	95.077	0.835	0.772	0.852	0.845
1716	13.	381.385	96.077	0.958	0.965	1.080	0.978
1717	14.	374.500	90.214	0.826	0.926	0.885	0.878
1718	14.	374.500	91.214	1.057	1.064	1.116	1.038
1719	14.	374.500	92.214	1.191	1.112	1.096	1.132
1720	14.	374.500	93.214	1.159	0.948	0.829	0.932
1721	14.	374.500	94.214	1.209	1.025	0.994	0.955
1722	14.	374.500	95.214	1.190	0.942	0.929	0.906
1723	14.	374.500	96.214	1.230	0.930	0.993	0.934
1724	14.	374.500	97.214	1.291	1.025	1.052	1.014
1725	14.	374.500	98.214	1.285	1.025	1.007	1.025
1726	14.	374.500	99.214	1.316	1.110	1.093	1.120
1727	14.	374.500	100.214	1.253	0.943	0.909	1.003
1728	14.	374.500	101.214	1.125	0.941	1.016	1.028
1729	14.	374.500	102.214	1.133	1.036	0.961	0.990
1730	14.	374.500	103.214	1.101	1.020	0.995	0.997
1731	14.	374.500	104.214	1.273	1.002	1.076	1.083
1732	14.	374.500	105.214	1.378	1.175	1.110	1.178
1733	14.	374.500	106.214	1.441	1.132	1.048	1.184
1734	14.	374.500	107.214	1.224	0.938	0.860	1.000
1735	14.	374.500	108.214	1.188	0.904	0.932	0.941
1736	14.	374.500	109.214	0.815	0.711	0.693	0.660
1737	14.	374.500	110.214	0.810	0.783	0.988	0.755
1738	14.	374.500	111.214	0.855	0.841	1.059	0.893
1739	14.	374.500	112.214	0.785	0.773	0.946	0.879
1740	14.	374.500	113.214	0.776	0.830	0.985	0.908
1741	14.	374.500	114.214	0.811	0.878	0.950	0.893
1742	14.	374.500	115.214	0.854	0.824	0.952	0.885
1743	14.	374.500	116.214	0.984	0.950	1.076	1.003
1744	14.	374.500	117.214	1.098	1.066	1.080	1.091
1745	14.	374.500	118.214	0.817	0.759	0.744	0.818
1746	14.	374.500	119.214	1.087	0.924	1.121	1.000
1747	14.	374.500	120.214	1.334	1.225	1.211	1.220
1748	14.	374.500	121.214	1.248	1.091	0.951	1.117
1749	14.	374.500	122.214	1.345	1.163	1.088	1.180
1750	16.	359.687	107.937	1.459	1.055	0.967	1.104
1751	16.	359.687	108.937	1.483	1.100	0.986	1.069
1752	17.	353.588	103.529	1.556	1.236	1.154	1.212
1753	17.	353.588	104.529	1.366	1.049	0.879	1.039
1754	17.	353.588	105.529	1.431	1.070	1.023	1.060
1755	18.	348.000	100.667	1.487	1.081	1.044	1.095
1756	18.	348.000	101.667	1.463	1.023	0.986	1.062
1757	18.	348.000	102.667	1.324	0.878	0.907	0.961
1758	18.	348.000	103.667	1.609	1.050	1.156	1.137
1759	18.	348.000	104.667	1.773	1.212	1.123	1.229
1760	18.	348.000	105.667	1.681	1.142	1.005	1.178
1761	18.	348.000	106.667	1.681	1.144	1.046	1.182
1762	19.	342.632	102.053	1.553	1.081	1.007	1.145
1763	19.	342.632	103.053	1.692	1.207	1.117	1.230
1764	19.	342.632	104.053	1.698	1.154	1.036	1.209
1765	20.	337.650	99.850	1.464	0.929	0.842	1.000
1766	20.	337.650	100.850	1.334	0.876	0.938	0.946
1767	20.	337.650	101.850	1.338	0.851	0.894	0.865
1768	20.	337.650	102.850	1.537	1.010	1.121	1.033
1769	20.	337.650	103.850	1.170	0.824	0.835	0.868
1770	20.	337.650	104.850	1.348	0.943	1.071	0.986
1771	21.	332.857	100.857	1.392	1.010	1.047	1.046
1772	23.	324.435	93.087	1.130	0.793	0.782	0.824
1773	23.	324.435	94.087	1.069	0.724	0.879	0.763
1774	23.	324.435	95.087	1.109	0.752	0.980	0.821
1775	23.	324.435	96.087	1.490	1.035	1.181	1.062
1776	24.	320.583	93.083	1.607	1.160	1.141	1.194
1777	24.	320.583	94.083	1.483	1.023	0.940	1.087
1778	24.	320.583	95.083	1.269	0.835	0.832	0.903
1779	24.	320.583	96.083	1.234	0.844	0.976	0.916
1780	24.	320.583	97.083	1.339	0.920	1.034	0.983
1781	24.	320.583	98.083	1.439	1.053	1.103	1.100
1782	24.	320.583	99.083	1.463	1.063	1.025	1.105
1783	25.	316.760	96.120	1.313	0.997	0.930	1.014
1784	26.	313.192	93.423	1.163	0.831	0.864	0.883
1785	26.	313.192	94.423	1.429	1.050	1.120	1.046
1786	26.	313.192	95.423	1.338	0.917	0.939	0.981
1787	26.	313.192	96.423	1.341	0.968	1.020	1.015
1788	26.	313.192	97.423	1.036	0.875	0.924	0.943
1789	26.	313.192	98.423	0.962	0.789	0.895	0.864
1790	26.	313.192	99.423	1.038	0.862	1.011	0.923
1791	26.	313.192	100.423	1.359	1.017	1.139	1.093
1792	26.	313.192	101.423	1.119	0.848	0.798	0.873
1793	26.	313.192	102.423	1.058	0.805	0.938	0.857
1794	26.	313.192	103.423	1.467	1.062	1.172	1.079
1795	26.	313.192	104.423	1.305	0.923	0.905	0.970
1796	26.	313.192	105.423	1.514	1.060	1.106	1.094
1797	26.	313.192	106.423	1.503	1.069	0.979	1.054
1798	26.	313.192	107.423	1.347	0.971	0.878	0.926
1799	26.	313.192	108.423	1.076	0.785	0.819	0.776
1800	26.	313.192	109.423	1.184	0.851	0.969	0.819
1801	26.	313.192	110.423	1.011	0.724	0.844	0.724
1802	26.	313.192	111.423	1.176	0.814	1.034	0.847
1803	26.	313.192	112.423	1.455	0.975	1.124	1.024
1804	26.	313.192	113.423	1.316	0.893	0.931	0.957
1805	26.	313.192	114.423	1.231	0.828	0.895	0.874
1806	26.	313.192	115.423	1.368	0.933	1.078	0.997
1807	26.	313.192	116.423	1.323	0.951	1.008	1.015
1808	26.	313.192	117.423	1.532	1.105	1.111	1.131
1809	26.	313.192	118.423	1.582	1.160	1.053	1.154
1810	26.	313.192	119.423	1.562	1.163	1.035	1.154
1811	26.	313.192	120.423	1.765	1.349	1.184	1.303
1812	26.	313.192	121.423	1.703	1.367	1.091	1.315
1813	26.	313.192	122.423	1.747	1.342	1.050	1.283
1814	26.	313.192	123.423	1.229	0.970	0.688	0.898
1815	26.	313.192	124.423	1.350	1.041	1.090	1.026
1816	26.	313.192	125.423	1.372	1.109	1.048	1.076
1817	26.	313.192	126.423	1.117	0.931	0.878	0.941
1818	26.	313.192	127.423	1.019	0.883	0.916	0.883
1819	26.	313.192	128.423	1.189	0.933	1.046	0.972
1820	26.	313.192	129.423	1.289	1.006	0.989	0.978
1821	26.	313.192	130.423	1.237	1.031	1.029	1.023
1822	26.	313.192	131.423	1.307	1.062	1.001	1.026
1823	26.	313.192	132.423	1.012	0.800	0.755	0.783
1824	26.	313.192	133.423	1.210	0.942	1.116	0.970
1825	26.	313.192	134.423	1.321	1.043	1.081	1.069
1826	26.	313.192	135.423	1.479	1.166	1.142	1.200
1827	26.	313.192	136.423	1.434	1.144	0.995	1.147
1828	26.	313.192	137.423	1.375	1.111	0.988	1.102
1829	26.	313.192	138.423	1.534	1.208	1.107	1.188
1830	27.	308.185	134.296	1.633	1.240	1.137	1.280
1831	27.	308.185	135.296	1.347	1.081	0.867	1.074
1832	27.	308.185	136.296	1.534	1.273	1.175	1.237
1833	27.	308.185	137.296	1.257	0.925	0.821	0.999
1834	27.	308.185	138.296	1.528	1.207	1.148	1.156
1835	27.	308.185	139.296	1.587	1.236	1.179	1.299
1836	27.	308.185	140.296	1.176	0.968	0.799	1.020
1837	27.	308.185	141.296	1.052	0.896	0.865	0.888
1838	27.	308.185	142.296	0.922	0.818	0.854	0.784
1839	27.	308.185	143.296	0.926	0.789	0.965	0.821
1840	27.	308.185	144.296	1.037	0.874	1.013	0.894
1841	27.	308.185	145.296	0.962	0.841	0.929	0.863
1842	27.	308.185	146.296	1.048	0.929	1.017	0.928
1843	27.	308.185	147.296	0.827	0.764	0.829	0.787
1844	27.	308.185	148.296	0.919	0.832	1.020	0.878
1845	27.	308.185	149.296	0.959	0.884	0.988	0.910
1846	27.	308.185	150.296	1.029	0.950	1.017	0.961
1847	27.	308.185	151.296	0.958	0.899	0.947	0.929
1848	27.	308.185	152.296	0.858	0.821	0.893	0.852
1849	27.	308.185	153.296	1.096	0.921	1.092	0.995
1850	27.	308.185	154.296	0.995	0.871	0.916	0.922
1851	27.	308.185	155.296	0.872	0.775	0.855	0.808
1852	27.	308.185	156.296	1.052	0.909	1.056	0.929
1853	27.	308.185	157.296	0.910	0.796	0.853	0.812
1854	27.	308.185	158.296	0.788	0.706	0.875	0.750
1855	27.	308.185	159.296	0.859	0.745	0.945	0.776
1856	27.	308.185	160.296	1.011	0.924	1.115	0.965
1857	27.	308.185	161.296	0.957	0.919	1.000	0.985
1858	27.	308.185	162.296	0.942	0.919	0.987	0.985
1859	27.	308.185	163.296	0.789	0.810	0.872	0.871
1860	27.	308.185	164.296	0.725	0.669	0.817	0.734
1861	27.	308.185	165.296	0.658	0.594	0.824	0.643
1862	27.	308.185	166.296	0.650	0.653	0.963	0.718
1863	27.	308.185	167.296	0.854	0.875	1.143	0.952
1864	27.	308.185	168.296	0.760	0.766	0.870	0.844
1865	27.	308.185	169.296	0.645	0.661	0.860	0.759
1866	27.	308.185	170.296	0.636	0.623	0.837	0.674
1867	27.	308.185	171.296	0.666	0.650	0.951	0.728
1868	27.	308.185	172.296	0.714	0.672	0.964	0.779
1869	27.	308.185	173.296	0.718	0.684	0.924	0.776
1870	27.	308.185	174.296	0.640	0.662	0.920	0.770
1871	27.	308.185	175.296	0.698	0.671	0.901	0.747
1872	27.	308.185	176.296	0.694	0.704	0.954	0.783
1873	27.	308.185	177.296	0.672	0.643	0.889	0.743
1874	27.	308.185	178.296	0.813	0.805	1.030	0.856
1875	27.	308.185	179.296	0.798	0.748	0.911	0.818
1876	27.	308.185	180.296	0.862	0.873	1.017	0.896
1877	27.	308.185	181.296	1.043	1.039	1.160	1.095
1878	27.	308.185	182.296	1.102	1.133	1.089	1.166
1879	27.	308.185	183.296	0.904	0.948	0.823	0.950
1880	27.	308.185	184.296	0.863	1.027	1.075	1.048
1881	27.	308.185	185.296	1.056	1.137	1.131	1.174
1882	27.	308.185	186.296	1.116	1.069	1.006	1.139
1883	27.	308.185	187.296	1.102	1.075	1.014	1.122
1884	27.	308.185	188.296	1.087	1.221	1.139	1.234
1885	27.	308.185	189.296	0.955	1.161	0.929	1.104
1886	27.	308.185	190.296	1.017	1.065	0.904	0.987
1887	27.	308.185	191.296	0.778	0.837	0.805	0.804
1888	27.	308.185	192.296	0.876	0.903	1.006	0.876
1889	27.	308.185	193.296	1.027	1.074	1.134	1.055
1890	27.	308.185	194.296	0.737	0.791	0.783	0.830
1891	27.	308.185	195.296	0.789	0.841	0.974	0.863
1892	27.	308.185	196.296	0.938	1.006	1.132	1.043
1893	27.	308.185	197.296	0.983	1.056	1.054	1.094
1894	27.	308.185	198.296	1.074	1.139	1.115	1.191
1895	27.	308.185	199.296	1.083	1.128	1.011	1.156
1896	27.	308.185	200.296	1.096	1.238	1.112	1.232
1897	27.	308.185	201.296	0.827	0.872	0.699	0.873
1898	27.	308.185	202.296	0.825	0.852	0.936	0.855
1899	27.	308.185	203.296	1.077	1.116	1.235	1.141
1900	27.	308.185	204.296	1.162	1.188	1.138	1.247
1901	27.	308.185	205.296	0.841	0.881	0.751	0.936
1902	27.	308.185	206.296	0.805	0.841	0.929	0.893
1903	27.	308.185	207.296	0.952	0.991	1.105	1.037
1904	27.	308.185	208.296	0.846	0.878	0.911	0.947
1905	27.	308.185	209.296	0.838	0.981	1.112	1.083
1906	27.	308.185	210.296	0.801	0.919	0.948	1.016
1907	27.	308.185	211.296	0.714	0.823	0.898	0.919
1908	27.	308.185	212.296	0.677	0.727	0.908	0.859
1909	27.	308.185	213.296	0.575	0.553	0.787	0.696
1910	27.	308.185	214.296	0.638	0.692	0.986	0.778
1911	27.	308.185	215.296	0.773	0.840	1.082	0.933
1912	27.	308.185	216.296	0.962	0.990	1.054	1.015
1913	27.	308.185	217.296	0.746	0.806	0.833	0.853
1914	27.	308.185	218.296	0.694	0.729	0.894	0.799
1915	27.	308.185	219.296	0.725	0.722	0.930	0.796
1916	27.	308.185	220.296	0.911	0.938	1.080	0.944
1917	27.	308.185	221.296	1.033	1.128	1.145	1.114
1918	27.	308.185	222.296	0.852	1.036	0.978	1.068
1919	27.	308.185	223.296	0.740	0.948	0.907	0.964
1920	27.	308.185	224.296	0.640	0.814	0.852	0.835
1921	27.	308.185	225.296	0.485	0.578	0.754	0.646
1922	27.	308.185	226.296	0.513	0.688	0.978	0.735
1923	27.	308.185	227.296	0.630	0.822	1.084	0.904
1924	27.	308.185	228.296	0.697	0.915	0.992	0.933
1925	27.	308.185	229.296	0.793	1.001	1.057	1.018
1926	27.	308.185	230.296	0.722	1.014	1.009	1.031
1927	27.	308.185	231.296	0.991	1.242	1.226	1.258
1928	27.	308.185	232.296	1.001	1.484	1.301	1.493
1929	27.	308.185	233.296	1.251	1.418	1.097	1.457
1930	27.	308.185	234.296	1.495	1.676	1.369	1.702
1931	27.	308.185	235.296	1.499	1.643	1.175	1.683
1932	27.	308.185	236.296	1.041	1.173	0.750	1.245
1933	27.	308.185	237.296	1.044	1.206	1.000	1.184
1934	27.	308.185	238.296	0.912	1.076	0.907	1.047
1935	27.	308.185	239.296	1.049	1.179	1.092	1.134
1936	27.	308.185	240.296	0.973	1.119	0.982	1.086
1937	27.	308.185	241.296	0.854	0.972	0.894	0.965
1938	27.	308.185	242.296	0.797	0.926	0.933	0.917
1939	27.	308.185	243.296	0.640	0.738	0.812	0.762
1940	27.	308.185	244.296	0.988	1.182	1.359	1.199
1941	27.	308.185	245.296	0.849	1.219	1.089	1.240
1942	27.	308.185	246.296	1.006	1.277	1.138	1.317
1943	27.	308.185	247.296	0.633	0.749	0.589	0.824
1944	27.	308.185	248.296	0.769	0.945	1.061	0.945
1945	27.	308.185	249.296	0.773	0.916	0.934	0.903
1946	27.	308.185	250.296	0.587	0.702	0.776	0.716
1947	27.	308.185	251.296	0.520	0.666	0.876	0.683
1948	27.	308.185	252.296	0.700	0.850	1.065	0.848
1949	27.	308.185	253.296	0.798	0.956	1.088	0.989
1950	27.	308.185	254.296	0.764	0.958	0.996	0.997
1951	27.	308.185	255.296	0.862	1.113	1.112	1.119
1952	27.	308.185	256.296	0.880	1.172	1.060	1.154
1953	27.	308.185	257.296	0.731	0.944	0.858	0.976
1954	27.	308.185	258.296	0.702	0.856	0.909	0.901
1955	27.	308.185	259.296	0.689	0.920	0.981	0.919
1956	27.	308.185	260.296	1.034	1.334	1.378	1.329
1957	27.	308.185	261.296	0.962	1.207	1.011	1.254
1958	27.	308.185	262.296	0.892	1.137	0.975	1.165
1959	27.	308.185	263.296	0.741	0.924	0.792	0.918
1960	27.	308.185	264.296	0.708	0.901	0.906	0.857
1961	27.	308.185	265.296	0.783	1.001	1.103	1.010
1962	27.	308.185	266.296	0.707	0.923	0.938	0.954
1963	27.	308.185	267.296	0.878	1.090	1.129	1.105
1964	27.	308.185	268.296	0.809	1.069	0.949	1.032
1965	27.	308.185	269.296	0.726	0.993	0.907	0.939
1966	27.	308.185	270.296	0.728	0.956	0.955	0.920
1967	27.	308.185	271.296	0.806	1.089	1.090	1.043
1968	27.	308.185	272.296	0.714	0.981	0.957	0.997
1969	26.	302.077	265.808	0.671	0.839	0.879	0.886
1970	26.	302.077	266.808	0.523	0.733	0.827	0.755
1971	26.	302.077	267.808	0.470	0.629	0.872	0.707
1972	26.	302.077	268.808	0.551	0.727	1.010	0.811
1973	26.	302.077	269.808	0.528	0.687	0.907	0.781
1974	25.	295.120	262.560	0.666	0.847	1.069	0.923
1975	25.	295.120	263.560	0.600	0.776	0.918	0.872
1976	25.	295.120	264.560	0.804	1.064	1.180	1.098
1977	25.	295.120	265.560	0.822	1.037	1.024	1.102
1978	25.	295.120	266.560	0.735	1.069	1.026	1.107
1979	25.	295.120	267.560	0.723	0.903	0.860	0.945
1980	25.	295.120	268.560	0.582	0.750	0.832	0.801
1981	25.	295.120	269.560	0.551	0.763	0.941	0.808
1982	25.	295.120	270.560	0.480	0.635	0.838	0.710
1983	25.	295.120	271.560	0.462	0.634	0.868	0.671
1984	25.	295.120	272.560	0.410	0.567	0.866	0.641
1985	25.	295.120	273.560	0.365	0.586	0.888	0.641
1986	25.	295.120	274.560	0.505	0.695	1.012	0.766
1987	25.	295.120	275.560	0.555	0.744	0.995	0.837
1988	25.	295.120	276.560	0.531	0.730	0.913	0.807
1989	25.	295.120	277.560	0.573	0.790	0.988	0.860
1990	25.	295.120	278.560	0.815	1.053	1.239	1.149
1991	25.	295.120	279.560	0.988	1.316	1.257	1.372
1992	25.	295.120	280.560	1.012	1.266	1.054	1.327
1993	25.	295.120	281.560	0.764	1.039	0.910	1.152
1994	25.	295.120	282.560	0.741	0.973	0.865	0.982
1995	25.	295.120	283.560	0.523	0.764	0.744	0.741
1996	25.	295.120	284.560	0.634	0.988	1.112	0.937
1997	25.	295.120	285.560	0.850	1.183	1.190	1.154
1998	25.	295.120	286.560	0.863	1.220	1.057	1.176
1999	25.	295.120	287.560	0.638	0.892	0.823	0.957
2000	25.	295.120	288.560	0.688	1.132	1.204	1.182
2001	25.	295.120	289.560	0.858	1.345	1.263	1.401
2002	24.	295.542	290.750	0.970	1.424	1.163	1.457
2003	24.	295.542	291.750	1.057	1.365	1.067	1.402
2004	23.	297.348	294.391	0.820	1.148	0.840	1.134
2005	23.	297.348	295.391	0.966	1.299	1.181	1.285
2006	23.	297.348	296.391	0.750	1.001	0.765	0.977
2007	22.	296.909	296.909	0.747	0.942	0.919	0.911
