# Supplementary material for: Climate-Driven Synchronized Growth of Alpine Trees in the Southeast Tibetan Plateau
Source: PLoS One. 2016 Jun 3;11(6):e0156126. doi: 10.1371/journal.pone.0156126 (PMC4892591; doi:10.1371/journal.pone.0156126)
Supplement: S1 Data — (ZIP) [file pone.0156126.s001.zip › S1_Data/chin025/chin025.xlsx]

## Sheet: Sheet1
	PTG01A	PTG01B	PTG02A	PTG02B	PTG03A	PTG03B	PTG06A	PTG06B	PTG07A	PTG07B	PTG08A	PTG10A	PTG10B	PTG17A	PTG17B	PTG17C	PTG18A	PTG18B	PTG20A	PTG22A	PTG22B	PTG23A	PTG23B	PTG24A	PTG24B	PTG25A	PTG25B
1300
1301
1302
1303
1304
1305
1306
1307
1308
1309
1310
1311
1312
1313
1314
1315
1316
1317
1318
1319
1320
1321
1322
1323
1324
1325
1326
1327
1328
1329
1330
1331
1332
1333
1334
1335
1336
1337
1338
1339
1340
1341
1342
1343
1344
1345
1346
1347
1348
1349
1350
1351
1352
1353
1354
1355
1356
1357
1358
1359
1360
1361
1362
1363
1364
1365
1366
1367
1368
1369
1370
1371
1372
1373
1374
1375
1376
1377
1378
1379
1380
1381
1382
1383
1384
1385
1386
1387
1388
1389
1390
1391
1392
1393
1394
1395
1396
1397
1398
1399
1400
1401
1402
1403
1404
1405
1406
1407
1408
1409
1410
1411
1412
1413
1414
1415
1416
1417
1418
1419
1420
1421
1422
1423
1424
1425
1426
1427
1428
1429
1430
1431
1432
1433
1434
1435
1436
1437
1438
1439
1440
1441
1442
1443
1444
1445
1446
1447
1448
1449
1450
1451
1452
1453
1454
1455
1456
1457
1458
1459
1460
1461
1462
1463
1464
1465
1466
1467
1468
1469
1470
1471
1472
1473
1474
1475
1476
1477
1478
1479
1480
1481
1482
1483								1093
1484								873
1485								982
1486								729
1487								734
1488								751
1489								867
1490								971
1491								466
1492								569
1493								581
1494								588
1495								428
1496								390
1497								401
1498								442		1602
1499								444		1394
1500								385		1053
1501								276		954
1502								196	1255	995
1503								85	1228	1036
1504								303	736	1089
1505								372	639	828
1506								379	864	1516
1507								229	683	1409
1508								246	1198	1514
1509								355	621	1192
1510								185	749	1425
1511								144	1116	2204
1512								159	932	1979
1513								240	1062	1482
1514								301	1077	1427
1515								198	1570	1474
1516								185	1621	1465
1517								278	2375	2050
1518								324	2036	1936
1519								245	2119	1510
1520								318	1688	1467
1521								248	1569	1757
1522								339	1752	1786
1523								313	2047	1815
1524								380	2026	1917
1525								215	1382	1744
1526								341	1020	1183
1527								519	791	1095
1528								349	547	982
1529								490	707	1032
1530								589	974	1189
1531								649	1497	1180
1532								590	1404	1464
1533								524	1383	1581
1534								539	1776	1571
1535								579	1664	1232
1536								565	2127	2043
1537								358	1651	1995
1538								170	1382	1818
1539								205	1016	1583
1540								342	1079	1371
1541								311	728	1064
1542								308	835	1023
1543								382	581	1245
1544								412	770	1040
1545								469	1254	1185
1546								499	1322	1201
1547								497	1076	848
1548								480	1238	870
1549								598	1210	612
1550								658	1473	1050
1551								739	1803	1394
1552								502	1014	875
1553								884	1149	709
1554								673	1593	828
1555								481	1111	893
1556								541	882	930
1557								558	1014	875
1558								865	1263	1394
1559								590	1163	1172
1560								648	1218	1096
1561								648	1165	768
1562								656	1437	909
1563								563	1015	1126
1564							665	624	1112	1035
1565							675	632	1058	800
1566							417	432	1214	903
1567							315	326	1105	622
1568							419	399	855	525
1569							552	379	836	445
1570							640	408	927	373	1437
1571							483	351	398	292	1640
1572							617	478	262	132	1957
1573							942	607	437	388	1697
1574							601	461	603	398	1466
1575							467	377	603	322	1269
1576							673	725	0	307	1227
1577							765	817	612	567	755
1578							710	905	617	595	843
1579							868	1000	575	478	941
1580							890	836	541	432	887
1581							778	749	685	708	968
1582							819	753	720	780	926
1583							1224	1145	554	544	1054
1584							1257	982	815	629	923
1585							1347	1114	725	543	971
1586							1136	1131	492	366	1121
1587							1257	1122	385	364	1015
1588							1312	1088	453	759	1171
1589							1509	1074	542	914	1165
1590							1241	1044	548	899	1254
1591							1076	945	478	871	1256
1592							1021	718	332	501	1084
1593							647	512	228	319	1249
1594							840	580	373	465	1491
1595							912	603	345	456	1461
1596							1289	836	303	339	1669
1597							1783	1085	407	453	1481
1598							2324	1120	412	456	1237
1599							2239	1737	455	464	1105
1600							1908	1690	434	389	1050
1601							1909	1474	385	476	1227
1602							1631	1387	206	398	1082
1603							1850	1752	395	508	1204
1604							1992	1949	454	619	981
1605							2018	1807	349	443	978
1606							2510	2155	430	574	1066
1607							2291	1667	303	424	1136
1608							1698	1193	268	533	1046
1609							1366	1082	358	660	1170
1610							1166	896	292	584	1220
1611							1166	848	189	395	1257
1612							1007	923	256	383	1197
1613							1404	1047	441	396	1479
1614							1157	1034	406	366	1368
1615							1102	953	317	375	1107
1616							1158	931	280	422	1203
1617							880	779	279	364	1150								2079
1618							1877	1152	521	573	1296								3089
1619							2733	1280	581	1072	1413								2517
1620							1582	624	395	582	1043								2143
1621							1536	608	335	442	1201								2035
1622							1543	632	304	544	1440								1596
1623							1978	649	191	478	1567								1262
1624							1737	779	336	532	1602								1824
1625							1138	678	146	215	1339								1562
1626							1385	819	278	232	1190								2097
1627							1794	1137	385	253	1453								2863
1628							2226	1775	467	444	1308								2863
1629							2080	1935	438	530	1388								2364
1630							1961	1759	337	354	1142								3059
1631							1644	2106	358	398	1193								3139
1632							1059	1730	235	275	942								2481
1633							1067	1319	260	346	781								2626
1634							919	1022	262	422	744								2134
1635							921	1024	224	528	700								2544
1636							1101	1242	312	587	802								3546
1637							1293	1283	246	593	677								2590
1638							1579	1386	479	705	1077								2587
1639							1361	1219	561	683	900								2310
1640							1042	1177	335	533	765								1882
1641							1164	1559	477	656	729								2186
1642							1464	2189	569	760	778								1750
1643							1263	2443	468	705	772								1678
1644							1188	1895	456	750	769								1780
1645							1018	1395	469	698	758								1488
1646							714	996	415	467	784								1460
1647							510	770	202	347	658								1211
1648							561	1020	170	284	781								1473
1649							570	1086	176	345	850								1340
1650							627	1286	225	346	813								1386
1651							663	1502	298	382	794								1705
1652							702	1571	205	371	756								1844
1653							634	1179	213	423	610								1717
1654							837	1530	410	532	712								1932
1655							878	1651	758	677	1053								1955
1656							865	1848	674	543	496								1328
1657							854	1271	430	321	557								1609
1658							557	1214	348	263	407								1142
1659							596	1199	385	293	454								1249
1660							714	1262	391	395	462								1146
1661							825	1096	488	489	568								1174
1662							1015	1221	572	536	742		1838						1674
1663							707	945	382	428	518		978						1174
1664							657	1383	344	400	472		1088						1044
1665							1030	1398	453	422	533		1298						1276
1666							1262	1426	371	485	597	621	1725						1712
1667							1063	1422	289	450	588	392	962						1634
1668							951	1615	440	430	582	484	1259						1613
1669							1027	1456	433	445	560	417	1418						2672
1670							1122	960	339	300	466	348	838						2095
1671							600	698	300	386	305	335	716						1635
1672							421	758	61	188	338	310	676						1406
1673							616	1137	171	265	359	444	537						1116
1674							807	968	342	435	353	375	565						1146
1675							886	984	431	519	325	674	765						1495
1676							1207	1685	377	499	305	1126	579						2172
1677							899	1554	415	650	424	1225	773						2628
1678							977	1043	453	599	463	1500	516						1980
1679							991	938	313	472	338	1197	442						1603
1680							774	1014	334	469	292	1146	490						1490
1681							731	879	561	583	314	1512	740						1288
1682							668	766	355	515	292	1616	756						1153
1683							828	894	241	452	340	1598	937						1772
1684							689	708	50	214	243	858	600						1593
1685							1342	800	251	361	377	939	963						2839
1686							1358	956	352	538	417	966	1313						2205
1687							1052	947	280	401	363	961	1453						1630
1688							744	656	263	371	313	1148	2563						1829
1689							783	828	253	505	312	996	2435						2109
1690							1168	1077	361	482	317	891	2541						1997
1691							1110	1508	528	561	453	1217	2675						2090
1692							1365	1507	870	813	640	1963	2759						2762
1693							1002	1265	634	739	501	1885	2727						2313
1694							808	963	722	777	452	1541	2571						1575
1695							834	1053	1350	857	489	1533	3081						1412
1696							955	993	1341	969	489	1745	3232						1492
1697							1013	1237	1454	927	518	3104	3833						1985
1698							968	1460	1041	929	395	1816	3095						1473							245
1699							846	1233	969	788	336	1770	2485						1501							244
1700				1874			841	1302	1246	865	260	1610	2148						1164							193
1701				1890			805	1282	909	538	244	1217	1598						1412							99
1702				1662			982	1615	556	436	341	2284	1579						1536							213
1703				1446			784	1259	401	346	193	1670	1153						1013							332
1704				1471			546	1187	230	208	241	1328	1239						1171							549
1705				1346			510	815	366	304	348	972	1162						902							857
1706				1654		3857	379	634	323	222	381	1061	1016						882							653
1707				1499		3814	519	786	297	157	331	961	991						1028							536
1708				1315		2764	615	946	237	200	337	713	945						805							561
1709				1646		2735	358	733	244	148	376	652	956						778							369
1710				1513		2461	335	734	340	204	311	851	1090						718							641
1711				1647		2444	384	720	314	247	346	560	2049						763							703
1712				1888		2466	655	874	802	490	350	983	1639						972							514
1713				1601		2657	867	1264	1112	560	317	810	1799						924							700
1714				1450		3154	760	1182	1262	392	365	852	1845						863							945
1715			1465	1089		3780	701	938	1062	290	335	613	1534						956							648
1716			1328	1051		3369	1163	920	1167	384	393	676	1856						1377							721
1717			1141	1390	4119	2772	778	693	849	391	446	564	2388						926							489
1718			1550	1700	3957	2730	842	1070	690	349	612	902	2586						1164							748
1719			1239	1558	3423	2280	1146	1221	876	481	478	3935	2968						1219							829
1720			1160	1470	3073	1822	1049	920	741	282	539	2891	1984						546							758
1721			1225	1267	3169	2209	823	1101	768	417	449	1918	2059						563							669
1722			1825	1326	2989	2229	737	879	634	354	390	1958	1457						405							692
1723			1721	1466	3096	2144	750	858	464	320	361	2183	1600						376							890
1724			1927	1604	3470	1766	870	868	467	416	332	2083	2036						339							834
1725			1987	1673	2856	1393	767	862	589	338	267	2005	2267						297							1157
1726			1805	1453	2712	1294	846	1091	713	377	430	2066	3067						447							1108
1727			1800	1517	2429	1299	954	854	557	337	401	2582	4245						383							998
1728			1495	1412	2545	1481	883	890	721	393	456	2560	5166						536							840
1729			1956	1295	2352	1407	1051	950	790	327	328	1511	3687						653							1020
1730			1371	1352	2188	1161	1004	1115	928	388	360	1489	3352						654							794
1731			1295	1426	2276	1384	664	1009	1521	488	485	1877	3733						823							818
1732			1085	1299	2398	1756	905	1130	1972	542	766	1553	2872						998							921
1733			1171	1607	2599	1898	774	1173	2055	520	692	1339	2159						1210							1030
1734			1168	1846	2816	2002	630	1077	1814	335	528	960	1305						1085							775
1735			1449	2066	3182	2091	635	809	1248	399	391	759	960						1128							818
1736			1114	1651	2572	1269	516	858	812	140	268	552	575						758							568
1737			1085	1762	3285	1226	499	848	901	222	373	455	660						820							776
1738			1597	2100	4277	948	573	782	1100	277	418	603	816						933							778
1739			1079	2083	4614	1078	553	742	1011	291	377	623	917						746							823
1740			1229	2164	4750	2277	706	787	858	279	309	483	716						841							820
1741			935	1757	4665	1663	840	1063	705	357	325	525	950						766							722
1742			1035	1715	3404	1394	741	1015	536	192	369	676	1048						936							739
1743			1272	2000	4217	1519	642	1035	950	372	425	775	1204						825							868
1744			1567	2278	4112	1727	765	1145	949	431	418	846	1146						783							894
1745			1424	1471	3183	1275	540	882	795	353	222	617	1042						556							608
1746			1896	1578	3704	1781	635	1141	907	332	316	941	1096						818							762
1747			2284	2028	4036	2742	854	1306	888	618	355	1159	1219						1081							955
1748			2180	1838	4077	2512	736	1125	1018	402	321	769	842						1168							1105
1749			2219	2056	4225	2190	777	1245	1085	408	365	802	1024						1426							1148
1750			2610	1644	4133	2127	661	1079	735	646	343	947	1107						1026			2696		2951		1151
1751			2190	1532	3510	2009	691	1214	638	586	508	1080	1449						1163			2882		2624		1026
1752	981		2592	1650	3032	2137	808	955	793	784	627	1513	1507						1337			2803		2759		1542
1753	560		2294	2227	2933	2101	564	895	664	638	477	1084	1213						1234			2498		3004		984
1754	179		1987	2625	2967	1739	591	962	652	459	491	1531	1727						1121			2835		2638		1364
1755	231		2270	2280	2913	2346	697	1025	662	573	447	1991	1470					1352	913			2922		2753		1189
1756	207		2718	2381	1924	2700	458	569	675	372	417	1626	1313					1452	1000			3180		3526		1268
1757	275		3421	2492	1228	2400	376	566	456	279	312	754	988					1708	676			3174		3062		1632
1758	336		3654	2937	1461	2913	506	828	365	314	362	1208	1280					1507	937			3492		3685		2304
1759	460		3489	2735	1563	3456	564	796	410	428	400	1850	2500					1726	910			3446		3385		2252
1760	588		2742	2447	1509	4010	589	675	524	342	303	1754	2050					1847	675			3686		2857		2460
1761	1077		2663	2307	1571	3023	699	910	413	310	303	1828	1632					1302	1143			3554		3361		3029
1762	1116		2971	2279	1585	3644	498	928	491	243	367	1050	1736					1905	1102			3530		2636	1770	1626
1763	1002		2978	2595	1491	3381	540	767	720	349	447	1145	2121					2597	1121			3617		3072	2224	1289
1764	1527		2857	2832	1996	3410	656	930	669	349	409	1460	1702					2737	798			3105		3028	1700	1275
1765	1720		2355	2403	1513	2823	578	761	431	267	388	969	1264					1815	852			2722	3598	3153	1136	1046
1766	454		2126	1889	1405	2916	633	706	313	297	374	686	1551					2115	757			2262	3493	2601	1189	1034
1767	263		1489	1641	1166	2737	589	634	327	182	306	729	1285					1951	670			2253	3212	3128	2279	1623
1768	206		1597	2025	1326	2726	611	846	313	282	435	1145	1543					2142	865			2273	3863	3669	2332	2103
1769	291		1274	1792	1135	1880	506	775	244	327	399	1517	1509					1711	672			1453	2932	3335	1305	1087
1770	445		1545	2145	1101	1806	509	839	386	368	466	1383	1573					2482	840			2235	3662	2874	1551	1009
1771	487	529	1666	2332	1049	1818	689	868	430	366	467	1214	1490					2251	866			1948	3657	3400	2300	1371
1772	656	748	1340	1986	711	1218	542	576	0	185	296	524	711			3092	2068	1675	714			1584	2937	2446	1575	1115
1773	417	451	1120	1836	628	1288	472	551	240	143	338	424	616			2890	2024	1533	593			2180	3068	2044	2412	966
1774	468	466	1323	1937	1052	1169	514	556	163	245	295	610	570			3325	2175	1812	545			1984	3237	2383	2236	923
1775	587	655	1456	1914	1292	1400	804	717	337	424	444	1792	1226			2849	2250	2064	983			2450	3622	2591	2419	1647
1776	630	612	1339	1836	1211	1258	980	959	664	486	544	2466	1318	2549		2494	2432	2077	1402			1852	3749	2309	2304	2130
1777	691	676	1035	1677	1041	1333	796	875	522	442	400	3103	1295	1848		2275	2182	2150	1213			1772	3648	2117	2256	1909
1778	493	452	1221	1615	1026	1350	673	739	318	266	366	2526	1216	2221		2388	1829	1599	1046			1364	3131	2094	1274	1290
1779	583	577	1375	1640	1056	1394	668	814	328	261	388	2283	1059	1783		2056	1795	1709	948			1429	3544	1832	1289	1125
1780	864	841	1475	1505	1061	1329	545	711	223	271	390	2155	1446	2465		2085	2088	2160	882			1530	3214	1802	1159	1397
1781	991	912	1543	1583	1208	1529	662	789	370	382	460	1925	1610	2823		2003	2173	2662	1284			1536	3281	1909	1563	1309
1782	983	998	2238	1303	1157	1174	759	814	401	351	376	1934	1938	2220		2375	2669	2043	1359			1082	3215	2257	1302	1143
1783	867	827	1864	1344	1034	1104	660	799	408	338	441	1385	1818	1693		2210	2252	1685	1326	2021		930	3491	2470	982	1254
1784	738	779	1338	1111	982	1321	358	650	443	312	439	1565	2542	1580	841	1440	1846	1539	1153	2523		911	2952	1830	1012	931
1785	1082	1071	1556	1405	994	1402	550	702	521	324	379	1574	1912	2313	1511	2119	1882	1610	1346	2167		1054	2791	2396	1261	1654
1786	630	577	1463	1512	983	1482	668	725	392	293	298	1010	1859	2412	1331	2390	1893	1334	1161	2547		1101	2797	2455	1042	1463
1787	567	484	1914	1600	2776	2265	776	938	444	446	411	1155	1510	1777	840	1263	1258	1165	1100	2511		1394	2826	2797	806	1611
1788	496	447	2009	1455	5443	2713	728	890	464	402	394	1429	1363	1286	884	1353	1037	1268	909	1253		1077	2565	2650	467	899
1789	625	647	1724	1347	5159	2893	635	790	328	390	292	859	1003	1006	828	1209	1100	1588	844	912		1178	2610	2231	455	917
1790	758	790	1362	1462	4836	3108	522	913	391	398	314	1138	1239	998	711	918	1428	1220	916	1401		1200	2990	1925	563	986
1791	1066	1441	1951	1401	5259	3805	616	898	394	385	297	849	1033	2003	1429	1161	1697	1773	1012	2011		1298	3265	2232	626	1178
1792	821	910	1349	1098	4252	2748	594	877	313	382	242	368	617	2138	1820	1690	1478	1552	817	1456		777	2306	1833	621	686
1793	854	1033	1321	1186	4756	2493	393	773	191	160	271	348	500	1846	1254	1984	1167	1159	828	1885		1106	3686	2600	875	896
1794	1255	1332	1989	1516	4341	2306	696	953	363	307	209	487	446	2096	2357	1965	1283	1522	601	2297		1083	3845	4278	1219	1049
1795	812	777	1532	1387	3402	2463	836	870	315	305	234	533	538	2098	2032	2069	1456	1677	799	1243		1358	2186	3513	545	853
1796	754	841	1771	1379	3895	2724	876	885	425	398	277	665	734	2573	2853	3241	1601	1690	931	1678		1730	2701	3647	843	949
1797	819	867	1783	1331	3600	2527	596	1070	316	521	276	752	593	2055	2213	2278	1476	1846	1097	1194		1773	3248	3099	827	1675
1798	666	597	1552	1171	2965	2163	927	927	367	420	238	791	494	1955	1851	1943	1395	1962	1336	699		1130	2649	3133	429	1697
1799	619	595	1258	1182	3045	2000	759	751	235	213	194	752	622	1488	1203	1848	1145	1454	1069	767		1150	2106	2322	521	1188
1800	734	653	1531	1244	3029	1994	764	806	274	179	253	622	633	1730	1934	2774	1212	1495	880	671		1187	2141	2967	639	1089
1801	389	430	1537	1194	2451	1440	468	681	0	156	264	505	605	1542	1415	2049	1136	1273	806	678		1124	1842	3213	546	1012
1802	701	617	1548	1350	2704	1954	293	588	169	153	251	697	995	1599	1666	2312	1433	1468	598	950		1772	1986	3055	823	958
1803	891	905	2021	1578	3060	1590	414	506	240	245	323	688	985	1648	2112	2893	1330	1892	806	1421		2188	2755	4132	2955	951
1804	900	983	1795	1405	3027	2136	432	652	189	325	285	584	736	1308	1892	3148	1339	1693	850	911		1511	2494	3094	2340	704
1805	579	594	2128	1173	2705	1973	440	658	170	262	242	722	722	1382	1873	2967	1193	1401	1304	621		1497	1827	3271	1736	733
1806	448	508	3605	1178	2965	1776	423	656	217	365	253	1129	1264	1888	1478	2426	1358	1520	1405	968		1681	2148	3526	1968	1002
1807	579	504	3775	1130	2598	1383	561	751	256	347	309	1720	1326	1890	1306	2206	1475	1691	1452	917		1535	2551	3710	1440	889
1808	772	717	3884	1228	3223	2605	611	827	318	446	357	1439	1547	1810	1251	2182	1879	1897	1757	769		1728	2937	3302	1548	875
1809	1035	857	3090	1413	3287	2609	537	747	248	685	420	820	921	2291	1507	2395	2343	2012	1294	742		1883	2528	3209	1618	1052
1810	710	693	3322	1290	3967	4462	599	686	259	495	431	1159	1394	2129	1063	1905	2584	1738	1348	454		2031	2435	3350	1217	1479
1811	898	968	3442	1221	4774	4794	757	903	297	590	491	2177	2356	2654	1392	1821	2487	1776	1182	892		2712	2505	3565	1345	1307
1812	1156	1050	3202	1323	4049	5337	885	1292	311	508	402	1754	1632	3142	1268	1777	2684	1701	1793	1197		2265	2366	3558	1100	1324
1813	857	807	3146	1312	3053	5375	811	1163	307	587	377	1525	1600	3365	1606	1863	2503	1810	1569	1070		2547	2435	4615	1050	1076
1814	870	817	2353	1404	2278	3388	633	824	229	414	344	704	923	2064	832	1116	1954	1271	1103	711		2203	2453	2709	532	659
1815	1382	1158	2324	1533	2046	4176	559	721	243	573	312	924	1304	2136	896	1307	1724	1665	1310	973		2453	2229	2572	1055	753
1816	918	951	1847	1409	2071	4132	669	967	334	513	382	1171	1933	2550	759	1039	1979	1435	1143	900		2348	1985	2809	1553	768
1817	696	698	1664	1560	2195	4796	724	908	397	691	327	677	1566	1959	831	1011	2175	1206	960	579		1795	1741	1716	697	809
1818	582	574	1122	1220	2316	6303	655	829	314	583	237	491	1489	3083	975	1301	2657	1120	947	745		1983	1480	1747	699	663
1819	875	855	1575	1571	2212	5364	514	699	255	600	403	358	944	3099	1186	1571	2649	1212	816	722		2013	1868	2306	762	1035
1820	1289	1017	1323	1711	2221	4323	437	553	305	544	432	278	854	2276	1162	1110	2628	1407	507	549		2720	2357	1623	562	1421
1821	1749	1328	1349	1677	2799	4142	688	733	348	564	583	361	869	2048	1222	989	2179	1218	585	522		2701	2190	1438	518	1068
1822	1668	1370	1406	1438	2557	3943	750	770	310	627	474	328	1716	2075	1269	1237	2145	897	522	519		2669	2481	1597	522	1459
1823	1407	1267	1340	1474	1636	2142	529	629	130	406	332	282	1253	1287	900	938	1994	623	571	0		1847	1586	1389	446	1341
1824	844	1015	1711	1408	1999	2308	582	720	215	598	434	312	1667	1569	1473	1662	1996	865	558	340		2194	2038	1683	734	1770
1825	719	820	2322	1454	2235	1803	713	672	236	590	457	368	1863	2609	1697	2025	1909	1067	724	507		2036	2509	1804	795	1843
1826	1036	1085	2086	1598	2396	1565	751	679	384	882	462	526	2006	3533	2248	2502	1812	1111	807	561		2087	2857	2323	1145	1769
1827	1141	1270	2495	1427	3118	1764	689	559	328	725	513	449	1646	2961	2182	2239	1901	1306	766	596		2170	2230	2112	744	1513
1828	1407	1652	2778	1512	2782	1510	587	538	219	575	605	777	2027	2572	1449	1552	1567	1317	817	279		1701	2764	2247	782	1392
1829	2310	2201	2790	1758	2780	1699	617	727	228	423	736	1328	2168	2653	1881	1795	1497	1229	859	348		1468	2767	2652	972	1355
1830	2871	2661	2237	1798	2758	1661	769	702	290	600	656	1330	2865	3136	1797	2092	1529	1755	835	434	7285	1617	2269	2981	993	786
1831	2160	2211	2469	1439	2158	1384	789	748	317	449	476	798	1942	2457	1621	2020	1319	1412	655	365	6516	1298	1920	2750	810	731
1832	2446	2242	2466	1434	2122	1639	921	792	356	666	696	1245	2014	3783	2622	3059	1189	1205	772	294	6414	1721	1939	2395	821	1087
1833	1821	1952	1816	1267	1955	1464	652	714	366	929	676	1085	2053	2165	1553	1247	1248	1029	774	248	2806	1310	1734	1601	208	885
1834	2222	2404	1917	1741	2310	1854	750	740	413	822	599	2194	2180	2589	1901	1825	1425	899	963	121	4238	1734	2703	1601	516	843
1835	2332	2663	1986	1590	2067	1788	825	836	452	1099	647	1795	2219	2927	2303	2596	1276	1107	765	206	6597	1591	2120	2824	779	1088
1836	1567	1867	1581	1661	1447	1233	742	776	457	840	857	535	1094	1819	1965	1864	1059	856	617	454	5976	1458	1820	1958	448	874
1837	1180	1451	1214	1447	1360	1251	620	947	379	715	600	478	1007	1706	1823	1758	903	1023	609	314	4147	1527	1811	1613	321	727
1838	717	991	1092	1420	1211	1324	567	578	344	408	331	366	950	1441	1720	1809	788	769	531	275	5622	1411	1789	2563	264	660
1839	963	1119	1066	1541	1187	1330	511	474	280	396	200	690	1191	1354	1557	1423	941	702	480	341	7642	1460	1459	3311	163	783
1840	1116	1090	1049	1551	1280	1431	518	454	279	368	246	949	1360	1293	1614	1670	1147	778	480	243	3683	1470	1585	2283	264	956
1841	1113	1112	922	1399	1008	1164	386	575	240	386	258	867	1579	1366	1657	1510	987	609	420	289	6557	1362	1516	2182	0	992
1842	1034	1110	1073	1575	809	805	573	614	286	447	276	838	1301	1836	1668	2664	991	608	427	408	7024	1352	1666	3106	257	962
1843	896	859	927	1216	714	782	528	600	302	472	234	384	1313	1191	1423	2325	819	373	450	476	3654	903	1118	2254	186	492
1844	1208	919	850	1487	938	975	457	783	389	632	301	482	1107	1423	1424	2452	842	385	405	145	4511	1055	1228	2438	327	670
1845	1472	938	1265	1462	936	918	480	712	320	440	351	914	927	1385	1449	2604	708	356	451	547	4334	978	1289	2331	404	970
1846	1570	945	1167	1321	750	902	440	579	244	449	407	934	1817	1715	1890	2676	734	440	483	815	5308	1220	1142	2649	413	944
1847	1129	875	1123	1470	515	729	504	486	236	301	355	793	1703	1921	2219	3065	576	331	475	724	4877	1258	1310	2671	416	680
1848	1251	912	1161	1423	570	653	525	553	300	245	373	530	1289	2097	2164	2635	541	261	415	504	3687	945	958	2080	263	671
1849	1613	1554	1195	1467	906	1026	488	696	271	325	372	709	1121	3170	2575	3508	860	493	389	345	3300	1216	1191	1930	590	799
1850	1321	1151	1110	1497	701	745	398	663	202	293	354	1169	1631	3022	2675	2768	843	627	470	439	2849	913	1017	1617	456	481
1851	1090	1081	946	1301	660	721	319	480	258	214	378	1089	1318	2306	2371	1702	735	366	437	364	2159	615	931	1715	688	469
1852	1585	1173	1123	1230	910	710	424	639	260	283	450	1229	1368	2679	2162	2238	787	372	435	344	1822	735	1491	2041	1397	644
1853	1356	1366	1064	1029	797	711	372	650	212	242	408	846	852	2239	2344	1919	603	288	409	549	1646	609	961	1705	1493	545
1854	904	1289	927	954	717	605	347	562	243	213	377	860	778	2589	2483	1956	427	212	350	360	1501	657	931	1333	1832	592
1855	827	1091	912	860	764	845	390	568	289	206	363	888	1185	2115	2209	1679	517	246	420	400	1589	837	984	1386	2370	680
1856	844	1114	1039	948	904	1116	435	670	295	394	510	1604	1320	2627	2626	1798	958	628	517	560	1636	986	1304	1506	3076	660
1857	667	914	1268	976	811	853	445	775	347	244	374	1040	1349	2956	3064	1725	897	558	545	735	2442	966	1318	1464	2745	781
1858	729	722	1222	1075	653	932	499	734	378	306	369	1225	1439	3231	2761	1455	870	602	542	602	1665	1046	1242	1648	1789	639
1859	686	958	1040	946	563	612	471	866	269	176	338	892	1061	3716	3073	1494	903	357	476	601	1576	902	847	1253	1024	443
1860	792	819	829	767	642	689	363	556	225	101	287	750	814	1497	1878	903	782	425	473	319	1278	743	854	1253	1446	569
1861	589	571	1105	962	400	347	305	554	201	170	323	580	790	1251	957	616	475	260	454	846	1089	610	844	1085	1124	542
1862	516	803	1185	927	591	546	444	554	214	203	296	630	759	1727	1215	1142	541	409	470	848	678	746	820	725	663	503
1863	836	1080	1212	1090	1078	1166	627	720	378	329	339	766	1027	2334	1654	1963	789	484	510	909	843	1107	879	989	807	532
1864	802	1034	1085	922	977	1134	434	549	250	253	285	666	676	2398	2182	1911	755	464	399	1109	560	1079	768	730	764	475
1865	662	910	983	927	818	962	442	502	353	248	236	460	508	2972	2003	2501	749	447	403	1167	567	739	677	855	551	364
1866	529	885	780	845	681	775	370	424	244	139	286	483	497	1725	1602	1298	609	344	415	833	822	624	804	949	465	713
1867	709	1122	811	925	829	881	302	415	252	208	228	410	510	2464	1313	1427	613	296	389	863	631	761	587	936	602	837
1868	740	1188	775	921	744	837	362	466	301	195	278	391	669	1142	1618	1287	634	368	440	2141	632	908	655	1002	652	895
1869	814	1409	1006	960	559	830	372	417	285	183	306	462	685	2415	1509	1504	492	280	481	1730	759	794	646	1049	553	733
1870	832	1533	814	982	510	687	417	471	158	92	314	417	552	2643	1952	1759	527	205	421	1408	814	685	619	771	603	831
1871	795	1146	910	1072	512	407	375	420	242	183	411	411	458	1532	1351	1272	603	107	519	1015	958	746	708	939	642	726
1872	1158	1496	835	965	526	717	451	505	203	184	398	450	407	2588	1905	1309	583	160	480	882	804	608	632	1007	840	786
1873	998	1369	773	859	635	678	334	329	200	155	412	550	485	1695	1896	1087	522	322	502	1086	719	624	421	903	578	787
1874	1255	1239	1147	1079	615	959	473	462	322	208	369	490	446	1368	1881	1032	741	430	476	972	898	689	593	1577	1026	742
1875	1139	990	1123	1089	766	994	528	507	139	218	240	1064	579	1266	1814	813	577	502	527	1646	656	627	508	1270	883	640
1876	1110	1095	1025	1103	691	1124	534	631	311	211	328	1161	680	1439	2036	955	493	510	806	970	814	825	584	1438	1352	762
1877	1062	941	1393	1132	780	1242	613	722	479	237	312	1724	948	2307	2587	1257	756	718	767	854	1357	942	799	1964	1386	1485
1878	1076	1021	1610	1055	864	1254	686	865	545	267	379	2257	950	2345	2551	1980	698	1099	837	792	1267	822	791	1728	1326	1446
1879	748	669	1540	1094	640	861	615	853	324	128	332	1762	575	2195	2231	1248	491	785	864	603	1008	534	627	1716	962	1335
1880	705	673	1494	1044	568	737	677	964	294	204	468	1950	856	3046	2727	1429	557	1041	928	409	707	669	629	1378	1016	1956
1881	1111	884	1645	1185	693	967	671	924	347	369	540	3168	1066	2889	2778	1362	747	1558	1150	468	734	851	615	1515	793	2027
1882	1359	995	1476	1042	759	1042	893	979	252	311	475	2049	967	2671	2231	1387	762	1990	885	352	728	1023	789	1529	694	2004
1883	1347	1254	1548	1022	795	1212	930	922	340	311	450	1700	772	2308	1842	1284	642	2449	875	412	1056	895	828	1688	611	2647
1884	1399	1329	1566	1110	701	1142	1108	1015	425	360	599	2859	764	3048	2922	1264	849	3039	945	517	1273	793	644	1254	749	2638
1885	1353	1330	1401	881	766	1081	1124	929	331	227	638	2739	902	3048	2887	1107	573	2610	666	493	747	688	621	618	1126	1601
1886	1197	1269	1388	838	614	678	888	738	415	180	481	1938	846	2518	2493	1238	231	1962	616	447	836	650	764	945	1428	1547
1887	980	1138	1044	869	647	671	609	536	162	114	310	1026	584	2643	2950	1688	124	1634	614	275	832	502	447	788	1113	1330
1888	911	1373	1227	971	654	947	539	605	264	250	394	1749	535	1659	1897	1021	166	1108	680	327	940	816	627	1067	1031	1436
1889	1177	1597	1403	1123	700	1119	775	689	298	233	440	1351	655	2776	2547	1744	265	1230	742	350	1356	644	676	1149	1349	1364
1890	588	812	1031	1029	577	831	660	631	191	209	375	555	496	1680	1671	1532	195	816	596	157	1241	540	560	1123	497	1130
1891	665	802	1154	1014	627	937	684	627	252	209	466	622	544	1515	1151	1491	230	843	713	280	1527	537	767	1595	552	1062
1892	862	971	1433	1109	723	894	877	826	336	275	484	568	533	2053	1664	1733	230	1055	809	427	1531	601	869	1964	625	1252
1893	939	927	1509	1105	949	1064	896	740	262	319	606	1166	587	1838	1188	2024	346	1053	642	403	1332	763	923	1900	548	1419
1894	806	983	1182	1079	1224	1465	928	690	380	319	604	1171	617	2013	1755	2010	695	1507	664	460	1604	792	948	2251	625	1126
1895	1149	1069	1116	1126	1108	1449	933	621	277	259	487	682	558	2600	1908	2871	649	1291	453	475	1683	914	863	2291	487	1368
1896	1094	1128	1012	1264	1194	1491	960	624	382	208	615	808	668	2911	2886	3056	685	1780	388	507	1440	892	993	2030	678	1814
1897	606	869	868	1051	893	1038	581	494	126	115	522	583	430	1850	2111	2451	567	1432	173	287	1706	486	404	2054	342	1295
1898	669	864	991	1134	1077	1035	711	632	155	126	425	817	374	1684	1986	2067	678	812	240	261	1534	534	485	1377	253	926
1899	553	632	1189	1401	1513	1324	657	552	165	208	587	1775	471	1968	2654	2659	1155	778	224	731	2663	942	749	1874	521	1266
1900	697	813	1706	1440	1326	1390	645	626	207	42	614	1124	563	2088	2414	2851	1127	691	279	1004	2613	1182	1143	2120	579	1284
1901	568	662	1064	1339	1205	947	705	598	122	56	438	962	376	1204	1057	1917	1004	813	132	845	1687	654	790	1465	398	875
1902	360	543	1097	1153	1023	906	870	511	159	40	398	764	394	1135	1129	1653	872	570	268	975	1223	779	859	1408	620	847
1903	494	651	1271	1298	970	1098	925	618	194	137	493	818	359	1766	1503	2052	1143	1300	287	704	1981	753	1191	1700	525	790
1904	480	506	911	1015	983	909	976	401	177	163	579	781	420	1678	1272	2037	891	1246	317	470	1688	555	1197	1447	469	845
1905	700	758	1078	1051	1214	1068	1100	476	207	255	598	1009	310	1341	1028	2293	598	573	358	716	2267	762	1028	1742	1099	919
1906	923	679	1084	1028	1548	1372	1037	505	224	263	520	574	199	678	481	958	547	406	375	433	1575	827	1095	1779	1572	695
1907	769	667	1279	883	1703	842	794	522	141	105	522	464	240	797	445	750	702	601	339	389	1299	888	737	1406	1709	636
1908	707	642	1258	885	3052	595	662	361	170	0	417	579	277	783	608	1050	1003	717	214	454	1053	892	730	995	2068	561
1909	471	407	796	941	3645	680	558	374	0	0	0	364	271	944	657	836	1074	1343	184	422	441	618	411	1025	1578	470
1910	584	537	970	1034	4499	777	687	414	74	0	437	425	253	1353	900	1820	402	1161	212	304	698	631	445	1385	2395	663
1911	621	520	1633	1259	6415	965	705	490	156	125	392	495	444	987	866	1540	932	1023	219	393	1635	879	765	883	3781	904
1912	768	611	1768	1141	5815	1139	693	448	141	121	441	627	574	1670	1149	2130	1747	1081	301	380	1599	617	953	1467	2407	956
1913	610	585	1198	861	5060	762	744	493	178	0	482	562	527	1313	865	1276	1648	793	265	373	1057	713	741	1224	1999	670
1914	670	520	1116	807	4169	807	518	441	174	0	394	489	444	1194	931	1211	2308	703	219	492	936	682	799	875	1872	768
1915	729	451	1185	848	2957	664	479	519	97	0	360	696	610	1370	1106	1191	2636	714	290	373	1144	505	1010	778	1416	569
1916	1112	662	1251	1005	2624	987	685	429	92	67	322	808	940	2149	1865	1844	1397	607	356	459	1333	678	819	657	1780	738
1917	844	394	1019	978	2047	1198	891	508	169	47	379	1550	1314	3602	1522	2238	1996	840	374	917	1432	834	836	1210	1925	735
1918	694	614	819	847	1156	760	794	460	164	147	443	1051	1111	4035	1628	2729	1627	932	429	605	1888	690	976	1020	1715	705
1919	731	544	761	844	1107	628	706	507	77	0	374	786	1118	4240	2245	2600	1365	892	308	647	2591	809	803	765	1545	527
1920	711	419	636	578	611	568	809	465	147	0	379	849	886	3423	1853	1970	1029	726	305	597	1251	525	635	676	1388	650
1921	502	385	782	733	434	502	554	284	126	0	0	419	755	3198	1506	1602	682	478	189	488	744	362	434	332	810	546
1922	483	374	1128	957	493	676	658	379	229	85	0	535	908	2419	1730	1648	772	667	351	400	404	384	493	286	642	610
1923	714	579	1494	1129	587	613	742	540	518	278	339	689	817	3408	2187	1731	962	879	361	394	652	458	500	418	778	563
1924	856	557	1289	1472	602	648	792	586	399	191	307	815	844	2323	1687	1596	1598	746	464	714	857	585	730	553	740	745
1925	1083	635	748	1411	553	710	978	688	319	335	319	367	1276	2524	1738	2002	1690	1185	589	986	858	556	358	644	787	698
1926	1307	911	591	1371	568	572	1145	729	303	480	310	565	761	2661	1704	2386	1519	1087	622	705	656	548	592	412	982	663
1927	1891	1557	309	1332	609	840	1330	771	338	389	389	821	1377	3765	2367	3273	1372	774	819	995	1475	666	665	850	1086	744
1928	2642	1772	557	1449	743	1103	994	892	409	348	413	895	2130	3730	2971	3906	1488	1210	924	949	2857	788	952	1021	1284	816
1929	2602	1655	499	1429	694	1262	1355	908	206	327	485	1015	2006	2711	2994	3226	1558	790	789	1300	2178	818	729	1195	1313	1030
1930	2957	1626	1047	1558	1190	1757	1440	855	306	243	356	1018	1179	3157	3419	3624	2330	851	704	2218	2815	854	1296	981	1836	1355
1931	3071	1437	895	1392	1069	1457	975	863	246	244	456	1604	1118	2787	3705	3506	2141	998	743	1656	2639	845	1420	1293	1985	1637
1932	2696	1448	781	1357	633	688	834	767	150	206	419	680	1067	2015	2662	3021	1455	701	489	1222	1328	723	849	935	1307	1068
1933	1975	1261	868	1369	570	1014	935	978	192	209	407	826	1070	1572	2114	2584	1471	1355	503	925	1260	862	828	681	1242	674
1934	1436	903	1156	2006	753	724	717	989	141	256	346	749	1081	870	1269	1755	1095	986	346	961	1780	757	780	554	1168	829
1935	1117	815	1125	1892	816	829	963	1070	194	292	340	1475	1412	834	1527	1731	1307	1018	428	998	1425	742	735	729	1573	1215
1936	851	679	1001	1790	736	752	1039	1034	253	238	364	1677	1023	975	1188	1247	1315	950	345	1073	1644	747	776	866	1163	1169
1937	732	541	822	1318	598	426	1098	1038	199	294	375	1622	747	1132	1235	1258	1298	864	342	1043	1314	634	557	716	1019	798
1938	451	405	710	1233	435	484	933	1119	197	274	339	1006	491	917	1334	1335	1083	760	434	1654	1542	526	607	678	1315	1001
1939	326	296	815	1844	479	598	880	1080	104	201	0	563	325	695	1326	1259	827	635	264	941	1473	466	560	650	659	724
1940	505	495	1521	2615	635	869	992	1381	212	373	373	684	680	1029	2071	2289	1121	863	501	2028	1720	679	720	906	1884	898
1941	447	648	2219	2558	815	736	1040	1557	299	383	424	685	600	581	1580	1327	914	590	592	3232	2340	687	745	601	1589	1214
1942	452	644	1818	2211	1264	779	1078	1601	330	514	401	1118	631	676	1964	1902	862	694	635	5086	2393	708	630	528	1381	1378
1943	297	541	490	1363	620	524	866	1367	122	262	277	816	512	471	1033	1674	670	686	454	2107	845	296	275	423	795	757
1944	470	587	1048	1492	768	635	991	1040	195	484	713	602	712	770	1190	1588	702	698	422	2109	986	460	467	672	761	934
1945	486	491	1061	1498	604	755	912	1095	140	368	417	876	834	887	1145	1554	942	1042	485	1137	959	173	173	691	361	892
1946	572	599	631	893	510	567	702	921	204	395	0	687	669	531	708	1031	700	587	468	1407	693	132	103	475	226	733
1947	402	887	633	907	485	592	653	893	201	281	0	643	548	490	540	926	364	497	472	1450	611	214	303	486	386	629
1948	726	1019	677	1090	422	766	841	1005	181	338	436	722	808	1028	763	1170	600	792	495	1344	914	191	251	476	598	535
1949	581	947	670	1268	445	754	867	1263	191	443	384	888	1185	1429	945	1510	868	773	648	1053	1174	340	257	642	677	775
1950	803	866	707	1082	507	654	919	1275	232	431	468	734	1369	1193	751	1249	656	619	636	706	1167	346	442	834	486	717
1951	687	1112	771	1371	545	743	993	1644	213	501	415	870	1470	2548	807	1572	749	816	854	567	1745	383	398	982	451	656
1952	907	1332	665	2769	555	794	1028	1636	290	520	328	902	1539	2219	674	1828	871	856	631	630	1676	446	399	985	514	691
1953	831	920	507	1638	653	767	815	1375	217	604	312	839	957	901	433	906	805	800	571	596	1114	435	412	857	455	713
1954	867	800	472	1463	570	942	724	1381	69	457	441	943	946	777	377	893	906	756	472	484	1202	426	390	779	434	413
1955	664	633	578	1371	682	809	733	1107	120	467	415	2109	1066	1024	587	857	852	422	560	621	1182	336	456	926	314	442
1956	672	1117	615	2178	921	1226	775	1078	280	587	422	2167	1542	1279	1282	1044	1462	1280	629	1022	2431	439	701	1900	458	669
1957	957	1108	875	1191	924	1230	742	756	247	632	400	1674	1493	678	971	863	1302	1984	629	1395	1455	486	642	1488	723	624
1958	895	987	664	1330	831	1055	795	684	218	515	400	2134	1156	734	1149	898	1333	2635	594	1650	1641	473	584	909	531	554
1959	794	817	487	1158	693	774	768	772	160	306	377	1173	945	617	744	809	922	1456	417	1472	1077	440	399	1119	412	462
1960	705	987	596	1030	611	571	968	811	164	264	339	1682	1227	628	678	672	560	1106	355	2028	1747	228	342	887	494	459
1961	933	813	826	1310	551	651	974	1081	218	292	313	2072	1673	531	599	596	625	1207	536	2057	1867	386	331	1014	451	574
1962	698	692	871	1294	584	467	841	914	179	404	230	2258	2073	609	822	585	676	1128	748	1240	1151	430	354	1130	516	501
1963	1043	946	925	1421	451	452	998	1071	217	461	208	4223	1645	748	1002	768	1104	1177	998	1598	1933	485	559	1167	652	594
1964	1183	1150	752	1357	517	710	814	796	139	482	136	3202	1332	611	649	653	876	1449	684	1089	1312	518	526	1674	563	804
1965	1179	887	748	1171	440	563	908	972	228	498	307	2256	1325	485	587	463	545	844	790	1227	960	297	266	1643	424	541
1966	1342	1150	1030	1365	407	671	1038	985	204	514	126	1853	827	562	736	399	548	771	753	962	819	281	225	1376	365	465
1967	1439	1249	1364	1425	504	690	1038	1093	197	532	115	2465	924	665	978	540	558	559	797	2069	872	265	374	1437	372	665
1968	1042	1237	1241	1229	472	612	1025	1038	224	536	175	1611	319	622	953	454	460	849	849	2038	497	376	377	1026	361	591
1969	861	942	1856	1097	364	552	847	887		272	234	1433	416	488	798	548	528	802	807	1332	410	293	245	979	330	646
1970	801	1201	1031	1337	360	522	636	785		233	160	1519	371	318	411	321	420	526	572	1089	411	305	205	1006	211	545
1971	732	718	800	301	0	412	714	764		160	184	1550	510	407	360	480	501	557	378	997	0	283	231	817	421	489
1972	685	906	688	857	368	495	880	876		92	284	3192	547	615	313	509	480	564	393	784	248	377	311	809	449	790
1973	792	1085	669	807	359	485	784	697		127	267	1370	128	760	178	548	326	522	354	786	362	297	305	796	449	487
1974	888	1160	662	1032	432	533	940	876			250	1671	175	984	207	414	493	710	472	1475	341	438	304	1178	569	595
1975	1325	1195	576	1087	346	0	847	743			233	1424	192	441	285	580	427	637	394	1491	466	407	390	933	770	494
1976	1474	2054	1427	1739	364	506	1001	847			339	2199	304	1284	523	641	534	699	499	1912	398	517	440	1050	933	581
1977	1132	2175	1529	1286	402	607	939	833			230	1986	231	1116	411	678	561	618	542	1796	643	591	547	1541	987	574
1978	963	1413	1228	1689	370	560	879	908			205	1884	315	826	674	750	694	623	764	1891	731	586	629	1402	887	632
1979	845	1143	1098	1316	467	728	786	996			201	1458	354	946	656	560	440	831	574	1177	735	353	405	1141	376	421
1980	666	966	1033	964	316	607	475	484			229	852	216	816	401	655	426	648	468	774	769	452	445	972	412	423
1981	661	862	929	1347	366	531	543	616			228	1521	176	839	456	451	526	710	479	750	462	467	455	941	445	221
1982	462	449	756	1336	282	505	381	594			166	1147	260	801	440	384	433	755	368	650	470	277	296	838	499	286
1983	399	306	1028	1168	176	397	341	558			76	1567	205	1369	499	530	512	655	242	681	486	416	313	675	531	256
1984	522	375	834	911	84	185	409	533			165	510	157	1093	364	434	363	464	302	559	279	398	397	699	471	432
1985	428	440	928	926	290	384	461	468			138	399	162	631	316	461	178	290	356	900	479	365	319	805	340	314
1986	827	664	903	874	51	259	633	604			181	409	166	768	420	511	548	330	348	2485	462	390	409	798	584	518
1987	1083	675	638	764	260	167	642	699			163	595	205	959	535	338	953	878	383	2874	517	467	444	679	459	562
1988	839	759	652	883	224	278	591	686			196	363	198	841	377	472	1117	1031	334	2290	461	389	429	760	444	384
1989	687	571	519	1102	86	363	734	790			208	532	267	1640	564	758	1641	1087	419	1894	480	396	235	1118	320	335
1990	968	644	787	1373	261	458	904	927			297	1290	276	1631	809	1121	2043	1352	500	3536	423	595	515	1506	618	524
1991	1462	1128	854	1428	293	606	827	1106			361	1055	318	1428	812	1151	2166	1848	534	2507	512	913	848	1805	907	724
1992	1478	1431	824	1416	322	262	1051	1039			270	1109	418	2220	1109	1492	2178	2192	630	1731	1154	656	541	609	484	717
1993	1487	1783	997	579	288	490	852	834			158	1436	305	1342	648	1024	2911	3087	975	1664	336	496	481	346	372	646
1994	1281	1687	1100	1183	207	680	515	713			150	970	315	1006	571	789	1901	2577	668	1345	369	512	444	348	557	597
1995	706	874	956	610	87	478	330	455			173	897	258	575	463	638	875	1598	595	1355	400	484	418	277	445	526
1996	808	959	1356	980	322	455	610	642			293	1177	410	491	698	750	1824	1616	531	938	518	556	472	308	612	555
1997	713	682	1443	1220	347	536	723	749			329	1445	424	1022	946	1044	2094	1589	578	1486	713	775	480	283	1040	841
1998	657	624	1418	1157	372	510	574	714			257	2672	391	1354	1195	1161	2571	1242	539	1532	780	772	463	317	925	695
1999	705	626	1034	1126	206	0	553	615			282	901	309	1055	499	571	1850	1094	496	1264	448	612	383	335	773	649
2000	450	450	1381	1044	237	400	629	432			468	2353	494	1129	829	853	2668	1067	550	1594	511	660	464	298	911	839
2001	801	753	1829	951	385	332	873	711			454	2397	577	2478	1551	1677	3583	1458	766	1943	571	689	402	306	635	699
2002	718	871	1901	1042		379	768	715			367	1758	497	2098	1603	1461	2753	1205	922	3701	750	963	551	306	904	941
2003	1025	1321	1673	902		367	658	730			361	1919	438	1861	1909	1467	3024	1449	735	2270	679	859	585	286	724	793
2004	617	749	1531	517		279	667	720			366	1708	524	1347	1295	1204	1949	1022	720	1354	431	781	651		507	872
2005	1026	893	1699	420		309	791	613			457	1218	662	1699	1919	1446	1949	1214	775	1695	500	685	590		672	790
2006	835	969	1328	281		202	502	497			271	579	296	1176	1524	981	1538	1092	625	1060	323	568	638		777	813
2007	749	861	1092			172	484	301			191	1102	479	1089	1740	972	1593	1129	580	1057	341	401	502		601	670

## Sheet: Sheet2
PTG01A	1752	981	560	179	231	207	275	336	460
PTG01A	1760	588	1077	1116	1002	1527	1720	454	263	206	291
PTG01A	1770	445	487	656	417	468	587	630	691	493	583
PTG01A	1780	864	991	983	867	738	1082	630	567	496	625
PTG01A	1790	758	1066	821	854	1255	812	754	819	666	619
PTG01A	1800	734	389	701	891	900	579	448	579	772	1035
PTG01A	1810	710	898	1156	857	870	1382	918	696	582	875
PTG01A	1820	1289	1749	1668	1407	844	719	1036	1141	1407	2310
PTG01A	1830	2871	2160	2446	1821	2222	2332	1567	1180	717	963
PTG01A	1840	1116	1113	1034	896	1208	1472	1570	1129	1251	1613
PTG01A	1850	1321	1090	1585	1356	904	827	844	667	729	686
PTG01A	1860	792	589	516	836	802	662	529	709	740	814
PTG01A	1870	832	795	1158	998	1255	1139	1110	1062	1076	748
PTG01A	1880	705	1111	1359	1347	1399	1353	1197	980	911	1177
PTG01A	1890	588	665	862	939	806	1149	1094	606	669	553
PTG01A	1900	697	568	360	494	480	700	923	769	707	471
PTG01A	1910	584	621	768	610	670	729	1112	844	694	731
PTG01A	1920	711	502	483	714	856	1083	1307	1891	2642	2602
PTG01A	1930	2957	3071	2696	1975	1436	1117	851	732	451	326
PTG01A	1940	505	447	452	297	470	486	572	402	726	581
PTG01A	1950	803	687	907	831	867	664	672	957	895	794
PTG01A	1960	705	933	698	1043	1183	1179	1342	1439	1042	861
PTG01A	1970	801	732	685	792	888	1325	1474	1132	963	845
PTG01A	1980	666	661	462	399	522	428	827	1083	839	687
PTG01A	1990	968	1462	1478	1487	1281	706	808	713	657	705
PTG01A	2000	450	801	718	1025	617	1026	835	749	-9999
PTG01B	1771	529	748	451	466	655	612	676	452	577
PTG01B	1780	841	912	998	827	779	1071	577	484	447	647
PTG01B	1790	790	1441	910	1033	1332	777	841	867	597	595
PTG01B	1800	653	430	617	905	983	594	508	504	717	857
PTG01B	1810	693	968	1050	807	817	1158	951	698	574	855
PTG01B	1820	1017	1328	1370	1267	1015	820	1085	1270	1652	2201
PTG01B	1830	2661	2211	2242	1952	2404	2663	1867	1451	991	1119
PTG01B	1840	1090	1112	1110	859	919	938	945	875	912	1554
PTG01B	1850	1151	1081	1173	1366	1289	1091	1114	914	722	958
PTG01B	1860	819	571	803	1080	1034	910	885	1122	1188	1409
PTG01B	1870	1533	1146	1496	1369	1239	990	1095	941	1021	669
PTG01B	1880	673	884	995	1254	1329	1330	1269	1138	1373	1597
PTG01B	1890	812	802	971	927	983	1069	1128	869	864	632
PTG01B	1900	813	662	543	651	506	758	679	667	642	407
PTG01B	1910	537	520	611	585	520	451	662	394	614	544
PTG01B	1920	419	385	374	579	557	635	911	1557	1772	1655
PTG01B	1930	1626	1437	1448	1261	903	815	679	541	405	296
PTG01B	1940	495	648	644	541	587	491	599	887	1019	947
PTG01B	1950	866	1112	1332	920	800	633	1117	1108	987	817
PTG01B	1960	987	813	692	946	1150	887	1150	1249	1237	942
PTG01B	1970	1201	718	906	1085	1160	1195	2054	2175	1413	1143
PTG01B	1980	966	862	449	306	375	440	664	675	759	571
PTG01B	1990	644	1128	1431	1783	1687	874	959	682	624	626
PTG01B	2000	450	753	871	1321	749	893	969	861	-9999
PTG02A	1715	1465	1328	1141	1550	1239
PTG02A	1720	1160	1225	1825	1721	1927	1987	1805	1800	1495	1956
PTG02A	1730	1371	1295	1085	1171	1168	1449	1114	1085	1597	1079
PTG02A	1740	1229	935	1035	1272	1567	1424	1896	2284	2180	2219
PTG02A	1750	2610	2190	2592	2294	1987	2270	2718	3421	3654	3489
PTG02A	1760	2742	2663	2971	2978	2857	2355	2126	1489	1597	1274
PTG02A	1770	1545	1666	1340	1120	1323	1456	1339	1035	1221	1375
PTG02A	1780	1475	1543	2238	1864	1338	1556	1463	1914	2009	1724
PTG02A	1790	1362	1951	1349	1321	1989	1532	1771	1783	1552	1258
PTG02A	1800	1531	1537	1548	2021	1795	2128	3605	3775	3884	3090
PTG02A	1810	3322	3442	3202	3146	2353	2324	1847	1664	1122	1575
PTG02A	1820	1323	1349	1406	1340	1711	2322	2086	2495	2778	2790
PTG02A	1830	2237	2469	2466	1816	1917	1986	1581	1214	1092	1066
PTG02A	1840	1049	922	1073	927	850	1265	1167	1123	1161	1195
PTG02A	1850	1110	946	1123	1064	927	912	1039	1268	1222	1040
PTG02A	1860	829	1105	1185	1212	1085	983	780	811	775	1006
PTG02A	1870	814	910	835	773	1147	1123	1025	1393	1610	1540
PTG02A	1880	1494	1645	1476	1548	1566	1401	1388	1044	1227	1403
PTG02A	1890	1031	1154	1433	1509	1182	1116	1012	868	991	1189
PTG02A	1900	1706	1064	1097	1271	911	1078	1084	1279	1258	796
PTG02A	1910	970	1633	1768	1198	1116	1185	1251	1019	819	761
PTG02A	1920	636	782	1128	1494	1289	748	591	309	557	499
PTG02A	1930	1047	895	781	868	1156	1125	1001	822	710	815
PTG02A	1940	1521	2219	1818	490	1048	1061	631	633	677	670
PTG02A	1950	707	771	665	507	472	578	615	875	664	487
PTG02A	1960	596	826	871	925	752	748	1030	1364	1241	1856
PTG02A	1970	1031	800	688	669	662	576	1427	1529	1228	1098
PTG02A	1980	1033	929	756	1028	834	928	903	638	652	519
PTG02A	1990	787	854	824	997	1100	956	1356	1443	1418	1034
PTG02A	2000	1381	1829	1901	1673	1531	1699	1328	1092	-9999
PTG02B	1700	1874	1890	1662	1446	1471	1346	1654	1499	1315	1646
PTG02B	1710	1513	1647	1888	1601	1450	1089	1051	1390	1700	1558
PTG02B	1720	1470	1267	1326	1466	1604	1673	1453	1517	1412	1295
PTG02B	1730	1352	1426	1299	1607	1846	2066	1651	1762	2100	2083
PTG02B	1740	2164	1757	1715	2000	2278	1471	1578	2028	1838	2056
PTG02B	1750	1644	1532	1650	2227	2625	2280	2381	2492	2937	2735
PTG02B	1760	2447	2307	2279	2595	2832	2403	1889	1641	2025	1792
PTG02B	1770	2145	2332	1986	1836	1937	1914	1836	1677	1615	1640
PTG02B	1780	1505	1583	1303	1344	1111	1405	1512	1600	1455	1347
PTG02B	1790	1462	1401	1098	1186	1516	1387	1379	1331	1171	1182
PTG02B	1800	1244	1194	1350	1578	1405	1173	1178	1130	1228	1413
PTG02B	1810	1290	1221	1323	1312	1404	1533	1409	1560	1220	1571
PTG02B	1820	1711	1677	1438	1474	1408	1454	1598	1427	1512	1758
PTG02B	1830	1798	1439	1434	1267	1741	1590	1661	1447	1420	1541
PTG02B	1840	1551	1399	1575	1216	1487	1462	1321	1470	1423	1467
PTG02B	1850	1497	1301	1230	1029	954	860	948	976	1075	946
PTG02B	1860	767	962	927	1090	922	927	845	925	921	960
PTG02B	1870	982	1072	965	859	1079	1089	1103	1132	1055	1094
PTG02B	1880	1044	1185	1042	1022	1110	881	838	869	971	1123
PTG02B	1890	1029	1014	1109	1105	1079	1126	1264	1051	1134	1401
PTG02B	1900	1440	1339	1153	1298	1015	1051	1028	883	885	941
PTG02B	1910	1034	1259	1141	861	807	848	1005	978	847	844
PTG02B	1920	578	733	957	1129	1472	1411	1371	1332	1449	1429
PTG02B	1930	1558	1392	1357	1369	2006	1892	1790	1318	1233	1844
PTG02B	1940	2615	2558	2211	1363	1492	1498	893	907	1090	1268
PTG02B	1950	1082	1371	2769	1638	1463	1371	2178	1191	1330	1158
PTG02B	1960	1030	1310	1294	1421	1357	1171	1365	1425	1229	1097
PTG02B	1970	1337	301	857	807	1032	1087	1739	1286	1689	1316
PTG02B	1980	964	1347	1336	1168	911	926	874	764	883	1102
PTG02B	1990	1373	1428	1416	579	1183	610	980	1220	1157	1126
PTG02B	2000	1044	951	1042	902	517	420	281	-9999
PTG03A	1717	4119	3957	3423
PTG03A	1720	3073	3169	2989	3096	3470	2856	2712	2429	2545	2352
PTG03A	1730	2188	2276	2398	2599	2816	3182	2572	3285	4277	4614
PTG03A	1740	4750	4665	3404	4217	4112	3183	3704	4036	4077	4225
PTG03A	1750	4133	3510	3032	2933	2967	2913	1924	1228	1461	1563
PTG03A	1760	1509	1571	1585	1491	1996	1513	1405	1166	1326	1135
PTG03A	1770	1101	1049	711	628	1052	1292	1211	1041	1026	1056
PTG03A	1780	1061	1208	1157	1034	982	994	983	2776	5443	5159
PTG03A	1790	4836	5259	4252	4756	4341	3402	3895	3600	2965	3045
PTG03A	1800	3029	2451	2704	3060	3027	2705	2965	2598	3223	3287
PTG03A	1810	3967	4774	4049	3053	2278	2046	2071	2195	2316	2212
PTG03A	1820	2221	2799	2557	1636	1999	2235	2396	3118	2782	2780
PTG03A	1830	2758	2158	2122	1955	2310	2067	1447	1360	1211	1187
PTG03A	1840	1280	1008	809	714	938	936	750	515	570	906
PTG03A	1850	701	660	910	797	717	764	904	811	653	563
PTG03A	1860	642	400	591	1078	977	818	681	829	744	559
PTG03A	1870	510	512	526	635	615	766	691	780	864	640
PTG03A	1880	568	693	759	795	701	766	614	647	654	700
PTG03A	1890	577	627	723	949	1224	1108	1194	893	1077	1513
PTG03A	1900	1326	1205	1023	970	983	1214	1548	1703	3052	3645
PTG03A	1910	4499	6415	5815	5060	4169	2957	2624	2047	1156	1107
PTG03A	1920	611	434	493	587	602	553	568	609	743	694
PTG03A	1930	1190	1069	633	570	753	816	736	598	435	479
PTG03A	1940	635	815	1264	620	768	604	510	485	422	445
PTG03A	1950	507	545	555	653	570	682	921	924	831	693
PTG03A	1960	611	551	584	451	517	440	407	504	472	364
PTG03A	1970	360	0	368	359	432	346	364	402	370	467
PTG03A	1980	316	366	282	176	84	290	51	260	224	86
PTG03A	1990	261	293	322	288	207	87	322	347	372	206
PTG03A	2000	237	385	-9999
PTG03B	1706	3857	3814	2764	2735
PTG03B	1710	2461	2444	2466	2657	3154	3780	3369	2772	2730	2280
PTG03B	1720	1822	2209	2229	2144	1766	1393	1294	1299	1481	1407
PTG03B	1730	1161	1384	1756	1898	2002	2091	1269	1226	948	1078
PTG03B	1740	2277	1663	1394	1519	1727	1275	1781	2742	2512	2190
PTG03B	1750	2127	2009	2137	2101	1739	2346	2700	2400	2913	3456
PTG03B	1760	4010	3023	3644	3381	3410	2823	2916	2737	2726	1880
PTG03B	1770	1806	1818	1218	1288	1169	1400	1258	1333	1350	1394
PTG03B	1780	1329	1529	1174	1104	1321	1402	1482	2265	2713	2893
PTG03B	1790	3108	3805	2748	2493	2306	2463	2724	2527	2163	2000
PTG03B	1800	1994	1440	1954	1590	2136	1973	1776	1383	2605	2609
PTG03B	1810	4462	4794	5337	5375	3388	4176	4132	4796	6303	5364
PTG03B	1820	4323	4142	3943	2142	2308	1803	1565	1764	1510	1699
PTG03B	1830	1661	1384	1639	1464	1854	1788	1233	1251	1324	1330
PTG03B	1840	1431	1164	805	782	975	918	902	729	653	1026
PTG03B	1850	745	721	710	711	605	845	1116	853	932	612
PTG03B	1860	689	347	546	1166	1134	962	775	881	837	830
PTG03B	1870	687	407	717	678	959	994	1124	1242	1254	861
PTG03B	1880	737	967	1042	1212	1142	1081	678	671	947	1119
PTG03B	1890	831	937	894	1064	1465	1449	1491	1038	1035	1324
PTG03B	1900	1390	947	906	1098	909	1068	1372	842	595	680
PTG03B	1910	777	965	1139	762	807	664	987	1198	760	628
PTG03B	1920	568	502	676	613	648	710	572	840	1103	1262
PTG03B	1930	1757	1457	688	1014	724	829	752	426	484	598
PTG03B	1940	869	736	779	524	635	755	567	592	766	754
PTG03B	1950	654	743	794	767	942	809	1226	1230	1055	774
PTG03B	1960	571	651	467	452	710	563	671	690	612	552
PTG03B	1970	522	412	495	485	533	0	506	607	560	728
PTG03B	1980	607	531	505	397	185	384	259	167	278	363
PTG03B	1990	458	606	262	490	680	478	455	536	510	0
PTG03B	2000	400	332	379	367	279	309	202	172	-9999
PTG06A	1564	665	675	417	315	419	552
PTG06A	1570	640	483	617	942	601	467	673	765	710	868
PTG06A	1580	890	778	819	1224	1257	1347	1136	1257	1312	1509
PTG06A	1590	1241	1076	1021	647	840	912	1289	1783	2324	2239
PTG06A	1600	1908	1909	1631	1850	1992	2018	2510	2291	1698	1366
PTG06A	1610	1166	1166	1007	1404	1157	1102	1158	880	1877	2733
PTG06A	1620	1582	1536	1543	1978	1737	1138	1385	1794	2226	2080
PTG06A	1630	1961	1644	1059	1067	919	921	1101	1293	1579	1361
PTG06A	1640	1042	1164	1464	1263	1188	1018	714	510	561	570
PTG06A	1650	627	663	702	634	837	878	865	854	557	596
PTG06A	1660	714	825	1015	707	657	1030	1262	1063	951	1027
PTG06A	1670	1122	600	421	616	807	886	1207	899	977	991
PTG06A	1680	774	731	668	828	689	1342	1358	1052	744	783
PTG06A	1690	1168	1110	1365	1002	808	834	955	1013	968	846
PTG06A	1700	841	805	982	784	546	510	379	519	615	358
PTG06A	1710	335	384	655	867	760	701	1163	778	842	1146
PTG06A	1720	1049	823	737	750	870	767	846	954	883	1051
PTG06A	1730	1004	664	905	774	630	635	516	499	573	553
PTG06A	1740	706	840	741	642	765	540	635	854	736	777
PTG06A	1750	661	691	808	564	591	697	458	376	506	564
PTG06A	1760	589	699	498	540	656	578	633	589	611	506
PTG06A	1770	509	689	542	472	514	804	980	796	673	668
PTG06A	1780	545	662	759	660	358	550	668	776	728	635
PTG06A	1790	522	616	594	393	696	836	876	596	927	759
PTG06A	1800	764	468	293	414	432	440	423	561	611	537
PTG06A	1810	599	757	885	811	633	559	669	724	655	514
PTG06A	1820	437	688	750	529	582	713	751	689	587	617
PTG06A	1830	769	789	921	652	750	825	742	620	567	511
PTG06A	1840	518	386	573	528	457	480	440	504	525	488
PTG06A	1850	398	319	424	372	347	390	435	445	499	471
PTG06A	1860	363	305	444	627	434	442	370	302	362	372
PTG06A	1870	417	375	451	334	473	528	534	613	686	615
PTG06A	1880	677	671	893	930	1108	1124	888	609	539	775
PTG06A	1890	660	684	877	896	928	933	960	581	711	657
PTG06A	1900	645	705	870	925	976	1100	1037	794	662	558
PTG06A	1910	687	705	693	744	518	479	685	891	794	706
PTG06A	1920	809	554	658	742	792	978	1145	1330	994	1355
PTG06A	1930	1440	975	834	935	717	963	1039	1098	933	880
PTG06A	1940	992	1040	1078	866	991	912	702	653	841	867
PTG06A	1950	919	993	1028	815	724	733	775	742	795	768
PTG06A	1960	968	974	841	998	814	908	1038	1038	1025	847
PTG06A	1970	636	714	880	784	940	847	1001	939	879	786
PTG06A	1980	475	543	381	341	409	461	633	642	591	734
PTG06A	1990	904	827	1051	852	515	330	610	723	574	553
PTG06A	2000	629	873	768	658	667	791	502	484	-9999
PTG06B	1483	1093	873	982	729	734	751	867
PTG06B	1490	971	466	569	581	588	428	390	401	442	444
PTG06B	1500	385	276	196	85	303	372	379	229	246	355
PTG06B	1510	185	144	159	240	301	198	185	278	324	245
PTG06B	1520	318	248	339	313	380	215	341	519	349	490
PTG06B	1530	589	649	590	524	539	579	565	358	170	205
PTG06B	1540	342	311	308	382	412	469	499	497	480	598
PTG06B	1550	658	739	502	884	673	481	541	558	865	590
PTG06B	1560	648	648	656	563	624	632	432	326	399	379
PTG06B	1570	408	351	478	607	461	377	725	817	905	1000
PTG06B	1580	836	749	753	1145	982	1114	1131	1122	1088	1074
PTG06B	1590	1044	945	718	512	580	603	836	1085	1120	1737
PTG06B	1600	1690	1474	1387	1752	1949	1807	2155	1667	1193	1082
PTG06B	1610	896	848	923	1047	1034	953	931	779	1152	1280
PTG06B	1620	624	608	632	649	779	678	819	1137	1775	1935
PTG06B	1630	1759	2106	1730	1319	1022	1024	1242	1283	1386	1219
PTG06B	1640	1177	1559	2189	2443	1895	1395	996	770	1020	1086
PTG06B	1650	1286	1502	1571	1179	1530	1651	1848	1271	1214	1199
PTG06B	1660	1262	1096	1221	945	1383	1398	1426	1422	1615	1456
PTG06B	1670	960	698	758	1137	968	984	1685	1554	1043	938
PTG06B	1680	1014	879	766	894	708	800	956	947	656	828
PTG06B	1690	1077	1508	1507	1265	963	1053	993	1237	1460	1233
PTG06B	1700	1302	1282	1615	1259	1187	815	634	786	946	733
PTG06B	1710	734	720	874	1264	1182	938	920	693	1070	1221
PTG06B	1720	920	1101	879	858	868	862	1091	854	890	950
PTG06B	1730	1115	1009	1130	1173	1077	809	858	848	782	742
PTG06B	1740	787	1063	1015	1035	1145	882	1141	1306	1125	1245
PTG06B	1750	1079	1214	955	895	962	1025	569	566	828	796
PTG06B	1760	675	910	928	767	930	761	706	634	846	775
PTG06B	1770	839	868	576	551	556	717	959	875	739	814
PTG06B	1780	711	789	814	799	650	702	725	938	890	790
PTG06B	1790	913	898	877	773	953	870	885	1070	927	751
PTG06B	1800	806	681	588	506	652	658	656	751	827	747
PTG06B	1810	686	903	1292	1163	824	721	967	908	829	699
PTG06B	1820	553	733	770	629	720	672	679	559	538	727
PTG06B	1830	702	748	792	714	740	836	776	947	578	474
PTG06B	1840	454	575	614	600	783	712	579	486	553	696
PTG06B	1850	663	480	639	650	562	568	670	775	734	866
PTG06B	1860	556	554	554	720	549	502	424	415	466	417
PTG06B	1870	471	420	505	329	462	507	631	722	865	853
PTG06B	1880	964	924	979	922	1015	929	738	536	605	689
PTG06B	1890	631	627	826	740	690	621	624	494	632	552
PTG06B	1900	626	598	511	618	401	476	505	522	361	374
PTG06B	1910	414	490	448	493	441	519	429	508	460	507
PTG06B	1920	465	284	379	540	586	688	729	771	892	908
PTG06B	1930	855	863	767	978	989	1070	1034	1038	1119	1080
PTG06B	1940	1381	1557	1601	1367	1040	1095	921	893	1005	1263
PTG06B	1950	1275	1644	1636	1375	1381	1107	1078	756	684	772
PTG06B	1960	811	1081	914	1071	796	972	985	1093	1038	887
PTG06B	1970	785	764	876	697	876	743	847	833	908	996
PTG06B	1980	484	616	594	558	533	468	604	699	686	790
PTG06B	1990	927	1106	1039	834	713	455	642	749	714	615
PTG06B	2000	432	711	715	730	720	613	497	301	-9999
PTG07A	1502	1255	1228	736	639	864	683	1198	621
PTG07A	1510	749	1116	932	1062	1077	1570	1621	2375	2036	2119
PTG07A	1520	1688	1569	1752	2047	2026	1382	1020	791	547	707
PTG07A	1530	974	1497	1404	1383	1776	1664	2127	1651	1382	1016
PTG07A	1540	1079	728	835	581	770	1254	1322	1076	1238	1210
PTG07A	1550	1473	1803	1014	1149	1593	1111	882	1014	1263	1163
PTG07A	1560	1218	1165	1437	1015	1112	1058	1214	1105	855	836
PTG07A	1570	927	398	262	437	603	603	0	612	617	575
PTG07A	1580	541	685	720	554	815	725	492	385	453	542
PTG07A	1590	548	478	332	228	373	345	303	407	412	455
PTG07A	1600	434	385	206	395	454	349	430	303	268	358
PTG07A	1610	292	189	256	441	406	317	280	279	521	581
PTG07A	1620	395	335	304	191	336	146	278	385	467	438
PTG07A	1630	337	358	235	260	262	224	312	246	479	561
PTG07A	1640	335	477	569	468	456	469	415	202	170	176
PTG07A	1650	225	298	205	213	410	758	674	430	348	385
PTG07A	1660	391	488	572	382	344	453	371	289	440	433
PTG07A	1670	339	300	61	171	342	431	377	415	453	313
PTG07A	1680	334	561	355	241	50	251	352	280	263	253
PTG07A	1690	361	528	870	634	722	1350	1341	1454	1041	969
PTG07A	1700	1246	909	556	401	230	366	323	297	237	244
PTG07A	1710	340	314	802	1112	1262	1062	1167	849	690	876
PTG07A	1720	741	768	634	464	467	589	713	557	721	790
PTG07A	1730	928	1521	1972	2055	1814	1248	812	901	1100	1011
PTG07A	1740	858	705	536	950	949	795	907	888	1018	1085
PTG07A	1750	735	638	793	664	652	662	675	456	365	410
PTG07A	1760	524	413	491	720	669	431	313	327	313	244
PTG07A	1770	386	430	0	240	163	337	664	522	318	328
PTG07A	1780	223	370	401	408	443	521	392	444	464	328
PTG07A	1790	391	394	313	191	363	315	425	316	367	235
PTG07A	1800	274	0	169	240	189	170	217	256	318	248
PTG07A	1810	259	297	311	307	229	243	334	397	314	255
PTG07A	1820	305	348	310	130	215	236	384	328	219	228
PTG07A	1830	290	317	356	366	413	452	457	379	344	280
PTG07A	1840	279	240	286	302	389	320	244	236	300	271
PTG07A	1850	202	258	260	212	243	289	295	347	378	269
PTG07A	1860	225	201	214	378	250	353	244	252	301	285
PTG07A	1870	158	242	203	200	322	139	311	479	545	324
PTG07A	1880	294	347	252	340	425	331	415	162	264	298
PTG07A	1890	191	252	336	262	380	277	382	126	155	165
PTG07A	1900	207	122	159	194	177	207	224	141	170	0
PTG07A	1910	74	156	141	178	174	97	92	169	164	77
PTG07A	1920	147	126	229	518	399	319	303	338	409	206
PTG07A	1930	306	246	150	192	141	194	253	199	197	104
PTG07A	1940	212	299	330	122	195	140	204	201	181	191
PTG07A	1950	232	213	290	217	69	120	280	247	218	160
PTG07A	1960	164	218	179	217	139	228	204	197	224	-9999
PTG07B	1498	1602	1394
PTG07B	1500	1053	954	995	1036	1089	828	1516	1409	1514	1192
PTG07B	1510	1425	2204	1979	1482	1427	1474	1465	2050	1936	1510
PTG07B	1520	1467	1757	1786	1815	1917	1744	1183	1095	982	1032
PTG07B	1530	1189	1180	1464	1581	1571	1232	2043	1995	1818	1583
PTG07B	1540	1371	1064	1023	1245	1040	1185	1201	848	870	612
PTG07B	1550	1050	1394	875	709	828	893	930	875	1394	1172
PTG07B	1560	1096	768	909	1126	1035	800	903	622	525	445
PTG07B	1570	373	292	132	388	398	322	307	567	595	478
PTG07B	1580	432	708	780	544	629	543	366	364	759	914
PTG07B	1590	899	871	501	319	465	456	339	453	456	464
PTG07B	1600	389	476	398	508	619	443	574	424	533	660
PTG07B	1610	584	395	383	396	366	375	422	364	573	1072
PTG07B	1620	582	442	544	478	532	215	232	253	444	530
PTG07B	1630	354	398	275	346	422	528	587	593	705	683
PTG07B	1640	533	656	760	705	750	698	467	347	284	345
PTG07B	1650	346	382	371	423	532	677	543	321	263	293
PTG07B	1660	395	489	536	428	400	422	485	450	430	445
PTG07B	1670	300	386	188	265	435	519	499	650	599	472
PTG07B	1680	469	583	515	452	214	361	538	401	371	505
PTG07B	1690	482	561	813	739	777	857	969	927	929	788
PTG07B	1700	865	538	436	346	208	304	222	157	200	148
PTG07B	1710	204	247	490	560	392	290	384	391	349	481
PTG07B	1720	282	417	354	320	416	338	377	337	393	327
PTG07B	1730	388	488	542	520	335	399	140	222	277	291
PTG07B	1740	279	357	192	372	431	353	332	618	402	408
PTG07B	1750	646	586	784	638	459	573	372	279	314	428
PTG07B	1760	342	310	243	349	349	267	297	182	282	327
PTG07B	1770	368	366	185	143	245	424	486	442	266	261
PTG07B	1780	271	382	351	338	312	324	293	446	402	390
PTG07B	1790	398	385	382	160	307	305	398	521	420	213
PTG07B	1800	179	156	153	245	325	262	365	347	446	685
PTG07B	1810	495	590	508	587	414	573	513	691	583	600
PTG07B	1820	544	564	627	406	598	590	882	725	575	423
PTG07B	1830	600	449	666	929	822	1099	840	715	408	396
PTG07B	1840	368	386	447	472	632	440	449	301	245	325
PTG07B	1850	293	214	283	242	213	206	394	244	306	176
PTG07B	1860	101	170	203	329	253	248	139	208	195	183
PTG07B	1870	92	183	184	155	208	218	211	237	267	128
PTG07B	1880	204	369	311	311	360	227	180	114	250	233
PTG07B	1890	209	209	275	319	319	259	208	115	126	208
PTG07B	1900	42	56	40	137	163	255	263	105	0	0
PTG07B	1910	0	125	121	0	0	0	67	47	147	0
PTG07B	1920	0	0	85	278	191	335	480	389	348	327
PTG07B	1930	243	244	206	209	256	292	238	294	274	201
PTG07B	1940	373	383	514	262	484	368	395	281	338	443
PTG07B	1950	431	501	520	604	457	467	587	632	515	306
PTG07B	1960	264	292	404	461	482	498	514	532	536	272
PTG07B	1970	233	160	92	127	-9999
PTG08A	1570	1437	1640	1957	1697	1466	1269	1227	755	843	941
PTG08A	1580	887	968	926	1054	923	971	1121	1015	1171	1165
PTG08A	1590	1254	1256	1084	1249	1491	1461	1669	1481	1237	1105
PTG08A	1600	1050	1227	1082	1204	981	978	1066	1136	1046	1170
PTG08A	1610	1220	1257	1197	1479	1368	1107	1203	1150	1296	1413
PTG08A	1620	1043	1201	1440	1567	1602	1339	1190	1453	1308	1388
PTG08A	1630	1142	1193	942	781	744	700	802	677	1077	900
PTG08A	1640	765	729	778	772	769	758	784	658	781	850
PTG08A	1650	813	794	756	610	712	1053	496	557	407	454
PTG08A	1660	462	568	742	518	472	533	597	588	582	560
PTG08A	1670	466	305	338	359	353	325	305	424	463	338
PTG08A	1680	292	314	292	340	243	377	417	363	313	312
PTG08A	1690	317	453	640	501	452	489	489	518	395	336
PTG08A	1700	260	244	341	193	241	348	381	331	337	376
PTG08A	1710	311	346	350	317	365	335	393	446	612	478
PTG08A	1720	539	449	390	361	332	267	430	401	456	328
PTG08A	1730	360	485	766	692	528	391	268	373	418	377
PTG08A	1740	309	325	369	425	418	222	316	355	321	365
PTG08A	1750	343	508	627	477	491	447	417	312	362	400
PTG08A	1760	303	303	367	447	409	388	374	306	435	399
PTG08A	1770	466	467	296	338	295	444	544	400	366	388
PTG08A	1780	390	460	376	441	439	379	298	411	394	292
PTG08A	1790	314	297	242	271	209	234	277	276	238	194
PTG08A	1800	253	264	251	323	285	242	253	309	357	420
PTG08A	1810	431	491	402	377	344	312	382	327	237	403
PTG08A	1820	432	583	474	332	434	457	462	513	605	736
PTG08A	1830	656	476	696	676	599	647	857	600	331	200
PTG08A	1840	246	258	276	234	301	351	407	355	373	372
PTG08A	1850	354	378	450	408	377	363	510	374	369	338
PTG08A	1860	287	323	296	339	285	236	286	228	278	306
PTG08A	1870	314	411	398	412	369	240	328	312	379	332
PTG08A	1880	468	540	475	450	599	638	481	310	394	440
PTG08A	1890	375	466	484	606	604	487	615	522	425	587
PTG08A	1900	614	438	398	493	579	598	520	522	417	0
PTG08A	1910	437	392	441	482	394	360	322	379	443	374
PTG08A	1920	379	0	0	339	307	319	310	389	413	485
PTG08A	1930	356	456	419	407	346	340	364	375	339	0
PTG08A	1940	373	424	401	277	713	417	0	0	436	384
PTG08A	1950	468	415	328	312	441	415	422	400	400	377
PTG08A	1960	339	313	230	208	136	307	126	115	175	234
PTG08A	1970	160	184	284	267	250	233	339	230	205	201
PTG08A	1980	229	228	166	76	165	138	181	163	196	208
PTG08A	1990	297	361	270	158	150	173	293	329	257	282
PTG08A	2000	468	454	367	361	366	457	271	191	-9999
PTG10A	1666	621	392	484	417
PTG10A	1670	348	335	310	444	375	674	1126	1225	1500	1197
PTG10A	1680	1146	1512	1616	1598	858	939	966	961	1148	996
PTG10A	1690	891	1217	1963	1885	1541	1533	1745	3104	1816	1770
PTG10A	1700	1610	1217	2284	1670	1328	972	1061	961	713	652
PTG10A	1710	851	560	983	810	852	613	676	564	902	3935
PTG10A	1720	2891	1918	1958	2183	2083	2005	2066	2582	2560	1511
PTG10A	1730	1489	1877	1553	1339	960	759	552	455	603	623
PTG10A	1740	483	525	676	775	846	617	941	1159	769	802
PTG10A	1750	947	1080	1513	1084	1531	1991	1626	754	1208	1850
PTG10A	1760	1754	1828	1050	1145	1460	969	686	729	1145	1517
PTG10A	1770	1383	1214	524	424	610	1792	2466	3103	2526	2283
PTG10A	1780	2155	1925	1934	1385	1565	1574	1010	1155	1429	859
PTG10A	1790	1138	849	368	348	487	533	665	752	791	752
PTG10A	1800	622	505	697	688	584	722	1129	1720	1439	820
PTG10A	1810	1159	2177	1754	1525	704	924	1171	677	491	358
PTG10A	1820	278	361	328	282	312	368	526	449	777	1328
PTG10A	1830	1330	798	1245	1085	2194	1795	535	478	366	690
PTG10A	1840	949	867	838	384	482	914	934	793	530	709
PTG10A	1850	1169	1089	1229	846	860	888	1604	1040	1225	892
PTG10A	1860	750	580	630	766	666	460	483	410	391	462
PTG10A	1870	417	411	450	550	490	1064	1161	1724	2257	1762
PTG10A	1880	1950	3168	2049	1700	2859	2739	1938	1026	1749	1351
PTG10A	1890	555	622	568	1166	1171	682	808	583	817	1775
PTG10A	1900	1124	962	764	818	781	1009	574	464	579	364
PTG10A	1910	425	495	627	562	489	696	808	1550	1051	786
PTG10A	1920	849	419	535	689	815	367	565	821	895	1015
PTG10A	1930	1018	1604	680	826	749	1475	1677	1622	1006	563
PTG10A	1940	684	685	1118	816	602	876	687	643	722	888
PTG10A	1950	734	870	902	839	943	2109	2167	1674	2134	1173
PTG10A	1960	1682	2072	2258	4223	3202	2256	1853	2465	1611	1433
PTG10A	1970	1519	1550	3192	1370	1671	1424	2199	1986	1884	1458
PTG10A	1980	852	1521	1147	1567	510	399	409	595	363	532
PTG10A	1990	1290	1055	1109	1436	970	897	1177	1445	2672	901
PTG10A	2000	2353	2397	1758	1919	1708	1218	579	1102	-9999
PTG10B	1662	1838	978	1088	1298	1725	962	1259	1418
PTG10B	1670	838	716	676	537	565	765	579	773	516	442
PTG10B	1680	490	740	756	937	600	963	1313	1453	2563	2435
PTG10B	1690	2541	2675	2759	2727	2571	3081	3232	3833	3095	2485
PTG10B	1700	2148	1598	1579	1153	1239	1162	1016	991	945	956
PTG10B	1710	1090	2049	1639	1799	1845	1534	1856	2388	2586	2968
PTG10B	1720	1984	2059	1457	1600	2036	2267	3067	4245	5166	3687
PTG10B	1730	3352	3733	2872	2159	1305	960	575	660	816	917
PTG10B	1740	716	950	1048	1204	1146	1042	1096	1219	842	1024
PTG10B	1750	1107	1449	1507	1213	1727	1470	1313	988	1280	2500
PTG10B	1760	2050	1632	1736	2121	1702	1264	1551	1285	1543	1509
PTG10B	1770	1573	1490	711	616	570	1226	1318	1295	1216	1059
PTG10B	1780	1446	1610	1938	1818	2542	1912	1859	1510	1363	1003
PTG10B	1790	1239	1033	617	500	446	538	734	593	494	622
PTG10B	1800	633	605	995	985	736	722	1264	1326	1547	921
PTG10B	1810	1394	2356	1632	1600	923	1304	1933	1566	1489	944
PTG10B	1820	854	869	1716	1253	1667	1863	2006	1646	2027	2168
PTG10B	1830	2865	1942	2014	2053	2180	2219	1094	1007	950	1191
PTG10B	1840	1360	1579	1301	1313	1107	927	1817	1703	1289	1121
PTG10B	1850	1631	1318	1368	852	778	1185	1320	1349	1439	1061
PTG10B	1860	814	790	759	1027	676	508	497	510	669	685
PTG10B	1870	552	458	407	485	446	579	680	948	950	575
PTG10B	1880	856	1066	967	772	764	902	846	584	535	655
PTG10B	1890	496	544	533	587	617	558	668	430	374	471
PTG10B	1900	563	376	394	359	420	310	199	240	277	271
PTG10B	1910	253	444	574	527	444	610	940	1314	1111	1118
PTG10B	1920	886	755	908	817	844	1276	761	1377	2130	2006
PTG10B	1930	1179	1118	1067	1070	1081	1412	1023	747	491	325
PTG10B	1940	680	600	631	512	712	834	669	548	808	1185
PTG10B	1950	1369	1470	1539	957	946	1066	1542	1493	1156	945
PTG10B	1960	1227	1673	2073	1645	1332	1325	827	924	319	416
PTG10B	1970	371	510	547	128	175	192	304	231	315	354
PTG10B	1980	216	176	260	205	157	162	166	205	198	267
PTG10B	1990	276	318	418	305	315	258	410	424	391	309
PTG10B	2000	494	577	497	438	524	662	296	479	-9999
PTG17A	1776	2549	1848	2221	1783
PTG17A	1780	2465	2823	2220	1693	1580	2313	2412	1777	1286	1006
PTG17A	1790	998	2003	2138	1846	2096	2098	2573	2055	1955	1488
PTG17A	1800	1730	1542	1599	1648	1308	1382	1888	1890	1810	2291
PTG17A	1810	2129	2654	3142	3365	2064	2136	2550	1959	3083	3099
PTG17A	1820	2276	2048	2075	1287	1569	2609	3533	2961	2572	2653
PTG17A	1830	3136	2457	3783	2165	2589	2927	1819	1706	1441	1354
PTG17A	1840	1293	1366	1836	1191	1423	1385	1715	1921	2097	3170
PTG17A	1850	3022	2306	2679	2239	2589	2115	2627	2956	3231	3716
PTG17A	1860	1497	1251	1727	2334	2398	2972	1725	2464	1142	2415
PTG17A	1870	2643	1532	2588	1695	1368	1266	1439	2307	2345	2195
PTG17A	1880	3046	2889	2671	2308	3048	3048	2518	2643	1659	2776
PTG17A	1890	1680	1515	2053	1838	2013	2600	2911	1850	1684	1968
PTG17A	1900	2088	1204	1135	1766	1678	1341	678	797	783	944
PTG17A	1910	1353	987	1670	1313	1194	1370	2149	3602	4035	4240
PTG17A	1920	3423	3198	2419	3408	2323	2524	2661	3765	3730	2711
PTG17A	1930	3157	2787	2015	1572	870	834	975	1132	917	695
PTG17A	1940	1029	581	676	471	770	887	531	490	1028	1429
PTG17A	1950	1193	2548	2219	901	777	1024	1279	678	734	617
PTG17A	1960	628	531	609	748	611	485	562	665	622	488
PTG17A	1970	318	407	615	760	984	441	1284	1116	826	946
PTG17A	1980	816	839	801	1369	1093	631	768	959	841	1640
PTG17A	1990	1631	1428	2220	1342	1006	575	491	1022	1354	1055
PTG17A	2000	1129	2478	2098	1861	1347	1699	1176	1089	-9999
PTG17B	1784	841	1511	1331	840	884	828
PTG17B	1790	711	1429	1820	1254	2357	2032	2853	2213	1851	1203
PTG17B	1800	1934	1415	1666	2112	1892	1873	1478	1306	1251	1507
PTG17B	1810	1063	1392	1268	1606	832	896	759	831	975	1186
PTG17B	1820	1162	1222	1269	900	1473	1697	2248	2182	1449	1881
PTG17B	1830	1797	1621	2622	1553	1901	2303	1965	1823	1720	1557
PTG17B	1840	1614	1657	1668	1423	1424	1449	1890	2219	2164	2575
PTG17B	1850	2675	2371	2162	2344	2483	2209	2626	3064	2761	3073
PTG17B	1860	1878	957	1215	1654	2182	2003	1602	1313	1618	1509
PTG17B	1870	1952	1351	1905	1896	1881	1814	2036	2587	2551	2231
PTG17B	1880	2727	2778	2231	1842	2922	2887	2493	2950	1897	2547
PTG17B	1890	1671	1151	1664	1188	1755	1908	2886	2111	1986	2654
PTG17B	1900	2414	1057	1129	1503	1272	1028	481	445	608	657
PTG17B	1910	900	866	1149	865	931	1106	1865	1522	1628	2245
PTG17B	1920	1853	1506	1730	2187	1687	1738	1704	2367	2971	2994
PTG17B	1930	3419	3705	2662	2114	1269	1527	1188	1235	1334	1326
PTG17B	1940	2071	1580	1964	1033	1190	1145	708	540	763	945
PTG17B	1950	751	807	674	433	377	587	1282	971	1149	744
PTG17B	1960	678	599	822	1002	649	587	736	978	953	798
PTG17B	1970	411	360	313	178	207	285	523	411	674	656
PTG17B	1980	401	456	440	499	364	316	420	535	377	564
PTG17B	1990	809	812	1109	648	571	463	698	946	1195	499
PTG17B	2000	829	1551	1603	1909	1295	1919	1524	1740	-9999
PTG17C	1772	3092	2890	3325	2849	2494	2275	2388	2056
PTG17C	1780	2085	2003	2375	2210	1440	2119	2390	1263	1353	1209
PTG17C	1790	918	1161	1690	1984	1965	2069	3241	2278	1943	1848
PTG17C	1800	2774	2049	2312	2893	3148	2967	2426	2206	2182	2395
PTG17C	1810	1905	1821	1777	1863	1116	1307	1039	1011	1301	1571
PTG17C	1820	1110	989	1237	938	1662	2025	2502	2239	1552	1795
PTG17C	1830	2092	2020	3059	1247	1825	2596	1864	1758	1809	1423
PTG17C	1840	1670	1510	2664	2325	2452	2604	2676	3065	2635	3508
PTG17C	1850	2768	1702	2238	1919	1956	1679	1798	1725	1455	1494
PTG17C	1860	903	616	1142	1963	1911	2501	1298	1427	1287	1504
PTG17C	1870	1759	1272	1309	1087	1032	813	955	1257	1980	1248
PTG17C	1880	1429	1362	1387	1284	1264	1107	1238	1688	1021	1744
PTG17C	1890	1532	1491	1733	2024	2010	2871	3056	2451	2067	2659
PTG17C	1900	2851	1917	1653	2052	2037	2293	958	750	1050	836
PTG17C	1910	1820	1540	2130	1276	1211	1191	1844	2238	2729	2600
PTG17C	1920	1970	1602	1648	1731	1596	2002	2386	3273	3906	3226
PTG17C	1930	3624	3506	3021	2584	1755	1731	1247	1258	1335	1259
PTG17C	1940	2289	1327	1902	1674	1588	1554	1031	926	1170	1510
PTG17C	1950	1249	1572	1828	906	893	857	1044	863	898	809
PTG17C	1960	672	596	585	768	653	463	399	540	454	548
PTG17C	1970	321	480	509	548	414	580	641	678	750	560
PTG17C	1980	655	451	384	530	434	461	511	338	472	758
PTG17C	1990	1121	1151	1492	1024	789	638	750	1044	1161	571
PTG17C	2000	853	1677	1461	1467	1204	1446	981	972	-9999
PTG18A	1772	2068	2024	2175	2250	2432	2182	1829	1795
PTG18A	1780	2088	2173	2669	2252	1846	1882	1893	1258	1037	1100
PTG18A	1790	1428	1697	1478	1167	1283	1456	1601	1476	1395	1145
PTG18A	1800	1212	1136	1433	1330	1339	1193	1358	1475	1879	2343
PTG18A	1810	2584	2487	2684	2503	1954	1724	1979	2175	2657	2649
PTG18A	1820	2628	2179	2145	1994	1996	1909	1812	1901	1567	1497
PTG18A	1830	1529	1319	1189	1248	1425	1276	1059	903	788	941
PTG18A	1840	1147	987	991	819	842	708	734	576	541	860
PTG18A	1850	843	735	787	603	427	517	958	897	870	903
PTG18A	1860	782	475	541	789	755	749	609	613	634	492
PTG18A	1870	527	603	583	522	741	577	493	756	698	491
PTG18A	1880	557	747	762	642	849	573	231	124	166	265
PTG18A	1890	195	230	230	346	695	649	685	567	678	1155
PTG18A	1900	1127	1004	872	1143	891	598	547	702	1003	1074
PTG18A	1910	402	932	1747	1648	2308	2636	1397	1996	1627	1365
PTG18A	1920	1029	682	772	962	1598	1690	1519	1372	1488	1558
PTG18A	1930	2330	2141	1455	1471	1095	1307	1315	1298	1083	827
PTG18A	1940	1121	914	862	670	702	942	700	364	600	868
PTG18A	1950	656	749	871	805	906	852	1462	1302	1333	922
PTG18A	1960	560	625	676	1104	876	545	548	558	460	528
PTG18A	1970	420	501	480	326	493	427	534	561	694	440
PTG18A	1980	426	526	433	512	363	178	548	953	1117	1641
PTG18A	1990	2043	2166	2178	2911	1901	875	1824	2094	2571	1850
PTG18A	2000	2668	3583	2753	3024	1949	1949	1538	1593	-9999
PTG18B	1755	1352	1452	1708	1507	1726
PTG18B	1760	1847	1302	1905	2597	2737	1815	2115	1951	2142	1711
PTG18B	1770	2482	2251	1675	1533	1812	2064	2077	2150	1599	1709
PTG18B	1780	2160	2662	2043	1685	1539	1610	1334	1165	1268	1588
PTG18B	1790	1220	1773	1552	1159	1522	1677	1690	1846	1962	1454
PTG18B	1800	1495	1273	1468	1892	1693	1401	1520	1691	1897	2012
PTG18B	1810	1738	1776	1701	1810	1271	1665	1435	1206	1120	1212
PTG18B	1820	1407	1218	897	623	865	1067	1111	1306	1317	1229
PTG18B	1830	1755	1412	1205	1029	899	1107	856	1023	769	702
PTG18B	1840	778	609	608	373	385	356	440	331	261	493
PTG18B	1850	627	366	372	288	212	246	628	558	602	357
PTG18B	1860	425	260	409	484	464	447	344	296	368	280
PTG18B	1870	205	107	160	322	430	502	510	718	1099	785
PTG18B	1880	1041	1558	1990	2449	3039	2610	1962	1634	1108	1230
PTG18B	1890	816	843	1055	1053	1507	1291	1780	1432	812	778
PTG18B	1900	691	813	570	1300	1246	573	406	601	717	1343
PTG18B	1910	1161	1023	1081	793	703	714	607	840	932	892
PTG18B	1920	726	478	667	879	746	1185	1087	774	1210	790
PTG18B	1930	851	998	701	1355	986	1018	950	864	760	635
PTG18B	1940	863	590	694	686	698	1042	587	497	792	773
PTG18B	1950	619	816	856	800	756	422	1280	1984	2635	1456
PTG18B	1960	1106	1207	1128	1177	1449	844	771	559	849	802
PTG18B	1970	526	557	564	522	710	637	699	618	623	831
PTG18B	1980	648	710	755	655	464	290	330	878	1031	1087
PTG18B	1990	1352	1848	2192	3087	2577	1598	1616	1589	1242	1094
PTG18B	2000	1067	1458	1205	1449	1022	1214	1092	1129	-9999
PTG20A	1617	2079	3089	2517
PTG20A	1620	2143	2035	1596	1262	1824	1562	2097	2863	2863	2364
PTG20A	1630	3059	3139	2481	2626	2134	2544	3546	2590	2587	2310
PTG20A	1640	1882	2186	1750	1678	1780	1488	1460	1211	1473	1340
PTG20A	1650	1386	1705	1844	1717	1932	1955	1328	1609	1142	1249
PTG20A	1660	1146	1174	1674	1174	1044	1276	1712	1634	1613	2672
PTG20A	1670	2095	1635	1406	1116	1146	1495	2172	2628	1980	1603
PTG20A	1680	1490	1288	1153	1772	1593	2839	2205	1630	1829	2109
PTG20A	1690	1997	2090	2762	2313	1575	1412	1492	1985	1473	1501
PTG20A	1700	1164	1412	1536	1013	1171	902	882	1028	805	778
PTG20A	1710	718	763	972	924	863	956	1377	926	1164	1219
PTG20A	1720	546	563	405	376	339	297	447	383	536	653
PTG20A	1730	654	823	998	1210	1085	1128	758	820	933	746
PTG20A	1740	841	766	936	825	783	556	818	1081	1168	1426
PTG20A	1750	1026	1163	1337	1234	1121	913	1000	676	937	910
PTG20A	1760	675	1143	1102	1121	798	852	757	670	865	672
PTG20A	1770	840	866	714	593	545	983	1402	1213	1046	948
PTG20A	1780	882	1284	1359	1326	1153	1346	1161	1100	909	844
PTG20A	1790	916	1012	817	828	601	799	931	1097	1336	1069
PTG20A	1800	880	806	598	806	850	1304	1405	1452	1757	1294
PTG20A	1810	1348	1182	1793	1569	1103	1310	1143	960	947	816
PTG20A	1820	507	585	522	571	558	724	807	766	817	859
PTG20A	1830	835	655	772	774	963	765	617	609	531	480
PTG20A	1840	480	420	427	450	405	451	483	475	415	389
PTG20A	1850	470	437	435	409	350	420	517	545	542	476
PTG20A	1860	473	454	470	510	399	403	415	389	440	481
PTG20A	1870	421	519	480	502	476	527	806	767	837	864
PTG20A	1880	928	1150	885	875	945	666	616	614	680	742
PTG20A	1890	596	713	809	642	664	453	388	173	240	224
PTG20A	1900	279	132	268	287	317	358	375	339	214	184
PTG20A	1910	212	219	301	265	219	290	356	374	429	308
PTG20A	1920	305	189	351	361	464	589	622	819	924	789
PTG20A	1930	704	743	489	503	346	428	345	342	434	264
PTG20A	1940	501	592	635	454	422	485	468	472	495	648
PTG20A	1950	636	854	631	571	472	560	629	629	594	417
PTG20A	1960	355	536	748	998	684	790	753	797	849	807
PTG20A	1970	572	378	393	354	472	394	499	542	764	574
PTG20A	1980	468	479	368	242	302	356	348	383	334	419
PTG20A	1990	500	534	630	975	668	595	531	578	539	496
PTG20A	2000	550	766	922	735	720	775	625	580	-9999
PTG22A	1783	2021	2523	2167	2547	2511	1253	912
PTG22A	1790	1401	2011	1456	1885	2297	1243	1678	1194	699	767
PTG22A	1800	671	678	950	1421	911	621	968	917	769	742
PTG22A	1810	454	892	1197	1070	711	973	900	579	745	722
PTG22A	1820	549	522	519	0	340	507	561	596	279	348
PTG22A	1830	434	365	294	248	121	206	454	314	275	341
PTG22A	1840	243	289	408	476	145	547	815	724	504	345
PTG22A	1850	439	364	344	549	360	400	560	735	602	601
PTG22A	1860	319	846	848	909	1109	1167	833	863	2141	1730
PTG22A	1870	1408	1015	882	1086	972	1646	970	854	792	603
PTG22A	1880	409	468	352	412	517	493	447	275	327	350
PTG22A	1890	157	280	427	403	460	475	507	287	261	731
PTG22A	1900	1004	845	975	704	470	716	433	389	454	422
PTG22A	1910	304	393	380	373	492	373	459	917	605	647
PTG22A	1920	597	488	400	394	714	986	705	995	949	1300
PTG22A	1930	2218	1656	1222	925	961	998	1073	1043	1654	941
PTG22A	1940	2028	3232	5086	2107	2109	1137	1407	1450	1344	1053
PTG22A	1950	706	567	630	596	484	621	1022	1395	1650	1472
PTG22A	1960	2028	2057	1240	1598	1089	1227	962	2069	2038	1332
PTG22A	1970	1089	997	784	786	1475	1491	1912	1796	1891	1177
PTG22A	1980	774	750	650	681	559	900	2485	2874	2290	1894
PTG22A	1990	3536	2507	1731	1664	1345	1355	938	1486	1532	1264
PTG22A	2000	1594	1943	3701	2270	1354	1695	1060	1057	-9999
PTG22B	1830	7285	6516	6414	2806	4238	6597	5976	4147	5622	7642
PTG22B	1840	3683	6557	7024	3654	4511	4334	5308	4877	3687	3300
PTG22B	1850	2849	2159	1822	1646	1501	1589	1636	2442	1665	1576
PTG22B	1860	1278	1089	678	843	560	567	822	631	632	759
PTG22B	1870	814	958	804	719	898	656	814	1357	1267	1008
PTG22B	1880	707	734	728	1056	1273	747	836	832	940	1356
PTG22B	1890	1241	1527	1531	1332	1604	1683	1440	1706	1534	2663
PTG22B	1900	2613	1687	1223	1981	1688	2267	1575	1299	1053	441
PTG22B	1910	698	1635	1599	1057	936	1144	1333	1432	1888	2591
PTG22B	1920	1251	744	404	652	857	858	656	1475	2857	2178
PTG22B	1930	2815	2639	1328	1260	1780	1425	1644	1314	1542	1473
PTG22B	1940	1720	2340	2393	845	986	959	693	611	914	1174
PTG22B	1950	1167	1745	1676	1114	1202	1182	2431	1455	1641	1077
PTG22B	1960	1747	1867	1151	1933	1312	960	819	872	497	410
PTG22B	1970	411	0	248	362	341	466	398	643	731	735
PTG22B	1980	769	462	470	486	279	479	462	517	461	480
PTG22B	1990	423	512	1154	336	369	400	518	713	780	448
PTG22B	2000	511	571	750	679	431	500	323	341	-9999
PTG23A	1750	2696	2882	2803	2498	2835	2922	3180	3174	3492	3446
PTG23A	1760	3686	3554	3530	3617	3105	2722	2262	2253	2273	1453
PTG23A	1770	2235	1948	1584	2180	1984	2450	1852	1772	1364	1429
PTG23A	1780	1530	1536	1082	930	911	1054	1101	1394	1077	1178
PTG23A	1790	1200	1298	777	1106	1083	1358	1730	1773	1130	1150
PTG23A	1800	1187	1124	1772	2188	1511	1497	1681	1535	1728	1883
PTG23A	1810	2031	2712	2265	2547	2203	2453	2348	1795	1983	2013
PTG23A	1820	2720	2701	2669	1847	2194	2036	2087	2170	1701	1468
PTG23A	1830	1617	1298	1721	1310	1734	1591	1458	1527	1411	1460
PTG23A	1840	1470	1362	1352	903	1055	978	1220	1258	945	1216
PTG23A	1850	913	615	735	609	657	837	986	966	1046	902
PTG23A	1860	743	610	746	1107	1079	739	624	761	908	794
PTG23A	1870	685	746	608	624	689	627	825	942	822	534
PTG23A	1880	669	851	1023	895	793	688	650	502	816	644
PTG23A	1890	540	537	601	763	792	914	892	486	534	942
PTG23A	1900	1182	654	779	753	555	762	827	888	892	618
PTG23A	1910	631	879	617	713	682	505	678	834	690	809
PTG23A	1920	525	362	384	458	585	556	548	666	788	818
PTG23A	1930	854	845	723	862	757	742	747	634	526	466
PTG23A	1940	679	687	708	296	460	173	132	214	191	340
PTG23A	1950	346	383	446	435	426	336	439	486	473	440
PTG23A	1960	228	386	430	485	518	297	281	265	376	293
PTG23A	1970	305	283	377	297	438	407	517	591	586	353
PTG23A	1980	452	467	277	416	398	365	390	467	389	396
PTG23A	1990	595	913	656	496	512	484	556	775	772	612
PTG23A	2000	660	689	963	859	781	685	568	401	-9999
PTG23B	1765	3598	3493	3212	3863	2932
PTG23B	1770	3662	3657	2937	3068	3237	3622	3749	3648	3131	3544
PTG23B	1780	3214	3281	3215	3491	2952	2791	2797	2826	2565	2610
PTG23B	1790	2990	3265	2306	3686	3845	2186	2701	3248	2649	2106
PTG23B	1800	2141	1842	1986	2755	2494	1827	2148	2551	2937	2528
PTG23B	1810	2435	2505	2366	2435	2453	2229	1985	1741	1480	1868
PTG23B	1820	2357	2190	2481	1586	2038	2509	2857	2230	2764	2767
PTG23B	1830	2269	1920	1939	1734	2703	2120	1820	1811	1789	1459
PTG23B	1840	1585	1516	1666	1118	1228	1289	1142	1310	958	1191
PTG23B	1850	1017	931	1491	961	931	984	1304	1318	1242	847
PTG23B	1860	854	844	820	879	768	677	804	587	655	646
PTG23B	1870	619	708	632	421	593	508	584	799	791	627
PTG23B	1880	629	615	789	828	644	621	764	447	627	676
PTG23B	1890	560	767	869	923	948	863	993	404	485	749
PTG23B	1900	1143	790	859	1191	1197	1028	1095	737	730	411
PTG23B	1910	445	765	953	741	799	1010	819	836	976	803
PTG23B	1920	635	434	493	500	730	358	592	665	952	729
PTG23B	1930	1296	1420	849	828	780	735	776	557	607	560
PTG23B	1940	720	745	630	275	467	173	103	303	251	257
PTG23B	1950	442	398	399	412	390	456	701	642	584	399
PTG23B	1960	342	331	354	559	526	266	225	374	377	245
PTG23B	1970	205	231	311	305	304	390	440	547	629	405
PTG23B	1980	445	455	296	313	397	319	409	444	429	235
PTG23B	1990	515	848	541	481	444	418	472	480	463	383
PTG23B	2000	464	402	551	585	651	590	638	502	-9999
PTG24A	1750	2951	2624	2759	3004	2638	2753	3526	3062	3685	3385
PTG24A	1760	2857	3361	2636	3072	3028	3153	2601	3128	3669	3335
PTG24A	1770	2874	3400	2446	2044	2383	2591	2309	2117	2094	1832
PTG24A	1780	1802	1909	2257	2470	1830	2396	2455	2797	2650	2231
PTG24A	1790	1925	2232	1833	2600	4278	3513	3647	3099	3133	2322
PTG24A	1800	2967	3213	3055	4132	3094	3271	3526	3710	3302	3209
PTG24A	1810	3350	3565	3558	4615	2709	2572	2809	1716	1747	2306
PTG24A	1820	1623	1438	1597	1389	1683	1804	2323	2112	2247	2652
PTG24A	1830	2981	2750	2395	1601	1601	2824	1958	1613	2563	3311
PTG24A	1840	2283	2182	3106	2254	2438	2331	2649	2671	2080	1930
PTG24A	1850	1617	1715	2041	1705	1333	1386	1506	1464	1648	1253
PTG24A	1860	1253	1085	725	989	730	855	949	936	1002	1049
PTG24A	1870	771	939	1007	903	1577	1270	1438	1964	1728	1716
PTG24A	1880	1378	1515	1529	1688	1254	618	945	788	1067	1149
PTG24A	1890	1123	1595	1964	1900	2251	2291	2030	2054	1377	1874
PTG24A	1900	2120	1465	1408	1700	1447	1742	1779	1406	995	1025
PTG24A	1910	1385	883	1467	1224	875	778	657	1210	1020	765
PTG24A	1920	676	332	286	418	553	644	412	850	1021	1195
PTG24A	1930	981	1293	935	681	554	729	866	716	678	650
PTG24A	1940	906	601	528	423	672	691	475	486	476	642
PTG24A	1950	834	982	985	857	779	926	1900	1488	909	1119
PTG24A	1960	887	1014	1130	1167	1674	1643	1376	1437	1026	979
PTG24A	1970	1006	817	809	796	1178	933	1050	1541	1402	1141
PTG24A	1980	972	941	838	675	699	805	798	679	760	1118
PTG24A	1990	1506	1805	609	346	348	277	308	283	317	335
PTG24A	2000	298	306	306	286	-9999
PTG24B	1762	1770	2224	1700	1136	1189	2279	2332	1305
PTG24B	1770	1551	2300	1575	2412	2236	2419	2304	2256	1274	1289
PTG24B	1780	1159	1563	1302	982	1012	1261	1042	806	467	455
PTG24B	1790	563	626	621	875	1219	545	843	827	429	521
PTG24B	1800	639	546	823	2955	2340	1736	1968	1440	1548	1618
PTG24B	1810	1217	1345	1100	1050	532	1055	1553	697	699	762
PTG24B	1820	562	518	522	446	734	795	1145	744	782	972
PTG24B	1830	993	810	821	208	516	779	448	321	264	163
PTG24B	1840	264	0	257	186	327	404	413	416	263	590
PTG24B	1850	456	688	1397	1493	1832	2370	3076	2745	1789	1024
PTG24B	1860	1446	1124	663	807	764	551	465	602	652	553
PTG24B	1870	603	642	840	578	1026	883	1352	1386	1326	962
PTG24B	1880	1016	793	694	611	749	1126	1428	1113	1031	1349
PTG24B	1890	497	552	625	548	625	487	678	342	253	521
PTG24B	1900	579	398	620	525	469	1099	1572	1709	2068	1578
PTG24B	1910	2395	3781	2407	1999	1872	1416	1780	1925	1715	1545
PTG24B	1920	1388	810	642	778	740	787	982	1086	1284	1313
PTG24B	1930	1836	1985	1307	1242	1168	1573	1163	1019	1315	659
PTG24B	1940	1884	1589	1381	795	761	361	226	386	598	677
PTG24B	1950	486	451	514	455	434	314	458	723	531	412
PTG24B	1960	494	451	516	652	563	424	365	372	361	330
PTG24B	1970	211	421	449	449	569	770	933	987	887	376
PTG24B	1980	412	445	499	531	471	340	584	459	444	320
PTG24B	1990	618	907	484	372	557	445	612	1040	925	773
PTG24B	2000	911	635	904	724	507	672	777	601	-9999
PTG25A	1698	245	244
PTG25A	1700	193	99	213	332	549	857	653	536	561	369
PTG25A	1710	641	703	514	700	945	648	721	489	748	829
PTG25A	1720	758	669	692	890	834	1157	1108	998	840	1020
PTG25A	1730	794	818	921	1030	775	818	568	776	778	823
PTG25A	1740	820	722	739	868	894	608	762	955	1105	1148
PTG25A	1750	1151	1026	1542	984	1364	1189	1268	1632	2304	2252
PTG25A	1760	2460	3029	1626	1289	1275	1046	1034	1623	2103	1087
PTG25A	1770	1009	1371	1115	966	923	1647	2130	1909	1290	1125
PTG25A	1780	1397	1309	1143	1254	931	1654	1463	1611	899	917
PTG25A	1790	986	1178	686	896	1049	853	949	1675	1697	1188
PTG25A	1800	1089	1012	958	951	704	733	1002	889	875	1052
PTG25A	1810	1479	1307	1324	1076	659	753	768	809	663	1035
PTG25A	1820	1421	1068	1459	1341	1770	1843	1769	1513	1392	1355
PTG25A	1830	786	731	1087	885	843	1088	874	727	660	783
PTG25A	1840	956	992	962	492	670	970	944	680	671	799
PTG25A	1850	481	469	644	545	592	680	660	781	639	443
PTG25A	1860	569	542	503	532	475	364	713	837	895	733
PTG25A	1870	831	726	786	787	742	640	762	1485	1446	1335
PTG25A	1880	1956	2027	2004	2647	2638	1601	1547	1330	1436	1364
PTG25A	1890	1130	1062	1252	1419	1126	1368	1814	1295	926	1266
PTG25A	1900	1284	875	847	790	845	919	695	636	561	470
PTG25A	1910	663	904	956	670	768	569	738	735	705	527
PTG25A	1920	650	546	610	563	745	698	663	744	816	1030
PTG25A	1930	1355	1637	1068	674	829	1215	1169	798	1001	724
PTG25A	1940	898	1214	1378	757	934	892	733	629	535	775
PTG25A	1950	717	656	691	713	413	442	669	624	554	462
PTG25A	1960	459	574	501	594	804	541	465	665	591	646
PTG25A	1970	545	489	790	487	595	494	581	574	632	421
PTG25A	1980	423	221	286	256	432	314	518	562	384	335
PTG25A	1990	524	724	717	646	597	526	555	841	695	649
PTG25A	2000	839	699	941	793	872	790	813	670	-9999
PTG25B	1691	809	987	746	985	982	807	781	620	661
PTG25B	1700	585	492	658	453	538	370	203	385	287	232
PTG25B	1710	325	347	232	376	399	469	573	610	825	1026
PTG25B	1720	789	1186	1327	1452	1575	1685	1680	1288	1172	1362
PTG25B	1730	1495	1576	1831	2050	1415	2399	1379	1114	1103	896
PTG25B	1740	977	966	923	1243	1609	936	1531	1894	1770	1895
PTG25B	1750	2074	1412	1101	914	791	1026	1196	1270	1557	1741
PTG25B	1760	1614	1563	1114	1171	1095	723	748	1060	1347	751
PTG25B	1770	837	1213	1019	870	766	1016	1410	1306	658	917
PTG25B	1780	1180	1165	1480	1239	902	1672	1473	1405	1274	1065
PTG25B	1790	1668	1978	1191	919	1708	1571	1486	2294	2173	1219
PTG25B	1800	1203	1203	1095	1006	1015	1158	1505	1276	1343	2090
PTG25B	1810	2084	1811	2222	2504	1685	1369	1364	1010	680	859
PTG25B	1820	1913	1052	828	632	836	766	903	816	750	740
PTG25B	1830	793	547	847	644	594	1355	801	600	567	796
PTG25B	1840	1202	1166	1853	1685	1495	1291	1362	1561	1334	1209
PTG25B	1850	1035	881	802	652	467	526	766	916	956	1099
PTG25B	1860	911	826	743	698	695	773	641	669	657	553
PTG25B	1870	757	679	769	881	992	993	822	1221	1680	1899
PTG25B	1880	2680	2152	2867	4151	3666	1986	1720	1185	907	1240
PTG25B	1890	989	980	1335	1559	1805	2834	3399	1838	1432	1742
PTG25B	1900	1811	1154	1149	1104	891	898	887	916	879	675
PTG25B	1910	530	735	634	575	746	931	771	838	956	919
PTG25B	1920	688	612	584	793	683	771	523	425	852	1233
PTG25B	1930	1963	2351	1929	1892	1675	1652	1382	1047	619	418
PTG25B	1940	661	635	1033	896	823	928	683	481	742	808
PTG25B	1950	1002	1167	1088	977	780	845	1017	924	962	615
PTG25B	1960	576	810	582	526	667	583	459	414	431	451
PTG25B	1970	409	333	466	481	523	449	473	336	407	209
PTG25B	1980	234	194	175	175	320	325	467	411	299	406
PTG25B	1990	465	819	642	502	453	590	669	723	833	551
PTG25B	2000	836	652	866	859	659	1061	602	708	-9999
