# Supplementary material for: Climate-Driven Synchronized Growth of Alpine Trees in the Southeast Tibetan Plateau
Source: PLoS One. 2016 Jun 3;11(6):e0156126. doi: 10.1371/journal.pone.0156126 (PMC4892591; doi:10.1371/journal.pone.0156126)
Supplement: S1 Data — (ZIP) [file pone.0156126.s001.zip › S1_Data/chin026/chin026.txt_crns]

SMALAF 1 Shangri La                                          ABFO                 raw
SMALAF 2 China        Chinese fir       3500M  2737  9948    __    1516 2007      raw
SMALAF 3 William Wright   Jinbao Li   Keyan Fang   Yang Tao   Edward Cook         raw
chin0215169990  09990  09990  09990  09990  09990  0 504  1 564  1 488  1 959  2  raw
chin0215201054  21096  21521  21616  21265  21558  21517  21277  21702  21494  2  raw
chin0215301555  21876  32066  31662  42032  41593  41791  41808  42055  41819  4  raw
chin0215401561  41748  51764  51794  51834  51726  52316  51778  51728  52004  5  raw
chin0215501828  52060  51934  51798  51830  52124  52116  51888  51948  52124  5  raw
chin0215601812  52018  52177  62037  62705  72611  82548  82206  82385  82110  8  raw
chin0215701925  82386  92149  92168  92753  92275  91969  91872  91669  91838  9  raw
chin0215801909  91574  91870 112059 111829 112051 111740 111924 111697 111766 11  raw
chin0215901658 121806 121865 121846 141991 152011 151852 171969 181907 181505 18  raw
chin0216001540 181586 181494 181429 181422 181475 181253 181319 181260 181420 18  raw
chin0216101400 191178 201278 201284 201269 201346 201348 201451 201380 201543 20  raw
chin0216201255 201169 211068 211092 221110 22 901 24 899 251130 251019 251001 25  raw
chin021630 946 261031 27 787 27 991 27 828 28 862 28 967 28 754 28 706 281167 28  raw
chin0216401035 29 884 30 912 30 921 30 932 30 907 311108 311195 311009 31 955 31  raw
chin0216501054 321195 321091 321022 321029 321312 32 877 321145 321166 321045 33  raw
chin0216601147 351078 351074 351074 371134 37 889 37 992 371068 381018 381121 38  raw
chin021670 963 38 906 381082 38 887 38 918 381005 381035 381049 381255 381003 38  raw
chin021680 941 38 946 38 816 38 940 38 727 38 872 38 867 39 902 39 897 391045 39  raw
chin0216901293 391220 391336 391103 39 940 40 927 40 902 40 856 40 742 40 850 40  raw
chin021700 896 41 829 41 938 41 711 41 901 41 843 41 947 41 914 41 827 42 728 42  raw
chin021710 766 42 784 42 772 44 827 44 780 44 796 44 973 44 916 44 857 44 955 44  raw
chin021720 817 44 782 45 869 45 940 45 843 45 738 45 776 45 885 45 924 45 882 45  raw
chin021730 887 45 789 45 846 45 895 45 884 45 806 45 776 46 673 46 594 46 650 46  raw
chin021740 733 47 648 47 693 47 789 47 891 47 668 47 693 47 773 47 811 47 800 48  raw
chin021750 765 48 849 49 765 50 827 50 819 50 699 50 723 50 717 50 741 50 587 50  raw
chin021760 694 50 832 50 717 50 754 50 750 50 824 50 605 50 630 50 614 50 573 50  raw
chin021770 569 50 719 50 699 50 759 50 679 50 663 50 724 50 706 50 806 50 677 50  raw
chin021780 691 52 664 52 842 52 839 52 729 52 978 52 930 52 818 531050 53 784 53  raw
chin021790 720 53 804 53 583 53 723 53 835 53 707 53 823 53 661 53 697 53 664 53  raw
chin021800 616 53 637 53 749 53 674 53 695 53 703 53 705 53 640 53 790 53 723 53  raw
chin021810 814 53 801 53 696 53 639 53 744 53 629 53 551 53 544 53 580 53 511 54  raw
chin021820 600 54 586 54 732 54 788 56 978 56 829 56 802 56 856 56 848 56 794 57  raw
chin021830 720 57 587 57 669 57 719 57 626 57 749 57 916 57 943 57 930 57 992 57  raw
chin021840 815 58 957 58 951 58 728 58 714 58 853 581068 58 797 58 790 59 701 59  raw
chin021850 646 59 600 59 602 59 673 61 698 62 740 62 685 62 740 62 782 62 692 62  raw
chin021860 697 62 641 62 667 63 643 63 599 63 573 63 371 63 441 63 504 64 492 64  raw
chin021870 413 64 487 64 398 64 448 64 486 64 492 65 507 65 534 65 541 65 553 65  raw
chin021880 536 65 673 65 663 65 743 65 623 65 567 65 640 65 514 65 541 65 522 65  raw
chin021890 469 66 561 66 573 66 591 66 625 66 672 66 788 66 536 66 646 66 609 66  raw
chin021900 542 66 558 66 618 66 790 66 724 66 610 66 574 66 571 66 546 66 497 66  raw
chin021910 558 66 580 66 604 66 489 66 499 66 550 66 580 66 602 66 567 66 654 66  raw
chin021920 582 66 530 66 606 66 466 66 482 66 478 66 423 66 530 66 616 66 619 66  raw
chin021930 513 66 533 66 640 66 764 66 559 66 577 66 571 66 685 66 600 66 473 66  raw
chin021940 571 66 640 66 698 66 639 66 621 66 656 66 577 66 613 66 617 66 677 66  raw
chin021950 554 66 691 66 657 66 578 66 643 66 624 66 662 66 781 66 634 66 517 66  raw
chin021960 640 66 560 66 425 66 582 66 503 66 518 66 603 65 726 64 528 64 594 64  raw
chin021970 508 64 425 64 515 64 572 64 608 64 523 64 536 64 515 64 483 64 453 64  raw
chin021980 435 64 453 64 490 63 524 63 453 63 609 63 571 63 567 63 527 63 535 63  raw
chin021990 507 63 670 63 632 63 670 63 623 63 613 63 684 63 676 63 841 63 785 63  raw
chin022000 767 62 802 62 645 62 743 62 615 60 670 59 490 59 554 589990  09990  0  raw
SMALAF 1 Shangri La                                          ABFO                 std
SMALAF 2 China        Chinese fir       3500M  2737  9948    __    1516 2007      std
SMALAF 3 William Wright   Jinbao Li   Keyan Fang   Yang Tao   Edward Cook         std
chin0215169990  09990  09990  09990  09990  09990  0 581  1 653  1 567  1 669  2  std
chin021520 717  2 714  21025  21087  2 873  21105  21161  21049  21349  21206  2  std
chin0215301265  21262  31680  31004  41115  4 911  41089  41213  41180  41152  4  std
chin0215401084  41177  5 997  5 975  51172  51180  51234  51152  51040  51144  5  std
chin0215501144  51195  51000  51013  5 938  51016  51094  5 888  51040  51112  5  std
chin021560 934  51178  5 963  6 964  61299  71214  81156  81006  81101  8 995  8  std
chin021570 902  81206  91107  91141  91457  91110  91033  9 963  9 923  91046  9  std
chin0215801088  9 894  9 975 111051 11 954 111102 11 938 111046 11 918 11 980 11  std
chin021590 985 121055 121096 121191 141236 151275 151208 171241 181219 181008 18  std
chin0216001033 181063 181000 18 953 18 967 181001 18 865 18 916 18 905 181040 18  std
chin0216101014 19 854 20 937 20 944 20 959 201008 201062 201132 201071 201147 20  std
chin021620 951 20 943 21 882 21 885 22 914 22 757 24 757 25 930 25 835 25 858 25  std
chin021630 826 26 852 27 661 27 897 27 732 28 747 28 835 28 664 28 620 281084 28  std
chin021640 950 29 785 30 820 30 843 30 884 30 808 31 990 311040 31 910 31 839 31  std
chin021650 941 321044 321009 32 969 32 938 321171 32 928 321144 321141 32 990 33  std
chin0216601069 351006 35 992 35 991 37 986 37 847 37 920 37 959 38 911 381026 38  std
chin021670 917 38 867 381027 38 853 38 900 38 967 38 996 381002 381199 38 963 38  std
chin021680 928 38 928 38 811 38 933 38 730 38 862 38 904 39 915 39 909 391058 39  std
chin0216901296 391242 391385 391144 39 976 40 978 40 969 40 917 40 827 40 922 40  std
chin021700 935 41 918 411024 41 789 41 959 41 940 411059 41 994 41 906 42 802 42  std
chin021710 879 42 888 42 853 44 951 44 914 44 946 441109 441075 441018 441111 44  std
chin021720 940 44 867 451010 451068 451000 45 884 45 930 451040 451121 451057 45  std
chin0217301052 45 929 45 983 451045 451101 451002 45 956 46 824 46 753 46 806 46  std
chin021740 917 47 799 47 823 47 969 471109 47 814 47 876 47 967 471038 471027 48  std
chin021750 983 481062 49 951 501046 501034 50 885 50 921 50 906 50 947 50 765 50  std
chin021760 878 501072 50 902 50 962 50 983 501073 50 791 50 815 50 801 50 779 50  std
chin021770 738 50 939 50 931 501008 50 912 50 875 50 964 50 950 501083 50 918 50  std
chin021780 906 52 886 521088 521132 52 970 521308 521277 521124 531431 531054 53  std
chin021790 977 531092 53 782 53 964 531156 53 977 531153 53 921 53 939 53 882 53  std
chin021800 838 53 865 531011 53 949 53 975 53 937 53 986 53 909 531116 53 996 53  std
chin0218101127 531104 53 981 53 888 531053 53 937 53 793 53 787 53 837 53 736 54  std
chin021820 878 54 883 541072 541137 561348 561151 561130 561218 561211 561112 57  std
chin0218301028 57 821 57 963 571048 57 882 571079 571268 571308 571267 571360 57  std
chin0218401168 581357 581355 581005 581000 581211 581494 581078 581153 591077 59  std
chin0218501009 59 926 59 909 591007 611022 621053 621007 621067 621162 62 966 62  std
chin0218601032 62 986 62 995 63 975 63 957 63 919 63 605 63 750 63 841 64 804 64  std
chin021870 664 64 826 64 666 64 743 64 820 64 843 65 858 65 867 65 849 65 899 65  std
chin021880 885 651105 651072 651187 651012 65 928 651061 65 851 65 885 65 842 65  std
chin021890 779 66 961 66 969 66 956 66 981 661090 661200 66 804 66 982 66 978 66  std
chin021900 850 66 897 66 959 661204 661121 66 952 66 893 66 930 66 889 66 861 66  std
chin021910 899 66 977 66 979 66 758 66 804 66 879 66 882 66 980 66 889 661059 66  std
chin021920 980 66 856 66 997 66 780 66 839 66 789 66 701 66 848 66 971 66 935 66  std
chin021930 748 66 867 66 968 661276 66 957 66 960 66 956 661152 66 998 66 815 66  std
chin021940 955 661002 661196 661114 661051 661094 66 947 661018 661017 661116 66  std
chin021950 900 661144 661030 66 942 661007 661038 661094 661324 661011 66 869 66  std
chin0219601091 66 982 66 738 66 969 66 815 66 852 66 990 651155 64 815 64 963 64  std
chin021970 903 64 730 64 927 64 988 641048 64 947 64 950 64 908 64 857 64 814 64  std
chin021980 785 64 830 64 820 63 916 63 729 63 992 63 950 63 964 63 961 63 908 63  std
chin021990 880 631153 63 984 631098 631014 63 996 631101 631056 631344 631290 63  std
chin0220001270 621316 621119 621250 62 950 601040 59 744 59 844 589990  09990  0  std
SMALAF 1 Shangri La                                          ABFO                 res
SMALAF 2 China        Chinese fir       3500M  2737  9948    __    1516 2007      res
SMALAF 3 William Wright   Jinbao Li   Keyan Fang   Yang Tao   Edward Cook         res
chin0215169990  09990  09990  09990  09990  09990  0 875  1 981  1 857  1 896  2  res
chin021520 954  2 968  21283  21179  2 873  21121  21119  2 942  21232  21003  2  res
chin0215301092  21166  31265  3 971  4 861  4 970  41093  41054  41054  41018  4  res
chin0215401011  41032  5 885  5 984  51115  51031  51179  5 909  51029  51017  5  res
chin0215501069  51118  5 941  5 981  5 959  5 982  51013  5 926  51004  51094  5  res
chin021560 894  51070  5 910  61031  61202  71049  81035  8 850  81083  8 947  8  res
chin021570 849  81127  91023  91078  91425  9 915  9 916  9 868  9 938  91042  9  res
chin0215801090  9 873  91015 111014 11 911 111106 11 870 111058 11 856 111016 11  res
chin021590 998 121087 121071 121131 141140 151087 151012 171087 181090 18 803 18  res
chin021600 971 181013 18 960 18 935 18 973 181026 18 879 181008 18 937 181103 18  res
chin021610 990 19 838 20 974 201004 20 992 201055 201063 201108 20 982 201108 20  res
chin021620 844 20 892 21 882 21 972 22 990 22 844 24 904 251078 25 946 25 959 25  res
chin021630 907 26 973 27 781 271089 27 827 28 903 281023 28 812 28 836 281306 28  res
chin021640 997 29 831 30 894 30 962 301020 30 963 311104 311078 31 851 31 876 31  res
chin0216501007 321112 321006 32 957 32 919 321206 32 858 321127 32 976 32 923 33  res
chin0216601015 35 958 35 989 35 961 371014 37 843 37 977 371016 38 979 381074 38  res
chin021670 898 38 921 381086 38 870 38 974 381017 381043 381019 381203 38 856 38  res
chin021680 922 38 935 38 864 381027 38 782 381033 38 995 391023 39 985 391137 39  res
chin0216901294 391093 391185 39 870 39 830 40 916 40 962 40 954 40 859 40 990 40  res
chin0217001025 41 968 411071 41 785 411065 41 966 411120 41 961 41 914 42 837 42  res
chin021710 979 42 982 42 935 441046 44 978 44 993 441140 441039 44 968 441062 44  res
chin021720 869 44 892 451059 451095 45 966 45 883 45 973 451105 451139 451010 45  res
chin0217301012 45 872 451007 451067 451084 45 947 45 932 46 836 46 851 46 963 46  res
chin0217401058 47 895 47 963 471103 471162 47 766 47 944 471030 471105 471024 48  res
chin021750 964 481052 49 931 501066 50 997 50 884 50 962 50 956 501007 50 815 50  res
chin0217601000 501135 50 913 501029 501000 501103 50 763 50 915 50 889 50 934 50  res
chin021770 896 501113 501012 501086 50 933 50 913 501031 501023 501136 50 884 50  res
chin021780 961 52 926 521173 521087 52 909 521275 521110 52 956 531293 53 817 53  res
chin021790 881 531023 53 781 531078 531166 53 956 531136 53 804 53 983 53 913 53  res
chin021800 901 53 970 531126 53 971 531014 53 963 531050 53 919 531177 53 949 53  res
chin0218101146 531041 53 930 53 885 531081 53 931 53 836 53 873 53 969 53 887 54  res
chin0218201065 54 994 541140 541104 561280 56 964 56 987 561087 561079 56 982 57  res
chin021830 931 57 779 571034 571103 57 910 571122 571240 571191 571099 571148 57  res
chin021840 872 581207 581097 58 767 58 892 581175 581393 58 837 58 947 59 898 59  res
chin021850 923 59 878 59 940 591069 611050 621075 62 994 621065 621111 62 878 62  res
chin021860 999 62 937 621017 63 975 63 962 63 944 63 662 63 941 631018 64 976 64  res
chin021870 809 641020 64 821 64 972 641002 641007 651001 65 982 65 946 65 995 65  res
chin021880 958 651189 651046 651156 65 897 65 901 651072 65 848 65 980 65 928 65  res
chin021890 902 661089 661025 661014 661028 661097 661155 66 701 661026 66 993 66  res
chin021900 922 66 962 661030 661257 66 995 66 885 66 830 66 979 66 938 66 942 66  res
chin021910 997 661065 661017 66 782 66 919 661006 66 994 661058 66 937 661122 66  res
chin021920 941 66 883 661058 66 803 66 964 66 892 66 874 661040 661115 661011 66  res
chin021930 816 66 966 661051 661295 66 839 66 954 66 944 661217 66 913 66 807 66  res
chin0219401022 661077 661229 661029 66 982 661025 66 885 661019 66 987 661118 66  res
chin021950 864 661170 66 974 66 922 661000 661033 661064 661265 66 849 66 806 66  res
chin0219601108 66 970 66 763 661068 66 849 66 976 661058 651186 64 776 641036 64  res
chin021970 908 64 816 641055 641058 641078 64 927 64 956 64 928 64 908 64 919 64  res
chin021980 900 64 950 64 948 631020 63 823 631110 63 989 631019 63 979 63 937 63  res
chin021990 940 631225 63 948 631088 63 941 63 988 631083 631011 631295 631064 63  res
chin0220001080 621078 62 914 621121 62 817 601036 59 684 59 939 589990  09990  0  res
SMALAF 1 Shangri La                                          ABFO                 ars
SMALAF 2 China        Chinese fir       3500M  2737  9948    __    1516 2007      ars
SMALAF 3 William Wright   Jinbao Li   Keyan Fang   Yang Tao   Edward Cook         ars
chin0215169990  09990  09990  09990  09990  09990  0 830  1 891  1 783  1 768  2  ars
chin021520 814  2 837  21166  21227  2 986  21158  21222  21067  21307  21185  2  ars
chin0215301223  21328  31468  31256  41069  41082  41171  41156  41159  41132  4  ars
chin0215401111  41120  5 972  5 999  51128  51093  51241  51051  51092  51096  5  ars
chin0215501133  51205  51067  51052  51016  51006  51027  5 946  5 986  51088  5  ars
chin021560 934  51050  5 941  61005  61207  71147  81131  8 954  81094  81005  8  ars
chin021570 860  81075  91049  91099  91489  91169  91060  9 970  9 952  91026  9  ars
chin0215801098  9 922  9 994 111018 11 915 111071 11 901 111013 11 864 11 946 11  ars
chin021590 964 121055 121093 121182 141246 151237 151173 171224 181244 18 965 18  ars
chin0216001007 181042 18 982 18 936 18 949 18 997 18 870 18 944 18 901 181041 18  ars
chin021610 997 19 834 20 903 20 945 20 943 201016 201063 201138 201060 201162 20  ars
chin021620 946 20 893 21 846 21 886 22 913 22 779 24 782 25 946 25 880 25 877 25  ars
chin021630 835 26 873 27 695 27 917 27 747 28 746 28 871 28 702 28 658 281103 28  ars
chin021640 986 29 803 30 813 30 855 30 916 30 893 311033 311079 31 885 31 836 31  ars
chin021650 930 321054 321012 32 965 32 913 321166 32 929 321105 321041 32 950 33  ars
chin0216601010 35 967 35 973 35 950 37 988 37 834 37 896 37 952 38 932 381030 38  ars
chin021670 905 38 875 381024 38 864 38 902 38 963 381005 381012 381210 38 963 38  ars
chin021680 930 38 924 38 821 38 930 38 727 38 880 38 907 39 942 39 939 391097 39  ars
chin0216901333 391260 391357 391106 39 949 40 943 40 946 40 921 40 814 40 891 40  ars
chin021700 950 41 918 411019 41 785 41 960 41 932 411065 41 985 41 910 42 803 42  ars
chin021710 878 42 898 42 857 44 959 44 938 44 949 441109 441084 441019 441095 44  ars
chin021720 930 44 874 451006 451082 45 997 45 895 45 935 451068 451159 451090 45  ars
chin0217301083 45 942 451002 451074 451118 451016 45 963 46 836 46 775 46 840 46  ars
chin021740 946 47 834 47 865 471020 471145 47 828 47 883 47 975 471068 471046 48  ars
chin021750 994 481066 49 971 501062 501035 50 908 50 932 50 922 50 957 50 783 50  ars
chin021760 888 501060 50 912 50 986 50 995 501094 50 810 50 838 50 806 50 809 50  ars
chin021770 772 50 969 50 958 501043 50 951 50 893 50 983 501003 501129 50 948 50  ars
chin021780 954 52 916 521127 521139 52 984 521299 521270 521119 531412 531060 53  ars
chin021790 968 531062 53 818 53 998 531157 531016 531163 53 904 53 959 53 905 53  ars
chin021800 846 53 886 531050 53 972 53 998 53 969 531037 53 938 531152 531024 53  ars
chin0218101170 531145 531024 53 933 531070 53 965 53 824 53 797 53 855 53 782 54  ars
chin021820 929 54 927 541080 541132 561348 561157 561115 561199 561207 561117 57  ars
chin0218301033 57 833 57 974 571081 57 933 571099 571294 571339 571306 571364 57  ars
chin0218401117 581336 581312 58 967 58 947 581183 581476 581082 581058 59 988 59  ars
chin021850 936 59 856 59 867 59 988 611020 621074 621035 621096 621172 62 979 62  ars
chin0218601020 62 967 621005 63 981 63 954 63 925 63 624 63 753 63 858 64 848 64  ars
chin021870 700 64 850 64 708 64 789 64 860 64 892 65 917 65 922 65 893 65 931 65  ars
chin021880 910 651132 651097 651211 651026 65 950 651076 65 887 65 933 65 896 65  ars
chin021890 838 66 998 661001 661001 661033 661118 661219 66 825 66 981 66 994 66  ars
chin021900 903 66 917 66 984 661235 661102 66 960 66 850 66 918 66 884 66 866 66  ars
chin021910 917 661004 661000 66 778 66 818 66 901 66 909 66 990 66 917 661076 66  ars
chin021920 972 66 873 661006 66 795 66 857 66 808 66 750 66 890 661021 66 988 66  ars
chin021930 805 66 878 66 976 661255 66 950 66 958 66 950 661188 66 998 66 824 66  ars
chin021940 961 661044 661232 661144 661083 661108 66 964 661025 661011 661127 66  ars
chin021950 932 661156 661060 66 963 661009 661044 661086 661316 661018 66 859 66  ars
chin0219601079 661000 66 761 66 966 66 813 66 862 66 974 651145 64 832 64 972 64  ars
chin021970 898 64 751 64 927 64 992 641045 64 945 64 937 64 901 64 853 64 836 64  ars
chin021980 800 64 826 64 831 63 905 63 746 63 966 63 941 63 965 63 957 63 911 63  ars
chin021990 894 631165 631012 631103 631013 631010 631105 631067 631344 631251 63  ars
chin0220001246 621261 621095 621223 62 965 601056 59 735 59 818 589990  09990  0  ars
