# Supplementary material for: Climate-Driven Synchronized Growth of Alpine Trees in the Southeast Tibetan Plateau
Source: PLoS One. 2016 Jun 3;11(6):e0156126. doi: 10.1371/journal.pone.0156126 (PMC4892591; doi:10.1371/journal.pone.0156126)
Supplement: S1 Data — (ZIP) [file pone.0156126.s001.zip › S1_Data/chin026/chin026.txt_errs]

SMALAF 1 Shangri La                                          ABFO                 raw
SMALAF 2 China        Chinese fir       3500M  2737  9948    __    1516 2007      raw
SMALAF 3 William Wright   Jinbao Li   Keyan Fang   Yang Tao   Edward Cook         raw
chin0215169990  09990  09990  09990  09990  09990  0   0  1   0  1   0  1 480  2  err
chin021520 602  2 745  2 941  21025  2 746  2 842  2 563  2 258  2 528  2 416  2  err
chin021530 423  2 277  3 611  3 152  4 482  4 196  4 234  4 270  4 456  4 299  4  err
chin021540 177  4 102  5 211  5 280  5 507  5 555  5 287  5 455  5 636  5 392  5  err
chin021550 679  5 342  5 479  5 635  5 319  5 495  5 407  5 468  5 327  5 411  5  err
chin021560 352  5 145  5 310  6 401  6 367  7 352  8 354  8 324  8 399  8 383  8  err
chin021570 418  8 417  9 354  9 366  9 423  9 387  9 340  9 347  9 263  9 257  9  err
chin021580 285  9 303  9 294 11 354 11 269 11 274 11 253 11 287 11 256 11 264 11  err
chin021590 254 12 287 12 293 12 246 14 256 15 251 15 220 17 239 18 220 18 181 18  err
chin021600 174 18 188 18 184 18 189 18 171 18 177 18 140 18 151 18 131 18 149 18  err
chin021610 153 19 134 20 143 20 141 20 131 20 147 20 143 20 129 20 137 20 169 20  err
chin021620 123 20 104 21 103 21 108 22 103 22  82 24  89 25 121 25  89 25  95 25  err
chin021630 100 26 103 27  75 27  98 27  80 28  84 28  71 28  56 28  64 28  98 28  err
chin021640  81 29  68 30  69 30  63 30  68 30  61 31  78 31  86 31  88 31  84 31  err
chin021650  84 32  89 32  97 32  85 32  96 32 113 32  51 32  93 32  82 32  82 33  err
chin021660  92 35  72 35  71 35  81 37  77 37  60 37  86 37  82 38  69 38  88 38  err
chin021670  74 38  65 38  79 38  58 38  61 38  60 38  71 38  79 38  90 38  71 38  err
chin021680  67 38  69 38  56 38  66 38  52 38  65 38  60 39  67 39  71 39  79 39  err
chin021690  96 39  83 39  95 39  80 39  65 40  71 40  67 40  61 40  47 40  65 40  err
chin021700  58 41  64 41  56 41  43 41  69 41  58 41  66 41  64 41  63 42  57 42  err
chin021710  49 42  48 42  55 44  52 44  52 44  49 44  65 44  67 44  61 44  71 44  err
chin021720  64 44  55 45  66 45  69 45  63 45  55 45  57 45  65 45  65 45  65 45  err
chin021730  63 45  61 45  63 45  61 45  60 45  61 45  57 46  40 46  39 46  40 46  err
chin021740  44 47  44 47  45 47  51 47  62 47  54 47  51 47  56 47  56 47  54 48  err
chin021750  42 48  45 49  45 50  44 50  43 50  38 50  36 50  46 50  47 50  35 50  err
chin021760  48 50  49 50  43 50  42 50  40 50  46 50  37 50  37 50  43 50  34 50  err
chin021770  38 50  45 50  46 50  53 50  46 50  55 50  50 50  40 50  42 50  39 50  err
chin021780  43 52  40 52  46 52  48 52  47 52  61 52  59 52  51 53  63 53  47 53  err
chin021790  44 53  50 53  42 53  44 53  53 53  47 53  52 53  47 53  48 53  53 53  err
chin021800  44 53  43 53  53 53  49 53  50 53  58 53  59 53  49 53  58 53  53 53  err
chin021810  53 53  50 53  46 53  45 53  51 53  44 53  38 53  40 53  44 53  40 54  err
chin021820  47 54  46 54  55 54  59 56  80 56  62 56  56 56  56 56  53 56  54 57  err
chin021830  51 57  43 57  44 57  46 57  43 57  49 57  59 57  59 57  58 57  67 57  err
chin021840  60 58  64 58  57 58  46 58  50 58  57 58  74 58  63 58  56 59  39 59  err
chin021850  38 59  38 59  40 59  42 61  49 62  57 62  51 62  57 62  56 62  54 62  err
chin021860  47 62  44 62  56 63  46 63  43 63  44 63  32 63  34 63  31 64  28 64  err
chin021870  28 64  26 64  23 64  28 64  30 64  30 65  28 65  32 65  33 65  31 65  err
chin021880  30 65  38 65  41 65  47 65  39 65  38 65  38 65  30 65  33 65  34 65  err
chin021890  32 66  32 66  36 66  42 66  46 66  48 66  58 66  43 66  48 66  45 66  err
chin021900  39 66  38 66  42 66  54 66  48 66  42 66  43 66  41 66  36 66  35 66  err
chin021910  39 66  39 66  38 66  33 66  36 66  43 66  47 66  43 66  45 66  43 66  err
chin021920  34 66  39 66  37 66  30 66  29 66  27 66  28 66  38 66  43 66  42 66  err
chin021930  41 66  41 66  50 66  56 66  41 66  38 66  37 66  42 66  35 66  30 66  err
chin021940  42 66  51 66  50 66  42 66  42 66  49 66  39 66  41 66  40 66  40 66  err
chin021950  39 66  41 66  43 66  43 66  49 66  43 66  44 66  50 66  47 66  39 66  err
chin021960  44 66  39 66  37 66  41 66  33 66  34 66  37 65  49 64  45 64  49 64  err
chin021970  31 64  32 64  33 64  39 64  38 64  28 64  33 64  31 64  28 64  27 64  err
chin021980  25 64  27 64  31 63  29 63  30 63  41 63  38 63  35 63  35 63  36 63  err
chin021990  31 63  44 63  45 63  47 63  46 63  50 63  57 63  53 63  69 63  68 63  err
chin022000  57 62  55 62  42 62  56 62  53 60  50 59  43 59  44 589990  09990  0  err
SMALAF 1 Shangri La                                          ABFO                 std
SMALAF 2 China        Chinese fir       3500M  2737  9948    __    1516 2007      std
SMALAF 3 William Wright   Jinbao Li   Keyan Fang   Yang Tao   Edward Cook         std
chin0215169990  09990  09990  09990  09990  09990  0   0  1   0  1   0  1  83  2  err
chin021520 156  2 265  2 292  2 335  2 216  2 202  2  26  2 212  2 118  2 146  2  err
chin021530 159  2 240  3   5  3  98  4 184  4  52  4 133  4 109  4  59  4  91  4  err
chin021540 172  4 222  5 150  5 103  5 159  5  51  5 104  5   9  5 104  5  29  5  err
chin021550  30  5  86  5  44  5  38  5  43  5  79  5  44  5  62  5  17  5  33  5  err
chin021560  34  5 114  5 147  6  62  6 119  7  57  8  73  8  87  8  73  8  63  8  err
chin021570  83  8  90  9  64  9  53  9  56  9  48  9  78  9  78  9  52  9  59  9  err
chin021580  59  9  81  9  58 11  69 11  49 11  47 11  38 11  47 11  53 11  59 11  err
chin021590  50 12  63 12  60 12  63 14  63 15  66 15  60 17  51 18  43 18  68 18  err
chin021600  64 18  60 18  55 18  68 18  57 18  51 18  46 18  58 18  49 18  61 18  err
chin021610  54 19  44 20  51 20  52 20  49 20  66 20  67 20  54 20  43 20  39 20  err
chin021620  36 20  58 21  49 21  45 22  40 22  39 24  41 25  58 25  37 25  52 25  err
chin021630  56 26  44 27  28 27  53 27  50 28  43 28  38 28  40 28  45 28  63 28  err
chin021640  53 29  35 30  40 30  40 30  37 30  28 31  47 31  52 31  49 31  46 31  err
chin021650  47 32  42 32  56 32  44 32  55 32  53 32  46 32  56 32  42 32  45 33  err
chin021660  38 35  39 35  44 35  40 37  32 37  31 37  43 37  33 38  28 38  40 38  err
chin021670  41 38  41 38  47 38  39 38  42 38  37 38  33 38  50 38  60 38  39 38  err
chin021680  40 38  42 38  33 38  37 38  33 38  39 38  37 39  40 39  41 39  42 39  err
chin021690  45 39  39 39  56 39  46 39  42 40  44 40  38 40  35 40  30 40  38 40  err
chin021700  31 41  35 41  29 41  24 41  34 41  29 41  39 41  35 41  35 42  35 42  err
chin021710  25 42  28 42  27 44  27 44  31 44  31 44  34 44  34 44  32 44  35 44  err
chin021720  30 44  25 45  34 45  35 45  32 45  29 45  27 45  32 45  41 45  40 45  err
chin021730  35 45  33 45  36 45  33 45  40 45  44 45  49 46  27 46  28 46  28 46  err
chin021740  32 47  31 47  28 47  37 47  41 47  29 47  28 47  35 47  40 47  35 48  err
chin021750  39 48  39 49  34 50  36 50  37 50  28 50  32 50  34 50  36 50  29 50  err
chin021760  30 50  30 50  20 50  28 50  28 50  28 50  26 50  22 50  27 50  28 50  err
chin021770  29 50  39 50  31 50  33 50  34 50  41 50  39 50  38 50  34 50  29 50  err
chin021780  28 52  30 52  32 52  40 52  30 52  37 52  43 52  37 53  51 53  34 53  err
chin021790  36 53  35 53  39 53  36 53  39 53  33 53  42 53  31 53  28 53  34 53  err
chin021800  29 53  26 53  31 53  32 53  34 53  35 53  38 53  31 53  42 53  38 53  err
chin021810  40 53  38 53  36 53  34 53  41 53  34 53  27 53  26 53  26 53  28 54  err
chin021820  31 54  29 54  39 54  40 56  53 56  43 56  33 56  35 56  35 56  35 57  err
chin021830  32 57  24 57  30 57  27 57  32 57  43 57  45 57  49 57  44 57  51 57  err
chin021840  49 58  48 58  40 58  33 58  37 58  43 58  58 58  46 58  47 59  45 59  err
chin021850  42 59  37 59  29 59  27 61  28 62  34 62  26 62  30 62  39 62  36 62  err
chin021860  35 62  32 62  41 63  30 63  30 63  36 63  28 63  23 63  25 64  27 64  err
chin021870  27 64  24 64  22 64  25 64  35 64  29 65  29 65  28 65  27 65  34 65  err
chin021880  35 65  34 65  33 65  38 65  31 65  30 65  32 65  26 65  27 65  25 65  err
chin021890  24 66  28 66  26 66  31 66  37 66  36 66  41 66  36 66  41 66  37 66  err
chin021900  28 66  36 66  34 66  42 66  38 66  31 66  31 66  28 66  24 66  21 66  err
chin021910  22 66  29 66  29 66  25 66  30 66  31 66  37 66  32 66  35 66  44 66  err
chin021920  35 66  34 66  31 66  22 66  26 66  25 66  25 66  32 66  32 66  28 66  err
chin021930  28 66  31 66  25 66  44 66  33 66  25 66  24 66  25 66  26 66  27 66  err
chin021940  38 66  44 66  44 66  40 66  38 66  40 66  30 66  34 66  34 66  35 66  err
chin021950  34 66  34 66  31 66  25 66  31 66  33 66  37 66  41 66  32 66  26 66  err
chin021960  31 66  33 66  32 66  30 66  23 66  25 66  30 65  34 64  34 64  35 64  err
chin021970  25 64  26 64  27 64  32 64  31 64  27 64  26 64  27 64  26 64  25 64  err
chin021980  25 64  23 64  30 63  41 63  32 63  42 63  33 63  30 63  33 63  32 63  err
chin021990  30 63  33 63  26 63  35 63  30 63  33 63  36 63  34 63  44 63  65 63  err
chin022000  43 62  42 62  28 62  33 62  38 60  36 59  39 59  42 589990  09990  0  err
SMALAF 1 Shangri La                                          ABFO                 res
SMALAF 2 China        Chinese fir       3500M  2737  9948    __    1516 2007      res
SMALAF 3 William Wright   Jinbao Li   Keyan Fang   Yang Tao   Edward Cook         res
chin0215169990  09990  09990  09990  09990  09990  0   0  1   0  1   0  1  48  2  err
chin021520  63  2 145  2  90  2 155  2  26  2  22  2 164  2 208  2   1  2   9  2  err
chin021530  48  2  13  3 143  3  90  4  60  4 102  4  56  4  70  4  35  4  40  4  err
chin021540  87  4  73  5  28  5  27  5  86  5  86  5  38  5  44  5  88  5  17  5  err
chin021550  62  5  43  5  22  5  29  5  57  5  25  5  53  5  25  5  62  5  13  5  err
chin021560  49  5  49  5  11  6  29  6  79  7  42  8  49  8  50  8  36  8  45  8  err
chin021570  18  8  25  9  38  9  26  9  34  9  44  9  57  9  42  9  40  9  51  9  err
chin021580  33  9  44  9  39 11  30 11  31 11  42 11  30 11  28 11  21 11  38 11  err
chin021590  28 12  43 12  32 12  40 14  48 15  51 15  45 17  52 18  42 18  42 18  err
chin021600  29 18  42 18  28 18  33 18  23 18  15 18  22 18  50 18  20 18  39 18  err
chin021610  32 19  20 20  29 20  24 20  21 20  40 20  37 20  33 20  25 20  40 20  err
chin021620  20 20  27 21  34 21  23 22  23 22  29 24  21 25  25 25  16 25  25 25  err
chin021630  24 26  22 27  20 27  36 27  20 28  17 28  20 28  23 28  23 28  51 28  err
chin021640  28 29  23 30  26 30  29 30  27 30  21 31  29 31  28 31  30 31  26 31  err
chin021650  23 32  27 32  37 32  26 32  27 32  29 32  39 32  35 32  32 32  39 33  err
chin021660  24 35  29 35  20 35  22 37  17 37  23 37  30 37  20 38  20 38  30 38  err
chin021670  31 38  23 38  27 38  20 38  25 38  24 38  21 38  32 38  39 38  27 38  err
chin021680  20 38  23 38  14 38  19 38  19 38  20 38  22 39  28 39  24 39  26 39  err
chin021690  29 39  30 39  40 39  29 39  26 40  23 40  19 40  18 40  17 40  19 40  err
chin021700  21 41  23 41  26 41  20 41  22 41  19 41  26 41  23 41  22 42  23 42  err
chin021710  16 42  17 42  17 44  17 44  20 44  16 44  23 44  25 44  20 44  20 44  err
chin021720  20 44  20 45  22 45  18 45  24 45  17 45  14 45  21 45  31 45  25 45  err
chin021730  23 45  19 45  19 45  18 45  23 45  26 45  30 46  22 46  14 46  16 46  err
chin021740  18 47  14 47  17 47  25 47  20 47  25 47  20 47  23 47  21 47  17 48  err
chin021750  27 48  21 49  25 50  25 50  16 50  17 50  19 50  20 50  22 50  19 50  err
chin021760  18 50  18 50  20 50  23 50  19 50  21 50  19 50  18 50  19 50  18 50  err
chin021770  17 50  25 50  17 50  21 50  18 50  27 50  23 50  22 50  17 50  16 50  err
chin021780  20 52  18 52  23 52  20 52  19 52  25 52  23 52  23 53  30 53  21 53  err
chin021790  20 53  19 53  26 53  26 53  26 53  22 53  26 53  25 53  18 53  23 53  err
chin021800  16 53  18 53  20 53  16 53  18 53  19 53  16 53  22 53  25 53  21 53  err
chin021810  23 53  27 53  21 53  14 53  21 53  21 53  15 53  16 53  16 53  15 54  err
chin021820  17 54  16 54  23 54  22 56  42 56  25 56  22 56  24 56  25 56  21 57  err
chin021830  19 57  18 57  25 57  23 57  25 57  30 57  29 57  33 57  31 57  28 57  err
chin021840  27 58  32 58  26 58  26 58  24 58  27 58  34 58  23 58  34 59  19 59  err
chin021850  18 59  20 59  23 59  20 61  19 62  21 62  18 62  21 62  23 62  26 62  err
chin021860  21 62  20 62  27 63  18 63  16 63  23 63  20 63  16 63  18 64  21 64  err
chin021870  18 64  20 64  13 64  17 64  22 64  16 65  16 65  15 65  16 65  23 65  err
chin021880  18 65  22 65  15 65  20 65  17 65  18 65  20 65  15 65  15 65  16 65  err
chin021890  16 66  18 66  17 66  20 66  23 66  19 66  24 66  24 66  23 66  18 66  err
chin021900  19 66  24 66  17 66  24 66  23 66  18 66  22 66  17 66  13 66  13 66  err
chin021910  19 66  18 66  15 66  15 66  18 66  24 66  20 66  20 66  22 66  33 66  err
chin021920  21 66  19 66  22 66  15 66  18 66  18 66  17 66  19 66  19 66  17 66  err
chin021930  18 66  17 66  15 66  27 66  23 66  16 66  18 66  19 66  22 66  18 66  err
chin021940  30 66  29 66  23 66  23 66  20 66  22 66  19 66  18 66  23 66  23 66  err
chin021950  24 66  20 66  19 66  21 66  19 66  19 66  22 66  27 66  26 66  20 66  err
chin021960  22 66  24 66  23 66  20 66  16 66  13 66  20 65  23 64  26 64  23 64  err
chin021970  20 64  21 64  20 64  24 64  17 64  20 64  18 64  20 64  18 64  22 64  err
chin021980  18 64  17 64  26 63  29 63  26 63  24 63  22 63  27 63  21 63  26 63  err
chin021990  26 63  24 63  20 63  22 63  17 63  25 63  23 63  22 63  31 63  45 63  err
chin022000  33 62  35 62  23 62  24 62  28 60  27 59  25 59  23 589990  09990  0  err
SMALAF 1 Shangri La                                          ABFO                 ars
SMALAF 2 China        Chinese fir       3500M  2737  9948    __    1516 2007      ars
SMALAF 3 William Wright   Jinbao Li   Keyan Fang   Yang Tao   Edward Cook         ars
chin0215169990  09990  09990  09990  09990  09990  0   0  1   0  1   0  1  39  2  err
chin021520  50  2 115  2  72  2 124  2  20  2  17  2 131  2 166  2   1  2   7  2  err
chin021530  38  2  10  3 114  3  72  4  48  4  82  4  44  4  55  4  28  4  32  4  err
chin021540  69  4  59  5  23  5  22  5  69  5  68  5  30  5  35  5  70  5  14  5  err
chin021550  49  5  35  5  17  5  23  5  45  5  20  5  42  5  20  5  49  5  11  5  err
chin021560  39  5  39  5   9  6  23  6  63  7  33  8  39  8  40  8  29  8  36  8  err
chin021570  14  8  20  9  31  9  20  9  27  9  35  9  46  9  33  9  32  9  41  9  err
chin021580  26  9  35  9  31 11  24 11  25 11  34 11  24 11  22 11  17 11  31 11  err
chin021590  22 12  34 12  25 12  32 14  38 15  40 15  36 17  42 18  33 18  34 18  err
chin021600  23 18  33 18  22 18  26 18  19 18  12 18  18 18  40 18  16 18  31 18  err
chin021610  25 19  16 20  23 20  19 20  17 20  32 20  30 20  26 20  20 20  32 20  err
chin021620  16 20  21 21  27 21  19 22  18 22  23 24  16 25  20 25  13 25  20 25  err
chin021630  19 26  18 27  16 27  28 27  16 28  13 28  16 28  19 28  19 28  40 28  err
chin021640  22 29  18 30  20 30  23 30  22 30  17 31  23 31  22 31  24 31  21 31  err
chin021650  19 32  21 32  29 32  20 32  22 32  23 32  31 32  28 32  26 32  31 33  err
chin021660  20 35  23 35  16 35  18 37  14 37  18 37  24 37  16 38  16 38  24 38  err
chin021670  25 38  19 38  22 38  16 38  20 38  19 38  17 38  25 38  31 38  21 38  err
chin021680  16 38  18 38  11 38  16 38  15 38  16 38  18 39  22 39  19 39  20 39  err
chin021690  23 39  24 39  32 39  23 39  21 40  18 40  15 40  14 40  14 40  15 40  err
chin021700  17 41  18 41  21 41  16 41  18 41  15 41  21 41  18 41  18 42  19 42  err
chin021710  13 42  14 42  13 44  14 44  16 44  13 44  19 44  20 44  16 44  16 44  err
chin021720  16 44  16 45  18 45  15 45  19 45  13 45  11 45  16 45  25 45  20 45  err
chin021730  18 45  15 45  15 45  15 45  19 45  21 45  24 46  17 46  11 46  13 46  err
chin021740  14 47  11 47  13 47  20 47  16 47  20 47  16 47  18 47  16 47  14 48  err
chin021750  22 48  17 49  20 50  20 50  13 50  13 50  15 50  16 50  17 50  16 50  err
chin021760  14 50  15 50  16 50  18 50  15 50  17 50  15 50  14 50  15 50  14 50  err
chin021770  14 50  20 50  14 50  17 50  14 50  22 50  19 50  17 50  14 50  12 50  err
chin021780  16 52  14 52  19 52  16 52  15 52  20 52  18 52  18 53  24 53  17 53  err
chin021790  16 53  15 53  21 53  20 53  21 53  17 53  21 53  20 53  14 53  18 53  err
chin021800  12 53  14 53  16 53  12 53  14 53  15 53  13 53  17 53  20 53  17 53  err
chin021810  18 53  21 53  17 53  11 53  17 53  17 53  12 53  13 53  12 53  12 54  err
chin021820  14 54  13 54  18 54  18 56  33 56  20 56  17 56  20 56  20 56  17 57  err
chin021830  15 57  15 57  20 57  18 57  20 57  24 57  23 57  26 57  25 57  22 57  err
chin021840  22 58  25 58  21 58  21 58  19 58  22 58  27 58  18 58  27 59  15 59  err
chin021850  14 59  16 59  18 59  16 61  15 62  17 62  14 62  17 62  18 62  21 62  err
chin021860  17 62  16 62  22 63  14 63  13 63  19 63  16 63  12 63  14 64  17 64  err
chin021870  15 64  16 64  10 64  14 64  18 64  13 65  13 65  12 65  13 65  19 65  err
chin021880  14 65  18 65  12 65  16 65  13 65  14 65  16 65  12 65  12 65  12 65  err
chin021890  13 66  14 66  14 66  16 66  18 66  15 66  19 66  19 66  18 66  14 66  err
chin021900  15 66  19 66  13 66  19 66  18 66  14 66  18 66  13 66  10 66  11 66  err
chin021910  15 66  14 66  12 66  12 66  15 66  19 66  16 66  16 66  17 66  26 66  err
chin021920  17 66  15 66  17 66  12 66  14 66  14 66  14 66  15 66  15 66  14 66  err
chin021930  15 66  13 66  12 66  22 66  18 66  13 66  14 66  15 66  18 66  14 66  err
chin021940  24 66  23 66  19 66  18 66  16 66  18 66  16 66  14 66  18 66  18 66  err
chin021950  19 66  16 66  16 66  16 66  15 66  15 66  18 66  22 66  21 66  16 66  err
chin021960  18 66  19 66  19 66  16 66  13 66  11 66  16 65  18 64  21 64  19 64  err
chin021970  16 64  17 64  16 64  19 64  14 64  16 64  14 64  16 64  14 64  17 64  err
chin021980  14 64  13 64  21 63  23 63  20 63  19 63  17 63  22 63  17 63  21 63  err
chin021990  21 63  19 63  16 63  17 63  13 63  20 63  19 63  18 63  25 63  36 63  err
chin022000  26 62  28 62  18 62  19 62  23 60  22 59  20 59  19 589990  09990  0  err
