# Supplementary material for: Climate-Driven Synchronized Growth of Alpine Trees in the Southeast Tibetan Plateau
Source: PLoS One. 2016 Jun 3;11(6):e0156126. doi: 10.1371/journal.pone.0156126 (PMC4892591; doi:10.1371/journal.pone.0156126)
Supplement: S1 Data — (ZIP) [file pone.0156126.s001.zip › S1_Data/chin026/chin026.txt_ind_rbar]

year	corrs	rbar	sdev	serr	eps	cores
1570.	10.	0.1749	0.2121	0.0671	0.6313	8.08
1595.	28.	0.2886	0.2889	0.0546	0.8547	14.50
1620.	105.	0.3629	0.1937	0.0189	0.9273	22.38
1645.	190.	0.2355	0.2461	0.0179	0.9022	29.94
1670.	465.	0.2600	0.2376	0.0110	0.9268	36.06
1695.	703.	0.2745	0.2286	0.0086	0.9382	40.16
1720.	780.	0.1546	0.2566	0.0092	0.8888	43.72
1745.	946.	0.2144	0.2358	0.0077	0.9283	47.42
1770.	1081.	0.2801	0.2575	0.0078	0.9515	50.42
1795.	1225.	0.2704	0.2414	0.0069	0.9509	52.28
1820.	1378.	0.2975	0.2576	0.0069	0.9587	54.82
1845.	1431.	0.3141	0.2580	0.0068	0.9643	58.94
1870.	1653.	0.3385	0.2518	0.0062	0.9700	63.14
1895.	2016.	0.2328	0.2536	0.0056	0.9521	65.50
1920.	2145.	0.2272	0.2491	0.0054	0.9510	66.00
1945.	2016.	0.2272	0.2482	0.0055	0.9509	65.86
1970.	1953.	0.1866	0.2356	0.0053	0.9368	64.60
