# Supplementary material for: Climate-Driven Synchronized Growth of Alpine Trees in the Southeast Tibetan Plateau
Source: PLoS One. 2016 Jun 3;11(6):e0156126. doi: 10.1371/journal.pone.0156126 (PMC4892591; doi:10.1371/journal.pone.0156126)
Supplement: S1 Data — (ZIP) [file pone.0156126.s001.zip › S1_Data/chin026/chin026.txt_out]

                        **********************************
                        **********************************
                        ***                            ***
                        ***      program ARSTAN40c     ***
                        ***                            ***
                        ***       creation date:       ***
                        ***           3/6/06           ***
                        ***                            ***
                        ***       programmed by:       ***
                        ***     Dr. Edward R. Cook     ***
                        ***       Paul J. Krusic       ***
                        ***    tree-ring laboratory    ***
                        ***  lamont-doherty earth obs  ***
                        ***    palisades, n.y. 10964   ***
                        *** drdendro@ldeo.columbia.edu ***
                        ***    pjk@ldeo.columbia.edu   ***
                        ***                            ***
                        **********************************
                        **********************************

 |==============================================================================|

 overall run title:                                                                                 

 file names file processed:       arstan.files                            
 data file processed:             chin026.txt                             
 log file processed:              chin026.txt_log                         

                       opt          plt
 tree-ring data type    1                !tucson ring-width format                         
 missing data in gap   -9            0   !missing values estimated (no plots)              
 data transformation    0            0   !no data transformation (no plots)                
 first detrending     -67      0     1   !1st-spline curve (pct n 50% cutoff)              
 second detrending      0      0     0   !2nd-no detrending performed                      
 robust detrending      1                !non-robust detrending methods used               
 interactive detrend    0                !no interactive detrending                        
 index calculation      1                !tree-ring indices or ratios (rt/gt)              
 ar modeling method     1            0   !non-robust autoregressive modeling               
 pooled ar order        0            0   !minimum aic pooled ar model order fit 
 series ar order        0                !pooled ar order fit to all series                
 mean chronology        2   0    0   0   !robust (biweight) mean chronology                
 stabilize variance     0                !no variance stabilization performed              
 common period years     1516 2007       !first and last years of common period            
 site-tree-core mask       sssttc        !site-tree-core separation mask                   
 running rbar              50   25   0   !running rbar window/overlap (no plots)           
 printout option        2                !summary & series statistics printed              
 core series save       0                !no individual core series saved                  
 summary plot displays  0                !no spaghetti and mean chronology plots           

 stand dynamics stuf    0            0   !no stand dynamics analyses done                  
 running mean window    0                !running mean window width                        
 percent growth change  0                !percent growth change threshold                  
 std error threshold    0                !standard error limit threshold                   

 |======================== raw data statistical analyses =======================|

 |------------------- tree-ring series read in for processing ------------------|

  data header lines:
  SMALAF 1 Shangri La                                          ABFO                    
  SMALAF 2 China        Chinese fir       3500M  2737  9948    __    1516 2007         
  SMALAF 3 William Wright   Jinbao Li   Keyan Fang   Yang Tao   Edward Cook            

 |------------ series gaps found based on any negative number found ------------|

        series      ident      results of scans for gaps or missing values

                            --- no gaps in data found ---

 |------------------ statistics of raw tree-ring measurements ------------------|

 series   ident   frst   last   year    mean   stdev   skew   kurt   sens   ac(1)
     1   SMA02A   1712   2007    296   0.896   0.445  1.955  6.643  0.154   0.905
     2   SMA02B   1700   2007    308   0.900   0.654  1.482  4.389  0.166   0.945
     3   SMA04A   1787   2007    221   0.732   0.511  3.144 15.423  0.235   0.821
     4   SMA06A   1848   2006    159   0.603   0.365  1.707  5.795  0.232   0.764
     5   SMA06B   1853   2007    155   0.777   0.627  3.191 17.293  0.244   0.831
     6   SMA07A   1611   2007    397   0.711   0.295  1.997 14.407  0.175   0.769
     7   SMA07B   1640   2007    368   0.761   0.378  1.128  4.928  0.179   0.843
     8   SMA08B   1853   2007    155   1.619   0.807  1.143  3.796  0.213   0.839
     9   SMA09A   1519   1981    463   0.581   0.483  2.160  7.224  0.186   0.937
    10   SMA10A   1594   2007    414   0.667   0.587  2.425 10.433  0.254   0.917
    11   SMA10B   1516   2007    492   0.559   0.448  2.057  7.592  0.176   0.949
    12   SMA11A   1593   2007    415   0.587   0.394  1.435  5.467  0.187   0.895
    13   SMA11B   1660   2007    348   0.478   0.312  2.378 11.364  0.264   0.896
    14   SMA13A   1829   2007    179   0.421   0.174  1.091  4.549  0.282   0.674
    15   SMA13B   1752   2007    256   0.569   0.193  0.689  3.983  0.236   0.630
    16   SMA14A   1686   2007    322   0.643   0.399  2.993 17.849  0.168   0.840
    17   SMA15A   1634   2007    374   0.746   0.215  1.947 14.685  0.141   0.725
    18   SMA15B   1736   2007    272   0.981   0.306  2.036 10.069  0.125   0.844
    19   SMA16A   1571   2007    437   0.591   0.280  1.139  4.003  0.201   0.825

 series   ident   frst   last   year    mean   stdev   skew   kurt   sens   ac(1)
    20   SMA16B   1596   2007    412   0.596   0.212  0.827  3.304  0.195   0.718
    21   SMA17A   1610   2004    395   0.639   0.456  1.382  5.239  0.214   0.926
    22   SMA17B   1708   2003    296   0.491   0.326  1.394  6.106  0.205   0.941
    23   SMA18A   1593   2007    415   0.670   0.332  1.258  5.627  0.179   0.887
    24   SMA18B   1751   2007    257   0.971   0.455  0.861  3.474  0.206   0.832
    25   SMA19A   1621   2007    387   1.065   0.334  0.338  2.770  0.142   0.822
    26   SMA19B   1582   2003    422   0.959   0.630  1.771  5.842  0.158   0.928
    27   SMA20A   1631   2007    377   1.131   0.419  1.022  4.497  0.150   0.854
    28   SMA20B   1562   2007    446   0.923   0.780  2.424  8.017  0.163   0.969
    29   SMA24A   1590   2007    418   0.779   0.250  0.302  2.429  0.164   0.821
    30   SMA24B   1625   2007    383   0.723   0.261  0.191  2.280  0.148   0.865
    31   SMA25A   1823   2007    185   0.822   0.303  0.012  2.899  0.145   0.862
    32   SMA25B   1823   2007    185   0.822   0.302  0.022  2.871  0.155   0.855
    33   SMA26A   1663   2007    345   1.102   0.362  0.295  2.529  0.134   0.854
    34   SMA26B   1623   2007    385   0.889   0.386  0.840  3.143  0.137   0.904
    35   SMA26C   1749   2007    259   0.682   0.199  0.563  2.945  0.151   0.784
    36   SMA27A   1626   2007    382   0.784   0.403  1.661  5.977  0.177   0.858
    37   SMA27B   1582   2007    426   0.685   0.582  1.789  5.902  0.212   0.959
    38   SMA28A   1721   1965    245   1.144   0.396  0.492  2.882  0.145   0.864
    39   SMA28B   1740   1999    260   0.895   0.297 -0.264  3.160  0.151   0.841

 series   ident   frst   last   year    mean   stdev   skew   kurt   sens   ac(1)
    40   SMA29A   1663   2007    345   1.008   0.378  0.764  2.940  0.147   0.854
    41   SMA29B   1780   2007    228   0.961   0.374  0.234  2.432  0.165   0.833
    42   SMA29C   1694   2007    314   1.008   0.379  0.687  2.790  0.142   0.867
    43   SMA30A   1868   2007    140   0.716   0.239  1.104  5.406  0.179   0.782
    44   SMA30B   1667   2007    341   0.786   0.283  1.079  3.968  0.159   0.827
    45   SMA31A   1659   2007    349   1.056   0.498  1.053  3.946  0.170   0.877
    46   SMA31B   1625   2007    383   0.896   0.649  2.754 11.484  0.182   0.913
    47   SMA50A   1840   2007    168   1.505   0.987  3.428 17.457  0.149   0.876
    48   SMA50B   1875   2007    133   1.551   0.331  0.825  5.648  0.148   0.589
    49   SMA61A   1890   2007    118   2.488   0.841 -0.109  2.099  0.153   0.834
    50   SMA62A   1854   2007    154   1.475   0.504  0.416  2.606  0.220   0.653
    51   SMA62B   1862   2007    146   1.788   0.586  0.590  3.339  0.191   0.685
    52   SMA78A   1597   2007    411   0.637   0.433  2.086  7.491  0.189   0.917
    53   SMA81A   1641   2007    367   0.753   0.353  0.801  2.970  0.146   0.910
    54   SMA81B   1596   2007    412   0.907   0.520  0.892  3.046  0.143   0.931
    55   SMA82A   1531   1966    436   0.866   0.582  1.117  3.170  0.176   0.951
    56   SMA82B   1565   2007    443   0.944   0.705  1.607  5.095  0.204   0.908
    57   SMA83A   1819   2007    189   0.470   0.183  2.020  9.967  0.207   0.726
    58   SMA83B   1533   2007    475   0.839   1.015  2.083  6.448  0.184   0.970
    59   SMA84A   1541   2007    467   0.671   0.592  2.124  6.763  0.186   0.959

 series   ident   frst   last   year    mean   stdev   skew   kurt   sens   ac(1)
    60   SMA84B   1564   2007    444   0.668   0.635  2.451  9.014  0.207   0.931
    61   SMA84C   1780   2007    228   0.323   0.128  1.483  7.044  0.240   0.739
    62   SMA85A   1660   2007    348   0.640   0.362  2.626 12.825  0.196   0.845
    63   SMA85B   1645   2007    363   0.743   0.452  2.151  8.364  0.207   0.864
    64   SMA86B   1650   2007    358   0.649   0.520  2.049  7.479  0.210   0.906
    65   SMA87A   1712   2007    296   1.017   0.353  1.774  9.850  0.180   0.776
    66   SMA87B   1630   2007    378   1.023   0.336  0.532  2.987  0.168   0.772

       number of series read in:   66   from   1516  to   2007     492 years

 |---------------- summary of raw tree-ring series statistics ------------------|

                                year    mean   stdev   skew   kurt   sens   ac(1)
 arithmetic mean                 323   0.863   0.436  1.392  6.340  0.182   0.847
 standard deviation              103   0.348   0.188  0.873  4.073  0.035   0.085
 median (50th quantile)          348   0.781   0.390  1.320  5.322  0.178   0.854
 interquartile range             167   0.321   0.214  1.285  4.448  0.055   0.089
 minimum value                   118   0.323   0.128 -0.264  2.099  0.125   0.589
 lower hinge (25th quantile)     245   0.649   0.306  0.764  3.143  0.151   0.821
 upper hinge (75th quantile)     412   0.971   0.520  2.049  7.592  0.206   0.910
 maximum value                   492   2.488   1.015  3.428 17.849  0.282   0.970

 |-------------------- all possible series rbar statistics ---------------------|

   total    mean   standard   standard  skewess   kurtosis   minimum   maximum
   corrs    rbar   deviation    error    coeff      coeff      corr      corr
    2145   0.284     0.292      0.006   -0.260      2.748    -0.712     0.994

   minimum correlation: -0.712   series  SMA10B     and  SMA61A      118 years
   maximum correlation:  0.994   series  SMA25A     and  SMA25B      185 years

       percent of all possible correlations used (n>20 years):     100.00
       percent of all possible tree-ring years used in rbar:        53.20

 |======================= raw data common period analyses ======================|

 |----------------------- statistics of the common period ----------------------|

 series   ident   frst   last   year    mean   stdev   skew   kurt   sens   ac(1)
     1  SMA10B    1516   2007    492   0.559   0.448  2.057  7.592  0.175   0.947

              *** only one series found in common analysis period ***

 |--------------------------- running rbar statistics --------------------------|

    year   1570.  1595.  1620.  1645.  1670.  1695.  1720.  1745.  1770.  1795.
    corr     10.    28.   105.   190.   465.   703.   780.   946.  1081.  1225.
    rbar  0.376  0.443  0.522  0.241  0.247  0.315  0.184  0.274  0.260  0.272
    sdev  0.280  0.367  0.253  0.266  0.258  0.260  0.269  0.250  0.244  0.262
    serr  0.089  0.069  0.025  0.019  0.012  0.010  0.010  0.008  0.007  0.007
    eps   0.829  0.920  0.961  0.905  0.922  0.949  0.908  0.947  0.947  0.951
    nss     8.1   14.5   22.4   29.9   36.1   40.2   43.7   47.4   50.4   52.3

    year   1820.  1845.  1870.  1895.  1920.  1945.  1970.
    corr   1378.  1431.  1653.  2016.  2145.  2016.  1953.
    rbar  0.262  0.329  0.380  0.210  0.217  0.212  0.174
    sdev  0.259  0.272  0.262  0.274  0.262  0.255  0.274
    serr  0.007  0.007  0.006  0.006  0.006  0.006  0.006
    eps   0.951  0.966  0.975  0.946  0.948  0.947  0.932
    nss    54.8   58.9   63.1   65.5   66.0   65.9   64.6

 |======================== raw data chronology statistics ======================|

 |----------------- robust mean raw data chronology statistics -----------------|

  first    last    total    mean    stdrd    skew    kurtosis    mean    serial
   year    year    years   index     dev     coeff     coeff     sens     corr
   1516    2007     492    0.954   0.479    1.457      4.326    0.109    0.955

  mean indices vs their standard deviations       robust mean efficiency results
      correlation    slope    intercept             # improved    # unimproved
        0.868        0.442      0.042                    284            208

 |---------------- robust mean efficiency gain and loss results ----------------|

   median      interquartile      minimum       lower       upper       maximum
    gain           range            gain        hinge       hinge         gain
    1.53            1.29            0.15         1.03        2.32         6.31

   median      interquartile      minimum       lower       upper       maximum
    loss           range            loss        hinge       hinge         loss
    0.92            0.09            0.00         0.90        0.99         1.00

 |--------------------- segment length summary statistics ----------------------|

   median      interquartile      minimum       lower       upper       maximum
   length          range           length       hinge       hinge        length
     348.           167.            118.         245.        412.          492.

 |----------- raw data chronology auto and partial autocorrelations ------------|

 lag           t-1    t-2    t-3    t-4    t-5    t-6    t-7    t-8    t-9   t-10
 acf         0.953  0.940  0.933  0.911  0.902  0.897  0.889  0.888  0.889  0.879
 pacf        0.953  0.339  0.220 -0.064  0.065  0.100  0.070  0.112  0.107 -0.051
 95% c.l.    0.090  0.151  0.193  0.227  0.255  0.280  0.302  0.323  0.342  0.360

 |------------------ raw data chronology autoregressive model ------------------|

 ord    rsq    t-1    t-2    t-3    t-4    t-5    t-6    t-7    t-8    t-9   t-10
  4   0.927  0.556  0.227  0.278 -0.085

 |================== detrended data curve fits and statistics ==================|

 |------------------------ results of first detrending -------------------------|

 |--------------- growth curve used for detrending tree-ring data --------------|
   option
     -5: variable span smoother         f(i) = variable span smooth
     -4: lowess robust smoother         f(i) = lowess robust smooth
     -3: median smoothing               f(i) = median sharp/smooth
    -2:  regional curve detrending      f(i) = one age-aligned curve
    -1:  first-differences              f(i) = y(i) - y(i-1)
     1:  neg expon curve, no = opt 4    f(i) = a*exp(-b*t(i)) + d    (d>0)
     2:  neg expon curve, no = opt 5    f(i) = a*exp(-b*t(i)) + d    (d>0)
     3:  neg expon curve  (general)     f(i) = a*exp(-b*t(i)) + d   (any d)
     4:  linear regression (any slope)  f(i) = +/-c*t(i) + d
     5:  linear regression (neg slope)  f(i) = -c*t(i) + d   
     6:  horizontal line through mean   f(i) = mean(y(i)) = d
     7:  hugershoff growth function     f(i) = a*t(i+p)**b * exp(-c*t(i+p)) + d
     8:  general exponential (b = 1)    f(i) = a*t(i+p)**b * exp(-c*t(i+p)) + d
    >9:  cubic smoothing spline         fixed 50 pct variance cutoff
   <-9:  cubic smoothing spline         pct n 50 pct variance cutoff

   (a, b, c are coefficients, d is intercept or asymptote, p is pith offset)

 series   ident     option       a           b           c           d         p
     1   SMA02A    -67  198         smoothing spline curve and window width
     2   SMA02B    -67  206         smoothing spline curve and window width
     3   SMA04A    -67  148         smoothing spline curve and window width
     4   SMA06A    -67  106         smoothing spline curve and window width
     5   SMA06B    -67  103         smoothing spline curve and window width
     6   SMA07A    -67  265         smoothing spline curve and window width
     7   SMA07B    -67  246         smoothing spline curve and window width
     8   SMA08B    -67  103         smoothing spline curve and window width
     9   SMA09A    -67  310         smoothing spline curve and window width
    10   SMA10A    -67  277         smoothing spline curve and window width
    11   SMA10B    -67  329         smoothing spline curve and window width
    12   SMA11A    -67  278         smoothing spline curve and window width
    13   SMA11B    -67  233         smoothing spline curve and window width
    14   SMA13A    -67  119         smoothing spline curve and window width
    15   SMA13B    -67  171         smoothing spline curve and window width
    16   SMA14A    -67  215         smoothing spline curve and window width
    17   SMA15A    -67  250         smoothing spline curve and window width
    18   SMA15B    -67  182         smoothing spline curve and window width
    19   SMA16A    -67  292         smoothing spline curve and window width

 series   ident     option       a           b           c           d         p
    20   SMA16B    -67  276         smoothing spline curve and window width
    21   SMA17A    -67  264         smoothing spline curve and window width
    22   SMA17B    -67  198         smoothing spline curve and window width
    23   SMA18A    -67  278         smoothing spline curve and window width
    24   SMA18B    -67  172         smoothing spline curve and window width
    25   SMA19A    -67  259         smoothing spline curve and window width
    26   SMA19B    -67  282         smoothing spline curve and window width
    27   SMA20A    -67  252         smoothing spline curve and window width
    28   SMA20B    -67  298         smoothing spline curve and window width
    29   SMA24A    -67  280         smoothing spline curve and window width
    30   SMA24B    -67  256         smoothing spline curve and window width
    31   SMA25A    -67  123         smoothing spline curve and window width
    32   SMA25B    -67  123         smoothing spline curve and window width
    33   SMA26A    -67  231         smoothing spline curve and window width
    34   SMA26B    -67  257         smoothing spline curve and window width
    35   SMA26C    -67  173         smoothing spline curve and window width
    36   SMA27A    -67  255         smoothing spline curve and window width
    37   SMA27B    -67  285         smoothing spline curve and window width
    38   SMA28A    -67  164         smoothing spline curve and window width
    39   SMA28B    -67  174         smoothing spline curve and window width

 series   ident     option       a           b           c           d         p
    40   SMA29A    -67  231         smoothing spline curve and window width
    41   SMA29B    -67  152         smoothing spline curve and window width
    42   SMA29C    -67  210         smoothing spline curve and window width
    43   SMA30A    -67   93         smoothing spline curve and window width
    44   SMA30B    -67  228         smoothing spline curve and window width
    45   SMA31A    -67  233         smoothing spline curve and window width
    46   SMA31B    -67  256         smoothing spline curve and window width
    47   SMA50A    -67  112         smoothing spline curve and window width
    48   SMA50B    -67   89         smoothing spline curve and window width
    49   SMA61A    -67   79         smoothing spline curve and window width
    50   SMA62A    -67  103         smoothing spline curve and window width
    51   SMA62B    -67   97         smoothing spline curve and window width
    52   SMA78A    -67  275         smoothing spline curve and window width
    53   SMA81A    -67  245         smoothing spline curve and window width
    54   SMA81B    -67  276         smoothing spline curve and window width
    55   SMA82A    -67  292         smoothing spline curve and window width
    56   SMA82B    -67  296         smoothing spline curve and window width
    57   SMA83A    -67  126         smoothing spline curve and window width
    58   SMA83B    -67  318         smoothing spline curve and window width
    59   SMA84A    -67  312         smoothing spline curve and window width

 series   ident     option       a           b           c           d         p
    60   SMA84B    -67  297         smoothing spline curve and window width
    61   SMA84C    -67  152         smoothing spline curve and window width
    62   SMA85A    -67  233         smoothing spline curve and window width
    63   SMA85B    -67  243         smoothing spline curve and window width
    64   SMA86B    -67  239         smoothing spline curve and window width
    65   SMA87A    -67  198         smoothing spline curve and window width
    66   SMA87B    -67  253         smoothing spline curve and window width

 |-------------------- statistics of single tree-ring series -------------------|

 series   ident   frst   last   year    mean   stdev   skew   kurt   sens   ac(1)
     1  SMA02A    1712   2007    296   0.999   0.226  0.499  3.126  0.154   0.621
     2  SMA02B    1700   2007    308   1.002   0.226  0.441  3.287  0.165   0.565
     3  SMA04A    1787   2007    221   0.992   0.579  2.343 10.150  0.234   0.786
     4  SMA06A    1848   2006    159   0.993   0.504  1.747  5.930  0.230   0.691
     5  SMA06B    1853   2007    155   0.988   0.528  1.573  6.659  0.242   0.777
     6  SMA07A    1611   2007    397   0.992   0.349  1.892 12.285  0.175   0.716
     7  SMA07B    1640   2007    368   0.985   0.381  2.215 10.653  0.179   0.755
     8  SMA08B    1853   2007    155   0.994   0.300  0.934  5.634  0.211   0.577
     9  SMA09A    1519   1981    463   0.996   0.285  0.581  3.373  0.186   0.667
    10  SMA10A    1594   2007    414   0.997   0.351  0.697  4.499  0.254   0.609
    11  SMA10B    1516   2007    492   1.000   0.411  1.864 11.158  0.175   0.829
    12  SMA11A    1593   2007    415   0.989   0.516  3.864 28.476  0.186   0.782
    13  SMA11B    1660   2007    348   0.985   0.477  1.530  6.571  0.264   0.790
    14  SMA13A    1829   2007    179   0.995   0.323  0.479  3.328  0.281   0.447
    15  SMA13B    1752   2007    256   0.997   0.305  0.732  4.275  0.236   0.545
    16  SMA14A    1686   2007    322   0.987   0.580  3.211 19.992  0.167   0.827
    17  SMA15A    1634   2007    374   0.998   0.254  1.115  7.033  0.140   0.702
    18  SMA15B    1736   2007    272   0.998   0.254  1.420  7.911  0.125   0.772
    19  SMA16A    1571   2007    437   0.998   0.417  1.840  8.562  0.201   0.768

 series   ident   frst   last   year    mean   stdev   skew   kurt   sens   ac(1)
    20  SMA16B    1596   2007    412   0.993   0.311  0.634  3.093  0.194   0.643
    21  SMA17A    1610   2004    395   1.009   0.509  1.552  6.917  0.214   0.817
    22  SMA17B    1708   2003    296   0.988   0.415  1.607  9.300  0.204   0.822
    23  SMA18A    1593   2007    415   0.997   0.335  1.114  4.814  0.179   0.746
    24  SMA18B    1751   2007    257   0.996   0.410  1.129  4.635  0.206   0.772
    25  SMA19A    1621   2007    387   0.997   0.275  0.469  3.012  0.141   0.766
    26  SMA19B    1582   2003    422   1.001   0.248  0.710  4.415  0.157   0.636
    27  SMA20A    1631   2007    377   0.990   0.303  1.080  4.720  0.149   0.789
    28  SMA20B    1562   2007    446   1.004   0.305  0.606  3.806  0.162   0.733
    29  SMA24A    1590   2007    418   0.995   0.274  0.494  3.548  0.163   0.735
    30  SMA24B    1625   2007    383   0.994   0.293  0.490  3.177  0.148   0.786
    31  SMA25A    1823   2007    185   0.994   0.224  0.968  4.921  0.144   0.654
    32  SMA25B    1823   2007    185   0.994   0.229  0.888  4.627  0.154   0.618
    33  SMA26A    1663   2007    345   0.996   0.257  0.582  3.499  0.134   0.749
    34  SMA26B    1623   2007    385   0.998   0.230  0.748  3.559  0.136   0.687
    35  SMA26C    1749   2007    259   0.995   0.214  0.265  2.580  0.150   0.615
    36  SMA27A    1626   2007    382   0.999   0.273  1.245  6.261  0.177   0.635
    37  SMA27B    1582   2007    426   1.004   0.268  0.439  3.917  0.212   0.484
    38  SMA28A    1721   1965    245   0.995   0.267  0.439  3.587  0.144   0.778
    39  SMA28B    1740   1999    260   0.993   0.225 -0.069  3.426  0.150   0.635

 series   ident   frst   last   year    mean   stdev   skew   kurt   sens   ac(1)
    40  SMA29A    1663   2007    345   0.995   0.235  0.455  3.044  0.147   0.699
    41  SMA29B    1780   2007    228   0.996   0.296  0.549  4.517  0.164   0.685
    42  SMA29C    1694   2007    314   0.997   0.239  0.389  2.995  0.142   0.687
    43  SMA30A    1868   2007    140   0.996   0.271  0.789  4.068  0.177   0.673
    44  SMA30B    1667   2007    341   0.999   0.222  0.080  2.833  0.159   0.579
    45  SMA31A    1659   2007    349   0.999   0.246  0.376  3.274  0.169   0.627
    46  SMA31B    1625   2007    383   1.000   0.270  0.487  4.820  0.181   0.659
    47  SMA50A    1840   2007    168   0.980   0.342  0.848  3.351  0.146   0.824
    48  SMA50B    1875   2007    133   0.997   0.184  0.830  5.455  0.147   0.456
    49  SMA61A    1890   2007    118   0.998   0.195 -0.325  3.936  0.152   0.491
    50  SMA62A    1854   2007    154   0.998   0.298  0.692  3.959  0.218   0.539
    51  SMA62B    1862   2007    146   0.996   0.285  0.898  4.580  0.190   0.572
    52  SMA78A    1597   2007    411   0.998   0.314  0.668  3.431  0.189   0.720
    53  SMA81A    1641   2007    367   0.995   0.207  0.322  3.569  0.145   0.600
    54  SMA81B    1596   2007    412   0.998   0.241  0.964  5.570  0.143   0.689
    55  SMA82A    1531   1966    436   0.990   0.321  0.992  4.802  0.175   0.770
    56  SMA82B    1565   2007    443   0.999   0.430  3.948 32.577  0.203   0.658
    57  SMA83A    1819   2007    189   0.993   0.338  1.739  8.735  0.205   0.652
    58  SMA83B    1533   2007    475   1.029   0.379  3.538 28.925  0.184   0.747
    59  SMA84A    1541   2007    467   1.005   0.283  1.152  5.363  0.185   0.606

 series   ident   frst   last   year    mean   stdev   skew   kurt   sens   ac(1)
    60  SMA84B    1564   2007    444   1.008   0.284  0.588  3.704  0.206   0.530
    61  SMA84C    1780   2007    228   0.995   0.315  0.593  4.441  0.239   0.616
    62  SMA85A    1660   2007    348   0.998   0.319  1.018  4.386  0.196   0.644
    63  SMA85B    1645   2007    363   0.996   0.363  1.604  8.308  0.207   0.695
    64  SMA86B    1650   2007    358   0.996   0.360  0.921  4.343  0.209   0.746
    65  SMA87A    1712   2007    296   0.996   0.326  2.145 12.513  0.179   0.740
    66  SMA87B    1630   2007    378   0.996   0.264  0.550  4.669  0.168   0.665

 |---------------- summary of single tree-ring series statistics ---------------|

                                year    mean   stdev   skew   kurt   sens   ac(1)
 arithmetic mean                 323   0.996   0.318  1.078  6.559  0.181   0.680
 standard deviation              103   0.007   0.093  0.860  5.959  0.034   0.095
 median (50th quantile)          348   0.996   0.297  0.839  4.549  0.177   0.687
 interquartile range             167   0.005   0.097  1.032  3.111  0.055   0.148
 minimum value                   118   0.980   0.184 -0.325  2.580  0.125   0.447
 lower hinge (25th quantile)     245   0.994   0.254  0.499  3.548  0.150   0.618
 upper hinge (75th quantile)     412   0.998   0.351  1.530  6.659  0.205   0.766
 maximum value                   492   1.029   0.580  3.948 32.577  0.281   0.829

 |-------------------- all possible series rbar statistics ---------------------|

   total    mean   standard   standard  skewess   kurtosis   minimum   maximum
   corrs    rbar   deviation    error    coeff      coeff      corr      corr
    2145   0.229     0.142      0.003    0.082      3.720    -0.290     0.984

   minimum correlation: -0.290   series  SMA14A     and  SMA24B      322 years
   maximum correlation:  0.984   series  SMA25A     and  SMA25B      185 years

       percent of all possible correlations used (n>20 years):     100.00
       percent of all possible tree-ring years used in rbar:        53.20

 |==================== detrended data common period analyses ===================|

 |----------------------- statistics of the common period ----------------------|

 series   ident   frst   last   year    mean   stdev   skew   kurt   sens   ac(1)
     1  SMA10B    1516   2007    492   1.000   0.411  1.864 11.158  0.175   0.829

              *** only one series found in common analysis period ***

 |--------------------------- running rbar statistics --------------------------|

    year   1570.  1595.  1620.  1645.  1670.  1695.  1720.  1745.  1770.  1795.
    corr     10.    28.   105.   190.   465.   703.   780.   946.  1081.  1225.
    rbar  0.175  0.289  0.363  0.235  0.260  0.274  0.155  0.214  0.280  0.270
    sdev  0.212  0.289  0.194  0.246  0.238  0.229  0.257  0.236  0.258  0.241
    serr  0.067  0.055  0.019  0.018  0.011  0.009  0.009  0.008  0.008  0.007
    eps   0.631  0.855  0.927  0.902  0.927  0.938  0.889  0.928  0.951  0.951
    nss     8.1   14.5   22.4   29.9   36.1   40.2   43.7   47.4   50.4   52.3

    year   1820.  1845.  1870.  1895.  1920.  1945.  1970.
    corr   1378.  1431.  1653.  2016.  2145.  2016.  1953.
    rbar  0.298  0.314  0.339  0.233  0.227  0.227  0.187
    sdev  0.258  0.258  0.252  0.254  0.249  0.248  0.236
    serr  0.007  0.007  0.006  0.006  0.005  0.006  0.005
    eps   0.959  0.964  0.970  0.952  0.951  0.951  0.937
    nss    54.8   58.9   63.1   65.5   66.0   65.9   64.6

 |======================== standard chronology statistics ======================|

 |----------------- robust mean standard chronology statistics -----------------|

  first    last    total    mean    stdrd    skew    kurtosis    mean    serial
   year    year    years   index     dev     coeff     coeff     sens     corr
   1516    2007     492    0.985   0.151    0.502      4.148    0.107    0.576

  mean indices vs their standard deviations       robust mean efficiency results
      correlation    slope    intercept             # improved    # unimproved
        0.355        0.153      0.090                    279            213

 |---------------- robust mean efficiency gain and loss results ----------------|

   median      interquartile      minimum       lower       upper       maximum
    gain           range            gain        hinge       hinge         gain
    1.16            0.43            0.22         1.04        1.47         5.98

   median      interquartile      minimum       lower       upper       maximum
    loss           range            loss        hinge       hinge         loss
    0.94            0.08            0.00         0.91        0.99         1.00

 |----------- standard chronology auto and partial autocorrelations ------------|

 lag           t-1    t-2    t-3    t-4    t-5    t-6    t-7    t-8    t-9   t-10
 acf         0.575  0.464  0.400  0.275  0.208  0.149  0.096  0.085  0.115  0.072
 pacf        0.575  0.200  0.111 -0.052 -0.013 -0.019 -0.017  0.028  0.087 -0.030
 95% c.l.    0.090  0.116  0.130  0.140  0.144  0.147  0.148  0.148  0.149  0.150

 |------------------ standard chronology autoregressive model ------------------|

 ord    rsq    t-1    t-2    t-3    t-4    t-5    t-6    t-7    t-8    t-9   t-10
  3   0.375  0.434  0.153  0.120

 |======================= pooled autoregression analysis =======================|

 pooled autocorrelations:

 lag     t= -1  t= -2  t= -3  t= -4  t= -5  t= -6  t= -7  t= -8  t= -9  t=-10
         0.584  0.442  0.375  0.273  0.202  0.123  0.098  0.104  0.134  0.098

 yule-walker estimates of autoregression:

 order   t= -1  t= -2  t= -3  t= -4  t= -5  t= -6  t= -7  t= -8  t= -9  t=-10
    1    0.584
    2    0.495  0.153
    3    0.479  0.101  0.105
    4    0.481  0.103  0.114 -0.019
    5    0.481  0.104  0.115 -0.014 -0.011
    6    0.481  0.103  0.121 -0.008  0.014 -0.052
    7    0.482  0.103  0.121 -0.011  0.012 -0.062  0.020
    8    0.481  0.106  0.121 -0.010  0.005 -0.067 -0.006  0.054
    9    0.476  0.107  0.126 -0.011  0.006 -0.078 -0.015  0.011  0.088
   10    0.478  0.107  0.126 -0.013  0.006 -0.078 -0.012  0.014  0.102 -0.029

 last term in each row above equals the partial autocorrelation coefficient

 akaike information criterion:

      ar( 0)      ar( 1)      ar( 2)      ar( 3)      ar( 4)      ar( 5)  
     5051.11     4847.47     4837.88     4834.47     4836.29     4838.23

      ar( 6)      ar( 7)      ar( 8)      ar( 9)      ar(10)  
     4838.88     4840.69     4841.27     4839.44     4841.04

 selected autoregression order:   3

 ar order selection criterion: ipp=0  first-minimum aic selection

 the aic trace should be checked to see if ar order selection criterion <ipp>
 is adequate. e.g. if ar-orders of the first-minimum and the full-minimum aic
 are close, an arstan run with full-minimum aic order selection might be tried

 autoregression coefficients:

  t= -1   t= -2   t= -3   t= -4   t= -5   t= -6   t= -7   t= -8   t= -9   t=-10   
  0.479   0.101   0.105

 r-squared due to pooled autoregression:   36.40 pct
 variance inflation from autoregression:  157.22 pct

 impulse response function weights for this ar ( 3) process out to order 50:

  1.0000   0.479   0.331   0.311   0.233   0.177   0.141   0.110   0.085   0.067
  0.0521   0.041   0.032   0.025   0.019   0.015   0.012   0.009   0.007   0.006
  0.0044   0.003   0.003   0.002   0.002   0.001   0.001   0.001   0.001   0.000
  0.0004   0.000   0.000   0.000   0.000   0.000   0.000   0.000   0.000   0.000
  0.0000   0.000   0.000   0.000   0.000   0.000   0.000   0.000   0.000   0.000

 |================== individual series autoregression analyses =================|

 |---------------- individual series autoregressive coefficients ---------------|

     series    ident    order     rsq     t-1     t-2     t-3   .....    t-ip
         1   SMA02A       3     0.391   0.617  -0.004   0.026
         2   SMA02B       3     0.337   0.493   0.144  -0.014
         3   SMA04A       3     0.629   0.865  -0.152   0.077
         4   SMA06A       3     0.501   0.801  -0.125  -0.046
         5   SMA06B       3     0.619   0.774   0.083  -0.090
         6   SMA07A       3     0.535   0.597   0.055   0.139
         7   SMA07B       3     0.576   0.792  -0.084   0.048
         8   SMA08B       3     0.336   0.597  -0.021  -0.021
         9   SMA09A       3     0.489   0.476   0.226   0.070
        10   SMA10A       3     0.390   0.531   0.115   0.019
        11   SMA10B       3     0.690   0.814   0.000   0.024
        12   SMA11A       3     0.647   0.920  -0.321   0.205
        13   SMA11B       3     0.632   0.724   0.012   0.089
        14   SMA13A       3     0.240   0.352   0.160   0.067
        15   SMA13B       3     0.317   0.469   0.106   0.053
        16   SMA14A       3     0.699   0.930  -0.225   0.128
        17   SMA15A       3     0.496   0.662   0.036   0.030
        18   SMA15B       3     0.599   0.792  -0.058   0.044
        19   SMA16A       3     0.599   0.783  -0.123   0.138

     series    ident    order     rsq     t-1     t-2     t-3   .....    t-ip
        20   SMA16B       3     0.416   0.621   0.057  -0.032
        21   SMA17A       3     0.689   0.697   0.160  -0.005
        22   SMA17B       3     0.683   0.737   0.034   0.082
        23   SMA18A       3     0.572   0.691   0.083  -0.001
        24   SMA18B       3     0.603   0.822  -0.069   0.006
        25   SMA19A       3     0.603   0.749   0.017   0.020
        26   SMA19B       3     0.415   0.627  -0.017   0.062
        27   SMA20A       3     0.625   0.802  -0.084   0.085
        28   SMA20B       3     0.548   0.639   0.075   0.067
        29   SMA24A       3     0.558   0.623   0.113   0.050
        30   SMA24B       3     0.635   0.660   0.083   0.093
        31   SMA25A       3     0.431   0.653   0.028  -0.038
        32   SMA25B       3     0.391   0.592   0.093  -0.070
        33   SMA26A       3     0.580   0.646   0.018   0.149
        34   SMA26B       3     0.492   0.573   0.062   0.131
        35   SMA26C       3     0.399   0.510   0.096   0.098
        36   SMA27A       3     0.409   0.620  -0.024   0.077
        37   SMA27B       3     0.273   0.420   0.021   0.177
        38   SMA28A       3     0.623   0.702   0.033   0.088
        39   SMA28B       3     0.443   0.555   0.077   0.089

     series    ident    order     rsq     t-1     t-2     t-3   .....    t-ip
        40   SMA29A       3     0.512   0.605   0.046   0.117
        41   SMA29B       3     0.503   0.601   0.033   0.130
        42   SMA29C       3     0.502   0.561   0.096   0.111
        43   SMA30A       3     0.474   0.709   0.031  -0.107
        44   SMA30B       3     0.340   0.609  -0.082   0.059
        45   SMA31A       3     0.415   0.594  -0.018   0.120
        46   SMA31B       3     0.445   0.584   0.096   0.025
        47   SMA50A       3     0.701   0.773  -0.043   0.128
        48   SMA50B       3     0.216   0.431   0.090  -0.059
        49   SMA61A       3     0.262   0.495  -0.046   0.115
        50   SMA62A       3     0.313   0.456   0.153   0.011
        51   SMA62B       3     0.344   0.537  -0.001   0.106
        52   SMA78A       3     0.542   0.554   0.170   0.070
        53   SMA81A       3     0.373   0.568  -0.003   0.096
        54   SMA81B       3     0.495   0.571   0.127   0.058
        55   SMA82A       3     0.603   0.682   0.026   0.108
        56   SMA82B       3     0.436   0.677  -0.004  -0.038
        57   SMA83A       3     0.458   0.782  -0.196   0.033
        58   SMA83B       3     0.559   0.777  -0.063   0.030
        59   SMA84A       3     0.386   0.526   0.063   0.098

     series    ident    order     rsq     t-1     t-2     t-3   .....    t-ip
        60   SMA84B       3     0.314   0.449   0.066   0.131
        61   SMA84C       3     0.416   0.482   0.109   0.141
        62   SMA85A       3     0.438   0.557   0.041   0.130
        63   SMA85B       3     0.497   0.624   0.027   0.100
        64   SMA86B       3     0.584   0.612   0.076   0.125
        65   SMA87A       3     0.565   0.675   0.160  -0.088
        66   SMA87B       3     0.475   0.551   0.093   0.108

 |------------- summary statistics for autoregressive coefficients -------------|

                        order     rsq     t-1     t-2     t-3   .....    t-ip
   arithmetic mean        3     0.489   0.636   0.026   0.060
   standard deviation     0     0.123   0.124   0.098   0.068
   median                 3     0.495   0.620   0.034   0.070
   interquartile range    0     0.200   0.169   0.111   0.091
   minimum value          3     0.216   0.352  -0.321  -0.107
   lower hinge            3     0.399   0.555  -0.018   0.020
   upper hinge            3     0.599   0.724   0.093   0.111
   maximum value          3     0.701   0.930   0.226   0.205

 |------------------- statistics of prewhitened tree-ring data -----------------|

 series   ident   frst   last   year    mean   stdev   skew   kurt   sens   ac(1)
     1  SMA02A    1712   2007    296   1.000   0.177  0.279  3.094  0.198   0.001
     2  SMA02B    1700   2007    308   1.000   0.184  0.090  3.948  0.210   0.005
     3  SMA04A    1787   2007    221   1.000   0.351  2.130 12.462  0.329   0.005
     4  SMA06A    1848   2006    159   1.000   0.357  2.585 13.103  0.309  -0.003
     5  SMA06B    1853   2007    155   1.000   0.326  2.373 19.048  0.317   0.006
     6  SMA07A    1611   2007    397   1.000   0.237  2.199 21.716  0.228   0.010
     7  SMA07B    1640   2007    368   1.000   0.249  2.393 16.202  0.242   0.004
     8  SMA08B    1853   2007    155   1.000   0.244  0.793  5.673  0.264   0.000
     9  SMA09A    1519   1981    463   1.000   0.204  0.446  4.090  0.226  -0.006
    10  SMA10A    1594   2007    414   1.000   0.276  0.484  4.557  0.294  -0.001
    11  SMA10B    1516   2007    492   1.001   0.225  0.958  9.901  0.243  -0.002
    12  SMA11A    1593   2007    415   1.000   0.311  4.618 48.977  0.273  -0.033
    13  SMA11B    1660   2007    348   1.000   0.289  0.742  5.602  0.310   0.001
    14  SMA13A    1829   2007    179   1.000   0.283  0.321  3.846  0.322   0.007
    15  SMA13B    1752   2007    256   1.000   0.253  0.233  4.157  0.295   0.006
    16  SMA14A    1686   2007    322   1.000   0.321  5.228 49.504  0.240  -0.017
    17  SMA15A    1634   2007    374   1.000   0.180  0.640  9.075  0.184   0.000
    18  SMA15B    1736   2007    272   1.000   0.161  1.576  9.757  0.165  -0.002
    19  SMA16A    1571   2007    437   1.000   0.264  1.298  7.307  0.271   0.001

 series   ident   frst   last   year    mean   stdev   skew   kurt   sens   ac(1)
    20  SMA16B    1596   2007    412   1.000   0.237  0.917  4.675  0.247  -0.001
    21  SMA17A    1610   2004    395   1.001   0.280  1.596 12.291  0.247   0.020
    22  SMA17B    1708   2003    296   1.000   0.234  0.311  5.399  0.246   0.003
    23  SMA18A    1593   2007    415   1.000   0.220  0.791  4.610  0.231   0.002
    24  SMA18B    1751   2007    257   1.000   0.260  1.208  6.291  0.264   0.001
    25  SMA19A    1621   2007    387   1.000   0.174  0.555  4.479  0.192   0.001
    26  SMA19B    1582   2003    422   1.000   0.190  0.583  4.535  0.202   0.003
    27  SMA20A    1631   2007    377   1.000   0.186  0.696  4.472  0.197  -0.002
    28  SMA20B    1562   2007    446   1.000   0.205  0.516  5.330  0.217  -0.002
    29  SMA24A    1590   2007    418   1.000   0.183  0.324  3.141  0.203   0.006
    30  SMA24B    1625   2007    383   1.000   0.177  0.207  3.517  0.190   0.005
    31  SMA25A    1823   2007    185   1.000   0.169  0.570  4.157  0.187  -0.003
    32  SMA25B    1823   2007    185   1.000   0.179  0.622  4.282  0.193  -0.004
    33  SMA26A    1663   2007    345   1.000   0.166  0.566  4.137  0.181  -0.011
    34  SMA26B    1623   2007    385   1.000   0.164  0.576  4.090  0.176   0.001
    35  SMA26C    1749   2007    259   1.000   0.166  0.084  2.670  0.186  -0.005
    36  SMA27A    1626   2007    382   1.000   0.210  0.969  7.109  0.232   0.001
    37  SMA27B    1582   2007    426   1.000   0.230  0.224  4.666  0.252  -0.016
    38  SMA28A    1721   1965    245   1.000   0.164  0.408  3.512  0.181   0.008
    39  SMA28B    1740   1999    260   1.000   0.169 -0.146  5.470  0.184   0.024

 series   ident   frst   last   year    mean   stdev   skew   kurt   sens   ac(1)
    40  SMA29A    1663   2007    345   1.000   0.165 -0.241  4.689  0.190   0.010
    41  SMA29B    1780   2007    228   1.000   0.209  0.926  7.671  0.214   0.016
    42  SMA29C    1694   2007    314   1.000   0.170  0.171  4.660  0.182   0.014
    43  SMA30A    1868   2007    140   1.000   0.196  0.173  3.146  0.230   0.011
    44  SMA30B    1667   2007    341   1.000   0.180  0.213  3.676  0.198  -0.001
    45  SMA31A    1659   2007    349   1.000   0.188  0.295  3.022  0.211   0.006
    46  SMA31B    1625   2007    383   1.000   0.201  0.091  5.090  0.222   0.000
    47  SMA50A    1840   2007    168   1.000   0.190  0.417  5.678  0.211  -0.027
    48  SMA50B    1875   2007    133   1.000   0.163  0.671  4.260  0.175  -0.002
    49  SMA61A    1890   2007    118   1.000   0.167 -0.130  3.259  0.186  -0.010
    50  SMA62A    1854   2007    154   1.000   0.247  0.085  3.423  0.269   0.004
    51  SMA62B    1862   2007    146   1.000   0.231  0.514  4.379  0.243   0.010
    52  SMA78A    1597   2007    411   1.000   0.213  0.237  3.897  0.230   0.000
    53  SMA81A    1641   2007    367   1.000   0.164  0.502  3.589  0.176   0.002
    54  SMA81B    1596   2007    412   1.000   0.171  0.519  4.279  0.186   0.002
    55  SMA82A    1531   1966    436   1.000   0.203  0.653  4.062  0.221   0.002
    56  SMA82B    1565   2007    443   1.000   0.323  5.457 60.735  0.255   0.001
    57  SMA83A    1819   2007    189   1.000   0.248  0.992  7.335  0.267  -0.002
    58  SMA83B    1533   2007    475   1.000   0.251  2.190 20.660  0.255  -0.001
    59  SMA84A    1541   2007    467   1.000   0.222  0.672  4.590  0.230   0.007

 series   ident   frst   last   year    mean   stdev   skew   kurt   sens   ac(1)
    60  SMA84B    1564   2007    444   1.000   0.236  0.425  4.504  0.246   0.011
    61  SMA84C    1780   2007    228   1.000   0.241  0.187  4.198  0.273   0.004
    62  SMA85A    1660   2007    348   1.000   0.239  0.893  5.880  0.254   0.008
    63  SMA85B    1645   2007    363   1.000   0.259  0.906  5.900  0.278   0.008
    64  SMA86B    1650   2007    358   1.000   0.234 -0.015  5.356  0.259   0.014
    65  SMA87A    1712   2007    296   1.000   0.216  0.295  4.870  0.244  -0.014
    66  SMA87B    1630   2007    378   1.000   0.191  0.693  5.378  0.207   0.006

 |------------- summary of prewhitened tree-ring series statistics -------------|

                                year    mean   stdev   skew   kurt   sens   ac(1)
 arithmetic mean                 323   1.000   0.221  0.890  8.319  0.231   0.001
 standard deviation              103   0.000   0.050  1.125 10.708  0.041   0.009
 median (50th quantile)          348   1.000   0.211  0.568  4.663  0.230   0.001
 interquartile range             167   0.000   0.069  0.647  3.019  0.063   0.008
 minimum value                   118   1.000   0.161 -0.241  2.670  0.165  -0.033
 lower hinge (25th quantile)     245   1.000   0.179  0.279  4.090  0.193  -0.002
 upper hinge (75th quantile)     412   1.000   0.248  0.926  7.109  0.255   0.006
 maximum value                   492   1.001   0.357  5.457 60.735  0.329   0.024

 |-------------------- all possible series rbar statistics ---------------------|

   total    mean   standard   standard  skewess   kurtosis   minimum   maximum
   corrs    rbar   deviation    error    coeff      coeff      corr      corr
    2145   0.310     0.095      0.002    0.714      5.391     0.020     0.959

   minimum correlation:  0.020   series  SMA61A     and  SMA82B      118 years
   maximum correlation:  0.959   series  SMA25A     and  SMA25B      185 years

       percent of all possible correlations used (n>20 years):     100.00
       percent of all possible tree-ring years used in rbar:        53.20

 |=================== prewhitened data common period analyses ==================|

 |----------------------- statistics of the common period ----------------------|

 series   ident   frst   last   year    mean   stdev   skew   kurt   sens   ac(1)
     1  SMA10B    1516   2007    492   1.001   0.225  0.958  9.901  0.243  -0.002

              *** only one series found in common analysis period ***

 |--------------------------- running rbar statistics --------------------------|

    year   1570.  1595.  1620.  1645.  1670.  1695.  1720.  1745.  1770.  1795.
    corr     10.    28.   105.   190.   465.   703.   780.   946.  1081.  1225.
    rbar  0.346  0.364  0.387  0.367  0.333  0.331  0.258  0.315  0.413  0.401
    sdev  0.151  0.188  0.125  0.150  0.154  0.142  0.151  0.143  0.138  0.142
    serr  0.048  0.036  0.012  0.011  0.007  0.005  0.005  0.005  0.004  0.004
    eps   0.810  0.892  0.934  0.945  0.947  0.952  0.938  0.956  0.973  0.972
    nss     8.1   14.5   22.4   29.9   36.1   40.2   43.7   47.4   50.4   52.3

    year   1820.  1845.  1870.  1895.  1920.  1945.  1970.
    corr   1378.  1431.  1653.  2016.  2145.  2016.  1953.
    rbar  0.320  0.344  0.344  0.312  0.349  0.373  0.297
    sdev  0.148  0.141  0.148  0.150  0.140  0.143  0.151
    serr  0.004  0.004  0.004  0.003  0.003  0.003  0.003
    eps   0.963  0.969  0.971  0.967  0.972  0.975  0.965
    nss    54.8   58.9   63.1   65.5   66.0   65.9   64.6

 |======================== residual chronology statistics ======================|

 |----------------- robust mean residual chronology statistics -----------------|

  first    last    total    mean    stdrd    skew    kurtosis    mean    serial
   year    year    years   index     dev     coeff     coeff     sens     corr
   1516    2007     492    0.994   0.114    0.258      3.564    0.137   -0.157

  mean indices vs their standard deviations       robust mean efficiency results
      correlation    slope    intercept             # improved    # unimproved
        0.238        0.095      0.055                    276            216

 |---------------- robust mean efficiency gain and loss results ----------------|

   median      interquartile      minimum       lower       upper       maximum
    gain           range            gain        hinge       hinge         gain
    1.17            0.43            0.64         1.03        1.46         6.94

   median      interquartile      minimum       lower       upper       maximum
    loss           range            loss        hinge       hinge         loss
    0.95            0.07            0.00         0.91        0.98         1.00

 |----------- residual chronology auto and partial autocorrelations ------------|

 lag           t-1    t-2    t-3    t-4    t-5    t-6    t-7    t-8    t-9   t-10
 acf        -0.157 -0.001  0.091 -0.055  0.024 -0.020 -0.047 -0.015  0.060  0.008
 pacf       -0.157 -0.026  0.089 -0.027  0.012 -0.023 -0.048 -0.036  0.059  0.034
 95% c.l.    0.090  0.092  0.092  0.093  0.093  0.093  0.093  0.094  0.094  0.094

 |------------------ residual chronology autoregressive model ------------------|

 ord    rsq    t-1    t-2    t-3    t-4    t-5    t-6    t-7    t-8    t-9   t-10
  1   0.025 -0.157

 |---------- rewhitened chronology auto and partial autocorrelations -----------|

 lag           t-1    t-2    t-3    t-4    t-5    t-6    t-7    t-8    t-9   t-10
 acf         0.003 -0.002 -0.001 -0.021  0.015 -0.039 -0.051 -0.011  0.059  0.015
 pacf        0.003 -0.002 -0.001 -0.021  0.015 -0.039 -0.051 -0.011  0.059  0.013
 95% c.l.    0.090  0.090  0.090  0.090  0.090  0.090  0.090  0.091  0.091  0.091

 |----------------- rewhitened chronology autoregressive model -----------------|

 ord    rsq    t-1    t-2    t-3    t-4    t-5    t-6    t-7    t-8    t-9   t-10
  3   0.000  0.003 -0.002 -0.001

 |========================= arstan chronology statistics =======================|

 |----------------- robust mean arstan chronology statistics -------------------|


  first    last    total    mean    stdrd    skew    kurtosis    mean    serial
   year    year    years   index     dev     coeff     coeff     sens     corr
   1516    2007      492   0.994   0.139    0.565      3.594    0.100    0.574

 |------------ arstan chronology auto and partial autocorrelations -------------|

 lag           t-1    t-2    t-3    t-4    t-5    t-6    t-7    t-8    t-9   t-10
 acf         0.572  0.421  0.348  0.246  0.192  0.123  0.085  0.090  0.112  0.083
 pacf        0.572  0.139  0.093 -0.021  0.014 -0.038 -0.003  0.044  0.067 -0.019
 95% c.l.    0.090  0.116  0.128  0.135  0.139  0.141  0.142  0.142  0.143  0.143

 |------------------- arstan chronology autoregressive model -------------------|

 ord    rsq    t-1    t-2    t-3    t-4    t-5    t-6    t-7    t-8    t-9   t-10
  3   0.349  0.479  0.097  0.093

 |================ as jim morrison would say, "this is the end" ================|
