# Supplementary material for: Climate-Driven Synchronized Growth of Alpine Trees in the Southeast Tibetan Plateau
Source: PLoS One. 2016 Jun 3;11(6):e0156126. doi: 10.1371/journal.pone.0156126 (PMC4892591; doi:10.1371/journal.pone.0156126)
Supplement: S1 Data — (ZIP) [file pone.0156126.s001.zip › S1_Data/chin026/chin026.txt_raw_rbar]

year	corrs	rbar	sdev	serr	eps	cores
1570.	10.	0.3755	0.2801	0.0886	0.8293	8.08
1595.	28.	0.4431	0.3667	0.0693	0.9202	14.50
1620.	105.	0.5224	0.2526	0.0247	0.9607	22.38
1645.	190.	0.2415	0.2659	0.0193	0.9050	29.94
1670.	465.	0.2470	0.2581	0.0120	0.9221	36.06
1695.	703.	0.3149	0.2596	0.0098	0.9486	40.16
1720.	780.	0.1844	0.2686	0.0096	0.9081	43.72
1745.	946.	0.2741	0.2498	0.0081	0.9471	47.42
1770.	1081.	0.2604	0.2436	0.0074	0.9467	50.42
1795.	1225.	0.2717	0.2622	0.0075	0.9512	52.28
1820.	1378.	0.2622	0.2592	0.0070	0.9512	54.82
1845.	1431.	0.3285	0.2717	0.0072	0.9665	58.94
1870.	1653.	0.3804	0.2620	0.0064	0.9749	63.14
1895.	2016.	0.2103	0.2738	0.0061	0.9458	65.50
1920.	2145.	0.2167	0.2623	0.0057	0.9481	66.00
1945.	2016.	0.2121	0.2546	0.0057	0.9466	65.86
1970.	1953.	0.1743	0.2738	0.0062	0.9317	64.60
