# Supplementary material for: Climate-Driven Synchronized Growth of Alpine Trees in the Southeast Tibetan Plateau
Source: PLoS One. 2016 Jun 3;11(6):e0156126. doi: 10.1371/journal.pone.0156126 (PMC4892591; doi:10.1371/journal.pone.0156126)
Supplement: S1 Data — (ZIP) [file pone.0156126.s001.zip › S1_Data/chin026/chin026.txt_res_rbar]

year	corrs	rbar	sdev	serr	eps	cores
1570.	10.	0.3458	0.1514	0.0479	0.8103	8.08
1595.	28.	0.3636	0.1883	0.0356	0.8923	14.50
1620.	105.	0.3867	0.1246	0.0122	0.9338	22.38
1645.	190.	0.3668	0.1495	0.0108	0.9455	29.94
1670.	465.	0.3326	0.1536	0.0071	0.9473	36.06
1695.	703.	0.3314	0.1416	0.0053	0.9522	40.16
1720.	780.	0.2579	0.1512	0.0054	0.9383	43.72
1745.	946.	0.3146	0.1427	0.0046	0.9561	47.42
1770.	1081.	0.4127	0.1378	0.0042	0.9725	50.42
1795.	1225.	0.4008	0.1422	0.0041	0.9722	52.28
1820.	1378.	0.3201	0.1481	0.0040	0.9627	54.82
1845.	1431.	0.3438	0.1414	0.0037	0.9686	58.94
1870.	1653.	0.3435	0.1475	0.0036	0.9706	63.14
1895.	2016.	0.3115	0.1502	0.0033	0.9674	65.50
1920.	2145.	0.3487	0.1404	0.0030	0.9725	66.00
1945.	2016.	0.3729	0.1427	0.0032	0.9751	65.86
1970.	1953.	0.2966	0.1508	0.0034	0.9646	64.60
