# Supplementary material for: Climate-Driven Synchronized Growth of Alpine Trees in the Southeast Tibetan Plateau
Source: PLoS One. 2016 Jun 3;11(6):e0156126. doi: 10.1371/journal.pone.0156126 (PMC4892591; doi:10.1371/journal.pone.0156126)
Supplement: S1 Data — (ZIP) [file pone.0156126.s001.zip › S1_Data/chin026/chin026.txt_tabs]

year	num	seg	age	raw	std	res	ars
1516	1.	492.000	1.000	0.504	0.581	0.875	0.830
1517	1.	492.000	2.000	0.564	0.653	0.981	0.891
1518	1.	492.000	3.000	0.488	0.567	0.857	0.783
1519	2.	477.500	2.500	0.959	0.669	0.896	0.768
1520	2.	477.500	3.500	1.054	0.717	0.954	0.814
1521	2.	477.500	4.500	1.096	0.714	0.968	0.837
1522	2.	477.500	5.500	1.521	1.025	1.283	1.166
1523	2.	477.500	6.500	1.616	1.087	1.179	1.227
1524	2.	477.500	7.500	1.265	0.873	0.873	0.986
1525	2.	477.500	8.500	1.558	1.105	1.121	1.158
1526	2.	477.500	9.500	1.517	1.161	1.119	1.222
1527	2.	477.500	10.500	1.277	1.049	0.942	1.067
1528	2.	477.500	11.500	1.702	1.349	1.232	1.307
1529	2.	477.500	12.500	1.494	1.206	1.003	1.185
1530	2.	477.500	13.500	1.555	1.265	1.092	1.223
1531	3.	463.667	10.000	1.876	1.262	1.166	1.328
1532	3.	463.667	11.000	2.066	1.680	1.265	1.468
1533	4.	466.500	9.250	1.662	1.004	0.971	1.256
1534	4.	466.500	10.250	2.032	1.115	0.861	1.069
1535	4.	466.500	11.250	1.593	0.911	0.970	1.082
1536	4.	466.500	12.250	1.791	1.089	1.093	1.171
1537	4.	466.500	13.250	1.808	1.213	1.054	1.156
1538	4.	466.500	14.250	2.055	1.180	1.054	1.159
1539	4.	466.500	15.250	1.819	1.152	1.018	1.132
1540	4.	466.500	16.250	1.561	1.084	1.011	1.111
1541	5.	466.600	14.000	1.748	1.177	1.032	1.120
1542	5.	466.600	15.000	1.764	0.997	0.885	0.972
1543	5.	466.600	16.000	1.794	0.975	0.984	0.999
1544	5.	466.600	17.000	1.834	1.172	1.115	1.128
1545	5.	466.600	18.000	1.726	1.180	1.031	1.093
1546	5.	466.600	19.000	2.316	1.234	1.179	1.241
1547	5.	466.600	20.000	1.778	1.152	0.909	1.051
1548	5.	466.600	21.000	1.728	1.040	1.029	1.092
1549	5.	466.600	22.000	2.004	1.144	1.017	1.096
1550	5.	466.600	23.000	1.828	1.144	1.069	1.133
1551	5.	466.600	24.000	2.060	1.195	1.118	1.205
1552	5.	466.600	25.000	1.934	1.000	0.941	1.067
1553	5.	466.600	26.000	1.798	1.013	0.981	1.052
1554	5.	466.600	27.000	1.830	0.938	0.959	1.016
1555	5.	466.600	28.000	2.124	1.016	0.982	1.006
1556	5.	466.600	29.000	2.116	1.094	1.013	1.027
1557	5.	466.600	30.000	1.888	0.888	0.926	0.946
1558	5.	466.600	31.000	1.948	1.040	1.004	0.986
1559	5.	466.600	32.000	2.124	1.112	1.094	1.088
1560	5.	466.600	33.000	1.812	0.934	0.894	0.934
1561	5.	466.600	34.000	2.018	1.178	1.070	1.050
1562	6.	463.167	29.333	2.177	0.963	0.910	0.941
1563	6.	463.167	30.333	2.037	0.964	1.031	1.005
1564	7.	460.429	27.000	2.705	1.299	1.202	1.207
1565	8.	458.250	24.625	2.611	1.214	1.049	1.147
1566	8.	458.250	25.625	2.548	1.156	1.035	1.131
1567	8.	458.250	26.625	2.206	1.006	0.850	0.954
1568	8.	458.250	27.625	2.385	1.101	1.083	1.094
1569	8.	458.250	28.625	2.110	0.995	0.947	1.005
1570	8.	458.250	29.625	1.925	0.902	0.849	0.860
1571	9.	455.889	27.333	2.386	1.206	1.127	1.075
1572	9.	455.889	28.333	2.149	1.107	1.023	1.049
1573	9.	455.889	29.333	2.168	1.141	1.078	1.099
1574	9.	455.889	30.333	2.753	1.457	1.425	1.489
1575	9.	455.889	31.333	2.275	1.110	0.915	1.169
1576	9.	455.889	32.333	1.969	1.033	0.916	1.060
1577	9.	455.889	33.333	1.872	0.963	0.868	0.970
1578	9.	455.889	34.333	1.669	0.923	0.938	0.952
1579	9.	455.889	35.333	1.838	1.046	1.042	1.026
1580	9.	455.889	36.333	1.909	1.088	1.090	1.098
1581	9.	455.889	37.333	1.574	0.894	0.873	0.922
1582	11.	450.091	31.545	1.870	0.975	1.015	0.994
1583	11.	450.091	32.545	2.059	1.051	1.014	1.018
1584	11.	450.091	33.545	1.829	0.954	0.911	0.915
1585	11.	450.091	34.545	2.051	1.102	1.106	1.071
1586	11.	450.091	35.545	1.740	0.938	0.870	0.901
1587	11.	450.091	36.545	1.924	1.046	1.058	1.013
1588	11.	450.091	37.545	1.697	0.918	0.856	0.864
1589	11.	450.091	38.545	1.766	0.980	1.016	0.946
1590	12.	447.417	36.333	1.658	0.985	0.998	0.964
1591	12.	447.417	37.333	1.806	1.055	1.087	1.055
1592	12.	447.417	38.333	1.865	1.096	1.071	1.093
1593	14.	442.786	33.857	1.846	1.191	1.131	1.182
1594	15.	440.867	32.600	1.991	1.236	1.140	1.246
1595	15.	440.867	33.600	2.011	1.275	1.087	1.237
1596	17.	437.471	30.647	1.852	1.208	1.012	1.173
1597	18.	436.000	29.944	1.969	1.241	1.087	1.224
1598	18.	436.000	30.944	1.907	1.219	1.090	1.244
1599	18.	436.000	31.944	1.505	1.008	0.803	0.965
1600	18.	436.000	32.944	1.540	1.033	0.971	1.007
1601	18.	436.000	33.944	1.586	1.063	1.013	1.042
1602	18.	436.000	34.944	1.494	1.000	0.960	0.982
1603	18.	436.000	35.944	1.429	0.953	0.935	0.936
1604	18.	436.000	36.944	1.422	0.967	0.973	0.949
1605	18.	436.000	37.944	1.475	1.001	1.026	0.997
1606	18.	436.000	38.944	1.253	0.865	0.879	0.870
1607	18.	436.000	39.944	1.319	0.916	1.008	0.944
1608	18.	436.000	40.944	1.260	0.905	0.937	0.901
1609	18.	436.000	41.944	1.420	1.040	1.103	1.041
1610	19.	433.842	40.737	1.400	1.014	0.990	0.997
1611	20.	432.000	39.700	1.178	0.854	0.838	0.834
1612	20.	432.000	40.700	1.278	0.937	0.974	0.903
1613	20.	432.000	41.700	1.284	0.944	1.004	0.945
1614	20.	432.000	42.700	1.269	0.959	0.992	0.943
1615	20.	432.000	43.700	1.346	1.008	1.055	1.016
1616	20.	432.000	44.700	1.348	1.062	1.063	1.063
1617	20.	432.000	45.700	1.451	1.132	1.108	1.138
1618	20.	432.000	46.700	1.380	1.071	0.982	1.060
1619	20.	432.000	47.700	1.543	1.147	1.108	1.162
1620	20.	432.000	48.700	1.255	0.951	0.844	0.946
1621	21.	429.857	47.381	1.169	0.943	0.892	0.893
1622	21.	429.857	48.381	1.068	0.882	0.882	0.846
1623	22.	427.818	47.182	1.092	0.885	0.972	0.886
1624	22.	427.818	48.182	1.110	0.914	0.990	0.913
1625	24.	424.083	45.167	0.901	0.757	0.844	0.779
1626	25.	422.400	44.360	0.899	0.757	0.904	0.782
1627	25.	422.400	45.360	1.130	0.930	1.078	0.946
1628	25.	422.400	46.360	1.019	0.835	0.946	0.880
1629	25.	422.400	47.360	1.001	0.858	0.959	0.877
1630	26.	420.692	46.538	0.946	0.826	0.907	0.835
1631	27.	419.074	45.815	1.031	0.852	0.973	0.873
1632	27.	419.074	46.815	0.787	0.661	0.781	0.695
1633	27.	419.074	47.815	0.991	0.897	1.089	0.917
1634	28.	417.464	47.107	0.828	0.732	0.827	0.747
1635	28.	417.464	48.107	0.862	0.747	0.903	0.746
1636	28.	417.464	49.107	0.967	0.835	1.023	0.871
1637	28.	417.464	50.107	0.754	0.664	0.812	0.702
1638	28.	417.464	51.107	0.706	0.620	0.836	0.658
1639	28.	417.464	52.107	1.167	1.084	1.306	1.103
1640	29.	415.759	51.310	1.035	0.950	0.997	0.986
1641	30.	414.133	50.600	0.884	0.785	0.831	0.803
1642	30.	414.133	51.600	0.912	0.820	0.894	0.813
1643	30.	414.133	52.600	0.921	0.843	0.962	0.855
1644	30.	414.133	53.600	0.932	0.884	1.020	0.916
1645	31.	412.484	52.871	0.907	0.808	0.963	0.893
1646	31.	412.484	53.871	1.108	0.990	1.104	1.033
1647	31.	412.484	54.871	1.195	1.040	1.078	1.079
1648	31.	412.484	55.871	1.009	0.910	0.851	0.885
1649	31.	412.484	56.871	0.955	0.839	0.876	0.836
1650	32.	410.781	56.094	1.054	0.941	1.007	0.930
1651	32.	410.781	57.094	1.195	1.044	1.112	1.054
1652	32.	410.781	58.094	1.091	1.009	1.006	1.012
1653	32.	410.781	59.094	1.022	0.969	0.957	0.965
1654	32.	410.781	60.094	1.029	0.938	0.919	0.913
1655	32.	410.781	61.094	1.312	1.171	1.206	1.166
1656	32.	410.781	62.094	0.877	0.928	0.858	0.929
1657	32.	410.781	63.094	1.145	1.144	1.127	1.105
1658	32.	410.781	64.094	1.166	1.141	0.976	1.041
1659	33.	408.909	63.152	1.045	0.990	0.923	0.950
1660	35.	405.429	60.543	1.147	1.069	1.015	1.010
1661	35.	405.429	61.543	1.078	1.006	0.958	0.967
1662	35.	405.429	62.543	1.074	0.992	0.989	0.973
1663	37.	402.162	60.162	1.074	0.991	0.961	0.950
1664	37.	402.162	61.162	1.134	0.986	1.014	0.988
1665	37.	402.162	62.162	0.889	0.847	0.843	0.834
1666	37.	402.162	63.162	0.992	0.920	0.977	0.896
1667	38.	400.553	62.500	1.068	0.959	1.016	0.952
1668	38.	400.553	63.500	1.018	0.911	0.979	0.932
1669	38.	400.553	64.500	1.121	1.026	1.074	1.030
1670	38.	400.553	65.500	0.963	0.917	0.898	0.905
1671	38.	400.553	66.500	0.906	0.867	0.921	0.875
1672	38.	400.553	67.500	1.082	1.027	1.086	1.024
1673	38.	400.553	68.500	0.887	0.853	0.870	0.864
1674	38.	400.553	69.500	0.918	0.900	0.974	0.902
1675	38.	400.553	70.500	1.005	0.967	1.017	0.963
1676	38.	400.553	71.500	1.035	0.996	1.043	1.005
1677	38.	400.553	72.500	1.049	1.002	1.019	1.012
1678	38.	400.553	73.500	1.255	1.199	1.203	1.210
1679	38.	400.553	74.500	1.003	0.963	0.856	0.963
1680	38.	400.553	75.500	0.941	0.928	0.922	0.930
1681	38.	400.553	76.500	0.946	0.928	0.935	0.924
1682	38.	400.553	77.500	0.816	0.811	0.864	0.821
1683	38.	400.553	78.500	0.940	0.933	1.027	0.930
1684	38.	400.553	79.500	0.727	0.730	0.782	0.727
1685	38.	400.553	80.500	0.872	0.862	1.033	0.880
1686	39.	398.538	79.436	0.867	0.904	0.995	0.907
1687	39.	398.538	80.436	0.902	0.915	1.023	0.942
1688	39.	398.538	81.436	0.897	0.909	0.985	0.939
1689	39.	398.538	82.436	1.045	1.058	1.137	1.097
1690	39.	398.538	83.436	1.293	1.296	1.294	1.333
1691	39.	398.538	84.436	1.220	1.242	1.093	1.260
1692	39.	398.538	85.436	1.336	1.385	1.185	1.357
1693	39.	398.538	86.436	1.103	1.144	0.870	1.106
1694	40.	396.425	85.275	0.940	0.976	0.830	0.949
1695	40.	396.425	86.275	0.927	0.978	0.916	0.943
1696	40.	396.425	87.275	0.902	0.969	0.962	0.946
1697	40.	396.425	88.275	0.856	0.917	0.954	0.921
1698	40.	396.425	89.275	0.742	0.827	0.859	0.814
1699	40.	396.425	90.275	0.850	0.922	0.990	0.891
1700	41.	394.268	89.073	0.896	0.935	1.025	0.950
1701	41.	394.268	90.073	0.829	0.918	0.968	0.918
1702	41.	394.268	91.073	0.938	1.024	1.071	1.019
1703	41.	394.268	92.073	0.711	0.789	0.785	0.785
1704	41.	394.268	93.073	0.901	0.959	1.065	0.960
1705	41.	394.268	94.073	0.843	0.940	0.966	0.932
1706	41.	394.268	95.073	0.947	1.059	1.120	1.065
1707	41.	394.268	96.073	0.914	0.994	0.961	0.985
1708	42.	391.929	94.786	0.827	0.906	0.914	0.910
1709	42.	391.929	95.786	0.728	0.802	0.837	0.803
1710	42.	391.929	96.786	0.766	0.879	0.979	0.878
1711	42.	391.929	97.786	0.784	0.888	0.982	0.898
1712	44.	387.568	94.341	0.772	0.853	0.935	0.857
1713	44.	387.568	95.341	0.827	0.951	1.046	0.959
1714	44.	387.568	96.341	0.780	0.914	0.978	0.938
1715	44.	387.568	97.341	0.796	0.946	0.993	0.949
1716	44.	387.568	98.341	0.973	1.109	1.140	1.109
1717	44.	387.568	99.341	0.916	1.075	1.039	1.084
1718	44.	387.568	100.341	0.857	1.018	0.968	1.019
1719	44.	387.568	101.341	0.955	1.111	1.062	1.095
1720	44.	387.568	102.341	0.817	0.940	0.869	0.930
1721	45.	384.400	101.067	0.782	0.867	0.892	0.874
1722	45.	384.400	102.067	0.869	1.010	1.059	1.006
1723	45.	384.400	103.067	0.940	1.068	1.095	1.082
1724	45.	384.400	104.067	0.843	1.000	0.966	0.997
1725	45.	384.400	105.067	0.738	0.884	0.883	0.895
1726	45.	384.400	106.067	0.776	0.930	0.973	0.935
1727	45.	384.400	107.067	0.885	1.040	1.105	1.068
1728	45.	384.400	108.067	0.924	1.121	1.139	1.159
1729	45.	384.400	109.067	0.882	1.057	1.010	1.090
1730	45.	384.400	110.067	0.887	1.052	1.012	1.083
1731	45.	384.400	111.067	0.789	0.929	0.872	0.942
1732	45.	384.400	112.067	0.846	0.983	1.007	1.002
1733	45.	384.400	113.067	0.895	1.045	1.067	1.074
1734	45.	384.400	114.067	0.884	1.101	1.084	1.118
1735	45.	384.400	115.067	0.806	1.002	0.947	1.016
1736	46.	381.957	113.565	0.776	0.956	0.932	0.963
1737	46.	381.957	114.565	0.673	0.824	0.836	0.836
1738	46.	381.957	115.565	0.594	0.753	0.851	0.775
1739	46.	381.957	116.565	0.650	0.806	0.963	0.840
1740	47.	379.362	115.085	0.733	0.917	1.058	0.946
1741	47.	379.362	116.085	0.648	0.799	0.895	0.834
1742	47.	379.362	117.085	0.693	0.823	0.963	0.865
1743	47.	379.362	118.085	0.789	0.969	1.103	1.020
1744	47.	379.362	119.085	0.891	1.109	1.162	1.145
1745	47.	379.362	120.085	0.668	0.814	0.766	0.828
1746	47.	379.362	121.085	0.693	0.876	0.944	0.883
1747	47.	379.362	122.085	0.773	0.967	1.030	0.975
1748	47.	379.362	123.085	0.811	1.038	1.105	1.068
1749	48.	376.854	121.521	0.800	1.027	1.024	1.046
1750	48.	376.854	122.521	0.765	0.983	0.964	0.994
1751	49.	374.408	121.020	0.849	1.062	1.052	1.066
1752	50.	372.040	119.600	0.765	0.951	0.931	0.971
1753	50.	372.040	120.600	0.827	1.046	1.066	1.062
1754	50.	372.040	121.600	0.819	1.034	0.997	1.035
1755	50.	372.040	122.600	0.699	0.885	0.884	0.908
1756	50.	372.040	123.600	0.723	0.921	0.962	0.932
1757	50.	372.040	124.600	0.717	0.906	0.956	0.922
1758	50.	372.040	125.600	0.741	0.947	1.007	0.957
1759	50.	372.040	126.600	0.587	0.765	0.815	0.783
1760	50.	372.040	127.600	0.694	0.878	1.000	0.888
1761	50.	372.040	128.600	0.832	1.072	1.135	1.060
1762	50.	372.040	129.600	0.717	0.902	0.913	0.912
1763	50.	372.040	130.600	0.754	0.962	1.029	0.986
1764	50.	372.040	131.600	0.750	0.983	1.000	0.995
1765	50.	372.040	132.600	0.824	1.073	1.103	1.094
1766	50.	372.040	133.600	0.605	0.791	0.763	0.810
1767	50.	372.040	134.600	0.630	0.815	0.915	0.838
1768	50.	372.040	135.600	0.614	0.801	0.889	0.806
1769	50.	372.040	136.600	0.573	0.779	0.934	0.809
1770	50.	372.040	137.600	0.569	0.738	0.896	0.772
1771	50.	372.040	138.600	0.719	0.939	1.113	0.969
1772	50.	372.040	139.600	0.699	0.931	1.012	0.958
1773	50.	372.040	140.600	0.759	1.008	1.086	1.043
1774	50.	372.040	141.600	0.679	0.912	0.933	0.951
1775	50.	372.040	142.600	0.663	0.875	0.913	0.893
1776	50.	372.040	143.600	0.724	0.964	1.031	0.983
1777	50.	372.040	144.600	0.706	0.950	1.023	1.003
1778	50.	372.040	145.600	0.806	1.083	1.136	1.129
1779	50.	372.040	146.600	0.677	0.918	0.884	0.948
1780	52.	366.500	141.962	0.691	0.906	0.961	0.954
1781	52.	366.500	142.962	0.664	0.886	0.926	0.916
1782	52.	366.500	143.962	0.842	1.088	1.173	1.127
1783	52.	366.500	144.962	0.839	1.132	1.087	1.139
1784	52.	366.500	145.962	0.729	0.970	0.909	0.984
1785	52.	366.500	146.962	0.978	1.308	1.275	1.299
1786	52.	366.500	147.962	0.930	1.277	1.110	1.270
1787	53.	363.755	146.170	0.818	1.124	0.956	1.119
1788	53.	363.755	147.170	1.050	1.431	1.293	1.412
1789	53.	363.755	148.170	0.784	1.054	0.817	1.060
1790	53.	363.755	149.170	0.720	0.977	0.881	0.968
1791	53.	363.755	150.170	0.804	1.092	1.023	1.062
1792	53.	363.755	151.170	0.583	0.782	0.781	0.818
1793	53.	363.755	152.170	0.723	0.964	1.078	0.998
1794	53.	363.755	153.170	0.835	1.156	1.166	1.157
1795	53.	363.755	154.170	0.707	0.977	0.956	1.016
1796	53.	363.755	155.170	0.823	1.153	1.136	1.163
1797	53.	363.755	156.170	0.661	0.921	0.804	0.904
1798	53.	363.755	157.170	0.697	0.939	0.983	0.959
1799	53.	363.755	158.170	0.664	0.882	0.913	0.905
1800	53.	363.755	159.170	0.616	0.838	0.901	0.846
1801	53.	363.755	160.170	0.637	0.865	0.970	0.886
1802	53.	363.755	161.170	0.749	1.011	1.126	1.050
1803	53.	363.755	162.170	0.674	0.949	0.971	0.972
1804	53.	363.755	163.170	0.695	0.975	1.014	0.998
1805	53.	363.755	164.170	0.703	0.937	0.963	0.969
1806	53.	363.755	165.170	0.705	0.986	1.050	1.037
1807	53.	363.755	166.170	0.640	0.909	0.919	0.938
1808	53.	363.755	167.170	0.790	1.116	1.177	1.152
1809	53.	363.755	168.170	0.723	0.996	0.949	1.024
1810	53.	363.755	169.170	0.814	1.127	1.146	1.170
1811	53.	363.755	170.170	0.801	1.104	1.041	1.145
1812	53.	363.755	171.170	0.696	0.981	0.930	1.024
1813	53.	363.755	172.170	0.639	0.888	0.885	0.933
1814	53.	363.755	173.170	0.744	1.053	1.081	1.070
1815	53.	363.755	174.170	0.629	0.937	0.931	0.965
1816	53.	363.755	175.170	0.551	0.793	0.836	0.824
1817	53.	363.755	176.170	0.544	0.787	0.873	0.797
1818	53.	363.755	177.170	0.580	0.837	0.969	0.855
1819	54.	360.519	174.889	0.511	0.736	0.887	0.782
1820	54.	360.519	175.889	0.600	0.878	1.065	0.929
1821	54.	360.519	176.889	0.586	0.883	0.994	0.927
1822	54.	360.519	177.889	0.732	1.072	1.140	1.080
1823	56.	354.250	172.536	0.788	1.137	1.104	1.132
1824	56.	354.250	173.536	0.978	1.348	1.280	1.348
1825	56.	354.250	174.536	0.829	1.151	0.964	1.157
1826	56.	354.250	175.536	0.802	1.130	0.987	1.115
1827	56.	354.250	176.536	0.856	1.218	1.087	1.199
1828	56.	354.250	177.536	0.848	1.211	1.079	1.207
1829	57.	351.175	175.421	0.794	1.112	0.982	1.117
1830	57.	351.175	176.421	0.720	1.028	0.931	1.033
1831	57.	351.175	177.421	0.587	0.821	0.779	0.833
1832	57.	351.175	178.421	0.669	0.963	1.034	0.974
1833	57.	351.175	179.421	0.719	1.048	1.103	1.081
1834	57.	351.175	180.421	0.626	0.882	0.910	0.933
1835	57.	351.175	181.421	0.749	1.079	1.122	1.099
1836	57.	351.175	182.421	0.916	1.268	1.240	1.294
1837	57.	351.175	183.421	0.943	1.308	1.191	1.339
1838	57.	351.175	184.421	0.930	1.267	1.099	1.306
1839	57.	351.175	185.421	0.992	1.360	1.148	1.364
1840	58.	348.017	183.224	0.815	1.168	0.872	1.117
1841	58.	348.017	184.224	0.957	1.357	1.207	1.336
1842	58.	348.017	185.224	0.951	1.355	1.097	1.312
1843	58.	348.017	186.224	0.728	1.005	0.767	0.967
1844	58.	348.017	187.224	0.714	1.000	0.892	0.947
1845	58.	348.017	188.224	0.853	1.211	1.175	1.183
1846	58.	348.017	189.224	1.068	1.494	1.393	1.476
1847	58.	348.017	190.224	0.797	1.078	0.837	1.082
1848	59.	344.814	188.000	0.790	1.153	0.947	1.058
1849	59.	344.814	189.000	0.701	1.077	0.898	0.988
1850	59.	344.814	190.000	0.646	1.009	0.923	0.936
1851	59.	344.814	191.000	0.600	0.926	0.878	0.856
1852	59.	344.814	192.000	0.602	0.909	0.940	0.867
1853	61.	338.590	186.705	0.673	1.007	1.069	0.988
1854	62.	335.613	184.694	0.698	1.022	1.050	1.020
1855	62.	335.613	185.694	0.740	1.053	1.075	1.074
1856	62.	335.613	186.694	0.685	1.007	0.994	1.035
1857	62.	335.613	187.694	0.740	1.067	1.065	1.096
1858	62.	335.613	188.694	0.782	1.162	1.111	1.172
1859	62.	335.613	189.694	0.692	0.966	0.878	0.979
1860	62.	335.613	190.694	0.697	1.032	0.999	1.020
1861	62.	335.613	191.694	0.641	0.986	0.937	0.967
1862	63.	332.603	189.651	0.667	0.995	1.017	1.005
1863	63.	332.603	190.651	0.643	0.975	0.975	0.981
1864	63.	332.603	191.651	0.599	0.957	0.962	0.954
1865	63.	332.603	192.651	0.573	0.919	0.944	0.925
1866	63.	332.603	193.651	0.371	0.605	0.662	0.624
1867	63.	332.603	194.651	0.441	0.750	0.941	0.753
1868	64.	329.594	192.609	0.504	0.841	1.018	0.858
1869	64.	329.594	193.609	0.492	0.804	0.976	0.848
1870	64.	329.594	194.609	0.413	0.664	0.809	0.700
1871	64.	329.594	195.609	0.487	0.826	1.020	0.850
1872	64.	329.594	196.609	0.398	0.666	0.821	0.708
1873	64.	329.594	197.609	0.448	0.743	0.972	0.789
1874	64.	329.594	198.609	0.486	0.820	1.002	0.860
1875	65.	326.569	196.554	0.492	0.843	1.007	0.892
1876	65.	326.569	197.554	0.507	0.858	1.001	0.917
1877	65.	326.569	198.554	0.534	0.867	0.982	0.922
1878	65.	326.569	199.554	0.541	0.849	0.946	0.893
1879	65.	326.569	200.554	0.553	0.899	0.995	0.931
1880	65.	326.569	201.554	0.536	0.885	0.958	0.910
1881	65.	326.569	202.554	0.673	1.105	1.189	1.132
1882	65.	326.569	203.554	0.663	1.072	1.046	1.097
1883	65.	326.569	204.554	0.743	1.187	1.156	1.211
1884	65.	326.569	205.554	0.623	1.012	0.897	1.026
1885	65.	326.569	206.554	0.567	0.928	0.901	0.950
1886	65.	326.569	207.554	0.640	1.061	1.072	1.076
1887	65.	326.569	208.554	0.514	0.851	0.848	0.887
1888	65.	326.569	209.554	0.541	0.885	0.980	0.933
1889	65.	326.569	210.554	0.522	0.842	0.928	0.896
1890	66.	323.409	208.364	0.469	0.779	0.902	0.838
1891	66.	323.409	209.364	0.561	0.961	1.089	0.998
1892	66.	323.409	210.364	0.573	0.969	1.025	1.001
1893	66.	323.409	211.364	0.591	0.956	1.014	1.001
1894	66.	323.409	212.364	0.625	0.981	1.028	1.033
1895	66.	323.409	213.364	0.672	1.090	1.097	1.118
1896	66.	323.409	214.364	0.788	1.200	1.155	1.219
1897	66.	323.409	215.364	0.536	0.804	0.701	0.825
1898	66.	323.409	216.364	0.646	0.982	1.026	0.981
1899	66.	323.409	217.364	0.609	0.978	0.993	0.994
1900	66.	323.409	218.364	0.542	0.850	0.922	0.903
1901	66.	323.409	219.364	0.558	0.897	0.962	0.917
1902	66.	323.409	220.364	0.618	0.959	1.030	0.984
1903	66.	323.409	221.364	0.790	1.204	1.257	1.235
1904	66.	323.409	222.364	0.724	1.121	0.995	1.102
1905	66.	323.409	223.364	0.610	0.952	0.885	0.960
1906	66.	323.409	224.364	0.574	0.893	0.830	0.850
1907	66.	323.409	225.364	0.571	0.930	0.979	0.918
1908	66.	323.409	226.364	0.546	0.889	0.938	0.884
1909	66.	323.409	227.364	0.497	0.861	0.942	0.866
1910	66.	323.409	228.364	0.558	0.899	0.997	0.917
1911	66.	323.409	229.364	0.580	0.977	1.065	1.004
1912	66.	323.409	230.364	0.604	0.979	1.017	1.000
1913	66.	323.409	231.364	0.489	0.758	0.782	0.778
1914	66.	323.409	232.364	0.499	0.804	0.919	0.818
1915	66.	323.409	233.364	0.550	0.879	1.006	0.901
1916	66.	323.409	234.364	0.580	0.882	0.994	0.909
1917	66.	323.409	235.364	0.602	0.980	1.058	0.990
1918	66.	323.409	236.364	0.567	0.889	0.937	0.917
1919	66.	323.409	237.364	0.654	1.059	1.122	1.076
1920	66.	323.409	238.364	0.582	0.980	0.941	0.972
1921	66.	323.409	239.364	0.530	0.856	0.883	0.873
1922	66.	323.409	240.364	0.606	0.997	1.058	1.006
1923	66.	323.409	241.364	0.466	0.780	0.803	0.795
1924	66.	323.409	242.364	0.482	0.839	0.964	0.857
1925	66.	323.409	243.364	0.478	0.789	0.892	0.808
1926	66.	323.409	244.364	0.423	0.701	0.874	0.750
1927	66.	323.409	245.364	0.530	0.848	1.040	0.890
1928	66.	323.409	246.364	0.616	0.971	1.115	1.021
1929	66.	323.409	247.364	0.619	0.935	1.011	0.988
1930	66.	323.409	248.364	0.513	0.748	0.816	0.805
1931	66.	323.409	249.364	0.533	0.867	0.966	0.878
1932	66.	323.409	250.364	0.640	0.968	1.051	0.976
1933	66.	323.409	251.364	0.764	1.276	1.295	1.255
1934	66.	323.409	252.364	0.559	0.957	0.839	0.950
1935	66.	323.409	253.364	0.577	0.960	0.954	0.958
1936	66.	323.409	254.364	0.571	0.956	0.944	0.950
1937	66.	323.409	255.364	0.685	1.152	1.217	1.188
1938	66.	323.409	256.364	0.600	0.998	0.913	0.998
1939	66.	323.409	257.364	0.473	0.815	0.807	0.824
1940	66.	323.409	258.364	0.571	0.955	1.022	0.961
1941	66.	323.409	259.364	0.640	1.002	1.077	1.044
1942	66.	323.409	260.364	0.698	1.196	1.229	1.232
1943	66.	323.409	261.364	0.639	1.114	1.029	1.144
1944	66.	323.409	262.364	0.621	1.051	0.982	1.083
1945	66.	323.409	263.364	0.656	1.094	1.025	1.108
1946	66.	323.409	264.364	0.577	0.947	0.885	0.964
1947	66.	323.409	265.364	0.613	1.018	1.019	1.025
1948	66.	323.409	266.364	0.617	1.017	0.987	1.011
1949	66.	323.409	267.364	0.677	1.116	1.118	1.127
1950	66.	323.409	268.364	0.554	0.900	0.864	0.932
1951	66.	323.409	269.364	0.691	1.144	1.170	1.156
1952	66.	323.409	270.364	0.657	1.030	0.974	1.060
1953	66.	323.409	271.364	0.578	0.942	0.922	0.963
1954	66.	323.409	272.364	0.643	1.007	1.000	1.009
1955	66.	323.409	273.364	0.624	1.038	1.033	1.044
1956	66.	323.409	274.364	0.662	1.094	1.064	1.086
1957	66.	323.409	275.364	0.781	1.324	1.265	1.316
1958	66.	323.409	276.364	0.634	1.011	0.849	1.018
1959	66.	323.409	277.364	0.517	0.869	0.806	0.859
1960	66.	323.409	278.364	0.640	1.091	1.108	1.079
1961	66.	323.409	279.364	0.560	0.982	0.970	1.000
1962	66.	323.409	280.364	0.425	0.738	0.763	0.761
1963	66.	323.409	281.364	0.582	0.969	1.068	0.966
1964	66.	323.409	282.364	0.503	0.815	0.849	0.813
1965	66.	323.409	283.364	0.518	0.852	0.976	0.862
1966	65.	324.615	284.954	0.603	0.990	1.058	0.974
1967	64.	322.875	283.594	0.726	1.155	1.186	1.145
1968	64.	322.875	284.594	0.528	0.815	0.776	0.832
1969	64.	322.875	285.594	0.594	0.963	1.036	0.972
1970	64.	322.875	286.594	0.508	0.903	0.908	0.898
1971	64.	322.875	287.594	0.425	0.730	0.816	0.751
1972	64.	322.875	288.594	0.515	0.927	1.055	0.927
1973	64.	322.875	289.594	0.572	0.988	1.058	0.992
1974	64.	322.875	290.594	0.608	1.048	1.078	1.045
1975	64.	322.875	291.594	0.523	0.947	0.927	0.945
1976	64.	322.875	292.594	0.536	0.950	0.956	0.937
1977	64.	322.875	293.594	0.515	0.908	0.928	0.901
1978	64.	322.875	294.594	0.483	0.857	0.908	0.853
1979	64.	322.875	295.594	0.453	0.814	0.919	0.836
1980	64.	322.875	296.594	0.435	0.785	0.900	0.800
1981	64.	322.875	297.594	0.453	0.830	0.950	0.826
1982	63.	320.651	295.968	0.490	0.820	0.948	0.831
1983	63.	320.651	296.968	0.524	0.916	1.020	0.905
1984	63.	320.651	297.968	0.453	0.729	0.823	0.746
1985	63.	320.651	298.968	0.609	0.992	1.110	0.966
1986	63.	320.651	299.968	0.571	0.950	0.989	0.941
1987	63.	320.651	300.968	0.567	0.964	1.019	0.965
1988	63.	320.651	301.968	0.527	0.961	0.979	0.957
1989	63.	320.651	302.968	0.535	0.908	0.937	0.911
1990	63.	320.651	303.968	0.507	0.880	0.940	0.894
1991	63.	320.651	304.968	0.670	1.153	1.225	1.165
1992	63.	320.651	305.968	0.632	0.984	0.948	1.012
1993	63.	320.651	306.968	0.670	1.098	1.088	1.103
1994	63.	320.651	307.968	0.623	1.014	0.941	1.013
1995	63.	320.651	308.968	0.613	0.996	0.988	1.010
1996	63.	320.651	309.968	0.684	1.101	1.083	1.105
1997	63.	320.651	310.968	0.676	1.056	1.011	1.067
1998	63.	320.651	311.968	0.841	1.344	1.295	1.344
1999	63.	320.651	312.968	0.785	1.290	1.064	1.251
2000	62.	321.629	314.823	0.767	1.270	1.080	1.246
2001	62.	321.629	315.823	0.802	1.316	1.078	1.261
2002	62.	321.629	316.823	0.645	1.119	0.914	1.095
2003	62.	321.629	317.823	0.743	1.250	1.121	1.223
2004	60.	320.383	317.450	0.615	0.950	0.817	0.965
2005	59.	319.119	317.136	0.670	1.040	1.036	1.056
2006	59.	319.119	318.136	0.490	0.744	0.684	0.735
2007	58.	321.879	321.879	0.554	0.844	0.939	0.818
