# Supplementary material for: Climate-Driven Synchronized Growth of Alpine Trees in the Southeast Tibetan Plateau
Source: PLoS One. 2016 Jun 3;11(6):e0156126. doi: 10.1371/journal.pone.0156126 (PMC4892591; doi:10.1371/journal.pone.0156126)
Supplement: S1 Data — (ZIP) [file pone.0156126.s001.zip › S1_Data/chin026/chin026.xlsx]

## Sheet: Sheet1
	SMA02A	SMA02B	SMA04A	SMA06A	SMA06B	SMA07A	SMA07B	SMA08B	SMA09A	SMA10A	SMA10B	SMA11A	SMA11B	SMA13A	SMA13B	SMA14A	SMA15A	SMA15B	SMA16A	SMA16B	SMA17A	SMA17B	SMA18A	SMA18B	SMA19A	SMA19B	SMA20A	SMA20B	SMA24A	SMA24B	SMA25A	SMA25B	SMA26A	SMA26B	SMA26C	SMA27A	SMA27B	SMA28A	SMA28B	SMA29A	SMA29B	SMA29C	SMA30A	SMA30B	SMA31A	SMA31B	SMA50A	SMA50B	SMA61A
1300
1301
1302
1303
1304
1305
1306
1307
1308
1309
1310
1311
1312
1313
1314
1315
1316
1317
1318
1319
1320
1321
1322
1323
1324
1325
1326
1327
1328
1329
1330
1331
1332
1333
1334
1335
1336
1337
1338
1339
1340
1341
1342
1343
1344
1345
1346
1347
1348
1349
1350
1351
1352
1353
1354
1355
1356
1357
1358
1359
1360
1361
1362
1363
1364
1365
1366
1367
1368
1369
1370
1371
1372
1373
1374
1375
1376
1377
1378
1379
1380
1381
1382
1383
1384
1385
1386
1387
1388
1389
1390
1391
1392
1393
1394
1395
1396
1397
1398
1399
1400
1401
1402
1403
1404
1405
1406
1407
1408
1409
1410
1411
1412
1413
1414
1415
1416
1417
1418
1419
1420
1421
1422
1423
1424
1425
1426
1427
1428
1429
1430
1431
1432
1433
1434
1435
1436
1437
1438
1439
1440
1441
1442
1443
1444
1445
1446
1447
1448
1449
1450
1451
1452
1453
1454
1455
1456
1457
1458
1459
1460
1461
1462
1463
1464
1465
1466
1467
1468
1469
1470
1471
1472
1473
1474
1475
1476
1477
1478
1479
1480
1481
1482
1483
1484
1485
1486
1487
1488
1489
1490
1491
1492
1493
1494
1495
1496
1497
1498
1499
1500
1501
1502
1503
1504
1505
1506
1507
1508
1509
1510
1511
1512
1513
1514
1515
1516											504
1517											564
1518											488
1519									1412		506
1520									1622		486
1521									1798		394
1522									2408		634
1523									2582		650
1524									1968		562
1525									2352		764
1526									2048		986
1527									1520		1034
1528									2200		1204
1529									1886		1102
1530									1954		1156
1531									2196		1252
1532									2912		1360
1533									1578		1340
1534									2356		1072
1535									1440		1224
1536									1924		1300
1537									1808		1088
1538									1800		1094
1539									1888		1092
1540									1510		1140
1541									1900		1170
1542									1908		974
1543									1794		1190
1544									1744		1078
1545									1726		898
1546									2316		1052
1547									1778		868
1548									1352		780
1549									1558		854
1550									1718		816
1551									1988		856
1552									1220		784
1553									1400		770
1554									1354		636
1555									1386		594
1556									1510		520
1557									1190		522
1558									1460		496
1559									1512		470
1560									1288		334
1561									1924		408
1562									2054		294																	2536
1563									1884		434																	2942
1564									1924		474																	3138
1565									1698		418																	3334
1566									1446		524																	3214
1567									1228		368																	2924
1568									1288		490																	3678
1569									1034		552																	3828
1570									956		386																	4278
1571									1260		516								1396									4258
1572									1110		602								1318									3420
1573									1118		656								1444									3784
1574									1718		576								1472									3572
1575									1212		592								1096									2930
1576									892		534								1036									3292
1577									768		520								1002									2840
1578									934		490								1090									3010
1579									1326		440								1070									2678
1580									1332		512								1154									3274
1581									1148		382								792									3652
1582									1256		494								1012							3456		3676									2026
1583									1208		432								1046							3702		3794									2194
1584									1028		374								898							2684		3012									2294
1585									1278		450								1092							2688		3294									2040
1586									958		560								924							2674		2970									1666
1587									1212		616								940							2992		3026									2110
1588									936		572								658							2396		2598									2584
1589									920		702								556							2296		2698									2628
1590									896		618								652							2176		2940	680								2442
1591									842		522								812							2430		3170	668								2440
1592									890		518								994							3094		3096	642								2290
1593									970		698	1818							1212				1210			2766		2938	418								2484
1594									928	2190	818	2608							1074				1262			3368		3520	648								2598
1595									886	2548	880	2048							1332				978			2966		3328	524								3034
1596									748	3320	674	1754							1312	1100			914			2492		2942	534								2612
1597									782	4034	622	1510							1234	978			1246			2854		2906	450								2938
1598									848	3918	734	1406							1262	1114			1124			2780		2480	704								2720
1599									510	2844	684	1240							1018	1166			706			2394		1952	596								2050
1600									514	3000	720	1196							962	1234			874			2422		1874	534								2168
1601									566	3216	812	1164							1084	940			802			2626		2314	520								1904
1602									576	2430	752	1036							964	852			576			2540		2334	516								1838
1603									528	1900	750	1054							830	780			542			2454		2188	372								1882
1604									596	1668	790	1008							836	888			574			2374		2340	424								2080
1605									708	1916	806	964							888	772			646			2290		2382	504								1988
1606									552	1408	712	896							768	714			714			1776		1838	478								2124
1607									646	1600	716	1104							888	670			840			1724		1704	782								2710
1608									608	1494	620	1058							952	608			628			1962		1588	806								2138
1609									762	1474	652	1006							1284	710			732			2688		1684	1086								2400
1610									718	1524	650	1064							1022	798	2326		728			2758		2016	848								2092
1611						784			566	1420	496	1018							694	666	1928		612			2194		1534	570								2310
1612						996			588	1914	482	948							734	754	1988		630			2354		1670	476								2000
1613						956			562	1936	448	992							674	836	1958		498			2500		1852	584								1860
1614						896			564	1666	528	1076							514	754	1790		472			2328		1508	844								1882
1615						844			572	1204	468	922							756	1016	1976		462			2656		1968	950								1896
1616						990			560	1020	538	1130							880	1018	2058		702			2528		1990	1026								1890
1617						892			796	1378	746	1198							870	968	2346		836			2100		2014	1050								1922
1618						838			676	1150	588	948							744	930	2056		884			2098		1852	856								1716
1619						988			756	1030	580	896							1044	1302	2604		842			2190		1976	896								1960
1620						730			586	1030	542	746							866	1110	1982		768			1924		1718	780								1462
1621						850			452	926	552	686							732	1034	1710		698		1608	1798		1320	812								1348
1622						810			506	866	492	678							1042	700	802		764		1354	1714		1010	644								1376
1623						620			518	1284	416	590							1016	766	448		806		1280	1750		1204	690					1396			1242
1624						760			476	1894	480	758							938	732	558		892		1340	1774		1260	708					1482			1176
1625						610			434	1452	418	628							978	744	610		644		828	1458		1002	446	432				1268			1182									3024
1626						552			532	1546	382	520							956	664	536		618		754	1404		790	536	610				1370		1800	1086									3398
1627						698			554	2452	464	670							1334	916	716		800		754	1794		974	448	596				1620		2062	1558									4644
1628						630			490	1628	516	668							1126	778	716		778		640	1540		1168	464	592				1278		1674	1234									3816
1629						714			390	1786	474	660							1048	878	620		720		712	1388		860	580	606				1312		1798	1140									3076
1630						626			338	1574	438	578							916	734	570		612		690	1404		726	652	668				1196		1932	1362									3102
1631						462			426	1652	488	604							904	790	658		746		622	1792	980	788	502	622				1158		1978	1448									2228
1632						492			282	1278	356	574							540	410	544		580		442	1272	830	668	494	432				1084		1270	1104									2132
1633						734			352	2890	792	910							912	456	538		716		582	2226	1224	778	734	680				1454		1634	1224									2392
1634						476			254	1808	632	808					776		712	402	536		606		524	2034	1116	718	536	482				1224		1122	888									1226
1635						502			314	1578	544	812					792		572	384	650		942		508	1630	1038	758	382	404				1898		1232	980									1558
1636						612			402	1182	684	910					816		666	566	696		1052		680	1358	1140	910	456	576				1932		1502	1364									1716
1637						472			358	956	484	632					560		726	452	572		972		660	980	1116	722	304	292				1234		1212	1232									1000
1638						180			346	1006	484	674					560		510	346	570		1088		708	994	956	660	276	210				1236		1248	1204									1088
1639						418			698	2028	520	852					916		1240	1036	872		1218		1380	1860	1638	898	752	708				1846		2706	1320									2216
1640						382	1230		570	1318	496	664					726		1062	854	904		938		1270	2178	1348	870	440	444				1378		2470	1036									1566
1641						418	810		490	1314	378	426					610		600	648	734		882		872	1450	1130	844	312	352				1246		1414	840									1328
1642						808	982		408	1228	350	558					598		762	706	684		836		952	1516	1372	846	344	330				1358		1510	870									1128
1643						1008	1182		414	986	412	746					650		670	702	498		798		1054	1152	1300	786	510	478				1372		1462	884									1416
1644						980	752		428	978	464	812					718		686	560	596		726		1464	1350	1170	806	542	696				1792		1696	1074									2026
1645						1068	834		462	780	458	734					628		776	510	756		676		1518	1232	1276	768	526	634				1728		1260	988									2110
1646						1286	1028		474	778	472	698					798		1054	634	898		1180		1592	1214	1582	826	678	702				1854		1906	978									2128
1647						1390	1284		522	986	422	734					726		1118	598	914		1550		1684	1816	1468	1042	600	648				2042		1758	1002									1856
1648						1162	1040		400	736	326	656					592		662	492	690		1144		1248	1298	1110	672	646	612				2258		1980	1142									2300
1649						1208	1178		300	732	242	532					540		638	466	520		846		1132	1424	938	598	698	592				1378		1662	1018									1824
1650						1328	1336		478	1032	280	608					604		570	364	536		842		1088	1388	1078	690	720	580				1548		1862	1166									1414
1651						1510	1574		544	1640	308	716					736		676	358	648		1040		1042	1644	1176	830	850	732				1550		1776	986									1882
1652						1398	1448		376	692	232	602					676		444	362	606		972		960	1382	1214	818	992	934				1458		2144	1298									2456
1653						988	1188		378	1224	278	618					696		458	404	570		742		878	1220	1258	756	962	970				1248		1676	1186									2664
1654						1476	1054		274	1604	172	588					690		506	424	474		808		878	1144	1164	548	978	1062				1464		1280	1230									2214
1655						3128	1504		440	1978	280	804					1048		910	648	760		846		1232	1606	1684	758	1032	1066				1682		1690	1284									2552
1656						1292	1036		320	2376	164	532					830		672	550	802		836		904	1356	1002	712	858	918				1818		910	800									2644
1657						1360	1166		502	1832	194	768					1044		686	622	1032		928		866	1618	1086	780	1032	990				2002		1856	1456									4258
1658						1150	838		494	1698	240	716					970		1018	730	1402		1342		946	1544	1100	870	818	974				1786		1488	1264									3258
1659						1028	674		430	1112	156	408					940		676	510	1332		1776		1090	1780	890	842	696	942				1476		1270	904								3050	3690
1660						896	846		474	1004	100	450	838				860		664	456	1200		1790		1166	1750	1050	832	816	964				1702		1384	890								2670	3498
1661						644	672		478	1246	168	514	1142				852		626	476	1040		1554		1234	1612	1238	748	1018	952				1414		1550	926								2094	2588
1662						722	696		402	1252	204	572	1004				802		624	508	968		1406		1630	1472	1664	720	1190	1186				1324		1452	1128								2640	2822
1663						554	644		470	1054	244	566	918				622		598	474	954		1206		1282	1366	1636	632	1054	994			1160	1600		1214	1250			2142					2164	2682
1664						834	822		446	1082	238	462	942				596		638	460	972		1360		1574	1586	1626	850	968	968			1310	1324		1188	1174			1926					1994	2396
1665						860	876		274	814	248	514	608				566		572	412	688		906		1262	1228	1104	782	816	878			1310	1216		1048	792			1864					2106	2318
1666						936	978		236	732	234	498	532				664		396	296	778		766		1094	1022	972	764	1136	1110			1792	1498		1268	1010			1954					2014	2562
1667						774	934		322	856	326	564	614				746		622	380	1028		698		1420	1380	1100	914	1070	1072			1834	1460		1294	1066			1726				1704	1992	2068
1668						976	862		404	1178	288	474	704				742		660	388	1120		640		1422	1342	986	876	1034	958			1500	1348		1162	990			1526				1642	1676	1510
1669						1114	980		428	1246	478	668	576				742		436	354	1218		632		1254	1376	816	864	1256	1070			1850	1622		1424	1202			2004				1692	2332	1714
1670						858	692		438	1182	392	616	580				776		350	344	1390		560		944	1568	580	930	1100	966			1626	1278		1002	726			1728				1624	1986	822
1671						584	632		478	1360	404	622	620				800		362	372	1302		590		962	1304	650	788	1102	1098			1560	1312		1050	872			1858				1514	1738	632
1672						594	708		570	1668	452	614	716				978		388	462	1450		854		1182	1256	434	932	1238	1244			1764	1526		1628	1126			1842				1614	2372	1014
1673						556	648		480	1226	380	544	624				972		274	380	1166		768		1204	1116	648	868	992	1096			1378	1188		1112	884			1258				1378	1500	796
1674						758	858		466	1260	316	432	644				1006		278	502	1326		966		1100	1222	982	988	988	1086			1678	1484		770	928			1306				1440	1582	810
1675						956	992		412	1296	366	566	724				900		294	328	1164		960		1166	1164	1346	910	1166	1290			1548	1338		1058	912			1366				1170	1846	1080
1676						880	926		512	1142	300	490	796				860		364	570	1134		992		1778	1234	1050	988	1088	1210			1630	1378		1006	812			1764				1062	1992	1222
1677						474	810		388	1556	336	482	1222				654		364	642	1262		928		1638	1330	868	884	1328	1224			1644	1316		1406	978			1640				1042	2062	1134
1678						876	1342		522	2114	378	484	1600				900		406	588	1818		1176		1588	2138	816	1262	1382	1346			2106	1542		1494	984			1750				1574	1836	1120
1679						726	862		376	1476	328	488	1038				974		270	356	1420		820		996	1456	536	806	986	1016			1464	1348		1298	1050			1312				1598	1680	1144
1680						782	746		428	1012	260	454	1042				916		260	366	1250		952		1034	1058	436	830	1146	1046			1574	1214		1080	922			1390				1560	1374	966
1681						808	704		464	1068	314	516	1096				1104		370	376	1404		1252		828	1182	468	828	886	804			1838	1218		944	840			1494				1462	1312	956
1682						660	730		372	1048	298	504	994				834		362	412	1130		1060		626	912	450	642	824	672			1656	1294		800	748			1166				1092	1282	890
1683						614	806		370	1026	336	576	1046				948		370	390	1032		1102		570	1184	544	706	1212	998			1746	1382		1022	806			1422				1316	1388	1020
1684						444	908		256	766	296	454	770				818		318	272	634		882		394	778	454	594	990	964			1374	998		848	660			1234				1212	1010	642
1685						764	1002		330	842	232	416	880				970		428	262	726		1032		510	932	564	680	1054	1196			1638	986		1054	746			1424				1534	1364	806
1686						786	1088		366	838	290	408	1030			790	892		600	302	810		958		588	926	598	682	1100	1076			1308	894		1128	894			1974				1402	1512	686
1687						822	1240		298	956	224	516	1420			736	634		480	270	746		1082		740	1026	450	794	1100	984			1296	1216		966	988			1580				834	2216	940
1688						840	1036		348	904	226	470	1414			752	518		330	312	752		1184		800	960	486	944	846	846			1232	1300		988	702			1508				530	2358	1138
1689						778	1102		362	1120	324	632	1888			882	800		354	398	784		1350		1028	962	654	954	1012	1122			1298	1354		1176	1056			1700				696	2334	1470
1690						838	1228		352	1300	414	752	2254			1008	948		596	742	1166		2204		1080	1592	698	1494	1244	1420			1624	1544		1414	1114			1880				962	2722	2162
1691						924	1446		398	1398	508	608	2220			938	892		560	650	1336		1890		1034	1392	758	1208	1330	1356			1596	1472		2098	1080			1822				806	2324	1658
1692						810	1768		340	1212	470	500	1938			1028	836		608	860	1416		2312		1014	1414	610	1396	1236	1370			1596	1902		2006	978			2070				1446	2234	1652
1693						838	1052		378	1036	350	450	1640			892	720		426	528	1438		1706		794	1018	448	918	1110	1078			1568	1734		1818	1068			1610				1616	2204	1430
1694						690	872		410	756	272	302	1244			788	614		482	502	1318		1422		600	1124	398	892	914	762			1486	1826		1252	832			980		1450		1362	1548	1226
1695						738	780		338	640	270	332	876			768	580		430	376	1234		1406		558	1248	456	884	974	924			1618	1620		1206	868			992		1688		1046	1710	1164
1696						1014	714		410	648	252	310	770			726	860		448	394	1218		1198		608	1018	508	808	1004	834			1546	1458		1218	924			1368		1618		1278	1526	984
1697						812	696		306	714	296	394	796			714	852		366	384	1172		1136		540	904	614	722	940	860			1552	1456		1186	906			1472		1700		966	1126	874
1698						624	526		276	594	250	438	644			592	768		396	636	1004		936		528	710	668	642	910	974			1542	1428		962	790			1058		1348		652	1016	792
1699						568	574		278	632	258	470	646			556	950		446	600	1026		868		538	684	656	650	890	1168			1522	1792		1054	1024			1336		1570		752	1420	1020
1700		2198				600	836		350	722	292	434	590			588	1032		492	646	1224		874		514	894	832	768	878	1134			1254	1508		1028	780			1068		1430		908	1420	1126
1701		2482				612	602		324	646	282	406	460			598	914		428	486	1152		760		474	824	876	600	854	1006			1644	1526		1140	764			958		982		886	1822	1018
1702		2370				686	1032		490	838	338	522	610			626	924		582	602	1322		1014		604	1420	972	698	952	1098			1666	1432		1152	804			984		976		1268	1236	950
1703		1952				674	934		366	816	238	522	592			450	670		364	434	888		700		432	722	750	490	846	734			1388	1154		652	648			756		1066		860	892	822
1704		2496				842	1298		432	784	298	608	548			550	718		382	444	912		854		530	886	788	512	952	970			1694	1526		680	890			1186		1454		1072	1332	1062
1705		2504				704	1566		398	708	288	566	482			522	788		588	642	836		896		626	912	690	806	826	832			1554	1352		660	704			902		1360		1070	1254	1056
1706		2976				652	1612		416	986	398	554	668			500	948		598	528	850		1542		714	954	702	774	890	780			1596	1404		1000	1022			988		1248		1300	1270	1112
1707		2094				532	1174		348	832	336	548	548			464	1014		412	422	718		1336		788	802	754	730	892	820			1510	1354		964	916			928		1078		1222	1168	1336
1708		2090				564	1220		352	720	254	462	466			408	910		504	438	712	768	1388		530	894	812	948	778	634			1482	1202		760	592			1002		1172		1216	762	1014
1709		1950				710	1192		260	504	204	446	302			278	804		542	424	760	776	1378		590	760	650	740	714	660			1238	976		482	372			1076		1270		1108	642	1076
1710		2376				662	898		262	718	246	418	362			366	854		476	394	828	798	1128		740	856	672	736	766	710			1404	996		834	708			990		1134		968	844	998
1711		2002				700	716		316	1056	284	334	468			444	782		804	354	838	880	1050		802	966	792	714	836	868			1376	832		790	788			1072		1196		976	838	820
1712	1550	1970				680	744		262	978	282	308	352			428	852		596	378	782	818	816		660	796	756	674	964	828			1354	838		678	728			988		1286		1022	1442	1330
1713	2026	2674				744	822		354	872	450	446	436			526	814		654	390	934	894	754		736	870	856	700	906	850			1532	1008		754	840			1176		1380		1060	1228	850
1714	2712	3034				656	760		338	640	478	408	362			572	674		594	418	984	850	542		672	840	888	690	836	820			1696	1062		838	758			1130		1470		1126	1258	570
1715	2438	2676				646	752		420	754	398	356	332			496	826		696	470	844	894	672		764	826	1168	646	778	698			1554	1010		820	708			956		1470		1028	1102	724
1716	2390	2430				742	858		604	760	360	292	410			650	1006		816	742	918	924	664		1146	1066	1310	1006	950	822			1700	1090		816	768			1218		1554		1174	1514	1040
1717	2290	2960				652	754		526	798	302	384	420			712	1012		634	528	828	802	618		884	1020	1250	900	1114	826			1562	922		748	804			990		1500		1244	1834	1106
1718	2316	3064				738	748		442	890	316	374	378			706	870		658	598	702	696	730		888	1060	1176	780	1002	880			1632	726		748	616			1114		1678		1276	1750	1090
1719	2312	2700				948	1096		484	824	326	468	398			778	1014		700	626	630	678	816		1204	1078	1306	940	910	896			1756	830		884	704			1380		2048		1636	1662	1150
1720	2120	2032				800	870		418	576	244	346	326			706	864		530	574	526	612	734		950	888	898	814	774	858			1510	920		684	492			1278		1676		1260	1494	1094
1721	1602	1524				634	832		382	508	194	420	362			542	658		548	586	494	646	810		1008	746	1028	712	842	926			1314	1014		732	700	1426		1174		1662		988	1132	1030
1722	2400	2344				714	1192		452	612	346	496	412			678	726		728	684	474	720	914		902	906	1218	650	924	998			1794	1094		772	682	1788		1312		1764		1132	1348	1364
1723	2130	2292				924	1494		494	832	392	550	494			744	664		714	660	524	796	984		978	848	1320	738	848	980			1714	1184		824	674	1998		1524		1598		1254	1154	1264
1724	2164	2542				670	950		512	700	308	410	390			628	616		550	506	432	786	910		858	880	1164	728	912	1062			1800	1160		996	894	1840		1162		1362		1126	1084	938
1725	2122	2200				634	944		394	590	282	346	396			548	472		494	494	434	746	740		768	692	914	562	868	900			1596	1036		1146	780	1816		702		1020		1066	974	736
1726	1912	2316				834	936		424	492	312	326	430			540	502		530	556	416	718	644		898	818	890	704	978	946			1430	1048		924	812	1746		862		1024		1028	1128	866
1727	1776	2376				1116	934		514	532	424	408	500			598	620		552	668	520	876	706		870	1020	784	758	934	972			1374	1030		1038	932	1996		938		1106		1178	1578	1040
1728	2368	2632				1072	1054		624	478	576	610	464			648	700		780	800	556	776	666		908	1034	750	812	1090	1292			1600	1264		872	890	1808		1094		1124		1312	2100	1356
1729	1918	2328				1164	1316		630	426	568	620	448			610	816		578	752	482	794	776		880	762	752	542	814	1022			1514	1156		972	1028	1798		928		1046		1136	1692	1454
1730	1984	2774				1072	1592		658	412	558	428	446			818	746		568	628	520	932	610		970	710	726	538	820	918			1252	986		892	956	1784		1308		1178		1176	1684	1164
1731	1334	1752				954	1396		590	314	320	396	294			684	690		472	528	498	794	540		904	790	586	564	704	748			1262	962		822	774	1598		924		1334		1030	1800	1014
1732	1696	1702				956	1372		554	370	454	440	340			768	666		438	430	622	966	710		732	1040	576	536	842	834			1442	986		1040	854	1530		946		1172		1186	1900	992
1733	1724	1948				1118	1672		662	402	438	470	434			916	696		478	664	662	1008	758		830	1142	716	702	920	902			1498	1158		802	820	1412		918		1036		1076	1836	1130
1734	2268	2500				1148	1394		696	382	438	432	436			1036	788		474	700	710	1070	996		812	1114	714	864	1020	958			1306	1238		642	870	1800		892		1150		988	1824	1024
1735	1910	2330				1088	1376		612	364	372	362	410			662	746		432	698	570	1106	1066		734	1032	656	802	1226	1000			1248	1072		590	506	1738		694		842		988	1650	918
1736	1594	1772				798	916		708	428	360	214	396			674	878	888	472	696	590	1050	1106		590	944	606	670	1320	1028			1158	984		460	360	1612		772		780		1128	1474	870
1737	1256	1254				752	724		510	480	370	654	346			532	608	744	290	534	480	796	784		584	934	562	536	1094	738			1078	958		698	610	1386		694		778		802	1304	836
1738	1514	1382				662	618		452	410	134	356	324			662	476	602	298	356	478	742	762		494	842	592	460	832	630			1054	918		610	514	1258		554		696		634	1220	676
1739	1450	1186				762	800		544	548	306	294	370			702	378	760	330	490	468	774	758		538	918	720	606	756	666			1204	952		586	522	920		718		712		752	1286	810
1740	1356	1248				1020	1174		578	612	262	360	428			766	428	802	474	526	542	756	734		698	1018	800	668	838	726			1340	1220		804	670	1084	984	820		788		846	1958	646
1741	1450	1418				810	992		516	464	346	438	392			1074	424	740	416	484	444	644	572		528	888	584	590	662	618			1120	1038		754	524	1028	940	672		752		940	1794	600
1742	1514	1516				896	880		460	404	452	632	364			946	410	666	456	580	400	658	610		682	908	660	648	810	664			1100	1078		750	652	1420	864	828		872		892	1742	672
1743	2098	1950				742	976		620	344	502	688	324			1318	490	858	380	782	466	710	580		864	810	768	682	778	724			1166	1194		876	808	1692	1104	926		1012		1080	1940	896
1744	2438	2284				1226	982		648	262	378	630	270			1284	558	930	522	714	616	788	606		822	1038	836	676	840	900			1250	1214		910	778	1868	1380	994		1262		1242	1894	1052
1745	1414	1534				638	878		528	178	238	320	16			888	540	848	416	504	520	642	360		748	516	742	540	726	814			1006	906		552	382	1584	1232	766		814		894	1296	732
1746	1314	1464				676	916		528	404	288	246	296			782	510	788	480	572	472	666	314		510	768	608	672	916	622			1070	926		718	546	1532	1188	774		814		746	1668	826
1747	1328	1746				650	952		646	390	296	268	348			744	658	1046	514	722	522	748	442		506	836	608	844	1056	744			1074	846		762	438	1800	1332	838		816		894	1538	820
1748	1170	1488				642	936		574	306	334	312	300			804	678	1038	440	940	588	774	478		692	906	702	870	1264	828			1004	920		940	574	2168	1272	734		878		888	1658	932
1749	1202	1614				560	908		528	294	288	328	258			812	806	1004	488	928	756	752	590		838	944	698	740	1250	872			1232	920	686	750	510	2140	1270	730		764		992	1492	1002
1750	826	1046				714	1130		512	362	296	322	334			1144	880	1000	698	788	688	916	682		768	1066	788	884	1002	824			898	738	664	752	466	1784	930	780		740		1034	1462	856
1751	978	1290				636	1114		660	486	248	262	396			1130	850	876	918	844	766	892	784	1384	836	1116	788	1214	990	916			900	754	702	976	578	1686	824	916		952		1104	1630	916
1752	812	1370				806	818		534	308	202	200	236		592	716	756	882	898	1014	778	686	388	1136	950	922	780	1014	954	964			930	730	810	818	618	1376	808	904		914		744	1730	804
1753	1102	1444				950	856		618	378	224	156	392		780	604	668	1026	918	842	856	704	586	1390	1084	650	1106	790	974	1002			784	682	670	870	772	1424	1010	1042		984		938	1618	784
1754	1170	1398				818	880		594	316	220	166	332		980	540	714	1130	824	794	782	670	620	1364	944	524	1038	762	1030	1064			882	776	812	830	828	1328	1072	826		770		978	1534	828
1755	946	1396				642	810		566	366	202	188	308		670	490	640	1026	768	690	816	668	534	1210	746	664	880	702	842	952			862	760	762	584	538	1008	834	684		564		806	1076	808
1756	894	1098				746	832		570	366	174	170	234		692	520	604	974	826	766	742	710	714	1748	638	738	744	682	996	1012			806	884	846	662	646	1186	750	994		902		786	1446	838
1757	792	874				682	824		664	372	202	158	262		492	500	598	1096	688	700	608	574	688	1616	654	724	718	732	1008	1138			878	796	754	586	588	1508	1236	1112		912		780	1322	806
1758	968	988				688	1062		642	312	296	146	260		856	696	584	956	594	780	626	456	556	1626	750	718	964	678	1126	1102			758	850	686	688	492	1668	1192	948		750		702	1464	866
1759	944	1042				578	1062		424	440	278	156	336		550	558	520	870	378	578	546	444	482	1612	626	646	764	588	1060	926			612	582	490	526	426	948	738	650		652		690	1054	782
1760	1040	1254				700	1446		420	444	312	126	286		568	576	602	958	446	738	650	526	476	1446	786	650	850	586	1320	974			958	676	736	608	504	1182	916	710		602		732	1358	908
1761	1172	1370				910	1384		488	542	296	336	316		826	932	702	932	548	716	738	674	494	1396	788	702	946	648	1364	998			1036	772	840	752	614	1446	1158	928		962		914	1534	1056
1762	1090	1100				788	984		378	380	226	280	240		494	682	598	888	696	616	662	492	586	1224	638	690	910	578	1184	832			1050	776	718	694	558	1030	988	1058		1118		912	1172	936
1763	1134	1216				822	692		426	470	288	252	284		618	468	762	990	788	672	694	508	724	948	754	644	1178	456	1064	848			770	698	652	938	548	1114	990	1230		1298		912	1296	976
1764	1008	1452				916	816		544	506	266	324	338		712	470	762	904	672	702	656	508	714	760	736	570	1096	502	1062	920			928	738	686	690	536	962	932	1108		1160		1014	1000	834
1765	1006	1250				958	852		672	470	274	328	318		836	550	738	928	540	584	848	732	682	838	752	766	1154	554	1214	1158			968	810	846	750	630	1316	1010	1326		1176		964	1078	844
1766	690	1140				534	630		556	338	218	254	292		412	344	640	762	500	540	600	518	446	786	588	700	904	514	882	764			862	646	584	504	296	810	766	1092		1058		830	604	458
1767	734	1094				770	938		592	398	304	242	254		426	380	676	776	586	434	594	562	386	712	622	660	864	550	742	768			860	642	598	570	348	1154	1076	1104		1100		618	862	610
1768	1040	1134				642	726		402	352	276	178	222		610	320	494	814	510	390	464	580	352	710	542	700	682	592	760	794			762	742	708	506	300	1104	1108	1228		1176		586	838	760
1769	912	1086				700	664		554	398	294	184	330		622	300	404	810	466	342	480	532	360	744	458	716	688	658	694	652			638	510	442	502	374	912	940	1126		1410		590	722	636
1770	1056	1002				800	698		510	298	260	134	214		646	196	428	804	396	340	374	366	346	628	388	522	772	760	606	588			858	572	550	556	414	916	780	1190		1064		670	900	658
1771	1190	1124				970	774		558	500	304	178	376		638	232	766	888	806	842	400	466	648	1008	518	574	1016	788	794	744			976	750	672	574	398	958	968	1504		1324		968	920	634
1772	1234	1190				848	552		464	342	306	200	320		720	294	686	948	666	654	456	476	516	940	584	654	988	644	848	752			1006	918	800	672	464	958	894	1588		1394		810	1146	836
1773	1510	1100				818	632		458	366	360	172	396		840	254	610	974	558	686	536	572	574	1108	820	688	1158	584	906	1002			1026	914	822	720	602	1404	1350	1892		1724		750	1028	808
1774	1296	1038				812	486		458	272	370	168	300		530	320	594	920	416	560	462	510	638	1034	684	716	932	580	898	1078			900	668	628	666	486	1048	1242	1708		1582		862	768	778
1775	966	932				642	294		328	80	294	74	184		746	250	526	944	326	534	408	496	528	866	748	658	764	530	990	1186			920	658	582	666	550	1296	1534	1534		1688		814	870	748
1776	790	980				802	400		276	238	322	134	214		742	312	564	1092	376	714	618	692	618	1242	1094	864	956	614	1090	1204			964	546	548	770	586	1116	1354	1500		1704		936	814	684
1777	984	1064				894	636		312	210	256	116	218		696	354	552	1066	422	666	602	754	690	1462	966	862	830	714	1158	1034			922	582	618	908	646	942	1012	512		634		864	788	710
1778	1182	1238				918	744		428	276	320	204	360		852	376	742	988	570	678	706	774	778	1412	984	884	878	708	1294	1140			1026	696	792	906	784	1220	1036	876		1022		1118	858	784
1779	1002	1250				756	708		360	280	260	154	272		620	298	734	806	448	506	612	636	708	1176	682	724	590	708	1072	854			890	576	670	702	596	1190	898	758		898		936	670	550
1780	998	1302				618	758		360	250	254	126	400		556	296	646	918	322	514	574	604	770	1266	896	728	976	844	1150	944			1168	716	810	658	524	1214	878	968	654	1056		938	790	642
1781	858	1092				618	726		296	284	286	154	392		560	234	716	1148	300	504	522	530	724	914	960	678	664	738	1124	854			912	778	816	698	488	1002	756	1016	704	1086		954	842	670
1782	996	1450				1028	896		330	442	276	144	470		852	288	858	1218	576	1184	738	694	782	956	1206	878	888	866	1022	1054			1168	800	918	778	422	1054	1076	1302	918	1418		1080	1110	842
1783	1150	1626				1822	1128		518	614	272	164	516		770	272	848	1188	610	1022	720	754	762	1082	1216	796	1110	864	926	958			1064	656	704	642	622	986	1224	1406	972	1640		986	1074	852
1784	1114	1598				1604	970		346	436	200	130	510		652	260	742	1080	438	608	624	704	638	992	1290	672	1108	592	762	826			1112	718	680	860	572	740	922	1096	912	1450		892	946	724
1785	1480	1522				1714	1556		486	502	278	158	650		872	290	868	1214	536	716	638	958	864	1684	1500	788	1658	850	1054	838			1674	1044	992	1102	688	1126	1204	1286	1236	1980		1012	1244	982
1786	1232	1768				1482	1584		478	494	336	210	808		706	412	758	876	426	634	630	994	866	1868	1460	816	1616	858	1002	850			1410	998	992	890	678	1362	1260	1514	1332	1806		920	1132	908
1787	1036	1638	622			1224	1466		482	342	216	184	676		922	418	728	940	348	498	516	876	916	1162	1146	752	1180	610	986	830			1460	1064	1222	852	494	858	884	1432	1246	1596		824	934	730
1788	1178	1432	704			1594	2562		754	762	322	180	1300		1146	474	892	1030	584	598	652	1050	1078	1796	1502	964	1566	834	1328	1042			1948	1542	1218	944	514	1048	1030	1732	1760	2050		1070	1406	940
1789	900	900	674			1258	1764		568	446	206	152	978		758	436	686	892	398	760	394	700	630	1128	1074	650	1162	682	914	806			1252	1006	832	802	524	932	990	1418	1502	1574		782	1114	754
1790	830	906	532			998	1250		638	468	186	140	1000		778	270	750	980	358	586	418	524	568	1068	888	548	894	450	876	942			1306	1004	906	690	514	622	732	1252	1490	1460		668	1052	666
1791	1036	1072	696			1082	1242		550	578	212	154	1280		800	326	596	1070	436	684	486	804	792	1568	1006	684	982	638	1166	1060			1538	1104	962	670	474	576	876	1418	1436	1600		704	996	762
1792	692	602	534			844	774		406	646	162	176	1088		210	194	458	942	344	546	408	578	644	1156	864	666	946	546	748	796			1290	930	892	454	298	422	834	856	1000	1136		616	668	498
1793	764	828	522			1150	846		348	692	170	96	1086		590	318	462	882	408	496	406	576	776	1036	902	732	1094	618	818	872			1398	1172	1060	814	564	660	922	1058	1242	1114		646	1252	888
1794	794	884	528			986	774		378	500	208	132	902		772	370	446	956	476	782	488	548	972	1418	1190	798	1322	730	938	1040			1376	1274	1240	662	556	900	1202	1480	1614	1730		890	1298	1030
1795	704	1020	634			646	810		308	274	164	106	572		484	264	418	848	434	668	378	474	968	1622	1122	628	1176	652	742	782			1160	920	906	634	480	898	1064	1222	1194	1238		428	1152	846
1796	808	1158	650			1028	1350		470	358	182	144	660		648	348	518	970	542	558	470	552	1416	2340	1112	716	1356	636	880	848			1266	1044	1072	884	610	1130	1248	926	1366	1350		412	1216	700
1797	672	990	436			1034	902		304	456	162	58	476		602	282	462	892	366	398	410	496	1016	1642	804	672	982	472	666	674			908	834	710	636	448	966	1012	1282	1444	1596		450	1160	644
1798	854	1004	474			956	726		428	392	182	162	640		448	284	496	1016	418	432	476	530	1184	1550	926	618	884	622	598	636			1010	882	782	734	468	1200	990	1300	1388	1500		540	1274	618
1799	856	1004	446			836	700		348	392	166	122	656		306	304	490	1214	386	502	496	534	1200	1590	1170	612	1054	562	514	544			818	796	752	568	326	1220	998	1254	1532	1408		604	1214	642
1800	702	828	432			814	618		328	286	136	150	492		382	288	394	1044	406	476	384	502	908	1224	1142	588	1004	486	540	492			820	768	1024	528	318	840	872	1142	1556	1340		630	1106	712
1801	614	886	448			590	580		342	332	146	162	588		454	216	398	1128	512	488	562	512	802	1084	1226	644	1302	514	498	520			1042	798	924	642	438	972	964	1142	944	1096		590	1158	700
1802	928	1466	448			566	578		378	324	172	200	612		630	238	426	1142	514	682	762	642	820	1312	1504	832	1608	716	646	688			1172	916	930	750	504	1196	1036	1326	1058	1314		546	1284	864
1803	732	1192	332			568	630		336	368	170	192	554		580	246	480	986	342	464	606	484	746	1588	1280	702	1580	678	638	630			1104	844	856	728	444	1050	980	1184	954	1214		528	1104	788
1804	884	1272	354			510	874		358	340	182	226	496		552	268	536	984	318	566	682	442	748	1998	1304	756	1524	702	744	744			1078	760	922	662	486	996	1012	994	904	1134		380	1152	876
1805	908	1230	334			498	990		278	100	150	194	436		568	212	564	1172	398	540	690	396	758	1750	1512	698	1562	604	650	680			1116	926	958	556	396	1052	1084	1040	1154	1122		442	1094	852
1806	900	1078	312			596	1016		280	226	196	234	458		686	194	578	1046	430	580	710	420	820	1626	1618	762	1766	580	636	658			1234	1024	988	616	456	1276	1208	1250	716	1242		434	816	296
1807	680	834	302			544	814		250	250	122	206	494		524	202	606	846	586	554	708	440	708	1274	1374	600	1478	548	750	744			910	728	792	714	444	1374	1232	1092	912	1088		562	522	56
1808	1038	990	330			690	1004		262	348	208	322	680		740	206	718	918	686	798	780	466	946	1678	1604	684	1790	526	1066	1140			1400	1140	1046	754	538	1754	1260	846	1122	992		536	770	422
1809	698	848	246			702	918		222	380	132	284	678		666	202	574	998	450	680	724	336	742	1348	1328	574	1466	410	1176	1214			1384	1022	1006	734	514	1550	1136	990	1002	914		520	848	490
1810	780	886	338			900	806		284	522	148	310	806		674	266	618	1092	488	864	894	472	824	1752	1290	766	1546	530	1346	1232			1030	1000	962	780	574	1542	968	1260	1230	1150		628	1092	638
1811	884	990	398			932	972		356	564	134	302	942		608	276	636	1108	462	972	832	476	868	1720	1288	858	1362	710	1120	1210			1160	934	980	636	482	1688	1016	1128	1024	1086		530	1102	712
1812	876	928	360			572	754		302	514	94	334	870		446	236	638	844	414	892	712	456	692	2188	982	508	984	528	1008	1052			1206	898	1046	548	354	1494	992	1064	1034	1162		462	1344	690
1813	782	794	284			542	698		268	412	142	294	780		458	192	568	862	430	772	626	408	792	2670	744	514	1088	484	984	1014			1168	772	912	412	304	1308	902	1094	1166	1048		500	1122	644
1814	854	956	394			632	618		298	402	178	270	784		566	244	568	812	466	820	806	454	850	2180	1132	606	1744	638	1092	1288			1200	1090	1046	652	510	1486	978	1030	1174	1012		702	1336	662
1815	574	584	332			530	536		372	426	202	308	686		468	238	444	742	464	610	604	360	726	1616	1116	438	1602	508	754	826			912	764	768	624	408	1320	812	1032	1306	944		724	1168	396
1816	556	544	262			534	572		474	450	140	276	574		556	228	452	778	366	448	574	326	514	1442	876	372	1188	390	680	704			900	622	638	538	282	1356	738	882	1130	904		520	1056	348
1817	608	608	310			508	508		360	404	166	294	430		502	294	378	696	340	424	572	292	436	1286	914	362	1254	404	748	686			952	716	780	548	252	1200	774	582	1094	938		636	1164	382
1818	736	814	348			634	538		364	334	130	248	468		610	282	364	770	326	356	586	322	416	1206	950	408	1562	410	624	616			1064	762	750	658	346	1282	850	976	1288	1064		602	1108	506
1819	724	756	302			536	474		308	400	90	208	376		600	300	358	722	352	330	492	306	408	974	966	356	1622	370	604	628			940	672	628	592	342	1122	806	940	822	1024		314	946	500
1820	884	926	432			556	470		428	410	106	210	450		586	468	430	908	414	426	778	394	500	1008	1380	416	2280	492	650	756			1028	736	654	600	334	1266	900	1186	1132	1280		456	1176	580
1821	1018	704	482			518	612		386	442	88	212	438		570	462	386	958	394	450	812	372	660	1060	1352	542	2234	508	552	692			950	836	708	472	366	1284	868	1392	1320	1424		516	1060	630
1822	1132	900	892			690	622		406	416	116	316	424		612	494	452	1124	418	754	1010	456	722	1054	1394	610	2274	856	650	656			1564	976	994	718	416	1336	1024	1582	1460	1716		628	1176	860
1823	1078	932	908			1054	718		436	328	118	360	450		732	482	506	1100	422	648	1038	448	708	1112	1496	558	2396	748	520	524	1368	1412	1262	954	956	830	414	1578	1186	1864	1608	2104		654	1382	922
1824	1196	1080	838			1120	1260		386	312	80	282	374		794	704	392	2046	592	612	1540	936	992	1974	1488	728	3050	546	736	778	1594	1562	1234	1370	1144	1566	450	1622	1786	1958	1950	2232		846	1692	984
1825	1012	796	550			920	1404		456	416	112	246	392		690	586	532	1770	474	444	1358	896	1112	1692	1288	726	2226	490	530	606	1058	1100	1080	970	914	1486	372	1308	1442	1482	1550	1696		738	1144	758
1826	914	910	658			674	1194		402	436	152	274	356		670	646	616	1430	352	518	1018	802	716	1300	1230	748	1910	518	580	668	1052	1006	1230	1046	1084	1084	352	1464	1498	1616	1500	1760		828	924	772
1827	836	940	662			660	1178		468	562	162	288	456		766	780	732	1478	536	726	916	922	688	926	1376	958	1780	714	572	634	1228	1176	1352	1174	1150	716	502	1660	1272	1646	1876	1908		978	1114	852
1828	976	930	376			774	1172		520	810	222	264	536		766	830	880	1398	700	820	798	1118	664	968	1284	880	1534	650	342	404	1458	1490	1450	1144	986	678	610	1436	1202	1344	1474	1556		872	1070	890
1829	1000	892	396			640	994		428	544	200	248	292	894	850	822	748	1210	504	446	740	946	646	1046	1154	650	1280	502	312	454	1324	1374	1530	1094	1054	466	490	1344	1256	1394	1474	1552		888	1088	726
1830	932	676	432			646	876		364	386	232	216	162	674	510	662	640	988	452	530	682	952	588	830	1126	592	1214	476	356	466	1450	1418	1122	918	834	450	432	1534	1272	1294	1418	1600		734	896	750
1831	632	600	366			568	668		310	212	176	190	0	430	546	540	650	978	378	362	574	732	424	594	970	568	962	402	294	378	1078	1058	984	778	712	514	282	1266	952	1058	1190	1210		612	830	672
1832	674	672	426			810	580		354	260	266	302	0	668	720	798	742	1092	410	310	678	978	442	642	1076	560	922	652	384	456	1144	1188	900	906	930	548	328	1836	1116	1166	1116	1238		640	724	602
1833	690	606	542			796	662		360	306	254	350	0	728	856	720	710	982	528	484	820	1158	550	734	1058	670	1316	712	710	554	1174	1182	1088	798	942	602	482	2218	1570	1418	1162	1410		596	1006	734
1834	514	464	406			556	560		254	218	172	400	200	728	856	440	586	902	708	668	728	1068	502	694	904	592	1500	496	686	494	940	938	1118	672	766	650	374	1962	1324	1074	832	1102		356	968	648
1835	706	540	460			490	502		294	340	340	542	452	968	1142	660	814	1246	1028	784	518	1162	660	664	1132	704	1914	498	872	542	1020	1026	1292	798	872	954	414	1890	1292	1142	988	1096		404	1252	616
1836	722	656	570			706	1034		288	374	300	796	350	1118	1396	886	842	1492	1370	924	752	1580	898	876	1494	960	2080	668	1016	578	1136	1124	1620	1046	1140	918	376	1794	1288	1388	1314	1556		560	1342	728
1837	758	642	526			762	1190		428	468	248	732	368	854	1036	724	1138	1634	1396	980	1292	1854	1034	1104	1610	980	1910	830	974	838	1282	1272	1030	1326	1222	840	370	1678	1178	1474	1526	1498		574	1134	798
1838	890	606	570			858	1322		420	332	270	772	276	772	908	758	1232	1784	1606	1142	1536	2014	1160	1346	1338	780	1572	788	1016	682	1202	1186	1252	986	1122	900	508	1750	1298	1390	1400	1358		448	970	708
1839	926	518	902			836	1156		352	390	340	852	366	902	1020	976	1272	1708	1550	882	1654	1970	1234	1570	1150	770	1686	776	980	474	1286	1214	1214	866	1034	938	452	2328	1446	1952	1418	1744		600	1010	728
1840	932	666	626			832	888		358	352	290	522	240	620	808	1052	1278	1254	1288	594	1302	1432	1148	1652	1084	742	1818	686	672	340	864	838	1134	654	650	878	364	2062	1406	1656	1208	1634		524	716	412	4864
1841	890	804	690			1038	1060		568	460	660	1192	388	750	852	2326	1250	1368	1160	668	1674	902	1346	2306	1132	772	1978	918	856	344	1232	1260	1322	868	994	1186	542	1800	1396	1822	1364	1550		790	588	540	7558
1842	904	774	648			1262	1082		478	482	1016	1124	330	702	750	2172	1024	1622	906	730	1882	1000	1126	1532	1032	860	1594	984	852	476	1076	1110	1584	952	1034	942	636	1574	1492	1852	1358	1556		804	898	644	6772
1843	732	632	398			1032	720		446	282	1064	760	166	728	764	1222	666	1280	598	474	1306	906	730	984	772	656	1322	542	728	438	896	896	980	660	668	670	490	1264	1206	1462	1344	1260		646	698	504	3624
1844	742	598	416			948	700		408	214	918	456	110	650	756	1328	726	1246	542	676	1282	886	620	776	836	616	1470	526	776	392	1094	908	980	650	554	832	346	1334	1416	1278	1544	1174		648	792	628	4200
1845	924	620	558			1160	1046		488	508	868	592	370	746	676	1510	882	1786	748	588	1564	1058	812	1204	942	726	1844	710	816	390	984	992	1358	904	840	1124	564	1394	1332	1410	1778	1262		702	1204	664	4826
1846	1158	880	1080			1314	2374		618	560	788	1920	486	798	746	3634	1062	2738	940	1010	2240	1392	960	1462	1042	908	2538	930	998	450	1266	1282	1518	748	1020	1122	726	1504	1358	1510	1830	1548		922	1442	748	5156
1847	908	704	1048			1010	2168		494	274	304	1986	240	488	444	3028	908	2536	660	678	1738	960	816	1432	732	828	1970	704	694	386	974	940	1092	860	796	884	474	1078	934	1214	1392	1110		668	1060	388	3492
1848	974	674	1338	388		1040	1520		678	360	280	1118	402	372	360	2060	1052	2214	532	588	1354	798	844	1316	780	744	1652	746	632	370	970	1128	1246	1016	866	618	400	1174	1046	1146	1620	1238		764	870	410	3262
1849	746	602	1118	550		878	1790		610	336	438	822	438	492	434	1444	976	1870	560	544	1246	794	716	916	690	656	1376	708	502	360	866	882	906	714	750	640	492	1114	872	844	1120	916		718	952	454	2904
1850	694	622	922	416		814	1436		466	466	388	566	352	424	418	1094	932	1582	630	462	1124	782	568	728	642	688	1456	540	554	442	778	728	880	600	598	530	412	978	810	936	1066	928		666	1026	504	2902
1851	716	756	942	370		648	1152		428	294	264	522	238	478	534	866	814	1468	658	418	776	598	478	618	660	658	1394	402	622	424	676	684	784	770	542	474	390	994	798	988	958	938		658	956	524	2488
1852	744	658	1090	342		612	858		302	336	294	464	306	402	356	778	704	1354	458	488	696	500	652	766	862	414	1256	454	966	528	722	728	1062	796	742	480	320	930	852	920	1178	806		626	1130	498	2190
1853	890	556	1290	380	580	634	732	876	388	306	294	424	336	350	410	686	764	1192	476	454	690	500	660	936	936	444	1220	426	930	630	862	1006	1054	756	614	554	462	1272	974	1004	1296	918		672	1240	630	1886
1854	716	450	1506	316	440	696	878	978	398	302	282	436	292	306	524	570	776	1280	544	758	714	510	722	942	1178	496	1238	504	864	634	1078	1070	1038	760	676	550	406	1504	1184	1042	1124	960		610	1228	492	1880
1855	670	546	1652	352	504	730	782	1070	330	94	290	338	148	386	546	600	582	1288	604	914	646	504	912	1032	1530	562	1264	632	1124	750	1140	1136	814	778	626	540	422	1426	1244	1440	1346	1310		540	1184	568	1866
1856	656	626	1642	298	464	568	660	988	360	192	292	404	272	382	604	578	650	1146	418	554	638	466	860	870	1498	570	1210	628	1102	806	1194	1196	844	766	710	564	428	1402	844	1356	1518	1342		568	938	570	1722
1857	736	570	1722	252	612	640	842	1062	298	340	360	454	372	428	544	680	836	1108	386	488	788	578	718	806	1340	592	1284	786	1198	742	1332	1338	910	738	698	538	432	1542	972	1396	1574	1328		634	940	610	1946
1858	746	612	1542	282	592	682	758	948	320	436	484	550	440	490	482	728	842	1064	464	510	1016	622	816	644	1490	774	1430	696	1368	696	1424	1424	1024	754	658	582	482	1392	1028	1300	1436	1198		742	1314	704	1688
1859	746	500	1140	242	398	610	850	932	266	282	380	436	174	314	298	750	684	888	424	466	1116	570	766	676	1328	662	1242	672	1436	630	1340	1280	770	716	638	388	294	1430	992	1102	1272	1120		688	1508	552	1584
1860	718	636	844	266	530	542	1032	952	342	338	406	494	164	394	440	880	730	888	382	466	1008	568	760	634	1348	646	1168	504	1328	794	1080	1020	550	672	658	522	444	1230	1004	1148	1280	1106		572	1726	638	1354
1861	728	626	882	272	484	434	680	1070	298	372	394	444	178	604	666	734	652	790	234	362	800	486	558	664	1456	546	1038	436	1390	830	920	920	540	678	598	512	278	1178	1012	1176	1286	1166		596	1404	626	1142
1862	826	746	1174	274	426	428	522	924	360	420	466	482	252	620	654	618	648	904	168	428	674	408	458	508	1462	510	1222	442	1248	1132	1068	1066	580	612	558	418	222	1320	1330	1544	1556	1658		590	1428	314	1162
1863	620	646	1182	332	484	530	662	882	368	322	408	450	164	430	388	588	710	668	238	762	670	442	436	610	1532	482	1234	404	1016	1064	938	956	666	620	526	488	368	1226	1152	1248	1404	1486		578	1250	508	1022
1864	658	634	964	380	452	462	574	1046	378	312	466	424	202	444	498	778	740	622	230	606	642	468	328	516	1318	462	1130	332	816	770	918	920	630	510	416	510	428	1156	1038	1228	1374	1378		602	1202	408	972
1865	670	562	726	288	442	440	438	976	284	192	386	338	226	500	558	528	700	686	272	820	570	372	298	392	1556	498	1174	430	1024	934	806	820	568	532	428	440	402	1302	1002	1338	1318	1324		526	1252	428	896
1866	456	362	312	240	240	278	338	678	92	76	268	246	0	262	326	346	546	470	120	438	430	276	168	216	1426	268	824	332	584	526	624	594	488	528	414	224	226	1056	738	800	908	920		288	858	248	668
1867	676	394	606	276	230	352	328	1144	274	248	328	310	16	368	378	486	648	610	188	426	478	314	224	346	1478	298	1098	296	658	488	838	836	636	612	516	326	304	974	706	834	898	930		356	786	298	916
1868	568	390	846	300	274	420	436	1250	336	132	392	404	318	306	372	464	724	724	240	460	560	412	244	392	1504	448	1288	514	784	634	862	842	754	638	494	402	382	700	594	938	864	1054	642	596	956	458	860
1869	566	438	914	292	268	442	458	1206	288	310	428	426	364	272	332	426	542	800	280	404	556	420	332	458	1202	596	1052	578	504	452	778	814	686	546	494	324	312	674	560	746	702	794	792	714	740	424	1006
1870	526	364	724	220	144	402	422	1202	184	284	366	478	202	128	160	326	522	684	184	360	360	372	354	512	1116	414	996	442	440	394	678	658	484	584	442	312	282	594	692	648	240	686	678	586	698	380	936
1871	760	508	696	326	342	436	494	1550	408	228	402	438	192	380	426	386	652	586	236	380	436	368	400	440	1066	470	1016	430	582	668	764	768	538	532	454	492	366	826	968	758	544	810	770	552	726	418	762
1872	664	444	504	262	238	428	348	1012	264	60	306	356	162	330	416	270	528	478	182	322	416	276	372	394	820	396	1036	336	532	584	580	578	328	410	334	332	286	792	800	722	486	830	566	458	526	374	562
1873	744	520	588	208	278	406	512	1232	342	228	304	426	164	284	364	298	704	652	182	276	282	302	322	476	890	368	1030	272	588	630	696	696	410	602	456	358	340	840	748	924	496	970	634	474	716	488	560
1874	874	594	768	222	290	330	348	1400	376	174	344	500	36	364	566	306	704	558	132	262	330	260	224	384	914	416	1098	336	860	770	774	760	556	574	570	408	360	736	672	754	444	804	604	498	908	522	646
1875	718	614	642	252	318	450	468	1800	346	174	340	426	196	350	458	334	792	732	160	290	396	294	220	274	1038	530	1264	480	714	850	814	794	572	500	556	474	368	876	730	956	448	1000	510	462	848	434	694	1764
1876	672	548	736	326	396	406	426	2278	396	208	358	304	182	318	364	276	978	792	254	348	426	360	358	380	1068	510	1184	538	764	832	800	770	482	504	502	438	372	874	848	814	480	644	558	522	936	520	774	1854
1877	816	556	702	294	366	350	460	2634	342	206	316	262	118	316	428	276	794	884	268	332	412	382	396	514	960	520	1204	502	920	958	846	850	438	454	468	462	362	872	826	774	560	876	696	564	1008	584	828	1704
1878	870	694	700	366	362	308	486	1490	342	234	338	326	210	308	342	298	794	824	272	328	358	376	534	734	914	504	1568	438	792	882	878	880	452	502	464	400	318	764	806	752	522	686	738	548	884	468	738	1456
1879	620	558	842	512	380	296	416	612	450	298	304	324	178	394	452	328	764	806	258	292	334	330	486	932	938	438	1438	378	732	716	902	916	498	574	454	644	400	742	780	638	538	700	810	568	982	692	698	1678
1880	622	506	740	370	316	342	344	938	346	366	328	282	236	444	492	270	650	682	226	304	368	378	384	850	770	386	1264	390	862	788	862	874	546	570	428	538	396	724	738	664	560	728	726	668	842	706	578	1720
1881	750	832	1012	520	484	398	492	1310	434	300	350	346	258	562	498	370	832	1112	312	554	624	602	452	1154	1186	704	1878	532	996	982	1064	1052	696	774	644	658	384	1056	1128	888	784	928	778	664	880	710	682	1604
1882	692	720	968	602	444	344	382	1402	364	252	356	374	248	500	540	302	862	1124	306	500	544	558	420	1310	1408	748	1846	440	900	898	1120	1124	666	796	626	606	322	788	1014	954	800	1080	686	666	958	618	652	1592
1883	880	912	910	674	596	348	380	1724	348	304	358	488	212	622	638	342	896	1158	306	478	556	558	494	1220	1402	712	1976	616	1162	1046	1148	1150	758	852	740	652	304	880	1148	1090	880	1402	844	860	1164	726	838	2046
1884	740	826	576	592	524	302	332	1664	338	296	360	460	202	588	572	276	794	908	288	462	498	456	470	1040	1062	542	1476	514	920	858	1090	1066	638	536	584	496	218	722	1012	1102	960	1220	722	650	840	584	672	1442
1885	660	664	372	490	402	292	264	1664	276	160	308	334	154	406	354	306	730	888	328	544	568	418	532	1320	1268	500	1580	502	774	714	994	980	668	520	552	470	290	544	826	1024	1016	1088	676	602	834	578	760	1264
1886	728	688	442	528	358	292	344	2024	362	302	290	332	322	498	546	314	824	840	346	468	644	494	564	1534	1142	592	1372	514	846	768	1034	1066	768	600	518	648	428	598	870	966	986	996	774	662	1012	708	822	1858
1887	608	568	302	382	320	310	328	1460	368	244	228	222	270	382	452	284	788	820	274	390	418	360	368	980	812	442	1026	438	636	616	882	780	664	510	470	380	264	634	782	844	852	848	570	632	606	546	686	1788
1888	706	590	376	496	310	326	346	1762	454	266	304	296	238	378	438	314	884	892	282	334	264	46	386	736	978	396	1214	498	724	632	744	776	844	664	584	460	292	550	688	712	870	786	588	544	726	640	756	1588
1889	570	616	398	446	338	308	370	1626	386	278	222	264	170	358	446	294	934	966	396	374	268	108	326	790	972	474	1342	500	588	600	758	764	776	516	500	488	232	738	778	674	708	682	606	542	654	596	730	1720
1890	414	342	308	382	272	390	398	1366	372	198	206	202	208	346	514	292	672	962	332	356	212	174	296	722	928	352	1354	416	546	488	754	770	632	662	404	414	162	684	700	686	908	760	548	556	608	494	546	1138	1836
1891	514	448	478	502	492	402	438	1618	430	202	280	264	276	516	680	326	746	1048	680	400	414	170	374	684	1124	470	1788	510	728	770	822	808	812	570	504	546	222	716	832	700	1028	760	610	754	914	604	638	1806	3270
1892	608	462	486	458	332	334	456	1300	366	272	272	232	250	384	548	376	614	916	712	460	272	14	434	740	1098	580	1618	590	756	808	960	964	854	704	600	550	302	664	744	768	1126	854	504	728	680	558	568	1552	3168
1893	584	420	338	618	410	348	434	1568	330	258	248	238	212	404	620	324	756	972	550	596	210	120	282	674	1034	540	1376	604	810	848	1080	1086	714	638	686	532	358	866	778	980	1194	1014	408	458	664	570	678	1482	2724
1894	626	538	296	620	442	412	464	1228	250	198	318	252	210	420	656	426	780	952	436	542	222	136	306	704	1004	628	1452	780	974	944	1224	1252	1016	760	780	608	294	928	808	1032	1106	1110	464	690	620	580	668	1404	3314
1895	762	574	488	846	488	520	550	1716	356	200	264	266	202	408	562	580	982	1260	498	404	102	116	362	898	1066	662	1524	730	892	998	1288	1286	1144	820	722	736	304	970	946	990	1238	1056	432	812	824	748	632	1304	3936
1896	616	638	920	1082	592	498	446	1668	518	136	308	358	186	452	464	810	1152	1578	1186	658	200	126	386	964	1254	998	1898	838	912	1070	1256	1228	1272	854	794	762	388	934	974	1180	1598	1098	492	812	854	710	818	2030	3806
1897	420	344	704	752	252	316	290	954	338	130	96	166	196	112	132	526	834	1570	844	454	12	8	342	942	944	854	1438	452	648	670	842	802	970	506	492	352	94	704	800	908	1174	728	328	468	624	528	770	1250	2498
1898	516	424	718	978	384	512	310	1056	416	102	198	200	160	230	296	588	766	1592	724	388	216	102	286	902	1022	752	1636	598	950	976	950	1036	1070	834	738	636	220	764	1040	962	1274	860	284	470	968	738	562	1452	3730
1899	518	526	576	906	400	404	404	944	438	158	186	198	230	320	366	682	768	1446	826	412	130	148	334	818	1014	754	1886	432	806	890	980	888	1034	712	682	638	178	864	1242	1086	1224	846	410	524	732	814	568	1524	3898
1900	514	460	440	668	400	478	362	728	272	220	274	290	296	230	250	760	604	1256	830	404	152	156	312	988	1018	740	2028	432	634	658	786	770	950	476	548	532	148	776	1204	910	1026	778	644	508	466	536	770	1596	3142
1901	444	412	492	760	404	404	412	806	202	182	220	282	310	274	306	866	650	1142	806	482	228	198	446	1090	976	834	1942	574	538	636	636	618	1050	498	732	516	134	724	1282	834	1046	740	858	738	528	436	1024	2092	3410
1902	542	480	472	760	496	462	364	1026	236	192	324	342	378	316	366	978	740	908	872	488	142	152	476	1116	1134	896	1912	634	636	634	658	662	1192	632	684	554	234	668	1026	840	990	738	858	872	714	648	1260	1928	3696
1903	822	392	622	958	618	672	640	1484	366	272	414	386	584	400	476	1250	848	1412	1368	858	270	188	694	1652	1424	1060	2280	788	780	882	850	864	1164	572	770	724	248	788	1196	948	1112	818	988	862	828	650	1702	2246	3772
1904	690	450	400	738	448	652	590	1526	322	168	376	288	416	674	862	1040	774	1354	882	728	166	150	602	1322	1304	928	1732	660	692	654	872	870	810	506	582	780	280	838	1186	914	1102	782	918	718	754	758	1342	1580	3262
1905	664	384	274	690	524	572	416	1144	322	142	292	248	236	526	708	1122	668	1216	604	556	200	154	392	868	1072	802	1342	504	584	642	808	808	784	452	506	596	178	850	1046	740	758	586	714	792	658	698	1288	1496	3078
1906	486	324	1172	498	440	338	468	982	284	164	224	148	182	496	478	798	818	1132	408	464	196	36	354	612	814	664	1242	586	566	656	880	900	732	332	462	652	212	1310	1074	906	1014	764	432	574	492	572	1208	1436	2774
1907	502	346	1616	520	410	354	378	1234	304	32	256	196	236	470	480	454	838	1098	362	458	180	172	450	596	802	680	1260	544	544	528	838	844	770	466	598	720	342	1000	842	950	1176	938	408	610	530	652	1242	1504	3242
1908	474	406	976	506	428	330	310	1048	288	296	244	148	216	386	324	618	742	1048	456	398	194	124	374	612	918	624	1048	516	454	634	850	878	634	506	512	646	276	916	758	744	948	644	426	638	612	558	1466	1536	3024
1909	478	324	536	612	436	372	344	1110	274	38	204	154	316	380	342	794	736	1048	466	368	204	232	338	442	1002	566	1058	480	416	566	940	950	710	466	458	506	208	940	856	650	1026	610	418	596	600	594	1410	1556	2952
1910	582	432	546	834	574	428	342	1778	228	232	260	188	240	354	304	772	688	1180	586	388	134	210	418	694	1104	608	966	602	412	560	786	776	634	498	442	534	184	900	826	792	1418	798	558	794	604	662	1904	1640	3502
1911	678	434	494	792	768	432	298	2014	250	184	278	302	330	486	390	810	606	1246	362	332	172	160	496	874	1072	668	1398	620	498	558	858	866	706	548	478	638	220	1078	826	724	1276	758	558	824	704	776	2004	1716	3626
1912	738	476	446	746	976	426	326	1306	274	206	388	414	454	402	354	746	608	1088	350	352	194	168	536	780	898	660	1184	742	508	682	856	890	786	620	516	752	270	892	882	792	1132	672	554	778	742	682	1978	1634	3036
1913	546	366	324	590	794	296	350	1026	204	0	482	390	396	272	244	572	494	824	356	296	66	140	390	590	660	426	1084	518	410	518	804	810	752	546	448	592	190	718	676	672	666	488	424	556	576	992	1290	1214	2008
1914	678	386	354	560	816	350	276	1130	228	202	442	310	306	106	154	646	488	1026	482	270	62	132	388	776	646	502	1136	606	536	596	766	768	652	536	488	582	232	680	896	488	732	484	494	802	610	580	1606	1256	2340
1915	560	294	476	670	900	414	260	1506	196	222	386	346	208	296	310	952	458	1252	1172	432	8	88	448	1020	926	894	1572	828	684	648	822	786	554	390	402	584	240	824	736	498	986	506	460	648	628	490	1702	1420	2900
1916	608	354	378	716	816	338	280	988	122	152	414	362	230	212	238	1044	506	1282	978	436	178	130	488	988	894	814	1466	706	620	534	972	978	574	402	380	706	114	858	1114	502	932	478	516	558	608	442	1788	1572	2772
1917	750	440	420	830	1112	332	324	966	200	294	668	594	268	460	476	1058	550	1270	708	460	224	258	412	700	992	766	1270	742	510	466	960	1002	454	424	312	668	224	998	1124	522	826	500	576	728	562	470	1794	1748	3134
1918	826	580	364	1048	1384	230	172	658	134	220	664	432	250	358	300	950	596	1132	508	392	164	144	312	708	1066	742	1316	836	480	392	950	948	524	470	460	710	238	988	946	530	798	556	566	746	498	442	1946	1836	3256
1919	722	474	796	1278	1410	372	314	684	200	382	694	482	450	236	260	828	818	1178	698	718	310	394	582	758	1102	1090	1504	950	448	488	948	944	582	610	446	624	168	1028	980	566	740	626	778	870	556	512	2188	2082	2282
1920	768	454	632	1136	1282	330	432	418	294	334	846	572	422	362	362	604	662	1030	608	564	238	314	376	578	868	740	1138	668	384	306	874	876	554	430	356	562	200	742	756	588	680	520	704	852	682	574	1698	1840	2694
1921	732	562	506	932	1302	268	292	608	200	212	812	478	270	304	322	546	638	1174	374	400	222	208	348	486	924	632	1166	440	408	386	956	954	502	382	320	534	118	708	792	478	658	390	620	892	598	702	1576	1774	2752
1922	770	574	804	858	1612	370	402	818	318	412	848	602	484	596	616	520	616	1034	630	512	224	232	454	554	1050	708	1306	570	460	450	930	916	576	336	342	644	174	938	798	570	796	652	444	522	760	806	1650	1920	3486
1923	560	406	774	692	1154	234	292	436	152	250	706	598	298	432	392	436	502	808	380	364	190	170	298	292	856	558	962	460	310	358	734	758	528	454	312	478	110	718	736	556	696	572	364	416	536	614	1362	1720	2756
1924	600	404	858	636	1156	252	274	302	166	298	882	736	406	378	382	430	534	958	336	346	142	172	366	460	906	556	998	554	436	326	744	754	572	488	478	476	264	720	644	536	618	482	576	554	496	596	1370	1560	2860
1925	676	506	612	568	898	354	298	640	158	242	678	680	344	506	464	484	436	808	308	320	180	212	316	462	820	552	694	572	310	326	764	742	532	438	380	466	180	878	692	610	452	560	372	562	540	568	1020	1344	2780
1926	648	486	600	664	1124	224	308	390	152	140	724	584	270	500	432	414	468	730	356	378	160	196	184	362	886	536	752	480	328	308	536	528	566	394	328	386	106	760	566	444	412	450	438	550	510	532	1082	1394	2784
1927	864	436	916	816	1178	268	366	570	196	262	866	1204	382	640	558	432	562	874	394	412	156	146	250	482	1118	414	1160	526	452	316	630	636	740	410	460	526	208	774	710	462	444	538	416	544	736	674	1374	1564	3548
1928	934	366	954	1060	1418	262	326	686	198	338	876	1452	448	508	482	512	616	1026	380	364	182	190	356	652	1238	712	1090	608	516	356	850	870	798	528	486	574	182	688	894	598	592	660	606	766	562	662	1444	1830	3902
1929	828	448	960	1074	1740	292	294	918	290	440	938	1270	304	876	742	376	620	960	408	538	122	200	344	642	1182	630	1016	614	564	404	880	902	740	476	438	510	152	690	854	622	688	666	344	578	722	612	1246	1518	3980
1930	728	328	1156	1118	1878	248	252	1004	222	242	646	948	188	724	682	342	498	744	350	444	96	184	190	406	1180	482	798	612	412	282	662	648	588	370	358	370	102	718	664	528	598	608	518	516	500	596	1114	1442	3614
1931	660	308	1074	1056	1534	352	244	1176	206	308	694	932	288	596	512	354	610	910	410	452	166	226	254	608	1538	432	992	568	456	282	682	668	680	512	428	424	112	872	684	486	562	682	556	698	376	600	1198	1712	3314
1932	762	372	1850	1478	1004	502	362	1390	202	322	714	1492	392	574	480	1638	1030	1070	764	538	172	216	260	892	1422	492	1258	592	550	408	642	670	970	584	500	508	180	892	784	652	698	766	616	620	462	620	1350	2550	3404
1933	1058	502	2402	2144	1362	754	396	2656	248	470	742	1576	504	534	510	2124	1168	1298	890	664	256	208	466	2012	2248	700	1528	810	724	520	836	838	1130	688	626	592	196	1082	1034	744	814	816	762	760	582	682	1834	3034	3808
1934	690	354	1308	1462	456	352	376	1572	202	344	602	900	252	324	356	1288	718	934	472	582	170	224	342	1900	1910	554	1178	672	480	446	682	656	970	550	526	356	94	948	938	586	602	574	442	632	358	620	1480	2112	3332
1935	634	426	804	1210	618	522	458	1288	272	302	564	824	262	386	382	1126	820	1048	480	548	244	230	334	1966	1748	442	880	794	460	460	756	756	976	562	536	384	120	1030	946	688	652	634	372	534	432	590	1402	2060	3152
1936	774	332	678	662	520	496	442	1252	278	356	502	600	316	494	544	870	768	842	600	482	246	234	328	1656	1654	474	1066	710	548	450	750	762	1198	586	606	432	154	1182	974	632	726	632	548	458	462	634	1306	1746	3348
1937	978	436	860	992	762	588	564	1348	320	434	502	644	472	582	578	740	892	950	586	580	264	302	416	1798	1906	538	1192	1052	628	448	932	918	1436	638	634	518	242	1496	1092	818	926	798	758	732	518	590	1404	2130	3750
1938	782	326	650	704	552	562	380	1242	296	402	364	400	396	380	398	584	800	952	406	604	260	260	374	1124	1256	504	634	592	500	352	796	778	972	598	630	524	174	1026	842	736	798	1072	594	600	564	612	874	1562	2720
1939	524	352	266	358	294	500	304	878	184	354	288	320	246	442	484	540	692	910	282	430	204	186	296	774	1114	222	592	208	432	372	690	702	804	586	588	538	160	966	700	612	658	672	496	424	536	402	754	1348	2792
1940	402	258	594	346	170	746	310	982	224	362	362	388	308	556	698	622	818	896	448	654	304	290	356	950	1326	394	772	308	492	388	1102	1114	930	544	596	838	104	1134	930	696	798	740	602	558	480	362	1154	1696	3558
1941	472	242	548	632	326	760	382	1366	152	346	550	454	234	574	716	720	844	922	518	870	238	210	406	862	1142	528	852	422	536	348	1522	1514	1424	858	820	830	118	1382	996	744	740	800	814	682	602	528	1432	1396	2770
1942	500	332	746	722	456	794	410	1812	226	574	652	482	576	634	778	810	990	1032	596	1004	280	254	454	1130	1224	528	876	562	612	372	1604	1604	1586	880	800	606	212	1512	1012	754	794	836	1020	962	680	600	1426	1978	2606
1943	576	336	468	714	522	798	394	2210	200	526	646	464	502	424	558	752	1054	992	538	906	342	324	318	898	986	432	736	586	700	408	1284	1282	1570	814	768	702	218	1374	790	764	864	854	810	738	560	630	1136	1840	2198
1944	592	274	484	600	666	870	466	1958	284	394	504	452	376	378	560	854	962	986	438	674	358	290	332	654	1102	372	716	506	680	468	1094	1106	1482	762	744	766	232	1290	868	662	708	716	860	734	790	634	1066	1714	2350
1945	802	300	452	716	684	866	408	1874	264	300	442	462	234	334	550	940	1104	980	564	792	300	302	388	594	1512	376	954	688	606	470	1260	1272	1396	816	796	650	208	1258	994	736	952	780	904	838	612	552	1216	1770	2722
1946	724	270	520	396	438	700	314	1008	172	382	444	542	346	246	360	830	728	792	422	568	326	252	338	660	1478	568	824	592	534	296	972	996	1070	664	698	510	186	998	840	684	898	738	746	688	366	592	998	1522	2412
1947	806	364	520	446	438	830	356	1550	150	410	524	780	540	290	632	884	880	896	432	602	330	328	378	598	1584	580	768	526	660	268	964	946	1108	592	662	486	190	1090	848	726	836	826	870	728	348	552	1166	1956	2438
1948	620	352	560	442	310	812	278	1090	170	460	664	818	628	468	672	958	796	734	374	400	304	246	346	594	1324	450	996	508	562	234	796	806	1104	576	590	420	258	936	898	710	1238	878	850	772	390	688	1074	1828	2838
1949	770	446	656	538	420	732	456	1318	230	562	848	952	792	580	1010	1130	776	800	430	350	276	264	348	436	1252	606	996	606	710	424	918	894	1188	624	588	456	260	878	984	562	1152	806	1144	894	730	728	1112	1398	2910
1950	930	356	572	420	262	478	302	930	66	294	682	1014	370	254	860	1184	742	670	270	178	244	280	326	442	1078	488	780	466	616	400	700	716	1050	632	514	332	184	790	868	434	802	598	1016	800	488	552	968	1408	2544
1951	954	476	768	496	496	672	478	1042	204	480	828	1232	412	406	730	1526	864	914	504	606	248	316	576	740	1342	648	1000	566	706	320	938	948	1172	690	640	436	222	1028	1006	642	1076	804	946	664	666	660	940	1638	2792
1952	866	384	580	480	574	784	482	1092	162	334	792	1282	318	170	352	1184	808	892	534	588	282	264	440	662	1224	606	978	516	668	288	864	840	1160	652	690	350	224	1010	1022	690	944	820	902	708	638	498	1126	1642	2366
1953	874	462	448	322	364	596	316	1380	186	466	748	1144	420	352	562	1652	908	842	354	554	246	232	396	774	1226	372	1030	386	518	236	774	792	910	460	394	328	220	826	784	510	982	568	908	584	638	560	1118	1436	2716
1954	876	544	550	382	548	710	304	1600	166	364	890	966	654	280	530	1318	970	958	460	704	242	200	506	1180	1160	372	1108	488	598	262	682	684	944	460	574	314	190	906	882	538	1698	690	1036	648	604	596	1418	1492	3608
1955	852	472	430	452	472	740	246	1414	220	364	806	742	590	346	610	1322	1134	976	532	652	278	268	636	1246	1176	514	1206	574	600	264	694	664	864	458	554	386	198	840	892	606	1420	674	890	560	568	624	1332	1626	2890
1956	892	466	436	386	460	694	370	1618	192	342	1018	906	532	322	536	1328	1188	954	714	870	262	224	614	1246	1278	622	1070	682	574	274	762	712	1054	356	598	390	202	728	772	568	872	656	988	522	868	340	1428	1424	3394
1957	1014	540	550	590	860	672	394	1710	244	380	1628	1408	664	540	742	1360	1100	884	688	976	274	258	674	1668	1764	746	952	684	752	378	728	722	1274	468	762	516	342	994	940	646	880	762	1202	728	1112	630	1610	1462	3620
1958	858	432	446	394	590	560	330	1168	218	230	1408	1210	350	212	344	1050	972	750	714	736	170	188	422	1444	1830	678	886	598	600	342	602	626	1112	364	554	352	254	804	686	684	750	768	1090	676	684	332	1710	1284	2134
1959	518	332	388	240	440	424	274	1194	210	220	1186	1028	414	264	464	740	620	642	448	586	134	174	266	1044	1490	456	752	306	520	284	592	612	920	414	584	384	286	586	590	634	760	642	1112	654	646	524	1474	968	2316
1960	558	400	612	420	690	612	262	1848	208	246	1288	1100	512	340	550	934	752	742	600	776	208	248	406	1184	1852	662	930	594	682	374	946	958	1178	352	638	638	472	492	524	660	938	714	1044	716	930	442	1656	1326	2734
1961	588	364	474	230	672	588	290	1874	164	330	1198	600	462	298	510	742	642	638	472	748	222	264	300	898	1894	698	826	448	546	402	1118	1110	936	386	648	482	334	390	396	724	1658	766	786	408	776	456	1760	1138	2744
1962	510	448	270	250	776	444	280	1368	182	264	1068	358	378	128	426	586	548	582	308	566	128	158	218	500	1498	460	932	310	484	354	1008	1032	798	336	712	286	160	268	312	538	836	492	530	366	456	298	1534	946	2348
1963	580	442	500	426	1114	524	384	1742	176	394	1336	548	516	304	502	762	666	772	488	684	118	172	472	820	1756	538	1010	400	606	390	1098	1084	928	430	692	456	324	378	478	714	828	734	738	520	464	418	1702	1070	1950
1964	470	284	468	250	548	458	432	1208	130	410	1138	640	476	224	408	664	662	610	408	410	136	178	344	584	1230	474	824	410	454	322	702	668	758	304	448	418	238	304	356	612	792	522	724	480	746	432	1404	860	1530
1965	512	262	530	262	686	502	390	1446	112	454	1206	820	712	270	368	676	608	674	426	470	150	234	324	482	1246	406	902	236	520	364	592	604	702	388	548	402	260	340	366	624	790	588	822	610	684	536	1320	818	1672
1966	630	284	596	286	940	634	382	1666	220	400	944	846	656	350	426	782	676	734	612	598	160	220	442	776	1274	414	958	290	634	426	586	590	696	384	442	468	290		422	770	872	594	944	962	690	614	1452	976	1862
1967	576	368	820	370	1700	922	650	1532	160	418	1416	1336	686	362	616	902	730	828	536	680	232	310	476	942	1100	522	962	420	676	474	726	700	704	370	534	494	234		546	812	1078	734	884	1004	830	688	1766	1676	2294
1968	518	212	852	304	2068	756	530	1408	186	208	1548	1330	454	264	456	682	544	534	274	462	116	156	304	626	814	314	660	202	388	364	564	570	628	382	384	390	188		398	564	784	566	570	732	768	618	1364	1352	1898
1969	428	298	1154	316	2100	814	678	2192	236	326	1668	1406	798	298	556	650	796	826	388	618	12	126	388	804	1204	322	828	268	522	428	596	584	682	430	410	436	138		408	588	638	596	766	732	802	510	2012	1708	1888
1970	430	282	914	302	1584	644	624	1672	294	438	1038	900	538	330	504	624	682	628	528	578	70	216	252	610	1016	328	760	244	530	440	624	644	628	420	422	506	196		448	604	618	588	588	522	716	478	1796	1442	2226
1971	490	254	564	410	1524	498	528	1794	192	320	1004	688	428	174	428	552	462	668	386	394	0	76	186	450	1344	260	710	218	368	374	404	416	610	342	408	312	116		420	600	514	554	610	604	464	350	1600	1152	2472
1972	450	346	668	1666	1730	598	580	2212	268	392	1508	1012	632	242	480	706	630	696	442	494	206	174	382	718	1662	248	914	264	490	388	452	460	724	414	490	446	252		512	732	636	618	768	626	516	514	2278	1164	2280
1973	390	324	494	1190	1676	558	598	2626	244	288	1728	940	532	230	438	556	748	678	650	696	168	220	376	706	1670	270	852	306	534	464	592	606	1170	632	614	670	276		628	612	566	594	844	500	794	662	2668	1116	2250
1974	528	482	500	1080	1516	630	594	2792	398	412	1506	864	518	326	472	540	880	684	804	660	186	238	384	542	1710	354	912	424	628	476	610	600	1042	626	658	626	226		598	816	1034	782	722	470	746	546	2340	1194	1804
1975	550	456	498	1534	1204	634	412	1998	334	314	1428	1162	496	314	490	510	552	684	542	568	172	234	348	552	1668	478	896	330	532	484	450	460	928	508	618	392	204		622	720	692	664	682	484	702	574	2128	1248	1648
1976	704	484	542	1226	1190	512	432	1840	262	448	1726	1312	638	332	450	552	784	816	428	456	182	220	270	408	1316	446	820	378	450	474	416	424	1126	494	668	316	196		552	660	656	654	750	548	658	460	1704	1346	1684
1977	716	438	568	618	1066	472	544	1894	174	468	1752	1388	670	598	692	522	776	816	404	484	200	214	262	418	1444	510	826	434	538	550	424	426	1006	440	592	242	104		432	646	646	672	856	632	520	408	1510	1548	1166
1978	596	408	598	380	650	450	520	2412	212	438	1456	1032	526	562	630	508	676	634	326	376	134	200	196	308	1518	460	772	380	500	482	476	452	944	492	646	282	226		460	608	660	566	730	504	626	510	1548	1258	1332
1979	512	386	666	338	450	494	510	2520	222	332	1158	732	462	236	318	396	760	618	362	474	90	186	272	392	1580	324	782	330	600	514	506	518	840	516	822	374	306		392	482	292	422	708	444	478	392	1904	1318	1392
1980	434	412	1852	392	398	422	446	1768	166	532	1046	614	642	404	448	348	622	596	300	372	120	316	236	334	968	400	606	326	462	474	498	470	970	454	620	368	256		416	612	494	882	564	372	516	382	1390	1222	1410
1981	480	414	3664	392	450	468	410	1984	184	502	1426	816	538	288	446	348	624	648	314	306	120	226	294	348	1102	484	728	388	696	494	420	400	986	456	636	356	168		306	534	482	576	644	378	554	522	1352	1158	1626
1982	534	372	2750	432	388	694	542	1784		554	1534	712	620	172	386	430	554	614	322	450	168	220	348	480	1228	540	918	440	784	690	468	436	1064	452	832	308	106		396	472	344	514	740	470	348	366	1070	924	820
1983	530	380	2872	842	490	906	722	2124		658	1952	610	700	524	568	412	614	656	392	744	174	218	282	456	1150	614	874	444	706	532	512	530	962	394	618	420	386		378	540	460	598	744	528	264	328	1530	1254	704
1984	448	164	2348	1576	314	568	540	1650		704	2608	752	626	244	366	466	1044	716	364	478	184	86	196	294	940	384	896	316	590	512	356	346	688	354	520	324	290		268	422	340	626	576	434	472	482	968	1100	640
1985	544	376	3756	1114	632	746	514	3218		726	2556	986	496	256	640	550	1368	1190	584	1094	214	186	322	346	1172	440	1018	372	992	786	684	736	812	448	600	390	284		360	502	392	678	752	600	566	460	1026	1390	1458
1986	516	342	2270	564	488	648	586	2530		636	1406	912	542	258	436	416	1048	1050	506	1254	192	262	326	352	1184	492	976	406	842	696	662	656	746	442	510	342	328		420	644	494	694	686	602	466	350	838	1508	1660
1987	528	476	1320	398	514	678	510	2286		708	1662	994	800	192	356	430	740	640	380	948	126	266	270	544	1128	390	794	418	542	650	484	492	1020	596	754	410	370		400	598	552	652	970	800	582	480	960	1406	1508
1988	662	414	1414	356	500	660	488	2428		512	1956	1082	748	140	346	368	1028	708	322	500	174	246	270	490	1212	410	770	422	602	582	536	552	972	578	760	494	294		362	448	390	490	1070	704	528	384	1158	1396	1446
1989	772	472	1176	290	498	618	710	2146		422	1420	1170	420	238	554	356	722	570	216	346	190	192	312	350	1344	368	1016	410	644	588	496	500	846	474	744	324	256		370	652	512	626	848	494	468	546	868	1240	1434
1990	974	648	684	486	406	606	644	1964		562	1184	1020	540	214	482	394	608	554	230	404	124	244	224	432	1550	328	1004	436	440	492	374	366	738	562	630	408	156		334	634	502	660	794	432	382	458	844	1222	1688
1991	1074	550	884	444	882	758	758	3362		664	1592	1234	834	366	878	524	946	638	266	764	150	220	354	926	1888	316	1274	280	688	692	492	506	1164	636	766	454	310		468	776	650	810	1198	666	556	538	1132	1596	2162
1992	706	534	710	346	1074	762	572	2530		502	1542	926	622	332	740	464	708	518	246	698	100	192	278	770	1400	270	1082	288	542	700	352	376	1270	598	604	516	366		378	664	778	714	964	710	494	424	1178	1378	1640
1993	696	558	904	360	1018	846	672	3272		478	1766	1108	512	426	764	554	756	620	230	922	196	208	320	668	1190	264	1600	358	782	806	334	322	1352	702	744	652	352		328	730	782	728	944	846	532	492	1324	1564	1672
1994	520	362	664	368	982	728	662	2952		460	1568	1224	452	316	660	512	878	836	256	714	244	176	332	756	1244	286	1584	348	822	680	248	252	1064	580	628	664	272		384	602	808	638	1060	854	546	432	1220	1618	1730
1995	666	384	764	394	1258	700	696	3518		452	1720	1294	428	502	940	512	732	838	354	968	272	220	292	618	1322	180	1634	290	922	784	180	192	1176	566	596	586	154		342	670	824	572	950	512	474	376	1224	1686	1548
1996	704	420	1054	388	1452	838	564	3824		562	2076	1386	464	482	1004	460	754	808	270	944	362	262	238	754	1778	228	1488	502	1156	836	204	212	1232	608	696	634	274		56	772	690	786	1422	694	538	332	1456	1664	1760
1997	692	418	1076	342	1244	830	512	3796		664	2256	1252	586	344	740	440	816	774	326	1092	184	274	290	624	1508	298	1362	626	930	916	188	170	1152	578	672	580	212		240	762	506	688	1526	854	536	378	1546	1488	1438
1998	886	612	824	1664	1876	1114	616	4024		830	2368	1604	628	442	934	548	954	706	452	1106	280	324	458	1102	1608	482	1688	1104	1326	1100	262	268	1778	682	848	592	236		100	796	528	670	1740	1074	654	522	1700	1798	1982
1999	568	360	460	1754	4894	1164	1428	3194		802	2156	1376	446	242	510	674	1220	938	490	1190	222	334	464	1520	1416	756	2392	1126	1136	1050	180	172	2212	904	700	624	172		76	760	418	698	1086	934	496	408	2026	2196	1398
2000	494	446	618	1640	3656	822	1522	3120		1008	2566	1510	702	406	784	628	1104	976	666	1120	168	224	420	936	1444	804	2624	844	990	920	294	300	1988	862	722	732	346			658	390	558	830	788	610	458	1818	2084	1518
2001	820	462	636	784	2930	1014	1400	3088		748	2536	1884	524	470	868	622	1320	1030	904	1022	112	174	528	1002	1244	934	1816	1024	744	710	294	348	1878	928	878	666	246			760	390	658	768	950	590	528	1778	1662	1750
2002	598	454	470	628	1330	802	892	2968		686	2180	1694	478	364	682	590	1202	812	758	788	22	178	442	812	1196	610	1448	656	576	444	334	332	1328	826	772	516	240			844	414	638	660	726	624	578	1502	1466	1488
2003	540	452	496	398	1636	762	738	3806		710	2070	1734	456	486	900	554	1358	960	866	1178	204	260	480	758	1268	706	1622	1000	864	710	324	342	1530	954	876	666	278			740	382	536	682	732	636	600	1950	1568	1916
2004	450	320	334	564	1016	394	676	3376		632	1178	1162	392	376	516	446	1512	924	1222	924	168		314	578	1116		1632	742	774	606	278	256	1580	778	650	566	162			728	306	552	576	666	602	350	1710	1304	1346
2005	422	428	390	386	818	530	666	3078		728	1146	1220	492	378	524	514	2502	1184	1488	830			510	900	1184		1514	924	858	532	264	296	1286	584	600	610	252			764	334	544	734	1176	642	504	1730	1706	1182
2006	242	160	148	344	552	578	588	3066		430	1200	1252	274	230	322	406	1122	906	802	326			362	778	610		1024	600	556	504	182	170	1280	652	538	468	84			458	200	360	470	830	668	382	956	964	1052
2007	380	212	206		604	416	532	3866		314	1248	1062	214	280	338	366	1078	884	766	650			536	852	680		1084	606	796	686	234	286	1268	632	632	652	146			506	192	396	376	712	816	394	1142	1368	1134
[truncated: 18 more columns]

## Sheet: Sheet2
SMA02A	1712	1550	2026	2712	2438	2390	2290	2316	2312
SMA02A	1720	2120	1602	2400	2130	2164	2122	1912	1776	2368	1918
SMA02A	1730	1984	1334	1696	1724	2268	1910	1594	1256	1514	1450
SMA02A	1740	1356	1450	1514	2098	2438	1414	1314	1328	1170	1202
SMA02A	1750	826	978	812	1102	1170	946	894	792	968	944
SMA02A	1760	1040	1172	1090	1134	1008	1006	690	734	1040	912
SMA02A	1770	1056	1190	1234	1510	1296	966	790	984	1182	1002
SMA02A	1780	998	858	996	1150	1114	1480	1232	1036	1178	900
SMA02A	1790	830	1036	692	764	794	704	808	672	854	856
SMA02A	1800	702	614	928	732	884	908	900	680	1038	698
SMA02A	1810	780	884	876	782	854	574	556	608	736	724
SMA02A	1820	884	1018	1132	1078	1196	1012	914	836	976	1000
SMA02A	1830	932	632	674	690	514	706	722	758	890	926
SMA02A	1840	932	890	904	732	742	924	1158	908	974	746
SMA02A	1850	694	716	744	890	716	670	656	736	746	746
SMA02A	1860	718	728	826	620	658	670	456	676	568	566
SMA02A	1870	526	760	664	744	874	718	672	816	870	620
SMA02A	1880	622	750	692	880	740	660	728	608	706	570
SMA02A	1890	414	514	608	584	626	762	616	420	516	518
SMA02A	1900	514	444	542	822	690	664	486	502	474	478
SMA02A	1910	582	678	738	546	678	560	608	750	826	722
SMA02A	1920	768	732	770	560	600	676	648	864	934	828
SMA02A	1930	728	660	762	1058	690	634	774	978	782	524
SMA02A	1940	402	472	500	576	592	802	724	806	620	770
SMA02A	1950	930	954	866	874	876	852	892	1014	858	518
SMA02A	1960	558	588	510	580	470	512	630	576	518	428
SMA02A	1970	430	490	450	390	528	550	704	716	596	512
SMA02A	1980	434	480	534	530	448	544	516	528	662	772
SMA02A	1990	974	1074	706	696	520	666	704	692	886	568
SMA02A	2000	494	820	598	540	450	422	242	380	-9999
SMA02B	1700	2198	2482	2370	1952	2496	2504	2976	2094	2090	1950
SMA02B	1710	2376	2002	1970	2674	3034	2676	2430	2960	3064	2700
SMA02B	1720	2032	1524	2344	2292	2542	2200	2316	2376	2632	2328
SMA02B	1730	2774	1752	1702	1948	2500	2330	1772	1254	1382	1186
SMA02B	1740	1248	1418	1516	1950	2284	1534	1464	1746	1488	1614
SMA02B	1750	1046	1290	1370	1444	1398	1396	1098	874	988	1042
SMA02B	1760	1254	1370	1100	1216	1452	1250	1140	1094	1134	1086
SMA02B	1770	1002	1124	1190	1100	1038	932	980	1064	1238	1250
SMA02B	1780	1302	1092	1450	1626	1598	1522	1768	1638	1432	900
SMA02B	1790	906	1072	602	828	884	1020	1158	990	1004	1004
SMA02B	1800	828	886	1466	1192	1272	1230	1078	834	990	848
SMA02B	1810	886	990	928	794	956	584	544	608	814	756
SMA02B	1820	926	704	900	932	1080	796	910	940	930	892
SMA02B	1830	676	600	672	606	464	540	656	642	606	518
SMA02B	1840	666	804	774	632	598	620	880	704	674	602
SMA02B	1850	622	756	658	556	450	546	626	570	612	500
SMA02B	1860	636	626	746	646	634	562	362	394	390	438
SMA02B	1870	364	508	444	520	594	614	548	556	694	558
SMA02B	1880	506	832	720	912	826	664	688	568	590	616
SMA02B	1890	342	448	462	420	538	574	638	344	424	526
SMA02B	1900	460	412	480	392	450	384	324	346	406	324
SMA02B	1910	432	434	476	366	386	294	354	440	580	474
SMA02B	1920	454	562	574	406	404	506	486	436	366	448
SMA02B	1930	328	308	372	502	354	426	332	436	326	352
SMA02B	1940	258	242	332	336	274	300	270	364	352	446
SMA02B	1950	356	476	384	462	544	472	466	540	432	332
SMA02B	1960	400	364	448	442	284	262	284	368	212	298
SMA02B	1970	282	254	346	324	482	456	484	438	408	386
SMA02B	1980	412	414	372	380	164	376	342	476	414	472
SMA02B	1990	648	550	534	558	362	384	420	418	612	360
SMA02B	2000	446	462	454	452	320	428	160	212	-9999
SMA04A	1787	622	704	674
SMA04A	1790	532	696	534	522	528	634	650	436	474	446
SMA04A	1800	432	448	448	332	354	334	312	302	330	246
SMA04A	1810	338	398	360	284	394	332	262	310	348	302
SMA04A	1820	432	482	892	908	838	550	658	662	376	396
SMA04A	1830	432	366	426	542	406	460	570	526	570	902
SMA04A	1840	626	690	648	398	416	558	1080	1048	1338	1118
SMA04A	1850	922	942	1090	1290	1506	1652	1642	1722	1542	1140
SMA04A	1860	844	882	1174	1182	964	726	312	606	846	914
SMA04A	1870	724	696	504	588	768	642	736	702	700	842
SMA04A	1880	740	1012	968	910	576	372	442	302	376	398
SMA04A	1890	308	478	486	338	296	488	920	704	718	576
SMA04A	1900	440	492	472	622	400	274	1172	1616	976	536
SMA04A	1910	546	494	446	324	354	476	378	420	364	796
SMA04A	1920	632	506	804	774	858	612	600	916	954	960
SMA04A	1930	1156	1074	1850	2402	1308	804	678	860	650	266
SMA04A	1940	594	548	746	468	484	452	520	520	560	656
SMA04A	1950	572	768	580	448	550	430	436	550	446	388
SMA04A	1960	612	474	270	500	468	530	596	820	852	1154
SMA04A	1970	914	564	668	494	500	498	542	568	598	666
SMA04A	1980	1852	3664	2750	2872	2348	3756	2270	1320	1414	1176
SMA04A	1990	684	884	710	904	664	764	1054	1076	824	460
SMA04A	2000	618	636	470	496	334	390	148	206	-9999
SMA06A	1848	388	550
SMA06A	1850	416	370	342	380	316	352	298	252	282	242
SMA06A	1860	266	272	274	332	380	288	240	276	300	292
SMA06A	1870	220	326	262	208	222	252	326	294	366	512
SMA06A	1880	370	520	602	674	592	490	528	382	496	446
SMA06A	1890	382	502	458	618	620	846	1082	752	978	906
SMA06A	1900	668	760	760	958	738	690	498	520	506	612
SMA06A	1910	834	792	746	590	560	670	716	830	1048	1278
SMA06A	1920	1136	932	858	692	636	568	664	816	1060	1074
SMA06A	1930	1118	1056	1478	2144	1462	1210	662	992	704	358
SMA06A	1940	346	632	722	714	600	716	396	446	442	538
SMA06A	1950	420	496	480	322	382	452	386	590	394	240
SMA06A	1960	420	230	250	426	250	262	286	370	304	316
SMA06A	1970	302	410	1666	1190	1080	1534	1226	618	380	338
SMA06A	1980	392	392	432	842	1576	1114	564	398	356	290
SMA06A	1990	486	444	346	360	368	394	388	342	1664	1754
SMA06A	2000	1640	784	628	398	564	386	344	-9999
SMA06B	1853	580	440	504	464	612	592	398
SMA06B	1860	530	484	426	484	452	442	240	230	274	268
SMA06B	1870	144	342	238	278	290	318	396	366	362	380
SMA06B	1880	316	484	444	596	524	402	358	320	310	338
SMA06B	1890	272	492	332	410	442	488	592	252	384	400
SMA06B	1900	400	404	496	618	448	524	440	410	428	436
SMA06B	1910	574	768	976	794	816	900	816	1112	1384	1410
SMA06B	1920	1282	1302	1612	1154	1156	898	1124	1178	1418	1740
SMA06B	1930	1878	1534	1004	1362	456	618	520	762	552	294
SMA06B	1940	170	326	456	522	666	684	438	438	310	420
SMA06B	1950	262	496	574	364	548	472	460	860	590	440
SMA06B	1960	690	672	776	1114	548	686	940	1700	2068	2100
SMA06B	1970	1584	1524	1730	1676	1516	1204	1190	1066	650	450
SMA06B	1980	398	450	388	490	314	632	488	514	500	498
SMA06B	1990	406	882	1074	1018	982	1258	1452	1244	1876	4894
SMA06B	2000	3656	2930	1330	1636	1016	818	552	604	-9999
SMA07A	1611	784	996	956	896	844	990	892	838	988
SMA07A	1620	730	850	810	620	760	610	552	698	630	714
SMA07A	1630	626	462	492	734	476	502	612	472	180	418
SMA07A	1640	382	418	808	1008	980	1068	1286	1390	1162	1208
SMA07A	1650	1328	1510	1398	988	1476	3128	1292	1360	1150	1028
SMA07A	1660	896	644	722	554	834	860	936	774	976	1114
SMA07A	1670	858	584	594	556	758	956	880	474	876	726
SMA07A	1680	782	808	660	614	444	764	786	822	840	778
SMA07A	1690	838	924	810	838	690	738	1014	812	624	568
SMA07A	1700	600	612	686	674	842	704	652	532	564	710
SMA07A	1710	662	700	680	744	656	646	742	652	738	948
SMA07A	1720	800	634	714	924	670	634	834	1116	1072	1164
SMA07A	1730	1072	954	956	1118	1148	1088	798	752	662	762
SMA07A	1740	1020	810	896	742	1226	638	676	650	642	560
SMA07A	1750	714	636	806	950	818	642	746	682	688	578
SMA07A	1760	700	910	788	822	916	958	534	770	642	700
SMA07A	1770	800	970	848	818	812	642	802	894	918	756
SMA07A	1780	618	618	1028	1822	1604	1714	1482	1224	1594	1258
SMA07A	1790	998	1082	844	1150	986	646	1028	1034	956	836
SMA07A	1800	814	590	566	568	510	498	596	544	690	702
SMA07A	1810	900	932	572	542	632	530	534	508	634	536
SMA07A	1820	556	518	690	1054	1120	920	674	660	774	640
SMA07A	1830	646	568	810	796	556	490	706	762	858	836
SMA07A	1840	832	1038	1262	1032	948	1160	1314	1010	1040	878
SMA07A	1850	814	648	612	634	696	730	568	640	682	610
SMA07A	1860	542	434	428	530	462	440	278	352	420	442
SMA07A	1870	402	436	428	406	330	450	406	350	308	296
SMA07A	1880	342	398	344	348	302	292	292	310	326	308
SMA07A	1890	390	402	334	348	412	520	498	316	512	404
SMA07A	1900	478	404	462	672	652	572	338	354	330	372
SMA07A	1910	428	432	426	296	350	414	338	332	230	372
SMA07A	1920	330	268	370	234	252	354	224	268	262	292
SMA07A	1930	248	352	502	754	352	522	496	588	562	500
SMA07A	1940	746	760	794	798	870	866	700	830	812	732
SMA07A	1950	478	672	784	596	710	740	694	672	560	424
SMA07A	1960	612	588	444	524	458	502	634	922	756	814
SMA07A	1970	644	498	598	558	630	634	512	472	450	494
SMA07A	1980	422	468	694	906	568	746	648	678	660	618
SMA07A	1990	606	758	762	846	728	700	838	830	1114	1164
SMA07A	2000	822	1014	802	762	394	530	578	416	-9999
SMA07B	1640	1230	810	982	1182	752	834	1028	1284	1040	1178
SMA07B	1650	1336	1574	1448	1188	1054	1504	1036	1166	838	674
SMA07B	1660	846	672	696	644	822	876	978	934	862	980
SMA07B	1670	692	632	708	648	858	992	926	810	1342	862
SMA07B	1680	746	704	730	806	908	1002	1088	1240	1036	1102
SMA07B	1690	1228	1446	1768	1052	872	780	714	696	526	574
SMA07B	1700	836	602	1032	934	1298	1566	1612	1174	1220	1192
SMA07B	1710	898	716	744	822	760	752	858	754	748	1096
SMA07B	1720	870	832	1192	1494	950	944	936	934	1054	1316
SMA07B	1730	1592	1396	1372	1672	1394	1376	916	724	618	800
SMA07B	1740	1174	992	880	976	982	878	916	952	936	908
SMA07B	1750	1130	1114	818	856	880	810	832	824	1062	1062
SMA07B	1760	1446	1384	984	692	816	852	630	938	726	664
SMA07B	1770	698	774	552	632	486	294	400	636	744	708
SMA07B	1780	758	726	896	1128	970	1556	1584	1466	2562	1764
SMA07B	1790	1250	1242	774	846	774	810	1350	902	726	700
SMA07B	1800	618	580	578	630	874	990	1016	814	1004	918
SMA07B	1810	806	972	754	698	618	536	572	508	538	474
SMA07B	1820	470	612	622	718	1260	1404	1194	1178	1172	994
SMA07B	1830	876	668	580	662	560	502	1034	1190	1322	1156
SMA07B	1840	888	1060	1082	720	700	1046	2374	2168	1520	1790
SMA07B	1850	1436	1152	858	732	878	782	660	842	758	850
SMA07B	1860	1032	680	522	662	574	438	338	328	436	458
SMA07B	1870	422	494	348	512	348	468	426	460	486	416
SMA07B	1880	344	492	382	380	332	264	344	328	346	370
SMA07B	1890	398	438	456	434	464	550	446	290	310	404
SMA07B	1900	362	412	364	640	590	416	468	378	310	344
SMA07B	1910	342	298	326	350	276	260	280	324	172	314
SMA07B	1920	432	292	402	292	274	298	308	366	326	294
SMA07B	1930	252	244	362	396	376	458	442	564	380	304
SMA07B	1940	310	382	410	394	466	408	314	356	278	456
SMA07B	1950	302	478	482	316	304	246	370	394	330	274
SMA07B	1960	262	290	280	384	432	390	382	650	530	678
SMA07B	1970	624	528	580	598	594	412	432	544	520	510
SMA07B	1980	446	410	542	722	540	514	586	510	488	710
SMA07B	1990	644	758	572	672	662	696	564	512	616	1428
SMA07B	2000	1522	1400	892	738	676	666	588	532	-9999
SMA08B	1853	876	978	1070	988	1062	948	932
SMA08B	1860	952	1070	924	882	1046	976	678	1144	1250	1206
SMA08B	1870	1202	1550	1012	1232	1400	1800	2278	2634	1490	612
SMA08B	1880	938	1310	1402	1724	1664	1664	2024	1460	1762	1626
SMA08B	1890	1366	1618	1300	1568	1228	1716	1668	954	1056	944
SMA08B	1900	728	806	1026	1484	1526	1144	982	1234	1048	1110
SMA08B	1910	1778	2014	1306	1026	1130	1506	988	966	658	684
SMA08B	1920	418	608	818	436	302	640	390	570	686	918
SMA08B	1930	1004	1176	1390	2656	1572	1288	1252	1348	1242	878
SMA08B	1940	982	1366	1812	2210	1958	1874	1008	1550	1090	1318
SMA08B	1950	930	1042	1092	1380	1600	1414	1618	1710	1168	1194
SMA08B	1960	1848	1874	1368	1742	1208	1446	1666	1532	1408	2192
SMA08B	1970	1672	1794	2212	2626	2792	1998	1840	1894	2412	2520
SMA08B	1980	1768	1984	1784	2124	1650	3218	2530	2286	2428	2146
SMA08B	1990	1964	3362	2530	3272	2952	3518	3824	3796	4024	3194
SMA08B	2000	3120	3088	2968	3806	3376	3078	3066	3866	-9999
SMA09A	1519	1412
SMA09A	1520	1622	1798	2408	2582	1968	2352	2048	1520	2200	1886
SMA09A	1530	1954	2196	2912	1578	2356	1440	1924	1808	1800	1888
SMA09A	1540	1510	1900	1908	1794	1744	1726	2316	1778	1352	1558
SMA09A	1550	1718	1988	1220	1400	1354	1386	1510	1190	1460	1512
SMA09A	1560	1288	1924	2054	1884	1924	1698	1446	1228	1288	1034
SMA09A	1570	956	1260	1110	1118	1718	1212	892	768	934	1326
SMA09A	1580	1332	1148	1256	1208	1028	1278	958	1212	936	920
SMA09A	1590	896	842	890	970	928	886	748	782	848	510
SMA09A	1600	514	566	576	528	596	708	552	646	608	762
SMA09A	1610	718	566	588	562	564	572	560	796	676	756
SMA09A	1620	586	452	506	518	476	434	532	554	490	390
SMA09A	1630	338	426	282	352	254	314	402	358	346	698
SMA09A	1640	570	490	408	414	428	462	474	522	400	300
SMA09A	1650	478	544	376	378	274	440	320	502	494	430
SMA09A	1660	474	478	402	470	446	274	236	322	404	428
SMA09A	1670	438	478	570	480	466	412	512	388	522	376
SMA09A	1680	428	464	372	370	256	330	366	298	348	362
SMA09A	1690	352	398	340	378	410	338	410	306	276	278
SMA09A	1700	350	324	490	366	432	398	416	348	352	260
SMA09A	1710	262	316	262	354	338	420	604	526	442	484
SMA09A	1720	418	382	452	494	512	394	424	514	624	630
SMA09A	1730	658	590	554	662	696	612	708	510	452	544
SMA09A	1740	578	516	460	620	648	528	528	646	574	528
SMA09A	1750	512	660	534	618	594	566	570	664	642	424
SMA09A	1760	420	488	378	426	544	672	556	592	402	554
SMA09A	1770	510	558	464	458	458	328	276	312	428	360
SMA09A	1780	360	296	330	518	346	486	478	482	754	568
SMA09A	1790	638	550	406	348	378	308	470	304	428	348
SMA09A	1800	328	342	378	336	358	278	280	250	262	222
SMA09A	1810	284	356	302	268	298	372	474	360	364	308
SMA09A	1820	428	386	406	436	386	456	402	468	520	428
SMA09A	1830	364	310	354	360	254	294	288	428	420	352
SMA09A	1840	358	568	478	446	408	488	618	494	678	610
SMA09A	1850	466	428	302	388	398	330	360	298	320	266
SMA09A	1860	342	298	360	368	378	284	92	274	336	288
SMA09A	1870	184	408	264	342	376	346	396	342	342	450
SMA09A	1880	346	434	364	348	338	276	362	368	454	386
SMA09A	1890	372	430	366	330	250	356	518	338	416	438
SMA09A	1900	272	202	236	366	322	322	284	304	288	274
SMA09A	1910	228	250	274	204	228	196	122	200	134	200
SMA09A	1920	294	200	318	152	166	158	152	196	198	290
SMA09A	1930	222	206	202	248	202	272	278	320	296	184
SMA09A	1940	224	152	226	200	284	264	172	150	170	230
SMA09A	1950	66	204	162	186	166	220	192	244	218	210
SMA09A	1960	208	164	182	176	130	112	220	160	186	236
SMA09A	1970	294	192	268	244	398	334	262	174	212	222
SMA09A	1980	166	184	-9999
SMA10A	1594	2190	2548	3320	4034	3918	2844
SMA10A	1600	3000	3216	2430	1900	1668	1916	1408	1600	1494	1474
SMA10A	1610	1524	1420	1914	1936	1666	1204	1020	1378	1150	1030
SMA10A	1620	1030	926	866	1284	1894	1452	1546	2452	1628	1786
SMA10A	1630	1574	1652	1278	2890	1808	1578	1182	956	1006	2028
SMA10A	1640	1318	1314	1228	986	978	780	778	986	736	732
SMA10A	1650	1032	1640	692	1224	1604	1978	2376	1832	1698	1112
SMA10A	1660	1004	1246	1252	1054	1082	814	732	856	1178	1246
SMA10A	1670	1182	1360	1668	1226	1260	1296	1142	1556	2114	1476
SMA10A	1680	1012	1068	1048	1026	766	842	838	956	904	1120
SMA10A	1690	1300	1398	1212	1036	756	640	648	714	594	632
SMA10A	1700	722	646	838	816	784	708	986	832	720	504
SMA10A	1710	718	1056	978	872	640	754	760	798	890	824
SMA10A	1720	576	508	612	832	700	590	492	532	478	426
SMA10A	1730	412	314	370	402	382	364	428	480	410	548
SMA10A	1740	612	464	404	344	262	178	404	390	306	294
SMA10A	1750	362	486	308	378	316	366	366	372	312	440
SMA10A	1760	444	542	380	470	506	470	338	398	352	398
SMA10A	1770	298	500	342	366	272	80	238	210	276	280
SMA10A	1780	250	284	442	614	436	502	494	342	762	446
SMA10A	1790	468	578	646	692	500	274	358	456	392	392
SMA10A	1800	286	332	324	368	340	100	226	250	348	380
SMA10A	1810	522	564	514	412	402	426	450	404	334	400
SMA10A	1820	410	442	416	328	312	416	436	562	810	544
SMA10A	1830	386	212	260	306	218	340	374	468	332	390
SMA10A	1840	352	460	482	282	214	508	560	274	360	336
SMA10A	1850	466	294	336	306	302	94	192	340	436	282
SMA10A	1860	338	372	420	322	312	192	76	248	132	310
SMA10A	1870	284	228	60	228	174	174	208	206	234	298
SMA10A	1880	366	300	252	304	296	160	302	244	266	278
SMA10A	1890	198	202	272	258	198	200	136	130	102	158
SMA10A	1900	220	182	192	272	168	142	164	32	296	38
SMA10A	1910	232	184	206	0	202	222	152	294	220	382
SMA10A	1920	334	212	412	250	298	242	140	262	338	440
SMA10A	1930	242	308	322	470	344	302	356	434	402	354
SMA10A	1940	362	346	574	526	394	300	382	410	460	562
SMA10A	1950	294	480	334	466	364	364	342	380	230	220
SMA10A	1960	246	330	264	394	410	454	400	418	208	326
SMA10A	1970	438	320	392	288	412	314	448	468	438	332
SMA10A	1980	532	502	554	658	704	726	636	708	512	422
SMA10A	1990	562	664	502	478	460	452	562	664	830	802
SMA10A	2000	1008	748	686	710	632	728	430	314	-9999
SMA10B	1516	504	564	488	506
SMA10B	1520	486	394	634	650	562	764	986	1034	1204	1102
SMA10B	1530	1156	1252	1360	1340	1072	1224	1300	1088	1094	1092
SMA10B	1540	1140	1170	974	1190	1078	898	1052	868	780	854
SMA10B	1550	816	856	784	770	636	594	520	522	496	470
SMA10B	1560	334	408	294	434	474	418	524	368	490	552
SMA10B	1570	386	516	602	656	576	592	534	520	490	440
SMA10B	1580	512	382	494	432	374	450	560	616	572	702
SMA10B	1590	618	522	518	698	818	880	674	622	734	684
SMA10B	1600	720	812	752	750	790	806	712	716	620	652
SMA10B	1610	650	496	482	448	528	468	538	746	588	580
SMA10B	1620	542	552	492	416	480	418	382	464	516	474
SMA10B	1630	438	488	356	792	632	544	684	484	484	520
SMA10B	1640	496	378	350	412	464	458	472	422	326	242
SMA10B	1650	280	308	232	278	172	280	164	194	240	156
SMA10B	1660	100	168	204	244	238	248	234	326	288	478
SMA10B	1670	392	404	452	380	316	366	300	336	378	328
SMA10B	1680	260	314	298	336	296	232	290	224	226	324
SMA10B	1690	414	508	470	350	272	270	252	296	250	258
SMA10B	1700	292	282	338	238	298	288	398	336	254	204
SMA10B	1710	246	284	282	450	478	398	360	302	316	326
SMA10B	1720	244	194	346	392	308	282	312	424	576	568
SMA10B	1730	558	320	454	438	438	372	360	370	134	306
SMA10B	1740	262	346	452	502	378	238	288	296	334	288
SMA10B	1750	296	248	202	224	220	202	174	202	296	278
SMA10B	1760	312	296	226	288	266	274	218	304	276	294
SMA10B	1770	260	304	306	360	370	294	322	256	320	260
SMA10B	1780	254	286	276	272	200	278	336	216	322	206
SMA10B	1790	186	212	162	170	208	164	182	162	182	166
SMA10B	1800	136	146	172	170	182	150	196	122	208	132
SMA10B	1810	148	134	94	142	178	202	140	166	130	90
SMA10B	1820	106	88	116	118	80	112	152	162	222	200
SMA10B	1830	232	176	266	254	172	340	300	248	270	340
SMA10B	1840	290	660	1016	1064	918	868	788	304	280	438
SMA10B	1850	388	264	294	294	282	290	292	360	484	380
SMA10B	1860	406	394	466	408	466	386	268	328	392	428
SMA10B	1870	366	402	306	304	344	340	358	316	338	304
SMA10B	1880	328	350	356	358	360	308	290	228	304	222
SMA10B	1890	206	280	272	248	318	264	308	96	198	186
SMA10B	1900	274	220	324	414	376	292	224	256	244	204
SMA10B	1910	260	278	388	482	442	386	414	668	664	694
SMA10B	1920	846	812	848	706	882	678	724	866	876	938
SMA10B	1930	646	694	714	742	602	564	502	502	364	288
SMA10B	1940	362	550	652	646	504	442	444	524	664	848
SMA10B	1950	682	828	792	748	890	806	1018	1628	1408	1186
SMA10B	1960	1288	1198	1068	1336	1138	1206	944	1416	1548	1668
SMA10B	1970	1038	1004	1508	1728	1506	1428	1726	1752	1456	1158
SMA10B	1980	1046	1426	1534	1952	2608	2556	1406	1662	1956	1420
SMA10B	1990	1184	1592	1542	1766	1568	1720	2076	2256	2368	2156
SMA10B	2000	2566	2536	2180	2070	1178	1146	1200	1248	-9999
SMA11A	1593	1818	2608	2048	1754	1510	1406	1240
SMA11A	1600	1196	1164	1036	1054	1008	964	896	1104	1058	1006
SMA11A	1610	1064	1018	948	992	1076	922	1130	1198	948	896
SMA11A	1620	746	686	678	590	758	628	520	670	668	660
SMA11A	1630	578	604	574	910	808	812	910	632	674	852
SMA11A	1640	664	426	558	746	812	734	698	734	656	532
SMA11A	1650	608	716	602	618	588	804	532	768	716	408
SMA11A	1660	450	514	572	566	462	514	498	564	474	668
SMA11A	1670	616	622	614	544	432	566	490	482	484	488
SMA11A	1680	454	516	504	576	454	416	408	516	470	632
SMA11A	1690	752	608	500	450	302	332	310	394	438	470
SMA11A	1700	434	406	522	522	608	566	554	548	462	446
SMA11A	1710	418	334	308	446	408	356	292	384	374	468
SMA11A	1720	346	420	496	550	410	346	326	408	610	620
SMA11A	1730	428	396	440	470	432	362	214	654	356	294
SMA11A	1740	360	438	632	688	630	320	246	268	312	328
SMA11A	1750	322	262	200	156	166	188	170	158	146	156
SMA11A	1760	126	336	280	252	324	328	254	242	178	184
SMA11A	1770	134	178	200	172	168	74	134	116	204	154
SMA11A	1780	126	154	144	164	130	158	210	184	180	152
SMA11A	1790	140	154	176	96	132	106	144	58	162	122
SMA11A	1800	150	162	200	192	226	194	234	206	322	284
SMA11A	1810	310	302	334	294	270	308	276	294	248	208
SMA11A	1820	210	212	316	360	282	246	274	288	264	248
SMA11A	1830	216	190	302	350	400	542	796	732	772	852
SMA11A	1840	522	1192	1124	760	456	592	1920	1986	1118	822
SMA11A	1850	566	522	464	424	436	338	404	454	550	436
SMA11A	1860	494	444	482	450	424	338	246	310	404	426
SMA11A	1870	478	438	356	426	500	426	304	262	326	324
SMA11A	1880	282	346	374	488	460	334	332	222	296	264
SMA11A	1890	202	264	232	238	252	266	358	166	200	198
SMA11A	1900	290	282	342	386	288	248	148	196	148	154
SMA11A	1910	188	302	414	390	310	346	362	594	432	482
SMA11A	1920	572	478	602	598	736	680	584	1204	1452	1270
SMA11A	1930	948	932	1492	1576	900	824	600	644	400	320
SMA11A	1940	388	454	482	464	452	462	542	780	818	952
SMA11A	1950	1014	1232	1282	1144	966	742	906	1408	1210	1028
SMA11A	1960	1100	600	358	548	640	820	846	1336	1330	1406
SMA11A	1970	900	688	1012	940	864	1162	1312	1388	1032	732
SMA11A	1980	614	816	712	610	752	986	912	994	1082	1170
SMA11A	1990	1020	1234	926	1108	1224	1294	1386	1252	1604	1376
SMA11A	2000	1510	1884	1694	1734	1162	1220	1252	1062	-9999
SMA11B	1660	838	1142	1004	918	942	608	532	614	704	576
SMA11B	1670	580	620	716	624	644	724	796	1222	1600	1038
SMA11B	1680	1042	1096	994	1046	770	880	1030	1420	1414	1888
SMA11B	1690	2254	2220	1938	1640	1244	876	770	796	644	646
SMA11B	1700	590	460	610	592	548	482	668	548	466	302
SMA11B	1710	362	468	352	436	362	332	410	420	378	398
SMA11B	1720	326	362	412	494	390	396	430	500	464	448
SMA11B	1730	446	294	340	434	436	410	396	346	324	370
SMA11B	1740	428	392	364	324	270	16	296	348	300	258
SMA11B	1750	334	396	236	392	332	308	234	262	260	336
SMA11B	1760	286	316	240	284	338	318	292	254	222	330
SMA11B	1770	214	376	320	396	300	184	214	218	360	272
SMA11B	1780	400	392	470	516	510	650	808	676	1300	978
SMA11B	1790	1000	1280	1088	1086	902	572	660	476	640	656
SMA11B	1800	492	588	612	554	496	436	458	494	680	678
SMA11B	1810	806	942	870	780	784	686	574	430	468	376
SMA11B	1820	450	438	424	450	374	392	356	456	536	292
SMA11B	1830	162	0	0	0	200	452	350	368	276	366
SMA11B	1840	240	388	330	166	110	370	486	240	402	438
SMA11B	1850	352	238	306	336	292	148	272	372	440	174
SMA11B	1860	164	178	252	164	202	226	0	16	318	364
SMA11B	1870	202	192	162	164	36	196	182	118	210	178
SMA11B	1880	236	258	248	212	202	154	322	270	238	170
SMA11B	1890	208	276	250	212	210	202	186	196	160	230
SMA11B	1900	296	310	378	584	416	236	182	236	216	316
SMA11B	1910	240	330	454	396	306	208	230	268	250	450
SMA11B	1920	422	270	484	298	406	344	270	382	448	304
SMA11B	1930	188	288	392	504	252	262	316	472	396	246
SMA11B	1940	308	234	576	502	376	234	346	540	628	792
SMA11B	1950	370	412	318	420	654	590	532	664	350	414
SMA11B	1960	512	462	378	516	476	712	656	686	454	798
SMA11B	1970	538	428	632	532	518	496	638	670	526	462
SMA11B	1980	642	538	620	700	626	496	542	800	748	420
SMA11B	1990	540	834	622	512	452	428	464	586	628	446
SMA11B	2000	702	524	478	456	392	492	274	214	-9999
SMA13A	1829	894
SMA13A	1830	674	430	668	728	728	968	1118	854	772	902
SMA13A	1840	620	750	702	728	650	746	798	488	372	492
SMA13A	1850	424	478	402	350	306	386	382	428	490	314
SMA13A	1860	394	604	620	430	444	500	262	368	306	272
SMA13A	1870	128	380	330	284	364	350	318	316	308	394
SMA13A	1880	444	562	500	622	588	406	498	382	378	358
SMA13A	1890	346	516	384	404	420	408	452	112	230	320
SMA13A	1900	230	274	316	400	674	526	496	470	386	380
SMA13A	1910	354	486	402	272	106	296	212	460	358	236
SMA13A	1920	362	304	596	432	378	506	500	640	508	876
SMA13A	1930	724	596	574	534	324	386	494	582	380	442
SMA13A	1940	556	574	634	424	378	334	246	290	468	580
SMA13A	1950	254	406	170	352	280	346	322	540	212	264
SMA13A	1960	340	298	128	304	224	270	350	362	264	298
SMA13A	1970	330	174	242	230	326	314	332	598	562	236
SMA13A	1980	404	288	172	524	244	256	258	192	140	238
SMA13A	1990	214	366	332	426	316	502	482	344	442	242
SMA13A	2000	406	470	364	486	376	378	230	280	-9999
SMA13B	1752	592	780	980	670	692	492	856	550
SMA13B	1760	568	826	494	618	712	836	412	426	610	622
SMA13B	1770	646	638	720	840	530	746	742	696	852	620
SMA13B	1780	556	560	852	770	652	872	706	922	1146	758
SMA13B	1790	778	800	210	590	772	484	648	602	448	306
SMA13B	1800	382	454	630	580	552	568	686	524	740	666
SMA13B	1810	674	608	446	458	566	468	556	502	610	600
SMA13B	1820	586	570	612	732	794	690	670	766	766	850
SMA13B	1830	510	546	720	856	856	1142	1396	1036	908	1020
SMA13B	1840	808	852	750	764	756	676	746	444	360	434
SMA13B	1850	418	534	356	410	524	546	604	544	482	298
SMA13B	1860	440	666	654	388	498	558	326	378	372	332
SMA13B	1870	160	426	416	364	566	458	364	428	342	452
SMA13B	1880	492	498	540	638	572	354	546	452	438	446
SMA13B	1890	514	680	548	620	656	562	464	132	296	366
SMA13B	1900	250	306	366	476	862	708	478	480	324	342
SMA13B	1910	304	390	354	244	154	310	238	476	300	260
SMA13B	1920	362	322	616	392	382	464	432	558	482	742
SMA13B	1930	682	512	480	510	356	382	544	578	398	484
SMA13B	1940	698	716	778	558	560	550	360	632	672	1010
SMA13B	1950	860	730	352	562	530	610	536	742	344	464
SMA13B	1960	550	510	426	502	408	368	426	616	456	556
SMA13B	1970	504	428	480	438	472	490	450	692	630	318
SMA13B	1980	448	446	386	568	366	640	436	356	346	554
SMA13B	1990	482	878	740	764	660	940	1004	740	934	510
SMA13B	2000	784	868	682	900	516	524	322	338	-9999
SMA14A	1686	790	736	752	882
SMA14A	1690	1008	938	1028	892	788	768	726	714	592	556
SMA14A	1700	588	598	626	450	550	522	500	464	408	278
SMA14A	1710	366	444	428	526	572	496	650	712	706	778
SMA14A	1720	706	542	678	744	628	548	540	598	648	610
SMA14A	1730	818	684	768	916	1036	662	674	532	662	702
SMA14A	1740	766	1074	946	1318	1284	888	782	744	804	812
SMA14A	1750	1144	1130	716	604	540	490	520	500	696	558
SMA14A	1760	576	932	682	468	470	550	344	380	320	300
SMA14A	1770	196	232	294	254	320	250	312	354	376	298
SMA14A	1780	296	234	288	272	260	290	412	418	474	436
SMA14A	1790	270	326	194	318	370	264	348	282	284	304
SMA14A	1800	288	216	238	246	268	212	194	202	206	202
SMA14A	1810	266	276	236	192	244	238	228	294	282	300
SMA14A	1820	468	462	494	482	704	586	646	780	830	822
SMA14A	1830	662	540	798	720	440	660	886	724	758	976
SMA14A	1840	1052	2326	2172	1222	1328	1510	3634	3028	2060	1444
SMA14A	1850	1094	866	778	686	570	600	578	680	728	750
SMA14A	1860	880	734	618	588	778	528	346	486	464	426
SMA14A	1870	326	386	270	298	306	334	276	276	298	328
SMA14A	1880	270	370	302	342	276	306	314	284	314	294
SMA14A	1890	292	326	376	324	426	580	810	526	588	682
SMA14A	1900	760	866	978	1250	1040	1122	798	454	618	794
SMA14A	1910	772	810	746	572	646	952	1044	1058	950	828
SMA14A	1920	604	546	520	436	430	484	414	432	512	376
SMA14A	1930	342	354	1638	2124	1288	1126	870	740	584	540
SMA14A	1940	622	720	810	752	854	940	830	884	958	1130
SMA14A	1950	1184	1526	1184	1652	1318	1322	1328	1360	1050	740
SMA14A	1960	934	742	586	762	664	676	782	902	682	650
SMA14A	1970	624	552	706	556	540	510	552	522	508	396
SMA14A	1980	348	348	430	412	466	550	416	430	368	356
SMA14A	1990	394	524	464	554	512	512	460	440	548	674
SMA14A	2000	628	622	590	554	446	514	406	366	-9999
SMA15A	1634	776	792	816	560	560	916
SMA15A	1640	726	610	598	650	718	628	798	726	592	540
SMA15A	1650	604	736	676	696	690	1048	830	1044	970	940
SMA15A	1660	860	852	802	622	596	566	664	746	742	742
SMA15A	1670	776	800	978	972	1006	900	860	654	900	974
SMA15A	1680	916	1104	834	948	818	970	892	634	518	800
SMA15A	1690	948	892	836	720	614	580	860	852	768	950
SMA15A	1700	1032	914	924	670	718	788	948	1014	910	804
SMA15A	1710	854	782	852	814	674	826	1006	1012	870	1014
SMA15A	1720	864	658	726	664	616	472	502	620	700	816
SMA15A	1730	746	690	666	696	788	746	878	608	476	378
SMA15A	1740	428	424	410	490	558	540	510	658	678	806
SMA15A	1750	880	850	756	668	714	640	604	598	584	520
SMA15A	1760	602	702	598	762	762	738	640	676	494	404
SMA15A	1770	428	766	686	610	594	526	564	552	742	734
SMA15A	1780	646	716	858	848	742	868	758	728	892	686
SMA15A	1790	750	596	458	462	446	418	518	462	496	490
SMA15A	1800	394	398	426	480	536	564	578	606	718	574
SMA15A	1810	618	636	638	568	568	444	452	378	364	358
SMA15A	1820	430	386	452	506	392	532	616	732	880	748
SMA15A	1830	640	650	742	710	586	814	842	1138	1232	1272
SMA15A	1840	1278	1250	1024	666	726	882	1062	908	1052	976
SMA15A	1850	932	814	704	764	776	582	650	836	842	684
SMA15A	1860	730	652	648	710	740	700	546	648	724	542
SMA15A	1870	522	652	528	704	704	792	978	794	794	764
SMA15A	1880	650	832	862	896	794	730	824	788	884	934
SMA15A	1890	672	746	614	756	780	982	1152	834	766	768
SMA15A	1900	604	650	740	848	774	668	818	838	742	736
SMA15A	1910	688	606	608	494	488	458	506	550	596	818
SMA15A	1920	662	638	616	502	534	436	468	562	616	620
SMA15A	1930	498	610	1030	1168	718	820	768	892	800	692
SMA15A	1940	818	844	990	1054	962	1104	728	880	796	776
SMA15A	1950	742	864	808	908	970	1134	1188	1100	972	620
SMA15A	1960	752	642	548	666	662	608	676	730	544	796
SMA15A	1970	682	462	630	748	880	552	784	776	676	760
SMA15A	1980	622	624	554	614	1044	1368	1048	740	1028	722
SMA15A	1990	608	946	708	756	878	732	754	816	954	1220
SMA15A	2000	1104	1320	1202	1358	1512	2502	1122	1078	-9999
SMA15B	1736	888	744	602	760
SMA15B	1740	802	740	666	858	930	848	788	1046	1038	1004
SMA15B	1750	1000	876	882	1026	1130	1026	974	1096	956	870
SMA15B	1760	958	932	888	990	904	928	762	776	814	810
SMA15B	1770	804	888	948	974	920	944	1092	1066	988	806
SMA15B	1780	918	1148	1218	1188	1080	1214	876	940	1030	892
SMA15B	1790	980	1070	942	882	956	848	970	892	1016	1214
SMA15B	1800	1044	1128	1142	986	984	1172	1046	846	918	998
SMA15B	1810	1092	1108	844	862	812	742	778	696	770	722
SMA15B	1820	908	958	1124	1100	2046	1770	1430	1478	1398	1210
SMA15B	1830	988	978	1092	982	902	1246	1492	1634	1784	1708
SMA15B	1840	1254	1368	1622	1280	1246	1786	2738	2536	2214	1870
SMA15B	1850	1582	1468	1354	1192	1280	1288	1146	1108	1064	888
SMA15B	1860	888	790	904	668	622	686	470	610	724	800
SMA15B	1870	684	586	478	652	558	732	792	884	824	806
SMA15B	1880	682	1112	1124	1158	908	888	840	820	892	966
SMA15B	1890	962	1048	916	972	952	1260	1578	1570	1592	1446
SMA15B	1900	1256	1142	908	1412	1354	1216	1132	1098	1048	1048
SMA15B	1910	1180	1246	1088	824	1026	1252	1282	1270	1132	1178
SMA15B	1920	1030	1174	1034	808	958	808	730	874	1026	960
SMA15B	1930	744	910	1070	1298	934	1048	842	950	952	910
SMA15B	1940	896	922	1032	992	986	980	792	896	734	800
SMA15B	1950	670	914	892	842	958	976	954	884	750	642
SMA15B	1960	742	638	582	772	610	674	734	828	534	826
SMA15B	1970	628	668	696	678	684	684	816	816	634	618
SMA15B	1980	596	648	614	656	716	1190	1050	640	708	570
SMA15B	1990	554	638	518	620	836	838	808	774	706	938
SMA15B	2000	976	1030	812	960	924	1184	906	884	-9999
SMA16A	1571	1396	1318	1444	1472	1096	1036	1002	1090	1070
SMA16A	1580	1154	792	1012	1046	898	1092	924	940	658	556
SMA16A	1590	652	812	994	1212	1074	1332	1312	1234	1262	1018
SMA16A	1600	962	1084	964	830	836	888	768	888	952	1284
SMA16A	1610	1022	694	734	674	514	756	880	870	744	1044
SMA16A	1620	866	732	1042	1016	938	978	956	1334	1126	1048
SMA16A	1630	916	904	540	912	712	572	666	726	510	1240
SMA16A	1640	1062	600	762	670	686	776	1054	1118	662	638
SMA16A	1650	570	676	444	458	506	910	672	686	1018	676
SMA16A	1660	664	626	624	598	638	572	396	622	660	436
SMA16A	1670	350	362	388	274	278	294	364	364	406	270
SMA16A	1680	260	370	362	370	318	428	600	480	330	354
SMA16A	1690	596	560	608	426	482	430	448	366	396	446
SMA16A	1700	492	428	582	364	382	588	598	412	504	542
SMA16A	1710	476	804	596	654	594	696	816	634	658	700
SMA16A	1720	530	548	728	714	550	494	530	552	780	578
SMA16A	1730	568	472	438	478	474	432	472	290	298	330
SMA16A	1740	474	416	456	380	522	416	480	514	440	488
SMA16A	1750	698	918	898	918	824	768	826	688	594	378
SMA16A	1760	446	548	696	788	672	540	500	586	510	466
SMA16A	1770	396	806	666	558	416	326	376	422	570	448
SMA16A	1780	322	300	576	610	438	536	426	348	584	398
SMA16A	1790	358	436	344	408	476	434	542	366	418	386
SMA16A	1800	406	512	514	342	318	398	430	586	686	450
SMA16A	1810	488	462	414	430	466	464	366	340	326	352
SMA16A	1820	414	394	418	422	592	474	352	536	700	504
SMA16A	1830	452	378	410	528	708	1028	1370	1396	1606	1550
SMA16A	1840	1288	1160	906	598	542	748	940	660	532	560
SMA16A	1850	630	658	458	476	544	604	418	386	464	424
SMA16A	1860	382	234	168	238	230	272	120	188	240	280
SMA16A	1870	184	236	182	182	132	160	254	268	272	258
SMA16A	1880	226	312	306	306	288	328	346	274	282	396
SMA16A	1890	332	680	712	550	436	498	1186	844	724	826
SMA16A	1900	830	806	872	1368	882	604	408	362	456	466
SMA16A	1910	586	362	350	356	482	1172	978	708	508	698
SMA16A	1920	608	374	630	380	336	308	356	394	380	408
SMA16A	1930	350	410	764	890	472	480	600	586	406	282
SMA16A	1940	448	518	596	538	438	564	422	432	374	430
SMA16A	1950	270	504	534	354	460	532	714	688	714	448
SMA16A	1960	600	472	308	488	408	426	612	536	274	388
SMA16A	1970	528	386	442	650	804	542	428	404	326	362
SMA16A	1980	300	314	322	392	364	584	506	380	322	216
SMA16A	1990	230	266	246	230	256	354	270	326	452	490
SMA16A	2000	666	904	758	866	1222	1488	802	766	-9999
SMA16B	1596	1100	978	1114	1166
SMA16B	1600	1234	940	852	780	888	772	714	670	608	710
SMA16B	1610	798	666	754	836	754	1016	1018	968	930	1302
SMA16B	1620	1110	1034	700	766	732	744	664	916	778	878
SMA16B	1630	734	790	410	456	402	384	566	452	346	1036
SMA16B	1640	854	648	706	702	560	510	634	598	492	466
SMA16B	1650	364	358	362	404	424	648	550	622	730	510
SMA16B	1660	456	476	508	474	460	412	296	380	388	354
SMA16B	1670	344	372	462	380	502	328	570	642	588	356
SMA16B	1680	366	376	412	390	272	262	302	270	312	398
SMA16B	1690	742	650	860	528	502	376	394	384	636	600
SMA16B	1700	646	486	602	434	444	642	528	422	438	424
SMA16B	1710	394	354	378	390	418	470	742	528	598	626
SMA16B	1720	574	586	684	660	506	494	556	668	800	752
SMA16B	1730	628	528	430	664	700	698	696	534	356	490
SMA16B	1740	526	484	580	782	714	504	572	722	940	928
SMA16B	1750	788	844	1014	842	794	690	766	700	780	578
SMA16B	1760	738	716	616	672	702	584	540	434	390	342
SMA16B	1770	340	842	654	686	560	534	714	666	678	506
SMA16B	1780	514	504	1184	1022	608	716	634	498	598	760
SMA16B	1790	586	684	546	496	782	668	558	398	432	502
SMA16B	1800	476	488	682	464	566	540	580	554	798	680
SMA16B	1810	864	972	892	772	820	610	448	424	356	330
SMA16B	1820	426	450	754	648	612	444	518	726	820	446
SMA16B	1830	530	362	310	484	668	784	924	980	1142	882
SMA16B	1840	594	668	730	474	676	588	1010	678	588	544
SMA16B	1850	462	418	488	454	758	914	554	488	510	466
SMA16B	1860	466	362	428	762	606	820	438	426	460	404
SMA16B	1870	360	380	322	276	262	290	348	332	328	292
SMA16B	1880	304	554	500	478	462	544	468	390	334	374
SMA16B	1890	356	400	460	596	542	404	658	454	388	412
SMA16B	1900	404	482	488	858	728	556	464	458	398	368
SMA16B	1910	388	332	352	296	270	432	436	460	392	718
SMA16B	1920	564	400	512	364	346	320	378	412	364	538
SMA16B	1930	444	452	538	664	582	548	482	580	604	430
SMA16B	1940	654	870	1004	906	674	792	568	602	400	350
SMA16B	1950	178	606	588	554	704	652	870	976	736	586
SMA16B	1960	776	748	566	684	410	470	598	680	462	618
SMA16B	1970	578	394	494	696	660	568	456	484	376	474
SMA16B	1980	372	306	450	744	478	1094	1254	948	500	346
SMA16B	1990	404	764	698	922	714	968	944	1092	1106	1190
SMA16B	2000	1120	1022	788	1178	924	830	326	650	-9999
SMA17A	1610	2326	1928	1988	1958	1790	1976	2058	2346	2056	2604
SMA17A	1620	1982	1710	802	448	558	610	536	716	716	620
SMA17A	1630	570	658	544	538	536	650	696	572	570	872
SMA17A	1640	904	734	684	498	596	756	898	914	690	520
SMA17A	1650	536	648	606	570	474	760	802	1032	1402	1332
SMA17A	1660	1200	1040	968	954	972	688	778	1028	1120	1218
SMA17A	1670	1390	1302	1450	1166	1326	1164	1134	1262	1818	1420
SMA17A	1680	1250	1404	1130	1032	634	726	810	746	752	784
SMA17A	1690	1166	1336	1416	1438	1318	1234	1218	1172	1004	1026
SMA17A	1700	1224	1152	1322	888	912	836	850	718	712	760
SMA17A	1710	828	838	782	934	984	844	918	828	702	630
SMA17A	1720	526	494	474	524	432	434	416	520	556	482
SMA17A	1730	520	498	622	662	710	570	590	480	478	468
SMA17A	1740	542	444	400	466	616	520	472	522	588	756
SMA17A	1750	688	766	778	856	782	816	742	608	626	546
SMA17A	1760	650	738	662	694	656	848	600	594	464	480
SMA17A	1770	374	400	456	536	462	408	618	602	706	612
SMA17A	1780	574	522	738	720	624	638	630	516	652	394
SMA17A	1790	418	486	408	406	488	378	470	410	476	496
SMA17A	1800	384	562	762	606	682	690	710	708	780	724
SMA17A	1810	894	832	712	626	806	604	574	572	586	492
SMA17A	1820	778	812	1010	1038	1540	1358	1018	916	798	740
SMA17A	1830	682	574	678	820	728	518	752	1292	1536	1654
SMA17A	1840	1302	1674	1882	1306	1282	1564	2240	1738	1354	1246
SMA17A	1850	1124	776	696	690	714	646	638	788	1016	1116
SMA17A	1860	1008	800	674	670	642	570	430	478	560	556
SMA17A	1870	360	436	416	282	330	396	426	412	358	334
SMA17A	1880	368	624	544	556	498	568	644	418	264	268
SMA17A	1890	212	414	272	210	222	102	200	12	216	130
SMA17A	1900	152	228	142	270	166	200	196	180	194	204
SMA17A	1910	134	172	194	66	62	8	178	224	164	310
SMA17A	1920	238	222	224	190	142	180	160	156	182	122
SMA17A	1930	96	166	172	256	170	244	246	264	260	204
SMA17A	1940	304	238	280	342	358	300	326	330	304	276
SMA17A	1950	244	248	282	246	242	278	262	274	170	134
SMA17A	1960	208	222	128	118	136	150	160	232	116	12
SMA17A	1970	70	0	206	168	186	172	182	200	134	90
SMA17A	1980	120	120	168	174	184	214	192	126	174	190
SMA17A	1990	124	150	100	196	244	272	362	184	280	222
SMA17A	2000	168	112	22	204	168	-9999
SMA17B	1708	768	776
SMA17B	1710	798	880	818	894	850	894	924	802	696	678
SMA17B	1720	612	646	720	796	786	746	718	876	776	794
SMA17B	1730	932	794	966	1008	1070	1106	1050	796	742	774
SMA17B	1740	756	644	658	710	788	642	666	748	774	752
SMA17B	1750	916	892	686	704	670	668	710	574	456	444
SMA17B	1760	526	674	492	508	508	732	518	562	580	532
SMA17B	1770	366	466	476	572	510	496	692	754	774	636
SMA17B	1780	604	530	694	754	704	958	994	876	1050	700
SMA17B	1790	524	804	578	576	548	474	552	496	530	534
SMA17B	1800	502	512	642	484	442	396	420	440	466	336
SMA17B	1810	472	476	456	408	454	360	326	292	322	306
SMA17B	1820	394	372	456	448	936	896	802	922	1118	946
SMA17B	1830	952	732	978	1158	1068	1162	1580	1854	2014	1970
SMA17B	1840	1432	902	1000	906	886	1058	1392	960	798	794
SMA17B	1850	782	598	500	500	510	504	466	578	622	570
SMA17B	1860	568	486	408	442	468	372	276	314	412	420
SMA17B	1870	372	368	276	302	260	294	360	382	376	330
SMA17B	1880	378	602	558	558	456	418	494	360	46	108
SMA17B	1890	174	170	14	120	136	116	126	8	102	148
SMA17B	1900	156	198	152	188	150	154	36	172	124	232
SMA17B	1910	210	160	168	140	132	88	130	258	144	394
SMA17B	1920	314	208	232	170	172	212	196	146	190	200
SMA17B	1930	184	226	216	208	224	230	234	302	260	186
SMA17B	1940	290	210	254	324	290	302	252	328	246	264
SMA17B	1950	280	316	264	232	200	268	224	258	188	174
SMA17B	1960	248	264	158	172	178	234	220	310	156	126
SMA17B	1970	216	76	174	220	238	234	220	214	200	186
SMA17B	1980	316	226	220	218	86	186	262	266	246	192
SMA17B	1990	244	220	192	208	176	220	262	274	324	334
SMA17B	2000	224	174	178	260	-9999
SMA18A	1593	1210	1262	978	914	1246	1124	706
SMA18A	1600	874	802	576	542	574	646	714	840	628	732
SMA18A	1610	728	612	630	498	472	462	702	836	884	842
SMA18A	1620	768	698	764	806	892	644	618	800	778	720
SMA18A	1630	612	746	580	716	606	942	1052	972	1088	1218
SMA18A	1640	938	882	836	798	726	676	1180	1550	1144	846
SMA18A	1650	842	1040	972	742	808	846	836	928	1342	1776
SMA18A	1660	1790	1554	1406	1206	1360	906	766	698	640	632
SMA18A	1670	560	590	854	768	966	960	992	928	1176	820
SMA18A	1680	952	1252	1060	1102	882	1032	958	1082	1184	1350
SMA18A	1690	2204	1890	2312	1706	1422	1406	1198	1136	936	868
SMA18A	1700	874	760	1014	700	854	896	1542	1336	1388	1378
SMA18A	1710	1128	1050	816	754	542	672	664	618	730	816
SMA18A	1720	734	810	914	984	910	740	644	706	666	776
SMA18A	1730	610	540	710	758	996	1066	1106	784	762	758
SMA18A	1740	734	572	610	580	606	360	314	442	478	590
SMA18A	1750	682	784	388	586	620	534	714	688	556	482
SMA18A	1760	476	494	586	724	714	682	446	386	352	360
SMA18A	1770	346	648	516	574	638	528	618	690	778	708
SMA18A	1780	770	724	782	762	638	864	866	916	1078	630
SMA18A	1790	568	792	644	776	972	968	1416	1016	1184	1200
SMA18A	1800	908	802	820	746	748	758	820	708	946	742
SMA18A	1810	824	868	692	792	850	726	514	436	416	408
SMA18A	1820	500	660	722	708	992	1112	716	688	664	646
SMA18A	1830	588	424	442	550	502	660	898	1034	1160	1234
SMA18A	1840	1148	1346	1126	730	620	812	960	816	844	716
SMA18A	1850	568	478	652	660	722	912	860	718	816	766
SMA18A	1860	760	558	458	436	328	298	168	224	244	332
SMA18A	1870	354	400	372	322	224	220	358	396	534	486
SMA18A	1880	384	452	420	494	470	532	564	368	386	326
SMA18A	1890	296	374	434	282	306	362	386	342	286	334
SMA18A	1900	312	446	476	694	602	392	354	450	374	338
SMA18A	1910	418	496	536	390	388	448	488	412	312	582
SMA18A	1920	376	348	454	298	366	316	184	250	356	344
SMA18A	1930	190	254	260	466	342	334	328	416	374	296
SMA18A	1940	356	406	454	318	332	388	338	378	346	348
SMA18A	1950	326	576	440	396	506	636	614	674	422	266
SMA18A	1960	406	300	218	472	344	324	442	476	304	388
SMA18A	1970	252	186	382	376	384	348	270	262	196	272
SMA18A	1980	236	294	348	282	196	322	326	270	270	312
SMA18A	1990	224	354	278	320	332	292	238	290	458	464
SMA18A	2000	420	528	442	480	314	510	362	536	-9999
SMA18B	1751	1384	1136	1390	1364	1210	1748	1616	1626	1612
SMA18B	1760	1446	1396	1224	948	760	838	786	712	710	744
SMA18B	1770	628	1008	940	1108	1034	866	1242	1462	1412	1176
SMA18B	1780	1266	914	956	1082	992	1684	1868	1162	1796	1128
SMA18B	1790	1068	1568	1156	1036	1418	1622	2340	1642	1550	1590
SMA18B	1800	1224	1084	1312	1588	1998	1750	1626	1274	1678	1348
SMA18B	1810	1752	1720	2188	2670	2180	1616	1442	1286	1206	974
SMA18B	1820	1008	1060	1054	1112	1974	1692	1300	926	968	1046
SMA18B	1830	830	594	642	734	694	664	876	1104	1346	1570
SMA18B	1840	1652	2306	1532	984	776	1204	1462	1432	1316	916
SMA18B	1850	728	618	766	936	942	1032	870	806	644	676
SMA18B	1860	634	664	508	610	516	392	216	346	392	458
SMA18B	1870	512	440	394	476	384	274	380	514	734	932
SMA18B	1880	850	1154	1310	1220	1040	1320	1534	980	736	790
SMA18B	1890	722	684	740	674	704	898	964	942	902	818
SMA18B	1900	988	1090	1116	1652	1322	868	612	596	612	442
SMA18B	1910	694	874	780	590	776	1020	988	700	708	758
SMA18B	1920	578	486	554	292	460	462	362	482	652	642
SMA18B	1930	406	608	892	2012	1900	1966	1656	1798	1124	774
SMA18B	1940	950	862	1130	898	654	594	660	598	594	436
SMA18B	1950	442	740	662	774	1180	1246	1246	1668	1444	1044
SMA18B	1960	1184	898	500	820	584	482	776	942	626	804
SMA18B	1970	610	450	718	706	542	552	408	418	308	392
SMA18B	1980	334	348	480	456	294	346	352	544	490	350
SMA18B	1990	432	926	770	668	756	618	754	624	1102	1520
SMA18B	2000	936	1002	812	758	578	900	778	852	-9999
SMA19A	1621	1608	1354	1280	1340	828	754	754	640	712
SMA19A	1630	690	622	442	582	524	508	680	660	708	1380
SMA19A	1640	1270	872	952	1054	1464	1518	1592	1684	1248	1132
SMA19A	1650	1088	1042	960	878	878	1232	904	866	946	1090
SMA19A	1660	1166	1234	1630	1282	1574	1262	1094	1420	1422	1254
SMA19A	1670	944	962	1182	1204	1100	1166	1778	1638	1588	996
SMA19A	1680	1034	828	626	570	394	510	588	740	800	1028
SMA19A	1690	1080	1034	1014	794	600	558	608	540	528	538
SMA19A	1700	514	474	604	432	530	626	714	788	530	590
SMA19A	1710	740	802	660	736	672	764	1146	884	888	1204
SMA19A	1720	950	1008	902	978	858	768	898	870	908	880
SMA19A	1730	970	904	732	830	812	734	590	584	494	538
SMA19A	1740	698	528	682	864	822	748	510	506	692	838
SMA19A	1750	768	836	950	1084	944	746	638	654	750	626
SMA19A	1760	786	788	638	754	736	752	588	622	542	458
SMA19A	1770	388	518	584	820	684	748	1094	966	984	682
SMA19A	1780	896	960	1206	1216	1290	1500	1460	1146	1502	1074
SMA19A	1790	888	1006	864	902	1190	1122	1112	804	926	1170
SMA19A	1800	1142	1226	1504	1280	1304	1512	1618	1374	1604	1328
SMA19A	1810	1290	1288	982	744	1132	1116	876	914	950	966
SMA19A	1820	1380	1352	1394	1496	1488	1288	1230	1376	1284	1154
SMA19A	1830	1126	970	1076	1058	904	1132	1494	1610	1338	1150
SMA19A	1840	1084	1132	1032	772	836	942	1042	732	780	690
SMA19A	1850	642	660	862	936	1178	1530	1498	1340	1490	1328
SMA19A	1860	1348	1456	1462	1532	1318	1556	1426	1478	1504	1202
SMA19A	1870	1116	1066	820	890	914	1038	1068	960	914	938
SMA19A	1880	770	1186	1408	1402	1062	1268	1142	812	978	972
SMA19A	1890	928	1124	1098	1034	1004	1066	1254	944	1022	1014
SMA19A	1900	1018	976	1134	1424	1304	1072	814	802	918	1002
SMA19A	1910	1104	1072	898	660	646	926	894	992	1066	1102
SMA19A	1920	868	924	1050	856	906	820	886	1118	1238	1182
SMA19A	1930	1180	1538	1422	2248	1910	1748	1654	1906	1256	1114
SMA19A	1940	1326	1142	1224	986	1102	1512	1478	1584	1324	1252
SMA19A	1950	1078	1342	1224	1226	1160	1176	1278	1764	1830	1490
SMA19A	1960	1852	1894	1498	1756	1230	1246	1274	1100	814	1204
SMA19A	1970	1016	1344	1662	1670	1710	1668	1316	1444	1518	1580
SMA19A	1980	968	1102	1228	1150	940	1172	1184	1128	1212	1344
SMA19A	1990	1550	1888	1400	1190	1244	1322	1778	1508	1608	1416
SMA19A	2000	1444	1244	1196	1268	1116	1184	610	680	-9999
SMA19B	1582	3456	3702	2684	2688	2674	2992	2396	2296
SMA19B	1590	2176	2430	3094	2766	3368	2966	2492	2854	2780	2394
SMA19B	1600	2422	2626	2540	2454	2374	2290	1776	1724	1962	2688
SMA19B	1610	2758	2194	2354	2500	2328	2656	2528	2100	2098	2190
SMA19B	1620	1924	1798	1714	1750	1774	1458	1404	1794	1540	1388
SMA19B	1630	1404	1792	1272	2226	2034	1630	1358	980	994	1860
SMA19B	1640	2178	1450	1516	1152	1350	1232	1214	1816	1298	1424
SMA19B	1650	1388	1644	1382	1220	1144	1606	1356	1618	1544	1780
SMA19B	1660	1750	1612	1472	1366	1586	1228	1022	1380	1342	1376
SMA19B	1670	1568	1304	1256	1116	1222	1164	1234	1330	2138	1456
SMA19B	1680	1058	1182	912	1184	778	932	926	1026	960	962
SMA19B	1690	1592	1392	1414	1018	1124	1248	1018	904	710	684
SMA19B	1700	894	824	1420	722	886	912	954	802	894	760
SMA19B	1710	856	966	796	870	840	826	1066	1020	1060	1078
SMA19B	1720	888	746	906	848	880	692	818	1020	1034	762
SMA19B	1730	710	790	1040	1142	1114	1032	944	934	842	918
SMA19B	1740	1018	888	908	810	1038	516	768	836	906	944
SMA19B	1750	1066	1116	922	650	524	664	738	724	718	646
SMA19B	1760	650	702	690	644	570	766	700	660	700	716
SMA19B	1770	522	574	654	688	716	658	864	862	884	724
SMA19B	1780	728	678	878	796	672	788	816	752	964	650
SMA19B	1790	548	684	666	732	798	628	716	672	618	612
SMA19B	1800	588	644	832	702	756	698	762	600	684	574
SMA19B	1810	766	858	508	514	606	438	372	362	408	356
SMA19B	1820	416	542	610	558	728	726	748	958	880	650
SMA19B	1830	592	568	560	670	592	704	960	980	780	770
SMA19B	1840	742	772	860	656	616	726	908	828	744	656
SMA19B	1850	688	658	414	444	496	562	570	592	774	662
SMA19B	1860	646	546	510	482	462	498	268	298	448	596
SMA19B	1870	414	470	396	368	416	530	510	520	504	438
SMA19B	1880	386	704	748	712	542	500	592	442	396	474
SMA19B	1890	352	470	580	540	628	662	998	854	752	754
SMA19B	1900	740	834	896	1060	928	802	664	680	624	566
SMA19B	1910	608	668	660	426	502	894	814	766	742	1090
SMA19B	1920	740	632	708	558	556	552	536	414	712	630
SMA19B	1930	482	432	492	700	554	442	474	538	504	222
SMA19B	1940	394	528	528	432	372	376	568	580	450	606
SMA19B	1950	488	648	606	372	372	514	622	746	678	456
SMA19B	1960	662	698	460	538	474	406	414	522	314	322
SMA19B	1970	328	260	248	270	354	478	446	510	460	324
SMA19B	1980	400	484	540	614	384	440	492	390	410	368
SMA19B	1990	328	316	270	264	286	180	228	298	482	756
SMA19B	2000	804	934	610	706	-9999
SMA20A	1631	980	830	1224	1116	1038	1140	1116	956	1638
SMA20A	1640	1348	1130	1372	1300	1170	1276	1582	1468	1110	938
SMA20A	1650	1078	1176	1214	1258	1164	1684	1002	1086	1100	890
SMA20A	1660	1050	1238	1664	1636	1626	1104	972	1100	986	816
SMA20A	1670	580	650	434	648	982	1346	1050	868	816	536
SMA20A	1680	436	468	450	544	454	564	598	450	486	654
SMA20A	1690	698	758	610	448	398	456	508	614	668	656
SMA20A	1700	832	876	972	750	788	690	702	754	812	650
SMA20A	1710	672	792	756	856	888	1168	1310	1250	1176	1306
SMA20A	1720	898	1028	1218	1320	1164	914	890	784	750	752
SMA20A	1730	726	586	576	716	714	656	606	562	592	720
SMA20A	1740	800	584	660	768	836	742	608	608	702	698
SMA20A	1750	788	788	780	1106	1038	880	744	718	964	764
SMA20A	1760	850	946	910	1178	1096	1154	904	864	682	688
SMA20A	1770	772	1016	988	1158	932	764	956	830	878	590
SMA20A	1780	976	664	888	1110	1108	1658	1616	1180	1566	1162
SMA20A	1790	894	982	946	1094	1322	1176	1356	982	884	1054
SMA20A	1800	1004	1302	1608	1580	1524	1562	1766	1478	1790	1466
SMA20A	1810	1546	1362	984	1088	1744	1602	1188	1254	1562	1622
SMA20A	1820	2280	2234	2274	2396	3050	2226	1910	1780	1534	1280
SMA20A	1830	1214	962	922	1316	1500	1914	2080	1910	1572	1686
SMA20A	1840	1818	1978	1594	1322	1470	1844	2538	1970	1652	1376
SMA20A	1850	1456	1394	1256	1220	1238	1264	1210	1284	1430	1242
SMA20A	1860	1168	1038	1222	1234	1130	1174	824	1098	1288	1052
SMA20A	1870	996	1016	1036	1030	1098	1264	1184	1204	1568	1438
SMA20A	1880	1264	1878	1846	1976	1476	1580	1372	1026	1214	1342
SMA20A	1890	1354	1788	1618	1376	1452	1524	1898	1438	1636	1886
SMA20A	1900	2028	1942	1912	2280	1732	1342	1242	1260	1048	1058
SMA20A	1910	966	1398	1184	1084	1136	1572	1466	1270	1316	1504
SMA20A	1920	1138	1166	1306	962	998	694	752	1160	1090	1016
SMA20A	1930	798	992	1258	1528	1178	880	1066	1192	634	592
SMA20A	1940	772	852	876	736	716	954	824	768	996	996
SMA20A	1950	780	1000	978	1030	1108	1206	1070	952	886	752
SMA20A	1960	930	826	932	1010	824	902	958	962	660	828
SMA20A	1970	760	710	914	852	912	896	820	826	772	782
SMA20A	1980	606	728	918	874	896	1018	976	794	770	1016
SMA20A	1990	1004	1274	1082	1600	1584	1634	1488	1362	1688	2392
SMA20A	2000	2624	1816	1448	1622	1632	1514	1024	1084	-9999
SMA20B	1562	2536	2942	3138	3334	3214	2924	3678	3828
SMA20B	1570	4278	4258	3420	3784	3572	2930	3292	2840	3010	2678
SMA20B	1580	3274	3652	3676	3794	3012	3294	2970	3026	2598	2698
SMA20B	1590	2940	3170	3096	2938	3520	3328	2942	2906	2480	1952
SMA20B	1600	1874	2314	2334	2188	2340	2382	1838	1704	1588	1684
SMA20B	1610	2016	1534	1670	1852	1508	1968	1990	2014	1852	1976
SMA20B	1620	1718	1320	1010	1204	1260	1002	790	974	1168	860
SMA20B	1630	726	788	668	778	718	758	910	722	660	898
SMA20B	1640	870	844	846	786	806	768	826	1042	672	598
SMA20B	1650	690	830	818	756	548	758	712	780	870	842
SMA20B	1660	832	748	720	632	850	782	764	914	876	864
SMA20B	1670	930	788	932	868	988	910	988	884	1262	806
SMA20B	1680	830	828	642	706	594	680	682	794	944	954
SMA20B	1690	1494	1208	1396	918	892	884	808	722	642	650
SMA20B	1700	768	600	698	490	512	806	774	730	948	740
SMA20B	1710	736	714	674	700	690	646	1006	900	780	940
SMA20B	1720	814	712	650	738	728	562	704	758	812	542
SMA20B	1730	538	564	536	702	864	802	670	536	460	606
SMA20B	1740	668	590	648	682	676	540	672	844	870	740
SMA20B	1750	884	1214	1014	790	762	702	682	732	678	588
SMA20B	1760	586	648	578	456	502	554	514	550	592	658
SMA20B	1770	760	788	644	584	580	530	614	714	708	708
SMA20B	1780	844	738	866	864	592	850	858	610	834	682
SMA20B	1790	450	638	546	618	730	652	636	472	622	562
SMA20B	1800	486	514	716	678	702	604	580	548	526	410
SMA20B	1810	530	710	528	484	638	508	390	404	410	370
SMA20B	1820	492	508	856	748	546	490	518	714	650	502
SMA20B	1830	476	402	652	712	496	498	668	830	788	776
SMA20B	1840	686	918	984	542	526	710	930	704	746	708
SMA20B	1850	540	402	454	426	504	632	628	786	696	672
SMA20B	1860	504	436	442	404	332	430	332	296	514	578
SMA20B	1870	442	430	336	272	336	480	538	502	438	378
SMA20B	1880	390	532	440	616	514	502	514	438	498	500
SMA20B	1890	416	510	590	604	780	730	838	452	598	432
SMA20B	1900	432	574	634	788	660	504	586	544	516	480
SMA20B	1910	602	620	742	518	606	828	706	742	836	950
SMA20B	1920	668	440	570	460	554	572	480	526	608	614
SMA20B	1930	612	568	592	810	672	794	710	1052	592	208
SMA20B	1940	308	422	562	586	506	688	592	526	508	606
SMA20B	1950	466	566	516	386	488	574	682	684	598	306
SMA20B	1960	594	448	310	400	410	236	290	420	202	268
SMA20B	1970	244	218	264	306	424	330	378	434	380	330
SMA20B	1980	326	388	440	444	316	372	406	418	422	410
SMA20B	1990	436	280	288	358	348	290	502	626	1104	1126
SMA20B	2000	844	1024	656	1000	742	924	600	606	-9999
SMA24A	1590	680	668	642	418	648	524	534	450	704	596
SMA24A	1600	534	520	516	372	424	504	478	782	806	1086
SMA24A	1610	848	570	476	584	844	950	1026	1050	856	896
SMA24A	1620	780	812	644	690	708	446	536	448	464	580
SMA24A	1630	652	502	494	734	536	382	456	304	276	752
SMA24A	1640	440	312	344	510	542	526	678	600	646	698
SMA24A	1650	720	850	992	962	978	1032	858	1032	818	696
SMA24A	1660	816	1018	1190	1054	968	816	1136	1070	1034	1256
SMA24A	1670	1100	1102	1238	992	988	1166	1088	1328	1382	986
SMA24A	1680	1146	886	824	1212	990	1054	1100	1100	846	1012
SMA24A	1690	1244	1330	1236	1110	914	974	1004	940	910	890
SMA24A	1700	878	854	952	846	952	826	890	892	778	714
SMA24A	1710	766	836	964	906	836	778	950	1114	1002	910
SMA24A	1720	774	842	924	848	912	868	978	934	1090	814
SMA24A	1730	820	704	842	920	1020	1226	1320	1094	832	756
SMA24A	1740	838	662	810	778	840	726	916	1056	1264	1250
SMA24A	1750	1002	990	954	974	1030	842	996	1008	1126	1060
SMA24A	1760	1320	1364	1184	1064	1062	1214	882	742	760	694
SMA24A	1770	606	794	848	906	898	990	1090	1158	1294	1072
SMA24A	1780	1150	1124	1022	926	762	1054	1002	986	1328	914
SMA24A	1790	876	1166	748	818	938	742	880	666	598	514
SMA24A	1800	540	498	646	638	744	650	636	750	1066	1176
SMA24A	1810	1346	1120	1008	984	1092	754	680	748	624	604
SMA24A	1820	650	552	650	520	736	530	580	572	342	312
SMA24A	1830	356	294	384	710	686	872	1016	974	1016	980
SMA24A	1840	672	856	852	728	776	816	998	694	632	502
SMA24A	1850	554	622	966	930	864	1124	1102	1198	1368	1436
SMA24A	1860	1328	1390	1248	1016	816	1024	584	658	784	504
SMA24A	1870	440	582	532	588	860	714	764	920	792	732
SMA24A	1880	862	996	900	1162	920	774	846	636	724	588
SMA24A	1890	546	728	756	810	974	892	912	648	950	806
SMA24A	1900	634	538	636	780	692	584	566	544	454	416
SMA24A	1910	412	498	508	410	536	684	620	510	480	448
SMA24A	1920	384	408	460	310	436	310	328	452	516	564
SMA24A	1930	412	456	550	724	480	460	548	628	500	432
SMA24A	1940	492	536	612	700	680	606	534	660	562	710
SMA24A	1950	616	706	668	518	598	600	574	752	600	520
SMA24A	1960	682	546	484	606	454	520	634	676	388	522
SMA24A	1970	530	368	490	534	628	532	450	538	500	600
SMA24A	1980	462	696	784	706	590	992	842	542	602	644
SMA24A	1990	440	688	542	782	822	922	1156	930	1326	1136
SMA24A	2000	990	744	576	864	774	858	556	796	-9999
SMA24B	1625	432	610	596	592	606
SMA24B	1630	668	622	432	680	482	404	576	292	210	708
SMA24B	1640	444	352	330	478	696	634	702	648	612	592
SMA24B	1650	580	732	934	970	1062	1066	918	990	974	942
SMA24B	1660	964	952	1186	994	968	878	1110	1072	958	1070
SMA24B	1670	966	1098	1244	1096	1086	1290	1210	1224	1346	1016
SMA24B	1680	1046	804	672	998	964	1196	1076	984	846	1122
SMA24B	1690	1420	1356	1370	1078	762	924	834	860	974	1168
SMA24B	1700	1134	1006	1098	734	970	832	780	820	634	660
SMA24B	1710	710	868	828	850	820	698	822	826	880	896
SMA24B	1720	858	926	998	980	1062	900	946	972	1292	1022
SMA24B	1730	918	748	834	902	958	1000	1028	738	630	666
SMA24B	1740	726	618	664	724	900	814	622	744	828	872
SMA24B	1750	824	916	964	1002	1064	952	1012	1138	1102	926
SMA24B	1760	974	998	832	848	920	1158	764	768	794	652
SMA24B	1770	588	744	752	1002	1078	1186	1204	1034	1140	854
SMA24B	1780	944	854	1054	958	826	838	850	830	1042	806
SMA24B	1790	942	1060	796	872	1040	782	848	674	636	544
SMA24B	1800	492	520	688	630	744	680	658	744	1140	1214
SMA24B	1810	1232	1210	1052	1014	1288	826	704	686	616	628
SMA24B	1820	756	692	656	524	778	606	668	634	404	454
SMA24B	1830	466	378	456	554	494	542	578	838	682	474
SMA24B	1840	340	344	476	438	392	390	450	386	370	360
SMA24B	1850	442	424	528	630	634	750	806	742	696	630
SMA24B	1860	794	830	1132	1064	770	934	526	488	634	452
SMA24B	1870	394	668	584	630	770	850	832	958	882	716
SMA24B	1880	788	982	898	1046	858	714	768	616	632	600
SMA24B	1890	488	770	808	848	944	998	1070	670	976	890
SMA24B	1900	658	636	634	882	654	642	656	528	634	566
SMA24B	1910	560	558	682	518	596	648	534	466	392	488
SMA24B	1920	306	386	450	358	326	326	308	316	356	404
SMA24B	1930	282	282	408	520	446	460	450	448	352	372
SMA24B	1940	388	348	372	408	468	470	296	268	234	424
SMA24B	1950	400	320	288	236	262	264	274	378	342	284
SMA24B	1960	374	402	354	390	322	364	426	474	364	428
SMA24B	1970	440	374	388	464	476	484	474	550	482	514
SMA24B	1980	474	494	690	532	512	786	696	650	582	588
SMA24B	1990	492	692	700	806	680	784	836	916	1100	1050
SMA24B	2000	920	710	444	710	606	532	504	686	-9999
SMA25A	1823	1368	1594	1058	1052	1228	1458	1324
SMA25A	1830	1450	1078	1144	1174	940	1020	1136	1282	1202	1286
SMA25A	1840	864	1232	1076	896	1094	984	1266	974	970	866
SMA25A	1850	778	676	722	862	1078	1140	1194	1332	1424	1340
SMA25A	1860	1080	920	1068	938	918	806	624	838	862	778
SMA25A	1870	678	764	580	696	774	814	800	846	878	902
SMA25A	1880	862	1064	1120	1148	1090	994	1034	882	744	758
SMA25A	1890	754	822	960	1080	1224	1288	1256	842	950	980
SMA25A	1900	786	636	658	850	872	808	880	838	850	940
SMA25A	1910	786	858	856	804	766	822	972	960	950	948
SMA25A	1920	874	956	930	734	744	764	536	630	850	880
SMA25A	1930	662	682	642	836	682	756	750	932	796	690
SMA25A	1940	1102	1522	1604	1284	1094	1260	972	964	796	918
SMA25A	1950	700	938	864	774	682	694	762	728	602	592
SMA25A	1960	946	1118	1008	1098	702	592	586	726	564	596
SMA25A	1970	624	404	452	592	610	450	416	424	476	506
SMA25A	1980	498	420	468	512	356	684	662	484	536	496
SMA25A	1990	374	492	352	334	248	180	204	188	262	180
SMA25A	2000	294	294	334	324	278	264	182	234	-9999
SMA25B	1823	1412	1562	1100	1006	1176	1490	1374
SMA25B	1830	1418	1058	1188	1182	938	1026	1124	1272	1186	1214
SMA25B	1840	838	1260	1110	896	908	992	1282	940	1128	882
SMA25B	1850	728	684	728	1006	1070	1136	1196	1338	1424	1280
SMA25B	1860	1020	920	1066	956	920	820	594	836	842	814
SMA25B	1870	658	768	578	696	760	794	770	850	880	916
SMA25B	1880	874	1052	1124	1150	1066	980	1066	780	776	764
SMA25B	1890	770	808	964	1086	1252	1286	1228	802	1036	888
SMA25B	1900	770	618	662	864	870	808	900	844	878	950
SMA25B	1910	776	866	890	810	768	786	978	1002	948	944
SMA25B	1920	876	954	916	758	754	742	528	636	870	902
SMA25B	1930	648	668	670	838	656	756	762	918	778	702
SMA25B	1940	1114	1514	1604	1282	1106	1272	996	946	806	894
SMA25B	1950	716	948	840	792	684	664	712	722	626	612
SMA25B	1960	958	1110	1032	1084	668	604	590	700	570	584
SMA25B	1970	644	416	460	606	600	460	424	426	452	518
SMA25B	1980	470	400	436	530	346	736	656	492	552	500
SMA25B	1990	366	506	376	322	252	192	212	170	268	172
SMA25B	2000	300	348	332	342	256	296	170	286	-9999
SMA26A	1663	1160	1310	1310	1792	1834	1500	1850
SMA26A	1670	1626	1560	1764	1378	1678	1548	1630	1644	2106	1464
SMA26A	1680	1574	1838	1656	1746	1374	1638	1308	1296	1232	1298
SMA26A	1690	1624	1596	1596	1568	1486	1618	1546	1552	1542	1522
SMA26A	1700	1254	1644	1666	1388	1694	1554	1596	1510	1482	1238
SMA26A	1710	1404	1376	1354	1532	1696	1554	1700	1562	1632	1756
SMA26A	1720	1510	1314	1794	1714	1800	1596	1430	1374	1600	1514
SMA26A	1730	1252	1262	1442	1498	1306	1248	1158	1078	1054	1204
SMA26A	1740	1340	1120	1100	1166	1250	1006	1070	1074	1004	1232
SMA26A	1750	898	900	930	784	882	862	806	878	758	612
SMA26A	1760	958	1036	1050	770	928	968	862	860	762	638
SMA26A	1770	858	976	1006	1026	900	920	964	922	1026	890
SMA26A	1780	1168	912	1168	1064	1112	1674	1410	1460	1948	1252
SMA26A	1790	1306	1538	1290	1398	1376	1160	1266	908	1010	818
SMA26A	1800	820	1042	1172	1104	1078	1116	1234	910	1400	1384
SMA26A	1810	1030	1160	1206	1168	1200	912	900	952	1064	940
SMA26A	1820	1028	950	1564	1262	1234	1080	1230	1352	1450	1530
SMA26A	1830	1122	984	900	1088	1118	1292	1620	1030	1252	1214
SMA26A	1840	1134	1322	1584	980	980	1358	1518	1092	1246	906
SMA26A	1850	880	784	1062	1054	1038	814	844	910	1024	770
SMA26A	1860	550	540	580	666	630	568	488	636	754	686
SMA26A	1870	484	538	328	410	556	572	482	438	452	498
SMA26A	1880	546	696	666	758	638	668	768	664	844	776
SMA26A	1890	632	812	854	714	1016	1144	1272	970	1070	1034
SMA26A	1900	950	1050	1192	1164	810	784	732	770	634	710
SMA26A	1910	634	706	786	752	652	554	574	454	524	582
SMA26A	1920	554	502	576	528	572	532	566	740	798	740
SMA26A	1930	588	680	970	1130	970	976	1198	1436	972	804
SMA26A	1940	930	1424	1586	1570	1482	1396	1070	1108	1104	1188
SMA26A	1950	1050	1172	1160	910	944	864	1054	1274	1112	920
SMA26A	1960	1178	936	798	928	758	702	696	704	628	682
SMA26A	1970	628	610	724	1170	1042	928	1126	1006	944	840
SMA26A	1980	970	986	1064	962	688	812	746	1020	972	846
SMA26A	1990	738	1164	1270	1352	1064	1176	1232	1152	1778	2212
SMA26A	2000	1988	1878	1328	1530	1580	1286	1280	1268	-9999
SMA26B	1623	1396	1482	1268	1370	1620	1278	1312
SMA26B	1630	1196	1158	1084	1454	1224	1898	1932	1234	1236	1846
SMA26B	1640	1378	1246	1358	1372	1792	1728	1854	2042	2258	1378
SMA26B	1650	1548	1550	1458	1248	1464	1682	1818	2002	1786	1476
SMA26B	1660	1702	1414	1324	1600	1324	1216	1498	1460	1348	1622
SMA26B	1670	1278	1312	1526	1188	1484	1338	1378	1316	1542	1348
SMA26B	1680	1214	1218	1294	1382	998	986	894	1216	1300	1354
SMA26B	1690	1544	1472	1902	1734	1826	1620	1458	1456	1428	1792
SMA26B	1700	1508	1526	1432	1154	1526	1352	1404	1354	1202	976
SMA26B	1710	996	832	838	1008	1062	1010	1090	922	726	830
SMA26B	1720	920	1014	1094	1184	1160	1036	1048	1030	1264	1156
SMA26B	1730	986	962	986	1158	1238	1072	984	958	918	952
SMA26B	1740	1220	1038	1078	1194	1214	906	926	846	920	920
SMA26B	1750	738	754	730	682	776	760	884	796	850	582
SMA26B	1760	676	772	776	698	738	810	646	642	742	510
SMA26B	1770	572	750	918	914	668	658	546	582	696	576
SMA26B	1780	716	778	800	656	718	1044	998	1064	1542	1006
SMA26B	1790	1004	1104	930	1172	1274	920	1044	834	882	796
SMA26B	1800	768	798	916	844	760	926	1024	728	1140	1022
SMA26B	1810	1000	934	898	772	1090	764	622	716	762	672
SMA26B	1820	736	836	976	954	1370	970	1046	1174	1144	1094
SMA26B	1830	918	778	906	798	672	798	1046	1326	986	866
SMA26B	1840	654	868	952	660	650	904	748	860	1016	714
SMA26B	1850	600	770	796	756	760	778	766	738	754	716
SMA26B	1860	672	678	612	620	510	532	528	612	638	546
SMA26B	1870	584	532	410	602	574	500	504	454	502	574
SMA26B	1880	570	774	796	852	536	520	600	510	664	516
SMA26B	1890	662	570	704	638	760	820	854	506	834	712
SMA26B	1900	476	498	632	572	506	452	332	466	506	466
SMA26B	1910	498	548	620	546	536	390	402	424	470	610
SMA26B	1920	430	382	336	454	488	438	394	410	528	476
SMA26B	1930	370	512	584	688	550	562	586	638	598	586
SMA26B	1940	544	858	880	814	762	816	664	592	576	624
SMA26B	1950	632	690	652	460	460	458	356	468	364	414
SMA26B	1960	352	386	336	430	304	388	384	370	382	430
SMA26B	1970	420	342	414	632	626	508	494	440	492	516
SMA26B	1980	454	456	452	394	354	448	442	596	578	474
SMA26B	1990	562	636	598	702	580	566	608	578	682	904
SMA26B	2000	862	928	826	954	778	584	652	632	-9999
SMA26C	1749	686
SMA26C	1750	664	702	810	670	812	762	846	754	686	490
SMA26C	1760	736	840	718	652	686	846	584	598	708	442
SMA26C	1770	550	672	800	822	628	582	548	618	792	670
SMA26C	1780	810	816	918	704	680	992	992	1222	1218	832
SMA26C	1790	906	962	892	1060	1240	906	1072	710	782	752
SMA26C	1800	1024	924	930	856	922	958	988	792	1046	1006
SMA26C	1810	962	980	1046	912	1046	768	638	780	750	628
SMA26C	1820	654	708	994	956	1144	914	1084	1150	986	1054
SMA26C	1830	834	712	930	942	766	872	1140	1222	1122	1034
SMA26C	1840	650	994	1034	668	554	840	1020	796	866	750
SMA26C	1850	598	542	742	614	676	626	710	698	658	638
SMA26C	1860	658	598	558	526	416	428	414	516	494	494
SMA26C	1870	442	454	334	456	570	556	502	468	464	454
SMA26C	1880	428	644	626	740	584	552	518	470	584	500
SMA26C	1890	404	504	600	686	780	722	794	492	738	682
SMA26C	1900	548	732	684	770	582	506	462	598	512	458
SMA26C	1910	442	478	516	448	488	402	380	312	460	446
SMA26C	1920	356	320	342	312	478	380	328	460	486	438
SMA26C	1930	358	428	500	626	526	536	606	634	630	588
SMA26C	1940	596	820	800	768	744	796	698	662	590	588
SMA26C	1950	514	640	690	394	574	554	598	762	554	584
SMA26C	1960	638	648	712	692	448	548	442	534	384	410
SMA26C	1970	422	408	490	614	658	618	668	592	646	822
SMA26C	1980	620	636	832	618	520	600	510	754	760	744
SMA26C	1990	630	766	604	744	628	596	696	672	848	700
SMA26C	2000	722	878	772	876	650	600	538	632	-9999
SMA27A	1626	1800	2062	1674	1798
SMA27A	1630	1932	1978	1270	1634	1122	1232	1502	1212	1248	2706
SMA27A	1640	2470	1414	1510	1462	1696	1260	1906	1758	1980	1662
SMA27A	1650	1862	1776	2144	1676	1280	1690	910	1856	1488	1270
SMA27A	1660	1384	1550	1452	1214	1188	1048	1268	1294	1162	1424
SMA27A	1670	1002	1050	1628	1112	770	1058	1006	1406	1494	1298
SMA27A	1680	1080	944	800	1022	848	1054	1128	966	988	1176
SMA27A	1690	1414	2098	2006	1818	1252	1206	1218	1186	962	1054
SMA27A	1700	1028	1140	1152	652	680	660	1000	964	760	482
SMA27A	1710	834	790	678	754	838	820	816	748	748	884
SMA27A	1720	684	732	772	824	996	1146	924	1038	872	972
SMA27A	1730	892	822	1040	802	642	590	460	698	610	586
SMA27A	1740	804	754	750	876	910	552	718	762	940	750
SMA27A	1750	752	976	818	870	830	584	662	586	688	526
SMA27A	1760	608	752	694	938	690	750	504	570	506	502
SMA27A	1770	556	574	672	720	666	666	770	908	906	702
SMA27A	1780	658	698	778	642	860	1102	890	852	944	802
SMA27A	1790	690	670	454	814	662	634	884	636	734	568
SMA27A	1800	528	642	750	728	662	556	616	714	754	734
SMA27A	1810	780	636	548	412	652	624	538	548	658	592
SMA27A	1820	600	472	718	830	1566	1486	1084	716	678	466
SMA27A	1830	450	514	548	602	650	954	918	840	900	938
SMA27A	1840	878	1186	942	670	832	1124	1122	884	618	640
SMA27A	1850	530	474	480	554	550	540	564	538	582	388
SMA27A	1860	522	512	418	488	510	440	224	326	402	324
SMA27A	1870	312	492	332	358	408	474	438	462	400	644
SMA27A	1880	538	658	606	652	496	470	648	380	460	488
SMA27A	1890	414	546	550	532	608	736	762	352	636	638
SMA27A	1900	532	516	554	724	780	596	652	720	646	506
SMA27A	1910	534	638	752	592	582	584	706	668	710	624
SMA27A	1920	562	534	644	478	476	466	386	526	574	510
SMA27A	1930	370	424	508	592	356	384	432	518	524	538
SMA27A	1940	838	830	606	702	766	650	510	486	420	456
SMA27A	1950	332	436	350	328	314	386	390	516	352	384
SMA27A	1960	638	482	286	456	418	402	468	494	390	436
SMA27A	1970	506	312	446	670	626	392	316	242	282	374
SMA27A	1980	368	356	308	420	324	390	342	410	494	324
SMA27A	1990	408	454	516	652	664	586	634	580	592	624
SMA27A	2000	732	666	516	666	566	610	468	652	-9999
SMA27B	1582	2026	2194	2294	2040	1666	2110	2584	2628
SMA27B	1590	2442	2440	2290	2484	2598	3034	2612	2938	2720	2050
SMA27B	1600	2168	1904	1838	1882	2080	1988	2124	2710	2138	2400
SMA27B	1610	2092	2310	2000	1860	1882	1896	1890	1922	1716	1960
SMA27B	1620	1462	1348	1376	1242	1176	1182	1086	1558	1234	1140
SMA27B	1630	1362	1448	1104	1224	888	980	1364	1232	1204	1320
SMA27B	1640	1036	840	870	884	1074	988	978	1002	1142	1018
SMA27B	1650	1166	986	1298	1186	1230	1284	800	1456	1264	904
SMA27B	1660	890	926	1128	1250	1174	792	1010	1066	990	1202
SMA27B	1670	726	872	1126	884	928	912	812	978	984	1050
SMA27B	1680	922	840	748	806	660	746	894	988	702	1056
SMA27B	1690	1114	1080	978	1068	832	868	924	906	790	1024
SMA27B	1700	780	764	804	648	890	704	1022	916	592	372
SMA27B	1710	708	788	728	840	758	708	768	804	616	704
SMA27B	1720	492	700	682	674	894	780	812	932	890	1028
SMA27B	1730	956	774	854	820	870	506	360	610	514	522
SMA27B	1740	670	524	652	808	778	382	546	438	574	510
SMA27B	1750	466	578	618	772	828	538	646	588	492	426
SMA27B	1760	504	614	558	548	536	630	296	348	300	374
SMA27B	1770	414	398	464	602	486	550	586	646	784	596
SMA27B	1780	524	488	422	622	572	688	678	494	514	524
SMA27B	1790	514	474	298	564	556	480	610	448	468	326
SMA27B	1800	318	438	504	444	486	396	456	444	538	514
SMA27B	1810	574	482	354	304	510	408	282	252	346	342
SMA27B	1820	334	366	416	414	450	372	352	502	610	490
SMA27B	1830	432	282	328	482	374	414	376	370	508	452
SMA27B	1840	364	542	636	490	346	564	726	474	400	492
SMA27B	1850	412	390	320	462	406	422	428	432	482	294
SMA27B	1860	444	278	222	368	428	402	226	304	382	312
SMA27B	1870	282	366	286	340	360	368	372	362	318	400
SMA27B	1880	396	384	322	304	218	290	428	264	292	232
SMA27B	1890	162	222	302	358	294	304	388	94	220	178
SMA27B	1900	148	134	234	248	280	178	212	342	276	208
SMA27B	1910	184	220	270	190	232	240	114	224	238	168
SMA27B	1920	200	118	174	110	264	180	106	208	182	152
SMA27B	1930	102	112	180	196	94	120	154	242	174	160
SMA27B	1940	104	118	212	218	232	208	186	190	258	260
SMA27B	1950	184	222	224	220	190	198	202	342	254	286
SMA27B	1960	472	334	160	324	238	260	290	234	188	138
SMA27B	1970	196	116	252	276	226	204	196	104	226	306
SMA27B	1980	256	168	106	386	290	284	328	370	294	256
SMA27B	1990	156	310	366	352	272	154	274	212	236	172
SMA27B	2000	346	246	240	278	162	252	84	146	-9999
SMA28A	1721	1426	1788	1998	1840	1816	1746	1996	1808	1798
SMA28A	1730	1784	1598	1530	1412	1800	1738	1612	1386	1258	920
SMA28A	1740	1084	1028	1420	1692	1868	1584	1532	1800	2168	2140
SMA28A	1750	1784	1686	1376	1424	1328	1008	1186	1508	1668	948
SMA28A	1760	1182	1446	1030	1114	962	1316	810	1154	1104	912
SMA28A	1770	916	958	958	1404	1048	1296	1116	942	1220	1190
SMA28A	1780	1214	1002	1054	986	740	1126	1362	858	1048	932
SMA28A	1790	622	576	422	660	900	898	1130	966	1200	1220
SMA28A	1800	840	972	1196	1050	996	1052	1276	1374	1754	1550
SMA28A	1810	1542	1688	1494	1308	1486	1320	1356	1200	1282	1122
SMA28A	1820	1266	1284	1336	1578	1622	1308	1464	1660	1436	1344
SMA28A	1830	1534	1266	1836	2218	1962	1890	1794	1678	1750	2328
SMA28A	1840	2062	1800	1574	1264	1334	1394	1504	1078	1174	1114
SMA28A	1850	978	994	930	1272	1504	1426	1402	1542	1392	1430
SMA28A	1860	1230	1178	1320	1226	1156	1302	1056	974	700	674
SMA28A	1870	594	826	792	840	736	876	874	872	764	742
SMA28A	1880	724	1056	788	880	722	544	598	634	550	738
SMA28A	1890	684	716	664	866	928	970	934	704	764	864
SMA28A	1900	776	724	668	788	838	850	1310	1000	916	940
SMA28A	1910	900	1078	892	718	680	824	858	998	988	1028
SMA28A	1920	742	708	938	718	720	878	760	774	688	690
SMA28A	1930	718	872	892	1082	948	1030	1182	1496	1026	966
SMA28A	1940	1134	1382	1512	1374	1290	1258	998	1090	936	878
SMA28A	1950	790	1028	1010	826	906	840	728	994	804	586
SMA28A	1960	492	390	268	378	304	340	-9999
SMA28B	1740	984	940	864	1104	1380	1232	1188	1332	1272	1270
SMA28B	1750	930	824	808	1010	1072	834	750	1236	1192	738
SMA28B	1760	916	1158	988	990	932	1010	766	1076	1108	940
SMA28B	1770	780	968	894	1350	1242	1534	1354	1012	1036	898
SMA28B	1780	878	756	1076	1224	922	1204	1260	884	1030	990
SMA28B	1790	732	876	834	922	1202	1064	1248	1012	990	998
SMA28B	1800	872	964	1036	980	1012	1084	1208	1232	1260	1136
SMA28B	1810	968	1016	992	902	978	812	738	774	850	806
SMA28B	1820	900	868	1024	1186	1786	1442	1498	1272	1202	1256
SMA28B	1830	1272	952	1116	1570	1324	1292	1288	1178	1298	1446
SMA28B	1840	1406	1396	1492	1206	1416	1332	1358	934	1046	872
SMA28B	1850	810	798	852	974	1184	1244	844	972	1028	992
SMA28B	1860	1004	1012	1330	1152	1038	1002	738	706	594	560
SMA28B	1870	692	968	800	748	672	730	848	826	806	780
SMA28B	1880	738	1128	1014	1148	1012	826	870	782	688	778
SMA28B	1890	700	832	744	778	808	946	974	800	1040	1242
SMA28B	1900	1204	1282	1026	1196	1186	1046	1074	842	758	856
SMA28B	1910	826	826	882	676	896	736	1114	1124	946	980
SMA28B	1920	756	792	798	736	644	692	566	710	894	854
SMA28B	1930	664	684	784	1034	938	946	974	1092	842	700
SMA28B	1940	930	996	1012	790	868	994	840	848	898	984
SMA28B	1950	868	1006	1022	784	882	892	772	940	686	590
SMA28B	1960	524	396	312	478	356	366	422	546	398	408
SMA28B	1970	448	420	512	628	598	622	552	432	460	392
SMA28B	1980	416	306	396	378	268	360	420	400	362	370
SMA28B	1990	334	468	378	328	384	342	56	240	100	76
SMA28B	2000	-9999
SMA29A	1663	2142	1926	1864	1954	1726	1526	2004
SMA29A	1670	1728	1858	1842	1258	1306	1366	1764	1640	1750	1312
SMA29A	1680	1390	1494	1166	1422	1234	1424	1974	1580	1508	1700
SMA29A	1690	1880	1822	2070	1610	980	992	1368	1472	1058	1336
SMA29A	1700	1068	958	984	756	1186	902	988	928	1002	1076
SMA29A	1710	990	1072	988	1176	1130	956	1218	990	1114	1380
SMA29A	1720	1278	1174	1312	1524	1162	702	862	938	1094	928
SMA29A	1730	1308	924	946	918	892	694	772	694	554	718
SMA29A	1740	820	672	828	926	994	766	774	838	734	730
SMA29A	1750	780	916	904	1042	826	684	994	1112	948	650
SMA29A	1760	710	928	1058	1230	1108	1326	1092	1104	1228	1126
SMA29A	1770	1190	1504	1588	1892	1708	1534	1500	512	876	758
SMA29A	1780	968	1016	1302	1406	1096	1286	1514	1432	1732	1418
SMA29A	1790	1252	1418	856	1058	1480	1222	926	1282	1300	1254
SMA29A	1800	1142	1142	1326	1184	994	1040	1250	1092	846	990
SMA29A	1810	1260	1128	1064	1094	1030	1032	882	582	976	940
SMA29A	1820	1186	1392	1582	1864	1958	1482	1616	1646	1344	1394
SMA29A	1830	1294	1058	1166	1418	1074	1142	1388	1474	1390	1952
SMA29A	1840	1656	1822	1852	1462	1278	1410	1510	1214	1146	844
SMA29A	1850	936	988	920	1004	1042	1440	1356	1396	1300	1102
SMA29A	1860	1148	1176	1544	1248	1228	1338	800	834	938	746
SMA29A	1870	648	758	722	924	754	956	814	774	752	638
SMA29A	1880	664	888	954	1090	1102	1024	966	844	712	674
SMA29A	1890	686	700	768	980	1032	990	1180	908	962	1086
SMA29A	1900	910	834	840	948	914	740	906	950	744	650
SMA29A	1910	792	724	792	672	488	498	502	522	530	566
SMA29A	1920	588	478	570	556	536	610	444	462	598	622
SMA29A	1930	528	486	652	744	586	688	632	818	736	612
SMA29A	1940	696	744	754	764	662	736	684	726	710	562
SMA29A	1950	434	642	690	510	538	606	568	646	684	634
SMA29A	1960	660	724	538	714	612	624	770	812	564	588
SMA29A	1970	604	600	732	612	816	720	660	646	608	482
SMA29A	1980	612	534	472	540	422	502	644	598	448	652
SMA29A	1990	634	776	664	730	602	670	772	762	796	760
SMA29A	2000	658	760	844	740	728	764	458	506	-9999
SMA29B	1780	654	704	918	972	912	1236	1332	1246	1760	1502
SMA29B	1790	1490	1436	1000	1242	1614	1194	1366	1444	1388	1532
SMA29B	1800	1556	944	1058	954	904	1154	716	912	1122	1002
SMA29B	1810	1230	1024	1034	1166	1174	1306	1130	1094	1288	822
SMA29B	1820	1132	1320	1460	1608	1950	1550	1500	1876	1474	1474
SMA29B	1830	1418	1190	1116	1162	832	988	1314	1526	1400	1418
SMA29B	1840	1208	1364	1358	1344	1544	1778	1830	1392	1620	1120
SMA29B	1850	1066	958	1178	1296	1124	1346	1518	1574	1436	1272
SMA29B	1860	1280	1286	1556	1404	1374	1318	908	898	864	702
SMA29B	1870	240	544	486	496	444	448	480	560	522	538
SMA29B	1880	560	784	800	880	960	1016	986	852	870	708
SMA29B	1890	908	1028	1126	1194	1106	1238	1598	1174	1274	1224
SMA29B	1900	1026	1046	990	1112	1102	758	1014	1176	948	1026
SMA29B	1910	1418	1276	1132	666	732	986	932	826	798	740
SMA29B	1920	680	658	796	696	618	452	412	444	592	688
SMA29B	1930	598	562	698	814	602	652	726	926	798	658
SMA29B	1940	798	740	794	864	708	952	898	836	1238	1152
SMA29B	1950	802	1076	944	982	1698	1420	872	880	750	760
SMA29B	1960	938	1658	836	828	792	790	872	1078	784	638
SMA29B	1970	618	514	636	566	1034	692	656	646	660	292
SMA29B	1980	494	482	344	460	340	392	494	552	390	512
SMA29B	1990	502	650	778	782	808	824	690	506	528	418
SMA29B	2000	390	390	414	382	306	334	200	192	-9999
SMA29C	1694	1450	1688	1618	1700	1348	1570
SMA29C	1700	1430	982	976	1066	1454	1360	1248	1078	1172	1270
SMA29C	1710	1134	1196	1286	1380	1470	1470	1554	1500	1678	2048
SMA29C	1720	1676	1662	1764	1598	1362	1020	1024	1106	1124	1046
SMA29C	1730	1178	1334	1172	1036	1150	842	780	778	696	712
SMA29C	1740	788	752	872	1012	1262	814	814	816	878	764
SMA29C	1750	740	952	914	984	770	564	902	912	750	652
SMA29C	1760	602	962	1118	1298	1160	1176	1058	1100	1176	1410
SMA29C	1770	1064	1324	1394	1724	1582	1688	1704	634	1022	898
SMA29C	1780	1056	1086	1418	1640	1450	1980	1806	1596	2050	1574
SMA29C	1790	1460	1600	1136	1114	1730	1238	1350	1596	1500	1408
SMA29C	1800	1340	1096	1314	1214	1134	1122	1242	1088	992	914
SMA29C	1810	1150	1086	1162	1048	1012	944	904	938	1064	1024
SMA29C	1820	1280	1424	1716	2104	2232	1696	1760	1908	1556	1552
SMA29C	1830	1600	1210	1238	1410	1102	1096	1556	1498	1358	1744
SMA29C	1840	1634	1550	1556	1260	1174	1262	1548	1110	1238	916
SMA29C	1850	928	938	806	918	960	1310	1342	1328	1198	1120
SMA29C	1860	1106	1166	1658	1486	1378	1324	920	930	1054	794
SMA29C	1870	686	810	830	970	804	1000	644	876	686	700
SMA29C	1880	728	928	1080	1402	1220	1088	996	848	786	682
SMA29C	1890	760	760	854	1014	1110	1056	1098	728	860	846
SMA29C	1900	778	740	738	818	782	586	764	938	644	610
SMA29C	1910	798	758	672	488	484	506	478	500	556	626
SMA29C	1920	520	390	652	572	482	560	450	538	660	666
SMA29C	1930	608	682	766	816	574	634	632	798	1072	672
SMA29C	1940	740	800	836	854	716	780	738	826	878	806
SMA29C	1950	598	804	820	568	690	674	656	762	768	642
SMA29C	1960	714	766	492	734	522	588	594	734	566	596
SMA29C	1970	588	554	618	594	782	664	654	672	566	422
SMA29C	1980	882	576	514	598	626	678	694	652	490	626
SMA29C	1990	660	810	714	728	638	572	786	688	670	698
SMA29C	2000	558	658	638	536	552	544	360	396	-9999
SMA30A	1868	642	792
SMA30A	1870	678	770	566	634	604	510	558	696	738	810
SMA30A	1880	726	778	686	844	722	676	774	570	588	606
SMA30A	1890	548	610	504	408	464	432	492	328	284	410
SMA30A	1900	644	858	858	988	918	714	432	408	426	418
SMA30A	1910	558	558	554	424	494	460	516	576	566	778
SMA30A	1920	704	620	444	364	576	372	438	416	606	344
SMA30A	1930	518	556	616	762	442	372	548	758	594	496
SMA30A	1940	602	814	1020	810	860	904	746	870	850	1144
SMA30A	1950	1016	946	902	908	1036	890	988	1202	1090	1112
SMA30A	1960	1044	786	530	738	724	822	944	884	570	766
SMA30A	1970	588	610	768	844	722	682	750	856	730	708
SMA30A	1980	564	644	740	744	576	752	686	970	1070	848
SMA30A	1990	794	1198	964	944	1060	950	1422	1526	1740	1086
SMA30A	2000	830	768	660	682	576	734	470	376	-9999
SMA30B	1667	1704	1642	1692
SMA30B	1670	1624	1514	1614	1378	1440	1170	1062	1042	1574	1598
SMA30B	1680	1560	1462	1092	1316	1212	1534	1402	834	530	696
SMA30B	1690	962	806	1446	1616	1362	1046	1278	966	652	752
SMA30B	1700	908	886	1268	860	1072	1070	1300	1222	1216	1108
SMA30B	1710	968	976	1022	1060	1126	1028	1174	1244	1276	1636
SMA30B	1720	1260	988	1132	1254	1126	1066	1028	1178	1312	1136
SMA30B	1730	1176	1030	1186	1076	988	988	1128	802	634	752
SMA30B	1740	846	940	892	1080	1242	894	746	894	888	992
SMA30B	1750	1034	1104	744	938	978	806	786	780	702	690
SMA30B	1760	732	914	912	912	1014	964	830	618	586	590
SMA30B	1770	670	968	810	750	862	814	936	864	1118	936
SMA30B	1780	938	954	1080	986	892	1012	920	824	1070	782
SMA30B	1790	668	704	616	646	890	428	412	450	540	604
SMA30B	1800	630	590	546	528	380	442	434	562	536	520
SMA30B	1810	628	530	462	500	702	724	520	636	602	314
SMA30B	1820	456	516	628	654	846	738	828	978	872	888
SMA30B	1830	734	612	640	596	356	404	560	574	448	600
SMA30B	1840	524	790	804	646	648	702	922	668	764	718
SMA30B	1850	666	658	626	672	610	540	568	634	742	688
SMA30B	1860	572	596	590	578	602	526	288	356	596	714
SMA30B	1870	586	552	458	474	498	462	522	564	548	568
SMA30B	1880	668	664	666	860	650	602	662	632	544	542
SMA30B	1890	556	754	728	458	690	812	812	468	470	524
SMA30B	1900	508	738	872	862	718	792	574	610	638	596
SMA30B	1910	794	824	778	556	802	648	558	728	746	870
SMA30B	1920	852	892	522	416	554	562	550	544	766	578
SMA30B	1930	516	698	620	760	632	534	458	732	600	424
SMA30B	1940	558	682	962	738	734	838	688	728	772	894
SMA30B	1950	800	664	708	584	648	560	522	728	676	654
SMA30B	1960	716	408	366	520	480	610	962	1004	732	732
SMA30B	1970	522	604	626	500	470	484	548	632	504	444
SMA30B	1980	372	378	470	528	434	600	602	800	704	494
SMA30B	1990	432	666	710	846	854	512	694	854	1074	934
SMA30B	2000	788	950	726	732	666	1176	830	712	-9999
SMA31A	1659	3050
SMA31A	1660	2670	2094	2640	2164	1994	2106	2014	1992	1676	2332
SMA31A	1670	1986	1738	2372	1500	1582	1846	1992	2062	1836	1680
SMA31A	1680	1374	1312	1282	1388	1010	1364	1512	2216	2358	2334
SMA31A	1690	2722	2324	2234	2204	1548	1710	1526	1126	1016	1420
SMA31A	1700	1420	1822	1236	892	1332	1254	1270	1168	762	642
SMA31A	1710	844	838	1442	1228	1258	1102	1514	1834	1750	1662
SMA31A	1720	1494	1132	1348	1154	1084	974	1128	1578	2100	1692
SMA31A	1730	1684	1800	1900	1836	1824	1650	1474	1304	1220	1286
SMA31A	1740	1958	1794	1742	1940	1894	1296	1668	1538	1658	1492
SMA31A	1750	1462	1630	1730	1618	1534	1076	1446	1322	1464	1054
SMA31A	1760	1358	1534	1172	1296	1000	1078	604	862	838	722
SMA31A	1770	900	920	1146	1028	768	870	814	788	858	670
SMA31A	1780	790	842	1110	1074	946	1244	1132	934	1406	1114
SMA31A	1790	1052	996	668	1252	1298	1152	1216	1160	1274	1214
SMA31A	1800	1106	1158	1284	1104	1152	1094	816	522	770	848
SMA31A	1810	1092	1102	1344	1122	1336	1168	1056	1164	1108	946
SMA31A	1820	1176	1060	1176	1382	1692	1144	924	1114	1070	1088
SMA31A	1830	896	830	724	1006	968	1252	1342	1134	970	1010
SMA31A	1840	716	588	898	698	792	1204	1442	1060	870	952
SMA31A	1850	1026	956	1130	1240	1228	1184	938	940	1314	1508
SMA31A	1860	1726	1404	1428	1250	1202	1252	858	786	956	740
SMA31A	1870	698	726	526	716	908	848	936	1008	884	982
SMA31A	1880	842	880	958	1164	840	834	1012	606	726	654
SMA31A	1890	608	914	680	664	620	824	854	624	968	732
SMA31A	1900	466	528	714	828	754	658	492	530	612	600
SMA31A	1910	604	704	742	576	610	628	608	562	498	556
SMA31A	1920	682	598	760	536	496	540	510	736	562	722
SMA31A	1930	500	376	462	582	358	432	462	518	564	536
SMA31A	1940	480	602	680	560	790	612	366	348	390	730
SMA31A	1950	488	666	638	638	604	568	868	1112	684	646
SMA31A	1960	930	776	456	464	746	684	690	830	768	802
SMA31A	1970	716	464	516	794	746	702	658	520	626	478
SMA31A	1980	516	554	348	264	472	566	466	582	528	468
SMA31A	1990	382	556	494	532	546	474	538	536	654	496
SMA31A	2000	610	590	624	636	602	642	668	816	-9999
SMA31B	1625	3024	3398	4644	3816	3076
SMA31B	1630	3102	2228	2132	2392	1226	1558	1716	1000	1088	2216
SMA31B	1640	1566	1328	1128	1416	2026	2110	2128	1856	2300	1824
SMA31B	1650	1414	1882	2456	2664	2214	2552	2644	4258	3258	3690
SMA31B	1660	3498	2588	2822	2682	2396	2318	2562	2068	1510	1714
SMA31B	1670	822	632	1014	796	810	1080	1222	1134	1120	1144
SMA31B	1680	966	956	890	1020	642	806	686	940	1138	1470
SMA31B	1690	2162	1658	1652	1430	1226	1164	984	874	792	1020
SMA31B	1700	1126	1018	950	822	1062	1056	1112	1336	1014	1076
SMA31B	1710	998	820	1330	850	570	724	1040	1106	1090	1150
SMA31B	1720	1094	1030	1364	1264	938	736	866	1040	1356	1454
SMA31B	1730	1164	1014	992	1130	1024	918	870	836	676	810
SMA31B	1740	646	600	672	896	1052	732	826	820	932	1002
SMA31B	1750	856	916	804	784	828	808	838	806	866	782
SMA31B	1760	908	1056	936	976	834	844	458	610	760	636
SMA31B	1770	658	634	836	808	778	748	684	710	784	550
SMA31B	1780	642	670	842	852	724	982	908	730	940	754
SMA31B	1790	666	762	498	888	1030	846	700	644	618	642
SMA31B	1800	712	700	864	788	876	852	296	56	422	490
SMA31B	1810	638	712	690	644	662	396	348	382	506	500
SMA31B	1820	580	630	860	922	984	758	772	852	890	726
SMA31B	1830	750	672	602	734	648	616	728	798	708	728
SMA31B	1840	412	540	644	504	628	664	748	388	410	454
SMA31B	1850	504	524	498	630	492	568	570	610	704	552
SMA31B	1860	638	626	314	508	408	428	248	298	458	424
SMA31B	1870	380	418	374	488	522	434	520	584	468	692
SMA31B	1880	706	710	618	726	584	578	708	546	640	596
SMA31B	1890	494	604	558	570	580	748	710	528	738	814
SMA31B	1900	536	436	648	650	758	698	572	652	558	594
SMA31B	1910	662	776	682	992	580	490	442	470	442	512
SMA31B	1920	574	702	806	614	596	568	532	674	662	612
SMA31B	1930	596	600	620	682	620	590	634	590	612	402
SMA31B	1940	362	528	600	630	634	552	592	552	688	728
SMA31B	1950	552	660	498	560	596	624	340	630	332	524
SMA31B	1960	442	456	298	418	432	536	614	688	618	510
SMA31B	1970	478	350	514	662	546	574	460	408	510	392
SMA31B	1980	382	522	366	328	482	460	350	480	384	546
SMA31B	1990	458	538	424	492	432	376	332	378	522	408
SMA31B	2000	458	528	578	600	350	504	382	394	-9999
SMA50A	1840	4864	7558	6772	3624	4200	4826	5156	3492	3262	2904
SMA50A	1850	2902	2488	2190	1886	1880	1866	1722	1946	1688	1584
SMA50A	1860	1354	1142	1162	1022	972	896	668	916	860	1006
SMA50A	1870	936	762	562	560	646	694	774	828	738	698
SMA50A	1880	578	682	652	838	672	760	822	686	756	730
SMA50A	1890	546	638	568	678	668	632	818	770	562	568
SMA50A	1900	770	1024	1260	1702	1342	1288	1208	1242	1466	1410
SMA50A	1910	1904	2004	1978	1290	1606	1702	1788	1794	1946	2188
SMA50A	1920	1698	1576	1650	1362	1370	1020	1082	1374	1444	1246
SMA50A	1930	1114	1198	1350	1834	1480	1402	1306	1404	874	754
SMA50A	1940	1154	1432	1426	1136	1066	1216	998	1166	1074	1112
SMA50A	1950	968	940	1126	1118	1418	1332	1428	1610	1710	1474
SMA50A	1960	1656	1760	1534	1702	1404	1320	1452	1766	1364	2012
SMA50A	1970	1796	1600	2278	2668	2340	2128	1704	1510	1548	1904
SMA50A	1980	1390	1352	1070	1530	968	1026	838	960	1158	868
SMA50A	1990	844	1132	1178	1324	1220	1224	1456	1546	1700	2026
SMA50A	2000	1818	1778	1502	1950	1710	1730	956	1142	-9999
SMA50B	1875	1764	1854	1704	1456	1678
SMA50B	1880	1720	1604	1592	2046	1442	1264	1858	1788	1588	1720
SMA50B	1890	1138	1806	1552	1482	1404	1304	2030	1250	1452	1524
SMA50B	1900	1596	2092	1928	2246	1580	1496	1436	1504	1536	1556
SMA50B	1910	1640	1716	1634	1214	1256	1420	1572	1748	1836	2082
SMA50B	1920	1840	1774	1920	1720	1560	1344	1394	1564	1830	1518
SMA50B	1930	1442	1712	2550	3034	2112	2060	1746	2130	1562	1348
SMA50B	1940	1696	1396	1978	1840	1714	1770	1522	1956	1828	1398
SMA50B	1950	1408	1638	1642	1436	1492	1626	1424	1462	1284	968
SMA50B	1960	1326	1138	946	1070	860	818	976	1676	1352	1708
SMA50B	1970	1442	1152	1164	1116	1194	1248	1346	1548	1258	1318
SMA50B	1980	1222	1158	924	1254	1100	1390	1508	1406	1396	1240
SMA50B	1990	1222	1596	1378	1564	1618	1686	1664	1488	1798	2196
SMA50B	2000	2084	1662	1466	1568	1304	1706	964	1368	-9999
SMA61A	1890	1836	3270	3168	2724	3314	3936	3806	2498	3730	3898
SMA61A	1900	3142	3410	3696	3772	3262	3078	2774	3242	3024	2952
SMA61A	1910	3502	3626	3036	2008	2340	2900	2772	3134	3256	2282
SMA61A	1920	2694	2752	3486	2756	2860	2780	2784	3548	3902	3980
SMA61A	1930	3614	3314	3404	3808	3332	3152	3348	3750	2720	2792
SMA61A	1940	3558	2770	2606	2198	2350	2722	2412	2438	2838	2910
SMA61A	1950	2544	2792	2366	2716	3608	2890	3394	3620	2134	2316
SMA61A	1960	2734	2744	2348	1950	1530	1672	1862	2294	1898	1888
SMA61A	1970	2226	2472	2280	2250	1804	1648	1684	1166	1332	1392
SMA61A	1980	1410	1626	820	704	640	1458	1660	1508	1446	1434
SMA61A	1990	1688	2162	1640	1672	1730	1548	1760	1438	1982	1398
SMA61A	2000	1518	1750	1488	1916	1346	1182	1052	1134	-9999
SMA62A	1854	2344	2222	2124	2132	2208	1698
SMA62A	1860	1592	2788	2080	1918	2284	2470	2096	2066	1870	1184
SMA62A	1870	1070	1986	2354	2030	2610	1996	1924	1962	1166	1624
SMA62A	1880	1854	2536	1988	1808	2012	1396	1724	964	1334	1404
SMA62A	1890	1270	1760	1858	1900	1776	2068	1958	800	1366	1656
SMA62A	1900	1320	916	1146	1556	1520	1576	1358	1758	1490	1454
SMA62A	1910	1744	1882	1592	860	1188	1272	1376	1538	1504	1134
SMA62A	1920	1398	1318	1582	1004	1200	878	832	1090	1224	940
SMA62A	1930	748	846	1012	1062	970	744	1004	1040	804	734
SMA62A	1940	1436	1336	1666	1864	2394	2644	1872	2692	1664	2394
SMA62A	1950	2088	2248	986	1252	1346	1398	1728	2210	1026	1026
SMA62A	1960	1288	1244	1266	1250	1148	1300	1178	1526	1330	1340
SMA62A	1970	1322	1226	1122	1028	1022	676	870	480	708	644
SMA62A	1980	888	1520	722	522	764	1016	1326	1614	1794	1024
SMA62A	1990	1336	1990	1556	2146	1666	1396	1314	1076	1658	976
SMA62A	2000	1094	1346	1458	1804	1244	1302	766	712	-9999
SMA62B	1862	2236	2290	2554	2744	2392	2580	2332	1542
SMA62B	1870	1620	2436	2242	2212	2560	2234	1840	2264	1464	2208
SMA62B	1880	2610	3464	2842	2776	2582	1884	2456	1628	1930	1850
SMA62B	1890	1716	2358	2682	2546	2902	3002	2222	1130	1658	1860
SMA62B	1900	1596	1262	1726	1958	1776	1776	1492	1748	1654	1338
SMA62B	1910	1452	1752	1556	924	1112	1500	1634	1596	1478	1162
SMA62B	1920	1228	1188	1630	1432	1696	1388	1706	1562	1634	1760
SMA62B	1930	1302	1356	1534	2012	1930	1586	2082	2250	1700	1822
SMA62B	1940	2654	2480	3040	2274	2476	2442	1532	1370	1730	2006
SMA62B	1950	2334	3026	1498	1532	1932	1838	2928	3736	1776	1638
SMA62B	1960	2318	2250	1500	1336	1076	1268	1326	1462	1320	1342
SMA62B	1970	1340	1510	1502	1518	1424	1030	1098	738	1076	1100
SMA62B	1980	1124	1300	798	530	546	830	954	1088	1458	1194
SMA62B	1990	1754	2148	1408	2012	1970	1848	1948	1432	2520	1524
SMA62B	2000	1912	2094	1666	1788	1250	1194	978	910	-9999
SMA78A	1597	2212	1662	2784
SMA78A	1600	2494	2230	2090	2322	1954	1898	1726	2402	2052	1926
SMA78A	1610	1658	1476	1330	1402	1366	1204	1086	1744	1684	1794
SMA78A	1620	1512	1402	1732	1468	1478	1428	1526	1690	1460	1684
SMA78A	1630	1762	1388	1076	1126	898	902	1184	888	598	958
SMA78A	1640	1212	1206	950	926	1100	994	1130	1212	1272	1336
SMA78A	1650	1300	1158	1322	1456	1332	1606	1036	1714	1412	926
SMA78A	1660	1100	978	1140	1176	1166	908	1046	1046	668	848
SMA78A	1670	556	458	706	642	436	744	902	756	798	656
SMA78A	1680	686	594	526	768	674	518	450	456	452	662
SMA78A	1690	960	994	1082	770	476	612	600	584	584	600
SMA78A	1700	450	500	534	404	462	430	602	612	520	300
SMA78A	1710	350	422	402	432	512	650	672	564	432	538
SMA78A	1720	260	412	324	406	620	592	610	598	552	584
SMA78A	1730	574	492	484	478	522	318	178	406	352	290
SMA78A	1740	374	260	430	578	540	382	410	442	466	414
SMA78A	1750	334	470	548	760	836	668	696	694	576	434
SMA78A	1760	458	680	414	568	468	616	354	484	448	402
SMA78A	1770	378	272	328	410	370	460	566	564	614	502
SMA78A	1780	552	592	850	704	574	750	728	586	724	496
SMA78A	1790	492	466	140	386	520	506	556	324	254	198
SMA78A	1800	280	302	420	402	378	352	414	456	550	440
SMA78A	1810	620	456	434	282	488	474	470	486	502	424
SMA78A	1820	540	452	538	516	666	628	634	672	600	526
SMA78A	1830	582	346	482	616	548	510	580	716	886	800
SMA78A	1840	608	720	644	434	468	292	692	390	356	422
SMA78A	1850	412	314	294	528	512	496	416	390	534	278
SMA78A	1860	490	468	398	388	334	508	336	356	416	430
SMA78A	1870	204	424	330	348	436	422	438	450	426	442
SMA78A	1880	430	444	456	410	308	380	390	262	282	296
SMA78A	1890	284	320	348	300	476	480	528	298	366	372
SMA78A	1900	266	320	328	390	372	298	370	448	430	386
SMA78A	1910	306	312	322	264	136	358	234	288	266	242
SMA78A	1920	256	196	324	236	162	244	216	194	258	328
SMA78A	1930	194	234	254	286	232	278	302	372	402	382
SMA78A	1940	636	724	820	784	764	738	650	670	678	602
SMA78A	1950	520	734	552	512	524	544	502	552	360	304
SMA78A	1960	392	478	356	366	272	278	354	426	246	314
SMA78A	1970	330	280	326	360	438	484	468	362	324	434
SMA78A	1980	364	308	240	240	260	386	408	402	402	342
SMA78A	1990	356	466	476	494	454	404	550	442	600	626
SMA78A	2000	740	830	774	762	720	628	470	480	-9999
SMA81A	1641	952	966	1164	1162	1082	1166	1296	1082	1162
SMA81A	1650	1220	1386	1354	1444	1218	1462	990	922	1166	1040
SMA81A	1660	1338	1292	1264	1386	1236	938	934	824	822	832
SMA81A	1670	1148	982	1138	1188	1152	1134	1264	910	1352	1196
SMA81A	1680	1088	956	900	1046	734	1376	1262	1250	1356	1566
SMA81A	1690	1632	1448	2190	1620	1246	1002	910	924	862	866
SMA81A	1700	988	1094	1204	932	1112	1054	1460	1594	1568	1250
SMA81A	1710	1334	1388	1252	1292	1206	1290	1640	1420	1228	1250
SMA81A	1720	1292	1026	972	1364	1388	1094	1140	1574	1784	1284
SMA81A	1730	1332	1078	1098	1250	1346	1066	1228	1040	958	942
SMA81A	1740	1038	872	912	1070	1188	924	946	1282	1430	1236
SMA81A	1750	1098	1188	1136	998	850	1112	958	1038	930	708
SMA81A	1760	882	1196	970	886	998	1186	914	672	728	714
SMA81A	1770	610	996	886	948	930	930	878	876	1042	928
SMA81A	1780	698	604	846	966	744	994	1012	894	1024	730
SMA81A	1790	716	720	536	716	872	686	850	672	580	624
SMA81A	1800	472	472	562	482	494	598	646	694	762	692
SMA81A	1810	740	748	562	538	620	586	514	490	498	514
SMA81A	1820	556	534	690	806	632	630	740	822	712	624
SMA81A	1830	556	444	606	746	556	734	880	976	812	780
SMA81A	1840	662	724	660	492	488	462	558	360	480	510
SMA81A	1850	512	450	370	420	392	390	422	398	400	314
SMA81A	1860	422	370	348	528	484	348	258	446	454	440
SMA81A	1870	354	326	246	350	474	572	532	644	544	516
SMA81A	1880	498	570	634	688	532	556	640	558	526	512
SMA81A	1890	492	498	456	426	482	480	584	444	554	414
SMA81A	1900	390	390	330	442	458	400	450	440	414	440
SMA81A	1910	410	422	354	312	332	316	292	432	348	492
SMA81A	1920	418	378	436	354	392	332	234	216	348	348
SMA81A	1930	180	396	446	486	388	364	330	558	558	420
SMA81A	1940	388	434	586	510	462	502	454	454	484	488
SMA81A	1950	492	464	362	382	332	390	548	618	506	482
SMA81A	1960	552	492	360	654	538	528	576	622	380	424
SMA81A	1970	444	420	430	444	538	596	504	482	484	460
SMA81A	1980	374	470	428	534	444	474	540	554	572	544
SMA81A	1990	460	598	590	552	510	390	504	518	674	624
SMA81A	2000	650	714	550	542	454	528	358	290	-9999
SMA81B	1596	2612	2300	2200	1868
SMA81B	1600	1950	2338	1974	1936	1954	1992	1542	1788	1748	1928
SMA81B	1610	2036	1674	1996	1974	1896	1776	2426	2324	2132	2606
SMA81B	1620	1806	1856	1946	1942	1776	1358	1394	1792	1642	1376
SMA81B	1630	1284	1558	1102	1538	1620	1412	1082	668	660	1120
SMA81B	1640	1334	1160	1162	1184	870	1056	1276	1744	1688	1844
SMA81B	1650	1862	1780	1516	1798	1722	2012	1638	1714	1886	1666
SMA81B	1660	1562	1342	1426	1566	1570	1322	1342	1312	1334	1616
SMA81B	1670	1594	1278	1740	1814	1448	1362	1764	1492	1768	1430
SMA81B	1680	1554	1768	1484	1562	1118	1432	1178	1328	1432	1882
SMA81B	1690	2106	1900	1950	1102	946	886	802	904	928	928
SMA81B	1700	920	860	1026	826	1062	1126	1024	1370	1632	1182
SMA81B	1710	1226	1180	988	1166	1084	1166	1266	1260	1048	1020
SMA81B	1720	1000	896	934	938	968	844	1032	1234	1156	966
SMA81B	1730	1060	930	1028	1168	1022	1066	1124	820	880	840
SMA81B	1740	842	910	826	1066	1146	836	1038	1244	1254	1192
SMA81B	1750	1054	1068	950	1008	1028	1034	940	1016	1014	740
SMA81B	1760	972	1186	838	798	884	1074	846	778	738	620
SMA81B	1770	608	774	766	778	700	660	712	878	986	1096
SMA81B	1780	1042	832	996	1116	954	1312	1238	1136	1378	996
SMA81B	1790	892	950	906	1022	998	842	1036	828	848	758
SMA81B	1800	596	666	712	568	610	656	652	676	850	866
SMA81B	1810	1046	1118	846	796	964	990	854	660	688	770
SMA81B	1820	834	726	652	828	1056	928	1076	1152	1030	928
SMA81B	1830	804	540	724	904	654	946	1344	1486	1092	1306
SMA81B	1840	840	894	838	696	690	636	550	440	564	526
SMA81B	1850	502	500	472	562	502	490	520	468	434	456
SMA81B	1860	496	484	436	598	456	372	252	328	334	346
SMA81B	1870	382	358	312	320	408	490	474	412	400	366
SMA81B	1880	294	384	458	474	422	400	430	352	378	356
SMA81B	1890	344	454	426	436	420	370	410	350	354	406
SMA81B	1900	354	322	318	452	410	462	534	484	446	332
SMA81B	1910	348	362	368	280	322	370	344	430	340	534
SMA81B	1920	480	492	466	366	440	404	256	344	352	332
SMA81B	1930	250	418	344	512	466	414	470	578	574	462
SMA81B	1940	414	430	458	534	430	442	478	492	612	506
SMA81B	1950	370	550	346	324	412	444	492	548	472	340
SMA81B	1960	358	388	274	498	376	366	402	402	244	320
SMA81B	1970	416	288	302	362	494	434	478	390	390	416
SMA81B	1980	420	456	386	556	438	540	376	362	500	550
SMA81B	1990	388	458	402	478	412	404	410	462	554	562
SMA81B	2000	546	768	480	586	480	484	364	344	-9999
SMA82A	1531	1876	2066	1746	1708	1746	1658	1808	2310	1750
SMA82A	1540	1612	1608	1450	1494	1834	1462	1924	1568	1728	2004
SMA82A	1550	1828	2060	1934	1798	1830	2200	2116	1888	1948	2124
SMA82A	1560	2144	2234	2006	1936	2696	2646	2432	1952	1918	1920
SMA82A	1570	1688	2058	2032	2096	2828	2104	1958	2048	1738	2150
SMA82A	1580	2026	1784	1664	1710	1718	2056	1486	1512	1390	1470
SMA82A	1590	1670	2112	2146	2202	2090	2358	1978	1734	1874	1278
SMA82A	1600	1464	1912	1996	2014	1924	1974	1620	1298	1366	1672
SMA82A	1610	1392	1478	1802	1742	1592	1934	1760	1780	1744	1682
SMA82A	1620	1306	1330	1174	1224	1192	1174	994	1318	1102	1326
SMA82A	1630	1440	1540	900	1156	846	892	1118	928	794	1482
SMA82A	1640	1316	1066	962	968	914	900	1140	1144	806	806
SMA82A	1650	1080	1520	1108	964	760	1040	924	978	1012	1114
SMA82A	1660	1300	1112	1006	808	938	694	764	954	886	708
SMA82A	1670	654	606	652	576	528	466	540	608	768	710
SMA82A	1680	784	718	658	648	468	594	700	708	668	650
SMA82A	1690	894	952	1072	866	724	708	640	566	540	576
SMA82A	1700	760	704	642	434	474	658	762	760	498	516
SMA82A	1710	602	488	434	610	546	524	628	604	504	590
SMA82A	1720	590	490	450	476	318	274	330	452	478	458
SMA82A	1730	638	464	554	566	604	718	810	528	394	438
SMA82A	1740	498	366	294	374	510	338	296	494	686	732
SMA82A	1750	570	520	426	442	414	386	384	362	384	292
SMA82A	1760	310	406	208	350	330	294	196	236	160	246
SMA82A	1770	122	312	204	338	318	292	294	394	484	468
SMA82A	1780	468	360	690	728	556	642	578	436	638	498
SMA82A	1790	370	470	294	298	400	410	666	578	640	762
SMA82A	1800	636	784	1066	760	838	1026	978	886	1048	810
SMA82A	1810	1072	1078	858	802	902	820	592	516	608	560
SMA82A	1820	658	666	896	928	1266	1212	932	880	974	1064
SMA82A	1830	1044	662	510	534	504	726	924	1098	1066	1286
SMA82A	1840	926	858	856	632	492	616	778	588	614	614
SMA82A	1850	574	508	420	546	572	550	558	546	644	508
SMA82A	1860	590	446	536	482	474	360	182	248	322	424
SMA82A	1870	350	422	308	300	300	254	362	370	414	326
SMA82A	1880	260	398	410	480	430	364	508	384	494	478
SMA82A	1890	312	518	536	500	426	422	576	470	480	502
SMA82A	1900	440	404	448	768	624	730	618	538	586	618
SMA82A	1910	452	460	496	346	338	392	518	488	332	576
SMA82A	1920	466	352	508	342	266	200	190	252	372	374
SMA82A	1930	258	282	342	684	484	514	412	564	464	288
SMA82A	1940	276	268	448	428	334	430	388	344	338	484
SMA82A	1950	280	410	444	384	360	466	516	664	512	348
SMA82A	1960	412	294	150	262	276	242	410	-9999
SMA82B	1565	3594	3224	2494	2764	2306
SMA82B	1570	2042	2766	2398	2576	3728	2924	2380	2390	2300	2554
SMA82B	1580	2742	2504	2112	2682	2252	3026	2514	3058	2496	2514
SMA82B	1590	2536	3166	3178	3262	2870	2734	1900	2444	2570	1106
SMA82B	1600	1462	1928	2398	2540	2288	2806	2266	1924	1680	2164
SMA82B	1610	2060	1638	1798	1472	1726	2156	1760	1764	2302	3530
SMA82B	1620	2334	1960	1740	1972	1740	1212	1250	1692	1510	1542
SMA82B	1630	1524	1546	1290	1922	1650	1316	1248	1090	856	1528
SMA82B	1640	1572	1434	1766	1650	1418	1158	1826	1826	1356	1164
SMA82B	1650	1144	1294	1114	1050	914	1170	1016	1402	1416	1532
SMA82B	1660	1440	1268	1282	1198	1290	894	1094	1146	1252	1120
SMA82B	1670	1162	976	1166	832	770	870	852	804	1202	930
SMA82B	1680	908	1008	874	1026	628	886	966	880	1050	1558
SMA82B	1690	1822	1466	1624	1490	1422	1226	1060	886	804	932
SMA82B	1700	1124	822	1126	846	1086	938	1070	1246	1042	860
SMA82B	1710	1006	958	742	684	608	658	930	1172	898	1048
SMA82B	1720	898	746	766	862	804	644	622	676	738	546
SMA82B	1730	722	532	570	652	644	666	934	596	502	516
SMA82B	1740	646	540	538	552	698	522	550	770	828	814
SMA82B	1750	704	590	546	502	562	452	440	412	454	332
SMA82B	1760	350	658	554	684	672	772	436	540	480	532
SMA82B	1770	496	728	570	568	574	542	574	620	658	614
SMA82B	1780	588	536	664	622	584	1140	1222	892	1116	838
SMA82B	1790	626	624	414	726	966	850	796	546	560	532
SMA82B	1800	518	520	564	528	540	440	484	530	618	552
SMA82B	1810	634	624	614	588	624	548	398	374	396	294
SMA82B	1820	370	420	498	698	734	578	688	744	752	756
SMA82B	1830	848	850	858	666	468	516	614	714	830	1106
SMA82B	1840	764	1072	928	624	590	634	1600	1268	912	944
SMA82B	1850	904	690	672	780	908	996	998	1814	1538	1054
SMA82B	1860	916	762	862	986	882	654	314	380	464	450
SMA82B	1870	330	448	462	564	538	442	416	488	422	382
SMA82B	1880	372	392	384	452	352	446	594	460	428	338
SMA82B	1890	266	344	348	338	338	380	388	392	422	296
SMA82B	1900	162	238	246	454	342	298	378	428	648	476
SMA82B	1910	494	436	420	278	334	526	736	586	550	1122
SMA82B	1920	780	558	542	326	310	200	186	266	330	338
SMA82B	1930	270	244	374	828	688	492	394	454	428	238
SMA82B	1940	318	314	590	422	356	394	404	380	374	394
SMA82B	1950	356	670	660	504	478	540	652	688	410	244
SMA82B	1960	456	484	258	330	298	328	402	1034	584	536
SMA82B	1970	416	238	418	448	412	272	364	374	386	262
SMA82B	1980	290	240	194	248	474	510	368	366	362	418
SMA82B	1990	364	376	298	422	368	494	474	644	716	2466
SMA82B	2000	1646	1068	486	346	44	386	14	240	-9999
SMA83A	1819	124
SMA83A	1820	256	316	420	486	800	640	396	430	508	382
SMA83A	1830	366	212	314	292	234	338	466	456	502	444
SMA83A	1840	344	508	596	414	408	510	660	460	418	446
SMA83A	1850	300	134	230	398	374	368	392	434	522	514
SMA83A	1860	658	568	568	460	418	534	242	214	438	582
SMA83A	1870	272	366	314	206	400	394	362	334	304	250
SMA83A	1880	336	540	504	538	432	432	554	534	504	388
SMA83A	1890	440	572	582	478	376	482	520	542	624	618
SMA83A	1900	460	642	736	1302	1350	1050	662	506	476	452
SMA83A	1910	446	520	642	540	574	460	598	536	472	706
SMA83A	1920	738	654	808	502	416	424	228	360	482	386
SMA83A	1930	294	330	422	566	380	416	388	520	498	408
SMA83A	1940	268	272	310	348	402	360	348	364	336	382
SMA83A	1950	342	310	350	324	346	312	354	432	404	330
SMA83A	1960	394	282	182	274	316	344	390	520	370	438
SMA83A	1970	438	386	390	368	416	536	446	448	362	424
SMA83A	1980	430	470	512	756	698	758	748	626	428	418
SMA83A	1990	560	710	592	598	508	586	666	910	1366	760
SMA83A	2000	618	600	664	768	424	412	284	290	-9999
SMA83B	1533	3982	3248	3506	3700	4772	4412	4050
SMA83B	1540	4324	4246	3426	3314	4850	4524	4104	3858	3864	3808
SMA83B	1550	3836	4250	3188	3202	4100	3812	3578	2718	3812	3498
SMA83B	1560	2942	3490	3046	3004	3260	3142	2900	2414	2928	2606
SMA83B	1570	2878	3122	3218	3288	4048	2890	2224	1840	1726	1838
SMA83B	1580	1880	1616	2072	2156	1840	2754	2422	2512	2264	2268
SMA83B	1590	1960	1892	1842	2278	2646	2654	2584	2658	2354	1992
SMA83B	1600	1778	1718	1770	1712	1650	1672	1372	1572	1384	1436
SMA83B	1610	1336	1044	1156	1258	1430	1554	1548	1520	1606	1760
SMA83B	1620	1438	1290	1484	1696	1400	1000	784	858	794	816
SMA83B	1630	816	958	750	988	802	936	996	606	442	1006
SMA83B	1640	1006	1016	992	742	890	902	1144	1312	958	890
SMA83B	1650	932	1110	1036	970	756	734	778	940	1164	1142
SMA83B	1660	1134	948	768	900	820	678	666	670	692	736
SMA83B	1670	966	944	1120	744	826	808	838	656	800	618
SMA83B	1680	602	584	580	692	520	612	676	652	538	676
SMA83B	1690	856	760	1046	938	846	884	736	570	494	596
SMA83B	1700	710	674	726	504	664	640	700	636	514	466
SMA83B	1710	496	492	486	548	530	508	516	502	474	484
SMA83B	1720	340	224	248	320	266	286	306	384	358	342
SMA83B	1730	298	296	332	420	480	466	516	368	436	302
SMA83B	1740	290	210	246	312	354	204	288	352	354	362
SMA83B	1750	476	522	368	466	446	340	274	272	226	152
SMA83B	1760	232	320	228	254	302	344	250	238	236	294
SMA83B	1770	282	310	298	418	364	264	256	382	378	340
SMA83B	1780	354	382	558	530	396	536	502	408	554	544
SMA83B	1790	494	612	446	416	370	316	404	420	1004	1258
SMA83B	1800	928	578	584	458	394	252	238	154	184	134
SMA83B	1810	232	276	242	198	212	222	222	190	174	84
SMA83B	1820	200	158	318	342	328	324	232	230	300	258
SMA83B	1830	216	96	248	270	190	154	260	252	228	276
SMA83B	1840	220	330	392	238	202	248	318	256	358	346
SMA83B	1850	240	186	160	290	294	304	214	208	140	276
SMA83B	1860	248	264	246	212	230	326	184	168	274	352
SMA83B	1870	294	282	254	188	320	284	294	204	244	260
SMA83B	1880	314	368	350	378	270	214	258	262	236	208
SMA83B	1890	246	202	284	254	300	340	386	298	264	228
SMA83B	1900	196	288	298	364	388	366	276	240	210	200
SMA83B	1910	190	244	372	296	252	184	222	290	248	344
SMA83B	1920	384	316	256	150	194	208	146	210	300	266
SMA83B	1930	220	266	312	382	246	220	206	276	296	232
SMA83B	1940	198	140	174	200	194	154	214	216	202	290
SMA83B	1950	194	250	222	236	282	290	232	290	274	230
SMA83B	1960	296	222	64	200	222	322	324	330	104	186
SMA83B	1970	158	102	112	148	152	170	140	166	136	144
SMA83B	1980	164	166	184	192	174	226	188	222	274	226
SMA83B	1990	128	294	146	184	186	178	268	284	318	286
SMA83B	2000	322	254	298	294	190	292	142	214	-9999
SMA84A	1541	1748	1764	2212	2640	2678	2744	2456	2842	2588
SMA84A	1550	3134	2570	2296	2744	2242	2124	2548	2194	2154	2374
SMA84A	1560	1812	2018	1848	1784	2724	2252	2426	2392	2398	2142
SMA84A	1570	1770	2488	1996	1992	2854	2558	2372	2418	1706	1898
SMA84A	1580	2090	1562	1470	1620	1462	1706	1362	1378	1100	1232
SMA84A	1590	1254	1396	1394	1498	1594	1740	1744	1968	1876	1236
SMA84A	1600	1546	1206	988	914	1148	1136	864	768	936	1170
SMA84A	1610	966	880	1044	978	1032	1154	960	1038	1044	1404
SMA84A	1620	1038	836	768	824	782	580	670	832	902	912
SMA84A	1630	926	914	828	1020	814	772	922	758	816	1038
SMA84A	1640	908	1088	1096	924	884	752	856	806	616	640
SMA84A	1650	852	948	794	710	628	856	720	862	798	814
SMA84A	1660	822	820	678	680	714	606	650	636	650	642
SMA84A	1670	768	588	642	538	788	744	708	798	1054	644
SMA84A	1680	572	560	422	484	330	486	446	454	500	584
SMA84A	1690	590	642	1054	756	610	496	434	410	448	480
SMA84A	1700	478	368	416	358	392	424	400	440	350	276
SMA84A	1710	448	476	374	410	316	450	584	598	516	502
SMA84A	1720	390	326	354	338	272	254	270	300	298	312
SMA84A	1730	332	288	248	346	406	458	428	422	430	418
SMA84A	1740	416	296	248	480	548	242	346	264	338	356
SMA84A	1750	430	550	428	540	514	420	422	400	458	400
SMA84A	1760	354	648	554	634	588	518	346	340	292	384
SMA84A	1770	360	612	498	448	480	322	394	464	508	338
SMA84A	1780	302	332	352	368	240	462	534	444	704	432
SMA84A	1790	356	444	374	410	562	554	662	346	316	302
SMA84A	1800	322	276	258	258	318	304	350	336	374	238
SMA84A	1810	356	470	400	364	396	344	240	174	198	94
SMA84A	1820	186	214	248	370	320	344	300	340	318	268
SMA84A	1830	378	256	256	328	228	296	302	330	360	340
SMA84A	1840	276	338	434	274	196	380	382	246	374	400
SMA84A	1850	258	204	228	262	234	288	272	286	330	262
SMA84A	1860	236	198	214	314	278	264	156	276	298	334
SMA84A	1870	310	258	172	304	388	360	532	690	690	720
SMA84A	1880	474	552	600	752	480	436	476	356	346	220
SMA84A	1890	352	388	320	274	276	328	384	306	516	408
SMA84A	1900	348	336	342	472	396	324	286	302	278	284
SMA84A	1910	308	426	404	380	410	382	330	422	296	398
SMA84A	1920	438	288	328	290	340	290	234	420	460	376
SMA84A	1930	288	324	326	494	388	358	354	388	400	326
SMA84A	1940	396	368	472	480	392	340	330	404	436	432
SMA84A	1950	318	446	404	322	340	430	428	558	440	292
SMA84A	1960	502	326	192	416	284	362	508	580	236	400
SMA84A	1970	354	204	390	390	404	378	366	312	206	272
SMA84A	1980	196	298	334	398	186	362	326	342	292	226
SMA84A	1990	316	408	348	348	354	286	316	290	538	690
SMA84A	2000	480	442	380	472	220	310	228	276	-9999
SMA84B	1564	3620	2788	3348	3080	3192	2436
SMA84B	1570	2164	3602	3212	2620	3574	2692	2908	2278	2076	2366
SMA84B	1580	2160	1710	2012	2532	2260	2044	1648	1844	1624	2004
SMA84B	1590	2066	2230	2304	2068	1710	1982	2212	2710	3046	1898
SMA84B	1600	1762	1498	1280	1044	1110	1328	1294	1092	1140	1120
SMA84B	1610	930	898	1016	1296	1512	1634	1502	1818	1826	1900
SMA84B	1620	1602	1402	1130	1070	986	852	910	1184	1124	948
SMA84B	1630	960	1100	854	1044	776	782	1018	772	834	1342
SMA84B	1640	1094	870	988	694	832	864	970	772	646	788
SMA84B	1650	1292	1536	1190	978	970	1386	1064	1118	900	868
SMA84B	1660	1204	1226	1100	1010	1244	914	836	784	692	776
SMA84B	1670	724	674	606	534	704	768	706	814	1022	828
SMA84B	1680	730	680	560	630	420	578	500	592	690	690
SMA84B	1690	826	722	980	680	782	844	798	606	526	708
SMA84B	1700	756	612	672	416	386	376	416	394	398	344
SMA84B	1710	422	334	300	360	366	412	504	530	462	520
SMA84B	1720	466	452	498	410	426	352	388	540	556	534
SMA84B	1730	476	364	362	466	480	492	526	388	388	390
SMA84B	1740	494	360	318	468	482	284	328	310	420	442
SMA84B	1750	430	470	436	534	484	356	342	278	272	284
SMA84B	1760	332	400	358	454	478	394	308	296	248	360
SMA84B	1770	262	426	402	394	480	328	476	618	610	500
SMA84B	1780	464	398	464	494	322	514	492	366	540	386
SMA84B	1790	318	394	374	480	492	356	624	352	336	388
SMA84B	1800	286	308	300	324	386	414	410	310	426	370
SMA84B	1810	474	566	492	522	656	524	348	284	246	206
SMA84B	1820	208	302	364	444	530	512	434	430	392	426
SMA84B	1830	380	248	246	264	202	242	262	246	318	270
SMA84B	1840	234	350	366	194	148	300	334	196	318	346
SMA84B	1850	286	250	270	354	398	354	408	534	624	348
SMA84B	1860	360	238	214	280	282	278	164	246	276	298
SMA84B	1870	298	272	200	220	268	280	356	376	340	290
SMA84B	1880	262	356	332	402	380	380	316	344	308	226
SMA84B	1890	284	300	322	288	132	468	324	232	288	256
SMA84B	1900	214	348	284	448	388	324	244	298	248	266
SMA84B	1910	324	352	346	276	256	282	266	348	336	442
SMA84B	1920	496	368	370	280	382	428	306	446	520	342
SMA84B	1930	260	342	296	618	366	348	302	346	322	320
SMA84B	1940	418	332	410	386	242	262	274	304	384	394
SMA84B	1950	324	510	438	302	322	488	420	442	322	292
SMA84B	1960	440	326	172	424	332	284	448	432	62	372
SMA84B	1970	254	116	294	250	270	250	366	230	108	242
SMA84B	1980	160	246	254	316	152	248	268	344	268	188
SMA84B	1990	284	412	370	272	284	232	380	334	564	518
SMA84B	2000	316	372	318	324	128	332	116	178	-9999
SMA84C	1780	178	212	242	238	164	326	418	358	444	292
SMA84C	1790	230	294	250	234	344	310	414	216	276	254
SMA84C	1800	284	214	290	280	286	254	354	292	334	262
SMA84C	1810	264	366	320	334	390	328	274	210	238	220
SMA84C	1820	210	198	188	300	346	312	324	258	260	262
SMA84C	1830	298	184	250	288	206	232	304	274	300	312
SMA84C	1840	296	312	326	204	120	222	268	124	274	202
SMA84C	1850	124	94	174	222	182	224	244	296	282	186
SMA84C	1860	220	250	210	224	152	166	58	240	242	236
SMA84C	1870	126	302	218	258	240	192	294	362	394	464
SMA84C	1880	406	568	602	598	556	494	538	436	444	302
SMA84C	1890	342	412	358	294	316	312	322	280	420	376
SMA84C	1900	338	384	298	450	368	328	256	284	216	272
SMA84C	1910	302	406	392	298	322	386	370	374	148	314
SMA84C	1920	346	274	302	288	440	356	314	386	426	340
SMA84C	1930	314	372	342	586	456	364	354	460	348	264
SMA84C	1940	280	258	378	342	282	384	342	372	372	384
SMA84C	1950	244	372	356	208	264	260	254	434	326	250
SMA84C	1960	344	262	102	272	236	242	358	432	104	272
SMA84C	1970	270	76	274	232	260	296	326	298	170	224
SMA84C	1980	210	260	324	334	208	332	462	516	522	586
SMA84C	1990	692	988	776	658	666	476	444	346	728	696
SMA84C	2000	554	598	500	514	386	524	386	340	-9999
SMA85A	1660	1990	1106	1300	1304	1410	1254	2168	2522	2310	3016
SMA85A	1670	1762	1256	1268	940	950	1216	1276	1254	1170	1018
SMA85A	1680	1010	916	780	976	908	1062	1254	1332	1412	1728
[truncated: 189 more rows]
