# Supplementary material for: Climate-Driven Synchronized Growth of Alpine Trees in the Southeast Tibetan Plateau
Source: PLoS One. 2016 Jun 3;11(6):e0156126. doi: 10.1371/journal.pone.0156126 (PMC4892591; doi:10.1371/journal.pone.0156126)
Supplement: S1 Data — (ZIP) [file pone.0156126.s001.zip › S1_Data/chin027/chin027.txt_crns]

WEXCAF 1 Pantiange 2, Weixi County                           ABFO                 raw
WEXCAF 2 China        Chinese fir       3040M  2720  9918    __    1348 2007      raw
WEXCAF 3 William Wright   Jinbao Li   Keyan Fang   Yang Tao   Edward Cook         raw
chin0213489990  09990  09990  09990  09990  09990  09990  09990  01893  11953  1  raw
chin0213501650  11456  11496  11305  11922  11885  12530  12737  22377  22178  2  raw
chin0213602095  21589  21519  21680  21743  21718  21573  21578  21666  21853  2  raw
chin0213701376  21255  21178  21219  21387  21359  21376  21167  21020  2 992  2  raw
chin0213801032  21218  2 879  2 785  2 773  2 508  2 681  2 818  2 969  21061  2  raw
chin021390 818  2 853  2 769  21098  2 910  2 906  2 719  2 777  2 841  2 907  2  raw
chin0214001345  21500  21272  21044  2 903  2 859  2 841  2 751  2 790  2 857  2  raw
chin021410 900  21094  21787  21096  2 746  2 850  2 934  2 770  2 713  2 418  2  raw
chin021420 578  2 593  2 746  2 815  2 641  2 619  2 713  21020  2 894  2 852  2  raw
chin021430 661  2 715  2 753  2 759  2 722  2 489  2 561  2 494  2 558  2 638  2  raw
chin021440 744  3 652  3 799  3 790  3 715  3 641  3 747  3 679  3 700  3 693  3  raw
chin021450 660  3 888  3 528  3 634  31114  4 891  4 818  4 861  4 917  41155  4  raw
chin0214601244  51059  51437  61633  61247  62607  62075  61916  61246  61454  6  raw
chin0214701199  6 839  61307  61578  61419  61831  61462  61195  61029  6 912  6  raw
chin021480 889  6 966  6 854  61096  6 940  6 915  6 964  6 951  61056  61228  6  raw
chin021490 949  61109  6 899  61165  61011  6 994  61147  61129  61076  61138  6  raw
chin021500 955  61090  6 915  6 917  6 873  6 792  6 978  61004  6 823  7 769  7  raw
chin021510 686  7 855  7 785  71024  71071  71239  81316  81880 101992 101696 10  raw
chin0215201665 101609 101100 101341 101518 101292 101136 101140 101025 101261 10  raw
chin0215301186 101410 101201 101021 101249 11 898 11 900 11 758 11 875 11 858 11  raw
chin021540 715 11 673 11 712 11 827 11 702 11 754 11 848 11 762 11 753 11 673 12  raw
chin021550 583 12 732 12 573 12 812 12 981 121040 12 957 12 867 12 841 12 681 12  raw
chin021560 691 12 757 12 782 121000 12 880 12 762 12 761 12 612 12 400 12 510 12  raw
chin021570 568 12 541 12 548 12 660 12 383 12 449 12 382 12 499 12 402 12 545 13  raw
chin021580 633 13 609 13 623 14 561 14 741 14 612 14 671 15 603 15 614 15 811 15  raw
chin021590 933 151010 15 987 15 843 15 944 151184 15 885 15 972 16 925 16 649 16  raw
chin021600 747 17 801 17 684 17 634 17 711 17 690 18 680 18 426 18 707 18 852 18  raw
chin021610 727 19 583 19 763 191003 191166 19 900 201007 20 909 201069 201272 20  raw
chin021620 951 20 982 20 818 20 697 20 830 20 648 20 619 20 882 20 940 20 959 20  raw
chin021630 802 20 782 20 641 20 668 20 644 20 488 20 546 20 616 20 929 20 844 21  raw
chin021640 603 21 563 21 548 21 619 22 601 22 662 23 579 23 467 23 452 23 566 23  raw
chin021650 656 23 730 24 684 24 656 24 785 24 893 24 759 24 544 24 428 24 464 24  raw
chin021660 455 24 593 24 691 24 538 24 564 24 578 24 622 24 629 24 631 24 681 24  raw
chin021670 512 24 533 25 459 25 462 25 506 25 440 25 536 25 612 25 609 25 541 25  raw
chin021680 527 25 493 25 502 25 531 25 388 25 489 25 532 25 609 26 529 26 520 26  raw
chin021690 481 26 716 26 666 26 622 26 564 26 550 26 587 26 713 26 632 26 615 26  raw
chin021700 597 26 601 26 572 26 396 26 329 26 429 26 365 26 382 26 432 26 345 26  raw
chin021710 318 26 356 26 513 26 563 26 577 27 524 27 486 27 598 28 663 28 727 29  raw
chin021720 838 29 805 29 804 30 836 30 829 31 860 31 913 311094 311147 311063 31  raw
chin0217301108 311035 311200 311258 311028 31 812 32 590 32 585 32 824 33 809 33  raw
chin021740 727 33 799 33 691 33 884 331032 33 745 33 789 33 909 33 752 33 652 33  raw
chin021750 716 33 652 33 783 33 702 33 763 33 674 34 550 35 383 35 549 35 647 35  raw
chin021760 569 35 597 35 525 35 631 35 833 35 729 35 535 35 468 35 612 35 665 35  raw
chin021770 626 36 580 36 466 36 357 36 467 36 624 36 732 36 628 36 598 36 625 36  raw
chin021780 706 36 846 36 945 36 839 37 740 37 791 37 812 37 840 37 970 37 696 37  raw
chin021790 684 37 786 37 703 37 507 37 605 37 614 37 646 38 782 38 632 38 508 38  raw
chin021800 573 38 538 38 682 38 852 38 702 38 673 38 654 381048 381009 38 935 38  raw
chin021810 843 381033 38 984 38 962 38 734 39 631 39 639 39 586 39 671 39 619 39  raw
chin021820 589 39 566 39 484 39 395 39 409 39 549 39 585 39 651 39 563 39 606 39  raw
chin021830 603 39 510 39 666 39 688 39 844 391019 39 778 38 821 38 640 38 700 38  raw
chin021840 672 38 663 38 760 38 599 38 589 38 676 38 705 38 640 39 516 39 730 39  raw
chin021850 775 39 707 39 763 39 689 39 530 39 560 39 751 39 697 39 762 39 713 39  raw
chin021860 641 39 614 39 763 39 861 39 556 39 493 39 537 39 531 39 500 39 415 39  raw
chin021870 433 39 399 39 535 39 669 39 573 39 439 39 457 39 599 39 581 39 491 39  raw
chin021880 489 39 718 39 616 39 680 39 770 39 764 39 618 39 508 39 523 39 576 39  raw
chin021890 511 39 434 39 511 39 585 39 557 39 476 39 575 39 398 39 323 39 504 39  raw
chin021900 543 38 537 38 536 38 787 38 643 38 565 38 602 38 538 38 473 38 435 38  raw
chin021910 461 38 578 37 658 37 517 37 403 37 403 37 428 37 622 37 630 37 583 36  raw
chin021920 492 35 319 35 412 35 460 35 473 35 405 35 442 35 512 35 572 35 582 35  raw
chin021930 610 35 721 35 592 35 600 35 616 35 730 35 856 34 873 34 807 34 570 34  raw
chin021940 753 34 892 34 884 34 573 34 683 33 646 33 475 33 366 33 387 33 419 33  raw
chin021950 515 33 599 33 606 33 520 33 525 33 575 33 665 33 737 33 645 33 511 33  raw
chin021960 487 33 545 33 560 33 669 33 858 33 712 33 737 33 812 33 709 33 544 33  raw
chin021970 497 33 392 33 439 33 457 33 534 33 468 32 551 32 654 32 669 32 611 32  raw
chin021980 633 31 617 31 571 30 445 30 396 30 366 30 412 30 388 30 433 30 504 29  raw
chin021990 646 28 844 28 776 28 642 28 678 27 616 27 646 27 780 27 970 27 752 27  raw
chin022000 824 271061 271014 27 882 271045 251212 211043 16 764 149990  09990  0  raw
WEXCAF 1 Pantiange 2, Weixi County                           ABFO                 std
WEXCAF 2 China        Chinese fir       3040M  2720  9918    __    1348 2007      std
WEXCAF 3 William Wright   Jinbao Li   Keyan Fang   Yang Tao   Edward Cook         std
chin0213489990  09990  09990  09990  09990  09990  09990  09990  01324  11373  1  std
chin0213501166  11034  11067  1 936  11385  11365  11841  12164  21894  21743  2  std
chin0213601682  21279  21220  21359  21420  21400  21285  21297  21385  21544  2  std
chin0213701153  21052  2 996  21037  21186  21157  21184  21018  2 892  2 875  2  std
chin021380 915  21080  2 784  2 698  2 687  2 455  2 614  2 740  2 880  2 972  2  std
chin021390 751  2 787  2 714  21025  2 854  2 851  2 683  2 739  2 805  2 870  2  std
chin0214001294  21448  21243  21022  2 889  2 849  2 835  2 747  2 789  2 861  2  std
chin021410 909  21117  21839  21128  2 769  2 880  2 971  2 803  2 747  2 442  2  std
chin021420 611  2 631  2 798  2 875  2 692  2 671  2 777  21118  2 985  2 943  2  std
chin021430 735  2 800  2 847  2 857  2 821  2 559  2 645  2 571  2 648  2 745  2  std
chin021440 890  3 785  3 968  3 963  3 872  3 792  3 929  3 822  3 882  3 879  3  std
chin021450 843  31142  3 684  3 826  3 879  4 655  4 594  4 681  4 689  4 952  4  std
chin021460 874  5 749  51013  61123  6 812  61869  61385  61293  6 856  61037  6  std
chin0214701022  6 789  61031  61212  61156  61332  61169  6 919  6 829  6 747  6  std
chin021480 766  6 857  6 864  6 983  6 879  6 836  6 937  6 922  6 928  61094  6  std
chin0214901025  61249  61035  61215  61048  6 963  61034  61040  61082  61030  6  std
chin021500 786  6 962  6 806  6 889  6 783  6 768  6 972  6 898  6 910  7 861  7  std
chin021510 749  7 956  7 877  71058  7 951  71262  81316  81700 101761 101506 10  std
chin0215201448 101375 101148 101204 101162 101101 101028 101084 10 893 101131 10  std
chin021530 983 101317 101166 10 933 101141 11 871 11 971 11 859 11 813 11 798 11  std
chin021540 675 11 657 11 693 11 814 11 557 11 754 11 795 11 783 11 810 11 713 12  std
chin021550 598 12 693 12 645 12 723 12 911 12 979 12 966 12 982 121082 12 905 12  std
chin021560 888 12 929 121048 121079 12 951 12 888 12 940 12 686 12 520 12 633 12  std
chin021570 626 12 644 12 650 12 714 12 681 12 609 12 505 12 617 12 549 12 658 13  std
chin021580 762 13 716 13 574 14 699 14 865 14 844 14 741 15 662 15 633 15 833 15  std
chin021590 936 15 987 15 960 15 894 15 872 151368 151033 151120 161237 161104 16  std
chin021600 919 171015 17 997 17 876 17 884 17 898 18 786 18 576 18 847 18 937 18  std
chin0216101014 19 940 191065 191247 191335 191147 201227 201073 201237 201571 20  std
chin0216201200 201239 201069 20 889 201086 20 856 20 791 201135 201274 201361 20  std
chin0216301082 201033 20 816 20 908 20 948 20 741 20 772 20 827 201243 201179 21  std
chin021640 952 21 877 21 857 21 822 22 899 22 893 23 827 23 721 23 644 23 780 23  std
chin021650 829 23 975 24 865 24 793 241048 241217 24 978 24 758 24 470 24 579 24  std
chin021660 567 24 769 24 928 24 825 24 791 24 834 24 895 24 864 24 876 24 920 24  std
chin021670 679 24 768 25 617 25 613 25 695 25 623 25 791 25 920 25 956 25 838 25  std
chin021680 813 25 724 25 724 25 793 25 592 25 701 25 860 25 869 26 800 26 837 26  std
chin021690 784 261021 261143 261099 26 972 26 878 26 866 26 985 26 877 26 863 26  std
chin021700 827 26 774 26 803 26 624 26 554 26 698 26 607 26 672 26 626 26 504 26  std
chin021710 517 26 592 26 746 26 833 26 837 27 753 27 818 27 873 281038 281184 29  std
chin0217201129 29 999 29 973 301073 301094 311146 311212 311485 311554 311308 31  std
chin0217301306 311358 311447 311553 311169 311117 32 770 32 798 321010 331029 33  std
chin021740 937 331004 33 839 331089 331313 33 927 33 989 331167 33 940 33 844 33  std
chin021750 977 33 880 331077 33 965 331026 33 942 34 749 35 596 35 775 35 894 35  std
chin021760 769 35 798 35 715 35 856 351057 35 899 35 678 35 657 35 837 35 927 35  std
chin021770 864 36 809 36 642 36 540 36 709 36 915 361035 36 940 36 918 36 981 36  std
chin0217801048 361145 361248 361032 37 997 371092 371112 371185 371321 37 979 37  std
chin0217901030 371289 371058 37 742 37 848 37 880 37 927 381089 38 922 38 757 38  std
chin021800 890 38 812 38 956 381211 381061 381048 38 958 381352 381368 381242 38  std
chin0218101094 381335 381260 381251 38 962 39 903 391021 39 903 39 955 39 900 39  std
chin021820 859 39 771 39 711 39 612 39 655 39 815 39 898 39 932 39 950 39 998 39  std
chin0218301006 39 860 391078 391063 391328 391522 391223 381192 38 955 381036 38  std
chin021840 984 38 947 381122 38 921 38 916 38 997 381051 38 891 39 765 391011 39  std
chin0218501058 391071 391132 39 998 39 752 39 803 391148 391067 391205 391108 39  std
chin021860 940 39 922 391134 391257 39 856 39 749 39 840 39 838 39 838 39 711 39  std
chin021870 662 39 732 39 948 391072 39 971 39 693 39 768 39 961 39 932 39 785 39  std
chin021880 878 391106 39 952 391056 391158 391176 39 984 39 787 39 833 39 906 39  std
chin021890 835 39 735 39 843 391005 39 994 39 881 39 975 39 686 39 569 39 891 39  std
chin021900 981 38 941 38 896 381241 381087 38 939 38 902 38 818 38 741 38 706 38  std
chin021910 771 38 902 371032 37 876 37 738 37 800 37 749 37 962 37 940 37 844 36  std
chin021920 756 35 539 35 678 35 738 35 769 35 746 35 825 35 894 351041 35 966 35  std
chin0219301071 351154 35 994 35 917 35 986 351055 351197 341288 341165 34 827 34  std
chin0219401024 341241 341300 34 878 341029 33 936 33 712 33 527 33 577 33 630 33  std
chin021950 781 33 882 33 945 33 801 33 773 33 829 33 930 331071 33 988 33 801 33  std
chin021960 689 33 760 33 837 331002 331189 331088 331214 331275 331051 33 805 33  std
chin021970 689 33 635 33 759 33 790 33 941 33 812 32 890 321095 321089 32 869 32  std
chin0219801005 31 995 31 844 30 630 30 568 30 482 30 611 30 567 30 613 30 718 29  std
chin021990 883 281181 281226 28 949 28 987 27 906 271063 271115 271326 271261 27  std
chin0220001230 271521 271609 271205 271463 251523 211359 161020 149990  09990  0  std
WEXCAF 1 Pantiange 2, Weixi County                           ABFO                 res
WEXCAF 2 China        Chinese fir       3040M  2720  9918    __    1348 2007      res
WEXCAF 3 William Wright   Jinbao Li   Keyan Fang   Yang Tao   Edward Cook         res
chin0213489990  09990  09990  09990  09990  09990  09990  09990  01183  11139  1  res
chin021350 906  1 930  11036  1 878  11440  11062  11615  11510  21041  21133  2  res
chin0213601121  2 767  21048  21170  21135  21096  21007  21096  21157  21245  2  res
chin021370 751  2 988  2 934  21032  21150  21007  21097  2 866  2 891  2 953  2  res
chin021380 989  21133  2 713  2 898  2 893  2 683  21037  2 987  21078  21063  2  res
chin021390 770  21007  2 844  21247  2 795  21008  2 778  2 981  2 981  21008  2  res
chin0214001394  21196  2 944  2 854  2 885  2 916  2 938  2 861  2 993  21000  2  res
chin0214101009  21185  21715  2 412  2 851  21005  21007  2 834  2 918  2 619  2  res
chin0214201044  2 883  21079  21015  2 796  2 930  21012  21275  2 888  2 995  2  res
chin021430 765  21021  2 976  2 973  2 933  2 706  2 996  2 807  2 981  2 996  2  res
chin021440 967  3 873  31022  3 864  3 802  31138  3 939  3 830  31064  3 950  3  res
chin021450 933  31257  3 784  31077  3 803  4 785  4 829  4 957  41009  41183  4  res
chin0214601019  5 842  51099  61105  6 848  61864  6 753  61026  6 683  61106  6  res
chin021470 991  6 743  61204  61154  6 978  61201  6 848  6 823  6 863  6 865  6  res
chin021480 959  61044  6 872  61119  6 880  6 945  61059  6 965  61025  61154  6  res
chin021490 958  61184  6 799  61172  6 883  61006  61086  6 983  61078  6 913  6  res
chin021500 820  61088  6 771  61055  6 929  6 910  61147  6 963  6 925  7 850  7  res
chin021510 861  71215  7 843  71216  71129  71104  81105  81416 101192 10 764 10  res
chin021520 954 101014 10 828 101047 101093 10 916 10 960 10 955 10 906 101137 10  res
chin021530 945 101221 10 863 10 846 101152 11 833 111065 11 824 11 969 11 944 11  res
chin021540 827 11 924 11 953 111059 11 870 11 998 11 981 11 944 111021 11 830 12  res
chin021550 943 12 995 12 812 121043 121103 121063 12 978 121013 121053 12 821 12  res
chin021560 984 121037 121024 121098 12 894 12 934 121010 12 740 12 856 12 978 12  res
chin021570 996 12 983 12 945 12 998 12 921 12 924 12 773 121015 12 805 121041 13  res
chin021580 987 13 865 13 861 14 918 141078 14 941 14 915 15 861 15 925 151180 15  res
chin0215901062 151044 15 959 15 914 151009 151126 15 744 151133 161115 16 915 16  res
chin021600 923 171148 17 777 17 995 17 925 17 963 18 924 18 791 181055 181062 18  res
chin0216101030 19 903 191087 191186 191151 19 885 201219 201011 201146 201218 20  res
chin021620 719 201131 20 813 20 866 201148 20 744 20 991 201259 201155 201141 20  res
chin021630 798 20 983 20 783 201014 201002 20 811 20 998 201066 201241 20 971 21  res
chin021640 866 21 930 21 967 21 923 221047 22 948 23 900 23 855 23 860 231037 23  res
chin0216501020 231120 24 899 24 855 241162 241151 24 895 24 777 24 791 24 924 24  res
chin021660 911 241111 241138 24 877 24 957 24 953 241043 24 935 24 942 241023 24  res
chin021670 792 241001 25 808 25 928 25 986 25 870 251087 251052 251023 25 896 25  res
chin021680 950 25 902 25 944 25 997 25 751 251058 251041 251012 26 899 26 968 26  res
chin021690 922 261178 261128 261011 26 873 26 931 26 958 261103 26 854 26 985 26  res
chin021700 920 26 915 26 978 26 796 26 849 261011 26 846 26 939 26 866 26 829 26  res
chin021710 873 26 963 261040 261024 26 985 27 877 27 956 27 985 281116 281172 29  res
chin021720 984 29 917 29 991 301020 301027 311035 311123 311303 311169 31 918 31  res
chin0217301133 31 976 311182 311188 31 868 31 887 32 669 32 927 321121 33 974 33  res
chin021740 918 331053 33 810 331225 331170 33 688 331060 331074 33 812 33 928 33  res
chin0217501052 33 888 331190 33 907 331010 33 889 34 841 35 736 351085 351028 35  res
chin021760 891 35 987 35 898 351073 351114 35 828 35 807 35 870 351091 351016 35  res
chin021770 952 36 912 36 770 36 833 361071 361104 361101 36 928 36 995 361003 36  res
chin0217801057 361078 361061 36 853 37 991 371056 371026 371113 371113 37 740 37  res
chin0217901079 371186 37 871 37 755 371059 37 938 371036 381144 38 833 38 824 38  res
chin0218001071 38 896 381114 381171 38 927 381016 38 901 381385 381031 38 928 38  res
chin021810 930 381202 38 983 38 979 38 773 39 929 391049 39 882 391018 39 899 39  res
chin021820 929 39 910 39 837 39 839 39 948 391057 391021 391055 39 929 391046 39  res
chin021830 973 39 887 391152 39 994 391224 391178 39 824 381004 38 801 381056 38  res
chin021840 906 38 979 381114 38 823 38 993 381030 381043 38 894 39 834 391160 39  res
chin0218501052 39 961 391078 39 891 39 765 391054 391201 39 957 391185 39 921 39  res
chin021860 992 39 941 391124 391107 39 638 39 959 39 979 39 966 39 970 39 836 39  res
chin021870 860 39 993 391157 391063 39 939 39 785 39 975 391129 39 939 39 843 39  res
chin0218801031 391160 39 884 391081 391076 391002 39 863 39 781 391002 391023 39  res
chin021890 907 39 902 391059 391102 39 958 39 896 391087 39 695 39 893 391148 39  res
chin0219001025 38 969 38 970 381248 38 833 38 933 38 959 38 846 38 879 38 922 38  res
chin0219101018 381067 371085 37 848 37 820 37 942 37 901 371144 37 933 37 932 36  res
chin021920 894 35 799 351009 35 958 351029 35 893 351021 351003 351119 35 965 35  res
chin0219301106 351061 35 919 35 901 351030 351086 351068 341063 34 965 34 679 34  res
chin0219401175 341116 341080 34 638 341150 33 906 33 763 33 774 33 926 33 961 33  res
chin0219501076 331063 331002 33 834 33 935 331003 331102 331191 33 889 33 796 33  res
chin021960 902 33 987 33 951 331135 331140 33 944 331127 331098 33 889 33 759 33  res
chin021970 845 33 879 331037 33 982 331112 33 824 321063 321179 321073 32 885 32  res
chin0219801006 31 997 31 845 30 789 30 863 30 817 30 982 30 849 30 959 30 995 29  res
chin0219901100 281241 281076 28 877 281016 27 917 271064 271082 271213 27 873 27  res
chin0220001069 271292 271124 27 875 271190 251266 21 682 16 782 149990  09990  0  res
WEXCAF 1 Pantiange 2, Weixi County                           ABFO                 ars
WEXCAF 2 China        Chinese fir       3040M  2720  9918    __    1348 2007      ars
WEXCAF 3 William Wright   Jinbao Li   Keyan Fang   Yang Tao   Edward Cook         ars
chin0213489990  09990  09990  09990  09990  09990  09990  09990  01280  11380  1  ars
chin0213501194  11050  11096  1 991  11426  11469  11925  12275  21995  21809  2  ars
chin0213601762  21377  21302  21457  21525  21491  21376  21383  21477  21630  2  ars
chin0213701247  21115  21073  21115  21262  21231  21259  21084  2 940  2 928  2  ars
chin021380 968  21130  2 839  2 729  2 730  2 509  2 650  2 787  2 928  21020  2  ars
chin021390 790  2 818  2 757  21065  2 906  2 885  2 725  2 769  2 849  2 912  2  ars
chin0214001336  21510  21303  21043  2 927  2 898  2 887  2 793  2 839  2 912  2  ars
chin021410 959  21163  21871  21146  2 776  2 907  21022  2 860  2 787  2 486  2  ars
chin021420 640  2 689  2 841  2 922  2 738  2 710  2 829  21179  21065  2 990  2  ars
chin021430 778  2 850  2 917  2 922  2 878  2 621  2 696  2 638  2 703  2 802  2  ars
chin021440 835  3 751  3 831  3 773  3 625  3 857  3 897  3 736  3 852  3 890  3  ars
chin021450 852  31148  3 954  3 986  3 839  4 653  4 577  4 669  4 795  41045  4  ars
chin0214601080  5 884  5 994  61157  6 986  61820  61521  61271  6 912  61043  6  ars
chin0214701107  6 826  61039  61266  61190  61315  61126  6 888  6 789  6 741  6  ars
chin021480 785  6 907  6 825  6 972  6 904  6 856  6 967  6 975  61005  61173  6  ars
chin0214901120  61256  61031  61159  61066  61038  61138  61118  61163  61059  6  ars
chin021500 858  6 983  6 817  6 891  6 894  6 833  61026  61030  6 933  7 800  7  ars
chin021510 720  71026  7 927  71117  71270  71313  81338  81681 101761 101312 10  ars
chin0215201132 101169 101000 101033 101160 101062 10 989 10 965 10 900 101070 10  ars
chin0215301044 101239 101086 10 876 101066 11 953 111000 11 860 11 852 11 865 11  ars
chin021540 741 11 723 11 773 11 911 11 827 11 849 11 896 11 882 11 937 11 805 12  ars
chin021550 784 12 862 12 735 12 828 121018 121101 121050 121045 121107 12 925 12  ars
chin021560 908 121005 121057 121147 121022 12 935 12 980 12 757 12 650 12 745 12  ars
chin021570 846 12 878 12 857 12 895 12 863 12 824 12 654 12 750 12 668 12 778 13  ars
chin021580 859 13 767 13 674 14 686 14 870 14 879 14 811 15 721 15 726 151001 15  ars
chin0215901111 151115 151044 15 950 15 983 151144 15 883 151000 161182 161072 16  ars
chin021600 950 171123 17 924 17 899 17 889 17 894 18 860 18 694 18 820 18 981 18  ars
chin0216101031 19 923 191021 191243 191363 191156 201305 201305 201368 201517 20  ars
chin0216201134 201173 201018 20 868 201065 20 854 20 837 201178 201350 201391 20  ars
chin0216301087 201015 20 843 20 897 20 969 20 803 20 830 20 979 201254 201191 21  ars
chin021640 974 21 905 21 931 21 898 22 975 22 958 23 868 23 759 23 691 23 824 23  ars
chin021650 928 231073 24 971 24 812 241028 241237 241083 24 802 24 640 24 686 24  ars
chin021660 718 24 909 241103 24 966 24 898 24 901 24 992 24 954 24 902 24 961 24  ars
chin021670 791 24 826 25 719 25 710 25 795 25 740 25 885 251005 251035 25 921 25  ars
chin021680 885 25 840 25 836 25 893 25 691 25 804 25 950 25 991 26 890 26 879 26  ars
chin021690 857 261082 261237 261190 261001 26 927 26 935 261079 26 945 26 918 26  ars
chin021700 888 26 844 26 873 26 723 26 630 26 754 26 704 26 704 26 663 26 583 26  ars
chin021710 567 26 659 26 811 26 901 26 913 27 813 27 814 27 872 281041 281230 29  ars
chin0217201171 291024 291011 301062 301095 311117 311223 311496 311577 311337 31  ars
chin0217301357 311297 311409 311534 311284 311064 32 738 32 733 32 980 331005 33  ars
chin021740 903 33 976 33 830 331080 331298 33 919 33 930 331092 33 915 33 830 33  ars
chin021750 952 33 893 331098 331029 331006 33 914 34 781 35 581 35 775 35 927 35  ars
chin021760 840 35 846 35 808 35 936 351102 35 921 35 712 35 665 35 876 35 970 35  ars
chin021770 925 36 849 36 666 36 581 36 784 36 994 361108 361007 36 984 361016 36  ars
chin0217801090 361165 361198 361009 37 981 371080 371116 371204 371287 37 968 37  ars
chin0217901014 371263 371108 37 793 37 898 37 934 37 989 381150 38 973 38 770 38  ars
chin021800 910 38 890 381022 381221 381115 381073 38 979 381377 381395 381184 38  ars
chin0218101052 381268 381246 381143 38 884 39 836 39 970 39 898 39 925 39 870 39  ars
chin021820 833 39 800 39 701 39 618 39 677 39 846 39 932 391003 39 942 39 997 39  ars
chin0218301000 39 893 391070 391099 391290 391431 391153 381076 38 902 38 984 38  ars
chin021840 944 38 933 381081 38 919 38 902 38 991 381063 38 952 39 785 391006 39  ars
chin0218501123 391050 391103 39 999 39 756 39 866 391164 391117 391236 391135 39  ars
chin0218601076 391019 391153 391261 39 843 39 783 39 882 39 912 39 906 39 774 39  ars
chin021870 686 39 777 391028 391117 391016 39 784 39 810 391037 391006 39 824 39  ars
chin021880 892 391127 391015 391056 391153 391138 39 964 39 747 39 822 39 943 39  ars
chin021890 883 39 801 39 920 391083 391038 39 909 391021 39 758 39 672 39 942 39  ars
chin0219001042 38 988 38 952 381229 381061 38 930 38 926 38 823 38 746 38 748 38  ars
chin021910 853 38 982 371087 37 922 37 738 37 758 37 761 37 974 37 954 37 877 36  ars
chin021920 807 35 669 35 765 35 827 35 906 35 836 35 890 35 951 351096 351060 35  ars
chin0219301139 351195 351076 35 948 351005 351129 351187 341207 341129 34 777 34  ars
chin021940 985 341197 341240 34 807 34 955 33 969 33 733 33 553 33 612 33 716 33  ars
chin021950 880 33 992 331001 33 832 33 798 33 884 331044 331246 331092 33 828 33  ars
chin021960 774 33 862 33 880 331047 331208 331111 331188 331278 331113 33 823 33  ars
chin021970 711 33 702 33 840 33 894 331032 33 872 32 938 321177 321242 321054 32  ars
chin0219801026 311054 31 907 30 709 30 652 30 589 30 685 30 646 30 686 30 783 29  ars
chin021990 956 281230 281274 281062 281042 27 991 271066 271163 271351 271162 27  ars
chin0220001152 271447 271515 271243 271341 251589 211159 16 822 149990  09990  0  ars
