# Supplementary material for: Climate-Driven Synchronized Growth of Alpine Trees in the Southeast Tibetan Plateau
Source: PLoS One. 2016 Jun 3;11(6):e0156126. doi: 10.1371/journal.pone.0156126 (PMC4892591; doi:10.1371/journal.pone.0156126)
Supplement: S1 Data — (ZIP) [file pone.0156126.s001.zip › S1_Data/chin027/chin027.txt_errs]

WEXCAF 1 Pantiange 2, Weixi County                           ABFO                 raw
WEXCAF 2 China        Chinese fir       3040M  2720  9918    __    1348 2007      raw
WEXCAF 3 William Wright   Jinbao Li   Keyan Fang   Yang Tao   Edward Cook         raw
chin0213489990  09990  09990  09990  09990  09990  09990  09990  0   0  1   0  1  err
chin021350   0  1   0  1   0  1   0  1   0  1   0  1   0  1 294  2 147  2 125  2  err
chin021360 145  2 143  2 272  2 231  2 163  2 279  2 281  2 266  2  92  2 162  2  err
chin021370  81  2 150  2  72  2  50  2  21  2 225  2  80  2 106  2  62  2 138  2  err
chin021380 162  2  96  2 100  2  16  2  99  2  49  2  13  2  26  2  88  2  25  2  err
chin021390  27  2   7  2  19  2  54  2  32  2  31  2  95  2  27  2  75  2  24  2  err
chin021400  12  2 108  2 212  2  84  2  91  2  69  2  99  2  58  2  38  2   4  2  err
chin021410  32  2 345  2 965  2 291  2  47  2  98  2   1  2  44  2  62  2  32  2  err
chin021420  67  2  20  2   6  2  36  2 106  2 173  2 166  2 240  2  98  2  23  2  err
chin021430  34  2 140  2 107  2  73  2 151  2 155  2 176  2 101  2  98  2 126  2  err
chin021440 178  3  72  3 217  3 245  3 284  3  31  3  80  3 126  3  52  3  69  3  err
chin021450 166  3 358  3  95  3 124  3 538  4 404  4 380  4 337  4 338  4 422  4  err
chin021460 303  5 227  5 328  6 464  6 406  6 808  6 663  6 582  6 351  6 417  6  err
chin021470 352  6 118  6 247  6 285  6 184  6 451  6 295  6 272  6 170  6 143  6  err
chin021480 176  6 177  6  43  6  87  6  46  6  33  6  72  6  91  6 132  6 195  6  err
chin021490  49  6  91  6  20  6  35  6  17  6 130  6 149  6 148  6 153  6 244  6  err
chin021500 171  6 153  6  71  6 127  6 139  6 127  6 225  6 215  6 124  7 114  7  err
chin021510 105  7 239  7 181  7 121  7 130  7 188  8 172  8 297 10 418 10 380 10  err
chin021520 300 10 405 10 319 10 248 10 260 10 198 10 155 10 135 10 156 10 202 10  err
chin021530 180 10 227 10 185 10 154 10 236 11 157 11  73 11 103 11 122 11 140 11  err
chin021540 101 11  92 11  94 11 116 11  73 11 128 11 151 11 104 11  93 11 104 12  err
chin021550 126 12 123 12  72 12 146 12 153 12 155 12 155 12 106 12  60 12  48 12  err
chin021560  66 12 126 12 123 12 175 12 157 12 139 12 119 12 100 12  76 12  91 12  err
chin021570  89 12  44 12  71 12 160 12  74 12 134 12  93 12  96 12  50 12  68 13  err
chin021580 108 13 136 13 107 14  68 14 115 14 110 14  83 15  65 15  62 15 104 15  err
chin021590 111 15 152 15 135 15 130 15 144 15 163 15 156 15 140 16 195 16  90 16  err
chin021600 137 17 146 17 100 17  89 17 138 17 162 18 133 18  65 18 128 18 187 18  err
chin021610 182 19 138 19 209 19 239 19 195 19 138 20 164 20 153 20 205 20 197 20  err
chin021620 144 20 171 20 125 20 119 20 151 20 104 20 102 20 139 20 127 20 159 20  err
chin021630 122 20 117 20  88 20  87 20  95 20  74 20  70 20  90 20 147 20 142 21  err
chin021640  82 21  89 21  87 21  86 22  69 22  71 23  66 23  48 23  57 23  76 23  err
chin021650  85 23  94 24  95 24  89 24 103 24 114 24  86 24  65 24  64 24  62 24  err
chin021660  60 24  75 24  82 24  55 24  63 24  61 24  67 24  72 24  67 24  65 24  err
chin021670  40 24  36 25  40 25  38 25  36 25  42 25  55 25  57 25  52 25  47 25  err
chin021680  51 25  42 25  45 25  57 25  44 25  50 25  49 25  56 26  65 26  59 26  err
chin021690  60 26  96 26  61 26  58 26  57 26  64 26  72 26 107 26  80 26  92 26  err
chin021700  84 26  88 26  71 26  46 26  32 26  56 26  54 26  40 26  47 26  41 26  err
chin021710  32 26  37 26  58 26  60 26  65 27  50 27  31 27  76 28  65 28  60 29  err
chin021720  90 29  89 29  78 30  76 30  78 31  75 31  85 31 101 31 106 31 115 31  err
chin021730 127 31 108 31 136 31 152 31 126 31 109 32  80 32  76 32  87 33  78 33  err
chin021740  67 33  76 33  78 33 108 33 113 33  85 33  84 33  93 33  88 33  85 33  err
chin021750  74 33  65 33  79 33  63 33  83 33  67 34  59 35  40 35  64 35  70 35  err
chin021760  49 35  60 35  50 35  56 35  83 35  77 35  53 35  45 35  59 35  64 35  err
chin021770  64 36  54 36  45 36  35 36  37 36  53 36  64 36  57 36  54 36  57 36  err
chin021780  70 36  97 36 100 36  91 37  77 37  78 37  76 37  75 37  92 37  63 37  err
chin021790  63 37  60 37  59 37  46 37  60 37  55 37  58 38  66 38  57 38  46 38  err
chin021800  43 38  54 38  64 38  86 38  67 38  71 38  81 38 104 38  96 38  89 38  err
chin021810  85 38 108 38 116 38  99 38  72 39  55 39  49 39  63 39  83 39  64 39  err
chin021820  61 39  61 39  54 39  41 39  40 39  50 39  52 39  56 39  37 39  42 39  err
chin021830  51 39  35 39  55 39  65 39  83 39  96 39  69 38  78 38  55 38  62 38  err
chin021840  55 38  55 38  71 38  53 38  54 38  56 38  61 38  51 39  42 39  64 39  err
chin021850  72 39  55 39  60 39  55 39  47 39  52 39  61 39  54 39  62 39  68 39  err
chin021860  60 39  60 39  78 39  75 39  46 39  45 39  50 39  48 39  43 39  32 39  err
chin021870  39 39  27 39  40 39  58 39  50 39  40 39  32 39  54 39  53 39  54 39  err
chin021880  56 39  70 39  56 39  63 39  69 39  62 39  55 39  56 39  48 39  53 39  err
chin021890  37 39  43 39  44 39  47 39  41 39  37 39  46 39  33 39  28 39  44 39  err
chin021900  41 38  39 38  47 38  72 38  51 38  54 38  62 38  49 38  45 38  43 38  err
chin021910  43 38  65 37  85 37  55 37  36 37  47 37  51 37  63 37  64 37  56 36  err
chin021920  49 35  40 35  37 35  38 35  50 35  41 35  36 35  52 35  49 35  48 35  err
chin021930  42 35  68 35  57 35  60 35  71 35  78 35  80 34  77 34  79 34  65 34  err
chin021940  76 34  79 34  83 34  42 34  62 33  48 33  32 33  30 33  33 33  39 33  err
chin021950  46 33  56 33  53 33  42 33  52 33  61 33  64 33  60 33  50 33  36 33  err
chin021960  56 33  49 33  50 33  54 33  93 33  69 33  64 33  62 33  51 33  47 33  err
chin021970  42 33  28 33  30 33  31 33  33 33  31 32  40 32  53 32  53 32  42 32  err
chin021980  48 31  41 31  43 30  44 30  35 30  37 30  37 30  31 30  36 30  55 29  err
chin021990  64 28  93 28  59 28  39 28  57 27  48 27  32 27  58 27  99 27  73 27  err
chin022000  87 27  88 27  72 27  94 27 118 25 140 21  96 16  79 149990  09990  0  err
WEXCAF 1 Pantiange 2, Weixi County                           ABFO                 std
WEXCAF 2 China        Chinese fir       3040M  2720  9918    __    1348 2007      std
WEXCAF 3 William Wright   Jinbao Li   Keyan Fang   Yang Tao   Edward Cook         std
chin0213489990  09990  09990  09990  09990  09990  09990  09990  0   0  1   0  1  err
chin021350   0  1   0  1   0  1   0  1   0  1   0  1   0  1  43  2  47  2  50  2  err
chin021360  26  2   8  2 119  2  76  2  18  2 117  2 130  2 119  2  29  2  19  2  err
chin021370  18  2  49  2  11  2  31  2  65  2 113  2  11  2 159  2 112  2 177  2  err
chin021380 200  2 151  2 136  2  27  2  48  2  18  2  23  2  17  2  33  2  74  2  err
chin021390  14  2  33  2  52  2  98  2  69  2   9  2 120  2  56  2 104  2  57  2  err
chin021400  37  2  52  2 250  2 116  2 118  2  94  2 123  2  36  2  17  2  18  2  err
chin021410  54  2 375  21021  2 319  2  62  2 116  2  16  2  35  2  56  2  39  2  err
chin021420  66  2  26  2   2  2  35  2 113  2 188  2 182  2 266  2 112  2  20  2  err
chin021430  44  2 164  2 129  2  93  2 183  2 186  2 212  2 127  2 127  2 164  2  err
chin021440 238  3 116  3 218  3  95  3   5  3  79  3 117  3  25  3 116  3 139  3  err
chin021450 235  3 215  3 163  3 211  3 201  4 182  4 184  4 114  4  81  4 126  4  err
chin021460  89  5  80  5 118  6 202  6  88  6 467  6 395  6 320  6 147  6 190  6  err
chin021470 193  6 117  6 103  6 123  6  63  6  90  6  59  6  91  6  46  6  22  6  err
chin021480  46  6  16  6 106  6 117  6 139  6 166  6 156  6 137  6  75  6  68  6  err
chin021490 146  6 201  6 149  6 166  6 158  6  72  6  22  6  50  6 112  6 240  6  err
chin021500 123  6 142  6 116  6 136  6 120  6 118  6 180  6 160  6 194  7 154  7  err
chin021510 104  7 239  7 244  7 124  7  85  7 143  8 128  8 157 10 199 10 206 10  err
chin021520 179 10 177 10 128 10  82 10  92 10 105 10 123 10 131 10  96 10 124 10  err
chin021530  74 10 130 10  98 10  68 10 149 11  94 11  75 11  64 11  33 11  61 11  err
chin021540  42 11  43 11  53 11 106 11   4 11  56 11  71 11  70 11  47 11  68 12  err
chin021550  26 12  28 12  68 12  67 12  91 12  94 12 109 12  79 12  75 12 103 12  err
chin021560 117 12 194 12 145 12  87 12  55 12  91 12 124 12  89 12 109 12  59 12  err
chin021570  23 12  36 12  55 12 103 12  92 12 111 12  71 12  51 12  59 12  43 13  err
chin021580  43 13  76 13  70 14  86 14  75 14  72 14  32 15  47 15  26 15  69 15  err
chin021590  54 15  85 15  53 15 110 15  57 15 140 15 127 15 136 16 196 16 164 16  err
chin021600 106 17  87 17 108 17  59 17  70 17  84 18  48 18  25 18  92 18  75 18  err
chin021610  95 19  91 19  94 19 144 19 102 19  90 20  99 20  72 20 106 20 109 20  err
chin021620  84 20 100 20  74 20  62 20  91 20  63 20  36 20  60 20  70 20  91 20  err
chin021630  72 20  72 20  38 20  56 20  67 20  57 20  49 20  36 20  90 20  90 21  err
chin021640  69 21  64 21  60 21  47 22  43 22  37 23  54 23  42 23  37 23  70 23  err
chin021650  48 23  65 24  61 24  60 24  69 24  68 24  72 24  67 24  32 24  61 24  err
chin021660  56 24  52 24  54 24  60 24  61 24  61 24  65 24  84 24  76 24  80 24  err
chin021670  39 24  56 25  46 25  38 25  54 25  50 25  48 25  67 25  85 25  69 25  err
chin021680  61 25  39 25  41 25  49 25  52 25  48 25  57 25  46 26  58 26  62 26  err
chin021690  60 26  83 26  83 26  84 26  72 26  80 26  61 26  85 26  64 26  72 26  err
chin021700  80 26  68 26  63 26  47 26  42 26  52 26  61 26  59 26  46 26  37 26  err
chin021710  46 26  57 26  54 26  63 26  67 27  62 27  52 27  61 28  63 28  69 29  err
chin021720  56 29  58 29  49 30  62 30  61 31  70 31  73 31 129 31 130 31  85 31  err
chin021730 103 31 104 31  94 31 138 31  82 31 103 32  83 32  77 32  68 33  73 33  err
chin021740  63 33  68 33  69 33  74 33  89 33  63 33  54 33  85 33  64 33  56 33  err
chin021750  51 33  54 33  63 33  51 33  66 33  58 34  41 35  41 35  59 35  61 35  err
chin021760  48 35  61 35  45 35  51 35  74 35  68 35  41 35  43 35  41 35  59 35  err
chin021770  58 36  48 36  40 36  47 36  46 36  50 36  55 36  50 36  71 36  70 36  err
chin021780  77 36  78 36  86 36  72 37  52 37  65 37  73 37  77 37 107 37  80 37  err
chin021790  74 37  97 37  66 37  50 37  58 37  62 37  59 38  57 38  58 38  51 38  err
chin021800  45 38  55 38  54 38  68 38  61 38  66 38  64 38  66 38  78 38  72 38  err
chin021810  64 38  66 38  71 38  66 38  60 39  47 39  60 39  70 39  74 39  58 39  err
chin021820  62 39  48 39  49 39  39 39  34 39  44 39  48 39  48 39  64 39  55 39  err
chin021830  59 39  48 39  52 39  79 39 121 39 105 39  94 38  73 38  53 38  76 38  err
chin021840  63 38  52 38  60 38  57 38  51 38  53 38  58 38  53 39  45 39  58 39  err
chin021850  61 39  70 39  66 39  60 39  53 39  63 39  72 39  61 39  77 39  76 39  err
chin021860  50 39  59 39  91 39  88 39  55 39  49 39  50 39  49 39  52 39  37 39  err
chin021870  41 39  46 39  49 39  63 39  57 39  44 39  43 39  56 39  50 39  56 39  err
chin021880  75 39  69 39  57 39  63 39  61 39  68 39  69 39  63 39  50 39  46 39  err
chin021890  43 39  39 39  40 39  65 39  61 39  62 39  61 39  46 39  41 39  52 39  err
chin021900  51 38  42 38  39 38  81 38  67 38  58 38  60 38  50 38  46 38  44 38  err
chin021910  38 38  56 37  75 37  63 37  49 37  70 37  61 37  66 37  62 37  41 36  err
chin021920  52 35  57 35  46 35  45 35  59 35  71 35  62 35  65 35  65 35  55 35  err
chin021930  56 35  70 35  85 35  57 35  63 35  58 35  75 34  71 34  64 34  62 34  err
chin021940  64 34  80 34  71 34  58 34  75 33  49 33  37 33  30 33  33 33  51 33  err
chin021950  48 33  60 33  70 33  52 33  50 33  53 33  68 33  71 33  63 33  51 33  err
chin021960  49 33  47 33  48 33  54 33  74 33  59 33  71 33  69 33  56 33  43 33  err
chin021970  39 33  32 33  50 33  51 33  70 33  61 32  63 32  89 32  94 32  44 32  err
chin021980  78 31  68 31  65 30  62 30  55 30  47 30  57 30  52 30  49 30  63 29  err
chin021990  85 28 113 28  91 28  50 28  71 27  77 27  82 27  69 27 124 27 129 27  err
chin022000  94 27  95 27 118 27 115 27 166 25 129 21 146 16 113 149990  09990  0  err
WEXCAF 1 Pantiange 2, Weixi County                           ABFO                 res
WEXCAF 2 China        Chinese fir       3040M  2720  9918    __    1348 2007      res
WEXCAF 3 William Wright   Jinbao Li   Keyan Fang   Yang Tao   Edward Cook         res
chin0213489990  09990  09990  09990  09990  09990  09990  09990  0   0  1   0  1  err
chin021350   0  1   0  1   0  1   0  1   0  1   0  1   0  1  77  2  25  2   3  2  err
chin021360  25  2  48  2 105  2   4  2   7  2 115  2  49  2  37  2 101  2  59  2  err
chin021370  22  2  49  2  45  2  16  2  42  2 173  2 100  2 125  2  11  2 114  2  err
chin021380  68  2  11  2  20  2  51  2  60  2  17  2  57  2   0  2  36  2  97  2  err
chin021390  47  2  53  2  22  2  74  2  20  2  17  2 112  2  21  2  75  2  22  2  err
chin021400   3  2 111  2 275  2  74  2  67  2   2  2  58  2 124  2  27  2  18  2  err
chin021410  43  2 339  2 732  2 466  2  51  2  26  2 102  2  41  2  21  2  81  2  err
chin021420  67  2  80  2  18  2  27  2  86  2  87  2  44  2 140  2  65  2 104  2  err
chin021430  48  2 103  2  16  2   6  2 109  2  42  2  60  2  27  2  20  2  60  2  err
chin021440  35  3  25  3  91  3   8  3  26  3 147  3  46  3  31  3  47  3  63  3  err
chin021450  60  3  43  3 188  3   0  3  82  4  15  4  31  4  16  4  37  4  28  4  err
chin021460 109  5  27  5  71  6 110  6  46  6 348  6 231  6  18  6 242  6  87  6  err
chin021470 142  6 111  6  64  6  55  6  77  6  99  6  51  6  48  6  85  6  15  6  err
chin021480  26  6  31  6 144  6  88  6  78  6  35  6  59  6  30  6  52  6  71  6  err
chin021490 116  6  79  6  65  6  69  6  52  6   8  6  34  6  45  6  97  6  91  6  err
chin021500  37  6  18  6  39  6  62  6  51  6  16  6  96  6 107  6 112  7  28  7  err
chin021510  61  7 169  7 143  7  71  7 115  7 104  8  60  8 105 10 124 10  83 10  err
chin021520 113 10 105 10  44 10  43 10 146 10  50 10  52 10  63 10  69 10  69 10  err
chin021530  50 10  90 10  48 10  72 10  90 11  36 11  88 11  26 11  31 11  36 11  err
chin021540  35 11  39 11  31 11  63 11  42 11  67 11  48 11  53 11  43 11  45 12  err
chin021550  37 12  21 12  36 12  32 12  83 12  43 12  38 12  48 12  52 12  64 12  err
chin021560  44 12  85 12  45 12  42 12  22 12  56 12  67 12  21 12  37 12  47 12  err
chin021570  56 12  30 12  18 12  53 12  36 12  83 12  18 12  31 12  55 12  43 13  err
chin021580  29 13  54 13  47 14  31 14  62 14  50 14  34 15  29 15  41 15  41 15  err
chin021590  28 15  65 15  53 15  72 15  22 15 100 15  94 15  70 16 106 16  30 16  err
chin021600  34 17  36 17  76 17  23 17  61 17  46 18  42 18  32 18  44 18  36 18  err
chin021610  39 19  35 19  51 19  76 19  46 19  40 20  31 20  71 20  54 20  40 20  err
chin021620  31 20  72 20  44 20  43 20  52 20  32 20  30 20  48 20  46 20  77 20  err
chin021630  32 20  43 20  37 20  37 20  70 20  43 20  34 20  57 20  65 20  35 21  err
chin021640  62 21  45 21  35 21  39 22  44 22  24 23  34 23  23 23  29 23  50 23  err
chin021650  27 23  40 24  26 24  26 24  56 24  41 24  60 24  34 24  43 24  30 24  err
chin021660  31 24  42 24  29 24  54 24  32 24  31 24  49 24  48 24  38 24  42 24  err
chin021670  42 24  39 25  29 25  37 25  34 25  41 25  45 25  33 25  44 25  20 25  err
chin021680  36 25  28 25  25 25  40 25  38 25  37 25  48 25  38 26  42 26  25 26  err
chin021690  21 26  53 26  41 26  52 26  41 26  37 26  30 26  53 26  31 26  39 26  err
chin021700  24 26  28 26  23 26  30 26  28 26  22 26  34 26  24 26  27 26  32 26  err
chin021710  22 26  32 26  38 26  42 26  40 27  30 27  33 27  45 28  31 28  50 29  err
chin021720  47 29  33 29  37 30  37 30  36 31  28 31  52 31  83 31  53 31  55 31  err
chin021730  69 31  42 31  65 31  73 31  67 31  57 32  43 32  45 32  48 33  42 33  err
chin021740  32 33  37 33  49 33  42 33  44 33  37 33  33 33  43 33  44 33  35 33  err
chin021750  32 33  31 33  44 33  36 33  51 33  36 34  21 35  34 35  36 35  36 35  err
chin021760  30 35  39 35  25 35  32 35  42 35  45 35  22 35  27 35  35 35  36 35  err
chin021770  27 36  25 36  21 36  36 36  27 36  29 36  35 36  26 36  45 36  29 36  err
chin021780  40 36  33 36  39 36  28 37  39 37  35 37  32 37  46 37  49 37  34 37  err
chin021790  41 37  47 37  39 37  45 37  32 37  29 37  28 38  37 38  41 38  36 38  err
chin021800  28 38  39 38  39 38  34 38  40 38  33 38  31 38  55 38  32 38  34 38  err
chin021810  31 38  60 38  38 38  33 38  45 39  36 39  41 39  50 39  30 39  30 39  err
chin021820  43 39  41 39  30 39  33 39  28 39  30 39  28 39  28 39  37 39  30 39  err
chin021830  33 39  30 39  35 39  54 39  71 39  41 39  54 38  44 38  47 38  41 38  err
chin021840  34 38  36 38  40 38  42 38  33 38  29 38  35 38  30 39  28 39  36 39  err
chin021850  38 39  36 39  37 39  33 39  38 39  36 39  28 39  30 39  42 39  51 39  err
chin021860  38 39  38 39  79 39  51 39  38 39  28 39  32 39  28 39  32 39  20 39  err
chin021870  21 39  31 39  27 39  47 39  39 39  30 39  26 39  43 39  30 39  35 39  err
chin021880  40 39  42 39  36 39  37 39  38 39  55 39  56 39  40 39  33 39  33 39  err
chin021890  36 39  21 39  27 39  50 39  45 39  36 39  33 39  37 39  28 39  30 39  err
chin021900  27 38  34 38  33 38  52 38  36 38  37 38  40 38  36 38  32 38  40 38  err
chin021910  27 38  46 37  40 37  36 37  28 37  43 37  48 37  43 37  32 37  31 36  err
chin021920  41 35  43 35  29 35  27 35  34 35  36 35  31 35  28 35  44 35  40 35  err
chin021930  38 35  40 35  57 35  42 35  24 35  34 35  57 34  38 34  51 34  40 34  err
chin021940  34 34  57 34  48 34  38 34  46 33  31 33  33 33  29 33  23 33  37 33  err
chin021950  41 33  43 33  33 33  29 33  30 33  23 33  44 33  48 33  44 33  39 33  err
chin021960  36 33  38 33  31 33  26 33  47 33  26 33  44 33  45 33  48 33  41 33  err
chin021970  31 33  38 33  40 33  22 33  44 33  40 32  48 32  47 32  56 32  47 32  err
chin021980  60 31  36 31  43 30  41 30  31 30  40 30  35 30  33 30  27 30  36 29  err
chin021990  53 28  57 28  56 28  60 28  69 27  53 27  52 27  59 27  86 27  71 27  err
chin022000  71 27  83 27  70 27  93 27 105 25  80 21 118 16  83 149990  09990  0  err
WEXCAF 1 Pantiange 2, Weixi County                           ABFO                 ars
WEXCAF 2 China        Chinese fir       3040M  2720  9918    __    1348 2007      ars
WEXCAF 3 William Wright   Jinbao Li   Keyan Fang   Yang Tao   Edward Cook         ars
chin0213489990  09990  09990  09990  09990  09990  09990  09990  0   0  1   0  1  err
chin021350   0  1   0  1   0  1   0  1   0  1   0  1   0  1  50  2  16  2   2  2  err
chin021360  16  2  31  2  68  2   3  2   4  2  74  2  31  2  24  2  65  2  38  2  err
chin021370  14  2  32  2  29  2  11  2  27  2 111  2  65  2  81  2   7  2  74  2  err
chin021380  44  2   7  2  13  2  33  2  39  2  11  2  37  2   0  2  23  2  63  2  err
chin021390  30  2  34  2  14  2  48  2  13  2  11  2  73  2  13  2  49  2  14  2  err
chin021400   2  2  72  2 178  2  48  2  44  2   1  2  38  2  80  2  18  2  12  2  err
chin021410  28  2 219  2 473  2 301  2  33  2  17  2  66  2  27  2  14  2  53  2  err
chin021420  44  2  52  2  12  2  17  2  56  2  56  2  29  2  91  2  42  2  67  2  err
chin021430  31  2  66  2  10  2   4  2  70  2  27  2  39  2  18  2  13  2  39  2  err
chin021440  23  3  16  3  59  3   5  3  17  3  95  3  29  3  20  3  31  3  41  3  err
chin021450  39  3  28  3 121  3   0  3  53  4  10  4  20  4  10  4  24  4  18  4  err
chin021460  70  5  17  5  46  6  71  6  30  6 225  6 149  6  12  6 157  6  56  6  err
chin021470  92  6  72  6  42  6  35  6  50  6  64  6  33  6  31  6  55  6  10  6  err
chin021480  17  6  20  6  93  6  57  6  50  6  23  6  38  6  19  6  34  6  46  6  err
chin021490  75  6  51  6  42  6  45  6  34  6   5  6  22  6  29  6  63  6  59  6  err
chin021500  24  6  12  6  25  6  40  6  33  6  10  6  62  6  69  6  72  7  18  7  err
chin021510  39  7 109  7  92  7  46  7  75  7  67  8  39  8  68 10  80 10  54 10  err
chin021520  73 10  68 10  28 10  28 10  95 10  32 10  34 10  41 10  44 10  45 10  err
chin021530  32 10  58 10  31 10  47 10  58 11  23 11  57 11  17 11  20 11  24 11  err
chin021540  22 11  25 11  20 11  41 11  27 11  43 11  31 11  34 11  28 11  29 12  err
chin021550  24 12  13 12  23 12  21 12  54 12  28 12  24 12  31 12  34 12  42 12  err
chin021560  28 12  55 12  29 12  27 12  14 12  36 12  43 12  13 12  24 12  30 12  err
chin021570  36 12  19 12  12 12  34 12  23 12  53 12  11 12  20 12  35 12  27 13  err
chin021580  19 13  35 13  30 14  20 14  40 14  32 14  22 15  19 15  26 15  27 15  err
chin021590  18 15  42 15  35 15  46 15  14 15  65 15  61 15  45 16  68 16  19 16  err
chin021600  22 17  23 17  49 17  15 17  39 17  30 18  27 18  21 18  28 18  24 18  err
chin021610  25 19  22 19  33 19  49 19  30 19  26 20  20 20  46 20  35 20  26 20  err
chin021620  20 20  46 20  28 20  28 20  33 20  20 20  20 20  31 20  30 20  50 20  err
chin021630  21 20  28 20  24 20  24 20  45 20  28 20  22 20  37 20  42 20  22 21  err
chin021640  40 21  29 21  22 21  25 22  28 22  16 23  22 23  15 23  19 23  32 23  err
chin021650  18 23  26 24  17 24  17 24  36 24  27 24  39 24  22 24  28 24  19 24  err
chin021660  20 24  27 24  19 24  35 24  21 24  20 24  32 24  31 24  24 24  27 24  err
chin021670  27 24  25 25  19 25  24 25  22 25  27 25  29 25  22 25  28 25  13 25  err
chin021680  23 25  18 25  16 25  26 25  24 25  24 25  31 25  25 26  27 26  16 26  err
chin021690  13 26  35 26  27 26  34 26  27 26  24 26  19 26  34 26  20 26  25 26  err
chin021700  16 26  18 26  15 26  19 26  18 26  14 26  22 26  15 26  18 26  20 26  err
chin021710  14 26  21 26  24 26  27 26  26 27  20 27  22 27  29 28  20 28  32 29  err
chin021720  30 29  21 29  24 30  24 30  24 31  18 31  33 31  54 31  34 31  36 31  err
chin021730  44 31  27 31  42 31  47 31  43 31  37 32  28 32  29 32  31 33  27 33  err
chin021740  21 33  24 33  32 33  27 33  28 33  24 33  21 33  27 33  28 33  23 33  err
chin021750  21 33  20 33  29 33  23 33  33 33  23 34  14 35  22 35  23 35  23 35  err
chin021760  19 35  25 35  16 35  21 35  27 35  29 35  14 35  17 35  22 35  24 35  err
chin021770  17 36  16 36  14 36  23 36  17 36  19 36  23 36  17 36  29 36  19 36  err
chin021780  26 36  21 36  25 36  18 37  25 37  23 37  21 37  30 37  32 37  22 37  err
chin021790  26 37  30 37  25 37  29 37  21 37  19 37  18 38  24 38  26 38  23 38  err
chin021800  18 38  25 38  25 38  22 38  26 38  21 38  20 38  36 38  21 38  22 38  err
chin021810  20 38  39 38  24 38  22 38  29 39  23 39  27 39  32 39  19 39  20 39  err
chin021820  28 39  26 39  19 39  21 39  18 39  20 39  18 39  18 39  24 39  19 39  err
chin021830  22 39  19 39  23 39  35 39  46 39  27 39  35 38  29 38  31 38  26 38  err
chin021840  22 38  23 38  26 38  27 38  21 38  18 38  23 38  19 39  18 39  23 39  err
chin021850  25 39  24 39  24 39  22 39  25 39  23 39  18 39  19 39  27 39  33 39  err
chin021860  24 39  24 39  51 39  33 39  24 39  18 39  21 39  18 39  21 39  13 39  err
chin021870  14 39  20 39  17 39  30 39  25 39  19 39  17 39  28 39  19 39  23 39  err
chin021880  26 39  27 39  23 39  24 39  25 39  36 39  36 39  26 39  21 39  21 39  err
chin021890  23 39  14 39  17 39  32 39  29 39  23 39  21 39  24 39  18 39  19 39  err
chin021900  18 38  22 38  21 38  34 38  23 38  24 38  26 38  23 38  20 38  26 38  err
chin021910  17 38  29 37  26 37  23 37  18 37  28 37  31 37  28 37  21 37  20 36  err
chin021920  27 35  28 35  19 35  17 35  22 35  23 35  20 35  18 35  28 35  26 35  err
chin021930  25 35  26 35  37 35  27 35  15 35  22 35  37 34  24 34  33 34  26 34  err
chin021940  22 34  37 34  31 34  24 34  29 33  20 33  21 33  19 33  15 33  24 33  err
chin021950  26 33  28 33  21 33  19 33  19 33  15 33  28 33  31 33  29 33  25 33  err
chin021960  23 33  24 33  20 33  17 33  30 33  17 33  28 33  29 33  31 33  27 33  err
chin021970  20 33  25 33  26 33  15 33  28 33  26 32  31 32  30 32  36 32  30 32  err
chin021980  39 31  23 31  28 30  26 30  20 30  26 30  23 30  21 30  18 30  23 29  err
chin021990  34 28  37 28  36 28  39 28  45 27  34 27  33 27  38 27  56 27  46 27  err
chin022000  46 27  53 27  45 27  60 27  68 25  52 21  76 16  54 149990  09990  0  err
