# Supplementary material for: Climate-Driven Synchronized Growth of Alpine Trees in the Southeast Tibetan Plateau
Source: PLoS One. 2016 Jun 3;11(6):e0156126. doi: 10.1371/journal.pone.0156126 (PMC4892591; doi:10.1371/journal.pone.0156126)
Supplement: S1 Data — (ZIP) [file pone.0156126.s001.zip › S1_Data/chin027/chin027.txt_ind_rbar]

year	corrs	rbar	sdev	serr	eps	cores
1400.	1.	0.4865	0.2465	0.0000	0.6545	2.00
1425.	1.	0.2865	0.2465	0.0000	0.4690	2.20
1450.	1.	0.6931	0.2465	0.0000	0.8926	3.68
1475.	3.	0.1815	0.4474	0.2583	0.5485	5.48
1500.	15.	0.2202	0.2853	0.0737	0.6596	6.86
1525.	15.	0.2823	0.3065	0.0791	0.7835	9.20
1550.	45.	0.2572	0.3369	0.0502	0.7970	11.34
1575.	66.	0.2756	0.3207	0.0395	0.8331	13.12
1600.	66.	0.3243	0.2862	0.0352	0.8880	16.52
1625.	136.	0.2654	0.2432	0.0209	0.8777	19.86
1650.	190.	0.2654	0.2970	0.0215	0.8905	22.52
1675.	253.	0.1652	0.2770	0.0174	0.8309	24.82
1700.	300.	0.2758	0.2943	0.0170	0.9094	26.34
1725.	325.	0.3262	0.3050	0.0169	0.9348	29.62
1750.	465.	0.3226	0.2413	0.0112	0.9409	33.42
1775.	528.	0.1962	0.2981	0.0130	0.8973	35.80
1800.	630.	0.2150	0.2577	0.0103	0.9116	37.64
1825.	666.	0.2102	0.2637	0.0102	0.9111	38.50
1850.	703.	0.1804	0.2615	0.0099	0.8951	38.78
1875.	741.	0.1797	0.2633	0.0097	0.8952	39.00
1900.	595.	0.1631	0.2534	0.0104	0.8811	38.00
1925.	528.	0.2486	0.2241	0.0098	0.9218	35.60
1950.	528.	0.2619	0.2363	0.0103	0.9226	33.60
1975.	351.	0.2408	0.2317	0.0124	0.9082	31.20
