# Supplementary material for: Climate-Driven Synchronized Growth of Alpine Trees in the Southeast Tibetan Plateau
Source: PLoS One. 2016 Jun 3;11(6):e0156126. doi: 10.1371/journal.pone.0156126 (PMC4892591; doi:10.1371/journal.pone.0156126)
Supplement: S1 Data — (ZIP) [file pone.0156126.s001.zip › S1_Data/chin027/chin027.txt_out]

                        **********************************
                        **********************************
                        ***                            ***
                        ***      program ARSTAN40c     ***
                        ***                            ***
                        ***       creation date:       ***
                        ***           3/6/06           ***
                        ***                            ***
                        ***       programmed by:       ***
                        ***     Dr. Edward R. Cook     ***
                        ***       Paul J. Krusic       ***
                        ***    tree-ring laboratory    ***
                        ***  lamont-doherty earth obs  ***
                        ***    palisades, n.y. 10964   ***
                        *** drdendro@ldeo.columbia.edu ***
                        ***    pjk@ldeo.columbia.edu   ***
                        ***                            ***
                        **********************************
                        **********************************

 |==============================================================================|

 overall run title:                                                                                 

 file names file processed:       arstan.files                            
 data file processed:             chin027.txt                             
 log file processed:              chin027.txt_log                         

                       opt          plt
 tree-ring data type    1                !tucson ring-width format                         
 missing data in gap   -9            0   !missing values estimated (no plots)              
 data transformation    0            0   !no data transformation (no plots)                
 first detrending     -67      0     1   !1st-spline curve (pct n 50% cutoff)              
 second detrending      0      0     0   !2nd-no detrending performed                      
 robust detrending      1                !non-robust detrending methods used               
 interactive detrend    0                !no interactive detrending                        
 index calculation      1                !tree-ring indices or ratios (rt/gt)              
 ar modeling method     1            0   !non-robust autoregressive modeling               
 pooled ar order        0            0   !minimum aic pooled ar model order fit 
 series ar order        0                !pooled ar order fit to all series                
 mean chronology        2   0    0   0   !robust (biweight) mean chronology                
 stabilize variance     0                !no variance stabilization performed              
 common period years     1348 2007       !first and last years of common period            
 site-tree-core mask       sssttc        !site-tree-core separation mask                   
 running rbar              50   25   0   !running rbar window/overlap (no plots)           
 printout option        2                !summary & series statistics printed              
 core series save       0                !no individual core series saved                  
 summary plot displays  0                !no spaghetti and mean chronology plots           

 stand dynamics stuf    0            0   !no stand dynamics analyses done                  
 running mean window    0                !running mean window width                        
 percent growth change  0                !percent growth change threshold                  
 std error threshold    0                !standard error limit threshold                   

 |======================== raw data statistical analyses =======================|

 |------------------- tree-ring series read in for processing ------------------|

  data header lines:
  WEXCAF 1 Pantiange 2, Weixi County                           ABFO                    
  WEXCAF 2 China        Chinese fir       3040M  2720  9918    __    1348 2007         
  WEXCAF 3 William Wright   Jinbao Li   Keyan Fang   Yang Tao   Edward Cook            

 |------------ series gaps found based on any negative number found ------------|

        series      ident      results of scans for gaps or missing values

                            --- no gaps in data found ---

 |------------------ statistics of raw tree-ring measurements ------------------|

 series   ident   frst   last   year    mean   stdev   skew   kurt   sens   ac(1)
     1   WEX01A   1454   1989    536   0.620   0.474  2.455  9.966  0.202   0.896
     2   WEX02A   1738   2007    270   0.997   0.613  1.274  4.760  0.316   0.679
     3   WEX03B   1517   2004    488   0.849   0.632  1.951  7.968  0.289   0.866
     4   WEX03B   1517   2004    488   0.849   0.632  1.951  7.968  0.289   0.866
     5   WEX04A   1460   1981    522   0.788   0.511  2.735 13.773  0.197   0.858
     6   WEX04B   1440   1935    496   0.750   0.430  1.470  5.234  0.174   0.880
     7   WEX05A   1605   1993    389   1.023   0.521  1.027  4.743  0.198   0.842
     8   WEX05B   1582   2004    423   0.794   0.335  1.677  8.240  0.188   0.820
     9   WEX08A   1796   2007    212   1.453   0.941  1.654  5.657  0.184   0.893
    10   WEX08B   1755   2007    253   1.150   0.772  2.425 10.575  0.203   0.835
    11   WEX10A   1643   1919    277   0.666   0.479  1.935  7.783  0.255   0.922
    12   WEX10B   1645   1910    266   0.646   0.371  2.074 10.040  0.285   0.797
    13   WEX11A   1579   2007    429   0.652   0.337  1.662  7.615  0.266   0.756
    14   WEX11B   1714   1979    266   0.552   0.351  1.189  4.925  0.296   0.806
    15   WEX12A   1671   2003    333   0.725   0.500  2.385  9.871  0.258   0.867
    16   WEX12B   1597   2005    409   0.807   0.625  2.427  9.677  0.238   0.887
    17   WEX13A   1639   1835    197   0.943   0.800  1.823  7.275  0.262   0.844
    18   WEX14A   1515   2007    493   0.706   0.414  1.374  5.638  0.253   0.786
    19   WEX14B   1462   2007    546   0.813   0.608  2.339 10.643  0.230   0.836

 series   ident   frst   last   year    mean   stdev   skew   kurt   sens   ac(1)
    20   WEX14C   1508   1943    436   0.532   0.375  1.897  7.692  0.245   0.839
    21   WEX16A   1783   2007    225   1.600   0.773  0.596  3.200  0.298   0.685
    22   WEX17A   1651   1988    338   0.656   0.442  3.093 17.082  0.293   0.739
    23   WEX20A   1756   2007    252   1.140   0.871  1.914  6.068  0.254   0.877
    24   WEX20B   1717   2007    291   1.274   0.972  2.168  8.328  0.276   0.844
    25   WEX21A   1549   2006    458   0.523   0.399  2.250  9.750  0.303   0.856
    26   WEX22A   1600   1899    300   0.327   0.140  1.996  8.163  0.207   0.725
    27   WEX23A   1357   2007    651   0.583   0.329  2.219  9.981  0.202   0.853
    28   WEX23B   1348   2007    660   0.518   0.369  2.612 12.387  0.231   0.928
    29   WEX24A   1687   2004    318   1.151   0.651  0.829  3.460  0.190   0.906
    30   WEX24B   1719   2007    289   1.113   0.521  0.797  3.539  0.180   0.880
    31   WEX25A   1847   2006    160   1.395   0.879  1.716  6.082  0.305   0.649
    32   WEX25B   1770   2007    238   1.037   0.776  2.139  7.696  0.283   0.815
    33   WEX26A   1610   2007    398   0.454   0.236  1.472  6.175  0.289   0.688
    34   WEX26B   1615   2005    391   0.500   0.343  2.125  8.923  0.274   0.850
    35   WEX27B   1722   2005    284   0.559   0.341  1.486  5.991  0.294   0.798
    36   WEX28A   1724   1918    195   0.650   0.951  4.153 21.863  0.321   0.876
    37   WEX29A   1735   2003    269   1.071   0.508  1.158  4.964  0.248   0.674
    38   WEX29B   1814   1974    161   0.770   0.397  1.319  5.431  0.226   0.800
    39   WEX30A   1534   2005    472   0.795   0.452  1.220  3.993  0.192   0.894

 series   ident   frst   last   year    mean   stdev   skew   kurt   sens   ac(1)
    40   WEX30B   1586   2005    420   0.883   0.482  1.695  6.723  0.229   0.831

       number of series read in:   40   from   1348  to   2007     660 years

 |---------------- summary of raw tree-ring series statistics ------------------|

                                year    mean   stdev   skew   kurt   sens   ac(1)
 arithmetic mean                 362   0.833   0.539  1.867  7.996  0.248   0.824
 standard deviation              129   0.291   0.209  0.671  3.670  0.043   0.073
 median (50th quantile)          335   0.791   0.491  1.905  7.694  0.253   0.843
 interquartile range             199   0.397   0.269  0.812  4.277  0.086   0.079
 minimum value                   160   0.327   0.140  0.596  3.200  0.174   0.649
 lower hinge (25th quantile)     266   0.633   0.373  1.422  5.534  0.203   0.797
 upper hinge (75th quantile)     465   1.030   0.642  2.234  9.811  0.289   0.877
 maximum value                   660   1.600   0.972  4.153 21.863  0.321   0.928

 |-------------------- all possible series rbar statistics ---------------------|

   total    mean   standard   standard  skewess   kurtosis   minimum   maximum
   corrs    rbar   deviation    error    coeff      coeff      corr      corr
    779    0.160     0.213      0.008    0.182      3.145    -0.630     0.998

   minimum correlation: -0.630   series  WEX13A     and  WEX29B       22 years
   maximum correlation:  0.998   series  WEX03B     and  WEX03B      488 years

       percent of all possible correlations used (n>20 years):      99.87
       percent of all possible tree-ring years used in rbar:        41.45

 |======================= raw data common period analyses ======================|

 |----------------------- statistics of the common period ----------------------|

 series   ident   frst   last   year    mean   stdev   skew   kurt   sens   ac(1)
     1  WEX23B    1348   2007    660   0.518   0.369  2.612 12.387  0.230   0.927

              *** only one series found in common analysis period ***

 |--------------------------- running rbar statistics --------------------------|

    year   1400.  1425.  1450.  1475.  1500.  1525.  1550.  1575.  1600.  1625.
    corr      1.     1.     1.     3.    15.    15.    45.    66.    66.   136.
    rbar  0.506  0.497  0.595  0.030  0.175  0.348  0.329  0.253  0.256  0.266
    sdev  0.000  0.000  0.000  0.495  0.308  0.296  0.308  0.312  0.307  0.264
    serr  0.000  0.000  0.000  0.286  0.079  0.077  0.046  0.038  0.038  0.023
    eps   0.672  0.685  0.844  0.147  0.592  0.831  0.848  0.816  0.851  0.878
    nss     2.0    2.2    3.7    5.5    6.9    9.2   11.3   13.1   16.5   19.9

    year   1650.  1675.  1700.  1725.  1750.  1775.  1800.  1825.  1850.  1875.
    corr    190.   253.   300.   325.   465.   528.   630.   666.   703.   741.
    rbar  0.257  0.160  0.253  0.304  0.331  0.171  0.214  0.213  0.181  0.190
    sdev  0.321  0.296  0.293  0.308  0.242  0.314  0.266  0.267  0.282  0.269
    serr  0.023  0.019  0.017  0.017  0.011  0.014  0.011  0.010  0.011  0.010
    eps   0.886  0.826  0.899  0.928  0.943  0.881  0.911  0.912  0.895  0.901
    nss    22.5   24.8   26.3   29.6   33.4   35.8   37.6   38.5   38.8   39.0

    year   1900.  1925.  1950.  1975.
    corr    595.   528.   528.   351.
    rbar  0.161  0.246  0.244  0.219
    sdev  0.260  0.231  0.254  0.246
    serr  0.011  0.010  0.011  0.013
    eps   0.880  0.921  0.916  0.897
    nss    38.0   35.6   33.6   31.2

 |======================== raw data chronology statistics ======================|

 |----------------- robust mean raw data chronology statistics -----------------|

  first    last    total    mean    stdrd    skew    kurtosis    mean    serial
   year    year    years   index     dev     coeff     coeff     sens     corr
   1348    2007     660    0.791   0.342    2.028      8.698    0.144    0.883

  mean indices vs their standard deviations       robust mean efficiency results
      correlation    slope    intercept             # improved    # unimproved
        0.394        0.256      0.169                    390            270

 |---------------- robust mean efficiency gain and loss results ----------------|

   median      interquartile      minimum       lower       upper       maximum
    gain           range            gain        hinge       hinge         gain
    1.87            1.82            0.14         1.26        3.09        17.46

   median      interquartile      minimum       lower       upper       maximum
    loss           range            loss        hinge       hinge         loss
    0.95            0.12            0.00         0.88        1.00         1.00

 |--------------------- segment length summary statistics ----------------------|

   median      interquartile      minimum       lower       upper       maximum
   length          range           length       hinge       hinge        length
     335.           199.            160.         266.        465.          660.

 |----------- raw data chronology auto and partial autocorrelations ------------|

 lag           t-1    t-2    t-3    t-4    t-5    t-6    t-7    t-8    t-9   t-10
 acf         0.881  0.793  0.730  0.679  0.647  0.627  0.599  0.575  0.542  0.525
 pacf        0.881  0.072  0.081  0.050  0.084  0.073  0.003  0.032 -0.033  0.069
 95% c.l.    0.078  0.124  0.152  0.172  0.187  0.201  0.212  0.222  0.231  0.239

 |------------------ raw data chronology autoregressive model ------------------|

 ord    rsq    t-1    t-2    t-3    t-4    t-5    t-6    t-7    t-8    t-9   t-10
  3   0.792  0.804  0.025  0.077

 |================== detrended data curve fits and statistics ==================|

 |------------------------ results of first detrending -------------------------|

 |--------------- growth curve used for detrending tree-ring data --------------|
   option
     -5: variable span smoother         f(i) = variable span smooth
     -4: lowess robust smoother         f(i) = lowess robust smooth
     -3: median smoothing               f(i) = median sharp/smooth
    -2:  regional curve detrending      f(i) = one age-aligned curve
    -1:  first-differences              f(i) = y(i) - y(i-1)
     1:  neg expon curve, no = opt 4    f(i) = a*exp(-b*t(i)) + d    (d>0)
     2:  neg expon curve, no = opt 5    f(i) = a*exp(-b*t(i)) + d    (d>0)
     3:  neg expon curve  (general)     f(i) = a*exp(-b*t(i)) + d   (any d)
     4:  linear regression (any slope)  f(i) = +/-c*t(i) + d
     5:  linear regression (neg slope)  f(i) = -c*t(i) + d   
     6:  horizontal line through mean   f(i) = mean(y(i)) = d
     7:  hugershoff growth function     f(i) = a*t(i+p)**b * exp(-c*t(i+p)) + d
     8:  general exponential (b = 1)    f(i) = a*t(i+p)**b * exp(-c*t(i+p)) + d
    >9:  cubic smoothing spline         fixed 50 pct variance cutoff
   <-9:  cubic smoothing spline         pct n 50 pct variance cutoff

   (a, b, c are coefficients, d is intercept or asymptote, p is pith offset)

 series   ident     option       a           b           c           d         p
     1   WEX01A    -67  359         smoothing spline curve and window width
     2   WEX02A    -67  180         smoothing spline curve and window width
     3   WEX03B    -67  326         smoothing spline curve and window width
     4   WEX03B    -67  326         smoothing spline curve and window width
     5   WEX04A    -67  349         smoothing spline curve and window width
     6   WEX04B    -67  332         smoothing spline curve and window width
     7   WEX05A    -67  260         smoothing spline curve and window width
     8   WEX05B    -67  283         smoothing spline curve and window width
     9   WEX08A    -67  142         smoothing spline curve and window width
    10   WEX08B    -67  169         smoothing spline curve and window width
    11   WEX10A    -67  185         smoothing spline curve and window width
    12   WEX10B    -67  178         smoothing spline curve and window width
    13   WEX11A    -67  287         smoothing spline curve and window width
    14   WEX11B    -67  178         smoothing spline curve and window width
    15   WEX12A    -67  223         smoothing spline curve and window width
    16   WEX12B    -67  274         smoothing spline curve and window width
    17   WEX13A    -67  131         smoothing spline curve and window width
    18   WEX14A    -67  330         smoothing spline curve and window width
    19   WEX14B    -67  365         smoothing spline curve and window width

 series   ident     option       a           b           c           d         p
    20   WEX14C    -67  292         smoothing spline curve and window width
    21   WEX16A    -67  150         smoothing spline curve and window width
    22   WEX17A    -67  226         smoothing spline curve and window width
    23   WEX20A    -67  168         smoothing spline curve and window width
    24   WEX20B    -67  194         smoothing spline curve and window width
    25   WEX21A    -67  306         smoothing spline curve and window width
    26   WEX22A    -67  201         smoothing spline curve and window width
    27   WEX23A    -67  436         smoothing spline curve and window width
    28   WEX23B    -67  442         smoothing spline curve and window width
    29   WEX24A    -67  213         smoothing spline curve and window width
    30   WEX24B    -67  193         smoothing spline curve and window width
    31   WEX25A    -67  107         smoothing spline curve and window width
    32   WEX25B    -67  159         smoothing spline curve and window width
    33   WEX26A    -67  266         smoothing spline curve and window width
    34   WEX26B    -67  261         smoothing spline curve and window width
    35   WEX27B    -67  190         smoothing spline curve and window width
    36   WEX28A    -67  130         smoothing spline curve and window width
    37   WEX29A    -67  180         smoothing spline curve and window width
    38   WEX29B    -67  107         smoothing spline curve and window width
    39   WEX30A    -67  316         smoothing spline curve and window width

 series   ident     option       a           b           c           d         p
    40   WEX30B    -67  281         smoothing spline curve and window width

 |-------------------- statistics of single tree-ring series -------------------|

 series   ident   frst   last   year    mean   stdev   skew   kurt   sens   ac(1)
     1  WEX01A    1454   1989    536   0.990   0.435  2.475 15.189  0.202   0.738
     2  WEX02A    1738   2007    270   0.986   0.573  1.521  6.264  0.315   0.656
     3  WEX03B    1517   2004    488   0.989   0.574  1.758  7.538  0.288   0.765
     4  WEX03B    1517   2004    488   0.989   0.574  1.757  7.533  0.288   0.764
     5  WEX04A    1460   1981    522   0.977   0.495  2.811 17.390  0.197   0.820
     6  WEX04B    1440   1935    496   0.972   0.371  1.572  6.712  0.173   0.805
     7  WEX05A    1605   1993    389   0.992   0.310  0.727  4.074  0.197   0.678
     8  WEX05B    1582   2004    423   0.990   0.349  1.136  5.417  0.187   0.751
     9  WEX08A    1796   2007    212   0.986   0.437  1.377  4.640  0.183   0.815
    10  WEX08B    1755   2007    253   0.978   0.541  1.833  7.767  0.203   0.797
    11  WEX10A    1643   1919    277   0.988   0.487  1.337  6.483  0.254   0.827
    12  WEX10B    1645   1910    266   0.998   0.408  0.951  4.893  0.284   0.654
    13  WEX11A    1579   2007    429   0.996   0.477  1.297  5.758  0.265   0.709
    14  WEX11B    1714   1979    266   0.983   0.497  1.138  5.090  0.294   0.656
    15  WEX12A    1671   2003    333   0.994   0.624  2.282 10.701  0.257   0.832
    16  WEX12B    1597   2005    409   0.995   0.686  2.325 10.222  0.237   0.866
    17  WEX13A    1639   1835    197   1.005   0.437  0.657  3.493  0.260   0.689
    18  WEX14A    1515   2007    493   0.986   0.525  1.524  6.981  0.252   0.767
    19  WEX14B    1462   2007    546   0.993   0.518  1.973 10.022  0.229   0.769

 series   ident   frst   last   year    mean   stdev   skew   kurt   sens   ac(1)
    20  WEX14C    1508   1943    436   0.992   0.626  2.073  9.963  0.244   0.818
    21  WEX16A    1783   2007    225   0.993   0.428  0.819  3.754  0.297   0.607
    22  WEX17A    1651   1988    338   0.993   0.486  1.695  8.551  0.292   0.600
    23  WEX20A    1756   2007    252   0.992   0.452  0.788  3.614  0.253   0.747
    24  WEX20B    1717   2007    291   0.984   0.587  1.611  6.496  0.275   0.764
    25  WEX21A    1549   2006    458   0.989   0.459  1.029  4.632  0.302   0.663
    26  WEX22A    1600   1899    300   0.992   0.329  1.480  6.666  0.206   0.623
    27  WEX23A    1357   2007    651   0.997   0.370  1.228  6.370  0.202   0.741
    28  WEX23B    1348   2007    660   0.991   0.326  0.500  3.964  0.230   0.671
    29  WEX24A    1687   2004    318   1.001   0.458  1.685  7.836  0.190   0.803
    30  WEX24B    1719   2007    289   0.998   0.336  0.680  3.107  0.179   0.773
    31  WEX25A    1847   2006    160   0.993   0.601  1.599  5.561  0.303   0.641
    32  WEX25B    1770   2007    238   0.997   0.555  1.812  7.394  0.282   0.730
    33  WEX26A    1610   2007    398   0.997   0.482  1.605  7.586  0.288   0.654
    34  WEX26B    1615   2005    391   0.984   0.523  1.878  9.094  0.274   0.778
    35  WEX27B    1722   2005    284   0.978   0.490  1.238  5.988  0.293   0.736
    36  WEX28A    1724   1918    195   0.988   0.780  3.150 15.442  0.318   0.749
    37  WEX29A    1735   2003    269   0.995   0.402  1.000  4.378  0.247   0.606
    38  WEX29B    1814   1974    161   0.988   0.341  1.007  5.347  0.223   0.665
    39  WEX30A    1534   2005    472   0.986   0.404  1.194  5.270  0.192   0.803

 series   ident   frst   last   year    mean   stdev   skew   kurt   sens   ac(1)
    40  WEX30B    1586   2005    420   0.994   0.396  0.673  3.070  0.228   0.710

 |---------------- summary of single tree-ring series statistics ---------------|

                                year    mean   stdev   skew   kurt   sens   ac(1)
 arithmetic mean                 362   0.990   0.479  1.480  7.006  0.247   0.731
 standard deviation              129   0.007   0.105  0.600  3.285  0.043   0.072
 median (50th quantile)          335   0.991   0.479  1.500  6.426  0.252   0.744
 interquartile range             199   0.008   0.145  0.767  3.035  0.085   0.124
 minimum value                   160   0.972   0.310  0.500  3.070  0.173   0.600
 lower hinge (25th quantile)     266   0.986   0.403  1.018  4.766  0.202   0.664
 upper hinge (75th quantile)     465   0.994   0.548  1.785  7.802  0.288   0.788
 maximum value                   660   1.005   0.780  3.150 17.390  0.318   0.866

 |-------------------- all possible series rbar statistics ---------------------|

   total    mean   standard   standard  skewess   kurtosis   minimum   maximum
   corrs    rbar   deviation    error    coeff      coeff      corr      corr
    779    0.179     0.146      0.005    0.371      4.620    -0.485     0.991

   minimum correlation: -0.485   series  WEX13A     and  WEX29B       22 years
   maximum correlation:  0.991   series  WEX03B     and  WEX03B      488 years

       percent of all possible correlations used (n>20 years):      99.87
       percent of all possible tree-ring years used in rbar:        41.45

 |==================== detrended data common period analyses ===================|

 |----------------------- statistics of the common period ----------------------|

 series   ident   frst   last   year    mean   stdev   skew   kurt   sens   ac(1)
     1  WEX23B    1348   2007    660   0.991   0.326  0.500  3.964  0.230   0.671

              *** only one series found in common analysis period ***

 |--------------------------- running rbar statistics --------------------------|

    year   1400.  1425.  1450.  1475.  1500.  1525.  1550.  1575.  1600.  1625.
    corr      1.     1.     1.     3.    15.    15.    45.    66.    66.   136.
    rbar  0.486  0.286  0.693  0.181  0.220  0.282  0.257  0.276  0.324  0.265
    sdev  0.246  0.246  0.246  0.447  0.285  0.307  0.337  0.321  0.286  0.243
    serr  0.000  0.000  0.000  0.258  0.074  0.079  0.050  0.039  0.035  0.021
    eps   0.655  0.469  0.893  0.548  0.660  0.784  0.797  0.833  0.888  0.878
    nss     2.0    2.2    3.7    5.5    6.9    9.2   11.3   13.1   16.5   19.9

    year   1650.  1675.  1700.  1725.  1750.  1775.  1800.  1825.  1850.  1875.
    corr    190.   253.   300.   325.   465.   528.   630.   666.   703.   741.
    rbar  0.265  0.165  0.276  0.326  0.323  0.196  0.215  0.210  0.180  0.180
    sdev  0.297  0.277  0.294  0.305  0.241  0.298  0.258  0.264  0.262  0.263
    serr  0.022  0.017  0.017  0.017  0.011  0.013  0.010  0.010  0.010  0.010
    eps   0.891  0.831  0.909  0.935  0.941  0.897  0.912  0.911  0.895  0.895
    nss    22.5   24.8   26.3   29.6   33.4   35.8   37.6   38.5   38.8   39.0

    year   1900.  1925.  1950.  1975.
    corr    595.   528.   528.   351.
    rbar  0.163  0.249  0.262  0.241
    sdev  0.253  0.224  0.236  0.232
    serr  0.010  0.010  0.010  0.012
    eps   0.881  0.922  0.923  0.908
    nss    38.0   35.6   33.6   31.2

 |======================== standard chronology statistics ======================|

 |----------------- robust mean standard chronology statistics -----------------|

  first    last    total    mean    stdrd    skew    kurtosis    mean    serial
   year    year    years   index     dev     coeff     coeff     sens     corr
   1348    2007     660    0.946   0.238    0.991      5.061    0.135    0.759

  mean indices vs their standard deviations       robust mean efficiency results
      correlation    slope    intercept             # improved    # unimproved
        0.424        0.275      0.054                    334            326

 |---------------- robust mean efficiency gain and loss results ----------------|

   median      interquartile      minimum       lower       upper       maximum
    gain           range            gain        hinge       hinge         gain
    1.38            0.77            0.28         1.10        1.87        24.03

   median      interquartile      minimum       lower       upper       maximum
    loss           range            loss        hinge       hinge         loss
    0.95            0.11            0.00         0.89        1.00         1.00

 |----------- standard chronology auto and partial autocorrelations ------------|

 lag           t-1    t-2    t-3    t-4    t-5    t-6    t-7    t-8    t-9   t-10
 acf         0.758  0.571  0.456  0.376  0.331  0.284  0.225  0.187  0.164  0.170
 pacf        0.758 -0.007  0.059  0.032  0.055 -0.003 -0.031  0.018  0.017  0.066
 95% c.l.    0.078  0.114  0.130  0.140  0.146  0.150  0.153  0.155  0.157  0.158

 |------------------ standard chronology autoregressive model ------------------|

 ord    rsq    t-1    t-2    t-3    t-4    t-5    t-6    t-7    t-8    t-9   t-10
  1   0.577  0.760

 |======================= pooled autoregression analysis =======================|

 pooled autocorrelations:

 lag     t= -1  t= -2  t= -3  t= -4  t= -5  t= -6  t= -7  t= -8  t= -9  t=-10
         0.750  0.497  0.379  0.299  0.242  0.181  0.105  0.019  0.000  0.004

 yule-walker estimates of autoregression:

 order   t= -1  t= -2  t= -3  t= -4  t= -5  t= -6  t= -7  t= -8  t= -9  t=-10
    1    0.750
    2    0.864 -0.151
    3    0.886 -0.278  0.147
    4    0.889 -0.284  0.165 -0.021
    5    0.890 -0.291  0.177 -0.057  0.041
    6    0.892 -0.293  0.184 -0.069  0.077 -0.041
    7    0.890 -0.289  0.180 -0.060  0.062  0.006 -0.052
    8    0.885 -0.288  0.186 -0.065  0.078 -0.019  0.024 -0.086
    9    0.892 -0.290  0.187 -0.071  0.083 -0.033  0.046 -0.155  0.077
   10    0.893 -0.293  0.188 -0.071  0.084 -0.034  0.049 -0.159  0.091 -0.015

 last term in each row above equals the partial autocorrelation coefficient

 akaike information criterion:

      ar( 0)      ar( 1)      ar( 2)      ar( 3)      ar( 4)      ar( 5)  
     6584.26     6039.72     6026.44     6014.07     6015.79     6016.66

      ar( 6)      ar( 7)      ar( 8)      ar( 9)      ar(10)  
     6017.57     6017.75     6014.86     6012.88     6014.73

 selected autoregression order:   3

 ar order selection criterion: ipp=0  first-minimum aic selection

 the aic trace should be checked to see if ar order selection criterion <ipp>
 is adequate. e.g. if ar-orders of the first-minimum and the full-minimum aic
 are close, an arstan run with full-minimum aic order selection might be tried

 autoregression coefficients:

  t= -1   t= -2   t= -3   t= -4   t= -5   t= -6   t= -7   t= -8   t= -9   t=-10   
  0.886  -0.278   0.147

 r-squared due to pooled autoregression:   58.23 pct
 variance inflation from autoregression:  239.41 pct

 impulse response function weights for this ar ( 3) process out to order 50:

  1.0000   0.886   0.507   0.350   0.299   0.242   0.183   0.138   0.107   0.084
  0.0644   0.050   0.038   0.030   0.023   0.018   0.014   0.011   0.008   0.006
  0.0048   0.004   0.003   0.002   0.002   0.001   0.001   0.001   0.001   0.000
  0.0004   0.000   0.000   0.000   0.000   0.000   0.000   0.000   0.000   0.000
  0.0000   0.000   0.000   0.000   0.000   0.000   0.000   0.000   0.000   0.000

 |================== individual series autoregression analyses =================|

 |---------------- individual series autoregressive coefficients ---------------|

     series    ident    order     rsq     t-1     t-2     t-3   .....    t-ip
         1   WEX01A       3     0.557   0.627   0.176  -0.031
         2   WEX02A       3     0.474   0.504   0.098   0.171
         3   WEX03B       3     0.611   0.863  -0.212   0.135
         4   WEX03B       3     0.609   0.855  -0.204   0.135
         5   WEX04A       3     0.677   0.822  -0.096   0.114
         6   WEX04B       3     0.662   0.707   0.022   0.121
         7   WEX05A       3     0.471   0.703  -0.096   0.096
         8   WEX05B       3     0.578   0.781  -0.114   0.109
         9   WEX08A       3     0.683   0.919  -0.260   0.174
        10   WEX08B       3     0.666   0.799  -0.195   0.245
        11   WEX10A       3     0.691   0.881  -0.154   0.111
        12   WEX10B       3     0.442   0.741  -0.173   0.076
        13   WEX11A       3     0.516   0.814  -0.174   0.045
        14   WEX11B       3     0.467   0.785  -0.183   0.029
        15   WEX12A       3     0.696   0.790   0.031   0.025
        16   WEX12B       3     0.758   0.874   0.045  -0.060
        17   WEX13A       3     0.494   0.701  -0.075   0.103
        18   WEX14A       3     0.603   0.803  -0.129   0.113
        19   WEX14B       3     0.597   0.723  -0.020   0.101

     series    ident    order     rsq     t-1     t-2     t-3   .....    t-ip
        20   WEX14C       3     0.678   0.871  -0.147   0.107
        21   WEX16A       3     0.379   0.572  -0.003   0.095
        22   WEX17A       3     0.369   0.561   0.091  -0.032
        23   WEX20A       3     0.579   0.841  -0.194   0.101
        24   WEX20B       3     0.585   0.769  -0.019   0.018
        25   WEX21A       3     0.456   0.727  -0.133   0.063
        26   WEX22A       3     0.404   0.567   0.010   0.114
        27   WEX23A       3     0.572   0.824  -0.176   0.106
        28   WEX23B       3     0.462   0.672  -0.039   0.062
        29   WEX24A       3     0.719   0.799   0.161  -0.124
        30   WEX24B       3     0.618   0.681   0.084   0.047
        31   WEX25A       3     0.420   0.709  -0.084  -0.034
        32   WEX25B       3     0.543   0.774  -0.004  -0.079
        33   WEX26A       3     0.438   0.570   0.116   0.019
        34   WEX26B       3     0.617   0.708   0.098  -0.003
        35   WEX27B       3     0.583   0.537   0.187   0.094
        36   WEX28A       3     0.594   0.956  -0.313   0.067
        37   WEX29A       3     0.413   0.643  -0.171   0.219
        38   WEX29B       3     0.477   0.678  -0.048   0.060
        39   WEX30A       3     0.663   0.797  -0.144   0.191

     series    ident    order     rsq     t-1     t-2     t-3   .....    t-ip
        40   WEX30B       3     0.534   0.623  -0.005   0.164

 |------------- summary statistics for autoregressive coefficients -------------|

                        order     rsq     t-1     t-2     t-3   .....    t-ip
   arithmetic mean        3     0.559   0.739  -0.061   0.077
   standard deviation     0     0.103   0.111   0.127   0.080
   median                 3     0.579   0.755  -0.080   0.095
   interquartile range    0     0.172   0.143   0.198   0.087
   minimum value          3     0.369   0.504  -0.313  -0.124
   lower hinge            3     0.469   0.675  -0.172   0.027
   upper hinge            3     0.640   0.818   0.026   0.114
   maximum value          3     0.758   0.956   0.187   0.245

 |------------------- statistics of prewhitened tree-ring data -----------------|

 series   ident   frst   last   year    mean   stdev   skew   kurt   sens   ac(1)
     1  WEX01A    1454   1989    536   1.001   0.283  1.441 11.144  0.264   0.036
     2  WEX02A    1738   2007    270   1.000   0.414  2.086 12.609  0.388  -0.011
     3  WEX03B    1517   2004    488   1.000   0.358  1.879 10.545  0.354   0.004
     4  WEX03B    1517   2004    488   1.000   0.359  1.862 10.505  0.355   0.005
     5  WEX04A    1460   1981    522   1.000   0.280  2.444 21.075  0.269  -0.002
     6  WEX04B    1440   1935    496   1.000   0.216  1.336 10.304  0.218  -0.008
     7  WEX05A    1605   1993    389   1.000   0.226  0.571  3.876  0.252  -0.009
     8  WEX05B    1582   2004    423   1.000   0.227  0.491  3.953  0.249  -0.008
     9  WEX08A    1796   2007    212   1.000   0.246  1.269  6.273  0.249  -0.016
    10  WEX08B    1755   2007    253   1.000   0.314  2.305 13.925  0.287  -0.028
    11  WEX10A    1643   1919    277   1.000   0.270  0.173  3.490  0.300  -0.005
    12  WEX10B    1645   1910    266   1.000   0.306  0.719  5.643  0.346  -0.005
    13  WEX11A    1579   2007    429   1.000   0.331  1.146  7.232  0.332   0.000
    14  WEX11B    1714   1979    266   1.000   0.362  1.367  7.622  0.361   0.014
    15  WEX12A    1671   2003    333   1.000   0.344  1.304  8.468  0.342   0.000
    16  WEX12B    1597   2005    409   1.000   0.338  1.472 10.028  0.332  -0.002
    17  WEX13A    1639   1835    197   1.000   0.309  0.509  4.692  0.346  -0.012
    18  WEX14A    1515   2007    493   1.001   0.329  1.443 12.196  0.309   0.021
    19  WEX14B    1462   2007    546   1.001   0.323  1.647 11.260  0.292   0.017

 series   ident   frst   last   year    mean   stdev   skew   kurt   sens   ac(1)
    20  WEX14C    1508   1943    436   1.003   0.343  2.133 14.409  0.317   0.035
    21  WEX16A    1783   2007    225   1.003   0.328  0.351  3.797  0.367   0.022
    22  WEX17A    1651   1988    338   1.002   0.381  1.452  9.395  0.358   0.016
    23  WEX20A    1756   2007    252   1.000   0.297  1.012  5.474  0.316  -0.016
    24  WEX20B    1717   2007    291   1.002   0.372  0.983  6.305  0.358   0.019
    25  WEX21A    1549   2006    458   1.000   0.341  0.779  5.148  0.371  -0.008
    26  WEX22A    1600   1899    300   1.000   0.255  1.188  7.236  0.263  -0.009
    27  WEX23A    1357   2007    651   1.000   0.243  1.035  8.109  0.255  -0.017
    28  WEX23B    1348   2007    660   1.000   0.240 -0.030  4.436  0.266  -0.003
    29  WEX24A    1687   2004    318   1.000   0.242  0.857  6.743  0.248   0.047
    30  WEX24B    1719   2007    289   1.000   0.210  0.758  4.927  0.231   0.009
    31  WEX25A    1847   2006    160   1.000   0.457  2.076  8.611  0.396  -0.001
    32  WEX25B    1770   2007    238   1.001   0.372  1.151  6.882  0.377  -0.004
    33  WEX26A    1610   2007    398   1.000   0.361  1.386  8.788  0.364   0.001
    34  WEX26B    1615   2005    391   1.001   0.321  0.867  6.218  0.336  -0.002
    35  WEX27B    1722   2005    284   1.000   0.319  0.687  7.040  0.337  -0.018
    36  WEX28A    1724   1918    195   1.004   0.485  2.361 12.299  0.452   0.030
    37  WEX29A    1735   2003    269   1.000   0.307  1.231  6.155  0.293   0.013
    38  WEX29B    1814   1974    161   1.000   0.251  0.163  3.183  0.286  -0.015
    39  WEX30A    1534   2005    472   1.000   0.234  0.947  7.063  0.253  -0.010

 series   ident   frst   last   year    mean   stdev   skew   kurt   sens   ac(1)
    40  WEX30B    1586   2005    420   1.001   0.269  0.881  6.237  0.271   0.001

 |------------- summary of prewhitened tree-ring series statistics -------------|

                                year    mean   stdev   skew   kurt   sens   ac(1)
 arithmetic mean                 362   1.001   0.312  1.193  8.082  0.314   0.002
 standard deviation              129   0.001   0.064  0.622  3.649  0.054   0.017
 median (50th quantile)          335   1.000   0.316  1.169  7.147  0.317  -0.002
 interquartile range             199   0.001   0.098  0.694  4.846  0.091   0.023
 minimum value                   160   1.000   0.210 -0.030  3.183  0.218  -0.028
 lower hinge (25th quantile)     266   1.000   0.253  0.768  5.559  0.265  -0.009
 upper hinge (75th quantile)     465   1.001   0.351  1.462 10.404  0.357   0.014
 maximum value                   660   1.004   0.485  2.444 21.075  0.452   0.047

 |-------------------- all possible series rbar statistics ---------------------|

   total    mean   standard   standard  skewess   kurtosis   minimum   maximum
   corrs    rbar   deviation    error    coeff      coeff      corr      corr
    779    0.181     0.102      0.004    1.026      9.246    -0.395     0.963

   minimum correlation: -0.395   series  WEX13A     and  WEX29B       22 years
   maximum correlation:  0.963   series  WEX03B     and  WEX03B      488 years

       percent of all possible correlations used (n>20 years):      99.87
       percent of all possible tree-ring years used in rbar:        41.45

 |=================== prewhitened data common period analyses ==================|

 |----------------------- statistics of the common period ----------------------|

 series   ident   frst   last   year    mean   stdev   skew   kurt   sens   ac(1)
     1  WEX23B    1348   2007    660   1.000   0.240 -0.030  4.436  0.266  -0.003

              *** only one series found in common analysis period ***

 |--------------------------- running rbar statistics --------------------------|

    year   1400.  1425.  1450.  1475.  1500.  1525.  1550.  1575.  1600.  1625.
    corr      1.     1.     1.     3.    15.    15.    45.    66.    66.   136.
    rbar  0.354  0.295  0.595  0.174  0.272  0.256  0.221  0.210  0.281  0.291
    sdev  0.232  0.232  0.232  0.199  0.244  0.261  0.246  0.234  0.236  0.179
    serr  0.000  0.000  0.000  0.115  0.063  0.067  0.037  0.029  0.029  0.015
    eps   0.523  0.479  0.844  0.536  0.720  0.760  0.763  0.778  0.866  0.891
    nss     2.0    2.2    3.7    5.5    6.9    9.2   11.3   13.1   16.5   19.9

    year   1650.  1675.  1700.  1725.  1750.  1775.  1800.  1825.  1850.  1875.
    corr    190.   253.   300.   325.   465.   528.   630.   666.   703.   741.
    rbar  0.257  0.210  0.182  0.216  0.223  0.223  0.210  0.187  0.190  0.210
    sdev  0.191  0.193  0.181  0.184  0.196  0.176  0.176  0.173  0.179  0.172
    serr  0.014  0.012  0.010  0.010  0.009  0.008  0.007  0.007  0.007  0.006
    eps   0.886  0.869  0.854  0.891  0.906  0.911  0.909  0.898  0.901  0.912
    nss    22.5   24.8   26.3   29.6   33.4   35.8   37.6   38.5   38.8   39.0

    year   1900.  1925.  1950.  1975.
    corr    595.   528.   528.   351.
    rbar  0.201  0.229  0.256  0.174
    sdev  0.166  0.149  0.147  0.169
    serr  0.007  0.006  0.006  0.009
    eps   0.905  0.914  0.920  0.868
    nss    38.0   35.6   33.6   31.2

 |======================== residual chronology statistics ======================|

 |----------------- robust mean residual chronology statistics -----------------|

  first    last    total    mean    stdrd    skew    kurtosis    mean    serial
   year    year    years   index     dev     coeff     coeff     sens     corr
   1348    2007     660    0.982   0.143    0.814      6.575    0.148    0.084

  mean indices vs their standard deviations       robust mean efficiency results
      correlation    slope    intercept             # improved    # unimproved
        0.236        0.171      0.026                    365            295

 |---------------- robust mean efficiency gain and loss results ----------------|

   median      interquartile      minimum       lower       upper       maximum
    gain           range            gain        hinge       hinge         gain
    1.41            0.96            0.08         1.14        2.09        16.26

   median      interquartile      minimum       lower       upper       maximum
    loss           range            loss        hinge       hinge         loss
    0.95            0.11            0.00         0.89        1.00         1.00

 |----------- residual chronology auto and partial autocorrelations ------------|

 lag           t-1    t-2    t-3    t-4    t-5    t-6    t-7    t-8    t-9   t-10
 acf         0.084 -0.014 -0.009 -0.050  0.047  0.039  0.019 -0.020 -0.044  0.084
 pacf        0.084 -0.021 -0.006 -0.049  0.056  0.029  0.015 -0.025 -0.034  0.093
 95% c.l.    0.078  0.078  0.078  0.078  0.079  0.079  0.079  0.079  0.079  0.079

 |------------------ residual chronology autoregressive model ------------------|

 ord    rsq    t-1    t-2    t-3    t-4    t-5    t-6    t-7    t-8    t-9   t-10
  1   0.008  0.085

 |---------- rewhitened chronology auto and partial autocorrelations -----------|

 lag           t-1    t-2    t-3    t-4    t-5    t-6    t-7    t-8    t-9   t-10
 acf         0.000 -0.001  0.006 -0.053  0.049  0.032  0.018 -0.015 -0.047  0.082
 pacf        0.000 -0.001  0.006 -0.053  0.049  0.032  0.018 -0.019 -0.043  0.084
 95% c.l.    0.078  0.078  0.078  0.078  0.078  0.078  0.078  0.078  0.078  0.079

 |----------------- rewhitened chronology autoregressive model -----------------|

 ord    rsq    t-1    t-2    t-3    t-4    t-5    t-6    t-7    t-8    t-9   t-10
  3   0.003  0.000 -0.001  0.006

 |========================= arstan chronology statistics =======================|

 |----------------- robust mean arstan chronology statistics -------------------|


  first    last    total    mean    stdrd    skew    kurtosis    mean    serial
   year    year    years   index     dev     coeff     coeff     sens     corr
   1348    2007      660   0.983   0.223    1.229      6.363    0.123    0.757

 |------------ arstan chronology auto and partial autocorrelations -------------|

 lag           t-1    t-2    t-3    t-4    t-5    t-6    t-7    t-8    t-9   t-10
 acf         0.756  0.509  0.392  0.326  0.295  0.257  0.205  0.155  0.139  0.164
 pacf        0.756 -0.145  0.145  0.015  0.081 -0.015 -0.009 -0.017  0.048  0.079
 95% c.l.    0.078  0.114  0.127  0.134  0.139  0.143  0.145  0.147  0.148  0.149

 |------------------- arstan chronology autoregressive model -------------------|

 ord    rsq    t-1    t-2    t-3    t-4    t-5    t-6    t-7    t-8    t-9   t-10
  3   0.591  0.889 -0.269  0.141

 |================ as jim morrison would say, "this is the end" ================|
