# Supplementary material for: Climate-Driven Synchronized Growth of Alpine Trees in the Southeast Tibetan Plateau
Source: PLoS One. 2016 Jun 3;11(6):e0156126. doi: 10.1371/journal.pone.0156126 (PMC4892591; doi:10.1371/journal.pone.0156126)
Supplement: S1 Data — (ZIP) [file pone.0156126.s001.zip › S1_Data/chin027/chin027.txt_raw_rbar]

year	corrs	rbar	sdev	serr	eps	cores
1400.	1.	0.5057	0.0000	0.0000	0.6717	2.00
1425.	1.	0.4968	0.0000	0.0000	0.6847	2.20
1450.	1.	0.5951	0.0000	0.0000	0.8440	3.68
1475.	3.	0.0305	0.4948	0.2857	0.1470	5.48
1500.	15.	0.1746	0.3077	0.0794	0.5920	6.86
1525.	15.	0.3481	0.2964	0.0765	0.8309	9.20
1550.	45.	0.3290	0.3077	0.0459	0.8475	11.34
1575.	66.	0.2528	0.3119	0.0384	0.8161	13.12
1600.	66.	0.2562	0.3065	0.0377	0.8505	16.52
1625.	136.	0.2656	0.2640	0.0226	0.8778	19.86
1650.	190.	0.2568	0.3214	0.0233	0.8861	22.52
1675.	253.	0.1602	0.2960	0.0186	0.8256	24.82
1700.	300.	0.2529	0.2929	0.0169	0.8991	26.34
1725.	325.	0.3038	0.3077	0.0171	0.9282	29.62
1750.	465.	0.3312	0.2422	0.0112	0.9430	33.42
1775.	528.	0.1713	0.3139	0.0137	0.8810	35.80
1800.	630.	0.2144	0.2663	0.0106	0.9113	37.64
1825.	666.	0.2127	0.2668	0.0103	0.9123	38.50
1850.	703.	0.1806	0.2821	0.0106	0.8953	38.78
1875.	741.	0.1896	0.2693	0.0099	0.9012	39.00
1900.	595.	0.1613	0.2602	0.0107	0.8796	38.00
1925.	528.	0.2460	0.2313	0.0101	0.9207	35.60
1950.	528.	0.2444	0.2543	0.0111	0.9157	33.60
1975.	351.	0.2191	0.2465	0.0132	0.8975	31.20
