# Supplementary material for: Climate-Driven Synchronized Growth of Alpine Trees in the Southeast Tibetan Plateau
Source: PLoS One. 2016 Jun 3;11(6):e0156126. doi: 10.1371/journal.pone.0156126 (PMC4892591; doi:10.1371/journal.pone.0156126)
Supplement: S1 Data — (ZIP) [file pone.0156126.s001.zip › S1_Data/chin027/chin027.txt_res_rbar]

year	corrs	rbar	sdev	serr	eps	cores
1400.	1.	0.3540	0.2317	0.0000	0.5229	2.00
1425.	1.	0.2947	0.2317	0.0000	0.4790	2.20
1450.	1.	0.5948	0.2317	0.0000	0.8438	3.68
1475.	3.	0.1742	0.1994	0.1151	0.5361	5.48
1500.	15.	0.2722	0.2437	0.0629	0.7196	6.86
1525.	15.	0.2560	0.2613	0.0675	0.7599	9.20
1550.	45.	0.2211	0.2457	0.0366	0.7630	11.34
1575.	66.	0.2103	0.2337	0.0288	0.7775	13.12
1600.	66.	0.2812	0.2360	0.0290	0.8660	16.52
1625.	136.	0.2910	0.1795	0.0154	0.8907	19.86
1650.	190.	0.2567	0.1914	0.0139	0.8861	22.52
1675.	253.	0.2105	0.1932	0.0121	0.8687	24.82
1700.	300.	0.1816	0.1813	0.0105	0.8539	26.34
1725.	325.	0.2157	0.1835	0.0102	0.8907	29.62
1750.	465.	0.2230	0.1964	0.0091	0.9056	33.42
1775.	528.	0.2229	0.1759	0.0077	0.9112	35.80
1800.	630.	0.2095	0.1761	0.0070	0.9089	37.64
1825.	666.	0.1869	0.1725	0.0067	0.8985	38.50
1850.	703.	0.1903	0.1791	0.0068	0.9011	38.78
1875.	741.	0.2101	0.1717	0.0063	0.9121	39.00
1900.	595.	0.2006	0.1655	0.0068	0.9051	38.00
1925.	528.	0.2292	0.1489	0.0065	0.9137	35.60
1950.	528.	0.2555	0.1472	0.0064	0.9202	33.60
1975.	351.	0.1739	0.1687	0.0090	0.8679	31.20
