# Supplementary material for: Climate-Driven Synchronized Growth of Alpine Trees in the Southeast Tibetan Plateau
Source: PLoS One. 2016 Jun 3;11(6):e0156126. doi: 10.1371/journal.pone.0156126 (PMC4892591; doi:10.1371/journal.pone.0156126)
Supplement: S1 Data — (ZIP) [file pone.0156126.s001.zip › S1_Data/chin027/chin027.txt_tabs]

year	num	seg	age	raw	std	res	ars
1348	1.	660.000	1.000	1.893	1.324	1.183	1.280
1349	1.	660.000	2.000	1.953	1.373	1.139	1.380
1350	1.	660.000	3.000	1.650	1.166	0.906	1.194
1351	1.	660.000	4.000	1.456	1.034	0.930	1.050
1352	1.	660.000	5.000	1.496	1.067	1.036	1.096
1353	1.	660.000	6.000	1.305	0.936	0.878	0.991
1354	1.	660.000	7.000	1.922	1.385	1.440	1.426
1355	1.	660.000	8.000	1.885	1.365	1.062	1.469
1356	1.	660.000	9.000	2.530	1.841	1.615	1.925
1357	2.	655.500	5.500	2.737	2.164	1.510	2.275
1358	2.	655.500	6.500	2.377	1.894	1.041	1.995
1359	2.	655.500	7.500	2.178	1.743	1.133	1.809
1360	2.	655.500	8.500	2.095	1.682	1.121	1.762
1361	2.	655.500	9.500	1.589	1.279	0.767	1.377
1362	2.	655.500	10.500	1.519	1.220	1.048	1.302
1363	2.	655.500	11.500	1.679	1.359	1.170	1.457
1364	2.	655.500	12.500	1.742	1.420	1.135	1.525
1365	2.	655.500	13.500	1.718	1.400	1.096	1.491
1366	2.	655.500	14.500	1.573	1.285	1.007	1.376
1367	2.	655.500	15.500	1.578	1.297	1.096	1.383
1368	2.	655.500	16.500	1.666	1.385	1.157	1.477
1369	2.	655.500	17.500	1.853	1.544	1.245	1.630
1370	2.	655.500	18.500	1.375	1.153	0.751	1.247
1371	2.	655.500	19.500	1.255	1.052	0.988	1.115
1372	2.	655.500	20.500	1.178	0.996	0.934	1.073
1373	2.	655.500	21.500	1.219	1.037	1.032	1.115
1374	2.	655.500	22.500	1.387	1.186	1.150	1.262
1375	2.	655.500	23.500	1.359	1.157	1.007	1.231
1376	2.	655.500	24.500	1.375	1.184	1.097	1.259
1377	2.	655.500	25.500	1.167	1.018	0.866	1.084
1378	2.	655.500	26.500	1.020	0.892	0.891	0.940
1379	2.	655.500	27.500	0.992	0.875	0.953	0.928
1380	2.	655.500	28.500	1.032	0.915	0.989	0.968
1381	2.	655.500	29.500	1.217	1.080	1.133	1.130
1382	2.	655.500	30.500	0.878	0.784	0.713	0.839
1383	2.	655.500	31.500	0.785	0.698	0.898	0.729
1384	2.	655.500	32.500	0.773	0.687	0.893	0.730
1385	2.	655.500	33.500	0.508	0.455	0.683	0.509
1386	2.	655.500	34.500	0.681	0.614	1.037	0.650
1387	2.	655.500	35.500	0.817	0.740	0.987	0.787
1388	2.	655.500	36.500	0.969	0.880	1.078	0.928
1389	2.	655.500	37.500	1.061	0.972	1.063	1.020
1390	2.	655.500	38.500	0.818	0.751	0.770	0.790
1391	2.	655.500	39.500	0.853	0.787	1.007	0.818
1392	2.	655.500	40.500	0.769	0.714	0.844	0.757
1393	2.	655.500	41.500	1.097	1.025	1.247	1.065
1394	2.	655.500	42.500	0.910	0.854	0.795	0.906
1395	2.	655.500	43.500	0.906	0.851	1.008	0.885
1396	2.	655.500	44.500	0.719	0.683	0.778	0.725
1397	2.	655.500	45.500	0.777	0.739	0.981	0.769
1398	2.	655.500	46.500	0.841	0.805	0.981	0.849
1399	2.	655.500	47.500	0.906	0.870	1.008	0.912
1400	2.	655.500	48.500	1.345	1.294	1.394	1.336
1401	2.	655.500	49.500	1.500	1.448	1.196	1.510
1402	2.	655.500	50.500	1.272	1.243	0.944	1.303
1403	2.	655.500	51.500	1.044	1.022	0.854	1.043
1404	2.	655.500	52.500	0.903	0.889	0.885	0.927
1405	2.	655.500	53.500	0.859	0.849	0.916	0.898
1406	2.	655.500	54.500	0.840	0.835	0.938	0.887
1407	2.	655.500	55.500	0.751	0.747	0.861	0.793
1408	2.	655.500	56.500	0.789	0.789	0.993	0.839
1409	2.	655.500	57.500	0.856	0.861	1.000	0.912
1410	2.	655.500	58.500	0.900	0.909	1.009	0.959
1411	2.	655.500	59.500	1.094	1.117	1.185	1.163
1412	2.	655.500	60.500	1.786	1.839	1.715	1.871
1413	2.	655.500	61.500	1.096	1.128	0.412	1.146
1414	2.	655.500	62.500	0.746	0.769	0.851	0.776
1415	2.	655.500	63.500	0.850	0.880	1.005	0.907
1416	2.	655.500	64.500	0.934	0.971	1.007	1.022
1417	2.	655.500	65.500	0.770	0.803	0.834	0.860
1418	2.	655.500	66.500	0.713	0.747	0.918	0.787
1419	2.	655.500	67.500	0.418	0.442	0.619	0.486
1420	2.	655.500	68.500	0.577	0.611	1.044	0.640
1421	2.	655.500	69.500	0.593	0.631	0.883	0.689
1422	2.	655.500	70.500	0.746	0.798	1.079	0.841
1423	2.	655.500	71.500	0.814	0.875	1.015	0.922
1424	2.	655.500	72.500	0.641	0.692	0.796	0.738
1425	2.	655.500	73.500	0.618	0.671	0.930	0.710
1426	2.	655.500	74.500	0.712	0.777	1.012	0.829
1427	2.	655.500	75.500	1.020	1.118	1.275	1.179
1428	2.	655.500	76.500	0.894	0.985	0.888	1.065
1429	2.	655.500	77.500	0.852	0.943	0.995	0.990
1430	2.	655.500	78.500	0.660	0.735	0.765	0.778
1431	2.	655.500	79.500	0.715	0.800	1.021	0.850
1432	2.	655.500	80.500	0.753	0.847	0.976	0.917
1433	2.	655.500	81.500	0.758	0.857	0.973	0.922
1434	2.	655.500	82.500	0.722	0.821	0.933	0.878
1435	2.	655.500	83.500	0.488	0.559	0.706	0.621
1436	2.	655.500	84.500	0.561	0.645	0.996	0.696
1437	2.	655.500	85.500	0.494	0.571	0.807	0.638
1438	2.	655.500	86.500	0.558	0.648	0.981	0.703
1439	2.	655.500	87.500	0.638	0.745	0.996	0.802
1440	3.	602.333	59.333	0.744	0.890	0.967	0.835
1441	3.	602.333	60.333	0.652	0.785	0.873	0.751
1442	3.	602.333	61.333	0.799	0.968	1.022	0.831
1443	3.	602.333	62.333	0.790	0.963	0.864	0.773
1444	3.	602.333	63.333	0.715	0.872	0.802	0.625
1445	3.	602.333	64.333	0.641	0.792	1.138	0.857
1446	3.	602.333	65.333	0.747	0.929	0.939	0.897
1447	3.	602.333	66.333	0.679	0.822	0.830	0.736
1448	3.	602.333	67.333	0.700	0.882	1.064	0.852
1449	3.	602.333	68.333	0.693	0.879	0.950	0.890
1450	3.	602.333	69.333	0.660	0.843	0.933	0.852
1451	3.	602.333	70.333	0.888	1.142	1.257	1.148
1452	3.	602.333	71.333	0.528	0.684	0.784	0.954
1453	3.	602.333	72.333	0.634	0.826	1.077	0.986
1454	4.	585.750	55.250	1.113	0.879	0.803	0.839
1455	4.	585.750	56.250	0.891	0.655	0.785	0.653
1456	4.	585.750	57.250	0.818	0.594	0.829	0.577
1457	4.	585.750	58.250	0.861	0.681	0.957	0.669
1458	4.	585.750	59.250	0.917	0.689	1.009	0.795
1459	4.	585.750	60.250	1.155	0.952	1.183	1.045
1460	5.	573.000	49.200	1.244	0.874	1.019	1.080
1461	5.	573.000	50.200	1.059	0.749	0.842	0.884
1462	6.	568.500	42.833	1.437	1.013	1.099	0.994
1463	6.	568.500	43.833	1.633	1.123	1.105	1.157
1464	6.	568.500	44.833	1.247	0.812	0.848	0.986
1465	6.	568.500	45.833	2.607	1.869	1.864	1.820
1466	6.	568.500	46.833	2.075	1.385	0.753	1.521
1467	6.	568.500	47.833	1.916	1.293	1.026	1.271
1468	6.	568.500	48.833	1.246	0.856	0.683	0.912
1469	6.	568.500	49.833	1.454	1.037	1.106	1.043
1470	6.	568.500	50.833	1.199	1.022	0.991	1.107
1471	6.	568.500	51.833	0.839	0.789	0.743	0.826
1472	6.	568.500	52.833	1.307	1.031	1.204	1.039
1473	6.	568.500	53.833	1.578	1.212	1.154	1.266
1474	6.	568.500	54.833	1.419	1.156	0.978	1.190
1475	6.	568.500	55.833	1.831	1.332	1.201	1.315
1476	6.	568.500	56.833	1.462	1.169	0.848	1.126
1477	6.	568.500	57.833	1.195	0.919	0.823	0.888
1478	6.	568.500	58.833	1.029	0.829	0.863	0.789
1479	6.	568.500	59.833	0.912	0.747	0.865	0.741
1480	6.	568.500	60.833	0.889	0.766	0.959	0.785
1481	6.	568.500	61.833	0.966	0.857	1.044	0.907
1482	6.	568.500	62.833	0.854	0.864	0.872	0.825
1483	6.	568.500	63.833	1.096	0.983	1.119	0.972
1484	6.	568.500	64.833	0.940	0.879	0.880	0.904
1485	6.	568.500	65.833	0.915	0.836	0.945	0.856
1486	6.	568.500	66.833	0.964	0.937	1.059	0.967
1487	6.	568.500	67.833	0.951	0.922	0.965	0.975
1488	6.	568.500	68.833	1.056	0.928	1.025	1.005
1489	6.	568.500	69.833	1.228	1.094	1.154	1.173
1490	6.	568.500	70.833	0.949	1.025	0.958	1.120
1491	6.	568.500	71.833	1.109	1.249	1.184	1.256
1492	6.	568.500	72.833	0.899	1.035	0.799	1.031
1493	6.	568.500	73.833	1.165	1.215	1.172	1.159
1494	6.	568.500	74.833	1.011	1.048	0.883	1.066
1495	6.	568.500	75.833	0.994	0.963	1.006	1.038
1496	6.	568.500	76.833	1.147	1.034	1.086	1.138
1497	6.	568.500	77.833	1.129	1.040	0.983	1.118
1498	6.	568.500	78.833	1.076	1.082	1.078	1.163
1499	6.	568.500	79.833	1.138	1.030	0.913	1.059
1500	6.	568.500	80.833	0.955	0.786	0.820	0.858
1501	6.	568.500	81.833	1.090	0.962	1.088	0.983
1502	6.	568.500	82.833	0.915	0.806	0.771	0.817
1503	6.	568.500	83.833	0.917	0.889	1.055	0.891
1504	6.	568.500	84.833	0.873	0.783	0.929	0.894
1505	6.	568.500	85.833	0.792	0.768	0.910	0.833
1506	6.	568.500	86.833	0.978	0.972	1.147	1.026
1507	6.	568.500	87.833	1.004	0.898	0.963	1.030
1508	7.	549.571	76.286	0.823	0.910	0.925	0.933
1509	7.	549.571	77.286	0.769	0.861	0.850	0.800
1510	7.	549.571	78.286	0.686	0.749	0.861	0.720
1511	7.	549.571	79.286	0.855	0.956	1.215	1.026
1512	7.	549.571	80.286	0.785	0.877	0.843	0.927
1513	7.	549.571	81.286	1.024	1.058	1.216	1.117
1514	7.	549.571	82.286	1.071	0.951	1.129	1.270
1515	8.	542.500	73.000	1.239	1.262	1.104	1.313
1516	8.	542.500	74.000	1.316	1.316	1.105	1.338
1517	10.	531.600	60.200	1.880	1.700	1.416	1.681
1518	10.	531.600	61.200	1.992	1.761	1.192	1.761
1519	10.	531.600	62.200	1.696	1.506	0.764	1.312
1520	10.	531.600	63.200	1.665	1.448	0.954	1.132
1521	10.	531.600	64.200	1.609	1.375	1.014	1.169
1522	10.	531.600	65.200	1.100	1.148	0.828	1.000
1523	10.	531.600	66.200	1.341	1.204	1.047	1.033
1524	10.	531.600	67.200	1.518	1.162	1.093	1.160
1525	10.	531.600	68.200	1.292	1.101	0.916	1.062
1526	10.	531.600	69.200	1.136	1.028	0.960	0.989
1527	10.	531.600	70.200	1.140	1.084	0.955	0.965
1528	10.	531.600	71.200	1.025	0.893	0.906	0.900
1529	10.	531.600	72.200	1.261	1.131	1.137	1.070
1530	10.	531.600	73.200	1.186	0.983	0.945	1.044
1531	10.	531.600	74.200	1.410	1.317	1.221	1.239
1532	10.	531.600	75.200	1.201	1.166	0.863	1.086
1533	10.	531.600	76.200	1.021	0.933	0.846	0.876
1534	11.	526.182	70.273	1.249	1.141	1.152	1.066
1535	11.	526.182	71.273	0.898	0.871	0.833	0.953
1536	11.	526.182	72.273	0.900	0.971	1.065	1.000
1537	11.	526.182	73.273	0.758	0.859	0.824	0.860
1538	11.	526.182	74.273	0.875	0.813	0.969	0.852
1539	11.	526.182	75.273	0.858	0.798	0.944	0.865
1540	11.	526.182	76.273	0.715	0.675	0.827	0.741
1541	11.	526.182	77.273	0.673	0.657	0.924	0.723
1542	11.	526.182	78.273	0.712	0.693	0.953	0.773
1543	11.	526.182	79.273	0.827	0.814	1.059	0.911
1544	11.	526.182	80.273	0.702	0.557	0.870	0.827
1545	11.	526.182	81.273	0.754	0.754	0.998	0.849
1546	11.	526.182	82.273	0.848	0.795	0.981	0.896
1547	11.	526.182	83.273	0.762	0.783	0.944	0.882
1548	11.	526.182	84.273	0.753	0.810	1.021	0.937
1549	12.	520.500	78.250	0.673	0.713	0.830	0.805
1550	12.	520.500	79.250	0.583	0.598	0.943	0.784
1551	12.	520.500	80.250	0.732	0.693	0.995	0.862
1552	12.	520.500	81.250	0.573	0.645	0.812	0.735
1553	12.	520.500	82.250	0.812	0.723	1.043	0.828
1554	12.	520.500	83.250	0.981	0.911	1.103	1.018
1555	12.	520.500	84.250	1.040	0.979	1.063	1.101
1556	12.	520.500	85.250	0.957	0.966	0.978	1.050
1557	12.	520.500	86.250	0.867	0.982	1.013	1.045
1558	12.	520.500	87.250	0.841	1.082	1.053	1.107
1559	12.	520.500	88.250	0.681	0.905	0.821	0.924
1560	12.	520.500	89.250	0.691	0.888	0.984	0.908
1561	12.	520.500	90.250	0.757	0.929	1.037	1.005
1562	12.	520.500	91.250	0.782	1.048	1.024	1.057
1563	12.	520.500	92.250	1.000	1.079	1.098	1.147
1564	12.	520.500	93.250	0.880	0.951	0.894	1.022
1565	12.	520.500	94.250	0.762	0.888	0.934	0.935
1566	12.	520.500	95.250	0.761	0.940	1.010	0.980
1567	12.	520.500	96.250	0.612	0.686	0.740	0.757
1568	12.	520.500	97.250	0.400	0.520	0.856	0.650
1569	12.	520.500	98.250	0.510	0.633	0.978	0.745
1570	12.	520.500	99.250	0.568	0.626	0.996	0.846
1571	12.	520.500	100.250	0.541	0.644	0.983	0.878
1572	12.	520.500	101.250	0.548	0.650	0.945	0.857
1573	12.	520.500	102.250	0.660	0.714	0.998	0.895
1574	12.	520.500	103.250	0.383	0.681	0.921	0.863
1575	12.	520.500	104.250	0.449	0.609	0.924	0.824
1576	12.	520.500	105.250	0.382	0.505	0.773	0.654
1577	12.	520.500	106.250	0.499	0.617	1.015	0.750
1578	12.	520.500	107.250	0.402	0.549	0.805	0.668
1579	13.	513.462	100.000	0.545	0.658	1.041	0.778
1580	13.	513.462	101.000	0.633	0.762	0.987	0.859
1581	13.	513.462	102.000	0.609	0.716	0.865	0.767
1582	14.	507.000	95.714	0.623	0.574	0.861	0.674
1583	14.	507.000	96.714	0.561	0.699	0.918	0.686
1584	14.	507.000	97.714	0.741	0.865	1.078	0.870
1585	14.	507.000	98.714	0.612	0.844	0.941	0.879
1586	15.	501.200	93.133	0.671	0.741	0.915	0.811
1587	15.	501.200	94.133	0.603	0.662	0.861	0.721
1588	15.	501.200	95.133	0.614	0.633	0.925	0.726
1589	15.	501.200	96.133	0.811	0.833	1.180	1.001
1590	15.	501.200	97.133	0.933	0.936	1.062	1.111
1591	15.	501.200	98.133	1.010	0.987	1.044	1.115
1592	15.	501.200	99.133	0.987	0.960	0.959	1.044
1593	15.	501.200	100.133	0.843	0.894	0.914	0.950
1594	15.	501.200	101.133	0.944	0.872	1.009	0.983
1595	15.	501.200	102.133	1.184	1.368	1.126	1.144
1596	15.	501.200	103.133	0.885	1.033	0.744	0.883
1597	16.	495.437	97.688	0.972	1.120	1.133	1.000
1598	16.	495.437	98.688	0.925	1.237	1.115	1.182
1599	16.	495.437	99.688	0.649	1.104	0.915	1.072
1600	17.	483.941	94.824	0.747	0.919	0.923	0.950
1601	17.	483.941	95.824	0.801	1.015	1.148	1.123
1602	17.	483.941	96.824	0.684	0.997	0.777	0.924
1603	17.	483.941	97.824	0.634	0.876	0.995	0.899
1604	17.	483.941	98.824	0.711	0.884	0.925	0.889
1605	18.	478.667	94.333	0.690	0.898	0.963	0.894
1606	18.	478.667	95.333	0.680	0.786	0.924	0.860
1607	18.	478.667	96.333	0.426	0.576	0.791	0.694
1608	18.	478.667	97.333	0.707	0.847	1.055	0.820
1609	18.	478.667	98.333	0.852	0.937	1.062	0.981
1610	19.	474.421	94.158	0.727	1.014	1.030	1.031
1611	19.	474.421	95.158	0.583	0.940	0.903	0.923
1612	19.	474.421	96.158	0.763	1.065	1.087	1.021
1613	19.	474.421	97.158	1.003	1.247	1.186	1.243
1614	19.	474.421	98.158	1.166	1.335	1.151	1.363
1615	20.	470.250	94.250	0.900	1.147	0.885	1.156
1616	20.	470.250	95.250	1.007	1.227	1.219	1.305
1617	20.	470.250	96.250	0.909	1.073	1.011	1.305
1618	20.	470.250	97.250	1.069	1.237	1.146	1.368
1619	20.	470.250	98.250	1.272	1.571	1.218	1.517
1620	20.	470.250	99.250	0.951	1.200	0.719	1.134
1621	20.	470.250	100.250	0.982	1.239	1.131	1.173
1622	20.	470.250	101.250	0.818	1.069	0.813	1.018
1623	20.	470.250	102.250	0.697	0.889	0.866	0.868
1624	20.	470.250	103.250	0.830	1.086	1.148	1.065
1625	20.	470.250	104.250	0.648	0.856	0.744	0.854
1626	20.	470.250	105.250	0.619	0.791	0.991	0.837
1627	20.	470.250	106.250	0.882	1.135	1.259	1.178
1628	20.	470.250	107.250	0.940	1.274	1.155	1.350
1629	20.	470.250	108.250	0.959	1.361	1.141	1.391
1630	20.	470.250	109.250	0.802	1.082	0.798	1.087
1631	20.	470.250	110.250	0.782	1.033	0.983	1.015
1632	20.	470.250	111.250	0.641	0.816	0.783	0.843
1633	20.	470.250	112.250	0.668	0.908	1.014	0.897
1634	20.	470.250	113.250	0.644	0.948	1.002	0.969
1635	20.	470.250	114.250	0.488	0.741	0.811	0.803
1636	20.	470.250	115.250	0.546	0.772	0.998	0.830
1637	20.	470.250	116.250	0.616	0.827	1.066	0.979
1638	20.	470.250	117.250	0.929	1.243	1.241	1.254
1639	21.	457.238	112.667	0.844	1.179	0.971	1.191
1640	21.	457.238	113.667	0.603	0.952	0.866	0.974
1641	21.	457.238	114.667	0.563	0.877	0.930	0.905
1642	21.	457.238	115.667	0.548	0.857	0.967	0.931
1643	22.	449.045	111.409	0.619	0.822	0.923	0.898
1644	22.	449.045	112.409	0.601	0.899	1.047	0.975
1645	23.	441.087	108.522	0.662	0.893	0.948	0.958
1646	23.	441.087	109.522	0.579	0.827	0.900	0.868
1647	23.	441.087	110.522	0.467	0.721	0.855	0.759
1648	23.	441.087	111.522	0.452	0.644	0.860	0.691
1649	23.	441.087	112.522	0.566	0.780	1.037	0.824
1650	23.	441.087	113.522	0.656	0.829	1.020	0.928
1651	24.	436.792	109.792	0.730	0.975	1.120	1.073
1652	24.	436.792	110.792	0.684	0.865	0.899	0.971
1653	24.	436.792	111.792	0.656	0.793	0.855	0.812
1654	24.	436.792	112.792	0.785	1.048	1.162	1.028
1655	24.	436.792	113.792	0.893	1.217	1.151	1.237
1656	24.	436.792	114.792	0.759	0.978	0.895	1.083
1657	24.	436.792	115.792	0.544	0.758	0.777	0.802
1658	24.	436.792	116.792	0.428	0.470	0.791	0.640
1659	24.	436.792	117.792	0.464	0.579	0.924	0.686
1660	24.	436.792	118.792	0.455	0.567	0.911	0.718
1661	24.	436.792	119.792	0.593	0.769	1.111	0.909
1662	24.	436.792	120.792	0.691	0.928	1.138	1.103
1663	24.	436.792	121.792	0.538	0.825	0.877	0.966
1664	24.	436.792	122.792	0.564	0.791	0.957	0.898
1665	24.	436.792	123.792	0.578	0.834	0.953	0.901
1666	24.	436.792	124.792	0.622	0.895	1.043	0.992
1667	24.	436.792	125.792	0.629	0.864	0.935	0.954
1668	24.	436.792	126.792	0.631	0.876	0.942	0.902
1669	24.	436.792	127.792	0.681	0.920	1.023	0.961
1670	24.	436.792	128.792	0.512	0.679	0.792	0.791
1671	25.	432.640	124.640	0.533	0.768	1.001	0.826
1672	25.	432.640	125.640	0.459	0.617	0.808	0.719
1673	25.	432.640	126.640	0.462	0.613	0.928	0.710
1674	25.	432.640	127.640	0.506	0.695	0.986	0.795
1675	25.	432.640	128.640	0.440	0.623	0.870	0.740
1676	25.	432.640	129.640	0.536	0.791	1.087	0.885
1677	25.	432.640	130.640	0.612	0.920	1.052	1.005
1678	25.	432.640	131.640	0.609	0.956	1.023	1.035
1679	25.	432.640	132.640	0.541	0.838	0.896	0.921
1680	25.	432.640	133.640	0.527	0.813	0.950	0.885
1681	25.	432.640	134.640	0.493	0.724	0.902	0.840
1682	25.	432.640	135.640	0.502	0.724	0.944	0.836
1683	25.	432.640	136.640	0.531	0.793	0.997	0.893
1684	25.	432.640	137.640	0.388	0.592	0.751	0.691
1685	25.	432.640	138.640	0.489	0.701	1.058	0.804
1686	25.	432.640	139.640	0.532	0.860	1.041	0.950
1687	26.	428.231	135.269	0.609	0.869	1.012	0.991
1688	26.	428.231	136.269	0.529	0.800	0.899	0.890
1689	26.	428.231	137.269	0.520	0.837	0.968	0.879
1690	26.	428.231	138.269	0.481	0.784	0.922	0.857
1691	26.	428.231	139.269	0.716	1.021	1.178	1.082
1692	26.	428.231	140.269	0.666	1.143	1.128	1.237
1693	26.	428.231	141.269	0.622	1.099	1.011	1.190
1694	26.	428.231	142.269	0.564	0.972	0.873	1.001
1695	26.	428.231	143.269	0.550	0.878	0.931	0.927
1696	26.	428.231	144.269	0.587	0.866	0.958	0.935
1697	26.	428.231	145.269	0.713	0.985	1.103	1.079
1698	26.	428.231	146.269	0.632	0.877	0.854	0.945
1699	26.	428.231	147.269	0.615	0.863	0.985	0.918
1700	26.	428.231	148.269	0.597	0.827	0.920	0.888
1701	26.	428.231	149.269	0.601	0.774	0.915	0.844
1702	26.	428.231	150.269	0.572	0.803	0.978	0.873
1703	26.	428.231	151.269	0.396	0.624	0.796	0.723
1704	26.	428.231	152.269	0.329	0.554	0.849	0.630
1705	26.	428.231	153.269	0.429	0.698	1.011	0.754
1706	26.	428.231	154.269	0.365	0.607	0.846	0.704
1707	26.	428.231	155.269	0.382	0.672	0.939	0.704
1708	26.	428.231	156.269	0.432	0.626	0.866	0.663
1709	26.	428.231	157.269	0.345	0.504	0.829	0.583
1710	26.	428.231	158.269	0.318	0.517	0.873	0.567
1711	26.	428.231	159.269	0.356	0.592	0.963	0.659
1712	26.	428.231	160.269	0.513	0.746	1.040	0.811
1713	26.	428.231	161.269	0.563	0.833	1.024	0.901
1714	27.	422.222	156.296	0.577	0.837	0.985	0.913
1715	27.	422.222	157.296	0.524	0.753	0.877	0.813
1716	27.	422.222	158.296	0.486	0.818	0.956	0.814
1717	28.	417.536	153.643	0.598	0.873	0.985	0.872
1718	28.	417.536	154.643	0.663	1.038	1.116	1.041
1719	29.	413.103	150.310	0.727	1.184	1.172	1.230
1720	29.	413.103	151.310	0.838	1.129	0.984	1.171
1721	29.	413.103	152.310	0.805	0.999	0.917	1.024
1722	30.	408.800	148.233	0.804	0.973	0.991	1.011
1723	30.	408.800	149.233	0.836	1.073	1.020	1.062
1724	31.	401.903	145.419	0.829	1.094	1.027	1.095
1725	31.	401.903	146.419	0.860	1.146	1.035	1.117
1726	31.	401.903	147.419	0.913	1.212	1.123	1.223
1727	31.	401.903	148.419	1.094	1.485	1.303	1.496
1728	31.	401.903	149.419	1.147	1.554	1.169	1.577
1729	31.	401.903	150.419	1.063	1.308	0.918	1.337
1730	31.	401.903	151.419	1.108	1.306	1.133	1.357
1731	31.	401.903	152.419	1.035	1.358	0.976	1.297
1732	31.	401.903	153.419	1.200	1.447	1.182	1.409
1733	31.	401.903	154.419	1.258	1.553	1.188	1.534
1734	31.	401.903	155.419	1.028	1.169	0.868	1.284
1735	32.	397.750	151.563	0.812	1.117	0.887	1.064
1736	32.	397.750	152.563	0.590	0.770	0.669	0.738
1737	32.	397.750	153.563	0.585	0.798	0.927	0.733
1738	33.	393.879	149.909	0.824	1.010	1.121	0.980
1739	33.	393.879	150.909	0.809	1.029	0.974	1.005
1740	33.	393.879	151.909	0.727	0.937	0.918	0.903
1741	33.	393.879	152.909	0.799	1.004	1.053	0.976
1742	33.	393.879	153.909	0.691	0.839	0.810	0.830
1743	33.	393.879	154.909	0.884	1.089	1.225	1.080
1744	33.	393.879	155.909	1.032	1.313	1.170	1.298
1745	33.	393.879	156.909	0.745	0.927	0.688	0.919
1746	33.	393.879	157.909	0.789	0.989	1.060	0.930
1747	33.	393.879	158.909	0.909	1.167	1.074	1.092
1748	33.	393.879	159.909	0.752	0.940	0.812	0.915
1749	33.	393.879	160.909	0.652	0.844	0.928	0.830
1750	33.	393.879	161.909	0.716	0.977	1.052	0.952
1751	33.	393.879	162.909	0.652	0.880	0.888	0.893
1752	33.	393.879	163.909	0.783	1.077	1.190	1.098
1753	33.	393.879	164.909	0.702	0.965	0.907	1.029
1754	33.	393.879	165.909	0.763	1.026	1.010	1.006
1755	34.	389.735	162.029	0.674	0.942	0.889	0.914
1756	35.	385.800	158.400	0.550	0.749	0.841	0.781
1757	35.	385.800	159.400	0.383	0.596	0.736	0.581
1758	35.	385.800	160.400	0.549	0.775	1.085	0.775
1759	35.	385.800	161.400	0.647	0.894	1.028	0.927
1760	35.	385.800	162.400	0.569	0.769	0.891	0.840
1761	35.	385.800	163.400	0.597	0.798	0.987	0.846
1762	35.	385.800	164.400	0.525	0.715	0.898	0.808
1763	35.	385.800	165.400	0.631	0.856	1.073	0.936
1764	35.	385.800	166.400	0.833	1.057	1.114	1.102
1765	35.	385.800	167.400	0.729	0.899	0.828	0.921
1766	35.	385.800	168.400	0.535	0.678	0.807	0.712
1767	35.	385.800	169.400	0.468	0.657	0.870	0.665
1768	35.	385.800	170.400	0.612	0.837	1.091	0.876
1769	35.	385.800	171.400	0.665	0.927	1.016	0.970
1770	36.	381.694	167.639	0.626	0.864	0.952	0.925
1771	36.	381.694	168.639	0.580	0.809	0.912	0.849
1772	36.	381.694	169.639	0.466	0.642	0.770	0.666
1773	36.	381.694	170.639	0.357	0.540	0.833	0.581
1774	36.	381.694	171.639	0.467	0.709	1.071	0.784
1775	36.	381.694	172.639	0.624	0.915	1.104	0.994
1776	36.	381.694	173.639	0.732	1.035	1.101	1.108
1777	36.	381.694	174.639	0.628	0.940	0.928	1.007
1778	36.	381.694	175.639	0.598	0.918	0.995	0.984
1779	36.	381.694	176.639	0.625	0.981	1.003	1.016
1780	36.	381.694	177.639	0.706	1.048	1.057	1.090
1781	36.	381.694	178.639	0.846	1.145	1.078	1.165
1782	36.	381.694	179.639	0.945	1.248	1.061	1.198
1783	37.	377.459	175.784	0.839	1.032	0.853	1.009
1784	37.	377.459	176.784	0.740	0.997	0.991	0.981
1785	37.	377.459	177.784	0.791	1.092	1.056	1.080
1786	37.	377.459	178.784	0.812	1.112	1.026	1.116
1787	37.	377.459	179.784	0.840	1.185	1.113	1.204
1788	37.	377.459	180.784	0.970	1.321	1.113	1.287
1789	37.	377.459	181.784	0.696	0.979	0.740	0.968
1790	37.	377.459	182.784	0.684	1.030	1.079	1.014
1791	37.	377.459	183.784	0.786	1.289	1.186	1.263
1792	37.	377.459	184.784	0.703	1.058	0.871	1.108
1793	37.	377.459	185.784	0.507	0.742	0.755	0.793
1794	37.	377.459	186.784	0.605	0.848	1.059	0.898
1795	37.	377.459	187.784	0.614	0.880	0.938	0.934
1796	38.	373.105	183.842	0.646	0.927	1.036	0.989
1797	38.	373.105	184.842	0.782	1.089	1.144	1.150
1798	38.	373.105	185.842	0.632	0.922	0.833	0.973
1799	38.	373.105	186.842	0.508	0.757	0.824	0.770
1800	38.	373.105	187.842	0.573	0.890	1.071	0.910
1801	38.	373.105	188.842	0.538	0.812	0.896	0.890
1802	38.	373.105	189.842	0.682	0.956	1.114	1.022
1803	38.	373.105	190.842	0.852	1.211	1.171	1.221
1804	38.	373.105	191.842	0.702	1.061	0.927	1.115
1805	38.	373.105	192.842	0.673	1.048	1.016	1.073
1806	38.	373.105	193.842	0.654	0.958	0.901	0.979
1807	38.	373.105	194.842	1.048	1.352	1.385	1.377
1808	38.	373.105	195.842	1.009	1.368	1.031	1.395
1809	38.	373.105	196.842	0.935	1.242	0.928	1.184
1810	38.	373.105	197.842	0.843	1.094	0.930	1.052
1811	38.	373.105	198.842	1.033	1.335	1.202	1.268
1812	38.	373.105	199.842	0.984	1.260	0.983	1.246
1813	38.	373.105	200.842	0.962	1.251	0.979	1.143
1814	39.	367.667	196.692	0.734	0.962	0.773	0.884
1815	39.	367.667	197.692	0.631	0.903	0.929	0.836
1816	39.	367.667	198.692	0.639	1.021	1.049	0.970
1817	39.	367.667	199.692	0.586	0.903	0.882	0.898
1818	39.	367.667	200.692	0.671	0.955	1.018	0.925
1819	39.	367.667	201.692	0.619	0.900	0.899	0.870
1820	39.	367.667	202.692	0.589	0.859	0.929	0.833
1821	39.	367.667	203.692	0.566	0.771	0.910	0.800
1822	39.	367.667	204.692	0.484	0.711	0.837	0.701
1823	39.	367.667	205.692	0.395	0.612	0.839	0.618
1824	39.	367.667	206.692	0.409	0.655	0.948	0.677
1825	39.	367.667	207.692	0.549	0.815	1.057	0.846
1826	39.	367.667	208.692	0.585	0.898	1.021	0.932
1827	39.	367.667	209.692	0.651	0.932	1.055	1.003
1828	39.	367.667	210.692	0.563	0.950	0.929	0.942
1829	39.	367.667	211.692	0.606	0.998	1.046	0.997
1830	39.	367.667	212.692	0.603	1.006	0.973	1.000
1831	39.	367.667	213.692	0.510	0.860	0.887	0.893
1832	39.	367.667	214.692	0.666	1.078	1.152	1.070
1833	39.	367.667	215.692	0.688	1.063	0.994	1.099
1834	39.	367.667	216.692	0.844	1.328	1.224	1.290
1835	39.	367.667	217.692	1.019	1.522	1.178	1.431
1836	38.	372.158	219.237	0.778	1.223	0.824	1.153
1837	38.	372.158	220.237	0.821	1.192	1.004	1.076
1838	38.	372.158	221.237	0.640	0.955	0.801	0.902
1839	38.	372.158	222.237	0.700	1.036	1.056	0.984
1840	38.	372.158	223.237	0.672	0.984	0.906	0.944
1841	38.	372.158	224.237	0.663	0.947	0.979	0.933
1842	38.	372.158	225.237	0.760	1.122	1.114	1.081
1843	38.	372.158	226.237	0.599	0.921	0.823	0.919
1844	38.	372.158	227.237	0.589	0.916	0.993	0.902
1845	38.	372.158	228.237	0.676	0.997	1.030	0.991
1846	38.	372.158	229.237	0.705	1.051	1.043	1.063
1847	39.	366.718	224.359	0.640	0.891	0.894	0.952
1848	39.	366.718	225.359	0.516	0.765	0.834	0.785
1849	39.	366.718	226.359	0.730	1.011	1.160	1.006
1850	39.	366.718	227.359	0.775	1.058	1.052	1.123
1851	39.	366.718	228.359	0.707	1.071	0.961	1.050
1852	39.	366.718	229.359	0.763	1.132	1.078	1.103
1853	39.	366.718	230.359	0.689	0.998	0.891	0.999
1854	39.	366.718	231.359	0.530	0.752	0.765	0.756
1855	39.	366.718	232.359	0.560	0.803	1.054	0.866
1856	39.	366.718	233.359	0.751	1.148	1.201	1.164
1857	39.	366.718	234.359	0.697	1.067	0.957	1.117
1858	39.	366.718	235.359	0.762	1.205	1.185	1.236
1859	39.	366.718	236.359	0.713	1.108	0.921	1.135
1860	39.	366.718	237.359	0.641	0.940	0.992	1.076
1861	39.	366.718	238.359	0.614	0.922	0.941	1.019
1862	39.	366.718	239.359	0.763	1.134	1.124	1.153
1863	39.	366.718	240.359	0.861	1.257	1.107	1.261
1864	39.	366.718	241.359	0.556	0.856	0.638	0.843
1865	39.	366.718	242.359	0.493	0.749	0.959	0.783
1866	39.	366.718	243.359	0.537	0.840	0.979	0.882
1867	39.	366.718	244.359	0.531	0.838	0.966	0.912
1868	39.	366.718	245.359	0.500	0.838	0.970	0.906
1869	39.	366.718	246.359	0.415	0.711	0.836	0.774
1870	39.	366.718	247.359	0.433	0.662	0.860	0.686
1871	39.	366.718	248.359	0.399	0.732	0.993	0.777
1872	39.	366.718	249.359	0.535	0.948	1.157	1.028
1873	39.	366.718	250.359	0.669	1.072	1.063	1.117
1874	39.	366.718	251.359	0.573	0.971	0.939	1.016
1875	39.	366.718	252.359	0.439	0.693	0.785	0.784
1876	39.	366.718	253.359	0.457	0.768	0.975	0.810
1877	39.	366.718	254.359	0.599	0.961	1.129	1.037
1878	39.	366.718	255.359	0.581	0.932	0.939	1.006
1879	39.	366.718	256.359	0.491	0.785	0.843	0.824
1880	39.	366.718	257.359	0.489	0.878	1.031	0.892
1881	39.	366.718	258.359	0.718	1.106	1.160	1.127
1882	39.	366.718	259.359	0.616	0.952	0.884	1.015
1883	39.	366.718	260.359	0.680	1.056	1.081	1.056
1884	39.	366.718	261.359	0.770	1.158	1.076	1.153
1885	39.	366.718	262.359	0.764	1.176	1.002	1.138
1886	39.	366.718	263.359	0.618	0.984	0.863	0.964
1887	39.	366.718	264.359	0.508	0.787	0.781	0.747
1888	39.	366.718	265.359	0.523	0.833	1.002	0.822
1889	39.	366.718	266.359	0.576	0.906	1.023	0.943
1890	39.	366.718	267.359	0.511	0.835	0.907	0.883
1891	39.	366.718	268.359	0.434	0.735	0.902	0.801
1892	39.	366.718	269.359	0.511	0.843	1.059	0.920
1893	39.	366.718	270.359	0.585	1.005	1.102	1.083
1894	39.	366.718	271.359	0.557	0.994	0.958	1.038
1895	39.	366.718	272.359	0.476	0.881	0.896	0.909
1896	39.	366.718	273.359	0.575	0.975	1.087	1.021
1897	39.	366.718	274.359	0.398	0.686	0.695	0.758
1898	39.	366.718	275.359	0.323	0.569	0.893	0.672
1899	39.	366.718	276.359	0.504	0.891	1.148	0.942
1900	38.	368.474	276.737	0.543	0.981	1.025	1.042
1901	38.	368.474	277.737	0.537	0.941	0.969	0.988
1902	38.	368.474	278.737	0.536	0.896	0.970	0.952
1903	38.	368.474	279.737	0.787	1.241	1.248	1.229
1904	38.	368.474	280.737	0.643	1.087	0.833	1.061
1905	38.	368.474	281.737	0.565	0.939	0.933	0.930
1906	38.	368.474	282.737	0.602	0.902	0.959	0.926
1907	38.	368.474	283.737	0.538	0.818	0.846	0.823
1908	38.	368.474	284.737	0.473	0.741	0.879	0.746
1909	38.	368.474	285.737	0.435	0.706	0.922	0.748
1910	38.	368.474	286.737	0.461	0.771	1.018	0.853
1911	37.	371.243	288.297	0.578	0.902	1.067	0.982
1912	37.	371.243	289.297	0.658	1.032	1.085	1.087
1913	37.	371.243	290.297	0.517	0.876	0.848	0.922
1914	37.	371.243	291.297	0.403	0.738	0.820	0.738
1915	37.	371.243	292.297	0.403	0.800	0.942	0.758
1916	37.	371.243	293.297	0.428	0.749	0.901	0.761
1917	37.	371.243	294.297	0.622	0.962	1.144	0.974
1918	37.	371.243	295.297	0.630	0.940	0.933	0.954
1919	36.	376.139	299.083	0.583	0.844	0.932	0.877
1920	35.	378.971	300.714	0.492	0.756	0.894	0.807
1921	35.	378.971	301.714	0.319	0.539	0.799	0.669
1922	35.	378.971	302.714	0.412	0.678	1.009	0.765
1923	35.	378.971	303.714	0.460	0.738	0.958	0.827
1924	35.	378.971	304.714	0.473	0.769	1.029	0.906
1925	35.	378.971	305.714	0.405	0.746	0.893	0.836
1926	35.	378.971	306.714	0.442	0.825	1.021	0.890
1927	35.	378.971	307.714	0.512	0.894	1.003	0.951
1928	35.	378.971	308.714	0.572	1.041	1.119	1.096
1929	35.	378.971	309.714	0.582	0.966	0.965	1.060
1930	35.	378.971	310.714	0.610	1.071	1.106	1.139
1931	35.	378.971	311.714	0.721	1.154	1.061	1.195
1932	35.	378.971	312.714	0.592	0.994	0.919	1.076
1933	35.	378.971	313.714	0.600	0.917	0.901	0.948
1934	35.	378.971	314.714	0.616	0.986	1.030	1.005
1935	35.	378.971	315.714	0.730	1.055	1.086	1.129
1936	34.	375.529	311.412	0.856	1.197	1.068	1.187
1937	34.	375.529	312.412	0.873	1.288	1.063	1.207
1938	34.	375.529	313.412	0.807	1.165	0.965	1.129
1939	34.	375.529	314.412	0.570	0.827	0.679	0.777
1940	34.	375.529	315.412	0.753	1.024	1.175	0.985
1941	34.	375.529	316.412	0.892	1.241	1.116	1.197
1942	34.	375.529	317.412	0.884	1.300	1.080	1.240
1943	34.	375.529	318.412	0.573	0.878	0.638	0.807
1944	33.	373.697	315.848	0.683	1.029	1.150	0.955
1945	33.	373.697	316.848	0.646	0.936	0.906	0.969
1946	33.	373.697	317.848	0.475	0.712	0.763	0.733
1947	33.	373.697	318.848	0.366	0.527	0.774	0.553
1948	33.	373.697	319.848	0.387	0.577	0.926	0.612
1949	33.	373.697	320.848	0.419	0.630	0.961	0.716
1950	33.	373.697	321.848	0.515	0.781	1.076	0.880
1951	33.	373.697	322.848	0.599	0.882	1.063	0.992
1952	33.	373.697	323.848	0.606	0.945	1.002	1.001
1953	33.	373.697	324.848	0.520	0.801	0.834	0.832
1954	33.	373.697	325.848	0.525	0.773	0.935	0.798
1955	33.	373.697	326.848	0.575	0.829	1.003	0.884
1956	33.	373.697	327.848	0.665	0.930	1.102	1.044
1957	33.	373.697	328.848	0.737	1.071	1.191	1.246
1958	33.	373.697	329.848	0.645	0.988	0.889	1.092
1959	33.	373.697	330.848	0.511	0.801	0.796	0.828
1960	33.	373.697	331.848	0.487	0.689	0.902	0.774
1961	33.	373.697	332.848	0.545	0.760	0.987	0.862
1962	33.	373.697	333.848	0.560	0.837	0.951	0.880
1963	33.	373.697	334.848	0.669	1.002	1.135	1.047
1964	33.	373.697	335.848	0.858	1.189	1.140	1.208
1965	33.	373.697	336.848	0.712	1.088	0.944	1.111
1966	33.	373.697	337.848	0.737	1.214	1.127	1.188
1967	33.	373.697	338.848	0.812	1.275	1.098	1.278
1968	33.	373.697	339.848	0.709	1.051	0.889	1.113
1969	33.	373.697	340.848	0.544	0.805	0.759	0.823
1970	33.	373.697	341.848	0.497	0.689	0.845	0.711
1971	33.	373.697	342.848	0.392	0.635	0.879	0.702
1972	33.	373.697	343.848	0.439	0.759	1.037	0.840
1973	33.	373.697	344.848	0.457	0.790	0.982	0.894
1974	33.	373.697	345.848	0.534	0.941	1.112	1.032
1975	32.	380.344	352.625	0.468	0.812	0.824	0.872
1976	32.	380.344	353.625	0.551	0.890	1.063	0.938
1977	32.	380.344	354.625	0.654	1.095	1.179	1.177
1978	32.	380.344	355.625	0.669	1.089	1.073	1.242
1979	32.	380.344	356.625	0.611	0.869	0.885	1.054
1980	31.	384.032	360.548	0.633	1.005	1.006	1.026
1981	31.	384.032	361.548	0.617	0.995	0.997	1.054
1982	30.	379.433	357.200	0.571	0.844	0.845	0.907
1983	30.	379.433	358.200	0.445	0.630	0.789	0.709
1984	30.	379.433	359.200	0.396	0.568	0.863	0.652
1985	30.	379.433	360.200	0.366	0.482	0.817	0.589
1986	30.	379.433	361.200	0.412	0.611	0.982	0.685
1987	30.	379.433	362.200	0.388	0.567	0.849	0.646
1988	30.	379.433	363.200	0.433	0.613	0.959	0.686
1989	29.	380.862	365.069	0.504	0.718	0.995	0.783
1990	28.	375.321	359.964	0.646	0.883	1.100	0.956
1991	28.	375.321	360.964	0.844	1.181	1.241	1.230
1992	28.	375.321	361.964	0.776	1.226	1.076	1.274
1993	28.	375.321	362.964	0.642	0.949	0.877	1.062
1994	27.	374.815	363.000	0.678	0.987	1.016	1.042
1995	27.	374.815	364.000	0.616	0.906	0.917	0.991
1996	27.	374.815	365.000	0.646	1.063	1.064	1.066
1997	27.	374.815	366.000	0.780	1.115	1.082	1.163
1998	27.	374.815	367.000	0.970	1.326	1.213	1.351
1999	27.	374.815	368.000	0.752	1.261	0.873	1.162
2000	27.	374.815	369.000	0.824	1.230	1.069	1.152
2001	27.	374.815	370.000	1.061	1.521	1.292	1.447
2002	27.	374.815	371.000	1.014	1.609	1.124	1.515
2003	27.	374.815	372.000	0.882	1.205	0.875	1.243
2004	25.	380.720	378.680	1.045	1.463	1.190	1.341
2005	21.	371.476	370.048	1.212	1.523	1.266	1.589
2006	16.	364.063	363.187	1.043	1.359	0.682	1.159
2007	14.	371.929	371.929	0.764	1.020	0.782	0.822
