# Supplementary material for: Climate-Driven Synchronized Growth of Alpine Trees in the Southeast Tibetan Plateau
Source: PLoS One. 2016 Jun 3;11(6):e0156126. doi: 10.1371/journal.pone.0156126 (PMC4892591; doi:10.1371/journal.pone.0156126)
Supplement: S1 Data — (ZIP) [file pone.0156126.s001.zip › S1_Data/chin027/chin027.xlsx]

## Sheet: Sheet1
	WEX01A	WEX02A	WEX03B	WEX04A	WEX04B	WEX05A	WEX05B	WEX08A	WEX08B	WEX10A	WEX10B	WEX11A	WEX11B	WEX12A	WEX12B	WEX13A	WEX14A	WEX14B	WEX14C	WEX16A	WEX17A	WEX20A	WEX20B	WEX21A	WEX22A	WEX23A	WEX23B	WEX24A	WEX24B	WEX25A	WEX25B	WEX26A	WEX26B	WEX27B	WEX28A	WEX29A	WEX29B	WEX30A	WEX30B	WEX31B
1300
1301
1302
1303
1304
1305
1306
1307
1308
1309
1310
1311
1312
1313
1314
1315
1316
1317
1318
1319
1320
1321
1322
1323
1324
1325
1326
1327
1328
1329
1330
1331
1332
1333
1334
1335
1336
1337
1338
1339
1340
1341
1342
1343
1344
1345
1346
1347
1348																											1893
1349																											1953
1350																											1650
1351																											1456
1352																											1496
1353																											1305
1354																											1922
1355																											1885
1356																											2530
1357																										2459	3014
1358																										2238	2516
1359																										2060	2295
1360																										1958	2232
1361																										1454	1723
1362																										1263	1775
1363																										1462	1897
1364																										1589	1896
1365																										1455	1981
1366																										1308	1838
1367																										1328	1829
1368																										1579	1753
1369																										1700	2006
1370																										1299	1452
1371																										1113	1396
1372																										1110	1246
1373																										1172	1266
1374																										1367	1406
1375																										1147	1572
1376																										1300	1451
1377																										1267	1067
1378																										1079	962
1379																										1122	861
1380																										1185	879
1381																										1308	1127
1382																										973	784
1383																										769	800
1384																										679	866
1385																										462	555
1386																										669	693
1387																										793	842
1388																										887	1052
1389																										1084	1037
1390																										793	843
1391																										846	859
1392																										787	751
1393																										1148	1047
1394																										940	880
1395																										877	935
1396																										809	629
1397																										802	752
1398																										912	770
1399																										929	884
1400																										1333	1356
1401																										1398	1602
1402																										1472	1072
1403																										1123	965
1404																										989	817
1405																										924	794
1406																										934	747
1407																										697	806
1408																										754	825
1409																										853	860
1410																										930	869
1411																										1419	769
1412																										2696	877
1413																										1370	822
1414																										790	702
1415																										942	757
1416																										935	933
1417																										728	811
1418																										655	771
1419																										449	388
1420																										514	641
1421																										612	574
1422																										740	752
1423																										781	848
1424																										541	741
1425																										455	782
1426																										556	869
1427																										793	1246
1428																										802	986
1429																										874	831
1430																										628	693
1431																										583	847
1432																										652	854
1433																										690	827
1434																										580	864
1435																										342	635
1436																										395	726
1437																										399	589
1438																										466	650
1439																										519	757
1440					2376																					539	744
1441					1949																					569	652
1442					1934																					549	799
1443					1693																					507	790
1444					1367																					387	715
1445					1912																					605	641
1446					1650																					655	747
1447					1266																					534	679
1448					1626																					640	700
1449					1823																					613	693
1450					1688																					468	660
1451					2093																					475	888
1452					2059																					418	528
1453					1994																					491	634
1454	1948				1739																					305	488
1455	1440				1419																					235	363
1456	1318				1332																					206	318
1457	1335				1287																					293	435
1458	1346				1389																					488	426
1459	1796				1689																					563	622
1460	1249			1779	1244																					640	792
1461	1136			1741	1059																					518	721
1462	1564			2050	1429													2448								534	595
1463	1676			2412	1456													3303								497	550
1464	1599			1447	1169													3772								437	505
1465	3432			3301	2872													4893								493	454
1466	2864			4099	2308													2509								277	322
1467	2748			3443	2015													2450								339	339
1468	2481			1400	871													1873								489	447
1469	2680			1874	847													2320								519	518
1470	2997			1878	857													1272								782	609
1471	1743			1041	802													702								841	572
1472	2274			1337	1521													1373								860	624
1473	2489			1579	1954													1779								929	728
1474	1796			1471	1581													1609								1013	837
1475	2111			1911	1964													3766								797	865
1476	1773			1757	1509													2299								642	729
1477	1426			1487	1259													2011								472	479
1478	1263			1201	1059													1356								518	630
1479	1047			1058	952													1285								543	532
1480	1039			1071	1027													2428								498	554
1481	1283			1114	1122													3109								637	549
1482	958			784	920													1593								871	735
1483	1257			1039	1338													1196								865	875
1484	986			935	1098													884								952	782
1485	898			835	1028													984								909	843
1486	1001			974	1262													785								1006	825
1487	1072			900	1360													833								935	732
1488	1208			929	1243													1378								915	573
1489	1255			1193	1469													1978								807	740
1490	1016			822	1093													1934								891	925
1491	1303			1074	1300													3185								857	1008
1492	915			908	945													2353								888	828
1493	1181			1156	1261													2068								1046	1170
1494	993			1004	1080													1615								980	1015
1495	1063			1005	1066													1683								736	724
1496	1318			1249	1152													1642								809	714
1497	1208			1162	1233													1596								909	605													1647
1498	1746			1123	1262													1016								990	597													1769
1499	1803			963	1078													618								1829	600													2259
1500	1382			880	991													632								1422	420													1803
1501	1501			1023	1183													906								1341	498													2044
1502	1227			813	893													834								963	364													1281
1503	1328			781	859													914								1128	492													1366
1504	1278			688	671													982								1155	470													1591
1505	1221			674	652													904								923	426													1550
1506	1855			690	650													1313								1060	475													1705
1507	1384			1039	463													1207								1216	438													1738
1508	1080			566	438													771	1066							1256	595													1602
1509	895			1130	543													423	909							989	482													1936
1510	1177			788	550													461	775							755	353													1215
1511	1750			0	800													642	1376							1010	453													1270
1512	1146			0	598													705	922							1383	597													1585
1513	1284			865	774													1321	1000							1341	570													2058
1514	1476			978	873													1239	750							1458	763													1802
1515	1686			1470	788												1972	1490	783							1192	526													1376
1516	1557			1505	826												1707	1472	988							1441	623													1392
1517	2243		3210	2298	961												1362	1820	1436							1855	757													722
1518	2433		4077	2695	1106												1470	1699	940							1632	597													636
1519	1482		3713	1839	818												1273	1500	2404							966	462													897
1520	1857		2832	1698	905												778	2643	1822							945	355													540
1521	1523		3182	1381	919												667	3367	1407							705	387													541
1522	1242		2721	1069	854												928	2642	1001							600	294													755
1523	1460		2325	1327	905												1101	2137	1016							656	323													449
1524	2143		2038	3200	1481												1066	1248	991							803	476													720
1525	1559		1674	2772	1565												859	1154	940							831	457													896
1526	1628		1214	2446	1353												1008	1251	894							668	404													651
1527	1365		1379	2024	1056												932	977	1266							775	421													654
1528	1430		1272	2073	1166												774	899	808							570	386													516
1529	1385		2064	1860	1458												849	1191	715							644	393													580
1530	1177		1814	1769	1563												647	1255	673							717	417													926
1531	1467		2357	1724	1665												1517	1281	562							661	499													790
1532	1280		1955	1408	1228												1457	1086	391							726	497													631
1533	948		1340	925	959												1944	1321	340							710	470													842
1534	1142		2209	1084	1191												1909	2131	327							680	339											555		780
1535	993		1813	927	1032												1035	729	398							542	348											504		1255
1536	935		2110	844	952												1012	1314	845							506	289											847		1115
1537	835		1781	713	885												854	1348	705							425	248											844		1088
1538	791		1454	668	893												925	1107	539							497	329											1063		1382
1539	735		1656	583	916												875	1039	573							483	227											954		1939
1540	550		1210	457	715												903	875	431							444	280											843		1766
1541	441		1093	409	649												645	846	403							525	362											1000		1454
1542	493		1066	343	727												811	862	408							612	320											1124		1614
1543	493		1212	372	668												1223	793	481							803	531											1352		1759
1544	512		894	491	698												819	710	405							733	453											1182		1396
1545	681		1444	533	742												914	673	316							458	338											1044		1590
1546	671		1458	483	795												1144	953	303							404	268											1430		1177
1547	626		1030	443	747												963	743	385							617	410											1556		1127
1548	748		1079	537	737												740	993	541							568	366											1987		1134
1549	435		998	466	553												795	591	310					1037		482	402											1566		1465
1550	469		948	495	455												0	717	332					1124		399	311											1703		1265
1551	526		1077	507	600												748	884	403					1386		423	304											2283		1666
1552	384		717	447	515												557	839	354					1046		566	246											1935		924
1553	563		1029	504	612												369	994	372					1068		1551	257											1683		910
1554	581		884	608	670												1203	1318	451					1392		1814	368											1746		897
1555	716		1043	662	719												1059	1502	466					1452		1668	298											1953		997
1556	602		1135	540	675												909	1604	392					1534		944	319											1873		728
1557	711		1046	668	691												1030	1336	397					1057		812	434											2080		934
1558	773		935	760	801												1071	2705	842					1101		705	442											2260		568
1559	572		750	613	567												942	2367	673					647		808	462											1459		427
1560	550		787	540	441												716	2012	689					728		954	453											1610		804
1561	540		808	404	423												1316	2368	514					750		978	535											2022		718
1562	642		946	454	454												2240	1921	666					918		729	565											1967		564
1563	718		1473	552	557												1182	1780	524					958		682	542											2072		527
1564	607		1394	507	518												880	1534	590					915		589	444											1631		436
1565	512		1043	392	440												1005	1634	756					503		522	437											1731		481
1566	707		934	378	431												818	1533	1006					417		548	558											1980		368
1567	358		746	259	323												860	1152	547					439		408	499											1346		438
1568	278		525	258	262												0	988	386					749		326	401											1420		364
1569	404		728	385	385												0	936	608					655		299	293											1790		384
1570	397		900	442	409												622	1376	501					605		304	399											1615		408
1571	438		669	448	421												644	1339	503					685		433	413											2104		338
1572	444		757	408	391												534	854	254					884		435	357											2314		479
1573	485		961	496	435												0	1134	251					1206		278	254											1996		515
1574	423		1098	398	407												0	977	277					463		331	370											1703		535
1575	365		1471	395	476												465	706	220					277		229	0											1649		480
1576	305		1087	348	303												360	639	126					330		137	206											1830		295
1577	426		1017	346	336												630	803	200					393		325	276											2361		274
1578	383		746	383	358												315	416	178					486		412	281											1476		324
1579	445		927	406	398							545					585	656	357					427		523	348											1187		435
1580	475		1203	416	425							557					734	810	325					665		460	286											1439		281
1581	365		982	255	373							465					1270	1076	463					552		362	279											1617		303
1582	344		795	291	273		1064					493					936	847	739					439		274	110											1597		363
1583	358		585	353	329		855					457					775	769	736					494		357	305											1464		483
1584	401		1269	351	350		617					453					762	1025	986					703		485	353											1609		393
1585	366		1318	422	396		404					509					682	1229	630					619		500	400											1529		386
1586	475		1080	390	371		580					513					614	901	521					540		676	370											958	1365	560
1587	374		796	303	306		599					423					729	759	422					541		750	334											925	1019	817
1588	408		799	393	350		916					504					556	679	573					632		537	246											1089	796	1001
1589	525		1153	527	547		1118					849					669	857	973					620		290	122											1500	1258	1165
1590	612		1330	562	551		1348					1077					964	996	1219					606		368	210											1353	1379	1003
1591	427		1436	479	403		1540					941					1253	1054	2054					642		350	338											1468	1408	648
1592	522		1218	428	429		1002					809					1831	1218	1625					709		523	346											1266	1727	553
1593	313		1117	374	353		668					584					1830	810	1416					567		842	445											985	1658	598
1594	386		1134	421	386		1231					915					2232	851	1876					808		1121	492											1015	1550	752
1595	443		2010	498	394		1033					1697					2049	1212	1473					1299		772	456											1067	1389	728
1596	329		1633	391	335		481					1437					1045	746	535					1978		841	426											614	1297	779
1597	430		1474	543	416		435					944			695		1708	1030	949					2772		897	528											716	1466	552
1598	442		2624	632	516		518					896			560		2004	1258	1272					2639		627	322											690	1102	230
1599	456		2493	511	481		510					698			450		1711	1173	941					1983		563	289											615	827	420
1600	337		2592	465	387		508					724			551		1325	1115	687					1503	185	467	240											732	1097	354
1601	520		4235	520	431		594					838			504		1482	2614	778					1726	220	583	297											1118	1363	559
1602	459		3195	422	342		608					1468			315		841	1324	707					975	192	581	380											997	867	496
1603	434		3091	476	372		591					1922			492		723	1216	644					868	208	554	301											753	1158	643
1604	424		2392	530	423		692					2473			441		841	1069	883					718	163	505	173											788	1714	1029
1605	438		1955	452	319	2522	550					2321			366		656	1159	582					741	182	517	231											841	1927	945
1606	294		2247	401	334	2181	584					1217			648		662	775	536					664	154	488	198											757	1553	735
1607	276		2199	288	242	2251	476					1767			667		439	538	343					495	139	388	144											576	1210	617
1608	311		1766	356	298	2750	672					1353			737		494	673	366					644	191	611	282											837	1195	745
1609	406		1892	431	380	2501	726					1860			995		521	687	478					803	217	495	213											1475	1558	883
1610	418		1851	566	430	1515	512					1649			1503		579	776	555					511	163	486	211					323						1511	2474	825
1611	414		1540	419	314	2220	430					1449			1843		522	610	422					730	143	486	223					320						1100	1896	826
1612	332		1663	372	304	2493	514					1067			2029		432	733	455					1229	151	574	302					293						1649	2168	964
1613	346		2070	399	318	3770	796					1112			2396		671	808	553					1866	163	473	236					362						1537	3031	1602
1614	346		2035	440	347	2385	1115					1055			2433		1072	1086	782					1886	237	526	287					419						1439	2503	1648
1615	296		1580	329	288	1835	1059					797			2248		911	930	914					946	196	586	263					426	263					1198	1606	728
1616	418		1746	515	390	1994	1044					1006			2293		1004	1320	940					1031	178	452	143					219	315					1505	2141	866
1617	451		1201	467	437	1283	844					994			2549		851	1602	743					1197	164	475	255					267	393					1805	2429	1119
1618	530		1610	501	447	1273	848					968			2674		822	1885	736					2657	257	386	288					238	191					1854	2687	1208
1619	804		1846	706	565	2035	1121					968			2645		1267	2414	1237					2106	264	479	326					295	234					1902	2576	1484
1620	507		1351	396	400	1440	950					942			2210		997	1513	896					1446	167	325	245					398	193					1538	1927	967
1621	395		2108	367	325	1252	971					876			2773		977	1533	540					1289	269	510	297					388	235					1383	1844	982
1622	367		1561	387	347	1339	847					647			1847		935	1208	518					835	243	426	222					385	256					1254	1435	530
1623	325		1372	412	310	1255	809					632			1342		490	973	471					981	177	315	157					294	128					1131	2955	782
1624	311		1801	455	415	1208	853					726			1540		657	974	413					1508	190	506	339					275	161					1322	2823	1033
1625	251		1226	323	396	651	663					747			1153		590	636	251					1222	196	445	288					229	106					982	1801	862
1626	403		1004	414	405	789	610					681			1976		688	652	222					1105	179	384	151					218	146					868	2053	993
1627	460		1193	470	518	1743	905					785			1592		1110	1131	346					1468	270	458	317					303	203					1432	2718	1072
1628	551		1435	652	648	1518	1010					889			1087		1362	1036	473					1596	271	465	438					392	241					1262	2562	1276
1629	548		1712	643	544	2517	1005					639			1141		1017	939	576					1844	290	440	362					672	344					1611	2107	1055
1630	503		1285	485	499	1760	811					581			974		1003	909	299					1506	186	319	249					453	266					1274	1704	814
1631	581		1109	555	466	1611	837					699			660		1026	1381	281					1321	224	277	206					329	173					1318	1629	1074
1632	413		835	427	411	1347	830					506			954		963	1190	262					944	195	413	167					242	149					816	1002	736
1633	484		796	324	350	1298	778					475			907		963	1101	573					1019	239	490	94					239	203					1032	1226	609
1634	571		1112	436	576	1236	437					333			325		540	874	694					1044	269	469	230					227	193					1049	1960	595
1635	379		941	316	398	867	420					426			339		502	702	579					915	332	343	48					272	169					484	1026	580
1636	381		853	365	522	862	570					651			435		544	651	422					1012	278	222	113					285	138					721	1273	743
1637	360		870	384	436	1182	560					665			896		787	769	259					1433	241	346	191					402	174					1188	2562	681
1638	511		1756	484	625	1840	755					1352			1068		811	1058	307					1484	302	500	343					365	138					1385	2081	1062
1639	525		1633	374	464	1692	650					1273			1327	5032	880	645	311					1323	325	498	309					355	136					1222	1718	947
1640	376		729	364	488	1510	659					718			866	4052	506	394	301					1225	322	487	355					399	197					1047	1322	872
1641	431		690	325	407	1826	631					821			930	2728	431	223	334					1176	370	419	193					270	148					921	1523	834
1642	403		801	309	359	1962	570					585			859	2006	465	258	367					1261	353	438	217					343	188					1158	1247	714
1643	408		660	345	430	1487	831			590		637			898	1687	249	468	571					1158	275	369	151					295	206					915	1130	720
1644	436		566	460	535	1137	578			714		815			1274	2563	586	651	654					778	268	437	192					290	187					874	1397	594
1645	400		687	506	555	1252	923			748	708	749			951	1933	589	616	562					690	248	406	201					425	198					960	1425	524
1646	294		568	445	522	1318	720			660	686	653			1032	3378	542	703	683					564	176	388	89					387	187					971	1102	560
1647	299		453	311	371	1253	693			574	541	453			803	2691	526	538	528					425	219	361	122					364	223					770	931	381
1648	214		340	310	357	1237	543			606	650	507			694	3410	712	530	458					341	189	304	0					216	152					705	925	670
1649	297		357	381	408	1229	656			954	988	388			687	2774	1142	930	742					409	241	485	104					229	69					762	808	753
1650	353		414	469	446	1281	648			961	1091	603			942	2140	1313	893	888					472	268	467	178					222	129					780	884	964
1651	483		460	478	468	1619	907			1299	988	552			1111	3033	1943	1001	1022		533			549	302	514	235					342	186					898	1065	1717
1652	399		529	429	443	1352	766			1730	1101	559			680	2765	1385	883	1396		663			341	289	442	187					231	179					904	1005	1186
1653	333		407	342	280	1196	770			1579	976	469			609	2016	897	666	1136		806			1079	316	407	168					241	85					784	805	988
1654	576		813	359	365	2119	859			1938	1079	723			848	2038	963	794	829		779			820	368	501	137					263	177					1112	1547	1639
1655	672		1128	550	496	1969	1090			1947	1329	774			684	1508	1088	988	919		1356			0	389	541	294					92	220					1018	1461	2170
1656	324		906	552	349	1441	792			1306	997	417			606	1529	1098	1088	1141		1172			435	450	581	332					208	143					674	888	1497
1657	267		533	263	318	1071	565			1215	882	289			541	1942	902	691	779		798			459	333	507	315					150	76					481	562	1111
1658	159		233	291	259	899	338			1031	494	252			462	879	870	442	875		782			362	184	548	273					76	160					398	507	716
1659	181		338	213	195	789	534			1037	642	234			320	757	885	431	1021		941			442	377	506	214					111	166					393	446	710
1660	198		484	168	229	932	617			1174	798	341			349	579	592	516	731		792			495	246	303	0					131	0					400	576	883
1661	265		811	394	288	1319	876			1408	1324	425			380	801	554	547	514		734			829	294	352	198					150	159					554	741	1032
1662	360		960	607	467	1460	948			1744	2822	570			507	1001	725	624	648		451			1341	369	425	267					169	277					774	907	1319
1663	370		472	456	421	1079	764			1382	2452	799			452	1524	677	636	648		543			634	254	466	322					61	276					507	782	955
1664	371		522	470	348	787	589			1539	1662	544			353	1225	707	737	949		571			558	291	488	250					112	250					555	888	848
1665	339		487	538	355	1049	694			1335	1943	762			296	1050	773	752	792		657			533	350	456	262					234	239					586	572	1026
1666	351		655	604	400	1581	702			1258	2204	986			454	1135	963	691	700		589			766	289	306	187					304	456					446	606	1934
1667	286		420	512	416	1116	696			971	1688	912			522	506	987	1235	752		588			593	299	315	179					308	557					633	1090	1531
1668	278		442	458	332	1133	653			1021	1013	559			614	428	1133	1021	730		810			649	620	438	166					165	447					770	998	1303
1669	321		505	555	371	1075	721			972	1199	696			878	665	1272	872	699		748			952	689	389	150					51	497					667	851	1295
1670	313		454	573	379	842	527			642	569	519			632	645	1043	740	570		579			554	629	376	169					184	255					345	521	754
1671	341		606	481	383	809	557			560	602	581		472	575	746	809	622	378		1268			671	633	541	259					177	364					343	540	711
1672	298		442	442	320	830	499			333	402	403		591	597	654	620	599	285		1432			521	952	521	163					129	346					237	505	458
1673	286		548	406	289	901	685			385	542	387		436	373	707	564	443	255		590			791	580	489	245					183	223					335	544	932
1674	355		550	475	335	909	535			566	597	615		372	375	803	549	550	301		481			882	702	507	275					138	432					482	609	979
1675	338		337	590	450	806	532			620	756	742		431	305	892	455	271	245		432			373	709	375	182					204	400					288	376	821
1676	292		656	633	442	930	818			679	937	989		294	215	1630	479	436	446		757			632	348	450	261					229	299					282	645	785
1677	270		674	775	512	896	912			807	1161	946		399	323	1899	511	696	634		959			681	414	488	361					319	336					303	433	858
1678	318		639	971	480	971	722			848	896	779		379	321	1933	819	754	720		2495			623	644	489	426					222	258					396	565	844
1679	356		514	837	490	875	596			734	805	803		255	309	1710	744	645	596		3483			540	533	361	337					190	236					375	645	531
1680	294		414	735	338	1302	607			772	591	709		391	294	1450	693	741	662		2693			670	391	396	237					434	199					313	619	286
1681	310		419	635	370	1107	562			717	579	560		572	491	817	628	924	404		2194			521	398	246	203					320	243					360	572	368
1682	290		619	638	334	1025	633			833	654	465		461	419	897	571	714	380		1857			467	439	283	176					387	230					297	403	275
1683	355		555	779	489	1291	774			1097	849	677		547	406	1897	478	584	334		3751			444	329	327	139					308	294					237	609	222
1684	227		328	682	400	832	539			574	200	537		362	260	1031	378	727	246		1613			237	347	254	121					359	151					263	570	95
1685	199		320	639	398	962	550			839	552	530		469	323	826	521	717	396		1551			322	282	380	197					638	313					403	1019	276
1686	271		391	513	365	1041	480			1019	911	561		962	636	1939	483	590	423		1841			419	418	431	228					635	533					423	822	267
1687	346		556	752	423	1140	649			870	793	482		1162	458	1990	396	501	408		1045			550	393	403	227	755				802	542					467	1086	394
1688	295		451	603	331	1269	544			798	436	330		1102	697	2277	342	373	397		947			335	359	757	212	1235				793	403					472	1193	325
1689	320		446	613	358	1696	588			971	499	364		931	704	1888	312	292	284		878			287	430	883	235	1481				457	388					474	1079	274
1690	339		462	559	331	1449	692			964	579	340		1786	715	1908	307	284	232		882			376	386	580	131	1525				229	322					443	1112	365
1691	452		513	699	422	1309	885			1187	1061	554		2132	730	2360	302	279	327		1085			803	291	699	297	2212				574	255					444	1118	504
1692	640		562	881	555	1775	1022			1302	1149	582		2362	821	2484	352	471	504		786			672	348	633	388	2823				545	417					483	1031	543
1693	494		463	829	563	1384	922			1100	795	579		2715	1313	2404	480	420	559		1641			588	491	594	396	3466				472	406					404	719	425
1694	487		583	863	444	1561	890			1035	475	420		2099	853	1538	455	438	499		1203			400	354	648	382	2516				379	268					345	647	373
1695	453		613	643	365	1492	710			877	528	376		2545	1213	1726	391	245	387		1308			354	280	691	398	2108				383	293					355	615	272
1696	465		595	728	447	1279	822			845	535	456		2459	1777	1422	352	290	381		1058			327	215	639	228	1937				429	491					291	655	405
1697	587		378	1526	611	1361	1083			1067	763	491		2989	2391	1630	373	268	415		1249			362	189	690	263	1805				423	549					456	961	408
1698	527		412	1067	499	1135	888			873	859	556		2185	1810	1457	286	352	378		970			334	269	568	259	1204				438	418					411	665	444
1699	431		285	995	445	1142	870			866	774	672		2219	2297	1646	230	238	339		1098			241	299	533	184	1400				458	415					443	897	370
1700	420		319	981	518	1075	896			676	730	930		1525	2190	1442	213	231	275		854			360	282	461	0	1195				478	370					509	609	454
1701	388		274	956	537	1161	780			537	636	1152		1425	2228	1251	186	141	283		864			339	222	430	200	1184				374	302					456	832	388
1702	467		295	992	640	1125	687			512	704	707		1566	2677	1025	251	152	332		793			341	291	422	219	1234				365	343					535	809	447
1703	387		284	609	446	721	476			388	452	0		860	2231	1061	288	172	431		563			271	311	385	198	1046				278	219					369	694	508
1704	247		213	464	365	746	523			327	282	328		1108	2297	992	202	174	289		443			273	204	409	177	1291				298	221					330	558	484
1705	295		299	464	446	1000	632			409	649	193		1150	1488	1106	263	200	381		631			364	383	390	180	1428				286	213					360	882	666
1706	309		216	540	452	1081	594			286	445	0		1073	1545	1013	153	160	337		480			282	274	496	99	1336				233	259					365	763	486
1707	246		291	469	392	922	692			293	360	425		870	1341	1042	226	233	341		426			258	366	612	312	1533				251	256					319	741	646
1708	325		300	554	510	933	740			257	479	503		556	997	613	239	203	287		487			280	295	655	237	1303				201	219					295	560	557
1709	258		450	363	365	654	617			233	318	369		701	1001	465	228	271	279		346			158	247	610	233	1046				179	198					224	477	396
1710	270		373	396	283	894	617			138	187	261		1035	951	469	218	215	267		298			245	266	507	293	779				195	188					231	444	502
1711	345		310	445	367	1152	645			213	114	194		1184	984	507	227	269	305		529			332	226	557	245	1326				224	211					381	445	629
1712	380		241	602	472	1302	899			363	523	544		979	841	827	301	329	298		660			273	258	682	293	994				420	243					346	748	1027
1713	411		75	712	426	1686	917			455	602	616		735	674	1002	394	450	485		778			226	546	765	247	1297				465	261					371	900	750
1714	386		298	752	486	1546	967			561	787	389	411	682	761	967	349	375	346		779			212	690	875	285	1076				371	338					439	1197	636
1715	406		295	624	417	1255	809			449	666	335	194	620	669	1071	256	350	480		487			240	609	634	443	1044				804	332					423	720	565
1716	458		247	607	498	977	812			463	657	459	401	649	659	1044	313	479	449		406			391	424	476	345	1440				505	545					373	574	731
1717	363		0	834	514	1533	970			660	963	457	456	1050	618	1433	278	391	281		594		1479	457	273	542	272	1193				546	433					315	749	937
1718	385		393	874	651	1773	1169			855	983	608	501	836	609	1387	289	395	486		555		2184	598	596	559	314	1603				854	548					387	837	1237
1719	422		539	1098	734	1424	1412			1095	1082	606	534	696	559	2173	449	661	725		852		1881	824	837	718	352	2077	2090			531	754					482	650	1229
1720	510		872	1125	788	1518	1391			902	1064	448	393	704	442	1952	448	555	722		865		2249	694	507	447	424	1445	1607			1604	673					436	685	761
1721	490		736	1013	770	1682	1104			790	835	397	240	553	494	1251	563	486	1055		804		1515	526	520	340	468	1572	1711			1579	1257					385	497	834
1722	450		781	1141	794	1941	1095			946	867	381	161	877	675	1414	453	401	889		785		1423	518	347	362	301	1376	1444			893	1139	951				367	604	809
1723	562		760	1174	791	1412	1241			1045	784	317	188	887	687	1189	471	391	786		1218		1468	318	507	442	312	1440	1550			712	1190	1153				415	983	890
1724	637		869	1318	936	1910	1247			973	924	307	277	909	754	1070	609	477	691		1459		1549	247	445	488	307	1352	1296			488	977	982	267			470	875	698
1725	849		895	1390	891	1897	1342			1142	954	537	334	784	948	1061	577	509	611		1240		1244	383	873	483	338	1573	1340			441	986	1152	179			382	688	892
1726	802		967	1726	1041	1849	1345			1184	1324	689	504	1162	908	1172	622	407	415		475		1855	816	674	533	354	1422	1307			544	1387	896	187			370	741	1160
1727	893		1287	2394	1089	2048	1840			1483	1552	1430	616	1360	1028	1051	761	469	413		379		1756	1118	973	368	262	1222	925			829	1800	1679	405			609	936	1126
1728	833		1592	4069	1841	2034	1805			2001	1385	1832	721	1206	970	966	983	651	437		658		1779	1128	829	357	275	1434	1048			742	1762	1212	416			535	1181	1849
1729	798		1083	2946	1491	1320	1392			1942	903	1444	465	838	787	1011	1051	635	444		1024		1968	682	658	368	236	2118	1701			618	2316	1587	318			449	1020	1328
1730	868		1144	2657	1911	1924	1747			2228	1304	980	401	963	930	1099	677	648	426		1310		1617	828	413	290	237	2555	1562			429	2258	818	740			402	772	1696
1731	460		1543	1907	1507	2098	1760			2126	1165	874	401	944	994	995	708	851	409		1028		1259	665	962	350	224	2348	1266			361	1293	948	1004			415	813	1986
1732	281		2997	1459	1348	2140	2239			2326	1031	1106	500	1206	1271	1637	756	1189	432		1399		1086	789	648	440	327	2394	1548			440	996	1054	1707			502	882	2385
1733	402		3022	1653	1520	2204	2781			2785	1228	1139	797	834	1131	1498	694	1703	568		400		1106	1138	516	352	286	2345	1556			566	881	1404	1780			517	755	2520
1734	478		1955	1755	1361	1317	1652			2843	1006	670	624	649	977	1084	591	1801	446		339		1728	456	509	455	304	2442	1862			412	1111	821	876			463	686	1917
1735	444		1272	1467	1106	1060	1097			2920	881	677	439	477	875	888	315	1897	287		554		1577	235	523	243	173	2772	2589			470	881	743	691	3220		221	604	1130
1736	354		1026	955	729	936	819			1801	354	286	246	291	398	576	422	1225	180		534		1125	237	240	221	98	2368	2303			717	642	447	425	1802		340	496	1006
1737	339		648	812	631	890	938			1303	361	313	119	323	466	440	0	887	199		615		1490	307	188	241	207	2144	2472			858	800	655	638	2013		317	591	1115
1738	352	1802	854	917	953	978	1379			1292	511	367	183	728	993	698	391	1235	266		703		1271	581	283	301	273	2124	2026			793	632	974	778	1530		383	716	1062
1739	409	1413	1037	1116	1157	1134	1902			1154	614	303	218	388	685	776	352	991	332		463		1362	750	277	418	333	1435	1644			696	725	809	804	1252		445	694	1322
1740	471	943	913	1104	1068	1011	1652			1207	610	357	268	416	554	909	255	959	305		368		989	700	468	378	245	1172	1470			365	511	689	675	1205		420	790	1024
1741	448	1213	1043	1307	1059	1254	2140			1244	969	357	568	612	797	1010	365	819	316		511		989	616	446	179	134	1196	1582			338	512	663	853	1273		385	721	923
1742	442	736	728	1154	1230	1076	1423			960	553	338	275	377	517	644	303	735	347		256		1206	692	331	233	50	1170	1976			0	456	1146	1093	1134		323	696	902
1743	435	3163	861	1112	1521	1442	1987			1498	888	349	453	520	791	687	471	915	453		447		1353	855	305	313	298	1621	2001			317	367	1016	3453	1765		479	796	1141
1744	618	2520	1194	1463	1571	1816	2354			1407	944	378	509	839	882	877	598	928	494		553		1090	897	401	289	272	1962	2388			587	1312	1162	5754	1724		411	797	966
1745	406	1728	964	1103	1189	1256	1346			912	625	256	398	555	583	525	285	539	236		647		1197	456	435	267	167	1513	1574			239	1006	550	7174	1349		302	765	692
1746	428	1195	805	1023	2296	1333	1082			1122	836	297	403	500	801	519	399	654	304		549		1404	705	550	298	265	1639	1695			216	757	928	4484	1415		372	766	981
1747	559	1568	1232	1092	2000	1450	1246			1290	1521	469	841	665	748	634	442	793	372		536		1244	829	460	281	249	1417	1590			223	518	878	3647	1799		456	719	1014
1748	561	1017	876	1251	1778	907	1251			877	1266	329	563	346	437	681	295	517	254		479		1687	572	579	249	249	1399	1418			210	360	703	1328	1503		468	604	771
1749	578	702	425	1064	1586	1320	1270			867	877	326	370	442	591	657	350	550	244		446		2020	420	488	233	145	1362	1644			155	245	576	1331	1239		409	580	666
1750	558	703	621	1006	1282	1464	989			906	992	462	540	534	754	737	350	685	261		538		1911	608	320	500	191	1268	1688			316	389	768	3016	1664		359	604	655
1751	547	621	534	1001	1176	1256	1013			774	724	436	381	712	1026	465	370	705	253		479		1955	623	376	303	152	844	1436			311	280	702	2897	1298		354	645	648
1752	698	554	792	1283	1542	1417	1274			1209	1133	550	624	780	900	491	509	667	276		599		2590	789	305	290	239	1040	1581			455	734	526	4860	1666		392	711	600
1753	579	509	723	1174	1702	1206	1134			853	1040	460	712	523	654	467	550	599	284		632		3208	403	298	369	248	977	1207			502	855	607	3804	1286		359	883	292
1754	523	479	1004	1230	1073	1798	1199			1219	1383	481	635	569	848	599	528	649	258		441		2160	378	347	271	206	869	1416			216	650	822	2710	1137		370	756	317
1755	608	627	824	1078	1266	1282	1268		1205	833	880	342	563	453	483	465	425	528	250		397		2557	379	342	249	196	645	1082			261	577	713	2039	1162		453	903	306
1756	450	543	626	1097	1173	1141	885		1228	516	629	418	462	406	398	407	377	325	330		297	1874	1901	252	260	478	184	590	1026			231	393	581	2459	1239		316	725	195
1757	307	509	303	767	1004	883	822		713	245	353	208	305	131	345	382	361	512	298		387	2019	1279	228	326	335	107	438	562			233	239	337	1124	968		167	470	168
1758	387	347	496	1069	1156	1171	1059		676	383	821	226	374	341	323	455	429	624	233		773	4292	1401	394	130	261	212	445	702			349	265	667	1606	1358		241	653	194
1759	472	532	437	1059	1318	1437	1065		875	706	1118	361	467	755	685	530	381	587	254		796	4048	1376	405	99	322	336	477	745			459	327	502	1429	1401		294	892	383
1760	456	528	538	766	1118	1071	874		726	711	1077	326	485	559	431	576	391	460	256		565	3901	992	376	274	319	344	460	639			196	188	442	900	989		281	864	259
1761	482	616	314	942	1205	1044	1069		861	895	1203	295	375	658	418	736	304	295	179		590	3383	1177	211	310	297	246	583	1022			470	304	339	660	1046		316	827	176
1762	393	548	210	785	1321	919	1112		748	373	803	382	489	618	474	510	296	383	234		441	2594	1135	304	308	237	215	661	923			445	231	510	679	624		299	822	223
1763	446	723	294	773	1011	1197	1286		1019	713	902	539	489	722	469	474	461	307	329		632	2957	1091	490	307	286	282	824	1038			335	488	459	762	841		358	1212	333
1764	380	554	435	842	1151	1557	1499		1428	852	1151	783	722	1370	1608	594	424	499	365		872	2322	1633	665	374	222	234	1051	982			508	508	405	1140	919		453	1274	301
1765	483	305	333	830	1555	1339	1297		1222	364	704	644	488	1069	1335	404	490	421	422		571	1291	1117	321	371	140	196	1435	1427			945	808	516	821	853		313	856	105
1766	389	415	292	708	1046	876	727		813	265	291	481	394	412	622	264	390	339	391		522	806	930	224	278	112	175	1098	1200			527	595	510	536	937		476	1407	227
1767	376	310	346	679	950	772	683		998	475	263	390	322	349	503	332	373	237	418		374	598	765	284	190	0	280	1395	1156			455	461	559	563	758		320	971	74
1768	462	396	529	757	968	1291	1042		1090	631	645	661	435	619	641	411	507	421	413		372	682	815	565	250	268	238	1481	1220			253	429	380	1056	1347		410	921	181
1769	424	299	619	787	1041	1808	1203		1046	549	776	1000	578	984	720	368	593	376	536		551	380	532	691	338	302	277	1442	1118			282	292	361	918	1667		451	996	205
1770	391	270	541	744	858	1798	1114		1127	369	773	1114	590	1073	755	313	650	400	518		456	665	668	453	340	336	184	1330	1207		383	154	250	424	695	1522		510	1024	173
1771	486	320	489	817	852	1336	1000		923	292	490	1023	513	807	579	320	683	471	542		506	677	699	327	319	259	178	1641	1615		361	197	269	310	579	1097		532	789	119
1772	324	258	391	525	722	860	796		666	0	376	546	265	690	477	340	449	322	368		559	695	619	289	179	171	276	1210	1207		467	106	207	269	560	957		423	664	53
1773	151	216	229	347	490	575	562		568	0	137	460	180	653	522	245	526	274	341		322	666	576	314	225	287	300	1475	1857		779	202	233	173	293	972		229	352	75
1774	257	287	537	494	497	849	737		577	248	344	680	362	576	503	379	586	325	409		777	1176	864	436	217	287	383	1594	1757		376	316	329	234	424	1619		340	861	100
1775	430	320	690	832	808	1132	889		639	370	567	741	753	600	632	504	689	374	414		378	1449	1106	673	294	318	345	2013	1960		760	315	369	403	514	2044		456	1070	195
1776	587	331	1035	783	981	1342	855		871	476	730	500	986	685	719	694	587	385	506		287	1332	1028	557	310	308	347	1998	2261		735	400	538	409	782	2024		622	1153	202
1777	523	306	783	653	804	1452	810		972	375	452	491	1132	619	496	607	680	328	524		368	1259	1140	443	230	290	296	1801	1977		689	349	602	492	599	2049		547	1095	148
1778	420	267	540	649	729	1225	733		1031	234	362	640	1244	532	479	373	862	331	837		465	822	1215	336	246	230	310	2279	2647		792	519	885	368	423	2371		551	969	142
1779	471	257	563	546	694	1517	816		689	325	319	682	977	497	522	419	1017	342	678		473	1217	1127	364	247	249	455	1967	2539		723	448	894	530	536	2393		938	1308	139
1780	549	216	822	543	684	2135	1082		1151	285	328	629	660	704	506	342	1077	297	832		534	986	1130	436	218	295	313	2655	2809		779	386	1006	573	619	2042		926	1157	145
1781	445	273	2191	569	818	2000	1305		1184	357	508	697	878	628	617	452	953	414	1041		869	1544	1500	617	278	266	248	2270	2874		775	491	825	521	770	1688		932	965	255
1782	720	318	1973	643	983	1557	1247		975	493	410	843	1267	655	661	692	1165	466	1525		664	1718	1915	457	283	214	298	1993	2581		833	613	1066	551	657	1458		922	1076	196
1783	572	247	1270	595	813	1522	1036		841	416	322	794	1334	470	477	409	989	399	1689	2026	862	1278	1377	248	241	213	336	1912	2267		525	528	1032	516	449	1427		754	847	114
1784	479	273	880	393	604	1630	924		649	359	419	703	902	540	628	391	875	444	1417	2117	542	1632	1804	392	299	324	374	1330	1724		612	964	1084	482	625	2432		828	758	170
1785	432	294	926	434	656	1934	1032		757	393	476	763	1156	689	729	596	949	576	1296	1941	533	2299	2782	438	260	335	341	1173	1503		644	889	1218	577	403	1702		884	618	291
1786	558	328	978	580	582	1460	990		768	314	364	784	1117	506	555	567	994	762	1374	1766	538	2244	3113	463	264	293	410	1305	1726		753	1179	1008	550	413	1293		1193	747	322
1787	554	277	1100	530	853	1841	1019		771	452	309	817	1068	809	663	981	814	1106	1597	2022	580	2974	3571	518	265	322	332	1042	1393		678	718	862	525	614	1680		1328	1038	322
1788	650	323	1655	609	938	1746	1053		801	401	382	934	1331	624	696	801	859	1389	1717	2217	574	1854	4359	435	255	360	469	1037	1574		739	1276	1013	499	535	1783		1216	1177	333
1789	448	217	1457	482	633	1166	835		623	395	462	701	1119	282	244	281	571	892	1193	1150	666	1098	3193	323	219	490	409	821	1275		552	778	765	404	468	1133		826	716	224
1790	332	208	1458	527	613	1215	853		529	475	673	850	865	403	466	389	616	1065	869	2182	672	2011	3823	380	286	459	440	797	1091		401	623	518	444	378	1213		1058	885	235
1791	483	265	1212	608	869	1377	845		836	459	733	1003	896	654	731	562	799	1335	1237	2889	799	3756	5408	371	346	530	537	884	1161		460	981	596	410	368	3214		1163	1158	206
1792	543	311	1117	518	692	1252	985		632	386	646	881	1310	541	668	507	671	991	733	1681	303	2848	5199	374	354	517	472	754	1023		384	548	639	332	341	1738		798	756	190
1793	386	197	521	375	385	877	831		510	128	259	735	643	533	444	200	796	681	580	1075	151	2681	5207	265	273	432	263	761	1100		417	359	576	396	237	1243		615	425	198
1794	432	243	602	551	561	969	676		339	236	342	926	757	776	578	224	1489	819	695	1377	323	2806	3731	334	194	259	317	983	1291		347	475	780	380	295	1331		756	650	289
1795	345	274	635	459	505	1061	683		755	284	379	851	551	784	619	138	1133	869	753	985	364	2173	3925	329	205	325	394	923	1064		406	577	627	339	274	1526		894	683	316
1796	336	404	562	596	541	1086	662	1629	614	340	397	793	643	1204	849	308	924	864	674	1650	278	2718	4848	361	301	383	407	902	1104		524	546	616	448	156	1826		904	679	379
1797	532	601	1063	594	684	1376	936	1960	686	465	595	838	864	1224	1493	415	758	988	617	2067	525	4413	4171	466	302	447	379	1098	1419		716	449	610	359	351	1153		757	905	388
1798	359	675	738	458	493	1480	798	2321	612	364	464	823	814	684	1153	138	562	773	767	1533	475	4648	2913	311	250	362	410	875	1224		495	391	427	447	281	2305		793	1008	340
1799	273	726	503	360	479	1079	678	1474	552	237	451	588	743	634	730	181	299	522	392	1218	285	3674	3429	291	312	373	381	628	827		389	123	249	475	228	1766		845	525	268
1800	318	1067	599	478	565	1302	686	1791	717	322	590	505	791	778	690	349	399	746	416	2010	320	3499	2439	390	383	359	323	730	973		549	462	301	510	317	1167		667	569	240
1801	377	637	492	474	525	1505	810	1326	493	293	519	615	799	637	691	358	561	734	293	2657	268	2987	0	274	228	259	271	1192	833		674	330	416	0	208	1184		801	685	223
1802	277	1563	582	487	545	1197	781	1384	652	363	523	858	630	705	602	306	744	998	444	2608	299	2694	2323	504	283	354	371	1268	1542		775	483	529	480	395	1079		1229	1005	473
1803	346	1555	691	546	687	1559	965	2576	1071	405	580	955	762	818	716	350	1175	1154	660	4047	317	3039	2427	410	262	429	475	1390	1965		884	1005	680	503	385	1715		1057	1080	547
1804	435	1355	528	629	644	1193	1180	2698	823	431	513	718	735	548	586	363	1264	822	707	3305	275	2188	1402	295	295	560	595	1406	1721		473	904	630	466	314	1410		1008	548	383
1805	450	1341	427	607	604	967	807	2804	1218	291	409	621	693	510	656	417	1671	661	1226	2928	291	2299	2611	307	304	554	505	1791	2240		459	898	706	498	321	1064		1708	551	254
1806	363	1347	392	499	596	925	692	2586	1018	130	373	576	713	654	670	206	1131	734	1211	3290	300	1836	2027	194	342	420	415	1835	1879		387	592	642	489	313	2758		1637	523	264
1807	503	1403	908	773	952	1342	1275	3933	1768	393	761	633	1116	1403	1195	417	1171	963	1761	3197	332	2686	2242	346	267	465	696	1922	1906		484	1088	893	822	444	1395		1341	766	375
1808	484	2489	1050	686	729	1189	1015	4345	1608	479	860	622	1244	1389	1332	349	1082	898	1464	2617	501	3068	1892	410	374	460	779	1941	1702		482	1010	909	650	385	1225		1373	721	291
1809	554	1744	628	699	700	1731	1016	3119	1299	407	784	520	1230	1077	1158	351	1030	1114	1118	1844	490	2593	1593	298	392	388	613	1669	1370		505	1127	702	652	286	1551		1117	639	172
1810	548	1238	480	707	760	1298	1058	2712	1404	474	577	565	843	915	1241	188	1058	920	1142	1841	349	1871	1018	283	272	324	562	1900	1465		474	789	595	798	231	1619		1073	467	236
1811	650	1429	1662	1045	1002	1265	907	4063	1956	521	817	963	1745	1319	1396	355	764	778	823	2221	517	3019	2240	363	248	304	536	1896	1502		397	591	603	844	374	1542		1077	557	313
1812	598	1263	2004	800	783	1132	769	4905	1971	536	937	1110	2143	1219	1254	289	888	766	802	2393	466	2451	2873	344	293	342	399	1894	1242		437	408	504	720	350	1486		915	514	312
1813	492	1877	1171	719	734	1334	827	3875	1748	463	727	1064	1733	1033	868	256	1705	823	870	1976	488	1930	1795	239	268	363	387	1929	1183		457	628	575	1093	325	1612		954	543	271
1814	438	1126	1112	747	587	980	666	2941	1256	308	246	683	951	746	729	72	1144	600	796	1063	353	985	1108	179	225	301	316	2078	1488		473	755	562	538	313	702	2199	692	411	188
1815	402	864	617	490	486	989	637	3078	1237	651	511	722	834	801	856	58	831	454	659	1355	321	1016	1042	265	274	323	355	1991	1100		346	509	445	521	236	686	2069	795	374	245
1816	414	1083	714	602	569	1098	567	2981	1236	677	453	1003	614	870	779	70	1153	462	751	2300	442	781	740	266	200	350	305	2539	2082		659	555	653	623	394	741	2359	771	423	246
1817	508	1083	1205	522	604	660	458	2388	827	621	435	1196	909	1409	1039	116	710	351	389	1251	372	532	529	213	208	286	351	1872	1865		228	485	627	464	495	678	1755	495	299	227
1818	438	1509	1299	495	591	673	633	2540	1252	567	483	2023	840	1090	1039	70	736	262	378	1763	338	403	475	231	202	321	442	1844	1839		173	561	678	557	528	706	1739	707	355	293
1819	375	1460	815	488	520	614	833	2235	1247	566	515	1552	846	827	873	39	753	252	307	2439	317	633	573	206	252	425	265	1613	1958		306	430	708	591	402	651	1275	688	366	174
1820	427	1509	1013	466	577	731	837	1689	1055	629	563	1000	666	529	542	120	757	320	199	2225	523	378	411	125	112	251	190	1471	1493		395	530	530	516	467	420	947	815	370	209
1821	274	927	1252	366	443	555	820	2547	2944	517	496	834	572	422	525	144	595	315	99	1920	321	1167	1250	226	170	229	345	922	1162		598	296	303	523	452	323	782	809	363	115
1822	199	929	935	272	359	588	455	1866	1786	447	457	678	477	322	416	141	533	266	159	1925	318	990	1937	162	202	337	445	909	690		452	230	259	376	195	374	1061	889	440	143
1823	187	616	555	282	282	456	430	1644	1193	211	274	450	376	271	341	66	543	282	220	2465	200	809	1389	107	279	407	357	1080	984		562	227	236	461	230	216	777	603	231	102
1824	192	880	369	314	316	651	428	1450	1066	407	350	354	382	404	476	109	512	422	140	2386	308	645	1143	142	256	353	288	1032	889		739	302	283	648	216	449	1058	484	259	218
1825	201	1034	726	412	433	905	631	1463	1662	447	469	471	448	463	535	221	647	499	243	2101	300	616	730	124	306	253	461	1047	1246		794	273	308	618	428	627	1292	590	358	192
1826	285	1140	722	453	521	838	564	1479	1571	379	564	723	672	396	514	252	675	543	289	2564	294	675	383	152	382	424	388	1143	1197		1191	453	416	774	418	706	1137	714	401	237
1827	373	948	676	518	679	962	597	1758	1782	436	679	856	812	474	435	185	653	665	263	2501	266	822	428	210	338	344	485	1038	1105		1432	408	345	845	504	855	1268	802	588	234
1828	301	659	674	496	580	508	481	3658	4828	372	644	816	765	360	506	284	648	524	375	2509	262	3049	521	138	366	409	579	1162	1032		1005	430	529	658	669	716	866	646	450	150
1829	363	788	632	553	564	646	542	3188	4411	385	531	821	833	434	536	290	803	712	519	2598	391	3284	723	227	364	598	534	1065	1112		719	262	365	807	474	1438	1038	585	458	227
1830	365	1439	481	578	727	906	733	2942	3004	368	486	539	689	353	383	301	968	599	521	2025	379	2416	807	225	330	456	510	1189	1284		544	333	315	872	618	1576	707	756	545	238
1831	319	937	425	540	613	703	546	1921	1922	426	485	445	547	419	434	413	940	505	591	2426	373	1507	765	196	401	464	385	1008	1171		526	240	273	824	412	1266	545	544	396	201
1832	528	1220	932	640	920	990	666	4395	3813	482	818	492	693	425	495	340	876	602	521	2747	447	2031	3373	222	426	358	452	1187	1352		690	266	480	655	349	1257	964	661	461	92
1833	602	1070	1409	498	757	931	845	4697	5546	439	448	603	910	252	402	312	1033	511	790	1322	411	2370	3955	136	356	404	643	1127	1138		655	187	376	701	481	1301	813	631	380	49
1834	1236	1056	2342	656	812	1109	734	5093	3643	773	694	859	1316	297	571	263	1257	698	2009	1783	458	3314	5817	350	345	616	722	1035	966		464	295	418	822	964	1272	966	477	497	273
1835	1156	1137	1842	899	1153	1419	839	4233	3390	912	792	941	1592	424	595	157	2002	745	2516	2406	537	1872	3804	423	388	676	702	1297	1173		614	379	538	1270	1068	1177	982	841	784	431
1836	2043	1014	1663	924	994	1156	630	3346	2822	917	645	881	1082	418	627		881	448	1057	1592	552	2290	4912	280	245	496	647	604	614		393	295	450	645	681	911	989	782	572	130
1837	2058	909	1296	1246	1042	1108	729	2784	2635	843	728	468	1070	335	492		664	477	753	1591	479	1499	2846	181	248	514	570	631	731		534	340	563	1255	433	1216	1092	853	731	195
1838	1307	632	639	854	1059	716	565	2422	1974	755	493	123	474	264	470		807	470	558	1346	439	1228	1095	221	289	457	550	783	973		487	342	455	983	358	1818	804	642	714	153
1839	1124	654	565	978	1071	898	452	2441	2626	792	511	169	396	305	628		749	333	500	1408	436	982	657	276	289	432	633	1005	1075		1076	276	582	1274	443	2097	1047	731	611	270
1840	1019	529	458	1287	1195	910	493	2021	3602	642	360	329	651	296	592		652	532	423	931	458	949	511	187	323	598	498	1001	1115		945	316	535	903	315	1392	818	703	707	250
1841	615	787	338	945	1122	752	692	1225	2949	623	359	506	621	345	591		628	301	354	1245	451	1278	614	282	333	522	495	1597	1091		463	343	656	1191	343	1009	720	738	682	309
1842	743	1390	451	1062	1047	802	670	1406	2660	806	521	599	1178	425	478		966	548	267	2485	520	1259	815	214	413	482	473	2375	1415		521	304	465	1202	331	1315	874	771	823	281
1843	488	1206	529	720	1008	849	715	1199	2020	739	297	376	621	212	445		1225	394	432	1266	413	741	527	172	374	436	558	2040	1349		452	250	612	936	293	784	597	418	644	238
1844	466	1080	487	658	653	820	811	1249	1458	467	329	422	830	343	536		1184	466	451	1181	499	507	333	280	408	488	548	2096	1175		390	309	433	1039	249	676	662	343	1029	233
1845	667	1141	529	923	809	788	646	1420	1533	668	513	419	696	515	672		1144	475	552	1152	432	776	338	289	434	534	521	2061	1174		389	297	430	1019	145	1002	754	405	871	354
1846	565	874	526	1047	1018	1091	791	1349	1433	660	682	430	774	502	506		1787	717	519	1329	519	656	454	281	434	443	524	2165	1428		313	379	712	1154	235	888	591	493	913	381
1847	545	899	475	895	896	688	654	1110	1049	582	521	428	787	485	362		1698	864	352	1103	415	741	389	306	338	499	306	646	1547	749	253	321	572	1219	187	801	604	622	878	351
1848	461	508	394	893	806	754	590	871	681	460	390	449	713	451	336		890	377	387	932	473	554	235	127	197	260	368	1908	1123	590	296	335	417	898	169	667	509	486	763	0
1849	592	898	1245	1037	824	932	767	1316	1133	661	597	447	918	921	545		1252	454	416	1558	563	729	496	327	230	372	570	1818	1006	1037	441	403	494	2061	253	406	639	445	626	132
1850	542	1094	1529	916	962	1118	756	1024	910	604	553	624	888	1189	506		1275	680	250	1834	582	1000	521	295	261	494	600	2433	1198	1416	556	285	484	1870	237	487	618	599	815	361
1851	563	962	1251	895	921	1101	558	942	620	715	549	460	671	742	423		1079	662	228	1213	780	821	464	268	335	569	545	1997	955	2295	435	269	439	1082	279	702	560	561	1068	374
1852	692	1328	954	900	939	1217	787	1175	789	743	558	613	991	1002	539		1109	730	106	1322	862	374	455	314	284	567	516	2278	1083	1613	637	371	306	985	276	767	618	586	1099	280
1853	622	1025	1027	762	833	1031	636	1092	605	544	423	381	980	811	518		882	612	149	1077	722	674	474	182	246	432	363	1851	697	1930	882	238	336	1137	331	901	609	407	833	278
1854	316	514	748	376	483	591	510	879	436	224	180	337	612	586	315		862	572	292	951	579	579	541	244	285	339	431	1451	575	1009	733	138	136	1015	213	723	446	297	1213	152
1855	366	425	910	494	534	883	644	860	438	321	240	384	626	469	291		1238	583	297	772	597	784	757	275	284	560	549	1791	820	1437	666	241	253	1202	198	485	423	266	0	121
1856	522	665	1039	813	634	1248	823	992	448	498	394	555	926	684	486		1216	685	392	1183	656	1066	1115	527	331	578	613	2293	756	1928	985	329	428	1554	299	452	839	498	1508	225
1857	516	650	768	955	734	1025	655	874	423	594	463	544	838	391	442		1117	579	301	1299	744	1074	1287	462	316	568	604	2170	760	1342	685	416	468	1352	301	789	607	358	1389	451
1858	543	876	566	1028	840	1198	876	874	424	679	497	667	852	694	426		1254	545	319	1629	678	1096	1171	631	351	653	701	3022	943	3548	1429	349	549	2024	280	1150	672	470	1516	493
1859	525	1185	918	911	812	973	666	772	457	463	318	732	827	560	337		1428	760	315	1636	666	628	678	436	314	380	421	3027	1183	2075	1955	342	518	1464	237	775	406	538	1488	477
1860	498	1270	947	872	740	649	607	832	408	461	313	479	622	795	472		1407	432	355	1682	392	698	824	469	205	309	394	3286	1293	1400	2125	266	539	699	294	555	418	511	1265	271
1861	434	825	415	1037	917	415	704	874	496	410	265	402	711	895	505		1258	646	256	1797	427	597	831	308	209	314	444	3104	1487	1422	3334	269	473	912	171	623	543	435	1242	316
1862	695	549	839	1682	884	405	627	1157	722	275	230	867	1577	1373	483		730	823	192	1020	608	500	1692	263	240	580	796	2309	1249	1086	1951	304	447	650	246	732	716	579	1579	155
1863	775	1006	1243	1443	906	728	833	1127	621	527	412	1017	1543	833	465		817	1001	175	1517	472	646	2350	632	286	720	766	1855	1628	1379	1228	357	459	733	0	875	641	506	1085	401
1864	410	553	746	1045	513	365	471	1030	637	283	199	521	675	662	487		638	831	109	1328	652	402	805	439	323	469	503	1397	1124	748	755	270	353	377	316	394	389	253	855	235
1865	416	636	593	1056	513	375	480	812	582	385	218	411	409	362	243		645	880	122	1218	576	325	631	417	278	249	325	1372	1443	844	839	287	368	534	183	429	273	327	945	297
1866	420	1197	565	1008	621	263	498	861	605	447	350	100	345	317	223		593	595	140	997	639	504	917	357	305	465	559	887	1203	1680	971	328	388	451	172	737	410	393	889	273
1867	354	713	553	775	611	271	527	960	451	435	394	177	337	459	364		498	487	149	1338	526	662	1168	416	313	589	594	1266	1461	1140	887	344	285	403	94	758	493	422	917	100
1868	397	1354	401	846	591	406	648	925	474	561	390	314	504	419	289		679	512	133	1305	445	602	1146	312	395	487	565	1142	1616	900	366	432	269	295	97	629	333	532	1218	204
1869	339	2227	391	622	578	268	461	949	483	397	291	295	477	308	243		533	385	185	910	462	450	695	218	366	344	437	1220	1374	821	790	371	269	339	139	446	271	388	952	84
1870	445	1427	322	569	388	331	370	852	413	250	251	637	613	218	188		452	321	129	1077	528	435	754	247	295	299	363	945	1241	705	558	214	261	419	104	514	234	516	726	158
1871	460	1717	395	604	439	348	350	637	494	368	339	460	600	364	331		448	253	168	1383	463	599	974	306	311	379	449	1231	1818	1666	543	340	262	0	76	459	200	345	658	205
1872	464	2257	570	608	583	554	492	1231	589	394	535	596	773	482	401		648	445	141	2003	672	764	1337	287	306	438	593	1416	1748	4848	765	356	328	399	158	577	329	466	1403	292
1873	415	1206	836	764	814	748	607	1297	400	553	690	579	857	503	366		517	446	145	1544	699	813	1414	294	481	651	834	1238	1468	2560	810	451	532	367	194	542	374	383	1115	308
1874	367	1495	715	619	517	484	536	1130	597	391	484	740	871	688	533		494	376	193	2266	906	736	1556	205	347	479	710	1462	1822	1200	525	403	499	284	107	490	403	366	884	105
1875	395	2712	450	622	491	370	473	964	520	255	364	639	672	481	298		435	368	175	1208	0	524	771	120	289	407	484	1021	1321	622	392	295	507	0	122	619	193	286	421	36
1876	413	1477	445	876	520	462	349	764	487	319	533	325	431	438	320		360	363	155	1167	501	580	799	285	303	488	511	1031	1148	615	448	390	550	219	186	699	303	294	514	119
1877	457	2516	372	934	688	608	472	1148	680	403	592	309	295	756	742		514	563	124	1902	794	925	1114	231	239	473	523	1227	1835	919	912	452	685	233	240	660	405	370	948	99
1878	529	1459	393	964	571	652	410	1141	771	358	498	323	300	1010	748		591	537	95	1779	640	808	1029	280	221	431	522	1186	1382	641	573	564	455	167	271	442	544	432	964	135
1879	325	1720	254	863	405	447	327	915	823	182	336	254	185	663	509		389	398	61	1923	814	714	910	210	232	527	510	1140	1447	701	419	309	382	133	191	760	503	309	1063	84
1880	400	2039	308	1118	604	508	357	900	1071	178	370	164	100	543	452		450	419	131	2962	759	958	932	336	215	477	435	997	1827	536	315	345	637	191	158	1388	459	321	1172	207
1881	454	1916	556	1092	616	905	444	1010	964	308	546	254	229	1259	767		446	438	209	2025	832	873	1382	254	260	631	624	1003	1625	824	667	875	693	240	335	1268	590	536	1408	219
1882	514	1238	509	1253	661	737	351	898	805	389	605	163	159	528	605		412	553	94	1514	397	858	1577	227	213	536	475	878	1126	855	698	649	557	300	320	1031	589	515	1056	144
1883	678	2434	448	1457	867	621	388	1152	894	599	449	218	201	683	975		476	634	206	1767	777	1079	1029	214	208	519	506	1132	1355	985	713	569	577	302	299	919	521	521	1085	48
1884	634	1725	714	1172	860	707	326	1231	1006	578	674	441	297	756	1629		514	526	190	1790	517	852	1096	273	331	567	630	1400	1481	2924	683	492	602	321	1079	993	730	634	1356	132
1885	920	1112	683	1098	661	688	407	1173	1107	522	558	942	472	683	1142		358	525	82	2965	409	384	1150	303	444	681	789	948	1157	1677	755	521	652	321	1656	1426	785	623	1165	316
1886	503	779	367	1475	515	456	212	1050	824	488	482	865	342	648	541		225	329	210	3606	384	708	793	250	408	731	658	939	1103	1688	814	695	405	188	872	1037	570	503	1466	241
1887	504	711	0	1105	623	341	239	1086	742	292	290	1665	295	614	471		174	161	75	2280	613	628	428	93	231	426	389	541	919	1275	909	577	308	88	436	937	634	657	863	185
1888	391	662	305	595	609	380	263	1024	552	337	362	886	339	668	593		349	187	142	1551	635	807	614	148	288	442	446	890	754	1831	1058	512	127	218	352	1028	538	570	799	168
1889	401	950	318	867	551	426	324	1286	686	396	337	771	184	749	624		255	350	221	3032	361	875	745	183	315	408	445	958	773	1311	1065	667	361	210	263	944	619	679	1068	213
1890	439	1763	493	707	539	466	324	823	614	244	280	593	272	587	543		279	360	239	1911	557	605	530	180	380	531	524	698	712	926	703	772	320	162	244	742	457	740	1031	137
1891	348	1829	389	850	406	441	274	798	655	260	235	556	293	505	493		0	386	187	1753	0	577	503	0	311	458	466	745	702	1123	766	345	337	128	201	561	411	569	915	141
1892	444	3343	205	1040	437	474	475	871	681	359	368	589	281	588	528		354	485	173	1903	579	672	603	140	301	409	430	883	961	1467	863	367	368	201	255	508	502	849	909	191
1893	459	1114	265	1107	532	648	537	1549	692	601	586	501	302	802	542		419	488	136	2674	397	748	853	167	301	644	587	762	787	1437	1825	608	553	203	515	591	480	1112	792	382
1894	390	1147	312	778	440	545	474	1886	733	441	570	409	307	956	608		379	515	153	2593	705	623	557	376	406	540	525	630	548	764	1321	654	463	184	303	793	586	1249	1090	287
1895	407	1818	364	1141	471	429	341	2005	745	304	369	340	415	579	402		311	441	88	2757	1041	508	355	328	361	522	585	771	601	576	724	556	366	159	192	597	605	861	827	234
1896	485	2344	303	1433	665	521	519	1593	698	282	307	478	1134	560	449		352	624	188	2609	612	716	463	248	370	674	602	898	657	1000	880	783	504	161	228	738	542	977	738	259
1897	363	1907	363	832	410	408	353	1505	562	166	106	354	665	331	275		251	476	192	1414	629	391	320	272	182	493	435	851	630	649	457	295	298	211	130	558	395	824	390	105
1898	224	1963	325	659	232	365	263	1656	450	222	185	344	580	326	166		313	420	140	1591	0	313	316	109	163	461	416	879	616	560	413	272	223	315	145	371	334	781	279	124
1899	212	2315	240	968	430	508	529	1612	553	251	374	484	592	559	371		406	502	152	2325	860	684	431	194	235	444	485	1016	724	3200	1122	537	404	328	288	942	416	919	569	185
1900	364	1427	265	750	497	453	522	2047	733	223	392	413	535	683	554		525	566	132	1945	719	811	543	215		465	515	938	683	2609	1435	567	495	338	394	1930	468	1020	731	175
1901	352	1437	349	840	466	534	678	1193	588	216	424	372	509	607	512		495	561	227	2232	608	740	793	141		414	566	708	598	1341	1354	553	587	271	268	1493	514	737	500	127
1902	273	985	499	795	427	395	660	1202	650	266	306	404	486	649	643		441	527	187	2891	415	760	665	158		469	414	1044	894	1458	1486	594	570	347	226	938	388	685	391	100
1903	376	852	291	1290	511	587	1033	1658	1028	312	511	748	1155	1191	1304		800	665	232	2739	555	833	938	238		490	565	1117	930	4319	1905	1040	1078	241	321	1108	498	1209	612	284
1904	336	1004	423	913	416	580	946	2479	794	301	331	615	924	900	1127		488	578	267	4283	302	728	899	450		484	462	713	867	4624	1349	881	595	320	313	890	334	1031	620	283
1905	322	850	371	702	329	407	975	1947	770	272	286	608	496	885	1301		283	398	217	537	329	925	958	370		464	349	940	872	3814	1280	477	640	259	211	1034	339	656	437	293
1906	370	586	476	663	433	498	948	1676	799	156	319	1553	190	935	1524		265	306	175	386	548	758	699	472		384	355	837	868	1430	1109	557	542	229	252	1133	300	760	491	224
1907	363	838	762	550	496	454	831	1471	690	98	179	946	231	683	664		309	301	157	433	344	811	543	271		467	452	885	561	1323	870	552	440	148	202	946	287	582	449	217
1908	311	947	653	786	457	390	763	1127	572	224	278	761	198	491	579		313	359	74	726	310	635	300	317		466	445	786	497	1289	674	318	322	0	181	961	245	478	359	216
1909	298	1163	378	840	407	324	742	1128	646	347	214	843	354	358	390		196	199	167	2004	330	599	321	231		400	508	627	618	1140	604	353	205	237	169	504	300	634	400	147
1910	290	1006	310	559	389	455	729	1175	642	358	280	919	491	415	527		292	264	191	2549	350	602	436	219		350	402	1144	734	1367	827	331	209	342	210	660	315	725	481	185
1911	352	885	166	613	516	467	791	1608	869	246		1077	303	356	518		424	348	150	2338	474	940	711	192		408	451	1630	1013	1905	2758	533	301	580	184	852	319	802	725	102
1912	397	1256	294	611	537	569	931	2374	2414	164		1057	210	361	454		436	398	207	1898	324	1009	659	175		548	527	1746	1119	1773	3113	762	477	394	230	979	227	1107	805	134
1913	409	882	356	871	520	477	583	2108	1863	176		856	203	283	464		339	286	270	1521	388	660	411	176		449	540	1248	871	3007	2859	842	551	212	137	658	187	738	560	105
1914	274	664	243	467	287	389	571	1296	1242	338		561	174	290	605		190	227	268	1892	341	564	408	176		377	425	1060	618	2481	2214	556	351	225	186	524	270	599	280	127
1915	181	1611	230	544	287	252	527	1277	1354	246		529	337	426	1039		189	96	351	1789	359	574	276	123		350	404	1008	702	2262	2947	1110	539	285	80	478	369	541	238	40
1916	241	422	152	678	230	431	580	1252	1649	103		519	414	248	457		358	197	328	1725	385	612	327	80		354	381	805	608	1460	1707	1161	350	418	110	192	681	855	313	87
1917	384	537	322	547	543	522	753	1133	1536	89		940	997	393	612		465	317	482	1385	534	779	485	212		584	544	1229	867	1520	2033	1039	303	345	304	385	675	995	524	260
1918	421	685	285	706	414	684	646	1332	1523	89		963	725	285	513		481	312	295	968	560	812	388	223		539	513	1172	1005	1176	1791	1290	291	358	265	611	426	938	679	120
1919	347	939	327	869	477	617	493	1399	1296	205		897	201	200	419		389	265	267	1002	523	664	507	150		445	439	824	770	931	1185	586	254	325		921	594	860	606	171
1920	305	250	408	368	421	460	409	1712	983			637	247	173	338		316	181	310	1352	351	641	440	121		438	517	663	765	726	974	883	144	397		883	988	478	485	142
1921	340	210	197	333	183	410	371	1412	1325			360	123	108	301		229	171	277	0	320	702	383	124		395	0	522	560	659	765	319	234	0		933	1085	519	318	0
1922	240	432	248	464	300	514	464	1925	2044			471	139	126	320		370	207	66	1763	343	606	471	190		467	347	547	615	655	876	396	205	348		946	793	514	544	170
1923	241	640	290	460	389	596	515	1788	2124			395	220	132	294		403	297	238	1346	410	470	578	255		464	391	420	611	748	637	357	222	510		831	1171	635	780	277
1924	248	1017	400	570	387	657	535	2362	2343			408	0	201	375		374	193	288	1478	380	274	435	268		522	371	316	711	876	1031	429	206	496		690	1151	648	950	82
1925	203	365	311	456	522	487	532	2172	1627			380	0	193	328		312	169	377	1000	392	315	412	135		630	368	489	898	1137	1334	373	175	457		692	1551	650	956	0
1926	306	423	392	547	557	464	470	1845	1372			385	0	168	296		405	243	437	1897	322	480	665	171		583	391	491	607	1373	1394	394	331	506		653	1705	749	962	100
1927	412	763	363	846	485	467	276	2596	1557			475	0	265	339		393	306	367	2998	409	669	718	247		601	406	582	658	1504	1426	370	299	446		906	1927	760	1255	132
1928	407	925	434	927	702	580	535	3369	1839			719	0	326	568		536	302	310	3333	575	615	849	356		462	475	559	705	1880	2348	399	269	507		1285	1020	720	1005	209
1929	385	392	330	822	787	490	508	3040	1594			726	193	398	614		503	431	370	2025	542	578	828	329		549	385	641	550	1195	1291	539	333	586		1117	630	734	1139	212
1930	467	707	328	553	690	606	643	1996	1922			788	343	688	679		437	514	514	2218	504	705	956	266		421	437	636	814	2037	1457	526	452	586		1367	702	757	1260	199
1931	417	892	318	644	746	614	608	2126	1910			892	268	939	881		382	526	474	2590	713	573	936	290		450	391	562	1031	1916	1355	1027	377	704		744	1133	683	1371	164
1932	345	297	202	576	818	594	696	2657	2549			724	190	805	795		426	326	357	3318	619	770	857	161		522	424	649	954	1022	945	425	158	524		651	1440	680	1562	136
1933	416	669	273	503	516	535	627	1620	1504			636	217	991	1215		379	396	265	2122	496	654	857	54		514	400	462	815	1086	780	339	287	607		635	822	705	1461	94
1934	428	814	358	616	543	534	526	1359	1423			606	129	1266	2288		361	428	328	2378	348	713	1198	162		506	415	515	887	1780	1445	395	277	558		607	954	700	1306	129
1935	761	984	448	734	660	586	789	1373	1459			601	124	2497	2731		483	524	301	2804	413	871	2060	168		469	505	521	925	1483	1283	461	382	604		795	1155	748	1573	118
1936	675	922	622	575		598	919	1262	1515			1394	58	1884	2992		417	373	396	1594	737	1019	1437	360		538	437	645	979	984	1095	524	431	699		1227	1269	903	1278	236
1937	712	2524	524	812		771	901	1204	1216			1129	181	2384	4037		424	427	366	2169	1087	996	1337	539		447	558	632	966	1096	1124	503	717	643		1291	1065	875	1207	293
1938	408	1163	332	573		626	890	1109	1494			939	229	3405	3486		358	344	444	2030	756	791	985	501		263	439	932	1134	1478	1718	657	728	671		1393	919	863	1067	265
1939	689	1215	184	551		487	578	875	1479			512	120	2686	2644		313	258	371	773	477	406	456	268		0	374	569	783	1134	1370	487	555	369		972	506	655	1179	156
1940	1028	1605	267	1004		667	815	982	1473			571	196	2772	2234		447	410	446	1132	601	622	729	301		303	422	679	923	1023	1539	680	718	334		1088	791	588	1279	157
1941	1267	1091	504	923		667	1042	1378	2325			767	241	1962	1769		501	375	532	1361	453	891	1340	307		409	482	846	1007	1112	1153	673	988	598		1331	914	617	964	271
1942	783	1283	438	707		758	858	1583	2988			975	481	1820	1408		530	431	476	1486	350	881	1372	486		503	539	935	1056	1627	1281	590	528	485		1706	1112	667	957	507
1943	491	880	207	609		595	672	1054	2004			850	346	1040	857		275	204	450	867	345	674	767	306		408	450	617	599	829	608	473	519	483		743	531	403	649	229
1944	790	2119	263	589		619	763	1183	2339			1041	419	1114	1057		261	241		1339	598	985	1033	406		350	367	638	638	977	698	683	533	359		721	792	492	524	205
1945	533	1004	292	538		580	809	938	2620			1072	324	992	1049		341	248		962	743	721	793	391		409	387	589	615	707	971	490	525	413		902	880	469	750	208
1946	246	305	310	560		451	486	588	1484			578	239	810	745		308	278		783	607	575	549	274		411	300	481	543	600	680	546	309	212		670	567	355	535	138
1947	272	577	110	521		279	441	504	1502			321	81	488	436		213	275		883	416	696	479	157		366	288	333	375	315	473	419	294	171		509	591	333	288	151
1948	108	782	203	586		334	467	519	1013			298	125	497	473		167	290		893	419	590	372	211		333	268	306	445	393	359	509	388	237		483	740	406	332	68
1949	480	1024	0	506		301	567	737	1348			424	228	509	428		226	285		760	422	763	409	0		416	445	392	461	409	501	413	0	237		522	818	436	426	215
1950	550	1389	258	815		373	702	963	1550			257	235	588	460		307	315		993	450	1090	525	313		424	399	525	526	420	633	446	452	230		708	921	531	476	223
1951	685	1215	461	301		387	919	972	1667			269	187	709	473		302	266		822	457	1679	1012	451		435	475	672	514	538	895	684	654	271		998	934	454	480	277
1952	561	1065	569	296		391	761	963	2051			577	213	704	436		370	325		735	374	1448	1738	528		391	422	624	550	712	992	685	863	201		1201	944	538	458	290
1953	612	1124	467	341		303	761	715	1342			663	186	654	447		278	325		830	394	1031	1048	415		448	387	515	499	471	563	464	508	180		907	602	425	399	116
1954	514	1054	444	434		310	639	798	1220			458	163	759	354		319	335		706	638	763	1087	164		337	324	492	499	434	771	485	526	139		1398	1062	414	314	122
1955	622	1664	430	423		306	671	641	1068			510	244	722	493		380	285		1114	813	1091	1098	208		380	396	453	539	769	885	201	470	218		1423	1084	463	356	146
1956	621	1693	598	414		355	892	738	1212			832	178	836	547		468	383		650	958	1314	1825	293		330	402	409	465	850	854	545	512	306		1713	995	765	469	225
1957	971	3196	791	523		539	1056	1021	1282			832	251	627	495		601	577		648	1423	1596	2181	399		396	524	541	395	901	1041	622	672	462		2553	1058	921	589	286
1958	529	2837	581	694		594	1006	962	1337			250	256	588	388		667	684		776	975	997	1730	739		289	513	558	581	889	604	463	557	358		1920	1095	743	375	352
1959	938	1808	393	561		343	811	589	689			408	315	559	412		492	467		458	1214	567	747	473		294	501	475	615	735	577	321	441	248		1033	1105	545	298	247
1960	0	2946	272	447		320	843	537	770			585	270	518	321		416	407		998	1056	606	947	161		169	358	429	475	821	706	435	319	237		1466	1094	445	199	185
1961	796	2143	317	535		421	1173	891	853			561	276	437	419		471	403		826	354	725	1449	202		337	568	497	575	783	563	260	287	246		1411	622	659	414	167
1962	560	1692	465	455		494	1144	894	816			608	281	336	318		530	362		830	0	715	986	264		459	526	393	431	748	678	371	219	354		947	896	908	521	119
1963	498	1948	644	566		610	1078	950	895			606	343	410	351		603	481		1101	495	713	1433	331		604	697	433	609	904	941	440	392	341		1498	1132	848	578	196
1964	616	1518	539	734		689	1366	1009	1104			715	345	571	504		571	516		1645	1875	1023	1930	323		669	713	346	1274	1792	1017	608	420	348		1895	1373	836	495	308
1965	566	1617	526	654		681	1050	790	1114			609	256	554	387		533	393		1156	1415	955	1594	400		569	558	378	1076	1782	798	631	455	447		1431	953	815	541	580
1966	642	2260	595	680		712	1235	938	1019			453	315	525	373		735	514		1686	1826	878	1223	501		456	561	433	1066	2519	2649	694	494	410		1241	783	896	884	638
1967	733	1376	707	801		721	998	1023	1028			387	367	871	782		601	576		1237	1453	920	1209	525		567	612	409	1164	2399	3173	1009	542	365		1761	895	903	539	618
1968	420	636	308	643		594	853	804	825			803	472	1156	933		582	527		955	907	894	1301	438		641	577	361	892	2248	1267	759	543	330		1236	760	763	545	354
1969	230	520	380	469		542	663	608	762			777	375	694	492		470	355		1210	624	657	827	150		390	590	187	771	1394	1211	432	322	278		875	917	469	400	304
1970	213	582	371	401		509	720	501	761			482	196	229	396		355	312		770	713	619	835	90		417	520	173	609	928	1034	730	523	302		551	760	342	210	257
1971	200	729	349	254		403	563	521	681			451	273	308	375		291	330		956	627	422	387	375		261	312	235	439	801	1133	271	278	339		560	1155	367	360	554
1972	311	652	556	468		543	857	566	675			212	282	293	356		414	453		1365	1276	361	382	374		401	427	135	408	1211	1598	458	359	270		549	954	585	368	791
1973	332	767	643	482		569	787	447	602			386	268	326	442		439	450		1251	1557	375	379	379		285	397	219	520	1289	1845	433	310	364		681	1172	479	355	613
1974	333	409	641	824		635	1064	586	655			549	512	320	516		564	561		1037	2296	353	443	283		532	433	226	546	2079	2769	571	453	457		866	1467	600	518	631
1975	313	544	469	552		625	845	531	815			498	537	389	490		437	399		382	1226	252	322	352		469	486	266	409	1721	1773	354	184	359		603		1118	642	380
1976	236	826	276	320		529	1053	549	813			453	488	458	527		738	551		640	1133	482	557	451		356	494	385	452	3056	3522	721	468	580		956		772	638	654
1977	242	872	431	216		628	1390	709	873			981	583	525	623		800	791		308	1288	782	811	485		415	431	590	548	2977	3557	530	511	644		1568		1033	626	733
1978	262	419	402	332		681	1446	704	779			255	769	839	790		821	829		536	1450	1030	936	542		423	413	428	652	3052	3510	789	554	767		1125		635	696	756
1979	314	751	1377	358		622	982	646	710			371	809	529	909		537	600		510	989	518	658	377		365	397	417	524	4326	4071	727	467	492		679		738	678	544
1980	406	1016	899	346		691	1182	458	611			316		598	758		727	552		624	665	495	508	337		504	498	375	472	2835	4686	1074	854	537		1257		779	547	667
1981	449	821	636	487		802	1121	537	671			565		368	529		922	676		477	650	312	563	449		436	404	311	525	1914	4134	1017	855	564		1057		807	598	835
1982	267	403	685			530	851	447	577			513		236	270		659	478		532	626	364	855	613		461	443	227	339	960	1354	762	592	548		779		887	802	911
1983	334	432	170			568	779	348	526			285		200	218		404	214		328	254	331	665	325		738	742	163	229	598	987	634	547	341		589		841	626	728
1984	205	407	343			430	579	300	370			211		141	168		359	225		562	154	370	485	321		846	598	165	295	352	524	575	293	434		649		845	558	723
1985	152	714	177			506	720	299	341			244		168	72		357	294		584	147	382	337	194		558	488	63	297	338	672	687	504	252		487		473	394	486
1986	152	478	394			768	833	322	422			235		172	146		388	435		359	232	354	487	388		440	500	96	291	435	837	640	579	317		466		659	600	960
1987	84	330	327			663	668	326	395			215		349	75		400	356		463	198	487	590	427		309	537	176	217	350	457	385	547	466		477		775	393	1088
1988	176	585	291			714	561	264	323			249		271	186		495	317		614	347	617	741	504		287	574	351	308	292	703	366	453	624		609		703	309	1108
1989	190	771	365			743	706	331	437			336		321	232		464	259		1279		735	922	484		231	367	264	175	469	973	403	590	714		827		1042	325	532
1990		869	347			1167	1069	421	491			289		362	281		561	436		1107		828	1123	653		439	436	192	320	745	918	515	953	879		811		2096	684	589
1991		269	631			1302	1117	630	886			465		343	471		1104	729		1324		1054	1766	683		617	585	234	471	1060	1569	302	1959	994		783		1796	848	902
1992		448	946			1014	987	838	930			643		483	608		1266	834		547		977	2401	597		650	623	298	554	1203	2631	448	1203	645		599		1405	748	780
1993		997	815			622	670	577	728			646		514	775		1445	702		397		571	711	484		555	518	396	594	1149	2287	390	1711	479		646		861	489	647
1994		982	487				571	580	798			729		549	474		1936	827		740		997	1669	702		443	495	569	532	1064	1310	388	1442	628		424		918	424	671
1995		463	457				643	551	525			674		598	409		2122	909		481		696	1304	578		241	317	728	624	995	823	456	1645	626		740		997	396	656
1996		608	626				687	582	597			1019		491	539		1511	807		791		861	1696	621		528	552	529	808	722	557	411	1318	627		727		1100	514	669
1997		972	734				476	703	774			929		476	978		826	749		1242		544	1443	418		700	701	782	791	1397	751	501	1708	493		637		1260	575	330
1998		943	1113				212	789	985			789		888	1271		409	1916		1973		857	1276	347		892	808	642	866	1348	1457	512	1800	558		647		2073	564	372
1999		522	925				396	736	621			533		1005	2107		199	1472		2418		1010	1223	300		532	818	841	663	3242	734	520	1155	534		630		1461	568	410
2000		576	617				390	718	962			685		876	2071		322	691		1980		1202	1366	566		777	1180	666	789	3138	1818	437	993	367		1251		1031	397	696
2001		742	1100				546	1180	909			962		965	4166		504	1231		1736		1360	1571	972		822	1218	628	1106	2050	2144	514	1500	388		1323		826	962	842
2002		830	1168				259	1395	1138			944		1021	3072		1044	2141		1933		1100	1179	710		992	1273	692	1142	1834	2858	471	995	452		1155		1029	767	881
2003		1062	948				245	1143	946			415		389	3782		1103	2447		881		915	1000	366		726	839	1044	776	1408	2851	296	1340	381		1464		558	482	678
2004		892	1419				325	1501	1283			994			2212		1218	1896		813		1362	1234	541		626	864	1097	1061	1283	2486	419	1209	139				303	420	825
2005		1299						1484	1437			1364			2098		2873	3403		1388		1595	1679	742		1019	981		1059	920	1868	559	366	672				596	724	1498
2006		633						1157	1142			889					1517	1541		1624		1064	908	332		866	1100		1164	1011	1089	390								640
2007		638						763	1118			437					495	774		1374		645	606			663	1005		931		1016	349								717

## Sheet: Sheet2
WEX01A	1454	1948	1440	1318	1335	1346	1796
WEX01A	1460	1249	1136	1564	1676	1599	3432	2864	2748	2481	2680
WEX01A	1470	2997	1743	2274	2489	1796	2111	1773	1426	1263	1047
WEX01A	1480	1039	1283	958	1257	986	898	1001	1072	1208	1255
WEX01A	1490	1016	1303	915	1181	993	1063	1318	1208	1746	1803
WEX01A	1500	1382	1501	1227	1328	1278	1221	1855	1384	1080	895
WEX01A	1510	1177	1750	1146	1284	1476	1686	1557	2243	2433	1482
WEX01A	1520	1857	1523	1242	1460	2143	1559	1628	1365	1430	1385
WEX01A	1530	1177	1467	1280	948	1142	993	935	835	791	735
WEX01A	1540	550	441	493	493	512	681	671	626	748	435
WEX01A	1550	469	526	384	563	581	716	602	711	773	572
WEX01A	1560	550	540	642	718	607	512	707	358	278	404
WEX01A	1570	397	438	444	485	423	365	305	426	383	445
WEX01A	1580	475	365	344	358	401	366	475	374	408	525
WEX01A	1590	612	427	522	313	386	443	329	430	442	456
WEX01A	1600	337	520	459	434	424	438	294	276	311	406
WEX01A	1610	418	414	332	346	346	296	418	451	530	804
WEX01A	1620	507	395	367	325	311	251	403	460	551	548
WEX01A	1630	503	581	413	484	571	379	381	360	511	525
WEX01A	1640	376	431	403	408	436	400	294	299	214	297
WEX01A	1650	353	483	399	333	576	672	324	267	159	181
WEX01A	1660	198	265	360	370	371	339	351	286	278	321
WEX01A	1670	313	341	298	286	355	338	292	270	318	356
WEX01A	1680	294	310	290	355	227	199	271	346	295	320
WEX01A	1690	339	452	640	494	487	453	465	587	527	431
WEX01A	1700	420	388	467	387	247	295	309	246	325	258
WEX01A	1710	270	345	380	411	386	406	458	363	385	422
WEX01A	1720	510	490	450	562	637	849	802	893	833	798
WEX01A	1730	868	460	281	402	478	444	354	339	352	409
WEX01A	1740	471	448	442	435	618	406	428	559	561	578
WEX01A	1750	558	547	698	579	523	608	450	307	387	472
WEX01A	1760	456	482	393	446	380	483	389	376	462	424
WEX01A	1770	391	486	324	151	257	430	587	523	420	471
WEX01A	1780	549	445	720	572	479	432	558	554	650	448
WEX01A	1790	332	483	543	386	432	345	336	532	359	273
WEX01A	1800	318	377	277	346	435	450	363	503	484	554
WEX01A	1810	548	650	598	492	438	402	414	508	438	375
WEX01A	1820	427	274	199	187	192	201	285	373	301	363
WEX01A	1830	365	319	528	602	1236	1156	2043	2058	1307	1124
WEX01A	1840	1019	615	743	488	466	667	565	545	461	592
WEX01A	1850	542	563	692	622	316	366	522	516	543	525
WEX01A	1860	498	434	695	775	410	416	420	354	397	339
WEX01A	1870	445	460	464	415	367	395	413	457	529	325
WEX01A	1880	400	454	514	678	634	920	503	504	391	401
WEX01A	1890	439	348	444	459	390	407	485	363	224	212
WEX01A	1900	364	352	273	376	336	322	370	363	311	298
WEX01A	1910	290	352	397	409	274	181	241	384	421	347
WEX01A	1920	305	340	240	241	248	203	306	412	407	385
WEX01A	1930	467	417	345	416	428	761	675	712	408	689
WEX01A	1940	1028	1267	783	491	790	533	246	272	108	480
WEX01A	1950	550	685	561	612	514	622	621	971	529	938
WEX01A	1960	0	796	560	498	616	566	642	733	420	230
WEX01A	1970	213	200	311	332	333	313	236	242	262	314
WEX01A	1980	406	449	267	334	205	152	152	84	176	190
WEX01A	1990	-9999
WEX02A	1738	1802	1413
WEX02A	1740	943	1213	736	3163	2520	1728	1195	1568	1017	702
WEX02A	1750	703	621	554	509	479	627	543	509	347	532
WEX02A	1760	528	616	548	723	554	305	415	310	396	299
WEX02A	1770	270	320	258	216	287	320	331	306	267	257
WEX02A	1780	216	273	318	247	273	294	328	277	323	217
WEX02A	1790	208	265	311	197	243	274	404	601	675	726
WEX02A	1800	1067	637	1563	1555	1355	1341	1347	1403	2489	1744
WEX02A	1810	1238	1429	1263	1877	1126	864	1083	1083	1509	1460
WEX02A	1820	1509	927	929	616	880	1034	1140	948	659	788
WEX02A	1830	1439	937	1220	1070	1056	1137	1014	909	632	654
WEX02A	1840	529	787	1390	1206	1080	1141	874	899	508	898
WEX02A	1850	1094	962	1328	1025	514	425	665	650	876	1185
WEX02A	1860	1270	825	549	1006	553	636	1197	713	1354	2227
WEX02A	1870	1427	1717	2257	1206	1495	2712	1477	2516	1459	1720
WEX02A	1880	2039	1916	1238	2434	1725	1112	779	711	662	950
WEX02A	1890	1763	1829	3343	1114	1147	1818	2344	1907	1963	2315
WEX02A	1900	1427	1437	985	852	1004	850	586	838	947	1163
WEX02A	1910	1006	885	1256	882	664	1611	422	537	685	939
WEX02A	1920	250	210	432	640	1017	365	423	763	925	392
WEX02A	1930	707	892	297	669	814	984	922	2524	1163	1215
WEX02A	1940	1605	1091	1283	880	2119	1004	305	577	782	1024
WEX02A	1950	1389	1215	1065	1124	1054	1664	1693	3196	2837	1808
WEX02A	1960	2946	2143	1692	1948	1518	1617	2260	1376	636	520
WEX02A	1970	582	729	652	767	409	544	826	872	419	751
WEX02A	1980	1016	821	403	432	407	714	478	330	585	771
WEX02A	1990	869	269	448	997	982	463	608	972	943	522
WEX02A	2000	576	742	830	1062	892	1299	633	638	-9999
WEX03B	1517	3210	4077	3713
WEX03B	1520	2832	3182	2721	2325	2038	1674	1214	1379	1272	2064
WEX03B	1530	1814	2357	1955	1340	2209	1813	2110	1781	1454	1656
WEX03B	1540	1210	1093	1066	1212	894	1444	1458	1030	1079	998
WEX03B	1550	948	1077	717	1029	884	1043	1135	1046	935	750
WEX03B	1560	787	808	946	1473	1394	1043	934	746	525	728
WEX03B	1570	900	669	757	961	1098	1471	1087	1017	746	927
WEX03B	1580	1203	982	795	585	1269	1318	1080	796	799	1153
WEX03B	1590	1330	1436	1218	1117	1134	2010	1633	1474	2624	2493
WEX03B	1600	2592	4235	3195	3091	2392	1955	2247	2199	1766	1892
WEX03B	1610	1851	1540	1663	2070	2035	1580	1746	1201	1610	1846
WEX03B	1620	1351	2108	1561	1372	1801	1226	1004	1193	1435	1712
WEX03B	1630	1285	1109	835	796	1112	941	853	870	1756	1633
WEX03B	1640	729	690	801	660	566	687	568	453	340	357
WEX03B	1650	414	460	529	407	813	1128	906	533	233	338
WEX03B	1660	484	811	960	472	522	487	655	420	442	505
WEX03B	1670	454	606	442	548	550	337	656	674	639	514
WEX03B	1680	414	419	619	555	328	320	391	556	451	446
WEX03B	1690	462	513	562	463	583	613	595	378	412	285
WEX03B	1700	319	274	295	284	213	299	216	291	300	450
WEX03B	1710	373	310	241	75	298	295	247	0	393	539
WEX03B	1720	872	736	781	760	869	895	967	1287	1592	1083
WEX03B	1730	1144	1543	2997	3022	1955	1272	1026	648	854	1037
WEX03B	1740	913	1043	728	861	1194	964	805	1232	876	425
WEX03B	1750	621	534	792	723	1004	824	626	303	496	437
WEX03B	1760	538	314	210	294	435	333	292	346	529	619
WEX03B	1770	541	489	391	229	537	690	1035	783	540	563
WEX03B	1780	822	2191	1973	1270	880	926	978	1100	1655	1457
WEX03B	1790	1458	1212	1117	521	602	635	562	1063	738	503
WEX03B	1800	599	492	582	691	528	427	392	908	1050	628
WEX03B	1810	480	1662	2004	1171	1112	617	714	1205	1299	815
WEX03B	1820	1013	1252	935	555	369	726	722	676	674	632
WEX03B	1830	481	425	932	1409	2342	1842	1663	1296	639	565
WEX03B	1840	458	338	451	529	487	529	526	475	394	1245
WEX03B	1850	1529	1251	954	1027	748	910	1039	768	566	918
WEX03B	1860	947	415	839	1243	746	593	565	553	401	391
WEX03B	1870	322	395	570	836	715	450	445	372	393	254
WEX03B	1880	308	556	509	448	714	683	367	0	305	318
WEX03B	1890	493	389	205	265	312	364	303	363	325	240
WEX03B	1900	265	349	499	291	423	371	476	762	653	378
WEX03B	1910	310	166	294	356	243	230	152	322	285	327
WEX03B	1920	408	197	248	290	400	311	392	363	434	330
WEX03B	1930	328	318	202	273	358	448	622	524	332	184
WEX03B	1940	267	504	438	207	263	292	310	110	203	0
WEX03B	1950	258	461	569	467	444	430	598	791	581	393
WEX03B	1960	272	317	465	644	539	526	595	707	308	380
WEX03B	1970	371	349	556	643	641	469	276	431	402	1377
WEX03B	1980	899	636	685	170	343	177	394	327	291	365
WEX03B	1990	347	631	946	815	487	457	626	734	1113	925
WEX03B	2000	617	1100	1168	948	1419	-9999
WEX03B	1517	3210	4077	3713
WEX03B	1520	2832	3182	2721	2325	2038	1674	1214	1379	1272	2064
WEX03B	1530	1814	2357	1955	1340	2209	1813	2110	1781	1454	1656
WEX03B	1540	1210	1093	1066	1212	894	1444	1458	1030	1079	998
WEX03B	1550	948	1077	717	1029	884	1043	1135	1046	935	750
WEX03B	1560	787	808	946	1473	1394	1043	934	746	525	728
WEX03B	1570	900	669	757	961	1098	1471	1087	1017	746	927
WEX03B	1580	1203	982	795	585	1269	1318	1080	796	799	1153
WEX03B	1590	1330	1436	1218	1117	1134	2010	1633	1474	2624	2493
WEX03B	1600	2592	4235	3195	3091	2392	1955	2247	2199	1766	1892
WEX03B	1610	1851	1540	1663	2070	2035	1580	1746	1201	1610	1846
WEX03B	1620	1351	2108	1561	1372	1801	1226	1004	1193	1435	1712
WEX03B	1630	1285	1109	835	796	1112	941	853	870	1756	1633
WEX03B	1640	729	690	801	660	566	687	568	453	340	357
WEX03B	1650	414	460	529	407	813	1128	906	533	233	338
WEX03B	1660	484	811	960	472	522	487	655	420	442	505
WEX03B	1670	454	606	442	548	550	337	656	674	639	514
WEX03B	1680	414	419	619	555	328	320	391	556	451	446
WEX03B	1690	462	513	562	463	583	613	595	378	412	285
WEX03B	1700	319	274	295	284	213	299	216	291	300	0
WEX03B	1710	450	373	310	241	75	298	295	247	393	539
WEX03B	1720	872	736	781	760	869	895	967	1287	1592	1083
WEX03B	1730	1144	1543	2997	3022	1955	1272	1026	648	854	1037
WEX03B	1740	913	1043	728	861	1194	964	805	1232	876	425
WEX03B	1750	621	534	792	723	1004	824	626	303	496	437
WEX03B	1760	538	314	210	294	435	333	292	346	529	619
WEX03B	1770	541	489	391	229	537	690	1035	783	540	563
WEX03B	1780	822	2191	1973	1270	880	926	978	1100	1655	1457
WEX03B	1790	1458	1212	1117	521	602	635	562	1063	738	503
WEX03B	1800	599	492	582	691	528	427	392	908	1050	628
WEX03B	1810	480	1662	2004	1171	1112	617	714	1205	1299	815
WEX03B	1820	1013	1252	935	555	369	726	722	676	674	632
WEX03B	1830	481	425	932	1409	2342	1842	1663	1296	639	565
WEX03B	1840	458	338	451	529	487	529	526	475	394	1245
WEX03B	1850	1529	1251	954	1027	748	910	1039	768	566	918
WEX03B	1860	947	415	839	1243	746	593	565	553	401	391
WEX03B	1870	322	395	570	836	715	450	445	372	393	254
WEX03B	1880	308	556	509	448	714	683	367	305	318	493
WEX03B	1890	389	205	265	312	364	303	363	325	240	265
WEX03B	1900	349	499	291	423	371	476	762	653	378	0
WEX03B	1910	310	166	294	356	243	230	152	322	285	327
WEX03B	1920	408	197	248	290	400	311	392	363	434	330
WEX03B	1930	328	318	202	273	358	448	622	524	332	184
WEX03B	1940	267	504	438	207	263	292	310	110	203	0
WEX03B	1950	258	461	569	467	444	430	598	791	581	393
WEX03B	1960	272	317	465	644	539	526	595	707	308	380
WEX03B	1970	371	349	556	643	641	469	276	431	402	1377
WEX03B	1980	899	636	685	170	343	177	394	327	291	365
WEX03B	1990	347	631	946	815	487	457	626	734	1113	925
WEX03B	2000	617	1100	1168	948	1419	-9999
WEX04A	1460	1779	1741	2050	2412	1447	3301	4099	3443	1400	1874
WEX04A	1470	1878	1041	1337	1579	1471	1911	1757	1487	1201	1058
WEX04A	1480	1071	1114	784	1039	935	835	974	900	929	1193
WEX04A	1490	822	1074	908	1156	1004	1005	1249	1162	1123	963
WEX04A	1500	880	1023	813	781	688	674	690	1039	566	1130
WEX04A	1510	788	0	0	865	978	1470	1505	2298	2695	1839
WEX04A	1520	1698	1381	1069	1327	3200	2772	2446	2024	2073	1860
WEX04A	1530	1769	1724	1408	925	1084	927	844	713	668	583
WEX04A	1540	457	409	343	372	491	533	483	443	537	466
WEX04A	1550	495	507	447	504	608	662	540	668	760	613
WEX04A	1560	540	404	454	552	507	392	378	259	258	385
WEX04A	1570	442	448	408	496	398	395	348	346	383	406
WEX04A	1580	416	255	291	353	351	422	390	303	393	527
WEX04A	1590	562	479	428	374	421	498	391	543	632	511
WEX04A	1600	465	520	422	476	530	452	401	288	356	431
WEX04A	1610	566	419	372	399	440	329	515	467	501	706
WEX04A	1620	396	367	387	412	455	323	414	470	652	643
WEX04A	1630	485	555	427	324	436	316	365	384	484	374
WEX04A	1640	364	325	309	345	460	506	445	311	310	381
WEX04A	1650	469	478	429	342	359	550	552	263	291	213
WEX04A	1660	168	394	607	456	470	538	604	512	458	555
WEX04A	1670	573	481	442	406	475	590	633	775	971	837
WEX04A	1680	735	635	638	779	682	639	513	752	603	613
WEX04A	1690	559	699	881	829	863	643	728	1526	1067	995
WEX04A	1700	981	956	992	609	464	464	540	469	554	363
WEX04A	1710	396	445	602	712	752	624	607	834	874	1098
WEX04A	1720	1125	1013	1141	1174	1318	1390	1726	2394	4069	2946
WEX04A	1730	2657	1907	1459	1653	1755	1467	955	812	917	1116
WEX04A	1740	1104	1307	1154	1112	1463	1103	1023	1092	1251	1064
WEX04A	1750	1006	1001	1283	1174	1230	1078	1097	767	1069	1059
WEX04A	1760	766	942	785	773	842	830	708	679	757	787
WEX04A	1770	744	817	525	347	494	832	783	653	649	546
WEX04A	1780	543	569	643	595	393	434	580	530	609	482
WEX04A	1790	527	608	518	375	551	459	596	594	458	360
WEX04A	1800	478	474	487	546	629	607	499	773	686	699
WEX04A	1810	707	1045	800	719	747	490	602	522	495	488
WEX04A	1820	466	366	272	282	314	412	453	518	496	553
WEX04A	1830	578	540	640	498	656	899	924	1246	854	978
WEX04A	1840	1287	945	1062	720	658	923	1047	895	893	1037
WEX04A	1850	916	895	900	762	376	494	813	955	1028	911
WEX04A	1860	872	1037	1682	1443	1045	1056	1008	775	846	622
WEX04A	1870	569	604	608	764	619	622	876	934	964	863
WEX04A	1880	1118	1092	1253	1457	1172	1098	1475	1105	595	867
WEX04A	1890	707	850	1040	1107	778	1141	1433	832	659	968
WEX04A	1900	750	840	795	1290	913	702	663	550	786	840
WEX04A	1910	559	613	611	871	467	544	678	547	706	869
WEX04A	1920	368	333	464	460	570	456	547	846	927	822
WEX04A	1930	553	644	576	503	616	734	575	812	573	551
WEX04A	1940	1004	923	707	609	589	538	560	521	586	506
WEX04A	1950	815	301	296	341	434	423	414	523	694	561
WEX04A	1960	447	535	455	566	734	654	680	801	643	469
WEX04A	1970	401	254	468	482	824	552	320	216	332	358
WEX04A	1980	346	487	-9999
WEX04B	1440	2376	1949	1934	1693	1367	1912	1650	1266	1626	1823
WEX04B	1450	1688	2093	2059	1994	1739	1419	1332	1287	1389	1689
WEX04B	1460	1244	1059	1429	1456	1169	2872	2308	2015	871	847
WEX04B	1470	857	802	1521	1954	1581	1964	1509	1259	1059	952
WEX04B	1480	1027	1122	920	1338	1098	1028	1262	1360	1243	1469
WEX04B	1490	1093	1300	945	1261	1080	1066	1152	1233	1262	1078
WEX04B	1500	991	1183	893	859	671	652	650	463	438	543
WEX04B	1510	550	800	598	774	873	788	826	961	1106	818
WEX04B	1520	905	919	854	905	1481	1565	1353	1056	1166	1458
WEX04B	1530	1563	1665	1228	959	1191	1032	952	885	893	916
WEX04B	1540	715	649	727	668	698	742	795	747	737	553
WEX04B	1550	455	600	515	612	670	719	675	691	801	567
WEX04B	1560	441	423	454	557	518	440	431	323	262	385
WEX04B	1570	409	421	391	435	407	476	303	336	358	398
WEX04B	1580	425	373	273	329	350	396	371	306	350	547
WEX04B	1590	551	403	429	353	386	394	335	416	516	481
WEX04B	1600	387	431	342	372	423	319	334	242	298	380
WEX04B	1610	430	314	304	318	347	288	390	437	447	565
WEX04B	1620	400	325	347	310	415	396	405	518	648	544
WEX04B	1630	499	466	411	350	576	398	522	436	625	464
WEX04B	1640	488	407	359	430	535	555	522	371	357	408
WEX04B	1650	446	468	443	280	365	496	349	318	259	195
WEX04B	1660	229	288	467	421	348	355	400	416	332	371
WEX04B	1670	379	383	320	289	335	450	442	512	480	490
WEX04B	1680	338	370	334	489	400	398	365	423	331	358
WEX04B	1690	331	422	555	563	444	365	447	611	499	445
WEX04B	1700	518	537	640	446	365	446	452	392	510	365
WEX04B	1710	283	367	472	426	486	417	498	514	651	734
WEX04B	1720	788	770	794	791	936	891	1041	1089	1841	1491
WEX04B	1730	1911	1507	1348	1520	1361	1106	729	631	953	1157
WEX04B	1740	1068	1059	1230	1521	1571	1189	2296	2000	1778	1586
WEX04B	1750	1282	1176	1542	1702	1073	1266	1173	1004	1156	1318
WEX04B	1760	1118	1205	1321	1011	1151	1555	1046	950	968	1041
WEX04B	1770	858	852	722	490	497	808	981	804	729	694
WEX04B	1780	684	818	983	813	604	656	582	853	938	633
WEX04B	1790	613	869	692	385	561	505	541	684	493	479
WEX04B	1800	565	525	545	687	644	604	596	952	729	700
WEX04B	1810	760	1002	783	734	587	486	569	604	591	520
WEX04B	1820	577	443	359	282	316	433	521	679	580	564
WEX04B	1830	727	613	920	757	812	1153	994	1042	1059	1071
WEX04B	1840	1195	1122	1047	1008	653	809	1018	896	806	824
WEX04B	1850	962	921	939	833	483	534	634	734	840	812
WEX04B	1860	740	917	884	906	513	513	621	611	591	578
WEX04B	1870	388	439	583	814	517	491	520	688	571	405
WEX04B	1880	604	616	661	867	860	661	515	623	609	551
WEX04B	1890	539	406	437	532	440	471	665	410	232	430
WEX04B	1900	497	466	427	511	416	329	433	496	457	407
WEX04B	1910	389	516	537	520	287	287	230	543	414	477
WEX04B	1920	421	183	300	389	387	522	557	485	702	787
WEX04B	1930	690	746	818	516	543	660	-9999
WEX05A	1605	2522	2181	2251	2750	2501
WEX05A	1610	1515	2220	2493	3770	2385	1835	1994	1283	1273	2035
WEX05A	1620	1440	1252	1339	1255	1208	651	789	1743	1518	2517
WEX05A	1630	1760	1611	1347	1298	1236	867	862	1182	1840	1692
WEX05A	1640	1510	1826	1962	1487	1137	1252	1318	1253	1237	1229
WEX05A	1650	1281	1619	1352	1196	2119	1969	1441	1071	899	789
WEX05A	1660	932	1319	1460	1079	787	1049	1581	1116	1133	1075
WEX05A	1670	842	809	830	901	909	806	930	896	971	875
WEX05A	1680	1302	1107	1025	1291	832	962	1041	1140	1269	1696
WEX05A	1690	1449	1309	1775	1384	1561	1492	1279	1361	1135	1142
WEX05A	1700	1075	1161	1125	721	746	1000	1081	922	933	654
WEX05A	1710	894	1152	1302	1686	1546	1255	977	1533	1773	1424
WEX05A	1720	1518	1682	1941	1412	1910	1897	1849	2048	2034	1320
WEX05A	1730	1924	2098	2140	2204	1317	1060	936	890	978	1134
WEX05A	1740	1011	1254	1076	1442	1816	1256	1333	1450	907	1320
WEX05A	1750	1464	1256	1417	1206	1798	1282	1141	883	1171	1437
WEX05A	1760	1071	1044	919	1197	1557	1339	876	772	1291	1808
WEX05A	1770	1798	1336	860	575	849	1132	1342	1452	1225	1517
WEX05A	1780	2135	2000	1557	1522	1630	1934	1460	1841	1746	1166
WEX05A	1790	1215	1377	1252	877	969	1061	1086	1376	1480	1079
WEX05A	1800	1302	1505	1197	1559	1193	967	925	1342	1189	1731
WEX05A	1810	1298	1265	1132	1334	980	989	1098	660	673	614
WEX05A	1820	731	555	588	456	651	905	838	962	508	646
WEX05A	1830	906	703	990	931	1109	1419	1156	1108	716	898
WEX05A	1840	910	752	802	849	820	788	1091	688	754	932
WEX05A	1850	1118	1101	1217	1031	591	883	1248	1025	1198	973
WEX05A	1860	649	415	405	728	365	375	263	271	406	268
WEX05A	1870	331	348	554	748	484	370	462	608	652	447
WEX05A	1880	508	905	737	621	707	688	456	341	380	426
WEX05A	1890	466	441	474	648	545	429	521	408	365	508
WEX05A	1900	453	534	395	587	580	407	498	454	390	324
WEX05A	1910	455	467	569	477	389	252	431	522	684	617
WEX05A	1920	460	410	514	596	657	487	464	467	580	490
WEX05A	1930	606	614	594	535	534	586	598	771	626	487
WEX05A	1940	667	667	758	595	619	580	451	279	334	301
WEX05A	1950	373	387	391	303	310	306	355	539	594	343
WEX05A	1960	320	421	494	610	689	681	712	721	594	542
WEX05A	1970	509	403	543	569	635	625	529	628	681	622
WEX05A	1980	691	802	530	568	430	506	768	663	714	743
WEX05A	1990	1167	1302	1014	622	-9999
WEX05B	1582	1064	855	617	404	580	599	916	1118
WEX05B	1590	1348	1540	1002	668	1231	1033	481	435	518	510
WEX05B	1600	508	594	608	591	692	550	584	476	672	726
WEX05B	1610	512	430	514	796	1115	1059	1044	844	848	1121
WEX05B	1620	950	971	847	809	853	663	610	905	1010	1005
WEX05B	1630	811	837	830	778	437	420	570	560	755	650
WEX05B	1640	659	631	570	831	578	923	720	693	543	656
WEX05B	1650	648	907	766	770	859	1090	792	565	338	534
WEX05B	1660	617	876	948	764	589	694	702	696	653	721
WEX05B	1670	527	557	499	685	535	532	818	912	722	596
WEX05B	1680	607	562	633	774	539	550	480	649	544	588
WEX05B	1690	692	885	1022	922	890	710	822	1083	888	870
WEX05B	1700	896	780	687	476	523	632	594	692	740	617
WEX05B	1710	617	645	899	917	967	809	812	970	1169	1412
WEX05B	1720	1391	1104	1095	1241	1247	1342	1345	1840	1805	1392
WEX05B	1730	1747	1760	2239	2781	1652	1097	819	938	1379	1902
WEX05B	1740	1652	2140	1423	1987	2354	1346	1082	1246	1251	1270
WEX05B	1750	989	1013	1274	1134	1199	1268	885	822	1059	1065
WEX05B	1760	874	1069	1112	1286	1499	1297	727	683	1042	1203
WEX05B	1770	1114	1000	796	562	737	889	855	810	733	816
WEX05B	1780	1082	1305	1247	1036	924	1032	990	1019	1053	835
WEX05B	1790	853	845	985	831	676	683	662	936	798	678
WEX05B	1800	686	810	781	965	1180	807	692	1275	1015	1016
WEX05B	1810	1058	907	769	827	666	637	567	458	633	833
WEX05B	1820	837	820	455	430	428	631	564	597	481	542
WEX05B	1830	733	546	666	845	734	839	630	729	565	452
WEX05B	1840	493	692	670	715	811	646	791	654	590	767
WEX05B	1850	756	558	787	636	510	644	823	655	876	666
WEX05B	1860	607	704	627	833	471	480	498	527	648	461
WEX05B	1870	370	350	492	607	536	473	349	472	410	327
WEX05B	1880	357	444	351	388	326	407	212	239	263	324
WEX05B	1890	324	274	475	537	474	341	519	353	263	529
WEX05B	1900	522	678	660	1033	946	975	948	831	763	742
WEX05B	1910	729	791	931	583	571	527	580	753	646	493
WEX05B	1920	409	371	464	515	535	532	470	276	535	508
WEX05B	1930	643	608	696	627	526	789	919	901	890	578
WEX05B	1940	815	1042	858	672	763	809	486	441	467	567
WEX05B	1950	702	919	761	761	639	671	892	1056	1006	811
WEX05B	1960	843	1173	1144	1078	1366	1050	1235	998	853	663
WEX05B	1970	720	563	857	787	1064	845	1053	1390	1446	982
WEX05B	1980	1182	1121	851	779	579	720	833	668	561	706
WEX05B	1990	1069	1117	987	670	571	643	687	476	212	396
WEX05B	2000	390	546	259	245	325	-9999
WEX08A	1796	1629	1960	2321	1474
WEX08A	1800	1791	1326	1384	2576	2698	2804	2586	3933	4345	3119
WEX08A	1810	2712	4063	4905	3875	2941	3078	2981	2388	2540	2235
WEX08A	1820	1689	2547	1866	1644	1450	1463	1479	1758	3658	3188
WEX08A	1830	2942	1921	4395	4697	5093	4233	3346	2784	2422	2441
WEX08A	1840	2021	1225	1406	1199	1249	1420	1349	1110	871	1316
WEX08A	1850	1024	942	1175	1092	879	860	992	874	874	772
WEX08A	1860	832	874	1157	1127	1030	812	861	960	925	949
WEX08A	1870	852	637	1231	1297	1130	964	764	1148	1141	915
WEX08A	1880	900	1010	898	1152	1231	1173	1050	1086	1024	1286
WEX08A	1890	823	798	871	1549	1886	2005	1593	1505	1656	1612
WEX08A	1900	2047	1193	1202	1658	2479	1947	1676	1471	1127	1128
WEX08A	1910	1175	1608	2374	2108	1296	1277	1252	1133	1332	1399
WEX08A	1920	1712	1412	1925	1788	2362	2172	1845	2596	3369	3040
WEX08A	1930	1996	2126	2657	1620	1359	1373	1262	1204	1109	875
WEX08A	1940	982	1378	1583	1054	1183	938	588	504	519	737
WEX08A	1950	963	972	963	715	798	641	738	1021	962	589
WEX08A	1960	537	891	894	950	1009	790	938	1023	804	608
WEX08A	1970	501	521	566	447	586	531	549	709	704	646
WEX08A	1980	458	537	447	348	300	299	322	326	264	331
WEX08A	1990	421	630	838	577	580	551	582	703	789	736
WEX08A	2000	718	1180	1395	1143	1501	1484	1157	763	-9999
WEX08B	1755	1205	1228	713	676	875
WEX08B	1760	726	861	748	1019	1428	1222	813	998	1090	1046
WEX08B	1770	1127	923	666	568	577	639	871	972	1031	689
WEX08B	1780	1151	1184	975	841	649	757	768	771	801	623
WEX08B	1790	529	836	632	510	339	755	614	686	612	552
WEX08B	1800	717	493	652	1071	823	1218	1018	1768	1608	1299
WEX08B	1810	1404	1956	1971	1748	1256	1237	1236	827	1252	1247
WEX08B	1820	1055	2944	1786	1193	1066	1662	1571	1782	4828	4411
WEX08B	1830	3004	1922	3813	5546	3643	3390	2822	2635	1974	2626
WEX08B	1840	3602	2949	2660	2020	1458	1533	1433	1049	681	1133
WEX08B	1850	910	620	789	605	436	438	448	423	424	457
WEX08B	1860	408	496	722	621	637	582	605	451	474	483
WEX08B	1870	413	494	589	400	597	520	487	680	771	823
WEX08B	1880	1071	964	805	894	1006	1107	824	742	552	686
WEX08B	1890	614	655	681	692	733	745	698	562	450	553
WEX08B	1900	733	588	650	1028	794	770	799	690	572	646
WEX08B	1910	642	869	2414	1863	1242	1354	1649	1536	1523	1296
WEX08B	1920	983	1325	2044	2124	2343	1627	1372	1557	1839	1594
WEX08B	1930	1922	1910	2549	1504	1423	1459	1515	1216	1494	1479
WEX08B	1940	1473	2325	2988	2004	2339	2620	1484	1502	1013	1348
WEX08B	1950	1550	1667	2051	1342	1220	1068	1212	1282	1337	689
WEX08B	1960	770	853	816	895	1104	1114	1019	1028	825	762
WEX08B	1970	761	681	675	602	655	815	813	873	779	710
WEX08B	1980	611	671	577	526	370	341	422	395	323	437
WEX08B	1990	491	886	930	728	798	525	597	774	985	621
WEX08B	2000	962	909	1138	946	1283	1437	1142	1118	-9999
WEX10A	1643	590	714	748	660	574	606	954
WEX10A	1650	961	1299	1730	1579	1938	1947	1306	1215	1031	1037
WEX10A	1660	1174	1408	1744	1382	1539	1335	1258	971	1021	972
WEX10A	1670	642	560	333	385	566	620	679	807	848	734
WEX10A	1680	772	717	833	1097	574	839	1019	870	798	971
WEX10A	1690	964	1187	1302	1100	1035	877	845	1067	873	866
WEX10A	1700	676	537	512	388	327	409	286	293	257	233
WEX10A	1710	138	213	363	455	561	449	463	660	855	1095
WEX10A	1720	902	790	946	1045	973	1142	1184	1483	2001	1942
WEX10A	1730	2228	2126	2326	2785	2843	2920	1801	1303	1292	1154
WEX10A	1740	1207	1244	960	1498	1407	912	1122	1290	877	867
WEX10A	1750	906	774	1209	853	1219	833	516	245	383	706
WEX10A	1760	711	895	373	713	852	364	265	475	631	549
WEX10A	1770	369	292	0	0	248	370	476	375	234	325
WEX10A	1780	285	357	493	416	359	393	314	452	401	395
WEX10A	1790	475	459	386	128	236	284	340	465	364	237
WEX10A	1800	322	293	363	405	431	291	130	393	479	407
WEX10A	1810	474	521	536	463	308	651	677	621	567	566
WEX10A	1820	629	517	447	211	407	447	379	436	372	385
WEX10A	1830	368	426	482	439	773	912	917	843	755	792
WEX10A	1840	642	623	806	739	467	668	660	582	460	661
WEX10A	1850	604	715	743	544	224	321	498	594	679	463
WEX10A	1860	461	410	275	527	283	385	447	435	561	397
WEX10A	1870	250	368	394	553	391	255	319	403	358	182
WEX10A	1880	178	308	389	599	578	522	488	292	337	396
WEX10A	1890	244	260	359	601	441	304	282	166	222	251
WEX10A	1900	223	216	266	312	301	272	156	98	224	347
WEX10A	1910	358	246	164	176	338	246	103	89	89	205
WEX10A	1920	-9999
WEX10B	1645	708	686	541	650	988
WEX10B	1650	1091	988	1101	976	1079	1329	997	882	494	642
WEX10B	1660	798	1324	2822	2452	1662	1943	2204	1688	1013	1199
WEX10B	1670	569	602	402	542	597	756	937	1161	896	805
WEX10B	1680	591	579	654	849	200	552	911	793	436	499
WEX10B	1690	579	1061	1149	795	475	528	535	763	859	774
WEX10B	1700	730	636	704	452	282	649	445	360	479	318
WEX10B	1710	187	114	523	602	787	666	657	963	983	1082
WEX10B	1720	1064	835	867	784	924	954	1324	1552	1385	903
WEX10B	1730	1304	1165	1031	1228	1006	881	354	361	511	614
WEX10B	1740	610	969	553	888	944	625	836	1521	1266	877
WEX10B	1750	992	724	1133	1040	1383	880	629	353	821	1118
WEX10B	1760	1077	1203	803	902	1151	704	291	263	645	776
WEX10B	1770	773	490	376	137	344	567	730	452	362	319
WEX10B	1780	328	508	410	322	419	476	364	309	382	462
WEX10B	1790	673	733	646	259	342	379	397	595	464	451
WEX10B	1800	590	519	523	580	513	409	373	761	860	784
WEX10B	1810	577	817	937	727	246	511	453	435	483	515
WEX10B	1820	563	496	457	274	350	469	564	679	644	531
WEX10B	1830	486	485	818	448	694	792	645	728	493	511
WEX10B	1840	360	359	521	297	329	513	682	521	390	597
WEX10B	1850	553	549	558	423	180	240	394	463	497	318
WEX10B	1860	313	265	230	412	199	218	350	394	390	291
WEX10B	1870	251	339	535	690	484	364	533	592	498	336
WEX10B	1880	370	546	605	449	674	558	482	290	362	337
WEX10B	1890	280	235	368	586	570	369	307	106	185	374
WEX10B	1900	392	424	306	511	331	286	319	179	278	214
WEX10B	1910	280	-9999
WEX11A	1579	545
WEX11A	1580	557	465	493	457	453	509	513	423	504	849
WEX11A	1590	1077	941	809	584	915	1697	1437	944	896	698
WEX11A	1600	724	838	1468	1922	2473	2321	1217	1767	1353	1860
WEX11A	1610	1649	1449	1067	1112	1055	797	1006	994	968	968
WEX11A	1620	942	876	647	632	726	747	681	785	889	639
WEX11A	1630	581	699	506	475	333	426	651	665	1352	1273
WEX11A	1640	718	821	585	637	815	749	653	453	507	388
WEX11A	1650	603	552	559	469	723	774	417	289	252	234
WEX11A	1660	341	425	570	799	544	762	986	912	559	696
WEX11A	1670	519	581	403	387	615	742	989	946	779	803
WEX11A	1680	709	560	465	677	537	530	561	482	330	364
WEX11A	1690	340	554	582	579	420	376	456	491	556	672
WEX11A	1700	930	1152	707	0	328	193	0	425	503	369
WEX11A	1710	261	194	544	616	389	335	459	457	608	606
WEX11A	1720	448	397	381	317	307	537	689	1430	1832	1444
WEX11A	1730	980	874	1106	1139	670	677	286	313	367	303
WEX11A	1740	357	357	338	349	378	256	297	469	329	326
WEX11A	1750	462	436	550	460	481	342	418	208	226	361
WEX11A	1760	326	295	382	539	783	644	481	390	661	1000
WEX11A	1770	1114	1023	546	460	680	741	500	491	640	682
WEX11A	1780	629	697	843	794	703	763	784	817	934	701
WEX11A	1790	850	1003	881	735	926	851	793	838	823	588
WEX11A	1800	505	615	858	955	718	621	576	633	622	520
WEX11A	1810	565	963	1110	1064	683	722	1003	1196	2023	1552
WEX11A	1820	1000	834	678	450	354	471	723	856	816	821
WEX11A	1830	539	445	492	603	859	941	881	468	123	169
WEX11A	1840	329	506	599	376	422	419	430	428	449	447
WEX11A	1850	624	460	613	381	337	384	555	544	667	732
WEX11A	1860	479	402	867	1017	521	411	100	177	314	295
WEX11A	1870	637	460	596	579	740	639	325	309	323	254
WEX11A	1880	164	254	163	218	441	942	865	1665	886	771
WEX11A	1890	593	556	589	501	409	340	478	354	344	484
WEX11A	1900	413	372	404	748	615	608	1553	946	761	843
WEX11A	1910	919	1077	1057	856	561	529	519	940	963	897
WEX11A	1920	637	360	471	395	408	380	385	475	719	726
WEX11A	1930	788	892	724	636	606	601	1394	1129	939	512
WEX11A	1940	571	767	975	850	1041	1072	578	321	298	424
WEX11A	1950	257	269	577	663	458	510	832	832	250	408
WEX11A	1960	585	561	608	606	715	609	453	387	803	777
WEX11A	1970	482	451	212	386	549	498	453	981	255	371
WEX11A	1980	316	565	513	285	211	244	235	215	249	336
WEX11A	1990	289	465	643	646	729	674	1019	929	789	533
WEX11A	2000	685	962	944	415	994	1364	889	437	-9999
WEX11B	1714	411	194	401	456	501	534
WEX11B	1720	393	240	161	188	277	334	504	616	721	465
WEX11B	1730	401	401	500	797	624	439	246	119	183	218
WEX11B	1740	268	568	275	453	509	398	403	841	563	370
WEX11B	1750	540	381	624	712	635	563	462	305	374	467
WEX11B	1760	485	375	489	489	722	488	394	322	435	578
WEX11B	1770	590	513	265	180	362	753	986	1132	1244	977
WEX11B	1780	660	878	1267	1334	902	1156	1117	1068	1331	1119
WEX11B	1790	865	896	1310	643	757	551	643	864	814	743
WEX11B	1800	791	799	630	762	735	693	713	1116	1244	1230
WEX11B	1810	843	1745	2143	1733	951	834	614	909	840	846
WEX11B	1820	666	572	477	376	382	448	672	812	765	833
WEX11B	1830	689	547	693	910	1316	1592	1082	1070	474	396
WEX11B	1840	651	621	1178	621	830	696	774	787	713	918
WEX11B	1850	888	671	991	980	612	626	926	838	852	827
WEX11B	1860	622	711	1577	1543	675	409	345	337	504	477
WEX11B	1870	613	600	773	857	871	672	431	295	300	185
WEX11B	1880	100	229	159	201	297	472	342	295	339	184
WEX11B	1890	272	293	281	302	307	415	1134	665	580	592
WEX11B	1900	535	509	486	1155	924	496	190	231	198	354
WEX11B	1910	491	303	210	203	174	337	414	997	725	201
WEX11B	1920	247	123	139	220	0	0	0	0	0	193
WEX11B	1930	343	268	190	217	129	124	58	181	229	120
WEX11B	1940	196	241	481	346	419	324	239	81	125	228
WEX11B	1950	235	187	213	186	163	244	178	251	256	315
WEX11B	1960	270	276	281	343	345	256	315	367	472	375
WEX11B	1970	196	273	282	268	512	537	488	583	769	809
WEX11B	1980	-9999
WEX12A	1671	472	591	436	372	431	294	399	379	255
WEX12A	1680	391	572	461	547	362	469	962	1162	1102	931
WEX12A	1690	1786	2132	2362	2715	2099	2545	2459	2989	2185	2219
WEX12A	1700	1525	1425	1566	860	1108	1150	1073	870	556	701
WEX12A	1710	1035	1184	979	735	682	620	649	1050	836	696
WEX12A	1720	704	553	877	887	909	784	1162	1360	1206	838
WEX12A	1730	963	944	1206	834	649	477	291	323	728	388
WEX12A	1740	416	612	377	520	839	555	500	665	346	442
WEX12A	1750	534	712	780	523	569	453	406	131	341	755
WEX12A	1760	559	658	618	722	1370	1069	412	349	619	984
WEX12A	1770	1073	807	690	653	576	600	685	619	532	497
WEX12A	1780	704	628	655	470	540	689	506	809	624	282
WEX12A	1790	403	654	541	533	776	784	1204	1224	684	634
WEX12A	1800	778	637	705	818	548	510	654	1403	1389	1077
WEX12A	1810	915	1319	1219	1033	746	801	870	1409	1090	827
WEX12A	1820	529	422	322	271	404	463	396	474	360	434
WEX12A	1830	353	419	425	252	297	424	418	335	264	305
WEX12A	1840	296	345	425	212	343	515	502	485	451	921
WEX12A	1850	1189	742	1002	811	586	469	684	391	694	560
WEX12A	1860	795	895	1373	833	662	362	317	459	419	308
WEX12A	1870	218	364	482	503	688	481	438	756	1010	663
WEX12A	1880	543	1259	528	683	756	683	648	614	668	749
WEX12A	1890	587	505	588	802	956	579	560	331	326	559
WEX12A	1900	683	607	649	1191	900	885	935	683	491	358
WEX12A	1910	415	356	361	283	290	426	248	393	285	200
WEX12A	1920	173	108	126	132	201	193	168	265	326	398
WEX12A	1930	688	939	805	991	1266	2497	1884	2384	3405	2686
WEX12A	1940	2772	1962	1820	1040	1114	992	810	488	497	509
WEX12A	1950	588	709	704	654	759	722	836	627	588	559
WEX12A	1960	518	437	336	410	571	554	525	871	1156	694
WEX12A	1970	229	308	293	326	320	389	458	525	839	529
WEX12A	1980	598	368	236	200	141	168	172	349	271	321
WEX12A	1990	362	343	483	514	549	598	491	476	888	1005
WEX12A	2000	876	965	1021	389	-9999
WEX12B	1597	695	560	450
WEX12B	1600	551	504	315	492	441	366	648	667	737	995
WEX12B	1610	1503	1843	2029	2396	2433	2248	2293	2549	2674	2645
WEX12B	1620	2210	2773	1847	1342	1540	1153	1976	1592	1087	1141
WEX12B	1630	974	660	954	907	325	339	435	896	1068	1327
WEX12B	1640	866	930	859	898	1274	951	1032	803	694	687
WEX12B	1650	942	1111	680	609	848	684	606	541	462	320
WEX12B	1660	349	380	507	452	353	296	454	522	614	878
WEX12B	1670	632	575	597	373	375	305	215	323	321	309
WEX12B	1680	294	491	419	406	260	323	636	458	697	704
WEX12B	1690	715	730	821	1313	853	1213	1777	2391	1810	2297
WEX12B	1700	2190	2228	2677	2231	2297	1488	1545	1341	997	1001
WEX12B	1710	951	984	841	674	761	669	659	618	609	559
WEX12B	1720	442	494	675	687	754	948	908	1028	970	787
WEX12B	1730	930	994	1271	1131	977	875	398	466	993	685
WEX12B	1740	554	797	517	791	882	583	801	748	437	591
WEX12B	1750	754	1026	900	654	848	483	398	345	323	685
WEX12B	1760	431	418	474	469	1608	1335	622	503	641	720
WEX12B	1770	755	579	477	522	503	632	719	496	479	522
WEX12B	1780	506	617	661	477	628	729	555	663	696	244
WEX12B	1790	466	731	668	444	578	619	849	1493	1153	730
WEX12B	1800	690	691	602	716	586	656	670	1195	1332	1158
WEX12B	1810	1241	1396	1254	868	729	856	779	1039	1039	873
WEX12B	1820	542	525	416	341	476	535	514	435	506	536
WEX12B	1830	383	434	495	402	571	595	627	492	470	628
WEX12B	1840	592	591	478	445	536	672	506	362	336	545
WEX12B	1850	506	423	539	518	315	291	486	442	426	337
WEX12B	1860	472	505	483	465	487	243	223	364	289	243
WEX12B	1870	188	331	401	366	533	298	320	742	748	509
WEX12B	1880	452	767	605	975	1629	1142	541	471	593	624
WEX12B	1890	543	493	528	542	608	402	449	275	166	371
WEX12B	1900	554	512	643	1304	1127	1301	1524	664	579	390
WEX12B	1910	527	518	454	464	605	1039	457	612	513	419
WEX12B	1920	338	301	320	294	375	328	296	339	568	614
WEX12B	1930	679	881	795	1215	2288	2731	2992	4037	3486	2644
WEX12B	1940	2234	1769	1408	857	1057	1049	745	436	473	428
WEX12B	1950	460	473	436	447	354	493	547	495	388	412
WEX12B	1960	321	419	318	351	504	387	373	782	933	492
WEX12B	1970	396	375	356	442	516	490	527	623	790	909
WEX12B	1980	758	529	270	218	168	72	146	75	186	232
WEX12B	1990	281	471	608	775	474	409	539	978	1271	2107
WEX12B	2000	2071	4166	3072	3782	2212	2098	-9999
WEX13A	1639	5032
WEX13A	1640	4052	2728	2006	1687	2563	1933	3378	2691	3410	2774
WEX13A	1650	2140	3033	2765	2016	2038	1508	1529	1942	879	757
WEX13A	1660	579	801	1001	1524	1225	1050	1135	506	428	665
WEX13A	1670	645	746	654	707	803	892	1630	1899	1933	1710
WEX13A	1680	1450	817	897	1897	1031	826	1939	1990	2277	1888
WEX13A	1690	1908	2360	2484	2404	1538	1726	1422	1630	1457	1646
WEX13A	1700	1442	1251	1025	1061	992	1106	1013	1042	613	465
WEX13A	1710	469	507	827	1002	967	1071	1044	1433	1387	2173
WEX13A	1720	1952	1251	1414	1189	1070	1061	1172	1051	966	1011
WEX13A	1730	1099	995	1637	1498	1084	888	576	440	698	776
WEX13A	1740	909	1010	644	687	877	525	519	634	681	657
WEX13A	1750	737	465	491	467	599	465	407	382	455	530
WEX13A	1760	576	736	510	474	594	404	264	332	411	368
WEX13A	1770	313	320	340	245	379	504	694	607	373	419
WEX13A	1780	342	452	692	409	391	596	567	981	801	281
WEX13A	1790	389	562	507	200	224	138	308	415	138	181
WEX13A	1800	349	358	306	350	363	417	206	417	349	351
WEX13A	1810	188	355	289	256	72	58	70	116	70	39
WEX13A	1820	120	144	141	66	109	221	252	185	284	290
WEX13A	1830	301	413	340	312	263	157	-9999
WEX14A	1515	1972	1707	1362	1470	1273
WEX14A	1520	778	667	928	1101	1066	859	1008	932	774	849
WEX14A	1530	647	1517	1457	1944	1909	1035	1012	854	925	875
WEX14A	1540	903	645	811	1223	819	914	1144	963	740	795
WEX14A	1550	0	748	557	369	1203	1059	909	1030	1071	942
WEX14A	1560	716	1316	2240	1182	880	1005	818	860	0	0
WEX14A	1570	622	644	534	0	0	465	360	630	315	585
WEX14A	1580	734	1270	936	775	762	682	614	729	556	669
WEX14A	1590	964	1253	1831	1830	2232	2049	1045	1708	2004	1711
WEX14A	1600	1325	1482	841	723	841	656	662	439	494	521
WEX14A	1610	579	522	432	671	1072	911	1004	851	822	1267
WEX14A	1620	997	977	935	490	657	590	688	1110	1362	1017
WEX14A	1630	1003	1026	963	963	540	502	544	787	811	880
WEX14A	1640	506	431	465	249	586	589	542	526	712	1142
WEX14A	1650	1313	1943	1385	897	963	1088	1098	902	870	885
WEX14A	1660	592	554	725	677	707	773	963	987	1133	1272
WEX14A	1670	1043	809	620	564	549	455	479	511	819	744
WEX14A	1680	693	628	571	478	378	521	483	396	342	312
WEX14A	1690	307	302	352	480	455	391	352	373	286	230
WEX14A	1700	213	186	251	288	202	263	153	226	239	228
WEX14A	1710	218	227	301	394	349	256	313	278	289	449
WEX14A	1720	448	563	453	471	609	577	622	761	983	1051
WEX14A	1730	677	708	756	694	591	315	422	0	391	352
WEX14A	1740	255	365	303	471	598	285	399	442	295	350
WEX14A	1750	350	370	509	550	528	425	377	361	429	381
WEX14A	1760	391	304	296	461	424	490	390	373	507	593
WEX14A	1770	650	683	449	526	586	689	587	680	862	1017
WEX14A	1780	1077	953	1165	989	875	949	994	814	859	571
WEX14A	1790	616	799	671	796	1489	1133	924	758	562	299
WEX14A	1800	399	561	744	1175	1264	1671	1131	1171	1082	1030
WEX14A	1810	1058	764	888	1705	1144	831	1153	710	736	753
WEX14A	1820	757	595	533	543	512	647	675	653	648	803
WEX14A	1830	968	940	876	1033	1257	2002	881	664	807	749
WEX14A	1840	652	628	966	1225	1184	1144	1787	1698	890	1252
WEX14A	1850	1275	1079	1109	882	862	1238	1216	1117	1254	1428
WEX14A	1860	1407	1258	730	817	638	645	593	498	679	533
WEX14A	1870	452	448	648	517	494	435	360	514	591	389
WEX14A	1880	450	446	412	476	514	358	225	174	349	255
WEX14A	1890	279	0	354	419	379	311	352	251	313	406
WEX14A	1900	525	495	441	800	488	283	265	309	313	196
WEX14A	1910	292	424	436	339	190	189	358	465	481	389
WEX14A	1920	316	229	370	403	374	312	405	393	536	503
WEX14A	1930	437	382	426	379	361	483	417	424	358	313
WEX14A	1940	447	501	530	275	261	341	308	213	167	226
WEX14A	1950	307	302	370	278	319	380	468	601	667	492
WEX14A	1960	416	471	530	603	571	533	735	601	582	470
WEX14A	1970	355	291	414	439	564	437	738	800	821	537
WEX14A	1980	727	922	659	404	359	357	388	400	495	464
WEX14A	1990	561	1104	1266	1445	1936	2122	1511	826	409	199
WEX14A	2000	322	504	1044	1103	1218	2873	1517	495	-9999
WEX14B	1462	2448	3303	3772	4893	2509	2450	1873	2320
WEX14B	1470	1272	702	1373	1779	1609	3766	2299	2011	1356	1285
WEX14B	1480	2428	3109	1593	1196	884	984	785	833	1378	1978
WEX14B	1490	1934	3185	2353	2068	1615	1683	1642	1596	1016	618
WEX14B	1500	632	906	834	914	982	904	1313	1207	771	423
WEX14B	1510	461	642	705	1321	1239	1490	1472	1820	1699	1500
WEX14B	1520	2643	3367	2642	2137	1248	1154	1251	977	899	1191
WEX14B	1530	1255	1281	1086	1321	2131	729	1314	1348	1107	1039
WEX14B	1540	875	846	862	793	710	673	953	743	993	591
WEX14B	1550	717	884	839	994	1318	1502	1604	1336	2705	2367
WEX14B	1560	2012	2368	1921	1780	1534	1634	1533	1152	988	936
WEX14B	1570	1376	1339	854	1134	977	706	639	803	416	656
WEX14B	1580	810	1076	847	769	1025	1229	901	759	679	857
WEX14B	1590	996	1054	1218	810	851	1212	746	1030	1258	1173
WEX14B	1600	1115	2614	1324	1216	1069	1159	775	538	673	687
WEX14B	1610	776	610	733	808	1086	930	1320	1602	1885	2414
WEX14B	1620	1513	1533	1208	973	974	636	652	1131	1036	939
WEX14B	1630	909	1381	1190	1101	874	702	651	769	1058	645
WEX14B	1640	394	223	258	468	651	616	703	538	530	930
WEX14B	1650	893	1001	883	666	794	988	1088	691	442	431
WEX14B	1660	516	547	624	636	737	752	691	1235	1021	872
WEX14B	1670	740	622	599	443	550	271	436	696	754	645
WEX14B	1680	741	924	714	584	727	717	590	501	373	292
WEX14B	1690	284	279	471	420	438	245	290	268	352	238
WEX14B	1700	231	141	152	172	174	200	160	233	203	271
WEX14B	1710	215	269	329	450	375	350	479	391	395	661
WEX14B	1720	555	486	401	391	477	509	407	469	651	635
WEX14B	1730	648	851	1189	1703	1801	1897	1225	887	1235	991
WEX14B	1740	959	819	735	915	928	539	654	793	517	550
WEX14B	1750	685	705	667	599	649	528	325	512	624	587
WEX14B	1760	460	295	383	307	499	421	339	237	421	376
WEX14B	1770	400	471	322	274	325	374	385	328	331	342
WEX14B	1780	297	414	466	399	444	576	762	1106	1389	892
WEX14B	1790	1065	1335	991	681	819	869	864	988	773	522
WEX14B	1800	746	734	998	1154	822	661	734	963	898	1114
WEX14B	1810	920	778	766	823	600	454	462	351	262	252
WEX14B	1820	320	315	266	282	422	499	543	665	524	712
WEX14B	1830	599	505	602	511	698	745	448	477	470	333
WEX14B	1840	532	301	548	394	466	475	717	864	377	454
WEX14B	1850	680	662	730	612	572	583	685	579	545	760
WEX14B	1860	432	646	823	1001	831	880	595	487	512	385
WEX14B	1870	321	253	445	446	376	368	363	563	537	398
WEX14B	1880	419	438	553	634	526	525	329	161	187	350
WEX14B	1890	360	386	485	488	515	441	624	476	420	502
WEX14B	1900	566	561	527	665	578	398	306	301	359	199
WEX14B	1910	264	348	398	286	227	96	197	317	312	265
WEX14B	1920	181	171	207	297	193	169	243	306	302	431
WEX14B	1930	514	526	326	396	428	524	373	427	344	258
WEX14B	1940	410	375	431	204	241	248	278	275	290	285
WEX14B	1950	315	266	325	325	335	285	383	577	684	467
WEX14B	1960	407	403	362	481	516	393	514	576	527	355
WEX14B	1970	312	330	453	450	561	399	551	791	829	600
WEX14B	1980	552	676	478	214	225	294	435	356	317	259
WEX14B	1990	436	729	834	702	827	909	807	749	1916	1472
WEX14B	2000	691	1231	2141	2447	1896	3403	1541	774	-9999
WEX14C	1508	1066	909
WEX14C	1510	775	1376	922	1000	750	783	988	1436	940	2404
WEX14C	1520	1822	1407	1001	1016	991	940	894	1266	808	715
WEX14C	1530	673	562	391	340	327	398	845	705	539	573
WEX14C	1540	431	403	408	481	405	316	303	385	541	310
WEX14C	1550	332	403	354	372	451	466	392	397	842	673
WEX14C	1560	689	514	666	524	590	756	1006	547	386	608
WEX14C	1570	501	503	254	251	277	220	126	200	178	357
WEX14C	1580	325	463	739	736	986	630	521	422	573	973
WEX14C	1590	1219	2054	1625	1416	1876	1473	535	949	1272	941
WEX14C	1600	687	778	707	644	883	582	536	343	366	478
WEX14C	1610	555	422	455	553	782	914	940	743	736	1237
WEX14C	1620	896	540	518	471	413	251	222	346	473	576
WEX14C	1630	299	281	262	573	694	579	422	259	307	311
WEX14C	1640	301	334	367	571	654	562	683	528	458	742
WEX14C	1650	888	1022	1396	1136	829	919	1141	779	875	1021
WEX14C	1660	731	514	648	648	949	792	700	752	730	699
WEX14C	1670	570	378	285	255	301	245	446	634	720	596
WEX14C	1680	662	404	380	334	246	396	423	408	397	284
WEX14C	1690	232	327	504	559	499	387	381	415	378	339
WEX14C	1700	275	283	332	431	289	381	337	341	287	279
WEX14C	1710	267	305	298	485	346	480	449	281	486	725
WEX14C	1720	722	1055	889	786	691	611	415	413	437	444
WEX14C	1730	426	409	432	568	446	287	180	199	266	332
WEX14C	1740	305	316	347	453	494	236	304	372	254	244
WEX14C	1750	261	253	276	284	258	250	330	298	233	254
WEX14C	1760	256	179	234	329	365	422	391	418	413	536
WEX14C	1770	518	542	368	341	409	414	506	524	837	678
WEX14C	1780	832	1041	1525	1689	1417	1296	1374	1597	1717	1193
WEX14C	1790	869	1237	733	580	695	753	674	617	767	392
WEX14C	1800	416	293	444	660	707	1226	1211	1761	1464	1118
WEX14C	1810	1142	823	802	870	796	659	751	389	378	307
WEX14C	1820	199	99	159	220	140	243	289	263	375	519
WEX14C	1830	521	591	521	790	2009	2516	1057	753	558	500
WEX14C	1840	423	354	267	432	451	552	519	352	387	416
WEX14C	1850	250	228	106	149	292	297	392	301	319	315
WEX14C	1860	355	256	192	175	109	122	140	149	133	185
WEX14C	1870	129	168	141	145	193	175	155	124	95	61
WEX14C	1880	131	209	94	206	190	82	210	75	142	221
WEX14C	1890	239	187	173	136	153	88	188	192	140	152
WEX14C	1900	132	227	187	232	267	217	175	157	74	167
WEX14C	1910	191	150	207	270	268	351	328	482	295	267
WEX14C	1920	310	277	66	238	288	377	437	367	310	370
WEX14C	1930	514	474	357	265	328	301	396	366	444	371
WEX14C	1940	446	532	476	450	-9999
WEX16A	1783	2026	2117	1941	1766	2022	2217	1150
WEX16A	1790	2182	2889	1681	1075	1377	985	1650	2067	1533	1218
WEX16A	1800	2010	2657	2608	4047	3305	2928	3290	3197	2617	1844
WEX16A	1810	1841	2221	2393	1976	1063	1355	2300	1251	1763	2439
WEX16A	1820	2225	1920	1925	2465	2386	2101	2564	2501	2509	2598
WEX16A	1830	2025	2426	2747	1322	1783	2406	1592	1591	1346	1408
WEX16A	1840	931	1245	2485	1266	1181	1152	1329	1103	932	1558
WEX16A	1850	1834	1213	1322	1077	951	772	1183	1299	1629	1636
WEX16A	1860	1682	1797	1020	1517	1328	1218	997	1338	1305	910
WEX16A	1870	1077	1383	2003	1544	2266	1208	1167	1902	1779	1923
WEX16A	1880	2962	2025	1514	1767	1790	2965	3606	2280	1551	3032
WEX16A	1890	1911	1753	1903	2674	2593	2757	2609	1414	1591	2325
WEX16A	1900	1945	2232	2891	2739	4283	537	386	433	726	2004
WEX16A	1910	2549	2338	1898	1521	1892	1789	1725	1385	968	1002
WEX16A	1920	1352	0	1763	1346	1478	1000	1897	2998	3333	2025
WEX16A	1930	2218	2590	3318	2122	2378	2804	1594	2169	2030	773
WEX16A	1940	1132	1361	1486	867	1339	962	783	883	893	760
WEX16A	1950	993	822	735	830	706	1114	650	648	776	458
WEX16A	1960	998	826	830	1101	1645	1156	1686	1237	955	1210
WEX16A	1970	770	956	1365	1251	1037	382	640	308	536	510
WEX16A	1980	624	477	532	328	562	584	359	463	614	1279
WEX16A	1990	1107	1324	547	397	740	481	791	1242	1973	2418
WEX16A	2000	1980	1736	1933	881	813	1388	1624	1374	-9999
WEX17A	1651	533	663	806	779	1356	1172	798	782	941
WEX17A	1660	792	734	451	543	571	657	589	588	810	748
WEX17A	1670	579	1268	1432	590	481	432	757	959	2495	3483
WEX17A	1680	2693	2194	1857	3751	1613	1551	1841	1045	947	878
WEX17A	1690	882	1085	786	1641	1203	1308	1058	1249	970	1098
WEX17A	1700	854	864	793	563	443	631	480	426	487	346
WEX17A	1710	298	529	660	778	779	487	406	594	555	852
WEX17A	1720	865	804	785	1218	1459	1240	475	379	658	1024
WEX17A	1730	1310	1028	1399	400	339	554	534	615	703	463
WEX17A	1740	368	511	256	447	553	647	549	536	479	446
WEX17A	1750	538	479	599	632	441	397	297	387	773	796
WEX17A	1760	565	590	441	632	872	571	522	374	372	551
WEX17A	1770	456	506	559	322	777	378	287	368	465	473
WEX17A	1780	534	869	664	862	542	533	538	580	574	666
WEX17A	1790	672	799	303	151	323	364	278	525	475	285
WEX17A	1800	320	268	299	317	275	291	300	332	501	490
WEX17A	1810	349	517	466	488	353	321	442	372	338	317
WEX17A	1820	523	321	318	200	308	300	294	266	262	391
WEX17A	1830	379	373	447	411	458	537	552	479	439	436
WEX17A	1840	458	451	520	413	499	432	519	415	473	563
WEX17A	1850	582	780	862	722	579	597	656	744	678	666
WEX17A	1860	392	427	608	472	652	576	639	526	445	462
WEX17A	1870	528	463	672	699	906	0	501	794	640	814
WEX17A	1880	759	832	397	777	517	409	384	613	635	361
WEX17A	1890	557	0	579	397	705	1041	612	629	0	860
WEX17A	1900	719	608	415	555	302	329	548	344	310	330
WEX17A	1910	350	474	324	388	341	359	385	534	560	523
WEX17A	1920	351	320	343	410	380	392	322	409	575	542
WEX17A	1930	504	713	619	496	348	413	737	1087	756	477
WEX17A	1940	601	453	350	345	598	743	607	416	419	422
WEX17A	1950	450	457	374	394	638	813	958	1423	975	1214
WEX17A	1960	1056	354	0	495	1875	1415	1826	1453	907	624
WEX17A	1970	713	627	1276	1557	2296	1226	1133	1288	1450	989
WEX17A	1980	665	650	626	254	154	147	232	198	347	-9999
WEX20A	1756	1874	2019	4292	4048
WEX20A	1760	3901	3383	2594	2957	2322	1291	806	598	682	380
WEX20A	1770	665	677	695	666	1176	1449	1332	1259	822	1217
WEX20A	1780	986	1544	1718	1278	1632	2299	2244	2974	1854	1098
WEX20A	1790	2011	3756	2848	2681	2806	2173	2718	4413	4648	3674
WEX20A	1800	3499	2987	2694	3039	2188	2299	1836	2686	3068	2593
WEX20A	1810	1871	3019	2451	1930	985	1016	781	532	403	633
WEX20A	1820	378	1167	990	809	645	616	675	822	3049	3284
WEX20A	1830	2416	1507	2031	2370	3314	1872	2290	1499	1228	982
WEX20A	1840	949	1278	1259	741	507	776	656	741	554	729
WEX20A	1850	1000	821	374	674	579	784	1066	1074	1096	628
WEX20A	1860	698	597	500	646	402	325	504	662	602	450
WEX20A	1870	435	599	764	813	736	524	580	925	808	714
WEX20A	1880	958	873	858	1079	852	384	708	628	807	875
WEX20A	1890	605	577	672	748	623	508	716	391	313	684
WEX20A	1900	811	740	760	833	728	925	758	811	635	599
WEX20A	1910	602	940	1009	660	564	574	612	779	812	664
WEX20A	1920	641	702	606	470	274	315	480	669	615	578
WEX20A	1930	705	573	770	654	713	871	1019	996	791	406
WEX20A	1940	622	891	881	674	985	721	575	696	590	763
WEX20A	1950	1090	1679	1448	1031	763	1091	1314	1596	997	567
WEX20A	1960	606	725	715	713	1023	955	878	920	894	657
WEX20A	1970	619	422	361	375	353	252	482	782	1030	518
WEX20A	1980	495	312	364	331	370	382	354	487	617	735
WEX20A	1990	828	1054	977	571	997	696	861	544	857	1010
WEX20A	2000	1202	1360	1100	915	1362	1595	1064	645	-9999
WEX20B	1717	1479	2184	1881
WEX20B	1720	2249	1515	1423	1468	1549	1244	1855	1756	1779	1968
WEX20B	1730	1617	1259	1086	1106	1728	1577	1125	1490	1271	1362
WEX20B	1740	989	989	1206	1353	1090	1197	1404	1244	1687	2020
WEX20B	1750	1911	1955	2590	3208	2160	2557	1901	1279	1401	1376
WEX20B	1760	992	1177	1135	1091	1633	1117	930	765	815	532
WEX20B	1770	668	699	619	576	864	1106	1028	1140	1215	1127
WEX20B	1780	1130	1500	1915	1377	1804	2782	3113	3571	4359	3193
WEX20B	1790	3823	5408	5199	5207	3731	3925	4848	4171	2913	3429
WEX20B	1800	2439	0	2323	2427	1402	2611	2027	2242	1892	1593
WEX20B	1810	1018	2240	2873	1795	1108	1042	740	529	475	573
WEX20B	1820	411	1250	1937	1389	1143	730	383	428	521	723
WEX20B	1830	807	765	3373	3955	5817	3804	4912	2846	1095	657
WEX20B	1840	511	614	815	527	333	338	454	389	235	496
WEX20B	1850	521	464	455	474	541	757	1115	1287	1171	678
WEX20B	1860	824	831	1692	2350	805	631	917	1168	1146	695
WEX20B	1870	754	974	1337	1414	1556	771	799	1114	1029	910
WEX20B	1880	932	1382	1577	1029	1096	1150	793	428	614	745
WEX20B	1890	530	503	603	853	557	355	463	320	316	431
WEX20B	1900	543	793	665	938	899	958	699	543	300	321
WEX20B	1910	436	711	659	411	408	276	327	485	388	507
WEX20B	1920	440	383	471	578	435	412	665	718	849	828
WEX20B	1930	956	936	857	857	1198	2060	1437	1337	985	456
WEX20B	1940	729	1340	1372	767	1033	793	549	479	372	409
WEX20B	1950	525	1012	1738	1048	1087	1098	1825	2181	1730	747
WEX20B	1960	947	1449	986	1433	1930	1594	1223	1209	1301	827
WEX20B	1970	835	387	382	379	443	322	557	811	936	658
WEX20B	1980	508	563	855	665	485	337	487	590	741	922
WEX20B	1990	1123	1766	2401	711	1669	1304	1696	1443	1276	1223
WEX20B	2000	1366	1571	1179	1000	1234	1679	908	606	-9999
WEX21A	1549	1037
WEX21A	1550	1124	1386	1046	1068	1392	1452	1534	1057	1101	647
WEX21A	1560	728	750	918	958	915	503	417	439	749	655
WEX21A	1570	605	685	884	1206	463	277	330	393	486	427
WEX21A	1580	665	552	439	494	703	619	540	541	632	620
WEX21A	1590	606	642	709	567	808	1299	1978	2772	2639	1983
WEX21A	1600	1503	1726	975	868	718	741	664	495	644	803
WEX21A	1610	511	730	1229	1866	1886	946	1031	1197	2657	2106
WEX21A	1620	1446	1289	835	981	1508	1222	1105	1468	1596	1844
WEX21A	1630	1506	1321	944	1019	1044	915	1012	1433	1484	1323
WEX21A	1640	1225	1176	1261	1158	778	690	564	425	341	409
WEX21A	1650	472	549	341	1079	820	0	435	459	362	442
WEX21A	1660	495	829	1341	634	558	533	766	593	649	952
WEX21A	1670	554	671	521	791	882	373	632	681	623	540
WEX21A	1680	670	521	467	444	237	322	419	550	335	287
WEX21A	1690	376	803	672	588	400	354	327	362	334	241
WEX21A	1700	360	339	341	271	273	364	282	258	280	158
WEX21A	1710	245	332	273	226	212	240	391	457	598	824
WEX21A	1720	694	526	518	318	247	383	816	1118	1128	682
WEX21A	1730	828	665	789	1138	456	235	237	307	581	750
WEX21A	1740	700	616	692	855	897	456	705	829	572	420
WEX21A	1750	608	623	789	403	378	379	252	228	394	405
WEX21A	1760	376	211	304	490	665	321	224	284	565	691
WEX21A	1770	453	327	289	314	436	673	557	443	336	364
WEX21A	1780	436	617	457	248	392	438	463	518	435	323
WEX21A	1790	380	371	374	265	334	329	361	466	311	291
WEX21A	1800	390	274	504	410	295	307	194	346	410	298
WEX21A	1810	283	363	344	239	179	265	266	213	231	206
WEX21A	1820	125	226	162	107	142	124	152	210	138	227
WEX21A	1830	225	196	222	136	350	423	280	181	221	276
WEX21A	1840	187	282	214	172	280	289	281	306	127	327
WEX21A	1850	295	268	314	182	244	275	527	462	631	436
WEX21A	1860	469	308	263	632	439	417	357	416	312	218
WEX21A	1870	247	306	287	294	205	120	285	231	280	210
WEX21A	1880	336	254	227	214	273	303	250	93	148	183
WEX21A	1890	180	0	140	167	376	328	248	272	109	194
WEX21A	1900	215	141	158	238	450	370	472	271	317	231
WEX21A	1910	219	192	175	176	176	123	80	212	223	150
WEX21A	1920	121	124	190	255	268	135	171	247	356	329
WEX21A	1930	266	290	161	54	162	168	360	539	501	268
WEX21A	1940	301	307	486	306	406	391	274	157	211	0
WEX21A	1950	313	451	528	415	164	208	293	399	739	473
WEX21A	1960	161	202	264	331	323	400	501	525	438	150
WEX21A	1970	90	375	374	379	283	352	451	485	542	377
WEX21A	1980	337	449	613	325	321	194	388	427	504	484
WEX21A	1990	653	683	597	484	702	578	621	418	347	300
WEX21A	2000	566	972	710	366	541	742	332	-9999
WEX22A	1600	185	220	192	208	163	182	154	139	191	217
WEX22A	1610	163	143	151	163	237	196	178	164	257	264
WEX22A	1620	167	269	243	177	190	196	179	270	271	290
WEX22A	1630	186	224	195	239	269	332	278	241	302	325
WEX22A	1640	322	370	353	275	268	248	176	219	189	241
WEX22A	1650	268	302	289	316	368	389	450	333	184	377
WEX22A	1660	246	294	369	254	291	350	289	299	620	689
WEX22A	1670	629	633	952	580	702	709	348	414	644	533
WEX22A	1680	391	398	439	329	347	282	418	393	359	430
WEX22A	1690	386	291	348	491	354	280	215	189	269	299
WEX22A	1700	282	222	291	311	204	383	274	366	295	247
WEX22A	1710	266	226	258	546	690	609	424	273	596	837
WEX22A	1720	507	520	347	507	445	873	674	973	829	658
WEX22A	1730	413	962	648	516	509	523	240	188	283	277
WEX22A	1740	468	446	331	305	401	435	550	460	579	488
WEX22A	1750	320	376	305	298	347	342	260	326	130	99
WEX22A	1760	274	310	308	307	374	371	278	190	250	338
WEX22A	1770	340	319	179	225	217	294	310	230	246	247
WEX22A	1780	218	278	283	241	299	260	264	265	255	219
WEX22A	1790	286	346	354	273	194	205	301	302	250	312
WEX22A	1800	383	228	283	262	295	304	342	267	374	392
WEX22A	1810	272	248	293	268	225	274	200	208	202	252
WEX22A	1820	112	170	202	279	256	306	382	338	366	364
WEX22A	1830	330	401	426	356	345	388	245	248	289	289
WEX22A	1840	323	333	413	374	408	434	434	338	197	230
WEX22A	1850	261	335	284	246	285	284	331	316	351	314
WEX22A	1860	205	209	240	286	323	278	305	313	395	366
WEX22A	1870	295	311	306	481	347	289	303	239	221	232
WEX22A	1880	215	260	213	208	331	444	408	231	288	315
WEX22A	1890	380	311	301	301	406	361	370	182	163	235
WEX22A	1900	-9999
WEX23A	1357	2459	2238	2060
WEX23A	1360	1958	1454	1263	1462	1589	1455	1308	1328	1579	1700
WEX23A	1370	1299	1113	1110	1172	1367	1147	1300	1267	1079	1122
WEX23A	1380	1185	1308	973	769	679	462	669	793	887	1084
WEX23A	1390	793	846	787	1148	940	877	809	802	912	929
WEX23A	1400	1333	1398	1472	1123	989	924	934	697	754	853
WEX23A	1410	930	1419	2696	1370	790	942	935	728	655	449
WEX23A	1420	514	612	740	781	541	455	556	793	802	874
WEX23A	1430	628	583	652	690	580	342	395	399	466	519
WEX23A	1440	539	569	549	507	387	605	655	534	640	613
WEX23A	1450	468	475	418	491	305	235	206	293	488	563
WEX23A	1460	640	518	534	497	437	493	277	339	489	519
WEX23A	1470	782	841	860	929	1013	797	642	472	518	543
WEX23A	1480	498	637	871	865	952	909	1006	935	915	807
WEX23A	1490	891	857	888	1046	980	736	809	909	990	1829
WEX23A	1500	1422	1341	963	1128	1155	923	1060	1216	1256	989
WEX23A	1510	755	1010	1383	1341	1458	1192	1441	1855	1632	966
WEX23A	1520	945	705	600	656	803	831	668	775	570	644
WEX23A	1530	717	661	726	710	680	542	506	425	497	483
WEX23A	1540	444	525	612	803	733	458	404	617	568	482
WEX23A	1550	399	423	566	1551	1814	1668	944	812	705	808
WEX23A	1560	954	978	729	682	589	522	548	408	326	299
WEX23A	1570	304	433	435	278	331	229	137	325	412	523
WEX23A	1580	460	362	274	357	485	500	676	750	537	290
WEX23A	1590	368	350	523	842	1121	772	841	897	627	563
WEX23A	1600	467	583	581	554	505	517	488	388	611	495
WEX23A	1610	486	486	574	473	526	586	452	475	386	479
WEX23A	1620	325	510	426	315	506	445	384	458	465	440
WEX23A	1630	319	277	413	490	469	343	222	346	500	498
WEX23A	1640	487	419	438	369	437	406	388	361	304	485
WEX23A	1650	467	514	442	407	501	541	581	507	548	506
WEX23A	1660	303	352	425	466	488	456	306	315	438	389
WEX23A	1670	376	541	521	489	507	375	450	488	489	361
WEX23A	1680	396	246	283	327	254	380	431	403	757	883
WEX23A	1690	580	699	633	594	648	691	639	690	568	533
WEX23A	1700	461	430	422	385	409	390	496	612	655	610
WEX23A	1710	507	557	682	765	875	634	476	542	559	718
WEX23A	1720	447	340	362	442	488	483	533	368	357	368
WEX23A	1730	290	350	440	352	455	243	221	241	301	418
WEX23A	1740	378	179	233	313	289	267	298	281	249	233
WEX23A	1750	500	303	290	369	271	249	478	335	261	322
WEX23A	1760	319	297	237	286	222	140	112	0	268	302
WEX23A	1770	336	259	171	287	287	318	308	290	230	249
WEX23A	1780	295	266	214	213	324	335	293	322	360	490
WEX23A	1790	459	530	517	432	259	325	383	447	362	373
WEX23A	1800	359	259	354	429	560	554	420	465	460	388
WEX23A	1810	324	304	342	363	301	323	350	286	321	425
WEX23A	1820	251	229	337	407	353	253	424	344	409	598
WEX23A	1830	456	464	358	404	616	676	496	514	457	432
WEX23A	1840	598	522	482	436	488	534	443	499	260	372
WEX23A	1850	494	569	567	432	339	560	578	568	653	380
WEX23A	1860	309	314	580	720	469	249	465	589	487	344
WEX23A	1870	299	379	438	651	479	407	488	473	431	527
WEX23A	1880	477	631	536	519	567	681	731	426	442	408
WEX23A	1890	531	458	409	644	540	522	674	493	461	444
WEX23A	1900	465	414	469	490	484	464	384	467	466	400
WEX23A	1910	350	408	548	449	377	350	354	584	539	445
WEX23A	1920	438	395	467	464	522	630	583	601	462	549
WEX23A	1930	421	450	522	514	506	469	538	447	263	0
WEX23A	1940	303	409	503	408	350	409	411	366	333	416
WEX23A	1950	424	435	391	448	337	380	330	396	289	294
WEX23A	1960	169	337	459	604	669	569	456	567	641	390
WEX23A	1970	417	261	401	285	532	469	356	415	423	365
WEX23A	1980	504	436	461	738	846	558	440	309	287	231
WEX23A	1990	439	617	650	555	443	241	528	700	892	532
WEX23A	2000	777	822	992	726	626	1019	866	663	-9999
WEX23B	1348	1893	1953
WEX23B	1350	1650	1456	1496	1305	1922	1885	2530	3014	2516	2295
WEX23B	1360	2232	1723	1775	1897	1896	1981	1838	1829	1753	2006
WEX23B	1370	1452	1396	1246	1266	1406	1572	1451	1067	962	861
WEX23B	1380	879	1127	784	800	866	555	693	842	1052	1037
WEX23B	1390	843	859	751	1047	880	935	629	752	770	884
WEX23B	1400	1356	1602	1072	965	817	794	747	806	825	860
WEX23B	1410	869	769	877	822	702	757	933	811	771	388
WEX23B	1420	641	574	752	848	741	782	869	1246	986	831
WEX23B	1430	693	847	854	827	864	635	726	589	650	757
WEX23B	1440	744	652	799	790	715	641	747	679	700	693
WEX23B	1450	660	888	528	634	488	363	318	435	426	622
WEX23B	1460	792	721	595	550	505	454	322	339	447	518
WEX23B	1470	609	572	624	728	837	865	729	479	630	532
WEX23B	1480	554	549	735	875	782	843	825	732	573	740
WEX23B	1490	925	1008	828	1170	1015	724	714	605	597	600
WEX23B	1500	420	498	364	492	470	426	475	438	595	482
WEX23B	1510	353	453	597	570	763	526	623	757	597	462
WEX23B	1520	355	387	294	323	476	457	404	421	386	393
WEX23B	1530	417	499	497	470	339	348	289	248	329	227
WEX23B	1540	280	362	320	531	453	338	268	410	366	402
WEX23B	1550	311	304	246	257	368	298	319	434	442	462
WEX23B	1560	453	535	565	542	444	437	558	499	401	293
WEX23B	1570	399	413	357	254	370	0	206	276	281	348
WEX23B	1580	286	279	110	305	353	400	370	334	246	122
WEX23B	1590	210	338	346	445	492	456	426	528	322	289
WEX23B	1600	240	297	380	301	173	231	198	144	282	213
WEX23B	1610	211	223	302	236	287	263	143	255	288	326
WEX23B	1620	245	297	222	157	339	288	151	317	438	362
WEX23B	1630	249	206	167	94	230	48	113	191	343	309
WEX23B	1640	355	193	217	151	192	201	89	122	0	104
WEX23B	1650	178	235	187	168	137	294	332	315	273	214
WEX23B	1660	0	198	267	322	250	262	187	179	166	150
WEX23B	1670	169	259	163	245	275	182	261	361	426	337
WEX23B	1680	237	203	176	139	121	197	228	227	212	235
WEX23B	1690	131	297	388	396	382	398	228	263	259	184
WEX23B	1700	0	200	219	198	177	180	99	312	237	233
WEX23B	1710	293	245	293	247	285	443	345	272	314	352
WEX23B	1720	424	468	301	312	307	338	354	262	275	236
WEX23B	1730	237	224	327	286	304	173	98	207	273	333
WEX23B	1740	245	134	50	298	272	167	265	249	249	145
WEX23B	1750	191	152	239	248	206	196	184	107	212	336
WEX23B	1760	344	246	215	282	234	196	175	280	238	277
WEX23B	1770	184	178	276	300	383	345	347	296	310	455
WEX23B	1780	313	248	298	336	374	341	410	332	469	409
WEX23B	1790	440	537	472	263	317	394	407	379	410	381
WEX23B	1800	323	271	371	475	595	505	415	696	779	613
WEX23B	1810	562	536	399	387	316	355	305	351	442	265
WEX23B	1820	190	345	445	357	288	461	388	485	579	534
WEX23B	1830	510	385	452	643	722	702	647	570	550	633
WEX23B	1840	498	495	473	558	548	521	524	306	368	570
WEX23B	1850	600	545	516	363	431	549	613	604	701	421
WEX23B	1860	394	444	796	766	503	325	559	594	565	437
WEX23B	1870	363	449	593	834	710	484	511	523	522	510
WEX23B	1880	435	624	475	506	630	789	658	389	446	445
WEX23B	1890	524	466	430	587	525	585	602	435	416	485
WEX23B	1900	515	566	414	565	462	349	355	452	445	508
WEX23B	1910	402	451	527	540	425	404	381	544	513	439
WEX23B	1920	517	0	347	391	371	368	391	406	475	385
WEX23B	1930	437	391	424	400	415	505	437	558	439	374
WEX23B	1940	422	482	539	450	367	387	300	288	268	445
WEX23B	1950	399	475	422	387	324	396	402	524	513	501
WEX23B	1960	358	568	526	697	713	558	561	612	577	590
WEX23B	1970	520	312	427	397	433	486	494	431	413	397
WEX23B	1980	498	404	443	742	598	488	500	537	574	367
WEX23B	1990	436	585	623	518	495	317	552	701	808	818
WEX23B	2000	1180	1218	1273	839	864	981	1100	1005	-9999
WEX24A	1687	755	1235	1481
WEX24A	1690	1525	2212	2823	3466	2516	2108	1937	1805	1204	1400
WEX24A	1700	1195	1184	1234	1046	1291	1428	1336	1533	1303	1046
WEX24A	1710	779	1326	994	1297	1076	1044	1440	1193	1603	2077
WEX24A	1720	1445	1572	1376	1440	1352	1573	1422	1222	1434	2118
WEX24A	1730	2555	2348	2394	2345	2442	2772	2368	2144	2124	1435
WEX24A	1740	1172	1196	1170	1621	1962	1513	1639	1417	1399	1362
WEX24A	1750	1268	844	1040	977	869	645	590	438	445	477
WEX24A	1760	460	583	661	824	1051	1435	1098	1395	1481	1442
WEX24A	1770	1330	1641	1210	1475	1594	2013	1998	1801	2279	1967
WEX24A	1780	2655	2270	1993	1912	1330	1173	1305	1042	1037	821
WEX24A	1790	797	884	754	761	983	923	902	1098	875	628
WEX24A	1800	730	1192	1268	1390	1406	1791	1835	1922	1941	1669
WEX24A	1810	1900	1896	1894	1929	2078	1991	2539	1872	1844	1613
WEX24A	1820	1471	922	909	1080	1032	1047	1143	1038	1162	1065
WEX24A	1830	1189	1008	1187	1127	1035	1297	604	631	783	1005
WEX24A	1840	1001	1597	2375	2040	2096	2061	2165	646	1908	1818
WEX24A	1850	2433	1997	2278	1851	1451	1791	2293	2170	3022	3027
WEX24A	1860	3286	3104	2309	1855	1397	1372	887	1266	1142	1220
WEX24A	1870	945	1231	1416	1238	1462	1021	1031	1227	1186	1140
WEX24A	1880	997	1003	878	1132	1400	948	939	541	890	958
WEX24A	1890	698	745	883	762	630	771	898	851	879	1016
WEX24A	1900	938	708	1044	1117	713	940	837	885	786	627
WEX24A	1910	1144	1630	1746	1248	1060	1008	805	1229	1172	824
WEX24A	1920	663	522	547	420	316	489	491	582	559	641
WEX24A	1930	636	562	649	462	515	521	645	632	932	569
WEX24A	1940	679	846	935	617	638	589	481	333	306	392
WEX24A	1950	525	672	624	515	492	453	409	541	558	475
WEX24A	1960	429	497	393	433	346	378	433	409	361	187
WEX24A	1970	173	235	135	219	226	266	385	590	428	417
WEX24A	1980	375	311	227	163	165	63	96	176	351	264
WEX24A	1990	192	234	298	396	569	728	529	782	642	841
WEX24A	2000	666	628	692	1044	1097	-9999
WEX24B	1719	2090
WEX24B	1720	1607	1711	1444	1550	1296	1340	1307	925	1048	1701
WEX24B	1730	1562	1266	1548	1556	1862	2589	2303	2472	2026	1644
WEX24B	1740	1470	1582	1976	2001	2388	1574	1695	1590	1418	1644
WEX24B	1750	1688	1436	1581	1207	1416	1082	1026	562	702	745
WEX24B	1760	639	1022	923	1038	982	1427	1200	1156	1220	1118
WEX24B	1770	1207	1615	1207	1857	1757	1960	2261	1977	2647	2539
WEX24B	1780	2809	2874	2581	2267	1724	1503	1726	1393	1574	1275
WEX24B	1790	1091	1161	1023	1100	1291	1064	1104	1419	1224	827
WEX24B	1800	973	833	1542	1965	1721	2240	1879	1906	1702	1370
WEX24B	1810	1465	1502	1242	1183	1488	1100	2082	1865	1839	1958
WEX24B	1820	1493	1162	690	984	889	1246	1197	1105	1032	1112
WEX24B	1830	1284	1171	1352	1138	966	1173	614	731	973	1075
WEX24B	1840	1115	1091	1415	1349	1175	1174	1428	1547	1123	1006
WEX24B	1850	1198	955	1083	697	575	820	756	760	943	1183
WEX24B	1860	1293	1487	1249	1628	1124	1443	1203	1461	1616	1374
WEX24B	1870	1241	1818	1748	1468	1822	1321	1148	1835	1382	1447
WEX24B	1880	1827	1625	1126	1355	1481	1157	1103	919	754	773
WEX24B	1890	712	702	961	787	548	601	657	630	616	724
WEX24B	1900	683	598	894	930	867	872	868	561	497	618
WEX24B	1910	734	1013	1119	871	618	702	608	867	1005	770
WEX24B	1920	765	560	615	611	711	898	607	658	705	550
WEX24B	1930	814	1031	954	815	887	925	979	966	1134	783
WEX24B	1940	923	1007	1056	599	638	615	543	375	445	461
WEX24B	1950	526	514	550	499	499	539	465	395	581	615
WEX24B	1960	475	575	431	609	1274	1076	1066	1164	892	771
WEX24B	1970	609	439	408	520	546	409	452	548	652	524
WEX24B	1980	472	525	339	229	295	297	291	217	308	175
WEX24B	1990	320	471	554	594	532	624	808	791	866	663
WEX24B	2000	789	1106	1142	776	1061	1059	1164	931	-9999
WEX25A	1847	749	590	1037
WEX25A	1850	1416	2295	1613	1930	1009	1437	1928	1342	3548	2075
WEX25A	1860	1400	1422	1086	1379	748	844	1680	1140	900	821
WEX25A	1870	705	1666	4848	2560	1200	622	615	919	641	701
WEX25A	1880	536	824	855	985	2924	1677	1688	1275	1831	1311
WEX25A	1890	926	1123	1467	1437	764	576	1000	649	560	3200
WEX25A	1900	2609	1341	1458	4319	4624	3814	1430	1323	1289	1140
WEX25A	1910	1367	1905	1773	3007	2481	2262	1460	1520	1176	931
WEX25A	1920	726	659	655	748	876	1137	1373	1504	1880	1195
WEX25A	1930	2037	1916	1022	1086	1780	1483	984	1096	1478	1134
WEX25A	1940	1023	1112	1627	829	977	707	600	315	393	409
WEX25A	1950	420	538	712	471	434	769	850	901	889	735
WEX25A	1960	821	783	748	904	1792	1782	2519	2399	2248	1394
WEX25A	1970	928	801	1211	1289	2079	1721	3056	2977	3052	4326
WEX25A	1980	2835	1914	960	598	352	338	435	350	292	469
WEX25A	1990	745	1060	1203	1149	1064	995	722	1397	1348	3242
WEX25A	2000	3138	2050	1834	1408	1283	920	1011	-9999
WEX25B	1770	383	361	467	779	376	760	735	689	792	723
WEX25B	1780	779	775	833	525	612	644	753	678	739	552
WEX25B	1790	401	460	384	417	347	406	524	716	495	389
WEX25B	1800	549	674	775	884	473	459	387	484	482	505
WEX25B	1810	474	397	437	457	473	346	659	228	173	306
WEX25B	1820	395	598	452	562	739	794	1191	1432	1005	719
WEX25B	1830	544	526	690	655	464	614	393	534	487	1076
WEX25B	1840	945	463	521	452	390	389	313	253	296	441
WEX25B	1850	556	435	637	882	733	666	985	685	1429	1955
WEX25B	1860	2125	3334	1951	1228	755	839	971	887	366	790
WEX25B	1870	558	543	765	810	525	392	448	912	573	419
WEX25B	1880	315	667	698	713	683	755	814	909	1058	1065
WEX25B	1890	703	766	863	1825	1321	724	880	457	413	1122
WEX25B	1900	1435	1354	1486	1905	1349	1280	1109	870	674	604
WEX25B	1910	827	2758	3113	2859	2214	2947	1707	2033	1791	1185
WEX25B	1920	974	765	876	637	1031	1334	1394	1426	2348	1291
WEX25B	1930	1457	1355	945	780	1445	1283	1095	1124	1718	1370
WEX25B	1940	1539	1153	1281	608	698	971	680	473	359	501
WEX25B	1950	633	895	992	563	771	885	854	1041	604	577
WEX25B	1960	706	563	678	941	1017	798	2649	3173	1267	1211
WEX25B	1970	1034	1133	1598	1845	2769	1773	3522	3557	3510	4071
WEX25B	1980	4686	4134	1354	987	524	672	837	457	703	973
WEX25B	1990	918	1569	2631	2287	1310	823	557	751	1457	734
WEX25B	2000	1818	2144	2858	2851	2486	1868	1089	1016	-9999
WEX26A	1610	323	320	293	362	419	426	219	267	238	295
WEX26A	1620	398	388	385	294	275	229	218	303	392	672
WEX26A	1630	453	329	242	239	227	272	285	402	365	355
WEX26A	1640	399	270	343	295	290	425	387	364	216	229
WEX26A	1650	222	342	231	241	263	92	208	150	76	111
WEX26A	1660	131	150	169	61	112	234	304	308	165	51
WEX26A	1670	184	177	129	183	138	204	229	319	222	190
WEX26A	1680	434	320	387	308	359	638	635	802	793	457
WEX26A	1690	229	574	545	472	379	383	429	423	438	458
WEX26A	1700	478	374	365	278	298	286	233	251	201	179
WEX26A	1710	195	224	420	465	371	804	505	546	854	531
WEX26A	1720	1604	1579	893	712	488	441	544	829	742	618
WEX26A	1730	429	361	440	566	412	470	717	858	793	696
WEX26A	1740	365	338	0	317	587	239	216	223	210	155
WEX26A	1750	316	311	455	502	216	261	231	233	349	459
WEX26A	1760	196	470	445	335	508	945	527	455	253	282
WEX26A	1770	154	197	106	202	316	315	400	349	519	448
WEX26A	1780	386	491	613	528	964	889	1179	718	1276	778
WEX26A	1790	623	981	548	359	475	577	546	449	391	123
WEX26A	1800	462	330	483	1005	904	898	592	1088	1010	1127
WEX26A	1810	789	591	408	628	755	509	555	485	561	430
WEX26A	1820	530	296	230	227	302	273	453	408	430	262
WEX26A	1830	333	240	266	187	295	379	295	340	342	276
WEX26A	1840	316	343	304	250	309	297	379	321	335	403
WEX26A	1850	285	269	371	238	138	241	329	416	349	342
WEX26A	1860	266	269	304	357	270	287	328	344	432	371
WEX26A	1870	214	340	356	451	403	295	390	452	564	309
WEX26A	1880	345	875	649	569	492	521	695	577	512	667
WEX26A	1890	772	345	367	608	654	556	783	295	272	537
WEX26A	1900	567	553	594	1040	881	477	557	552	318	353
WEX26A	1910	331	533	762	842	556	1110	1161	1039	1290	586
WEX26A	1920	883	319	396	357	429	373	394	370	399	539
WEX26A	1930	526	1027	425	339	395	461	524	503	657	487
WEX26A	1940	680	673	590	473	683	490	546	419	509	413
WEX26A	1950	446	684	685	464	485	201	545	622	463	321
WEX26A	1960	435	260	371	440	608	631	694	1009	759	432
WEX26A	1970	730	271	458	433	571	354	721	530	789	727
WEX26A	1980	1074	1017	762	634	575	687	640	385	366	403
WEX26A	1990	515	302	448	390	388	456	411	501	512	520
WEX26A	2000	437	514	471	296	419	559	390	349	-9999
WEX26B	1615	263	315	393	191	234
WEX26B	1620	193	235	256	128	161	106	146	203	241	344
WEX26B	1630	266	173	149	203	193	169	138	174	138	136
WEX26B	1640	197	148	188	206	187	198	187	223	152	69
WEX26B	1650	129	186	179	85	177	220	143	76	160	166
WEX26B	1660	0	159	277	276	250	239	456	557	447	497
WEX26B	1670	255	364	346	223	432	400	299	336	258	236
WEX26B	1680	199	243	230	294	151	313	533	542	403	388
WEX26B	1690	322	255	417	406	268	293	491	549	418	415
WEX26B	1700	370	302	343	219	221	213	259	256	219	198
WEX26B	1710	188	211	243	261	338	332	545	433	548	754
WEX26B	1720	673	1257	1139	1190	977	986	1387	1800	1762	2316
WEX26B	1730	2258	1293	996	881	1111	881	642	800	632	725
WEX26B	1740	511	512	456	367	1312	1006	757	518	360	245
WEX26B	1750	389	280	734	855	650	577	393	239	265	327
WEX26B	1760	188	304	231	488	508	808	595	461	429	292
WEX26B	1770	250	269	207	233	329	369	538	602	885	894
WEX26B	1780	1006	825	1066	1032	1084	1218	1008	862	1013	765
WEX26B	1790	518	596	639	576	780	627	616	610	427	249
WEX26B	1800	301	416	529	680	630	706	642	893	909	702
WEX26B	1810	595	603	504	575	562	445	653	627	678	708
WEX26B	1820	530	303	259	236	283	308	416	345	529	365
WEX26B	1830	315	273	480	376	418	538	450	563	455	582
WEX26B	1840	535	656	465	612	433	430	712	572	417	494
WEX26B	1850	484	439	306	336	136	253	428	468	549	518
WEX26B	1860	539	473	447	459	353	368	388	285	269	269
WEX26B	1870	261	262	328	532	499	507	550	685	455	382
WEX26B	1880	637	693	557	577	602	652	405	308	127	361
WEX26B	1890	320	337	368	553	463	366	504	298	223	404
WEX26B	1900	495	587	570	1078	595	640	542	440	322	205
WEX26B	1910	209	301	477	551	351	539	350	303	291	254
WEX26B	1920	144	234	205	222	206	175	331	299	269	333
WEX26B	1930	452	377	158	287	277	382	431	717	728	555
WEX26B	1940	718	988	528	519	533	525	309	294	388	0
WEX26B	1950	452	654	863	508	526	470	512	672	557	441
WEX26B	1960	319	287	219	392	420	455	494	542	543	322
WEX26B	1970	523	278	359	310	453	184	468	511	554	467
WEX26B	1980	854	855	592	547	293	504	579	547	453	590
WEX26B	1990	953	1959	1203	1711	1442	1645	1318	1708	1800	1155
WEX26B	2000	993	1500	995	1340	1209	366	-9999
WEX27B	1722	951	1153	982	1152	896	1679	1212	1587
WEX27B	1730	818	948	1054	1404	821	743	447	655	974	809
WEX27B	1740	689	663	1146	1016	1162	550	928	878	703	576
WEX27B	1750	768	702	526	607	822	713	581	337	667	502
WEX27B	1760	442	339	510	459	405	516	510	559	380	361
WEX27B	1770	424	310	269	173	234	403	409	492	368	530
WEX27B	1780	573	521	551	516	482	577	550	525	499	404
WEX27B	1790	444	410	332	396	380	339	448	359	447	475
WEX27B	1800	510	0	480	503	466	498	489	822	650	652
WEX27B	1810	798	844	720	1093	538	521	623	464	557	591
WEX27B	1820	516	523	376	461	648	618	774	845	658	807
WEX27B	1830	872	824	655	701	822	1270	645	1255	983	1274
WEX27B	1840	903	1191	1202	936	1039	1019	1154	1219	898	2061
WEX27B	1850	1870	1082	985	1137	1015	1202	1554	1352	2024	1464
WEX27B	1860	699	912	650	733	377	534	451	403	295	339
WEX27B	1870	419	0	399	367	284	0	219	233	167	133
WEX27B	1880	191	240	300	302	321	321	188	88	218	210
WEX27B	1890	162	128	201	203	184	159	161	211	315	328
WEX27B	1900	338	271	347	241	320	259	229	148	0	237
WEX27B	1910	342	580	394	212	225	285	418	345	358	325
WEX27B	1920	397	0	348	510	496	457	506	446	507	586
WEX27B	1930	586	704	524	607	558	604	699	643	671	369
WEX27B	1940	334	598	485	483	359	413	212	171	237	237
WEX27B	1950	230	271	201	180	139	218	306	462	358	248
WEX27B	1960	237	246	354	341	348	447	410	365	330	278
WEX27B	1970	302	339	270	364	457	359	580	644	767	492
WEX27B	1980	537	564	548	341	434	252	317	466	624	714
WEX27B	1990	879	994	645	479	628	626	627	493	558	534
WEX27B	2000	367	388	452	381	139	672	-9999
WEX28A	1724	267	179	187	405	416	318
WEX28A	1730	740	1004	1707	1780	876	691	425	638	778	804
WEX28A	1740	675	853	1093	3453	5754	7174	4484	3647	1328	1331
WEX28A	1750	3016	2897	4860	3804	2710	2039	2459	1124	1606	1429
WEX28A	1760	900	660	679	762	1140	821	536	563	1056	918
WEX28A	1770	695	579	560	293	424	514	782	599	423	536
WEX28A	1780	619	770	657	449	625	403	413	614	535	468
WEX28A	1790	378	368	341	237	295	274	156	351	281	228
WEX28A	1800	317	208	395	385	314	321	313	444	385	286
WEX28A	1810	231	374	350	325	313	236	394	495	528	402
WEX28A	1820	467	452	195	230	216	428	418	504	669	474
WEX28A	1830	618	412	349	481	964	1068	681	433	358	443
WEX28A	1840	315	343	331	293	249	145	235	187	169	253
WEX28A	1850	237	279	276	331	213	198	299	301	280	237
WEX28A	1860	294	171	246	0	316	183	172	94	97	139
WEX28A	1870	104	76	158	194	107	122	186	240	271	191
WEX28A	1880	158	335	320	299	1079	1656	872	436	352	263
WEX28A	1890	244	201	255	515	303	192	228	130	145	288
WEX28A	1900	394	268	226	321	313	211	252	202	181	169
WEX28A	1910	210	184	230	137	186	80	110	304	265	-9999
WEX29A	1735	3220	1802	2013	1530	1252
WEX29A	1740	1205	1273	1134	1765	1724	1349	1415	1799	1503	1239
WEX29A	1750	1664	1298	1666	1286	1137	1162	1239	968	1358	1401
WEX29A	1760	989	1046	624	841	919	853	937	758	1347	1667
WEX29A	1770	1522	1097	957	972	1619	2044	2024	2049	2371	2393
WEX29A	1780	2042	1688	1458	1427	2432	1702	1293	1680	1783	1133
WEX29A	1790	1213	3214	1738	1243	1331	1526	1826	1153	2305	1766
WEX29A	1800	1167	1184	1079	1715	1410	1064	2758	1395	1225	1551
WEX29A	1810	1619	1542	1486	1612	702	686	741	678	706	651
WEX29A	1820	420	323	374	216	449	627	706	855	716	1438
WEX29A	1830	1576	1266	1257	1301	1272	1177	911	1216	1818	2097
WEX29A	1840	1392	1009	1315	784	676	1002	888	801	667	406
WEX29A	1850	487	702	767	901	723	485	452	789	1150	775
WEX29A	1860	555	623	732	875	394	429	737	758	629	446
WEX29A	1870	514	459	577	542	490	619	699	660	442	760
WEX29A	1880	1388	1268	1031	919	993	1426	1037	937	1028	944
WEX29A	1890	742	561	508	591	793	597	738	558	371	942
WEX29A	1900	1930	1493	938	1108	890	1034	1133	946	961	504
WEX29A	1910	660	852	979	658	524	478	192	385	611	921
WEX29A	1920	883	933	946	831	690	692	653	906	1285	1117
WEX29A	1930	1367	744	651	635	607	795	1227	1291	1393	972
WEX29A	1940	1088	1331	1706	743	721	902	670	509	483	522
WEX29A	1950	708	998	1201	907	1398	1423	1713	2553	1920	1033
WEX29A	1960	1466	1411	947	1498	1895	1431	1241	1761	1236	875
WEX29A	1970	551	560	549	681	866	603	956	1568	1125	679
WEX29A	1980	1257	1057	779	589	649	487	466	477	609	827
WEX29A	1990	811	783	599	646	424	740	727	637	647	630
WEX29A	2000	1251	1323	1155	1464	-9999
WEX29B	1814	2199	2069	2359	1755	1739	1275
WEX29B	1820	947	782	1061	777	1058	1292	1137	1268	866	1038
WEX29B	1830	707	545	964	813	966	982	989	1092	804	1047
WEX29B	1840	818	720	874	597	662	754	591	604	509	639
WEX29B	1850	618	560	618	609	446	423	839	607	672	406
WEX29B	1860	418	543	716	641	389	273	410	493	333	271
WEX29B	1870	234	200	329	374	403	193	303	405	544	503
WEX29B	1880	459	590	589	521	730	785	570	634	538	619
WEX29B	1890	457	411	502	480	586	605	542	395	334	416
WEX29B	1900	468	514	388	498	334	339	300	287	245	300
WEX29B	1910	315	319	227	187	270	369	681	675	426	594
WEX29B	1920	988	1085	793	1171	1151	1551	1705	1927	1020	630
WEX29B	1930	702	1133	1440	822	954	1155	1269	1065	919	506
WEX29B	1940	791	914	1112	531	792	880	567	591	740	818
WEX29B	1950	921	934	944	602	1062	1084	995	1058	1095	1105
WEX29B	1960	1094	622	896	1132	1373	953	783	895	760	917
WEX29B	1970	760	1155	954	1172	1467	-9999
WEX30A	1534	555	504	847	844	1063	954
WEX30A	1540	843	1000	1124	1352	1182	1044	1430	1556	1987	1566
WEX30A	1550	1703	2283	1935	1683	1746	1953	1873	2080	2260	1459
WEX30A	1560	1610	2022	1967	2072	1631	1731	1980	1346	1420	1790
WEX30A	1570	1615	2104	2314	1996	1703	1649	1830	2361	1476	1187
WEX30A	1580	1439	1617	1597	1464	1609	1529	958	925	1089	1500
WEX30A	1590	1353	1468	1266	985	1015	1067	614	716	690	615
WEX30A	1600	732	1118	997	753	788	841	757	576	837	1475
WEX30A	1610	1511	1100	1649	1537	1439	1198	1505	1805	1854	1902
WEX30A	1620	1538	1383	1254	1131	1322	982	868	1432	1262	1611
WEX30A	1630	1274	1318	816	1032	1049	484	721	1188	1385	1222
WEX30A	1640	1047	921	1158	915	874	960	971	770	705	762
WEX30A	1650	780	898	904	784	1112	1018	674	481	398	393
WEX30A	1660	400	554	774	507	555	586	446	633	770	667
WEX30A	1670	345	343	237	335	482	288	282	303	396	375
WEX30A	1680	313	360	297	237	263	403	423	467	472	474
WEX30A	1690	443	444	483	404	345	355	291	456	411	443
WEX30A	1700	509	456	535	369	330	360	365	319	295	224
WEX30A	1710	231	381	346	371	439	423	373	315	387	482
WEX30A	1720	436	385	367	415	470	382	370	609	535	449
WEX30A	1730	402	415	502	517	463	221	340	317	383	445
WEX30A	1740	420	385	323	479	411	302	372	456	468	409
WEX30A	1750	359	354	392	359	370	453	316	167	241	294
WEX30A	1760	281	316	299	358	453	313	476	320	410	451
WEX30A	1770	510	532	423	229	340	456	622	547	551	938
WEX30A	1780	926	932	922	754	828	884	1193	1328	1216	826
WEX30A	1790	1058	1163	798	615	756	894	904	757	793	845
WEX30A	1800	667	801	1229	1057	1008	1708	1637	1341	1373	1117
WEX30A	1810	1073	1077	915	954	692	795	771	495	707	688
WEX30A	1820	815	809	889	603	484	590	714	802	646	585
WEX30A	1830	756	544	661	631	477	841	782	853	642	731
WEX30A	1840	703	738	771	418	343	405	493	622	486	445
WEX30A	1850	599	561	586	407	297	266	498	358	470	538
WEX30A	1860	511	435	579	506	253	327	393	422	532	388
WEX30A	1870	516	345	466	383	366	286	294	370	432	309
WEX30A	1880	321	536	515	521	634	623	503	657	570	679
WEX30A	1890	740	569	849	1112	1249	861	977	824	781	919
WEX30A	1900	1020	737	685	1209	1031	656	760	582	478	634
WEX30A	1910	725	802	1107	738	599	541	855	995	938	860
WEX30A	1920	478	519	514	635	648	650	749	760	720	734
WEX30A	1930	757	683	680	705	700	748	903	875	863	655
WEX30A	1940	588	617	667	403	492	469	355	333	406	436
WEX30A	1950	531	454	538	425	414	463	765	921	743	545
WEX30A	1960	445	659	908	848	836	815	896	903	763	469
WEX30A	1970	342	367	585	479	600	1118	772	1033	635	738
WEX30A	1980	779	807	887	841	845	473	659	775	703	1042
WEX30A	1990	2096	1796	1405	861	918	997	1100	1260	2073	1461
WEX30A	2000	1031	826	1029	558	303	596	-9999
WEX30B	1586	1365	1019	796	1258
WEX30B	1590	1379	1408	1727	1658	1550	1389	1297	1466	1102	827
WEX30B	1600	1097	1363	867	1158	1714	1927	1553	1210	1195	1558
WEX30B	1610	2474	1896	2168	3031	2503	1606	2141	2429	2687	2576
WEX30B	1620	1927	1844	1435	2955	2823	1801	2053	2718	2562	2107
WEX30B	1630	1704	1629	1002	1226	1960	1026	1273	2562	2081	1718
WEX30B	1640	1322	1523	1247	1130	1397	1425	1102	931	925	808
WEX30B	1650	884	1065	1005	805	1547	1461	888	562	507	446
WEX30B	1660	576	741	907	782	888	572	606	1090	998	851
WEX30B	1670	521	540	505	544	609	376	645	433	565	645
WEX30B	1680	619	572	403	609	570	1019	822	1086	1193	1079
WEX30B	1690	1112	1118	1031	719	647	615	655	961	665	897
WEX30B	1700	609	832	809	694	558	882	763	741	560	477
WEX30B	1710	444	445	748	900	1197	720	574	749	837	650
WEX30B	1720	685	497	604	983	875	688	741	936	1181	1020
WEX30B	1730	772	813	882	755	686	604	496	591	716	694
WEX30B	1740	790	721	696	796	797	765	766	719	604	580
WEX30B	1750	604	645	711	883	756	903	725	470	653	892
WEX30B	1760	864	827	822	1212	1274	856	1407	971	921	996
WEX30B	1770	1024	789	664	352	861	1070	1153	1095	969	1308
WEX30B	1780	1157	965	1076	847	758	618	747	1038	1177	716
WEX30B	1790	885	1158	756	425	650	683	679	905	1008	525
WEX30B	1800	569	685	1005	1080	548	551	523	766	721	639
WEX30B	1810	467	557	514	543	411	374	423	299	355	366
WEX30B	1820	370	363	440	231	259	358	401	588	450	458
WEX30B	1830	545	396	461	380	497	784	572	731	714	611
WEX30B	1840	707	682	823	644	1029	871	913	878	763	626
WEX30B	1850	815	1068	1099	833	1213	0	1508	1389	1516	1488
WEX30B	1860	1265	1242	1579	1085	855	945	889	917	1218	952
WEX30B	1870	726	658	1403	1115	884	421	514	948	964	1063
WEX30B	1880	1172	1408	1056	1085	1356	1165	1466	863	799	1068
WEX30B	1890	1031	915	909	792	1090	827	738	390	279	569
WEX30B	1900	731	500	391	612	620	437	491	449	359	400
WEX30B	1910	481	725	805	560	280	238	313	524	679	606
WEX30B	1920	485	318	544	780	950	956	962	1255	1005	1139
WEX30B	1930	1260	1371	1562	1461	1306	1573	1278	1207	1067	1179
WEX30B	1940	1279	964	957	649	524	750	535	288	332	426
WEX30B	1950	476	480	458	399	314	356	469	589	375	298
WEX30B	1960	199	414	521	578	495	541	884	539	545	400
WEX30B	1970	210	360	368	355	518	642	638	626	696	678
WEX30B	1980	547	598	802	626	558	394	600	393	309	325
WEX30B	1990	684	848	748	489	424	396	514	575	564	568
WEX30B	2000	397	962	767	482	420	724	-9999
WEX31B	1497	1647	1769	2259
WEX31B	1500	1803	2044	1281	1366	1591	1550	1705	1738	1602	1936
WEX31B	1510	1215	1270	1585	2058	1802	1376	1392	722	636	897
WEX31B	1520	540	541	755	449	720	896	651	654	516	580
WEX31B	1530	926	790	631	842	780	1255	1115	1088	1382	1939
WEX31B	1540	1766	1454	1614	1759	1396	1590	1177	1127	1134	1465
WEX31B	1550	1265	1666	924	910	897	997	728	934	568	427
WEX31B	1560	804	718	564	527	436	481	368	438	364	384
WEX31B	1570	408	338	479	515	535	480	295	274	324	435
WEX31B	1580	281	303	363	483	393	386	560	817	1001	1165
WEX31B	1590	1003	648	553	598	752	728	779	552	230	420
WEX31B	1600	354	559	496	643	1029	945	735	617	745	883
WEX31B	1610	825	826	964	1602	1648	728	866	1119	1208	1484
WEX31B	1620	967	982	530	782	1033	862	993	1072	1276	1055
WEX31B	1630	814	1074	736	609	595	580	743	681	1062	947
WEX31B	1640	872	834	714	720	594	524	560	381	670	753
WEX31B	1650	964	1717	1186	988	1639	2170	1497	1111	716	710
WEX31B	1660	883	1032	1319	955	848	1026	1934	1531	1303	1295
WEX31B	1670	754	711	458	932	979	821	785	858	844	531
WEX31B	1680	286	368	275	222	95	276	267	394	325	274
WEX31B	1690	365	504	543	425	373	272	405	408	444	370
WEX31B	1700	454	388	447	508	484	666	486	646	557	396
WEX31B	1710	502	629	1027	750	636	565	731	937	1237	1229
WEX31B	1720	761	834	809	890	698	892	1160	1126	1849	1328
WEX31B	1730	1696	1986	2385	2520	1917	1130	1006	1115	1062	1322
WEX31B	1740	1024	923	902	1141	966	692	981	1014	771	666
WEX31B	1750	655	648	600	292	317	306	195	168	194	383
WEX31B	1760	259	176	223	333	301	105	227	74	181	205
WEX31B	1770	173	119	53	75	100	195	202	148	142	139
WEX31B	1780	145	255	196	114	170	291	322	322	333	224
WEX31B	1790	235	206	190	198	289	316	379	388	340	268
WEX31B	1800	240	223	473	547	383	254	264	375	291	172
WEX31B	1810	236	313	312	271	188	245	246	227	293	174
WEX31B	1820	209	115	143	102	218	192	237	234	150	227
WEX31B	1830	238	201	92	49	273	431	130	195	153	270
WEX31B	1840	250	309	281	238	233	354	381	351	0	132
WEX31B	1850	361	374	280	278	152	121	225	451	493	477
WEX31B	1860	271	316	155	401	235	297	273	100	204	84
WEX31B	1870	158	205	292	308	105	36	119	99	135	84
WEX31B	1880	207	219	144	48	132	316	241	185	168	213
WEX31B	1890	137	141	191	382	287	234	259	105	124	185
WEX31B	1900	175	127	100	284	283	293	224	217	216	147
WEX31B	1910	185	102	134	105	127	40	87	260	120	171
WEX31B	1920	142	0	170	277	82	0	100	132	209	212
WEX31B	1930	199	164	136	94	129	118	236	293	265	156
WEX31B	1940	157	271	507	229	205	208	138	151	68	215
WEX31B	1950	223	277	290	116	122	146	225	286	352	247
WEX31B	1960	185	167	119	196	308	580	638	618	354	304
WEX31B	1970	257	554	791	613	631	380	654	733	756	544
WEX31B	1980	667	835	911	728	723	486	960	1088	1108	532
WEX31B	1990	589	902	780	647	671	656	669	330	372	410
WEX31B	2000	696	842	881	678	825	1498	640	717	-9999
