# Supplementary material for: Climate-Driven Synchronized Growth of Alpine Trees in the Southeast Tibetan Plateau
Source: PLoS One. 2016 Jun 3;11(6):e0156126. doi: 10.1371/journal.pone.0156126 (PMC4892591; doi:10.1371/journal.pone.0156126)
Supplement: S1 Data — (ZIP) [file pone.0156126.s001.zip › S1_Data/chin028/chin028.txt]

WXICAF 1 Weixi County                                        ABFO               
WXICAF 2 China        Chinese fir       3060M  2720  9918    __    1348 2007    
WXICAF 3 William Wright   Jinbao Li   Keyan Fang   Yang Tao   Edward Cook       
WXI02B  1787   867   667   537
WXI02B  1790   567   620   397   315   313   243   469   492   357   340
WXI02B  1800   548   475   615   666   618   710   745   596   773   550
WXI02B  1810   626   704   931   659   287   341   462   418   400   548
WXI02B  1820   443   398   309   180   318   465   513   502   239   419
WXI02B  1830   388   475   365   334   360   541   347   458   552   649
WXI02B  1840   480   653   702   503   545   784   836   749   466   606
WXI02B  1850   698   831   778   606   421   337   663   835   864   625
WXI02B  1860   518   450   326   671   557   685   601   392   543   675
WXI02B  1870   790  1242   627   880   417   293   610   772   825   728
WXI02B  1880   475   474   787  1072   757   689   606   352   555   634
WXI02B  1890   447   527   704   737   901   930  1230   742   657   745
WXI02B  1900   968   909   810   502   491   408   371   497   526   313
WXI02B  1910   494   581   493   257   276   112   251   374   268   245
WXI02B  1920   290   236   196   204   305   183   304   386   461   543
WXI02B  1930   565   829   613   486   533   484   530   844  1200   408
WXI02B  1940   577   774  1460   745   921  1656   556   754   867   849
WXI02B  1950  1575  2920  2848  2845  2411  2209  2586  2317  2337  1405
WXI02B  1960  1862  1453  1535  1422 -9999
WXI03A  1885  4123  4085  1174  3401  3500
WXI03A  1890  1389   591   684   476   658   512   444  1059   414  1388
WXI03A  1900   642  1203  2637   915   690  3346   985   761   727  1410
WXI03A  1910   574  3619  2242  1397  1070  1352  1872  1135  1163   502
WXI03A  1920   411   300   258  1064   811   528   350   297   262   220
WXI03A  1930   130   179    87   154   105   175   294   538   443    69
WXI03A  1940   325   420   547   310   339   393   471   356   457   710
WXI03A  1950   857   952   804   332   416   390   408   970   944   765
WXI03A  1960   425   474   846   818   677   664   757  1267   553   394
WXI03A  1970   370   455   683   656   671   451   553   774   825   392
WXI03A  1980   249   322   240   364   168   203   810   297   185   414
WXI03A  1990   722  1115  1704   446  1757   238   431   701   500   451
WXI03A  2000   585  1650  2169  2207  4423  3971  1716  1217 -9999
WXI03B  1820   654   870   514   608   684   973  1317   739   377   402
WXI03B  1830   722   682   426   473   409   928   534   297   271   246
WXI03B  1840   187   195   336   375   411   732   774   503   258   192
WXI03B  1850   266   382   554   466   408   506   459   730   615  1021
WXI03B  1860   742   837   281   438   342   488   696   275   690   451
WXI03B  1870   326   374   568   693   783   501   741   646   703   400
WXI03B  1880   349   198   391   535   464   593  1088  1135  1439  1691
WXI03B  1890   856   911  1066  1403  1337  1515  1550  1294  1576  1888
WXI03B  1900  1385  1023  1662  1540   605  1193  1096  1443  1228  1144
WXI03B  1910  1469  1543  1261   989   767   690   703   783  1282   727
WXI03B  1920   591   477   559   416   121     0    96   211   157   212
WXI03B  1930   167    87   117   176   174   222   477   815   463   230
WXI03B  1940   475   715   687   460   493   644   582   350   271   561
WXI03B  1950   615  1235  1842  1253   789  1171   887  1112   785   513
WXI03B  1960   510   280   272   345   516   484   786  1404  1019  1261
WXI03B  1970   870   662   630   561   670   570   757   977   834   416
WXI03B  1980   713  1711   936   834   716   713  1668   910   735   582
WXI03B  1990   713   918   640   280   148   192   104   139   117   439
WXI03B  2000   514   429   429   590   465   392 -9999
WXI04A  1672   986   879   689   290   409   513   586   446
WXI04A  1680   401   456   432   632   694   834   978   958   755   927
WXI04A  1690   704   959   945   547   456   488   596   609   410   288
WXI04A  1700   312   424   779   587   434   464   679   517   825   814
WXI04A  1710   611  1095   701   634   932   748   718   550   831   897
WXI04A  1720   884   744   519   729   800   908   456   513   437   709
WXI04A  1730   988   710   779  1053  1385   825  1049   923  1015  1729
WXI04A  1740  1965  3434  3470  5599  4318  5615  4316  2165  3530  2949
WXI04A  1750  2761  5026  1954  1447  2174  1563  1157   626   806  1190
WXI04A  1760   969   833   694   906   716  1106   833   663  1106  1214
WXI04A  1770  1204   833  1123   564   884  1424  1071  1797  1281  2333
WXI04A  1780  3114  3310  2677  3434  2448  3202  1885  3900  3477  2829
WXI04A  1790  2330  2590  2158  1123   788  1364  1263  1684  1688   909
WXI04A  1800   971   780   936  1133   893   808   768  2276  2512  1520
WXI04A  1810   813  1599  1575  1869   853   716   445   315   726   437
WXI04A  1820   397   400   418   306   542   712   928   842   640   489
WXI04A  1830   533   466   455   442   286   390   188   271   256   448
WXI04A  1840   433   490   736   670   594   477   716   497   329   675
WXI04A  1850   589   420   452   557   581   612   944   818   877   720
WXI04A  1860   705   476   321   644   374   346   508   346   708   518
WXI04A  1870   224   253   485   596   499   348   426   425   473   390
WXI04A  1880   586   420   547   567   509   482   410   184   244   341
WXI04A  1890   263   153   219   303   484   708   620   247   201   446
WXI04A  1900   307   362   666  1050   577   352   196   517   405   361
WXI04A  1910   464   444   578   481   237   259   348   541   543   579
WXI04A  1920   520   254   311   390   242   301   337   396   684   741
WXI04A  1930  1132  1021   793   894  1227  1534  1500  1088   984   805
WXI04A  1940   891   861  1021  1144  1072   957   886   497   785  1091
WXI04A  1950  1021  1170   919  1106   838   640   759  1176   996   738
WXI04A  1960   608   577   907  1038  1373   619  1107   921  1227   787
WXI04A  1970   719   557   579   401 -9999
WXI04B  1682   701  1065   913   773   849  1043   895   966
WXI04B  1690   895  1165   915   504   352   407   520   451   287   145
WXI04B  1700   188   270   391   125   154   257   202   100   139   204
WXI04B  1710   257   296   178   203   341   385   232   200   298   436
WXI04B  1720   353   226   250   432   427   334   208   452   266   436
WXI04B  1730   468   279   501   711   725   607   626   857   962  1698
WXI04B  1740  1640  2313  2080  3469  4285  2997  3169  1804  2809  2370
WXI04B  1750  2007  2692  1127  1081  1627  1610  1221   645   621  1262
WXI04B  1760   849   507   392   579   520   600   583   602   522   777
WXI04B  1770   992   583  1094   625   942  1440  1241  1959  1606  3147
WXI04B  1780  4126  3738  2782  4277  4137  3766  2346  5041  4264  2464
WXI04B  1790  1764  2296  1495   775   771  1473  1124  2782  1982   784
WXI04B  1800   791   949   916  1402  1263   824  1088  2356  1735  2465
WXI04B  1810  1887  2642  2314  2070  1383  1046   450   355   803   583
WXI04B  1820   737  1084   712   536   870  1576  1559  2030  2277  2194
WXI04B  1830  2791  1417  3776  3749  2205  1712   668   966   622  1407
WXI04B  1840  1595  1458  1397  1153  1000  1062  1252  1181   588   866
WXI04B  1850   881   793   898   714   497   605   945   732   897   682
WXI04B  1860   937   566   467   764   416   323   507   258   443   522
WXI04B  1870   254   377   716   657   305   181   266   428   695   570
WXI04B  1880   784  1110   974   627   799  1012   844   547   750   750
WXI04B  1890   335    29   457   764   826  1006   637   405   282   604
WXI04B  1900   516   421   934  1743   919   565   454   526   411   590
WXI04B  1910   619   337   780   723   373   167   336   791  1066   608
WXI04B  1920   463   236   235   237   356   381   515   538   729   846
WXI04B  1930  1048   806   959   914   920  1319  1436   617   835   604
WXI04B  1940  1208  1132   961   718  1165   932  1105   723   980  1070
WXI04B  1950  1068  1163  1671  1227  1381  1410  1354  1278  1147  1043
WXI04B  1960  1099  1232  1054  1064  1757   787  1369  1343  1157   808
WXI04B  1970  1178   625   729   899 -9999
WXI05A  1872   328   431   356   282   327   443   493   322
WXI05A  1880   326   444   375   293   305   448   488   356   455   508
WXI05A  1890   345   643  1101  1426   745   578   791   573   552  1117
WXI05A  1900  1175   994   825   856   915   785  1278  1374  1092   910
WXI05A  1910  1370  2599  2228  1795  1781  1736  2083  2085  3194  3144
WXI05A  1920  2465  2502  2626  2817  2665  2901  1971  1620  1980  1796
WXI05A  1930  1982  4029  3378  2657  2216  1540  1576  3161  4853  3902
WXI05A  1940  2553  2384  2010  1184  1732  2284  1022   724   506  1587
WXI05A  1950  1972  1660  4139  2931  2962  3418  3160  2334  1857  1192
WXI05A  1960  1574  1714  2044  2103  1189  1358  2896  4434  3939  1995
WXI05A  1970  1522  1417  1555  1451  1896  1218  1769  1792  1894  1600
WXI05A  1980  3256  4774  1600   951   542   680   590   327   808   838
WXI05A  1990  1108  1271  1446  1160  1327  1374  1485  1061  1273  1133
WXI05A  2000   796   903   728   548   649   805   822   779 -9999
WXI05B  1764  1492  1520  2166  2210  1737  1881
WXI05B  1770  1761  1933  2199  2258  2300  2282  1952  1115   890   941
WXI05B  1780  1386  1549  2406  3239  2599  2732  2323  1939  2143  1697
WXI05B  1790  1574  1905  1747  1709   917   704  1079   627   702   623
WXI05B  1800  1055  1310  1317  1739  1010  1507  1328  1498  1662  1852
WXI05B  1810  2050  2322  1864  1558  1085   831   794   787   895   630
WXI05B  1820  1095  1193   836   901  1065  1216  1491  1422   687  1092
WXI05B  1830  1246  1080  1141   702  1325  2129  1887  1908  1065   930
WXI05B  1840  1432   859   747   959  1038  1267  1132   923   384   269
WXI05B  1850    92     0     0     0     0     0   114   135   177   177
WXI05B  1860   173   159    96   154   213   128   215   156   202   179
WXI05B  1870   237   198   327   338   202    23   228   131   205   181
WXI05B  1880   404   752   705   479   497   660   635   744  1019  1446
WXI05B  1890   953   898  1189  1440  1326  1056  1255   867   874  1261
WXI05B  1900  1489  1204   758   982   586   521   739   694   668   685
WXI05B  1910   886  1401  1267   720   496   446   815  1110  1168   921
WXI05B  1920   852   841   768   841   918   967  1113  1240  1193  1293
WXI05B  1930  1531  1208   913   996   900   661  1104  1795  1764   831
WXI05B  1940  1167  1258  1183   797  1880  1802  1028  1069  1164  1183
WXI05B  1950  1507  1375  1335  1072  1131  1216  1336  1466  1311  1010
WXI05B  1960  1251  1524  1186  1384   798   400   563  1352  1194   740
WXI05B  1970   794   708   753   800  1093  1020  1246  1675  1376  1204
WXI05B  1980  1255  1134   821   756   396   408   490   558   606   910
WXI05B  1990   756  1579  1444  1149  1122   636  1295  1636  1967   898
WXI05B  2000   949  1206  1143   966  1174  1173   747   907 -9999
WXI06A  1864   704   701   650   424   509   617
WXI06A  1870   458   642   524   689   529   490   444   574   587   859
WXI06A  1880   739   864   937   867  1168  1032  1071   822  1007  1001
WXI06A  1890   947  1158  1058   772  1168  1004  1094   627   741  1262
WXI06A  1900   932   682   666   503   641   664   801   963  1040   889
WXI06A  1910  1184  1369   990   546   679   507   740   965  1477  1012
WXI06A  1920  1161   874   922  1269  1178   849   796   776   851  1275
WXI06A  1930  1163  1193  1016   922  1056  1396  1249  1759  1450  1067
WXI06A  1940  1094   910  1058   681   944   766   795     0     0   316
WXI06A  1950   550   620   466   386   507   289   379   619   451   487
WXI06A  1960   653   543   658   505   628   486   975  1690  1364  1207
WXI06A  1970  1475  1813  2218  1921  2467  1809  1872  2139  2893  2000
WXI06A  1980  2573  3284  2260  1276   940  1452  1572   973  1312  1615
WXI06A  1990  1985  1807  1748   992  1073   825   674   718   752   590
WXI06A  2000   520   640  1016   808  1661  1991  1342  1171 -9999
WXI06B  1848  1904  1507
WXI06B  1850  1691  1790  1445   924   836  1101  1280  1374  1419  1373
WXI06B  1860  1329  1429   774   971   736   766   986   915   979   935
WXI06B  1870   549   864   721  1059   997   879   812   963   866  1061
WXI06B  1880   707   724   624   659   710   664   593   408   785  1171
WXI06B  1890   615  1318  1489  1153  1796  1911  1696  1163   930  1256
WXI06B  1900  1152   967  1423  1172   941   902  1009  1020  1059   883
WXI06B  1910  1087  1064   746   462   663   759  1270  1863  2987  2097
WXI06B  1920  1840  1823  1366  1451  1501   881   857   831   762   530
WXI06B  1930   649   715   525   464   523   465   527   562   680   556
WXI06B  1940   867  1040  1108   566  1098  1246  1588    74     0   406
WXI06B  1950   560   515   653   450   656   952  1155  1630  1203  1277
WXI06B  1960  1429  1748  1508  1253  1258  1450  2011  2509  1859  1447
WXI06B  1970  1229  1034  1191  1032  1241   908  1296  1246  1287   981
WXI06B  1980  1167  1413  1188   816   615  1368  1430  1226  2163  2655
WXI06B  1990  3389  2343  1759  1297  1555  1081   743   635  1122   625
WXI06B  2000  1034  1337  1640  1453  2129  2453  1154  1573 -9999
WXI08A  1778   414   472
WXI08A  1780   401   530   519   485   734   639   543   398   178    99
WXI08A  1790   296   340   292   284   373   356   434   405   457   256
WXI08A  1800   428   331   512   527   438   391   439   488   493   378
WXI08A  1810   460   413   402   469   370   364   391   415   381   401
WXI08A  1820   367   386   325   261   380   282   292   304   205   298
WXI08A  1830   346   300   266   211   259   297   239   250   239   227
WXI08A  1840   265   276   273   299   334   303   290   258   271   321
WXI08A  1850   325   339   346   360   288   289   407   381   374   308
WXI08A  1860   333   291   320   427   435   274   339   474   342   262
WXI08A  1870   126   285   340   306   268   205   291   412   314   269
WXI08A  1880   254   388   332   346   689   677   497   288   375   354
WXI08A  1890   265   268   384   571   448   387   517   303   244   460
WXI08A  1900   625   329   423   616   502   541   535   571   525   511
WXI08A  1910   455   566   739   161     0   264   390   521   374   364
WXI08A  1920   365   199   229   264   285   241   203   233   260   357
WXI08A  1930   366   222   263   351   366   334   359   418   450   448
WXI08A  1940   510   625   984   468   790   906   880   615   640   793
WXI08A  1950   922  1096  1114   987   954  1796  3294  3062  2460  1734
WXI08A  1960  1475  1735  1457  1668  2329  1323  2070  1938  1323  1174
WXI08A  1970   972   962  1077  1014  1144  1546  1802  3367  3077  2966
WXI08A  1980  3091  5155  5180  4350  2085  4847  4569  2360  3141  2794
WXI08A  1990  2800  2051  3780  4282  3225  2802  4554  3583  4106  3772
WXI08A  2000  3207  5355  4479  5366  6966  5003  4375  8119 -9999
WXI08B  1681   637   569   686   579   758   658   674   570   716
WXI08B  1690   502   719   875   823   873   952   866  1001   813   697
WXI08B  1700   619   588   763   673   555   506   534   616   645   466
WXI08B  1710   460   647   459   519   591   573   606   643   910   946
WXI08B  1720   764   808   836  1185  1145  1245   907  1024   994  1353
WXI08B  1730  1066   808   847   747   605   417   249   315   611   555
WXI08B  1740   483   482   403   434   418   303   396   490   454   415
WXI08B  1750   391   534   547   435   444   513   404   290   356   441
WXI08B  1760   350   309   337   433   447   410   324   225   394   324
WXI08B  1770   398   382   245   102   284   365   349   377   334   369
WXI08B  1780   334   453   482   432   462   452   445   357   241     0
WXI08B  1790   375   592   386   292   284   353   355   409   424   272
WXI08B  1800   378   331   467   475   420   333   356   452   484   392
WXI08B  1810   417   393   422   424   379   437   474   430   355   393
WXI08B  1820   317   419   382   360   447   373   375   399   242   355
WXI08B  1830   378   397   300   290   383   413   331   329   313   316
WXI08B  1840   382   383   370   408   475   445   466   387   348   374
WXI08B  1850   377   386   400   376   219   284   378   461   382   367
WXI08B  1860   376   335   336   488   620   346   395   417   425   348
WXI08B  1870   241   362   398   459   318   254   314   439   457   424
WXI08B  1880   328   445   442   434   601   659   708   468   470   441
WXI08B  1890   420   334   378   493   424   362   492   338   328   539
WXI08B  1900   551   409   413   526   507   328   466   428   447   551
WXI08B  1910   718   709   876   246     0   177   298   292   277   318
WXI08B  1920   290   234   258   243   214   200   180   113   228   261
WXI08B  1930   354    94   240   259   281   277   234   334   310   298
WXI08B  1940   369   468   722   331   584   561   561   417   442   472
WXI08B  1950   637   653   625   548   513   761   920  1401  1116   848
WXI08B  1960  1186  1180   957  1057   968   980  1147  1754  1193   898
WXI08B  1970   765   840   680   758   839  1410  1592  2134  3282  3776
WXI08B  1980  3155  4762  4188  4575  1874  1723  2169  1089  1426  1470
WXI08B  1990   917  3085  4296  2962  2902  3752  2587  2380  3130  2254
WXI08B  2000  1477  2554  3300  3974  5504  7073  3478  2608 -9999
WXI09A  1851   915  1007   917  1292  1836  1744  1332  1123   918
WXI09A  1860   805  1056   789   779   681   685   871  1015  1090  1272
WXI09A  1870   896  1306  1383  1851  1758  1285  1520  1512  1156  1358
WXI09A  1880  1122  1341  1314  1444  1482   938   969   860  1158  1247
WXI09A  1890  1079  1024  1002  1063   913  1086  1180   912   718  1036
WXI09A  1900   957  1010  1164   902   737   745   609   693   781   903
WXI09A  1910  1073  1105   844   573   577   590   571   723   855   595
WXI09A  1920   598   458   641   496   469   448   487   735   657   507
WXI09A  1930   679   539   373   377   426   501   485   595   523   421
WXI09A  1940   475   683   982   585   603   569   531   545   458   434
WXI09A  1950   544   953   882   807  1021  1293  1292  1425  1173   888
WXI09A  1960  1073  1073  1171  1759  1410  1347  1610  1585  1233  1281
WXI09A  1970  1543  1881  2309  2477  2188  2802  2182  1838  1771  1216
WXI09A  1980  1227  1389  1082  1025   988  1482   922   923  1229  1325
WXI09A  1990  2161  3327  2987  1940  1400  1228  1386  2572  2165  4771
WXI09A  2000  8519  8869  5304  3115  4382  4816  5004  2763 -9999
WXI09B  1842  1489  1371  1345  1688  1754  1339  1275  1077
WXI09B  1850  1094   560   616   716   596   717   867  1329   901   906
WXI09B  1860   885   925   859   826   658   705  1150  1099  1259  1155
WXI09B  1870  1126  1291  1203  1828  1809  1544  1294  1532  1107  1312
WXI09B  1880  1145  1399  1392  1314  1268  1058  1051   698  1252  1587
WXI09B  1890  1360  1089  1068  1177  1145  1288  1280  1083   771   944
WXI09B  1900   849   841   678   778   759   600   516   629   823   904
WXI09B  1910   972   753   620   497   535   758   610   761   904   572
WXI09B  1920   694   671   758   844   805   884   745   931   769   572
WXI09B  1930   432   442   403   438   316   395   305   515   627   572
WXI09B  1940   747  1082  1423   821  1140   998  1287  1224   875   942
WXI09B  1950  1060  1756  2005  1968  2748  4292  4544  4442  2952  1940
WXI09B  1960  1925  1805  1408  1486  1784  2199  2803  2565  2907  2579
WXI09B  1970  4403  4414  4651  5299  4766  5264  3617  2699  2213  1305
WXI09B  1980  1253  1324  1136  1418  1147  1481  2303  2336  2268  2609
WXI09B  1990  4355  6837  5499  3265  2531  1462  2708  1746  1293  1260
WXI09B  2000  1083  1496  1186  1289  1420  2324  4986  3442 -9999
WXI10A  1742  1999  2284  2584  2388  2025  2043  2296  2857
WXI10A  1750  2886  2697  2480  2582  3021  2380  2568  2219  1964  2447
WXI10A  1760  3036  2494  2536  2557  2585  2486  2456  2195  2318  2205
WXI10A  1770  1957  1779  1492  1008  1065  1390  1392  1432  1224  1324
WXI10A  1780  1198   898   870   860   655   828   669   736   529   408
WXI10A  1790   453   622   559   408   477   708   800   970   739   731
WXI10A  1800   789   727   746   785   674   727   726  1006   940  1208
WXI10A  1810   680  2170  2733  1684   898   977  1010   681   609   600
WXI10A  1820   511   440   466   362   388   574   678   642   585   506
WXI10A  1830   488   562   811   768  1097  1032  1328  1556   970  1707
WXI10A  1840  2099  1682  1654  1132  1573  1774  1415   905   819  1153
WXI10A  1850   998   869  1156   996   618   808  1723  1592  1622  1207
WXI10A  1860  1175  1255  1502  1163   931   821   829  1058   847  1595
WXI10A  1870   985   680   849   944   984   758   728  1139  1242   808
WXI10A  1880   682   731   703   656   723   824   636   510   292   486
WXI10A  1890   501   439   531   794   832   554  1127   615   435   541
WXI10A  1900   489   541   611  1112   972  1047   867   748   635   541
WXI10A  1910   720  1069  1228   685   472   369   409   634   742   672
WXI10A  1920   600   681   595   516   544   720   921   940   866   737
WXI10A  1930   950  1248  1175   860   871   959  1222  1409  1371   786
WXI10A  1940 -9999
WXI10B  1739  2280
WXI10B  1740  2450  2385  2275  2290  2185  1975  2019  1845  1718  1962
WXI10B  1750  1916  2074  1817  2018  2283  1838  1850  1885  1860  2109
WXI10B  1760  2298  2215  2439  2308  2829  2866  2793  2560  3104  2605
WXI10B  1770  2268  2478  2185  1838  1410  1883  2244  2121  2359  2510
WXI10B  1780  2087  1963  1705  1155  1194  1306  1167  1078   974   667
WXI10B  1790   715   767   640   531   537   614   614   727   622   448
WXI10B  1800   690   920   933   899   727   724   641   681   592   638
WXI10B  1810   567  1451  1691  1529  1113   937   849   538   371   450
WXI10B  1820   409   526   579   370   471   938  1052  1161  1036  1042
WXI10B  1830   986   877  1006  1899  2638  2185  1410  1174   998  1378
WXI10B  1840  1597  1403  1737  1318  1970  2866  3141  2685  3440  3139
WXI10B  1850  2816  2259  2130  1660  1347  1515  2035  1746  2088  1844
WXI10B  1860  2133  2129  1677  1252   954   801   773   733   881   787
WXI10B  1870   697   594  1063  1125  1681  1281   895  1157  1613  1677
WXI10B  1880  1449  1781  1425  1279  1238  1325  1364  1425  1070  1333
WXI10B  1890  1127  1033  1139  1217  1342   971  1335   842   485   675
WXI10B  1900   817   766   590   859  1092   978   878   842   698   894
WXI10B  1910  1426  2284  1910   925   653   455   608   830   823   854
WXI10B  1920   640   471   439   518   557   667  1079  1465  1113   932
WXI10B  1930   809   834   870   834   879   888  1267  1618  2060  1115
WXI10B  1940  1212  1521  1902  1319  1926  1200   768   667   763  1017
WXI10B  1950  1388  1080   957   592   938   855   995  1849  2787  1357
WXI10B  1960   938  1026   918   979  1475  1219  1128  1418  1150  1208
WXI10B  1970   753  1132   876   945  2103  1326  1449  2343  2237  1272
WXI10B  1980  1125  1283  1184   832   761   700   854   773   694   798
WXI10B  1990   976  1603  1859  2042  1335   955  1249  2370  4096  4333
WXI10B  2000  3523  3145  2292  1456  2074  2137  1640  1175 -9999
WXI11A  1850  1976  1887  1520  1577  2028  2057  2013  1518  1421   914
WXI11A  1860  1181  1311   833  1074   968  1050  1401  1489  1822  1702
WXI11A  1870   771  1073  1253  1361  1055  1107  1643  2234  2285  2341
WXI11A  1880  2515  3714  3166  3551  3732  2723  2827  2228  2399  2991
WXI11A  1890  1774  1221  2175  2433  3103  3708  4002  3306  2405  2241
WXI11A  1900  2147  2187  1987  2677  1920  1874   877   945  1487  2303
WXI11A  1910  3054  2445  1783  1324  1169  1181  1327  1344  1308  1177
WXI11A  1920  1106  1206  1272  1170  1077  1156  1612  1704  2045  1974
WXI11A  1930  2016  1515  2139  2847  2660  1497  1369  1667  1519   907
WXI11A  1940  1018   912  1279  1352  1374  1505  1654  1898  1561  1530
WXI11A  1950   860   604   744  1286  1786  1591  1672  1720  1645  1240
WXI11A  1960   827   593   589   616   485   233   415   357   304   329
WXI11A  1970   429   448   353   420   481   482   409   534   316   351
WXI11A  1980   298   348   443   246   331   365   355   278   288   305
WXI11A  1990   360   470   491   333   385   315   379   625   784  1059
WXI11A  2000   673   507   641  1695  2472  1019   665   569 -9999
WXI11B  1841  2265  2230  2317  2463  2349  2411  2192  1565  1565
WXI11B  1850  1564  1673  1425  1620  1648  1779  1776  1447  1250   969
WXI11B  1860  1248  1445  1246  1200  1189  1579  2686  2852  2422  1703
WXI11B  1870  1201  1848  1786  1990  1730  1484  1300  2069  2057  3721
WXI11B  1880  3202  2901  2605  2553  2415  2233  2491  1454  2389  2512
WXI11B  1890  2113  1559  1602  1636  1445  2226  2656  2191  1894  1662
WXI11B  1900  1414  1302  1338  2091  1722  1763  1509  1071  2040  2289
WXI11B  1910  2019  1618  1487  1143  1150  2083  1672  2021  1551  1151
WXI11B  1920   786   836   763   938   806   946  1533  1118  1194   929
WXI11B  1930   936   685   600   686  1031   884   704  1673  1368  1617
WXI11B  1940  2545  3801  3746  2766  2173  2928  2115  1387   730   760
WXI11B  1950   748   678   769  1264  1419  1671   938  1138   944   760
WXI11B  1960   609   597   557   677   412   490   421   435   375   239
WXI11B  1970   264   261   260   317   400   521   561   753   597   686
WXI11B  1980   592   557   547   465   560   583   797   627   816   863
WXI11B  1990  1512  1224  1688  1441  1455  3668  2813  2600  2276  2098
WXI11B  2000  1992  1976  1712   982  1092  1295  1096  1299 -9999
WXI13A  1864   698   834   883  1099  1175   892
WXI13A  1870   771   852   800   670   615   440   470   364   316   377
WXI13A  1880   273   358   429   297   217   317   361   214   239   214
WXI13A  1890   241   294   213   261   249   198   257   264   199   246
WXI13A  1900   218   223   314   379   277    93    54   124    10   128
WXI13A  1910   244   325   383   593   225   193   441   517   487   728
WXI13A  1920   672   403   552   665   735   617   439   712   879  1148
WXI13A  1930  1014  1055  1076   946  1016   928   960   847  1408  1244
WXI13A  1940  1369  1250  1421  1568  1924  2104  2077  1660  1355  1791
WXI13A  1950  2314  2535  2567  2636  2697  3189  2166  2427  2889  2389
WXI13A  1960  2288  3124  2633  3220  2674  2691  3722  3215  3223  2755
WXI13A  1970  2395  2178  2370  2515  2408  2527  2556  3125  3170  2846
WXI13A  1980  2538  3291  3543  2896  3127  3239  2809  2425  2633  2600
WXI13A  1990  2002  2045  2450  2043  1940  1365  1539  1307  1343  2413
WXI13A  2000  5781  8088  3628  2798  3022  3124  2527  1364 -9999
WXI15B  1845   867  1254   704   425   454
WXI15B  1850   584   393   416   414   507   609   672   921   671   899
WXI15B  1860   866   744   543   739   493   974   971   861   962   519
WXI15B  1870   382   304   391   648   489   308   304   431   572   657
WXI15B  1880   997   993   965   716   437   500   492   226   495   789
WXI15B  1890   615   414   452   399   432   290   368   531   253   486
WXI15B  1900   871   532   905  1192  1242  2168  2149  2095  1151   927
WXI15B  1910  1279  1603  1109   797   591   733   787   764  1062  1123
WXI15B  1920  1175   920   922  1001   790   676   796   749   792  1066
WXI15B  1930   944  1464  1618  1741  1366  1602  1765  1340  1278   943
WXI15B  1940   855   853  1026   648   855   821  1085   835   716   696
WXI15B  1950   918  1237  1170   764   603   701  1108  1603  1283  1376
WXI15B  1960  1989  1542  1576  1203  1599  1882  2562  3201  1984  1415
WXI15B  1970  1880  1565  1656  1822  1704  1985  2294  1471  1642  3077
WXI15B  1980  3212 -9999
WXI16A  1836  4405  3646  3614  5160
WXI16A  1840  4627  5939  5944  4249  4717  5434  4645  3911  2629  3201
WXI16A  1850  3506  3293  3406  3120  2912  2277  2901  2968  3466  3070
WXI16A  1860  2920  3180  1834  2616  2517  2125  2512  2693  2979  2352
WXI16A  1870  2173  2045  2500  2642  2447  1554  1939  1882  1476  1826
WXI16A  1880  1829  1692  1930  2491  2189  1220  1713  1448  1465  2077
WXI16A  1890  1666  1612  1700  1643  1715  1630  1623  1283  1141  1289
WXI16A  1900  1185  1267  1100  1051  1174  1202  1003  1109  1442  1083
WXI16A  1910  1079  1159  1187   820   819   741   811  1096   970   829
WXI16A  1920   858   801   953   857   802   688   573   941  1216  1279
WXI16A  1930  1350  1511  1143  1170   973   908   835   993   997   759
WXI16A  1940  1364  1844  1712  1146  1422  1194   809   764  1203  1184
WXI16A  1950  1038  1120   843   804   892   740   505   678   578   433
WXI16A  1960   522   792  1135   799   460   310   359   428   398   238
WXI16A  1970    81 -9999
WXI17A  1526  1764  1992  2183  1733
WXI17A  1530   765  1494  1566  1352  1624  1306  2832  2365  1617  1459
WXI17A  1540  1206  1122  1170  1334  1052  1110  1337  1118  1753  1585
WXI17A  1550  1463  1794  1117  1357  1374  1320  1278  1512  1684  1351
WXI17A  1560  1566  1642  1502  1298  1041   947  1092   897   917  1249
WXI17A  1570   820  1333  1102   921   688   622   592   614   758   772
WXI17A  1580   947   847   711   870  1205  1498  1262  1088   959  1220
WXI17A  1590   884   998  1051  1123  1388  2012  1390  1377  1051   962
WXI17A  1600   998  1075   935   973  1083   950   931   752   880  1036
WXI17A  1610  1094   981   963  1061  1129   788  1137   800  1226   951
WXI17A  1620  1326   616   786   663   794   568   551   727   719   861
WXI17A  1630   540   708   549   402   414   591   674   777   758   701
WXI17A  1640   669   717   659   623   586   630   579   540   477   593
WXI17A  1650   535   668   527   546   786   782   534   443   460   576
WXI17A  1660   561   715   866   597   529   533   688   771   589   657
WXI17A  1670   415   430   404   398   525   370   391   431   291   304
WXI17A  1680   334   323   280   341   285   378   429   386   317   334
WXI17A  1690   400   398   397   454   318   328   408   442   449   427
WXI17A  1700   325   326   290   306   307   414   438   391   257   281
WXI17A  1710   254   339   326   307   417   331   351   329   411   365
WXI17A  1720   352   297   326   352   435   359   413   392   409   340
WXI17A  1730   343   362   347   338   381   247   254   143    79   171
WXI17A  1740   265   270   211   304   351   282   378   426   381   379
WXI17A  1750   428   415   475   398   390   393   385   309   378   431
WXI17A  1760   276   342   282   367   341   351   306   296   352   264
WXI17A  1770   273   181   259   148   252   337   302   315   293   249
WXI17A  1780   310   312   336   334   362   334   416   300   343   265
WXI17A  1790   290   376   313   307   328   430   388   486   452   269
WXI17A  1800   354   419   479   484   389   460   474   493   498   440
WXI17A  1810   441   606   617   546   555   496   503   506   435   388
WXI17A  1820   313   312   250   326   352   324   355   329   367   324
WXI17A  1830   391   346   362   374   448   344   340   336   274   320
WXI17A  1840   310   271   329   252   331   331   442   337   332   312
WXI17A  1850   325   345   420   439   280   401   487   521   634   361
WXI17A  1860   430   322   670   618   323   330   392   488   432   244
WXI17A  1870   268   308   366   331   244   291   344   415   377   368
WXI17A  1880   412   600   595   694   657   804   576   388   550   507
WXI17A  1890   400   404   436   530   459   365   393   200   367   328
WXI17A  1900   304   164   129   257   248   302   364   365   417   429
WXI17A  1910   537   550   766   448   354   454   536   878  1083  1047
WXI17A  1920   889   636   816   739   725  1117   961  1045  1119  1124
WXI17A  1930   600    47     0     0     0     0   102    85   167     0
WXI17A  1940   286   245   269   157   237   268   239   261   256   319
WXI17A  1950   336   480   390   430   385   418   533   569   390   302
WXI17A  1960   319   467   505   471   747   586   712   971   664   422
WXI17A  1970   493   261   362   421   362   300   406   368   494   405
WXI17A  1980   270   368   429   361   283   106   283   267   238   382
WXI17A  1990   408   481   473   380   243   493   525   600   746   540
WXI17A  2000   745   961   615   388   757   819   520   371 -9999
WXI17B  1800   391   521   502   487   352   412   314   500   543   653
WXI17B  1810   732   571   597   545   531   614   625   665   556   521
WXI17B  1820   507   385   522   471   359   422   502   535   424   510
WXI17B  1830   651   500   458   398   442   424   398   423   351   422
WXI17B  1840   330   486   377   413   415   521   452   417   290   414
WXI17B  1850   467   519   418   470   297   453   499   672   595   517
WXI17B  1860   475   698   581   649   653   450   452   586   629   539
WXI17B  1870   538   684   663  1006   626   649   744   745   553   601
WXI17B  1880   609   907   648   892   689   827   695   440   541   577
WXI17B  1890   354   455   462   605   497   379   432   261   225   449
WXI17B  1900   448   385   523   582   563   561   530   429   452   405
WXI17B  1910   569   503   546   430   386   324   360   478   661   482
WXI17B  1920   394   328   445   493   596   738   595   521   567   718
WXI17B  1930   842   604   788   766   641   644   873   694   997   726
WXI17B  1940   784   861   980   649   929   746   580   656   589   638
WXI17B  1950   902  1178  2684  2002  1722  2480  1762  1591  1719  1065
WXI17B  1960  1045  1140  1109  1249  1311  1159  1493  2092  1477  1049
WXI17B  1970  1220  1016  1055  1143   992   884  1119  1127  1058   893
WXI17B  1980   856   981  1075   671   648   827  1159   774  1450  1033
WXI17B  1990  1222  2311  2820  1862  2316  2100  2759  2297  2670  1342
WXI17B  2000  1407  1498  1871  2530  4685  3897  1694  1634 -9999
WXI18A  1880   478   326   261   278   499   814   955   788  1027  1039
WXI18A  1890  1018   593   454   415   432   672   725   484   293   785
WXI18A  1900   826   945   952   982  1115   927   991  1386  1035  2004
WXI18A  1910  2185  1770  1515  1477  1040  1280  1084  1070  1702  1660
WXI18A  1920  1504  1433  1143  1855  1550  1325  1189  1193  1297  1581
WXI18A  1930  2020  1630  1320  1407  1427  1381  1681  1523  1897  1129
WXI18A  1940  2026  2215  2216  1433  2091  2025  1872  1593  1618  1855
WXI18A  1950  4116  4927  4584  4405  3990  4651  4917  4761  4042  3440
WXI18A  1960  3680  3238  2291  2814  2718  3159  3439  3917  3185  2363
WXI18A  1970  2274  2165  1978  2269  2725  4124  4183  4050  3573  2430
WXI18A  1980  1938  2119  2007  1282  1115  1271  1211   986  1176  1479
WXI18A  1990  1858  2829  2053  2013  2782  3735  3033  1402  1692  3419
WXI18A  2000  2913  2637  2384  2038  3137  4317  3337  4617 -9999
WXI18B  1881   692   690   464   543   660   484   308   437   610
WXI18B  1890   237   254   294   413   496   380   453   193   294   590
WXI18B  1900  1057   977  1700  1163  1252   818   933   951  1284  2239
WXI18B  1910  2630  1675  1507  1190   847   811  1415  1278  1689  1820
WXI18B  1920  2250  2103  2092  2540  2737  2323  1754  2230  2300  2092
WXI18B  1930  3049  3288  2107  1545  1459  1713  1573  1694  1758  1309
WXI18B  1940  1490  1389  1793  1395  1433  1450  1408  1150   774  1202
WXI18B  1950  1761  3027  3458  2660  2973  2533  2804  2711  3313  3359
WXI18B  1960  3353  2935  2514  2614  3137  3613  2812  2652  2091  1778
WXI18B  1970  1316  1269   663  1039  1699  1862  2659  2322  1838  1518
WXI18B  1980  1635  2015  1613  1200   793  1204  1670  1151  1657  1594
WXI18B  1990  1838  2809  3583  4015  4560  4534  4442  3812  1743  3182
WXI18B  2000  3655  3867  3078  3005  2819  3299  2857  3397 -9999
WXI19A  1911  4311  4742  3834  3417  3968  4154  3692  4237  3564
WXI19A  1920  2831  2919  3073  3187  3443  3059  3622  4044  3703  3363
WXI19A  1930  4370  4243  4179  4425  5332  4985  4704  4669  4073  4370
WXI19A  1940   984  3684  5411  3715  4358  3946  2883  2771  2868  2506
WXI19A  1950  2633  3605  3811  3252  2974  2116  2285  2471  1635   812
WXI19A  1960  1136  1101  1304   810  1441  1741  2593  2846  1882  1907
WXI19A  1970  2098  1699  1878  2658  3443  2617  3033  2980  3927  3080
WXI19A  1980  2980  3179  2288  2018  1691  1700  1589  1356  1881  2063
WXI19A  1990  2877  3285  3256  2057  2945  2637  2735  2818  2372  3220
WXI19A  2000  4054  3951  3363  2324  1977   900  1439  2392 -9999
WXI19B  1899  3974
WXI19B  1900  3657  3728  4111  3789  3812  4148  3348  3505  3803  3175
WXI19B  1910  3431  3521  3381  2744  2588  2888  2516  2515  2743  2352
WXI19B  1920  2034  2049  2306  2268  2446  2288  2625  2419  2856  2505
WXI19B  1930  2838  2214  2809  3205  3142  3146  2571  3121  2574  3239
WXI19B  1940   824  2940  4623  3259  4307  3733  2568  3396  2564   908
WXI19B  1950  1196  2608  3371  2510  3103  3125  3149  2312  2103   715
WXI19B  1960  1619  1336  1485  1459  1872  1656  2172  1998  1164  1448
WXI19B  1970  1187  1014   828   952  1323  1385  1464  1472  2040  2408
WXI19B  1980  1630  1779  1428  1723  1887  2283  1376  1057  1579  3328
WXI19B  1990  4102  3742  3900  3067  3086  1819  2813  2497  2967  4191
WXI19B  2000  4361  4165  4112  3491  3477  1850  1460  2197 -9999
WXI20A  1872   392   509   282   263   319   251   368   542
WXI20A  1880   923  1187  1592  1347   767   853   908   487  1284  1063
WXI20A  1890   816   640   599   977   894  1465  1427  1117   745  1231
WXI20A  1900  1245  1193  1484  1194  1223   957  1113  1394  1382  1085
WXI20A  1910  1505  1546  1407  1668  1467  1743  3036  3164  3450  1823
WXI20A  1920  1991  1682  2226  3590  3558  2507  2171  1785  1971  1691
WXI20A  1930  2046  1520  1168  1551  1489  1327  1599  1548  1346   749
WXI20A  1940   913   914  1130  1188  2222  3071  1570  1383  1600  2139
WXI20A  1950  2817  4391  5947  3831  3734  4695  5522  5735  6325  5696
WXI20A  1960  5724  4354  3777  3667  2766  2671  1761  1804   328   561
WXI20A  1970   625   322   584   546   549   678  2050  2157  1164   429
WXI20A  1980   648   563   969  1048   778  2287  2402  2545  3227  2335
WXI20A  1990  2388  1887  1097   827   865   701  1297   860   678   407
WXI20A  2000   450   486   520   395   409   530   246   258 -9999
WXI20B  1872   470   493   261   143   246   245   403   898
WXI20B  1880  1111   839   961   769   856   683  1000   564  1280  1526
WXI20B  1890   948   798   838  1321  1175  1580  1584  1143   998  1510
WXI20B  1900  1175  1177  1636   977  1166  1092  1230  1439  1410  1070
WXI20B  1910  1503  1228  1079  1471  1146  1390  2190  2358  2499  1675
WXI20B  1920  2179  2553  2627  2395  2378  2377  2157  2251  2387  2645
WXI20B  1930  3127  2613  2010  1735  1560  1421  1518  1839  1824  1063
WXI20B  1940  1118  1010   790   447   757   965   741   822   659   626
WXI20B  1950   866  3055  4932  3909  4805  4838  5085  5566  5993  5959
WXI20B  1960  6413  5216  4334  4177  3425  3057  3883  3325   567   892
WXI20B  1970  1039   276  1544  1247  1134  1262  2686  2345  1447   583
WXI20B  1980  1057   774   790  1059   670   805  1154  1062  2564  2559
WXI20B  1990  4082  3176  3178  1794  1732  1389  1639  1219  1186   788
WXI20B  2000   978   893   965  1075  1386  1436   635   942 -9999
WXI21A  1470   572   496   653   652   679   566   489   356   481   397
WXI21A  1480   447   521   729   695   741   658   583   545   463   538
WXI21A  1490   703   678   743   766   688   657   777   928   803   927
WXI21A  1500   682   696   514   842   951   798   964   889   835   729
WXI21A  1510   521   735   980  1005  1110   966  1140  1178  1005   680
WXI21A  1520   641   640   605   614   819   817   669   794   567   608
WXI21A  1530   621   587   558   514   424   506   437   380   462   438
WXI21A  1540   353   468   548   888   868   654   503   706   630   432
WXI21A  1550   467   622   564   585   695   528   528   949  1422  1123
WXI21A  1560   956   813   836  1026   824   721   767   537   512   414
WXI21A  1570   478   428   413   341   414   269    89   347   460   491
WXI21A  1580   460   412   281   374   531   577   586   633   457   266
WXI21A  1590   360   373   517   906  1050   757   728   778   554   537
WXI21A  1600   510   564   625   678   529   603   496   405   618   453
WXI21A  1610   498   462   536   496   530   583   483   523   437   504
WXI21A  1620   363   558   408   311   523   401   409   561   504   460
WXI21A  1630   344   301   314   442   398   316   282   313   443   462
WXI21A  1640   431   382   402   366   391   467   379   373   315   414
WXI21A  1650   500   623   434   412   475   513   518   511   452   434
WXI21A  1660   204   338   431   455   445   338   332   328   359   286
WXI21A  1670   317   533   483   484   412   344   401   420   463   336
WXI21A  1680   257   179   221   278   262   375   448   351   462   459
WXI21A  1690   318   478   518   590   501   637   369   468   403   377
WXI21A  1700   356   297   342   251   306   234   339   410   444   455
WXI21A  1710   384   448   412   451   524   403   447   448   493   539
WXI21A  1720   313   272   273   335   364   421   463   373   381   283
WXI21A  1730   291   280   365   398   400   264   134   252   232   263
WXI21A  1740   341   191   160   255   304   214   240   269   272   240
WXI21A  1750   234   199   233   321   237   205   232     0   216   276
WXI21A  1760   315   326   208   260   198   182   135   254   267   262
WXI21A  1770   198   148   248   233   268   304   279   195   206   306
WXI21A  1780   234   260   274   324   337   300   326   398   456   460
WXI21A  1790   500   565   416   209   263   370   380   331   361   303
WXI21A  1800   245   280   367   437   389   240   327   421   357   259
WXI21A  1810   258   266   247   187   252   228   213   303   350   232
WXI21A  1820   155   288   375   333   239   457   347   431   532   463
WXI21A  1830   387   328   390   447   504   504   479   460   448   555
WXI21A  1840   518   539   475   550   546   511   510   343   353   484
WXI21A  1850   543   471   394   318   335   533   530   465   531   299
WXI21A  1860   274   337   498   643   392   303   459   552   497   351
WXI21A  1870   284   352   460   610   522   459   492   457   485   546
WXI21A  1880   388   501   315   386   602   670   674   442   373   397
WXI21A  1890   500   480   465   479   502   554   602   428   367   459
WXI21A  1900   455   442   501   414   441   404   389   468   432   389
WXI21A  1910   382   449   568   502   426   423   364   609   619   586
WXI21A  1920   477   464   530   454   477   573   603   634   531   587
WXI21A  1930   440   403   426   426   431   508   569   501   280    59
WXI21A  1940   346   475   557   431   573   557   546   578   492   541
WXI21A  1950   581   665   610   510   557   567   475   647   534   450
WXI21A  1960   246   359   453   570   516   520   549   469   524   455
WXI21A  1970   506   243   355   333   415   422   371   397   431   337
WXI21A  1980   596   405   564   720   812   676   604   726   817   603
WXI21A  1990   648   686   711   502   563   374   523   693   840   718
WXI21A  2000   967   883   932   589   688   872   993   871 -9999
WXI21B  1353  1365  1817  1920  2470  2874  2325  2033
WXI21B  1360  1847  1376  1441  1455  1601  1617  1490  1678  1545  1598
WXI21B  1370  1251  1177  1079   906  1066  1051  1449  1342  1140   988
WXI21B  1380  1270  1659  1365  1249  1089   835  1071  1464  1436  1087
WXI21B  1390  1008   846   686   925   856   856   831   801   917  1083
WXI21B  1400  1387  1331  1122   856   884   908   868   673   753   801
WXI21B  1410   931   786   660   578   535   690   853   808   603   327
WXI21B  1420   629   536   645   777   507   451   513   490   367   348
WXI21B  1430   341   413   496   536   485   322   431   327   338   390
WXI21B  1440   465   459   535   386   369   405   424   494   479   502
WXI21B  1450   566   596   525   515   378   256   237   259   280   385
WXI21B  1460   484   425   363   393   385   311   181   219   294   401
WXI21B  1470   564   539   587   704   835   831   684   443   563   365
WXI21B  1480   370   396   702   882   932   969  1204  1169  1156  1080
WXI21B  1490  1223   986  1032  1220  1138   951   869   747  1050   979
WXI21B  1500   880   957   791  1014  1020   846   984  1091  1421  1279
WXI21B  1510   884  1034  1033   865  1002  1011  1227  1439  1281   927
WXI21B  1520   893   709   641   604   737   672   732   937   752   644
WXI21B  1530   601   875   943   814   623   582   521   429   580   419
WXI21B  1540   475   564   645   816   678   496   456   622   523   443
WXI21B  1550   423   428   464   493   593   608   465   522   500   498
WXI21B  1560   518   507   696   813   865   749   760   436   387   278
WXI21B  1570   332   325   313   231   364   239   338   305   389   412
WXI21B  1580   370   228     0   397   449   538   529   435   369   213
WXI21B  1590   353   391   517   593   738   663   716   745   544   616
WXI21B  1600   496   542   617   458   382   363   320   241   365   251
WXI21B  1610   219   239   295   426   462   516   427   421   405   447
WXI21B  1620   370   436   352   317   512   378   423   480   477   595
WXI21B  1630   508   434   262   282   289   194    65   260   400   408
WXI21B  1640   391   303   277   205   168   225   187   191   217   245
WXI21B  1650   264   240   131   213   332   370   348   327   190   263
WXI21B  1660     0   332   432   400   341   286   233   265   346   288
WXI21B  1670   303   442   328   431   434   262   385   416   405   294
WXI21B  1680   238   188   247   275   366   371   360   371   364   336
WXI21B  1690   277   458   652   573   493   426   327   280   367   276
WXI21B  1700   233   277   308   266   299   173   379   376   458   470
WXI21B  1710   412   372   385   510   640   600   611   583   745  1074
WXI21B  1720   723   526   450   525   533   745   917   881   943   826
WXI21B  1730   673   478   539   645   849   600   390   484   494   578
WXI21B  1740   624   326   404   618   553   471   575   548   576   478
WXI21B  1750   394   367   386   493   387   349   463   192   303   458
WXI21B  1760   454   600   444   527   332   333   317   414   333   410
WXI21B  1770   257   340   422   442   463   589   561   625   484   517
WXI21B  1780   449   420   390   345   454   423   471   472   485   577
WXI21B  1790   659  1187  1042   793   652   970  1092   931   975   856
WXI21B  1800   775   837  1020  1117  1129   942   756   770   825   688
WXI21B  1810   694   668   778   560   607   383   270   300   420    92
WXI21B  1820   168   290   367   365   292   458   379   422   462   464
WXI21B  1830   434   359   432   608   661   640   629   582   606   587
WXI21B  1840   521   576   523   595   600   527   524   281   371   496
WXI21B  1850   510   458   374   266   308   446   543   362  1178   853
WXI21B  1860   602   674   862   787   555   203   484   476   506   404
WXI21B  1870   335   374   591   627   497   402   392   401   416   421
WXI21B  1880   321   446   365   386   466   547   641   342   373   343
WXI21B  1890   557   382   347   283   279   401   403   246   225   305
WXI21B  1900   330   277   260   283   320   206   227   426   305   278
WXI21B  1910   167   294   384   337   282   213   159   356   325   368
WXI21B  1920   328   269   256   269   346   418   482   463   339   584
WXI21B  1930   475   511   507   529   586   503   557   502   670   435
WXI21B  1940   433   470   454   367   298   349   308   333   322   417
WXI21B  1950   348   381   336   299   235   362   357   511   379   384
WXI21B  1960   262   398   372   494   506   527   447   442   499   506
WXI21B  1970   466   264   405   439   491   482   447   507   477   405
WXI21B  1980   750   582  1136  1515  1202  1060  1017   875   995   734
WXI21B  1990   810   994   963   971   705   419  1853  3132  3234  2882
WXI21B  2000  2268  1620  1237   704   639   828   628   542 -9999
WXI21C  1348  1784  1804
WXI21C  1350  1798  1467  1349  1327  1238  1748  2128  2009  1674  1486
WXI21C  1360  1449  1200  1121  1020  1357  1443  1067  1217  1203  1522
WXI21C  1370  1185  1048  1139   981  1116  1120  1357  1283  1100   974
WXI21C  1380   956  1198   871   773   767   489   648   846   958   975
WXI21C  1390   771   812   689   879   873  1008   882   950   978  1077
WXI21C  1400  1345  1428  1589  1371  1151  1261  1297   875   923   899
WXI21C  1410   968   941   953   986   937   968  1071   817   849   615
WXI21C  1420   931   575   797   807   576   572   687   865   823   729
WXI21C  1430   646   709   740   789   722   532   516   499   611   684
WXI21C  1440   683   800   775   747   577   633   770   628   662   634
WXI21C  1450   651   605   527   572   421   369   312   397   500   623
WXI21C  1460   829   620   630   614   594   537   300   338   455   528
WXI21C  1470   665   803   947   995  1024   822   742   572   584   522
WXI21C  1480   572   662   884   832   913   941  1016   944   861   856
WXI21C  1490   859   928   886  1068   873   754   720   771   873  1015
WXI21C  1500   899   859   646   923   956   829  1173  1201  1407  1126
WXI21C  1510   801   831  1055  1217  1176  1059  1242  1472  1368   920
WXI21C  1520   886   770   679   746   896  2389  1631   870   782   751
WXI21C  1530   749   847   895   869   739   711   553   591   496   475
WXI21C  1540   615   682   796   653   420   414   552   482   433   437
WXI21C  1550   522   509   507   699   597   543   569   628   691   752
WXI21C  1560   826   764   783   627   538   582   442   393   397   499
WXI21C  1570   497   481   371   560   381   344   501   576   572   573
WXI21C  1580   489   331   113   372   590   533   660   770   681   373
WXI21C  1590   398   429   557   829  1221   806   929   840   631   581
WXI21C  1600   430   478   567   474   379   447   447   369   542   462
WXI21C  1610   469   375   436   366   378   412   328   342   335   344
WXI21C  1620   289   451   422   383   430   302   288   426   512   458
WXI21C  1630   277   276   277   323   338   232   141   322   369   352
WXI21C  1640   322   304   299   184   206   271   246   204   180   252
WXI21C  1650   319   299   228   234   321   350   392   350   277   241
WXI21C  1660    38   269   370   330   334   241   228   196   304   179
WXI21C  1670   237   341   234   305   296   206   286   348   360   289
WXI21C  1680   250   201   219   261   197   254   333   282   389   312
WXI21C  1690   167   325   393   439   354   351   248   383   356   290
WXI21C  1700   274   237   229   173   239   185   335   299   313   382
WXI21C  1710   317   283   319   364   420   291   233   265   252   326
WXI21C  1720   169   167   194   223   240   294   311   245   253   234
WXI21C  1730   203   224   288   284   298   145     0   242   288   298
WXI21C  1740   274    86   120   276   280   154   232   176   174    42
WXI21C  1750    67   114   198   232   237   128   195     0   162   228
WXI21C  1760   295   268   147   197   116   142   115   234   175   204
WXI21C  1770    66    75   204   177   165   192   150   153   167   269
WXI21C  1780   231   202   251   289   355   265   259   332   398   428
WXI21C  1790   412   538   359   148   243   346   356   355   297   261
WXI21C  1800   191   215   291   444   378   273   339   460   392   288
WXI21C  1810   276   306   185   177   193   192   197   250   345   177
WXI21C  1820    90   249   329   291   203   413   296   375   493   444
WXI21C  1830   434   357   357   437   503   531   541   489   498   533
WXI21C  1840   512   483   426   466   445   440   443   263   310   433
WXI21C  1850   471   430   362   294   325   555   461   507   602   279
WXI21C  1860   317   303   423   549   420   283   435   514   502   371
WXI21C  1870   308   369   426   594   451   361   402   376   409   473
WXI21C  1880   377   509   333   473   578   617   659   396   406   378
WXI21C  1890   480   425   476   479   503   622   633   436   417   496
WXI21C  1900   499   526   535   486   476   428   435   508   500   514
WXI21C  1910   432   488   560   480   408   366   374   550   601   523
WXI21C  1920   468   372   468   364   399   447   466   456   417   533
WXI21C  1930   423   376   435   595   598   635   682   650   475   334
WXI21C  1940   462   501   574   470   557   532   486   451   417   448
WXI21C  1950   470   542   434   432   441   539   508   675   558   500
WXI21C  1960   319   468   415   549   475   467   421   542   525   385
WXI21C  1970   405   219   317   294   370   362   354   429   463   394
WXI21C  1980   507   404   498   726   692   670   526   539   541   419
WXI21C  1990   436   486   580   475   551   425   482   551   910   809
WXI21C  2000  1077  1363  1168   834   928  1042  1027   934 -9999
WXI22A  1847  2087  1981  2291
WXI22A  1850  1861  2028  1814  1591  1134  1099  1238  1236  1188  1182
WXI22A  1860   828   828   752   600   380   344   434   393   659   755
WXI22A  1870  1007  1011  1255  1159   703   434   274   249   295   303
WXI22A  1880   361   452   572   406   538   655   761   432   655   466
WXI22A  1890   510   514   488   563   680   970  1541  1327  1073  1477
WXI22A  1900  2075  1524  1289  1352  1265  1363  1108  1020   965   939
WXI22A  1910   933   986   835   679   622   570   716   699  1053  1150
WXI22A  1920  1235  1023   987  1224  1401   896  1128  1011  1232   720
WXI22A  1930  1092  1243   822  1016  1194  1025  1026   940   838   711
WXI22A  1940  1187  1188  1530   976  1113  1125   634   620   752   881
WXI22A  1950  1289  1925  1913  1237  1095  1242  1258  1472  1194   790
WXI22A  1960   811   651   686   916   821   663   830  1217   875   949
WXI22A  1970   450   616   503   500   576   714  1154  1119   977   797
WXI22A  1980   533   270   420   413   215   245   466   263   253   419
WXI22A  1990   579   711   882   570   358   219   317   394   523   701
WXI22A  2000   385  1063  2496  1809  3167  3933  2310  2232 -9999
WXI22B  1842  1738  1538  1625  1673  1756  1589  1447  1957
WXI22B  1850  1482  1405  1569  1391  1027   989  1064  1171  1192   996
WXI22B  1860   797   846   759   791   573   444   544   428   706   605
WXI22B  1870  1061  1104  1132   988   624   455   329   278   335   364
WXI22B  1880   321   410   610   432   392   570   706   359   554   425
WXI22B  1890   486   462   497   478   660   884  1525  1243  1192  1693
WXI22B  1900  1894  1436  1195  1235  1171  1304   981   645   832  1019
WXI22B  1910   946   877   895   652   618   493   714   780  1105  1120
WXI22B  1920  1052   897   822  1222  1319   993  1320  1182  1144   922
WXI22B  1930  1292  1355  1101  1228  1390  1175  1145  1139   920   805
WXI22B  1940  1127  1197  1357   823   939  1056   644   673   574   933
WXI22B  1950  1191  1818  1804  1177  1250  1155  1289  1400  1294   893
WXI22B  1960   919   744   858   995   850   667  1034  1279   940  1013
WXI22B  1970   632   657   615   541   686   865  1167  1220  1153   936
WXI22B  1980   778   323   616   592   270   291   655   284   356   483
WXI22B  1990   670   988  1014   751   365   254   338   414   608   506
WXI22B  2000  1186   908   604  1186  1850  3126  2381  2353 -9999
WXI23A  1638   174   158
WXI23A  1640   217   172   217   186   209   186   138   175   165   143
WXI23A  1650   270   216   143   130   182   257   265   274   294   114
WXI23A  1660   215   310   294   238   204   184   182   185   217   305
WXI23A  1670   339   585   521   593   509   214   272   403   548   474
WXI23A  1680   402   495   388   522   590   819   953   950  1577  1573
WXI23A  1690  1128  1091  1486  1217  1410  1035   723   718   526   490
WXI23A  1700   368   338   520   416   567   571   821   774   901   789
WXI23A  1710   683   696   727   838   930   937   760   756   885   973
WXI23A  1720   711   781   791   902  1044  1187  1188  1100  1339  1132
WXI23A  1730   901   840  1017   907  1042   638   651   981  1113  1230
WXI23A  1740  1261   609   742  1065   971  1060  1085  1082   967   835
WXI23A  1750   579   641   609   721   543   595   657     0   334   468
WXI23A  1760   368   461   690   902   777   606   555   777   742   838
WXI23A  1770   894   757   851   826   717   700   787   794   725   781
WXI23A  1780   753   887  1013   836   823   901   793   885   729   798
WXI23A  1790   889  1065   920   839   608   711  1063   722   778   868
WXI23A  1800   752   670   828   857   911   732   740   859   928   795
WXI23A  1810   715   692   701   715   753   791   483   265   370   165
WXI23A  1820   191   275   588   461   538   628   529   598   512   451
WXI23A  1830   502   707   544   691   794   639   428   556   612   678
WXI23A  1840   684   722   698   669   704   697   515   501   438   491
WXI23A  1850   357   266   224   276   295   367   360   487   593   463
WXI23A  1860   437   320   368   449   394   126   432   381   610   877
WXI23A  1870   569   617   481   682   402   256   478   480   417   482
WXI23A  1880   450   437   398   407   574   820  1025   556   450   772
WXI23A  1890   740   815   686   774   790   671   863   512   391   685
WXI23A  1900   937   748   602   663   603   514   390   703   762   837
WXI23A  1910   895   958   947   627     0   417   266   153   292   296
WXI23A  1920   278   287   142   241   157   224   217   296   312   118
WXI23A  1930   347   366   604   610   482   588   411   527   706   144
WXI23A  1940   134   300   284   269   411   487   501   528   573   692
WXI23A  1950   597   615   475   502   425   560  1383  1595  1379   797
WXI23A  1960   698   694   781   824   667   653   667   574   833   682
WXI23A  1970   524   431   573   457   631   492   476   542   511   541
WXI23A  1980   579   554   643   545   514   465   478   395   354   195
WXI23A  1990   414   460   516   640   558   409   591   921  1134   954
WXI23A  2000   997  1391  1534  1275   985  1074 -9999
WXI23B  1628   154   147
WXI23B  1630   122   111   104   184   152   157    98   184   199   160
WXI23B  1640   183   159   240   173   139   168   127    91   153   136
WXI23B  1650   176   174   195   215   267   304   356   265    89   237
WXI23B  1660    57   238   267   212   225   214   168   223   282   304
WXI23B  1670   422   700   720   762   619   283   307   528   710   610
WXI23B  1680   512   618   587   530   540   689   887   822  1286  1202
WXI23B  1690   838   801  1235  1060  1203   878   575   485   468   498
WXI23B  1700   443   374   545   544   555   591   672   659   662   889
WXI23B  1710   725   724   667   817  1016   984   765   658   873   969
WXI23B  1720   619   648   654   830  1100  1416  1348   997  1251   956
WXI23B  1730   788   771  1014   919   995   710   695  1032  1183  1413
WXI23B  1740  1572   884   833  1309  1193  1761  1812  1460  1104  1221
WXI23B  1750   739   837   749  1035   767   979   964   530   293   747
WXI23B  1760   767   917  1070  1221   987   657   589   744   819   847
WXI23B  1770   863   642   722   678   575   671   682   838   718   803
WXI23B  1780   730   734   639   563   646   677   645  1064  1046   880
WXI23B  1790   726   857   681   658   536   596   727   619   590   518
WXI23B  1800   426   465   697   941  1067   719   753  1072  1050   943
WXI23B  1810   732   646   578   584   623   703   439   222   247   263
WXI23B  1820   298   230   204     0     0   485   345   471   450   359
WXI23B  1830   437   485   385   561   742   714   550   455   519   639
WXI23B  1840   616   654   648   638  1054   932   732   647   488   510
WXI23B  1850   388   320   263   322   298   264   424   499   927   510
WXI23B  1860   414   330   398   468   311    23   374   437   725  1182
WXI23B  1870   576   473   527   674   554   399   456   555   527   532
WXI23B  1880   599   529   384   305   436   722   702   349   277   496
WXI23B  1890   521   526   485   568   667   522   712   355   216   419
WXI23B  1900   540   482   344   513   480   432   414   630   725   702
WXI23B  1910   553   612   705   538   428   293    95   273   279   251
WXI23B  1920   225   114   113   152   206   252   197   179   304   366
WXI23B  1930   395   450   286   305   305   543   606   232   206     0
WXI23B  1940   325   486   753   598   672   652   750   814   837   820
WXI23B  1950   964   973   880   750   778  1546  1590  1437   872   770
WXI23B  1960   687  1100  1075  1170   968   901   859  1131  1127   645
WXI23B  1970   594     0   712   610   833   660   630  1076   817   635
WXI23B  1980   630   571   636   654   455   407   330   305   316   154
WXI23B  1990   477   561   512   543   539   337   465   796  1090   841
WXI23B  2000   783  1110  1069   987   706   703   667   743 -9999
WXI25B  1796  1539  1585  1625  1329
WXI25B  1800  1445  1475  1914  1943  2313  2495  3361  3662  3272  2689
WXI25B  1810  2427  2077  1842  1992  1678  1639  1649  1784  2239  2053
WXI25B  1820  1955  1760  1533  1203  1681  1282  1432  1652  1395  1634
WXI25B  1830  1608  1252  1567  1643  1886  2681  1876  1761  1495  1492
WXI25B  1840  1458  1385  2063  1149   851  1264  1219  1398  1344  1187
WXI25B  1850  1219   985   885   929   865  1000  1183  1595  2021  1736
WXI25B  1860  1335  1471  1712  1264   871  1149  1063  1087  1288  1276
WXI25B  1870   913  1155  1031  1493  1689  1439  1128  1263  1203  1160
WXI25B  1880  1364  1373  1305  1516  1206  1135  1063   949   765   973
WXI25B  1890   818   648   679   796   759   792   940   602   511  1025
WXI25B  1900  1414   827   943  1088   976  1556   955   713   680   557
WXI25B  1910   716  1129  1813  1591  1403  1818  1693  1834  2502  3425
WXI25B  1920  3055  2979  3468  3274  2271  1948  2159  2236  2322  2365
WXI25B  1930  2255  2439  2427  2274  2346  2853  2075  1752  3886  2699
WXI25B  1940  2429  2527  1793  1079  1251   957   498   675   748   855
WXI25B  1950  1083  1610  1927  1352  1441  1451  1574  1910  2092  1160
WXI25B  1960  1221  1233  1020  1357  1327   976  1208  2147  1406  1473
WXI25B  1970  1360  1093  1310  1348  1903  1544  1064  1005  1377  1180
WXI25B  1980   916   969   715   576   553   879   798   481   842   800
WXI25B  1990   762  1147  1205   736  1082   745   758   849  1286  1608
WXI25B  2000  1974  2317  1411   911   814   774   300   335 -9999
WXI26A  1853  1092  1034  1165  1398  1594  1137   877
WXI26A  1860   803   836   962   930   898  1055  1111  1096  1006   705
WXI26A  1870   360   505   613   793   735   658   724   878   693  1114
WXI26A  1880   862   798  1011   908   835   676  1031   697   606   562
WXI26A  1890   300   587   648   937  1396  1149   912   654   401   444
WXI26A  1900   289   317   283   473   458   540   299   477   656   659
WXI26A  1910   836   921   861   881   900   885   572   347   360   304
WXI26A  1920   291   276   429   336   423   460   604   605   566   574
WXI26A  1930   717   590   791  1241  1018   876   518   639   832   882
WXI26A  1940   774   881  1174   682   677   515   426   419   594   961
WXI26A  1950  1327  1843  2285  1995  1965  1500  1451  1482  1402  1450
WXI26A  1960  1970  1936  1545  1590  1255  1051  1615  1767  2035  2013
WXI26A  1970  1281  1220  1629  2794  2775  3187  2749  2128  2637  2331
WXI26A  1980  1823  1597  1500  1713  1875  2129  2034  1620  1997  1993
WXI26A  1990  1823  2147  1622  1482  2331  2743  2894  2626  2414  2090
WXI26A  2000  2161  2145  1503   526   402   744   561   551 -9999
WXI26B  1861   821   690   787   896   782  1014  1025   881   668
WXI26B  1870   369   627   615   727   800   584   810   719   649  1046
WXI26B  1880   897   787   702   489   380   337   529   513   602   595
WXI26B  1890   509   465   556   622   605   751   838   587   403   426
WXI26B  1900   264   262   195   220   139    98    87   129   179   325
WXI26B  1910   517   560   785   599   691   725   486   519   503   274
WXI26B  1920   281   367   651   643   509   422   407   473   323   457
WXI26B  1930   465   414   536   640   675   669   440   931   640   567
WXI26B  1940   721   912  1152   656   607   615   739   830   869  1219
WXI26B  1950  1429  1622  1845  1661  1467  1086  1202  1421  1747  1508
WXI26B  1960  2392  1633  1025   852   734   773  1071  1551  1841  2471
WXI26B  1970  2097  1791  1712  2081  2066  2612  2482  1917  2164  1953
WXI26B  1980  1524  1729  1453  1341  1590  1490  1762  1485  1923  2332
WXI26B  1990  2397  2591  2600  2654  3068  3785  3735  3292  3035  2235
WXI26B  2000  2715  2160  2090   998   577 -9999
WXI27B  1838   211   438
WXI27B  1840   372   444   415   416   354   595   539   530   371   467
WXI27B  1850   272   223    89    27   126   215   199   311   329   456
WXI27B  1860   378   397   268   368   285   483   401   226   342   366
WXI27B  1870   819  1075   809  1208   994  1065   485   550   651   734
WXI27B  1880   881   806   958   887   872   954  1016   730  1303  2087
WXI27B  1890  1859  2174  2539  2224  2487  2223  1824  1240   968  1497
WXI27B  1900  1748  1625  2346  2258  2257  2716  2119  1420  1677  1179
WXI27B  1910  1295  1520  1247   642   480   485   528   711   730   741
WXI27B  1920   800   938   849  1269  1368   891   929  1110  1520  1630
WXI27B  1930  1544  2445  1752  1922  2241  2506  2750  3161  4169  4325
WXI27B  1940  4278  4321  4157  3277  3138  3045  3158  2939  2518  1927
WXI27B  1950  2235  3253  4050  3149  3409  2677  2625  2527  2652  1678
WXI27B  1960  1768  1481  1258  1691  2548  2463  2785  3979  3650  2849
WXI27B  1970  2574  2404  2006  2147  3485  2719  3148  3288  2919  3244
WXI27B  1980  4168  5136  3934  3557  3811  4540  4714  3499  3840  3593
WXI27B  1990  3579  4279  4596  4137  4549  3983  2252  1911  2915  4012
WXI27B  2000  4243  5076  4428  3888  4525  3436  1862   765 -9999
WXI29A  1783  4683  4862  4481  4388  4168  3628  3093
WXI29A  1790  3827  4977  4322  4849  4805  3842  3361  2849  1696  1049
WXI29A  1800  1755  2292  2740  2875  2853  3129  3616  3811  3839  2641
WXI29A  1810  2322  2508  1708  2833  2494  2542  1597   548   471  1072
WXI29A  1820  3968  3464  2212  1174  1435  2294  2142  1882  1600  1720
WXI29A  1830  1426  1144  1464  1367  2210  2422  1829  1514  1578  1693
WXI29A  1840  1864  1716  2148  1601  1686  1703  1743  1268  1150  1322
WXI29A  1850  1706  1659  1595  1328   836  1078  1722  2020  2062  2271
WXI29A  1860  2329  2405  2014  2590  1836  2001  1571  2329  2095  1314
WXI29A  1870  1416  1596  2387  2602  2805  2135  1754  2736  2723  3406
WXI29A  1880  3335  3155  2750  3078  2879  2718  4212  3942  4754  6889
WXI29A  1890  3984  3661  3630  2210  2084  2011  1554  1312  1233  1653
WXI29A  1900  1891  1510  1283  1569  1633  1551  1217  1015  1370   879
WXI29A  1910   892  1251  1175   903   838  1025  1082  1134  1321  1021
WXI29A  1920   699   665   727   908  1008  1035  1047   952  1276  1674
WXI29A  1930  1524  1516  1223  1144  1284  1407  1327  1336  2348  1986
WXI29A  1940  2202  2450  2053   946  1142  1271   904   799   733   914
WXI29A  1950  1046  1241  1168   739   899   795   714   764   806   541
WXI29A  1960   669   548   638   507   661   606   903   857   669   841
WXI29A  1970   474   530   504   621   710   672  1000   958  1195   775
WXI29A  1980   541   615   564   344   349   354   523   184   384   432
WXI29A  1990   807   770   752   429   657   514   722   799   776   799
WXI29A  2000   761   318 -9999
WXI29B  1791  3345  2855  3346  3444  2411  3305  2188  1315   657
WXI29B  1800  1791  2862  3336  3804  3032  2902  2937  2107  1810  1331
WXI29B  1810  1560  2018  1911  2272  1613  2122   785   805  1383  2513
WXI29B  1820  3009  2453  1756  1149  1194  1682  1668  1632  1392  1693
WXI29B  1830  1670  1691  1465  1237  1937  2589  1767  1557  1224  1322
WXI29B  1840  1274  1292  1748  1065  1020   996   799   665   769  1055
WXI29B  1850  1151   932   925   833   719   803  1096   920  1236  1073
WXI29B  1860  1138  1224  1213  1282  1240  1134  1311  1491  1359   879
WXI29B  1870   849  1093  1422  1174  1392  1013  1204  1432  1149  1625
WXI29B  1880  1673  1547  1465  1538  1923  2077  1973  1190  1476  2087
WXI29B  1890  1555  1598  1980  1720  1855  1458  1519   944  1206  1550
WXI29B  1900  1313  1425  1400  1467  1551  1577  1388  1336  1302  1140
WXI29B  1910  1158  1463  1468  1236  1304  1660  1209  1356  1627  1367
WXI29B  1920  1090  1046  1341  1281  1342  1469  1679  1640  1979  2195
WXI29B  1930  2544  2375  2715  2418  2396  2979  2942  3308  5284  4615
WXI29B  1940  4595  3692  3437  2272  2157  2343  1603  1376  1493  1616
WXI29B  1950  1864  2672  2960  2062  2105  1759  1887  1981  1999  1640
WXI29B  1960  1739  1603  1613  1893  2037  1567  1936  1851  1655  1067
WXI29B  1970  1398   917   793   905  1223  1288  1549  1446  1648  1016
WXI29B  1980   873  1109   856   736   720   731   888   587   533   754
WXI29B  1990   998  1119  1101   700   977   963  1271  1357  1647  1172
WXI29B  2000  1746  1520 -9999
WXI30A  1847  1635  1654  1725
WXI30A  1850  1647  1426  1443  1248  1017   942  1233  1196  1225  1120
WXI30A  1860  1019  1023   461   902   854  1312  1764  2138  1949  1386
WXI30A  1870  1295  1918  1484  1861  2163  1337  1642  1711  1485  1675
WXI30A  1880  2369  1844  2187  2238  1432  1440  1544  1020  1288  1654
WXI30A  1890  1085  1095  1223  1078  1172  1496  1302   768   591   919
WXI30A  1900   813   747  1177  1307  1248  1491  1009   906   965   761
WXI30A  1910   909   855   580   435   474   524   538   740  1132  1112
WXI30A  1920   991  1105  1019  1221  1238  1298  1667  2416  2069  1412
WXI30A  1930  1677  1677  1098   664   863   579   991  1155   845   387
WXI30A  1940   496   646   698   361   511   327   285   175   215   358
WXI30A  1950   559   387   335   194   298   330   463   645   466   388
WXI30A  1960   439   482  1090  1093  2209  1813  1577  2554  2177  1703
WXI30A  1970  1334  1649  2048  2900  3519  4761  5679  5053  4199  3247
WXI30A  1980  3473  2625  1579  1038   985  1009  1490  1089   868  1183
WXI30A  1990  2088  1988  1242   391   406   556   492   647   777   516
WXI30A  2000   430   827  1656  1783  3052  3686  1689  1453 -9999
WXI30B  1844  2097  1856  2056  1976  1911  1564
WXI30B  1850  1778  1634  1958  2052  1722  2095  2307  1733  1549  1354
WXI30B  1860  1022  1007   539   966   761   942  1668  1126  1225   818
WXI30B  1870   626   885   843  1103  1053   573  1083  1200  1225  1395
WXI30B  1880  1904  1668  2367  2518  1954  1571  1779  1012  1418  1545
WXI30B  1890  1440  1109  1203  1050  1147   726  1565   545   578   706
WXI30B  1900   543   869   778  1181  1050  1371  1055  1011  1475  1056
WXI30B  1910  1182  1096   696   312   304   183   448   588   873   653
WXI30B  1920   571   694   542   404   856  1715  1612  1447  1272   861
WXI30B  1930  1002   839   726   456   364   575   998  1731  1373   709
WXI30B  1940   670   761   863   441   540   321   281    82   235   248
WXI30B  1950   446   247   266   212   217   230   364   789   649   429
WXI30B  1960   450   488   889   958  1178   866   889  1276  1446   928
WXI30B  1970   501   590   579  1506  1435  1896  2844  3182  3391  3305
WXI30B  1980  4878  4221  2714  1532  1239  1190  3451  1704  1542  1401
WXI30B  1990  2739  2871  2139  1567  1484  1729  1291  1751  1953  1192
WXI30B  2000   795  1062  1390  1325  1136   983   770   454 -9999
