# Supplementary material for: Climate-Driven Synchronized Growth of Alpine Trees in the Southeast Tibetan Plateau
Source: PLoS One. 2016 Jun 3;11(6):e0156126. doi: 10.1371/journal.pone.0156126 (PMC4892591; doi:10.1371/journal.pone.0156126)
Supplement: S1 Data — (ZIP) [file pone.0156126.s001.zip › S1_Data/chin028/chin028.txt_crns]

WXICAF 1 Weixi County                                        ABFO                 raw
WXICAF 2 China        Chinese fir       3060M  2720  9918    __    1348 2007      raw
WXICAF 3 William Wright   Jinbao Li   Keyan Fang   Yang Tao   Edward Cook         raw
chin0213489990  09990  09990  09990  09990  09990  09990  09990  01784  11804  1  raw
chin0213501798  11467  11349  11346  21528  21834  22299  22442  22000  21760  2  raw
chin0213601648  21288  21281  21238  21479  21530  21279  21448  21374  21560  2  raw
chin0213701218  21113  21109  2 943  21091  21086  21403  21313  21120  2 981  2  raw
chin0213801113  21428  21118  21011  2 928  2 662  2 860  21155  21197  21031  2  raw
chin021390 890  2 829  2 688  2 902  2 864  2 932  2 857  2 876  2 948  21080  2  raw
chin0214001366  21379  21356  21114  21017  21085  21083  2 774  2 838  2 850  2  raw
chin021410 949  2 864  2 807  2 782  2 736  2 829  2 962  2 813  2 726  2 471  2  raw
chin021420 780  2 556  2 721  2 792  2 542  2 512  2 600  2 678  2 595  2 539  2  raw
chin021430 494  2 561  2 618  2 662  2 604  2 427  2 473  2 413  2 475  2 537  2  raw
chin021440 574  2 630  2 655  2 567  2 473  2 519  2 597  2 561  2 571  2 568  2  raw
chin021450 609  2 601  2 526  2 544  2 400  2 313  2 275  2 328  2 390  2 504  2  raw
chin021460 657  2 523  2 497  2 504  2 490  2 424  2 240  2 279  2 374  2 465  2  raw
chin021470 572  3 539  3 653  3 704  3 835  3 822  3 684  3 443  3 563  3 397  3  raw
chin021480 447  3 521  3 729  3 832  3 913  3 941  31016  3 944  3 861  3 856  3  raw
chin021490 859  3 928  3 886  31068  3 873  3 754  3 777  3 771  3 873  3 979  3  raw
chin021500 880  3 859  3 646  3 923  3 956  3 829  3 984  31091  31407  31126  3  raw
chin021510 801  3 831  31033  31005  31110  31011  31227  31439  31281  3 920  3  raw
chin021520 886  3 709  3 641  3 614  3 819  3 817  31182  4 903  4 767  4 698  4  raw
chin021530 685  4 861  4 919  4 841  4 681  4 647  4 537  4 510  4 538  4 457  4  raw
chin021540 545  4 623  4 721  4 852  4 773  4 575  4 528  4 664  4 577  4 440  4  raw
chin021550 495  4 566  4 536  4 642  4 646  4 576  4 549  4 788  41057  4 938  4  raw
chin021560 891  4 789  4 810  4 920  4 844  4 735  4 764  4 487  4 455  4 457  4  raw
chin021570 487  4 455  4 392  4 451  4 398  4 307  4 420  4 462  4 516  4 532  4  raw
chin021580 475  4 372  4 197  4 386  4 561  4 558  4 623  4 702  4 569  4 319  4  raw
chin021590 379  4 410  4 537  4 867  41136  4 782  4 829  4 809  4 593  4 599  4  raw
chin021600 503  4 553  4 621  4 576  4 456  4 525  4 472  4 387  4 580  4 457  4  raw
chin021610 484  4 419  4 486  4 461  4 496  4 550  4 455  4 472  4 421  4 476  4  raw
chin021620 366  4 505  4 415  4 350  4 518  4 390  4 416  4 521  4 504  5 460  5  raw
chin021630 344  5 301  5 277  5 323  5 338  5 232  5 141  5 313  5 375  6 369  6  raw
chin021640 358  6 312  6 294  6 187  6 213  6 281  6 252  6 227  6 202  6 286  6  raw
chin021650 337  6 302  6 255  6 244  6 359  6 384  6 401  6 358  6 294  6 294  6  raw
chin021660 135  6 298  6 359  6 369  6 345  6 279  6 227  6 238  6 303  6 296  6  raw
chin021670 339  6 502  6 508  7 537  7 498  7 281  7 357  7 414  7 478  7 366  7  raw
chin021680 339  7 386  8 402  9 492  9 487  9 588  9 655  9 648  9 663  9 747  9  raw
chin021690 573  9 707  9 818  9 626  9 513  9 593  9 510  9 484  9 408  9 381  9  raw
chin021700 320  9 326  9 453  9 367  9 379  9 377  9 480  9 463  9 515  9 523  9  raw
chin021710 453  9 523  9 456  9 512  9 639  9 576  9 528  9 499  9 641  9 734  9  raw
chin021720 544  9 497  9 473  9 599  9 671  9 764  9 674  9 661  9 649  9 692  9  raw
chin021730 636  9 527  9 630  9 669  9 737  9 497  9 443  9 580  9 665  91010 10  raw
chin0217401072 10 553 101020 111279 111250 111274 111369 111116 111208 111174 11  raw
chin021750 690 11 846 11 843 11 847 11 658 11 889 11 830 11 376 11 370 11 600 11  raw
chin021760 500 11 499 11 462 11 692 11 609 12 636 12 426 12 689 12 667 12 919 12  raw
chin021770 907 12 679 12 886 12 650 12 704 12 928 12 876 12 961 12 767 13 902 13  raw
chin021780 780 13 745 13 812 13 558 14 682 14 747 14 688 14 725 15 600 15 545 15  raw
chin021790 631 15 849 16 742 16 560 16 504 16 663 16 780 17 773 17 811 17 608 17  raw
chin021800 724 18 663 18 747 18 918 18 827 18 651 18 649 18 879 18 931 18 968 18  raw
chin021810 693 181148 181154 181105 18 799 18 702 18 534 18 450 18 441 18 420 18  raw
chin021820 403 19 391 19 442 19 365 19 454 19 648 19 723 19 686 19 482 19 435 19  raw
chin021830 494 19 600 19 420 19 553 19 770 19 725 19 554 20 673 20 622 21 766 21  raw
chin021840 617 21 805 22 962 24 817 24 864 24 953 25 918 25 844 27 543 28 806 28  raw
chin021850 881 29 777 30 787 30 752 31 622 31 761 31 969 31 987 31 977 31 822 31  raw
chin021860 806 31 832 32 710 32 751 32 633 34 664 34 730 34 699 34 792 34 783 34  raw
chin021870 639 34 785 34 716 37 853 37 747 37 562 37 609 37 619 37 648 37 739 37  raw
chin021880 725 38 778 39 791 39 687 39 682 39 755 40 805 40 591 40 783 40 918 40  raw
chin021890 740 40 672 40 735 40 863 40 900 40 932 401024 40 728 40 589 40 943 41  raw
chin021900 942 41 838 41 924 41 955 41 869 41 870 41 789 41 810 41 850 41 805 41  raw
chin021910 939 411121 421028 42 750 42 636 42 653 42 720 42 851 421076 42 849 42  raw
chin021920 835 42 754 42 722 42 886 42 903 42 804 42 908 42 967 421015 421025 42  raw
chin0219301122 421085 42 922 42 965 42 985 42 956 421031 421127 421072 42 690 42  raw
chin021940 923 41 971 411163 41 792 411092 411062 41 866 41 732 41 708 41 919 41  raw
chin0219501084 411430 411622 411428 411421 411459 411446 411534 411448 411005 41  raw
chin0219601139 411154 411110 411140 411318 401123 401453 401730 401331 401142 40  raw
chin0219701038 40 939 391014 391089 391391 371359 371626 371655 371668 371395 37  raw
chin0219801293 371280 361066 36 916 36 804 36 981 361138 36 867 361186 361268 36  raw
chin0219901519 361766 361863 361397 361504 361145 361526 361489 361565 361531 36  raw
chin0220001472 361578 361779 341516 342041 342137 331575 311398 319990  09990  0  raw
WXICAF 1 Weixi County                                        ABFO                 std
WXICAF 2 China        Chinese fir       3060M  2720  9918    __    1348 2007      std
WXICAF 3 William Wright   Jinbao Li   Keyan Fang   Yang Tao   Edward Cook         std
chin0213489990  09990  09990  09990  09990  09990  09990  09990  01462  11483  1  std
chin0213501483  11213  11119  11105  21256  21517  21908  22031  21670  21475  2  std
chin0213601388  21089  21087  21054  21265  21314  21101  21252  21193  21361  2  std
chin0213701067  2 978  2 979  2 836  2 971  2 970  21258  21182  21012  2 890  2  std
chin0213801014  21307  21027  2 933  2 860  2 616  2 803  21084  21128  2 974  2  std
chin021390 845  2 790  2 657  2 866  2 833  2 902  2 832  2 854  2 928  21063  2  std
chin0214001350  21368  21347  21110  21020  21091  21093  2 786  2 854  2 871  2  std
chin021410 978  2 892  2 834  2 811  2 766  2 868  21013  2 861  2 770  2 500  2  std
chin021420 833  2 598  2 778  2 860  2 590  2 559  2 657  2 742  2 652  2 593  2  std
chin021430 546  2 625  2 692  2 745  2 681  2 483  2 541  2 472  2 542  2 616  2  std
chin021440 664  2 728  2 763  2 659  2 555  2 611  2 703  2 668  2 681  2 682  2  std
chin021450 735  2 730  2 642  2 664  2 490  2 382  2 338  2 404  2 480  2 624  2  std
chin021460 815  2 654  2 621  2 633  2 618  2 536  2 305  2 356  2 480  2 600  2  std
chin021470 784  3 742  3 899  3 976  31163  31035  3 937  3 624  3 742  3 554  3  std
chin021480 625  3 729  31022  31075  31184  31224  31326  31236  31131  31128  3  std
chin0214901136  31232  31180  31427  31170  31014  31120  31133  31186  31384  3  std
chin0215001230  31179  3 890  31276  31394  31172  31543  31684  31980  31590  3  std
chin0215101135  31182  31506  31502  31663  31529  31800  32141  31997  31348  3  std
chin0215201303  31137  31006  31008  31256  31256  31195  41313  41232  41121  4  std
chin021530 998  41152  41219  41132  41096  4 956  4 889  4 842  4 903  4 748  4  std
chin021540 848  4 901  41018  41243  4 991  4 852  4 865  4 978  4 993  4 769  4  std
chin021550 824  4 938  4 856  41001  41080  4 970  4 928  41129  41257  41185  4  std
chin0215601341  41324  41357  41338  41183  41139  41112  4 799  4 763  4 814  4  std
chin021570 764  4 816  4 705  4 698  4 719  4 512  4 601  4 619  4 807  4 861  4  std
chin021580 843  4 692  4 365  4 763  41045  41088  41145  41101  4 882  4 622  4  std
chin021590 773  4 848  41064  41479  41781  41553  41470  41546  41126  41131  4  std
chin0216001013  41111  41217  41029  4 938  41000  4 980  4 808  41086  4 967  4  std
chin0216101024  4 887  41035  4 980  41058  41054  4 977  4 950  4 910  41030  4  std
chin021620 799  41032  4 912  4 775  41071  4 791  4 786  41076  41081  51124  5  std
chin021630 711  5 691  5 683  5 818  5 693  5 692  5 418  5 759  5 913  6 898  6  std
chin021640 859  6 760  6 816  6 646  6 638  6 715  6 608  6 580  6 489  6 659  6  std
chin021650 786  6 788  6 618  6 655  6 878  6 968  6 936  6 792  6 679  6 700  6  std
chin021660 341  6 747  6 983  6 896  6 803  6 674  6 655  6 648  6 800  6 639  6  std
chin021670 754  61136  61085  71172  71051  7 613  7 773  7 946  71040  7 821  7  std
chin021680 690  7 708  8 669  9 827  9 810  91053  91248  91027  91367  91365  9  std
chin021690 943  91161  91476  91311  91198  91138  9 925  9 995  9 870  9 750  9  std
chin021700 661  9 647  9 775  9 681  9 784  9 659  9 905  9 937  9 964  9 958  9  std
chin021710 827  9 952  9 845  9 964  91172  91008  9 975  9 995  91112  91211  9  std
chin021720 866  9 827  9 818  9 969  91113  91273  91315  91140  91214  91123  9  std
chin021730 983  9 926  91070  91079  91102  9 728  9 632  9 841  9 960  91168 10  std
chin0217401223 10 886 10 811 111105 111075 111084 111151 111136 111120 111119 11  std
chin021750 973 11 953 11 947 11 999 111015 11 939 11 922 11 496 11 669 11 934 11  std
chin021760 894 11 916 11 837 11 998 11 863 12 799 12 768 12 872 12 878 12 895 12  std
chin021770 851 12 751 12 865 12 716 12 765 12 923 12 913 12 985 12 852 13 979 13  std
chin021780 898 13 990 131117 131065 141165 141061 141090 141094 151116 15 990 15  std
chin0217901066 151327 161014 16 846 16 785 16 899 16 974 17 982 17 929 17 658 17  std
chin021800 795 18 831 181050 181196 181042 181006 181076 181326 181319 181163 18  std
chin0218101074 181205 181208 181211 18 935 18 932 18 784 18 719 18 803 18 716 18  std
chin021820 782 19 857 19 801 19 675 19 740 19 965 19 928 191014 19 780 19 928 19  std
chin0218301005 19 921 19 881 19 931 191202 191303 191008 20 937 20 920 211052 21  std
chin0218401088 211108 221158 241053 241155 241251 251255 251005 27 856 28 995 28  std
chin0218501000 29 932 30 907 30 846 31 739 31 868 311065 311121 311182 31 998 31  std
chin021860 946 31 945 32 859 321000 32 784 34 775 34 958 34 975 341071 34 880 34  std
chin021870 763 34 916 341006 371174 371000 37 797 37 866 37 985 37 953 371060 37  std
chin0218801038 381162 391120 391093 391084 391145 401199 40 802 401038 401167 40  std
chin021890 924 40 885 40 982 401069 401111 401149 401261 40 881 40 725 40 993 41  std
chin021900 948 41 911 411036 411054 41 964 41 890 41 823 41 867 41 940 41 942 41  std
chin0219101064 411151 421140 42 844 42 675 42 723 42 781 42 913 421043 42 872 42  std
chin021920 826 42 731 42 788 42 890 42 867 42 790 42 821 42 840 42 886 42 914 42  std
chin0219301007 42 964 42 893 42 890 42 898 42 887 42 920 421024 42 991 42 735 42  std
chin021940 863 41 965 411136 41 758 41 959 41 957 41 815 41 690 41 686 41 792 41  std
chin021950 938 411187 411299 411071 411104 411150 411179 411314 411191 41 875 41  std
chin021960 889 41 929 41 899 41 974 41 978 40 867 401074 401237 401037 40 860 40  std
chin021970 786 40 673 39 741 39 760 39 956 37 847 371033 371092 371076 37 889 37  std
chin021980 878 37 800 36 805 36 702 36 614 36 727 36 797 36 584 36 742 36 788 36  std
chin021990 911 361140 361162 36 888 36 947 36 763 36 955 36 949 361063 361016 36  std
chin0220001173 361239 361157 34 967 341175 341267 33 927 31 888 319990  09990  0  std
WXICAF 1 Weixi County                                        ABFO                 res
WXICAF 2 China        Chinese fir       3060M  2720  9918    __    1348 2007      res
WXICAF 3 William Wright   Jinbao Li   Keyan Fang   Yang Tao   Edward Cook         res
chin0213489990  09990  09990  09990  09990  09990  09990  09990  01228  11136  1  res
chin0213501140  1 863  1 994  11031  21163  21272  21475  21276  2 845  2 999  2  res
chin0213601001  2 771  21054  2 950  21214  21069  2 866  21197  2 940  21226  2  res
chin021370 757  2 987  2 980  2 849  21127  2 962  21298  2 932  2 906  2 902  2  res
chin0213801105  21254  2 736  2 968  2 892  2 725  21130  21178  21017  2 884  2  res
chin021390 900  2 915  2 823  21156  2 895  21060  2 907  21005  21041  21113  2  res
chin0214001286  21060  21087  2 864  2 986  21070  21011  2 733  21073  2 950  2  res
chin0214101085  2 895  2 950  2 957  2 930  21072  21104  2 843  2 912  2 693  2  res
chin0214201274  2 665  21158  2 994  2 705  2 935  2 993  21003  2 870  2 909  2  res
chin021430 881  2 993  2 983  2 993  2 890  2 758  2 981  2 809  2 983  2 976  2  res
chin021440 974  21001  2 987  2 855  2 858  2 976  21000  2 909  2 959  2 935  2  res
chin021450 993  2 934  2 860  2 961  2 748  2 817  2 834  2 928  2 945  21042  2  res
chin0214601109  2 800  2 943  2 934  2 912  2 849  2 693  2 936  2 965  21005  2  res
chin0214701088  3 908  31124  31116  31117  3 830  3 855  3 721  31033  3 745  3  res
chin021480 987  3 968  31252  3 957  31122  31078  31171  3 992  3 981  31012  3  res
chin0214901147  3 947  31107  31303  3 899  3 942  3 985  31053  31145  31242  3  res
chin021500 945  31061  3 748  31438  31046  3 925  31341  31164  31523  3 882  3  res
chin021510 749  31286  31299  31163  31312  31037  31441  31445  3 978  3 685  3  res
chin0215201097  3 843  3 947  3 997  31243  31045  3 970  41216  4 798  4 930  4  res
chin021530 974  41262  41086  4 888  4 872  41001  4 848  4 917  4 911  4 883  4  res
chin021540 969  41073  41075  41200  4 788  4 885  41033  41054  4 889  4 916  4  res
chin021550 975  41067  4 933  41088  41092  4 961  4 990  41155  41153  4 969  4  res
chin0215601145  4 993  41162  41056  4 890  4 959  41100  4 751  4 976  4 941  4  res
chin0215701002  4 940  4 888  4 818  4 888  4 760  41026  41003  41040  41003  4  res
chin021580 907  4 789  4 598  41199  41189  41115  41017  41008  4 878  4 644  4  res
chin0215901031  4 964  41205  41360  41390  4 832  41208  41090  4 739  41034  4  res
chin021600 847  41112  41145  4 942  4 867  41030  4 919  4 829  41294  4 758  4  res
chin0216101113  4 918  41083  41034  41067  41078  4 835  41016  4 931  41034  4  res
chin021620 816  41246  4 836  4 898  41239  4 686  4 995  41194  4 971  5 982  5  res
chin021630 754  5 915  5 840  51048  5 887  5 810  5 688  51239  51011  6 942  6  res
chin021640 970  6 867  61005  6 786  6 938  61016  6 814  6 919  6 882  6 998  6  res
chin0216501054  6 951  6 778  6 982  61120  61049  61002  6 911  6 837  61037  6  res
chin021660 516  61341  61052  6 875  6 938  6 828  6 874  6 953  61010  6 885  6  res
chin0216701057  61314  6 919  71148  7 872  7 591  71074  71069  71094  7 818  7  res
chin021680 877  7 924  8 918  91054  9 943  91152  91142  9 987  91085  91073  9  res
chin021690 722  91301  91191  9 913  9 976  9 945  9 840  91054  9 847  9 873  9  res
chin021700 870  9 918  91090  9 801  9 998  9 884  91171  9 908  91093  91013  9  res
chin021710 882  91084  9 904  91096  91194  9 896  9 955  9 960  91184  91109  9  res
chin021720 702  9 949  9 929  91099  91087  91195  91089  9 965  91104  9 899  9  res
chin021730 911  9 882  91127  91010  91127  9 617  9 852  91147  91030  91206 10  res
chin0217401115 10 801 101019 111292 11 956 11 858 111123 11 960 11 946 11 972 11  res
chin021750 929 111053 11 990 111034 11 988 11 931 11 997 11 536 111110 111137 11  res
chin021760 941 111007 11 913 111122 11 864 12 981 12 890 121039 121014 121007 12  res
chin021770 972 12 886 121137 12 796 121027 121129 12 930 121061 12 869 131104 13  res
chin021780 859 131099 13 952 131021 141067 14 984 14 983 141030 15 962 15 869 15  res
chin0217901047 151207 16 801 16 851 16 915 161069 161071 17 951 17 952 17 761 17  res
chin0218001044 18 986 181164 181139 18 940 18 954 181046 181194 181042 18 883 18  res
chin021810 989 181122 181008 18 977 18 836 18 966 18 836 18 897 181014 18 865 18  res
chin021820 932 191007 19 875 19 848 191020 191180 19 981 191064 19 855 191042 19  res
chin021830 997 19 929 19 965 191035 191182 191083 19 830 20 998 20 895 211111 21  res
chin021840 978 211059 221064 24 927 241043 241103 251052 25 851 27 869 281092 28  res
chin021850 978 29 937 30 971 30 907 31 874 311058 311111 311063 311080 31 844 31  res
chin021860 984 31 974 32 893 321112 32 800 34 920 341129 34 971 341079 34 840 34  res
chin021870 829 341124 341036 371164 37 841 37 809 371056 371054 37 980 371073 37  res
chin021880 981 381114 39 982 391010 391028 391101 401094 40 637 401217 401100 40  res
chin021890 766 40 986 401056 401071 401047 401061 401126 40 672 40 890 401244 41  res
chin021900 948 41 910 411079 411035 41 953 41 959 41 885 411034 41 976 41 980 41  res
chin0219101117 411070 421016 42 802 42 871 42 961 42 967 421084 421118 42 849 42  res
chin021920 929 42 866 42 969 42 981 42 971 42 903 42 988 42 981 42 993 42 996 42  res
chin0219301064 42 945 42 898 42 985 42 969 42 961 421018 421070 42 986 42 717 42  res
chin0219401150 411007 411136 41 655 411160 41 947 41 873 41 898 41 899 411051 41  res
chin0219501061 411216 411070 41 841 411076 411052 411054 411180 41 944 41 812 41  res
chin0219601031 41 919 41 937 411057 41 968 40 912 401173 401185 40 828 40 880 40  res
chin021970 894 40 854 39 997 39 966 391062 37 931 371106 371034 37 997 37 827 37  res
chin021980 981 37 950 36 888 36 900 36 827 36 956 36 986 36 752 361057 36 923 36  res
chin0219901111 361114 361023 36 785 361056 36 823 361057 36 968 361122 36 975 36  res
chin0220001101 361129 36 933 34 895 341243 341102 33 692 31 991 319990  09990  0  res
WXICAF 1 Weixi County                                        ABFO                 ars
WXICAF 2 China        Chinese fir       3060M  2720  9918    __    1348 2007      ars
WXICAF 3 William Wright   Jinbao Li   Keyan Fang   Yang Tao   Edward Cook         ars
chin0213489990  09990  09990  09990  09990  09990  09990  09990  01334  11361  1  ars
chin0213501340  11066  1 996  11063  21229  21435  21753  21759  21261  21076  2  ars
chin0213601093  2 863  2 937  2 965  21194  21226  2 981  21145  21097  21259  2  ars
chin021370 953  2 890  2 954  2 849  21016  21022  21294  21161  2 947  2 859  2  ars
chin0213801043  21331  2 963  2 848  2 841  2 651  2 897  21192  21154  2 934  2  ars
chin021390 835  2 837  2 746  2 995  2 954  2 996  2 925  2 948  21031  21149  2  ars
chin0214001390  21324  21241  21010  2 971  21086  21094  2 781  2 893  2 957  2  ars
chin0214101060  2 946  2 890  2 904  2 890  21008  21137  2 937  2 828  2 607  2  ars
chin0214201024  2 789  2 938  21023  2 718  2 708  2 868  2 959  2 845  2 790  2  ars
chin021430 769  2 866  2 929  2 954  2 864  2 665  2 766  2 721  2 800  2 882  2  ars
chin021440 913  2 949  2 965  2 839  2 744  2 831  2 933  2 881  2 871  2 870  2  ars
chin021450 922  2 903  2 797  2 830  2 674  2 597  2 608  2 713  2 796  2 925  2  ars
chin0214601081  2 863  2 808  2 848  2 842  2 754  2 538  2 641  2 806  2 908  2  ars
chin0214701033  3 941  31061  31193  31244  3 973  3 791  3 611  3 802  3 691  3  ars
chin021480 762  3 860  31181  31113  31138  31182  31291  31185  31065  31052  3  ars
chin0214901200  31100  31136  31411  31194  3 988  3 980  31076  31214  31387  3  ars
chin0215001193  31125  3 846  31315  31362  31089  31347  31462  31789  31400  3  ars
chin021510 882  31190  31547  31514  31569  31399  31649  31907  31536  3 913  3  ars
chin021520 998  3 954  3 906  3 946  31230  31233  31075  41240  41000  4 872  4  ars
chin021530 917  41245  41289  41028  4 844  4 921  4 847  4 808  4 806  4 779  4  ars
chin021540 838  4 997  41098  41260  4 963  4 795  4 931  41067  4 939  4 844  4  ars
chin021550 890  41029  4 974  41049  41149  41063  41005  41167  41296  41151  4  ars
chin0215601198  41148  41241  41230  41019  4 943  41089  4 847  4 828  4 876  4  ars
chin021570 945  4 918  4 831  4 712  4 715  4 613  4 783  4 923  41000  41002  4  ars
chin021580 904  4 720  4 420  4 834  41210  41252  41127  41063  4 929  4 595  4  ars
chin021590 757  4 901  41154  41481  41704  41251  41256  41316  4 945  4 935  4  ars
chin021600 866  41029  41207  41079  4 873  4 944  4 934  4 784  41148  4 936  4  ars
chin021610 993  4 960  41052  41092  41122  41157  4 937  4 943  4 935  41000  4  ars
chin021620 835  41116  4 984  4 832  41138  4 850  4 818  41128  41112  51007  5  ars
chin021630 750  5 743  5 729  5 891  5 858  5 702  5 494  5 930  51080  6 959  6  ars
chin021640 910  6 828  6 902  6 758  6 765  6 904  6 786  6 757  6 755  6 861  6  ars
chin021650 996  6 962  6 736  6 796  61048  61119  61056  6 930  6 789  6 912  6  ars
chin021660 511  6 968  61175  6 956  6 851  6 759  6 736  6 811  6 919  6 851  6  ars
chin021670 947  61315  61163  71173  71005  7 571  7 773  71038  71139  7 887  7  ars
chin021680 758  7 800  8 831  9 959  9 942  91103  91240  91138  91137  91176  9  ars
chin021690 840  91149  91388  91148  9 995  9 958  9 837  9 948  9 859  9 763  9  ars
chin021700 732  9 773  9 972  9 819  9 841  9 821  91063  9 997  91051  91069  9  ars
chin021710 925  91019  9 959  91054  91258  91078  9 948  9 939  91171  91259  9  ars
chin021720 845  9 780  9 852  91039  91138  91274  91268  91111  91151  91025  9  ars
chin021730 906  9 830  91036  91084  91162  9 727  9 609  9 963  91092  91238 10  ars
chin0217401270 10 954 10 939 111305 111210 11 921 111046 111057 11 971 11 945 11  ars
chin021750 911 111005 111020 111042 111021 11 944 11 960 11 532 11 761 111101 11  ars
chin0217601033 11 973 11 903 111067 11 949 12 913 12 856 12 954 121019 121022 12  ars
chin021770 983 12 875 121056 12 883 12 908 121109 121033 121045 12 916 131036 13  ars
chin021780 926 131026 131007 131014 141086 141053 141005 141036 151002 15 866 15  ars
chin021790 955 151222 16 973 16 760 16 778 16 976 161095 171006 17 930 17 725 17  ars
chin021800 862 18 962 181146 181250 181087 18 970 181038 181252 181226 18 990 18  ars
chin021810 953 181128 181127 181033 18 847 18 862 18 790 18 763 18 885 18 828 18  ars
chin021820 808 19 904 19 843 19 737 19 859 191139 191101 191084 19 914 19 970 19  ars
chin0218301020 19 949 19 922 191000 191206 191237 19 954 20 924 20 892 211052 21  ars
chin0218401048 211070 221117 241008 241029 241146 251163 25 942 27 801 28 987 28  ars
chin0218501029 29 942 30 922 30 876 31 802 31 940 311116 311149 311156 31 940 31  ars
chin021860 916 31 958 32 885 321031 32 861 34 793 341025 341042 341080 34 899 34  ars
chin021870 738 34 972 341089 371210 37 977 37 745 37 904 371064 371029 371068 37  ars
chin0218801040 381134 391089 391049 391064 391154 401206 40 763 40 998 401210 40  ars
chin021890 900 40 849 401008 401117 401119 401124 401207 40 816 40 707 401113 41  ars
chin0219001107 41 921 411008 411088 411013 41 949 41 861 41 951 41 981 41 967 41  ars
chin0219101097 411159 421109 42 857 42 756 42 841 42 907 421034 421157 42 952 42  ars
chin021920 855 42 799 42 860 42 922 42 932 42 862 42 899 42 944 42 968 42 981 42  ars
chin0219301058 42 998 42 882 42 910 42 943 42 934 42 979 421073 421045 42 732 42  ars
chin021940 946 411064 411169 41 764 41 941 411007 41 870 41 794 41 788 41 941 41  ars
chin0219501060 411256 411246 41 965 411015 411117 411141 411261 411123 41 851 41  ars
chin021960 922 41 930 41 893 41 992 41 992 40 899 401103 401302 401020 40 822 40  ars
chin021970 801 40 766 39 860 39 910 391010 37 953 371060 371103 371057 37 854 37  ars
chin021980 872 37 912 36 847 36 797 36 713 36 784 36 887 36 698 36 836 36 882 36  ars
chin0219901035 361161 361126 36 843 36 925 36 839 36 940 36 968 361100 361060 36  ars
chin0220001118 361221 361082 34 912 341188 341293 33 852 31 819 319990  09990  0  ars
