# Supplementary material for: Climate-Driven Synchronized Growth of Alpine Trees in the Southeast Tibetan Plateau
Source: PLoS One. 2016 Jun 3;11(6):e0156126. doi: 10.1371/journal.pone.0156126 (PMC4892591; doi:10.1371/journal.pone.0156126)
Supplement: S1 Data — (ZIP) [file pone.0156126.s001.zip › S1_Data/chin028/chin028.txt_errs]

WXICAF 1 Weixi County                                        ABFO                 raw
WXICAF 2 China        Chinese fir       3060M  2720  9918    __    1348 2007      raw
WXICAF 3 William Wright   Jinbao Li   Keyan Fang   Yang Tao   Edward Cook         raw
chin0213489990  09990  09990  09990  09990  09990  09990  09990  0   0  1   0  1  err
chin021350   0  1   0  1   0  1  20  2 307  2  91  2 181  2 459  2 345  2 290  2  err
chin021360 211  2  93  2 170  2 231  2 129  2  92  2 224  2 244  2 181  2  40  2  err
chin021370  35  2  68  2  32  2  40  2  27  2  37  2  49  2  31  2  21  2   7  2  err
chin021380 167  2 244  2 262  2 252  2 171  2 183  2 224  2 328  2 253  2  59  2  err
chin021390 126  2  18  2   2  2  24  2   9  2  81  2  27  2  79  2  32  2   3  2  err
chin021400  22  2  51  2 248  2 273  2 142  2 187  2 228  2 107  2  90  2  52  2  err
chin021410  20  2  82  2 155  2 216  2 213  2 147  2 116  2   5  2 130  2 153  2  err
chin021420 160  2  21  2  81  2  16  2  37  2  64  2  92  2 199  2 242  2 202  2  err
chin021430 162  2 157  2 129  2 134  2 126  2 111  2  45  2  91  2 145  2 156  2  err
chin021440 116  2 181  2 127  2 191  2 110  2 121  2 183  2  71  2  97  2  70  2  err
chin021450  45  2   5  2   1  2  30  2  23  2  60  2  40  2  73  2 117  2 126  2  err
chin021460 183  2 103  2 142  2 117  2 111  2 120  2  63  2  63  2  85  2  67  2  err
chin021470   7  3  37  3  57  3  45  3 135  3   8  3  50  3  75  3  18  3  28  3  err
chin021480  67  3 108  3  23  3  43  3  16  3  24  3 163  3 195  3 255  3 194  3  err
chin021490 135  3  50  3 124  3 132  3 160  3  84  3  49  3  21  3  61  3  31  3  err
chin021500  16  3  85  3 114  3  70  3   4  3  15  3  17  3  95  3  12  3 133  3  err
chin021510  72  3  83  3  19  3 121  3  57  3  39  3  13  3  29  3  75  3   6  3  err
chin021520   6  3  53  3  31  3   9  3  67  3 126  3 361  4  54  4  81  4  54  4  err
chin021530  54  4 108  4 144  4 133  4 118  4  77  4  43  4  79  4  44  4  21  4  err
chin021540  98  4  80  4  93  4  88  4 140  4  90  4  36  4  84  4  74  4   4  4  err
chin021550  37  4  73  4  38  4  77  4  38  4  30  4  39  4 160  4 346  4 225  4  err
chin021560 164  4 115  4  52  4 150  4  81  4  63  4 122  4  54  4  47  4  83  4  err
chin021570  62  4  58  4  38  4 123  4  19  4  39  4  95  4 100  4  69  4  60  4  err
chin021580  45  4  69  4 105  4   9  4  53  4  17  4  49  4 126  4 117  4  60  4  err
chin021590  17  4  21  4  15  4 110  4 127  4  54  4  80  4  36  4  33  4  30  4  err
chin021600  30  4  32  4  22  4  82  4  56  4  90  4  66  4  61  4  95  4  79  4  err
chin021610 105  4  84  4  90  4  49  4  57  4  64  4  58  4  68  4  38  4  60  4  err
chin021620  30  4  46  4  26  4  27  4  35  4  37  4  51  4  51  4  18  5  91  5  err
chin021630 110  5  89  5  25  5  53  5  40  5  50  5  51  5  36  5  87  6  87  6  err
chin021640  74  6  76  6  42  6   6  6  48  6  81  6  73  6  69  6  33  6  76  6  err
chin021650  69  6 109  6  80  6  65  6  80  6  66  6  47  6  43  6  62  6  75  6  err
chin021660  72  6  20  6  37  6  62  6  54  6  47  6  29  6  26  6  27  6   5  6  err
chin021670  30  6  57  6  99  7  89  7  53  7  24  7  34  7  22  7  58  7  51  7  err
chin021680  41  7  71  8  63  9  86  9  82  9  91  9  96  9 108  9 154  9 154  9  err
chin021690 118  9 112  9 129  9  92  9 110  9 109  9  70  9  57  9  27  9  56  9  err
chin021700  36  9  28  9  74  9  71  9  55  9  59  9  79  9  74  9  93  9  88  9  err
chin021710  63  9  91  9  79  9  78  9  94  9  93  9  79  9  75  9 104  9 121  9  err
chin021720  87  9  91  9  85  9 115  9 128  9 155  9 153  9 121  9 202  9 140  9  err
chin021730 113  9  91  9 103  9  99  9 125  9  85  9 115  9 129  9 148  9 251 10  err
chin021740 268 10 213 10 361 11 426 11 474 11 422 11 411 11 246 11 364 11 387 11  err
chin021750 325 11 352 11 251 11 225 11 240 11 268 11 216 11 144 11  65 11 149 11  err
chin021760  97 11  80 11  98 11 178 11 160 12 179 12  88 12 219 12 180 12 249 12  err
chin021770 225 12 219 12 219 12 178 12 156 12 218 12 206 12 217 12 172 13 257 13  err
chin021780 220 13 194 13 258 13  94 14 131 14 190 14 157 14 141 15 110 15 120 15  err
chin021790 110 15 162 16 163 16 104 16  60 16 111 16 112 17 150 17 150 17  80 17  err
chin021800 112 18  99 18  91 18 136 18 134 18  85 18  77 18 162 18 166 18 197 18  err
chin021810 116 18 260 18 195 18 216 18 132 18 112 18  69 18  49 18  41 18  54 18  err
chin021820  61 19  43 19  42 19  40 19  74 19 102 19 158 19 130 19  57 19  25 19  err
chin021830  44 19  91 19  34 19  77 19 179 19 157 19 112 20 151 20  96 21 123 21  err
chin021840 143 21 133 22 166 24 106 24 122 24 129 25 123 25 125 27  91 28 123 28  err
chin021850 135 29 126 30 117 30  99 31  83 31  98 31 117 31 105 31  95 31  85 31  err
chin021860  88 31  98 32  86 32  55 32  52 34  80 34  73 34  85 34  78 34  84 34  err
chin021870  69 34  89 34  68 37  80 37  98 37  84 37  75 37  78 37  68 37  85 37  err
chin021880  79 38  77 39  83 39  71 39  55 39  44 40  54 40  58 40  79 40 109 40  err
chin021890  78 40  69 40  76 40  86 40  85 40  92 40  86 40  68 40  64 40  86 41  err
chin021900  88 41  75 41  91 41  82 41  76 41  96 41  74 41  65 41  71 41  67 41  err
chin021910  83 41 106 42  77 42  69 42  66 42  79 42  85 42  82 42 119 42  86 42  err
chin021920  98 42  99 42  82 42 113 42 116 42  95 42 108 42 107 42 120 42 116 42  err
chin021930 130 42 136 42 112 42 112 42 110 42 102 42 104 42 118 42 114 42  77 42  err
chin021940  93 41  93 41  96 41  72 41 107 41 117 41  86 41  73 41  67 41  78 41  err
chin021950  92 41 158 41 219 41 178 41 185 41 178 41 167 41 123 41 142 41  86 41  err
chin021960 117 41 114 41  89 41  95 41 133 40 131 40 161 40 169 40 138 40 118 40  err
chin021970 105 40 109 39 114 39 135 39 173 37 174 37 182 37 173 37 184 37 179 37  err
chin021980 182 37 193 36 110 36  86 36  91 36 118 36 123 36 104 36 158 36 175 36  err
chin021990 199 36 192 36 224 36 191 36 199 36 209 36 210 36 186 36 185 36 235 36  err
chin022000 215 36 194 36 219 34 190 34 284 34 288 33 218 31 183 319990  09990  0  err
WXICAF 1 Weixi County                                        ABFO                 std
WXICAF 2 China        Chinese fir       3060M  2720  9918    __    1348 2007      std
WXICAF 3 William Wright   Jinbao Li   Keyan Fang   Yang Tao   Edward Cook         std
chin0213489990  09990  09990  09990  09990  09990  09990  09990  0   0  1   0  1  err
chin021350   0  1   0  1   0  1   1  2 236  2  55  2 126  2 358  2 269  2 227  2  err
chin021360 163  2  68  2 134  2 187  2 100  2  69  2 186  2 203  2 150  2  28  2  err
chin021370  25  2  56  2  32  2  38  2  26  2  35  2  42  2  27  2  19  2   7  2  err
chin021380 153  2 226  2 243  2 236  2 161  2 173  2 213  2 313  2 246  2  63  2  err
chin021390 126  2  24  2   4  2  32  2   0  2  68  2  17  2  67  2  20  2  18  2  err
chin021400  41  2  30  2 226  2 255  2 125  2 169  2 210  2  94  2  75  2  35  2  err
chin021410   1  2  65  2 143  2 207  2 205  2 134  2  96  2  17  2 118  2 150  2  err
chin021420 149  2   5  2  64  2   8  2  22  2  53  2  81  2 195  2 246  2 205  2  err
chin021430 162  2 154  2 121  2 125  2 118  2 109  2  31  2  87  2 146  2 156  2  err
chin021440 108  2 181  2 118  2 198  2 107  2 117  2 188  2  55  2  86  2  54  2  err
chin021450  21  2  28  2  29  2   6  2   5  2  55  2  33  2  71  2 122  2 127  2  err
chin021460 189  2  97  2 147  2 116  2 109  2 125  2  65  2  62  2  85  2  55  2  err
chin021470  10  3  52  3  76  3  67  3 106  3 110  3  20  3  87  3  46  3  31  3  err
chin021480  84  3 104  3  13  3  85  3 122  3 158  3 371  3 402  3 411  3 315  3  err
chin021490 117  3 201  3 102  3 285  3 158  3  60  3 128  3  77  3  21  3  34  3  err
chin021500 104  3 144  3 121  3  39  3  58  3  15  3  83  3  28  3 229  3 379  3  err
chin021510 235  3  77  3  39  3  96  3  25  3  68  3  73  3 180  3  88  3 153  3  err
chin021520 148  3  32  3  51  3  59  3  19  3 110  3  76  4  33  4  96  4  20  4  err
chin021530  67  4 144  4 190  4 184  4  25  4  80  4  83  4 123  4 108  4  21  4  err
chin021540  51  4  96  4 120  4 154  4 203  4  84  4  32  4 123  4 118  4  39  4  err
chin021550  38  4  88  4   6  4  43  4  36  4  51  4  36  4  72  4 140  4 133  4  err
chin021560 141  4  26  4  32  4 195  4 212  4 157  4 199  4  55  4  18  4 123  4  err
chin021570  67  4  89  4  39  4 125  4   9  4  25  4 158  4  29  4  56  4  71  4  err
chin021580  37  4  50  4 162  4  36  4  68  4  26  4  41  4  98  4  54  4 113  4  err
chin021590  42  4  55  4  38  4 168  4 227  4  93  4  55  4  75  4  41  4  87  4  err
chin021600  33  4  31  4  48  4  13  4  81  4  80  4  13  4   8  4  97  4  93  4  err
chin021610  86  4 100  4  42  4  65  4  80  4  91  4  87  4  48  4  51  4  49  4  err
chin021620  60  4  64  4  57  4  64  4  41  4  50  4  63  4  58  4 101  5  90  5  err
chin021630  22  5  84  5  34  5  99  5  87  5  66  5 138  5  49  5  67  6 105  6  err
chin021640  50  6  75  6  50  6  81  6  89  6 109  6 103  6  96  6  10  6 104  6  err
chin021650  97  6 160  6 116  6 101  6 125  6 104  6  90  6  91  6 132  6 122  6  err
chin021660 157  6  46  6 139  6 143  6 121  6  90  6 135  6 125  6 104  6  31  6  err
chin021670  27  6  96  6 175  7 133  7  53  7  59  7  75  7  51  7  83  7  63  7  err
chin021680  42  7  78  8  41  9  47  9  62  9  93  9 140  9 124  9 247  9 237  9  err
chin021690 178  9  85  9 178  9 136  9 185  9 136  9  59  9  99  9  97  9 102  9  err
chin021700  86  9  58  9  41  9  43  9  24  9  73  9  87  9  73  9 103  9 124  9  err
chin021710  97  9  27  9  94  9 130  9 131  9 111  9 113  9 103  9 143  9 172  9  err
chin021720 111  9 116  9 114  9 128  9 151  9 192  9 227  9 192  9 225  9 217  9  err
chin021730 147  9 111  9 118  9  94  9  64  9  66  9  95  9 114  9 132  9 125 10  err
chin021740 122 10 153 10  97 11 119 11  68 11 217 11 208 11 109 11 144 11 155 11  err
chin021750 135 11 110 11  70 11  49 11  77 11  78 11  60 11 120 11  77 11  64 11  err
chin021760  93 11 105 11 116 11 111 11 117 12  93 12 110 12  99 12  87 12  79 12  err
chin021770  90 12 102 12  67 12  98 12  55 12  39 12  66 12  86 12  55 13  70 13  err
chin021780  41 13  79 13 102 13 119 14 110 14  93 14  71 14  87 15 145 15 149 15  err
chin021790  96 15 122 16  87 16 103 16  88 16  77 16  68 17  77 17  91 17  65 17  err
chin021800  58 18  49 18  73 18  79 18  79 18  80 18  86 18  76 18  82 18  73 18  err
chin021810  80 18  84 18 105 18  66 18  53 18  64 18  86 18 100 18  80 18  98 18  err
chin021820 105 19  94 19  67 19  77 19  78 19  53 19  38 19  55 19  40 19  65 19  err
chin021830  77 19  57 19  42 19  65 19  84 19  96 19  83 20  68 20  71 21  68 21  err
chin021840  93 21  70 22  49 24  54 24  71 24  80 25  75 25  59 27  58 28  65 28  err
chin021850  58 29  71 30  70 30  56 31  44 31  56 31  62 31  60 31  70 31  59 31  err
chin021860  51 31  54 32  73 32  68 32  51 34  59 34  54 34  77 34  53 34  45 34  err
chin021870  53 34  61 34  42 37  50 37  57 37  53 37  53 37  67 37  51 37  59 37  err
chin021880  58 38  64 39  59 39  67 39  62 39  65 40  63 40  47 40  61 40  66 40  err
chin021890  56 40  55 40  61 40  64 40  66 40  68 40  72 40  56 40  51 40  50 41  err
chin021900  54 41  49 41  62 41  60 41  44 41  51 41  42 41  40 41  46 41  56 41  err
chin021910  61 41  61 42  64 42  45 42  39 42  51 42  45 42  49 42  60 42  47 42  err
chin021920  53 42  53 42  58 42  67 42  63 42  49 42  51 42  48 42  46 42  51 42  err
chin021930  60 42  71 42  61 42  60 42  60 42  66 42  62 42  63 42  72 42  73 42  err
chin021940  69 41  58 41  64 41  49 41  60 41  53 41  53 41  51 41  55 41  53 41  err
chin021950  54 41  75 41  93 41  67 41  62 41  78 41  83 41  73 41  71 41  51 41  err
chin021960  49 41  57 41  52 41  55 41  57 40  49 40  52 40  73 40  58 40  45 40  err
chin021970  45 40  42 39  48 39  53 39  69 37  46 37  49 37  50 37  62 37  58 37  err
chin021980  62 37  57 36  52 36  47 36  52 36  67 36  51 36  45 36  59 36  55 36  err
chin021990  60 36  51 36  54 36  48 36  59 36  71 36  85 36  73 36  89 36  81 36  err
chin022000 104 36 101 36  67 34  58 34  93 34 104 33  77 31  74 319990  09990  0  err
WXICAF 1 Weixi County                                        ABFO                 res
WXICAF 2 China        Chinese fir       3060M  2720  9918    __    1348 2007      res
WXICAF 3 William Wright   Jinbao Li   Keyan Fang   Yang Tao   Edward Cook         res
chin0213489990  09990  09990  09990  09990  09990  09990  09990  0   0  1   0  1  err
chin021350   0  1   0  1   0  1  35  2 229  2 165  2  64  2 161  2 100  2   8  2  err
chin021360  30  2  74  2  90  2  74  2  48  2  25  2  99  2  48  2  18  2 100  2  err
chin021370  21  2  29  2  65  2   3  2  12  2  16  2  67  2  40  2  13  2   1  2  err
chin021380 163  2  93  2  37  2  50  2   7  2  64  2 106  2 155  2  26  2 136  2  err
chin021390  89  2  74  2  14  2  49  2  26  2  60  2  42  2  52  2  48  2  26  2  err
chin021400  16  2 100  2 228  2  93  2  65  2  74  2  73  2  61  2  12  2  44  2  err
chin021410  31  2  70  2  79  2  81  2  32  2  37  2   8  2  85  2 127  2  19  2  err
chin021420   4  2 112  2  46  2  85  2  39  2   4  2   5  2 116  2  80  2   4  2  err
chin021430  21  2   3  2  22  2  19  2   7  2   2  2  94  2  37  2  37  2  16  2  err
chin021440  28  2  86  2  44  2 105  2  80  2  12  2  66  2 107  2  38  2  44  2  err
chin021450  34  2  57  2  20  2   0  2  23  2  18  2  60  2   6  2  28  2   6  2  err
chin021460  79  2  52  2  61  2  37  2   2  2  16  2  65  2  36  2  11  2  37  2  err
chin021470  45  3  76  3  62  3   1  3  37  3  11  3   0  3  25  3  62  3  67  3  err
chin021480  11  3  18  3  44  3  25  3  31  3  30  3 203  3  35  3 127  3   7  3  err
chin021490  97  3 151  3  75  3  35  3  56  3  32  3  27  3 158  3 189  3   2  3  err
chin021500   1  3   8  3  25  3   3  3  26  3  27  3  20  3  28  3  88  3  14  3  err
chin021510  22  3  96  3  30  3 160  3  24  3  26  3  13  3  55  3  55  3  19  3  err
chin021520  22  3  87  3   9  3  37  3  14  3 140  3 101  4  67  4  66  4  32  4  err
chin021530  30  4 107  4  33  4   2  4  54  4  21  4  45  4  57  4 134  4  22  4  err
chin021540 122  4  25  4  58  4 161  4  52  4  54  4  70  4 155  4  33  4  36  4  err
chin021550  11  4  80  4  48  4  37  4  54  4  29  4  15  4  35  4  97  4  62  4  err
chin021560  53  4  29  4  70  4 158  4  35  4  45  4  33  4  66  4   5  4 140  4  err
chin021570  30  4  47  4  25  4  20  4 131  4  72  4 116  4 100  4  10  4  20  4  err
chin021580  17  4  68  4  78  4  96  4  52  4  84  4  54  4 108  4  48  4  47  4  err
chin021590  93  4  40  4  24  4 191  4  69  4 114  4 156  4  49  4  31  4  38  4  err
chin021600  86  4   8  4  10  4 115  4  22  4  67  4  44  4  12  4  54  4  66  4  err
chin021610  19  4  19  4  35  4 109  4  30  4  39  4  23  4  43  4  43  4  57  4  err
chin021620  43  4  76  4  86  4  41  4  88  4  19  4  39  4  43  4  18  5  49  5  err
chin021630  57  5  34  5  33  5  88  5  29  5  62  5  24  5  46  5  59  6  46  6  err
chin021640  11  6  47  6  48  6  49  6  35  6  43  6  29  6  42  6  41  6  64  6  err
chin021650  55  6 102  6  37  6  44  6  57  6  17  6  68  6  52  6  94  6  95  6  err
chin021660 185  6  96  6  70  6  64  6  44  6  37  6  33  6  59  6  65  6  88  6  err
chin021670  33  6  89  6  96  7  52  7  49  7  88  7  55  7  33  7  66  7  31  7  err
chin021680  19  7  60  8  38  9  40  9  49  9  55  9  56  9  50  9 165  9  57  9  err
chin021690  38  9  77  9 117  9 122  9 122  9  86  9  84  9  87  9  59  9  47  9  err
chin021700  27  9  29  9  49  9  42  9  48  9  59  9  75  9  46  9  57  9  63  9  err
chin021710  21  9  52  9  63  9  64  9  40  9  44  9  56  9  38  9  79  9  47  9  err
chin021720  77  9  47  9  32  9  26  9  49  9  92  9 121  9  58  9  83  9  56  9  err
chin021730  38  9  46  9  42  9  45  9  60  9  38  9 101  9  99  9  77  9  75 10  err
chin021740  43 10 195 10  59 11 111 11  27 11  84 11  54 11  51 11   4 11  61 11  err
chin021750  46 11  56 11  43 11  69 11  72 11  62 11  54 11  94 11  72 11  44 11  err
chin021760  70 11  55 11  82 11  38 11  64 12  37 12  48 12  52 12  64 12  43 12  err
chin021770  52 12  57 12  19 12  53 12  39 12  37 12  32 12  75 12  20 13  34 13  err
chin021780  18 13  53 13  42 13  70 14  54 14  33 14  42 14  76 15  63 15  80 15  err
chin021790  58 15  50 16  31 16  75 16  49 16  65 16  48 17  59 17  51 17  51 17  err
chin021800  51 18  43 18  45 18  41 18  46 18  54 18  44 18  40 18  44 18  59 18  err
chin021810  57 18  73 18  60 18  54 18  63 18  46 18  57 18  52 18  42 18  65 18  err
chin021820  48 19  46 19  49 19  45 19  46 19  70 19  47 19  34 19  66 19  43 19  err
chin021830  33 19  32 19  40 19  62 19  63 19  77 19  58 20  28 20  41 21  40 21  err
chin021840  45 21  33 22  29 24  46 24  30 24  43 25  37 25  37 27  46 28  36 28  err
chin021850  33 29  34 30  29 30  24 31  32 31  28 31  31 31  40 31  44 31  40 31  err
chin021860  26 31  31 32  51 32  41 32  32 34  46 34  35 34  44 34  33 34  33 34  err
chin021870  49 34  35 34  34 37  39 37  42 37  21 37  33 37  38 37  25 37  39 37  err
chin021880  39 38  49 39  34 39  42 39  38 39  39 40  40 40  33 40  46 40  43 40  err
chin021890  43 40  38 40  30 40  40 40  34 40  43 40  45 40  31 40  24 40  30 41  err
chin021900  40 41  25 41  49 41  41 41  20 41  42 41  34 41  36 41  31 41  34 41  err
chin021910  33 41  35 42  38 42  31 42  25 42  33 42  35 42  32 42  39 42  33 42  err
chin021920  24 42  29 42  25 42  31 42  21 42  27 42  30 42  26 42  28 42  35 42  err
chin021930  39 42  38 42  36 42  26 42  25 42  36 42  32 42  45 42  40 42  41 42  err
chin021940  37 41  23 41  35 41  26 41  28 41  26 41  38 41  24 41  23 41  24 41  err
chin021950  25 41  49 41  43 41  39 41  30 41  41 41  33 41  29 41  41 41  36 41  err
chin021960  36 41  28 41  24 41  30 41  40 40  32 40  36 40  56 40  38 40  34 40  err
chin021970  34 40  33 39  32 39  27 39  33 37  39 37  42 37  36 37  41 37  36 37  err
chin021980  39 37  42 36  37 36  37 36  36 36  21 36  31 36  29 36  33 36  36 36  err
chin021990  41 36  42 36  41 36  40 36  44 36  38 36  48 36  42 36  50 36  61 36  err
chin022000  60 36  51 36  51 34  50 34  79 34  54 33  70 31  53 319990  09990  0  err
WXICAF 1 Weixi County                                        ABFO                 ars
WXICAF 2 China        Chinese fir       3060M  2720  9918    __    1348 2007      ars
WXICAF 3 William Wright   Jinbao Li   Keyan Fang   Yang Tao   Edward Cook         ars
chin0213489990  09990  09990  09990  09990  09990  09990  09990  0   0  1   0  1  err
chin021350   0  1   0  1   0  1  26  2 176  2 126  2  49  2 124  2  77  2   6  2  err
chin021360  23  2  57  2  69  2  56  2  37  2  19  2  76  2  37  2  14  2  77  2  err
chin021370  16  2  22  2  50  2   2  2   9  2  12  2  52  2  30  2  10  2   1  2  err
chin021380 125  2  71  2  28  2  38  2   5  2  49  2  81  2 118  2  20  2 104  2  err
chin021390  68  2  56  2  11  2  37  2  20  2  46  2  32  2  40  2  37  2  20  2  err
chin021400  12  2  76  2 175  2  71  2  50  2  57  2  56  2  47  2   9  2  34  2  err
chin021410  24  2  54  2  60  2  62  2  24  2  29  2   6  2  65  2  97  2  15  2  err
chin021420   3  2  86  2  35  2  65  2  30  2   3  2   4  2  89  2  61  2   3  2  err
chin021430  16  2   2  2  17  2  15  2   6  2   1  2  72  2  28  2  28  2  13  2  err
chin021440  21  2  66  2  34  2  80  2  61  2   9  2  50  2  82  2  29  2  34  2  err
chin021450  26  2  44  2  15  2   0  2  18  2  14  2  46  2   5  2  22  2   4  2  err
chin021460  61  2  40  2  46  2  28  2   2  2  12  2  50  2  28  2   8  2  28  2  err
chin021470  35  3  58  3  47  3   1  3  28  3   9  3   0  3  19  3  47  3  51  3  err
chin021480   8  3  14  3  34  3  19  3  24  3  23  3 156  3  26  3  97  3   5  3  err
chin021490  74  3 116  3  57  3  27  3  43  3  24  3  21  3 121  3 145  3   1  3  err
chin021500   1  3   6  3  19  3   3  3  20  3  20  3  15  3  22  3  67  3  11  3  err
chin021510  17  3  74  3  23  3 122  3  18  3  20  3  10  3  42  3  42  3  15  3  err
chin021520  17  3  67  3   7  3  28  3  11  3 107  3  78  4  51  4  50  4  25  4  err
chin021530  23  4  82  4  25  4   2  4  41  4  16  4  35  4  44  4 102  4  17  4  err
chin021540  94  4  19  4  44  4 123  4  40  4  42  4  54  4 118  4  25  4  28  4  err
chin021550   9  4  62  4  37  4  28  4  41  4  22  4  11  4  27  4  74  4  48  4  err
chin021560  41  4  22  4  54  4 121  4  27  4  35  4  25  4  51  4   3  4 107  4  err
chin021570  23  4  36  4  19  4  15  4 100  4  55  4  89  4  76  4   8  4  15  4  err
chin021580  13  4  52  4  60  4  74  4  40  4  64  4  42  4  82  4  37  4  36  4  err
chin021590  71  4  31  4  19  4 146  4  53  4  87  4 119  4  37  4  24  4  29  4  err
chin021600  66  4   6  4   8  4  88  4  17  4  51  4  33  4   9  4  42  4  51  4  err
chin021610  14  4  15  4  27  4  84  4  23  4  30  4  17  4  33  4  33  4  44  4  err
chin021620  33  4  58  4  66  4  32  4  67  4  14  4  30  4  33  4  13  5  38  5  err
chin021630  44  5  26  5  25  5  68  5  22  5  48  5  18  5  35  5  45  6  35  6  err
chin021640   9  6  36  6  37  6  37  6  27  6  33  6  22  6  32  6  31  6  49  6  err
chin021650  42  6  78  6  29  6  34  6  44  6  13  6  52  6  40  6  72  6  73  6  err
chin021660 141  6  74  6  53  6  49  6  33  6  28  6  25  6  45  6  50  6  67  6  err
chin021670  25  6  68  6  74  7  39  7  38  7  67  7  42  7  25  7  51  7  24  7  err
chin021680  14  7  46  8  29  9  30  9  38  9  42  9  43  9  38  9 126  9  44  9  err
chin021690  29  9  59  9  89  9  93  9  93  9  66  9  65  9  67  9  45  9  36  9  err
chin021700  21  9  22  9  38  9  32  9  37  9  45  9  58  9  35  9  44  9  48  9  err
chin021710  16  9  40  9  48  9  49  9  31  9  34  9  43  9  29  9  60  9  36  9  err
chin021720  59  9  36  9  24  9  20  9  38  9  70  9  93  9  44  9  64  9  43  9  err
chin021730  29  9  35  9  32  9  34  9  46  9  29  9  78  9  76  9  59  9  57 10  err
chin021740  33 10 149 10  45 11  85 11  21 11  64 11  41 11  39 11   3 11  47 11  err
chin021750  35 11  42 11  33 11  52 11  55 11  47 11  41 11  72 11  55 11  34 11  err
chin021760  53 11  42 11  63 11  29 11  49 12  28 12  37 12  40 12  49 12  33 12  err
chin021770  40 12  43 12  15 12  41 12  30 12  29 12  25 12  57 12  15 13  26 13  err
chin021780  14 13  41 13  33 13  53 14  42 14  26 14  32 14  58 15  49 15  62 15  err
chin021790  44 15  38 16  24 16  57 16  38 16  50 16  37 17  45 17  39 17  39 17  err
chin021800  39 18  33 18  34 18  31 18  36 18  41 18  34 18  31 18  33 18  45 18  err
chin021810  44 18  56 18  46 18  41 18  49 18  35 18  44 18  39 18  32 18  50 18  err
chin021820  37 19  35 19  38 19  34 19  35 19  53 19  36 19  26 19  51 19  33 19  err
chin021830  25 19  24 19  31 19  48 19  48 19  59 19  45 20  22 20  32 21  31 21  err
chin021840  34 21  25 22  22 24  35 24  23 24  33 25  28 25  28 27  35 28  28 28  err
chin021850  25 29  26 30  22 30  19 31  25 31  21 31  24 31  31 31  34 31  31 31  err
chin021860  20 31  24 32  39 32  31 32  24 34  35 34  27 34  34 34  26 34  25 34  err
chin021870  38 34  27 34  26 37  30 37  32 37  16 37  25 37  29 37  19 37  30 37  err
chin021880  30 38  37 39  26 39  32 39  29 39  30 40  30 40  25 40  35 40  33 40  err
chin021890  33 40  29 40  23 40  31 40  26 40  33 40  34 40  24 40  19 40  23 41  err
chin021900  31 41  19 41  37 41  31 41  15 41  32 41  26 41  28 41  24 41  26 41  err
chin021910  25 41  27 42  29 42  23 42  19 42  26 42  27 42  25 42  30 42  26 42  err
chin021920  18 42  22 42  19 42  24 42  16 42  21 42  23 42  20 42  21 42  27 42  err
chin021930  30 42  29 42  28 42  20 42  19 42  27 42  24 42  35 42  31 42  31 42  err
chin021940  28 41  17 41  26 41  20 41  21 41  20 41  29 41  18 41  18 41  18 41  err
chin021950  19 41  37 41  33 41  30 41  23 41  32 41  25 41  22 41  32 41  27 41  err
chin021960  27 41  21 41  18 41  23 41  31 40  25 40  28 40  43 40  29 40  26 40  err
chin021970  26 40  25 39  25 39  20 39  25 37  30 37  32 37  27 37  32 37  28 37  err
chin021980  30 37  32 36  28 36  28 36  28 36  16 36  24 36  22 36  25 36  27 36  err
chin021990  32 36  32 36  31 36  31 36  33 36  29 36  37 36  32 36  38 36  47 36  err
chin022000  46 36  39 36  39 34  38 34  60 34  41 33  54 31  41 319990  09990  0  err
