# Supplementary material for: Climate-Driven Synchronized Growth of Alpine Trees in the Southeast Tibetan Plateau
Source: PLoS One. 2016 Jun 3;11(6):e0156126. doi: 10.1371/journal.pone.0156126 (PMC4892591; doi:10.1371/journal.pone.0156126)
Supplement: S1 Data — (ZIP) [file pone.0156126.s001.zip › S1_Data/chin028/chin028.txt_ind_rbar]

year	corrs	rbar	sdev	serr	eps	cores
1400.	1.	0.4034	0.3008	0.0000	0.5749	2.00
1425.	1.	0.8251	0.3008	0.0000	0.9042	2.00
1450.	1.	0.7996	0.3008	0.0000	0.8934	2.10
1475.	1.	0.8853	0.3008	0.0000	0.9525	2.60
1500.	3.	0.7636	0.1178	0.0680	0.9065	3.00
1525.	3.	0.5844	0.1113	0.0642	0.8303	3.48
1550.	3.	0.3092	0.0919	0.0530	0.6405	3.98
1575.	6.	0.6200	0.0629	0.0257	0.8671	4.00
1600.	6.	0.6210	0.1523	0.0622	0.8676	4.00
1625.	6.	0.4051	0.2257	0.0921	0.7612	4.68
1650.	6.	0.3664	0.3149	0.1285	0.7685	5.74
1675.	15.	0.3661	0.4101	0.1059	0.8083	7.30
1700.	21.	0.3632	0.2610	0.0570	0.8329	8.74
1725.	36.	0.2185	0.3470	0.0578	0.7240	9.38
1750.	36.	0.2877	0.3299	0.0550	0.8107	10.60
1775.	55.	0.1171	0.3885	0.0524	0.6332	13.02
1800.	66.	0.2151	0.2901	0.0357	0.8180	16.40
1825.	153.	0.1793	0.2439	0.0197	0.8129	19.88
1850.	171.	0.1460	0.2331	0.0178	0.8225	27.10
1875.	406.	0.1530	0.2567	0.0127	0.8665	35.92
1900.	666.	0.1551	0.2713	0.0105	0.8811	40.38
1925.	780.	0.0946	0.2747	0.0098	0.8128	41.58
1950.	666.	0.1402	0.2766	0.0107	0.8698	40.96
1975.	630.	0.1506	0.2646	0.0105	0.8716	38.28
