# Supplementary material for: Climate-Driven Synchronized Growth of Alpine Trees in the Southeast Tibetan Plateau
Source: PLoS One. 2016 Jun 3;11(6):e0156126. doi: 10.1371/journal.pone.0156126 (PMC4892591; doi:10.1371/journal.pone.0156126)
Supplement: S1 Data — (ZIP) [file pone.0156126.s001.zip › S1_Data/chin028/chin028.txt_out]

                        **********************************
                        **********************************
                        ***                            ***
                        ***      program ARSTAN40c     ***
                        ***                            ***
                        ***       creation date:       ***
                        ***           3/6/06           ***
                        ***                            ***
                        ***       programmed by:       ***
                        ***     Dr. Edward R. Cook     ***
                        ***       Paul J. Krusic       ***
                        ***    tree-ring laboratory    ***
                        ***  lamont-doherty earth obs  ***
                        ***    palisades, n.y. 10964   ***
                        *** drdendro@ldeo.columbia.edu ***
                        ***    pjk@ldeo.columbia.edu   ***
                        ***                            ***
                        **********************************
                        **********************************

 |==============================================================================|

 overall run title:                                                                                 

 file names file processed:       arstan.files                            
 data file processed:             chin028.txt                             
 log file processed:              chin028.txt_log                         

                       opt          plt
 tree-ring data type    1                !tucson ring-width format                         
 missing data in gap   -9            0   !missing values estimated (no plots)              
 data transformation    0            0   !no data transformation (no plots)                
 first detrending     -67      0     1   !1st-spline curve (pct n 50% cutoff)              
 second detrending      0      0     0   !2nd-no detrending performed                      
 robust detrending      1                !non-robust detrending methods used               
 interactive detrend    0                !no interactive detrending                        
 index calculation      1                !tree-ring indices or ratios (rt/gt)              
 ar modeling method     1            0   !non-robust autoregressive modeling               
 pooled ar order        0            0   !minimum aic pooled ar model order fit 
 series ar order        0                !pooled ar order fit to all series                
 mean chronology        2   0    0   0   !robust (biweight) mean chronology                
 stabilize variance     0                !no variance stabilization performed              
 common period years     1348 2007       !first and last years of common period            
 site-tree-core mask       ssttc         !site-tree-core separation mask                   
 running rbar              50   25   0   !running rbar window/overlap (no plots)           
 printout option        2                !summary & series statistics printed              
 core series save       0                !no individual core series saved                  
 summary plot displays  0                !no spaghetti and mean chronology plots           

 stand dynamics stuf    0            0   !no stand dynamics analyses done                  
 running mean window    0                !running mean window width                        
 percent growth change  0                !percent growth change threshold                  
 std error threshold    0                !standard error limit threshold                   

 |======================== raw data statistical analyses =======================|

 |------------------- tree-ring series read in for processing ------------------|

  data header lines:
  WXICAF 1 Weixi County                                        ABFO                    
  WXICAF 2 China        Chinese fir       3060M  2720  9918    __    1348 2007         
  WXICAF 3 William Wright   Jinbao Li   Keyan Fang   Yang Tao   Edward Cook            

 |------------ series gaps found based on any negative number found ------------|

        series      ident      results of scans for gaps or missing values

                            --- no gaps in data found ---

 |------------------ statistics of raw tree-ring measurements ------------------|

 series   ident   frst   last   year    mean   stdev   skew   kurt   sens   ac(1)
     1   WXI02B   1787   1963    177   0.697   0.503  2.693 10.468  0.273   0.862
     2   WXI03A   1885   2007    123   0.910   0.914  2.395  8.010  0.471   0.581
     3   WXI03B   1820   2005    186   0.685   0.409  0.895  3.256  0.350   0.749
     4   WXI04A   1672   1973    302   0.951   0.853  2.873 12.323  0.289   0.850
     5   WXI04B   1682   1973    292   1.056   0.862  2.028  7.421  0.335   0.832
     6   WXI05A   1872   2007    136   1.571   1.036  1.081  3.807  0.267   0.782
     7   WXI05B   1764   2007    244   1.063   0.579  0.475  3.500  0.263   0.848
     8   WXI06A   1864   2007    144   1.017   0.539  1.457  5.744  0.257   0.823
     9   WXI06B   1848   2007    160   1.144   0.525  1.187  5.509  0.268   0.742
    10   WXI08A   1778   2007    230   1.015   1.365  2.491  8.940  0.239   0.860
    11   WXI08B   1681   2007    327   0.746   0.881  3.667 18.187  0.225   0.892
    12   WXI09A   1851   2007    157   1.342   1.206  3.959 21.162  0.191   0.873
    13   WXI09B   1842   2007    166   1.547   1.187  2.121  7.156  0.200   0.882
    14   WXI10A   1742   1939    198   1.131   0.661  1.251  3.508  0.198   0.900
    15   WXI10B   1739   2007    269   1.397   0.717  1.061  4.112  0.204   0.860
    16   WXI11A   1850   2007    158   1.398   0.863  0.791  3.256  0.215   0.887
    17   WXI11B   1841   2007    167   1.490   0.774  0.653  3.210  0.198   0.839
    18   WXI13A   1864   2007    144   1.498   1.263  1.475  7.273  0.231   0.893
    19   WXI15B   1845   1980    136   1.024   0.594  1.468  5.435  0.250   0.802

 series   ident   frst   last   year    mean   stdev   skew   kurt   sens   ac(1)
    20   WXI16A   1836   1970    135   1.771   1.223  1.487  4.836  0.180   0.923
    21   WXI17A   1526   2007    482   0.583   0.393  1.826  7.093  0.208   0.886
    22   WXI17B   1800   2007    208   0.833   0.628  2.842 12.960  0.203   0.844
    23   WXI18A   1880   2007    128   1.999   1.187  0.858  2.882  0.208   0.875
    24   WXI18B   1881   2007    127   1.877   1.048  0.491  2.614  0.232   0.887
    25   WXI19A   1911   2007     97   2.956   1.078 -0.009  2.492  0.207   0.760
    26   WXI19B   1899   2007    109   2.581   0.963  0.004  2.202  0.222   0.737
    27   WXI20A   1872   2007    136   1.664   1.326  1.732  5.638  0.268   0.904
    28   WXI20B   1872   2007    136   1.757   1.320  1.719  5.391  0.270   0.903
    29   WXI21A   1470   2007    538   0.477   0.190  1.054  4.999  0.197   0.827
    30   WXI21B   1353   2007    655   0.602   0.393  2.608 13.353  0.205   0.910
    31   WXI21C   1348   2007    660   0.551   0.337  1.548  6.241  0.202   0.906
    32   WXI22A   1847   2007    161   0.964   0.559  1.864  8.691  0.235   0.809
    33   WXI22B   1842   2007    166   0.961   0.456  1.132  5.758  0.227   0.798
    34   WXI23A   1638   2005    368   0.619   0.298  0.567  3.452  0.231   0.834
    35   WXI23B   1628   2007    380   0.609   0.324  0.628  3.586  0.259   0.832
    36   WXI25B   1796   2007    212   1.476   0.661  1.127  4.418  0.194   0.832
    37   WXI26A   1853   2007    155   1.139   0.679  0.948  3.075  0.205   0.915
    38   WXI26B   1861   2004    144   1.092   0.797  1.291  4.042  0.207   0.944
    39   WXI27B   1838   2007    170   1.961   1.372  0.478  2.089  0.223   0.934

 series   ident   frst   last   year    mean   stdev   skew   kurt   sens   ac(1)
    40   WXI29A   1783   2001    219   1.768   1.158  1.314  4.678  0.208   0.883
    41   WXI29B   1791   2001    211   1.652   0.764  1.731  6.863  0.184   0.843
    42   WXI30A   1847   2007    161   1.326   0.899  2.103  8.957  0.253   0.885

       number of series read in:   42   from   1348  to   2007     660 years

 |---------------- summary of raw tree-ring series statistics ------------------|

                                year    mean   stdev   skew   kurt   sens   ac(1)
 arithmetic mean                 226   1.260   0.804  1.509  6.395  0.237   0.848
 standard deviation              136   0.545   0.334  0.896  4.159  0.053   0.067
 median (50th quantile)          166   1.135   0.785  1.386  5.413  0.224   0.860
 interquartile range             100   0.661   0.539  1.132  3.921  0.054   0.065
 minimum value                    97   0.477   0.190 -0.009  2.089  0.180   0.581
 lower hinge (25th quantile)     144   0.910   0.539  0.895  3.500  0.204   0.827
 upper hinge (75th quantile)     244   1.571   1.078  2.028  7.421  0.259   0.892
 maximum value                   660   2.956   1.372  3.959 21.162  0.471   0.944

 |-------------------- all possible series rbar statistics ---------------------|

   total    mean   standard   standard  skewess   kurtosis   minimum   maximum
   corrs    rbar   deviation    error    coeff      coeff      corr      corr
    861    0.118     0.289      0.010    0.054      2.604    -0.612     0.896

   minimum correlation: -0.612   series  WXI11A     and  WXI13A      144 years
   maximum correlation:  0.896   series  WXI22A     and  WXI22B      161 years

       percent of all possible correlations used (n>20 years):     100.00
       percent of all possible tree-ring years used in rbar:        23.23

 |======================= raw data common period analyses ======================|

 |----------------------- statistics of the common period ----------------------|

 series   ident   frst   last   year    mean   stdev   skew   kurt   sens   ac(1)
     1  WXI21C    1348   2007    660   0.551   0.337  1.548  6.241  0.202   0.904

              *** only one series found in common analysis period ***

 |--------------------------- running rbar statistics --------------------------|

    year   1400.  1425.  1450.  1475.  1500.  1525.  1550.  1575.  1600.  1625.
    corr      1.     1.     1.     1.     3.     3.     3.     6.     6.     6.
    rbar  0.472  0.871  0.772  0.856  0.716  0.640  0.339  0.606  0.635  0.557
    sdev  0.000  0.000  0.000  0.000  0.142  0.092  0.087  0.084  0.120  0.146
    serr  0.000  0.000  0.000  0.000  0.082  0.053  0.050  0.034  0.049  0.060
    eps   0.642  0.931  0.877  0.939  0.883  0.861  0.671  0.860  0.875  0.855
    nss     2.0    2.0    2.1    2.6    3.0    3.5    4.0    4.0    4.0    4.7

    year   1650.  1675.  1700.  1725.  1750.  1775.  1800.  1825.  1850.  1875.
    corr      6.    15.    21.    36.    36.    55.    66.   153.   171.   406.
    rbar  0.397  0.282  0.406  0.177  0.295  0.094  0.229  0.207  0.142  0.127
    sdev  0.301  0.458  0.235  0.378  0.337  0.396  0.292  0.295  0.236  0.295
    serr  0.123  0.118  0.051  0.063  0.056  0.053  0.036  0.024  0.018  0.015
    eps   0.791  0.741  0.856  0.668  0.816  0.576  0.830  0.838  0.818  0.839
    nss     5.7    7.3    8.7    9.4   10.6   13.0   16.4   19.9   27.1   35.9

    year   1900.  1925.  1950.  1975.
    corr    666.   780.   666.   630.
    rbar  0.105  0.100  0.118  0.114
    sdev  0.338  0.298  0.351  0.301
    serr  0.013  0.011  0.014  0.012
    eps   0.825  0.822  0.846  0.831
    nss    40.4   41.6   41.0   38.3

 |======================== raw data chronology statistics ======================|

 |----------------- robust mean raw data chronology statistics -----------------|

  first    last    total    mean    stdrd    skew    kurtosis    mean    serial
   year    year    years   index     dev     coeff     coeff     sens     corr
   1348    2007     660    0.778   0.356    1.110      4.648    0.152    0.907

  mean indices vs their standard deviations       robust mean efficiency results
      correlation    slope    intercept             # improved    # unimproved
        0.564        0.513     -0.026                    248            412

 |---------------- robust mean efficiency gain and loss results ----------------|

   median      interquartile      minimum       lower       upper       maximum
    gain           range            gain        hinge       hinge         gain
    1.86            1.57            0.26         1.29        2.85        32.24

   median      interquartile      minimum       lower       upper       maximum
    loss           range            loss        hinge       hinge         loss
    1.00            0.06            0.00         0.94        1.00         1.00

 |--------------------- segment length summary statistics ----------------------|

   median      interquartile      minimum       lower       upper       maximum
   length          range           length       hinge       hinge        length
     167.           100.             97.         144.        244.          660.

 |----------- raw data chronology auto and partial autocorrelations ------------|

 lag           t-1    t-2    t-3    t-4    t-5    t-6    t-7    t-8    t-9   t-10
 acf         0.905  0.821  0.756  0.712  0.688  0.673  0.660  0.642  0.623  0.606
 pacf        0.905  0.005  0.069  0.086  0.109  0.075  0.054  0.012  0.024  0.034
 95% c.l.    0.078  0.126  0.155  0.176  0.193  0.207  0.220  0.232  0.242  0.252

 |------------------ raw data chronology autoregressive model ------------------|

 ord    rsq    t-1    t-2    t-3    t-4    t-5    t-6    t-7    t-8    t-9   t-10
  1   0.834  0.913

 |================== detrended data curve fits and statistics ==================|

 |------------------------ results of first detrending -------------------------|

 |--------------- growth curve used for detrending tree-ring data --------------|
   option
     -5: variable span smoother         f(i) = variable span smooth
     -4: lowess robust smoother         f(i) = lowess robust smooth
     -3: median smoothing               f(i) = median sharp/smooth
    -2:  regional curve detrending      f(i) = one age-aligned curve
    -1:  first-differences              f(i) = y(i) - y(i-1)
     1:  neg expon curve, no = opt 4    f(i) = a*exp(-b*t(i)) + d    (d>0)
     2:  neg expon curve, no = opt 5    f(i) = a*exp(-b*t(i)) + d    (d>0)
     3:  neg expon curve  (general)     f(i) = a*exp(-b*t(i)) + d   (any d)
     4:  linear regression (any slope)  f(i) = +/-c*t(i) + d
     5:  linear regression (neg slope)  f(i) = -c*t(i) + d   
     6:  horizontal line through mean   f(i) = mean(y(i)) = d
     7:  hugershoff growth function     f(i) = a*t(i+p)**b * exp(-c*t(i+p)) + d
     8:  general exponential (b = 1)    f(i) = a*t(i+p)**b * exp(-c*t(i+p)) + d
    >9:  cubic smoothing spline         fixed 50 pct variance cutoff
   <-9:  cubic smoothing spline         pct n 50 pct variance cutoff

   (a, b, c are coefficients, d is intercept or asymptote, p is pith offset)

 series   ident     option       a           b           c           d         p
     1   WXI02B    -67  118         smoothing spline curve and window width
     2   WXI03A    -67   82         smoothing spline curve and window width
     3   WXI03B    -67  124         smoothing spline curve and window width
     4   WXI04A    -67  202         smoothing spline curve and window width
     5   WXI04B    -67  195         smoothing spline curve and window width
     6   WXI05A    -67   91         smoothing spline curve and window width
     7   WXI05B    -67  163         smoothing spline curve and window width
     8   WXI06A    -67   96         smoothing spline curve and window width
     9   WXI06B    -67  107         smoothing spline curve and window width
    10   WXI08A    -67  154         smoothing spline curve and window width
    11   WXI08B    -67  219         smoothing spline curve and window width
    12   WXI09A    -67  105         smoothing spline curve and window width
    13   WXI09B    -67  111         smoothing spline curve and window width
    14   WXI10A    -67  132         smoothing spline curve and window width
    15   WXI10B    -67  180         smoothing spline curve and window width
    16   WXI11A    -67  105         smoothing spline curve and window width
    17   WXI11B    -67  111         smoothing spline curve and window width
    18   WXI13A    -67   96         smoothing spline curve and window width
    19   WXI15B    -67   91         smoothing spline curve and window width

 series   ident     option       a           b           c           d         p
    20   WXI16A    -67   90         smoothing spline curve and window width
    21   WXI17A    -67  322         smoothing spline curve and window width
    22   WXI17B    -67  139         smoothing spline curve and window width
    23   WXI18A    -67   85         smoothing spline curve and window width
    24   WXI18B    -67   85         smoothing spline curve and window width
    25   WXI19A    -67   64         smoothing spline curve and window width
    26   WXI19B    -67   73         smoothing spline curve and window width
    27   WXI20A    -67   91         smoothing spline curve and window width
    28   WXI20B    -67   91         smoothing spline curve and window width
    29   WXI21A    -67  360         smoothing spline curve and window width
    30   WXI21B    -67  438         smoothing spline curve and window width
    31   WXI21C    -67  442         smoothing spline curve and window width
    32   WXI22A    -67  107         smoothing spline curve and window width
    33   WXI22B    -67  111         smoothing spline curve and window width
    34   WXI23A    -67  246         smoothing spline curve and window width
    35   WXI23B    -67  254         smoothing spline curve and window width
    36   WXI25B    -67  142         smoothing spline curve and window width
    37   WXI26A    -67  103         smoothing spline curve and window width
    38   WXI26B    -67   96         smoothing spline curve and window width
    39   WXI27B    -67  113         smoothing spline curve and window width

 series   ident     option       a           b           c           d         p
    40   WXI29A    -67  146         smoothing spline curve and window width
    41   WXI29B    -67  141         smoothing spline curve and window width
    42   WXI30A    -67  107         smoothing spline curve and window width

 |-------------------- statistics of single tree-ring series -------------------|

 series   ident   frst   last   year    mean   stdev   skew   kurt   sens   ac(1)
     1  WXI02B    1787   1963    177   0.988   0.406  0.584  3.148  0.270   0.670
     2  WXI03A    1885   2007    123   0.992   0.649  1.101  3.981  0.462   0.469
     3  WXI03B    1820   2005    186   0.985   0.527  0.722  3.536  0.347   0.671
     4  WXI04A    1672   1973    302   0.959   0.557  1.945  8.069  0.287   0.758
     5  WXI04B    1682   1973    292   0.980   0.633  1.291  4.483  0.333   0.784
     6  WXI05A    1872   2007    136   1.060   0.677  4.178 26.009  0.269   0.614
     7  WXI05B    1764   2007    244   0.976   0.452  0.101  3.081  0.262   0.771
     8  WXI06A    1864   2007    144   0.989   0.402  0.401  3.649  0.255   0.737
     9  WXI06B    1848   2007    160   0.995   0.422  1.155  5.762  0.266   0.704
    10  WXI08A    1778   2007    230   1.053   0.435  0.816  4.500  0.237   0.688
    11  WXI08B    1681   2007    327   1.029   0.433  0.447  3.403  0.225   0.778
    12  WXI09A    1851   2007    157   0.989   0.333  1.213  6.906  0.190   0.695
    13  WXI09B    1842   2007    166   0.978   0.442  1.084  4.242  0.198   0.810
    14  WXI10A    1742   1939    198   0.989   0.390  1.281  6.043  0.197   0.709
    15  WXI10B    1739   2007    269   0.989   0.446  1.134  4.508  0.203   0.799
    16  WXI11A    1850   2007    158   0.980   0.477  2.503 14.669  0.213   0.719
    17  WXI11B    1841   2007    167   0.982   0.490  1.815  7.542  0.197   0.803
    18  WXI13A    1864   2007    144   0.950   0.342  1.186  8.434  0.227   0.677
    19  WXI15B    1845   1980    136   0.995   0.403  1.257  5.141  0.247   0.693

 series   ident   frst   last   year    mean   stdev   skew   kurt   sens   ac(1)
    20  WXI16A    1836   1970    135   0.994   0.255  0.677  5.188  0.177   0.575
    21  WXI17A    1526   2007    482   0.995   0.364  1.096  6.580  0.207   0.740
    22  WXI17B    1800   2007    208   0.998   0.334  1.554  7.071  0.201   0.629
    23  WXI18A    1880   2007    128   0.995   0.358  0.607  2.582  0.207   0.715
    24  WXI18B    1881   2007    127   1.003   0.417  0.754  3.987  0.228   0.727
    25  WXI19A    1911   2007     97   0.994   0.290 -0.195  3.046  0.205   0.633
    26  WXI19B    1899   2007    109   0.990   0.305  0.261  3.098  0.220   0.573
    27  WXI20A    1872   2007    136   0.978   0.515  0.918  3.266  0.267   0.798
    28  WXI20B    1872   2007    136   0.986   0.498  0.693  3.276  0.268   0.798
    29  WXI21A    1470   2007    538   0.994   0.283  0.452  4.320  0.196   0.671
    30  WXI21B    1353   2007    655   0.993   0.484  1.874 10.199  0.205   0.848
    31  WXI21C    1348   2007    660   0.985   0.335  1.272  9.623  0.202   0.707
    32  WXI22A    1847   2007    161   0.978   0.472  1.061  5.208  0.233   0.779
    33  WXI22B    1842   2007    166   0.983   0.416  1.055  5.621  0.225   0.761
    34  WXI23A    1638   2005    368   0.978   0.414  0.916  5.018  0.230   0.773
    35  WXI23B    1628   2007    380   0.968   0.421  0.657  4.129  0.258   0.749
    36  WXI25B    1796   2007    212   0.988   0.372  1.097  4.765  0.194   0.750
    37  WXI26A    1853   2007    155   0.983   0.353  0.288  3.140  0.204   0.751
    38  WXI26B    1861   2004    144   0.985   0.334  0.029  2.862  0.204   0.716
    39  WXI27B    1838   2007    170   1.023   0.476  0.800  3.849  0.222   0.823

 series   ident   frst   last   year    mean   stdev   skew   kurt   sens   ac(1)
    40  WXI29A    1783   2001    219   0.995   0.412  1.646  8.431  0.206   0.752
    41  WXI29B    1791   2001    211   0.984   0.338  1.480  7.256  0.183   0.752
    42  WXI30A    1847   2007    161   0.982   0.563  1.431  6.108  0.251   0.851

 |---------------- summary of single tree-ring series statistics ---------------|

                                year    mean   stdev   skew   kurt   sens   ac(1)
 arithmetic mean                 226   0.991   0.427  1.063  5.851  0.235   0.724
 standard deviation              136   0.020   0.097  0.736  4.007  0.052   0.077
 median (50th quantile)          166   0.988   0.416  1.073  4.636  0.223   0.739
 interquartile range             100   0.012   0.124  0.624  3.370  0.055   0.090
 minimum value                    97   0.950   0.255 -0.195  2.582  0.177   0.469
 lower hinge (25th quantile)     144   0.982   0.353  0.657  3.536  0.203   0.688
 upper hinge (75th quantile)     244   0.995   0.477  1.281  6.906  0.258   0.778
 maximum value                   660   1.060   0.677  4.178 26.009  0.462   0.851

 |-------------------- all possible series rbar statistics ---------------------|

   total    mean   standard   standard  skewess   kurtosis   minimum   maximum
   corrs    rbar   deviation    error    coeff      coeff      corr      corr
    861    0.109     0.168      0.006    0.405      4.127    -0.349     0.901

   minimum correlation: -0.349   series  WXI10A     and  WXI20A       68 years
   maximum correlation:  0.901   series  WXI22A     and  WXI22B      161 years

       percent of all possible correlations used (n>20 years):     100.00
       percent of all possible tree-ring years used in rbar:        23.23

 |==================== detrended data common period analyses ===================|

 |----------------------- statistics of the common period ----------------------|

 series   ident   frst   last   year    mean   stdev   skew   kurt   sens   ac(1)
     1  WXI21C    1348   2007    660   0.985   0.335  1.272  9.623  0.202   0.707

              *** only one series found in common analysis period ***

 |--------------------------- running rbar statistics --------------------------|

    year   1400.  1425.  1450.  1475.  1500.  1525.  1550.  1575.  1600.  1625.
    corr      1.     1.     1.     1.     3.     3.     3.     6.     6.     6.
    rbar  0.403  0.825  0.800  0.885  0.764  0.584  0.309  0.620  0.621  0.405
    sdev  0.301  0.301  0.301  0.301  0.118  0.111  0.092  0.063  0.152  0.226
    serr  0.000  0.000  0.000  0.000  0.068  0.064  0.053  0.026  0.062  0.092
    eps   0.575  0.904  0.893  0.953  0.906  0.830  0.641  0.867  0.868  0.761
    nss     2.0    2.0    2.1    2.6    3.0    3.5    4.0    4.0    4.0    4.7

    year   1650.  1675.  1700.  1725.  1750.  1775.  1800.  1825.  1850.  1875.
    corr      6.    15.    21.    36.    36.    55.    66.   153.   171.   406.
    rbar  0.366  0.366  0.363  0.219  0.288  0.117  0.215  0.179  0.146  0.153
    sdev  0.315  0.410  0.261  0.347  0.330  0.389  0.290  0.244  0.233  0.257
    serr  0.129  0.106  0.057  0.058  0.055  0.052  0.036  0.020  0.018  0.013
    eps   0.768  0.808  0.833  0.724  0.811  0.633  0.818  0.813  0.823  0.867
    nss     5.7    7.3    8.7    9.4   10.6   13.0   16.4   19.9   27.1   35.9

    year   1900.  1925.  1950.  1975.
    corr    666.   780.   666.   630.
    rbar  0.155  0.095  0.140  0.151
    sdev  0.271  0.275  0.277  0.265
    serr  0.011  0.010  0.011  0.011
    eps   0.881  0.813  0.870  0.872
    nss    40.4   41.6   41.0   38.3

 |======================== standard chronology statistics ======================|

 |----------------- robust mean standard chronology statistics -----------------|

  first    last    total    mean    stdrd    skew    kurtosis    mean    serial
   year    year    years   index     dev     coeff     coeff     sens     corr
   1348    2007     660    0.960   0.248    0.761      5.184    0.129    0.807

  mean indices vs their standard deviations       robust mean efficiency results
      correlation    slope    intercept             # improved    # unimproved
        0.226        0.132      0.134                    194            466

 |---------------- robust mean efficiency gain and loss results ----------------|

   median      interquartile      minimum       lower       upper       maximum
    gain           range            gain        hinge       hinge         gain
    1.23            0.58            0.20         1.05        1.63        10.61

   median      interquartile      minimum       lower       upper       maximum
    loss           range            loss        hinge       hinge         loss
    1.00            0.08            0.00         0.92        1.00         1.00

 |----------- standard chronology auto and partial autocorrelations ------------|

 lag           t-1    t-2    t-3    t-4    t-5    t-6    t-7    t-8    t-9   t-10
 acf         0.806  0.623  0.510  0.451  0.432  0.411  0.401  0.376  0.367  0.353
 pacf        0.806 -0.075  0.091  0.080  0.107  0.025  0.080 -0.001  0.077  0.005
 95% c.l.    0.078  0.118  0.136  0.148  0.156  0.163  0.169  0.175  0.180  0.184

 |------------------ standard chronology autoregressive model ------------------|

 ord    rsq    t-1    t-2    t-3    t-4    t-5    t-6    t-7    t-8    t-9   t-10
  5   0.664  0.859 -0.146  0.042 -0.018  0.110

 |======================= pooled autoregression analysis =======================|

 pooled autocorrelations:

 lag     t= -1  t= -2  t= -3  t= -4  t= -5  t= -6  t= -7  t= -8  t= -9  t=-10
         0.612  0.244  0.140  0.101  0.069  0.065  0.055 -0.003 -0.020  0.054

 yule-walker estimates of autoregression:

 order   t= -1  t= -2  t= -3  t= -4  t= -5  t= -6  t= -7  t= -8  t= -9  t=-10
    1    0.612
    2    0.740 -0.209
    3    0.770 -0.316  0.145
    4    0.774 -0.326  0.169 -0.032
    5    0.775 -0.330  0.177 -0.051  0.025
    6    0.775 -0.328  0.172 -0.042  0.003  0.029
    7    0.775 -0.328  0.172 -0.041  0.001  0.033 -0.005
    8    0.774 -0.326  0.172 -0.043  0.012  0.013  0.044 -0.063
    9    0.776 -0.328  0.172 -0.044  0.013  0.007  0.053 -0.086  0.029
   10    0.773 -0.319  0.166 -0.044  0.012  0.012  0.037 -0.055 -0.046  0.097

 last term in each row above equals the partial autocorrelation coefficient

 akaike information criterion:

      ar( 0)      ar( 1)      ar( 2)      ar( 3)      ar( 4)      ar( 5)  
     5857.41     5549.61     5522.26     5510.28     5511.63     5513.21

      ar( 6)      ar( 7)      ar( 8)      ar( 9)      ar(10)  
     5514.64     5516.62     5515.97     5517.39     5513.18

 selected autoregression order:   3

 ar order selection criterion: ipp=0  first-minimum aic selection

 the aic trace should be checked to see if ar order selection criterion <ipp>
 is adequate. e.g. if ar-orders of the first-minimum and the full-minimum aic
 are close, an arstan run with full-minimum aic order selection might be tried

 autoregression coefficients:

  t= -1   t= -2   t= -3   t= -4   t= -5   t= -6   t= -7   t= -8   t= -9   t=-10   
  0.770  -0.316   0.145

 r-squared due to pooled autoregression:   41.44 pct
 variance inflation from autoregression:  170.75 pct

 impulse response function weights for this ar ( 3) process out to order 50:

  1.0000   0.770   0.277   0.115   0.113   0.090   0.051   0.027   0.018   0.013
  0.0079   0.005   0.003   0.002   0.001   0.001   0.000   0.000   0.000   0.000
  0.0001   0.000   0.000   0.000   0.000   0.000   0.000   0.000   0.000   0.000
  0.0000   0.000   0.000   0.000   0.000   0.000   0.000   0.000   0.000   0.000
  0.0000   0.000   0.000   0.000   0.000   0.000   0.000   0.000   0.000   0.000

 |================== individual series autoregression analyses =================|

 |---------------- individual series autoregressive coefficients ---------------|

     series    ident    order     rsq     t-1     t-2     t-3   .....    t-ip
         1   WXI02B       3     0.463   0.672  -0.026   0.046
         2   WXI03A       3     0.233   0.449   0.002   0.094
         3   WXI03B       3     0.465   0.671  -0.074   0.113
         4   WXI04A       3     0.591   0.656   0.116   0.029
         5   WXI04B       3     0.632   0.691   0.030   0.111
         6   WXI05A       3     0.622   1.045  -0.472   0.151
         7   WXI05B       3     0.609   0.848  -0.214   0.159
         8   WXI06A       3     0.550   0.705  -0.011   0.071
         9   WXI06B       3     0.502   0.753  -0.064  -0.001
        10   WXI08A       3     0.529   0.733  -0.259   0.303
        11   WXI08B       3     0.620   0.786  -0.145   0.175
        12   WXI09A       3     0.524   0.897  -0.318   0.066
        13   WXI09B       3     0.672   0.936  -0.092  -0.082
        14   WXI10A       3     0.528   0.797  -0.242   0.185
        15   WXI10B       3     0.657   0.973  -0.274   0.081
        16   WXI11A       3     0.574   0.960  -0.418   0.160
        17   WXI11B       3     0.646   0.833  -0.013  -0.030
        18   WXI13A       3     0.500   0.828  -0.315   0.184
        19   WXI15B       3     0.497   0.787  -0.126   0.001

     series    ident    order     rsq     t-1     t-2     t-3   .....    t-ip
        20   WXI16A       3     0.397   0.732  -0.282   0.146
        21   WXI17A       3     0.551   0.702   0.040   0.016
        22   WXI17B       3     0.403   0.577   0.054   0.044
        23   WXI18A       3     0.542   0.855  -0.196   0.030
        24   WXI18B       3     0.606   0.895  -0.154  -0.009
        25   WXI19A       3     0.421   0.668  -0.069   0.026
        26   WXI19B       3     0.347   0.585   0.014  -0.055
        27   WXI20A       3     0.643   0.863  -0.040  -0.052
        28   WXI20B       3     0.641   0.790   0.079  -0.085
        29   WXI21A       3     0.464   0.721  -0.106   0.055
        30   WXI21B       3     0.725   0.942  -0.147   0.045
        31   WXI21C       3     0.515   0.750  -0.124   0.099
        32   WXI22A       3     0.637   0.812  -0.070   0.051
        33   WXI22B       3     0.611   0.849  -0.094   0.009
        34   WXI23A       3     0.608   0.808  -0.140   0.130
        35   WXI23B       3     0.576   0.797  -0.103   0.054
        36   WXI25B       3     0.599   0.788  -0.130   0.120
        37   WXI26A       3     0.610   0.900  -0.103  -0.129
        38   WXI26B       3     0.564   0.785   0.024  -0.150
        39   WXI27B       3     0.701   0.803   0.155  -0.139

     series    ident    order     rsq     t-1     t-2     t-3   .....    t-ip
        40   WXI29A       3     0.568   0.763  -0.006  -0.009
        41   WXI29B       3     0.577   0.782   0.012  -0.060
        42   WXI30A       3     0.748   1.008  -0.265   0.101

 |------------- summary statistics for autoregressive coefficients -------------|

                        order     rsq     t-1     t-2     t-3   .....    t-ip
   arithmetic mean        3     0.559   0.790  -0.109   0.049
   standard deviation     0     0.102   0.119   0.139   0.097
   median                 3     0.575   0.789  -0.098   0.048
   interquartile range    0     0.119   0.134   0.190   0.122
   minimum value          3     0.233   0.449  -0.472  -0.150
   lower hinge            3     0.502   0.721  -0.196  -0.009
   upper hinge            3     0.622   0.855  -0.006   0.113
   maximum value          3     0.748   1.045   0.155   0.303

 |------------------- statistics of prewhitened tree-ring data -----------------|

 series   ident   frst   last   year    mean   stdev   skew   kurt   sens   ac(1)
     1  WXI02B    1787   1963    177   1.000   0.298  0.244  3.636  0.335  -0.010
     2  WXI03A    1885   2007    123   1.001   0.566  1.474  6.730  0.534  -0.004
     3  WXI03B    1820   2005    186   1.000   0.388  1.078  5.005  0.391  -0.011
     4  WXI04A    1672   1973    302   1.002   0.351  1.156  7.096  0.356   0.007
     5  WXI04B    1682   1973    292   1.000   0.383  0.977  5.827  0.401  -0.013
     6  WXI05A    1872   2007    136   1.004   0.350  1.499  8.963  0.373  -0.157
     7  WXI05B    1764   2007    244   1.000   0.283  0.303  3.876  0.310  -0.002
     8  WXI06A    1864   2007    144   1.000   0.270  0.266  3.575  0.321  -0.007
     9  WXI06B    1848   2007    160   1.002   0.288  0.660  5.992  0.310   0.000
    10  WXI08A    1778   2007    230   1.001   0.295  0.568  5.744  0.321  -0.009
    11  WXI08B    1681   2007    327   1.001   0.263  0.043  4.969  0.286  -0.015
    12  WXI09A    1851   2007    157   1.000   0.230  0.802  4.818  0.253   0.008
    13  WXI09B    1842   2007    166   1.000   0.253  1.046  5.539  0.264   0.001
    14  WXI10A    1742   1939    198   1.000   0.269  1.749 10.131  0.245  -0.016
    15  WXI10B    1739   2007    269   1.000   0.261  0.662  5.050  0.263  -0.001
    16  WXI11A    1850   2007    158   1.003   0.300  1.623 11.592  0.291   0.051
    17  WXI11B    1841   2007    167   1.000   0.292  2.438 12.629  0.252   0.000
    18  WXI13A    1864   2007    144   1.000   0.242  0.561  7.790  0.258   0.017
    19  WXI15B    1845   1980    136   1.000   0.286  0.693  4.620  0.315   0.003

 series   ident   frst   last   year    mean   stdev   skew   kurt   sens   ac(1)
    20  WXI16A    1836   1970    135   1.000   0.199  0.571  3.767  0.215   0.035
    21  WXI17A    1526   2007    482   1.000   0.242  0.389  5.536  0.266  -0.011
    22  WXI17B    1800   2007    208   1.000   0.258  1.740 10.807  0.265   0.001
    23  WXI18A    1880   2007    128   1.000   0.242  0.812  4.004  0.252   0.015
    24  WXI18B    1881   2007    127   1.000   0.252  0.046  3.499  0.293  -0.048
    25  WXI19A    1911   2007     97   1.000   0.224 -0.366  4.866  0.242   0.004
    26  WXI19B    1899   2007    109   1.000   0.249 -0.023  4.593  0.276  -0.005
    27  WXI20A    1872   2007    136   1.000   0.308  0.466  3.543  0.351  -0.002
    28  WXI20B    1872   2007    136   1.000   0.298  0.279  4.321  0.341  -0.005
    29  WXI21A    1470   2007    538   1.000   0.208  0.134  4.102  0.235  -0.006
    30  WXI21B    1353   2007    655   1.000   0.255  1.722 13.030  0.255  -0.003
    31  WXI21C    1348   2007    660   1.000   0.234  1.542 18.560  0.240  -0.011
    32  WXI22A    1847   2007    161   1.000   0.289  1.065  6.198  0.290   0.012
    33  WXI22B    1842   2007    166   1.000   0.259  1.094  6.495  0.277   0.017
    34  WXI23A    1638   2005    368   1.000   0.257  0.337  6.929  0.284   0.003
    35  WXI23B    1628   2007    380   1.000   0.278  0.593  5.349  0.295  -0.009
    36  WXI25B    1796   2007    212   1.000   0.241  0.940  6.073  0.243   0.030
    37  WXI26A    1853   2007    155   1.000   0.222  0.463  3.779  0.244  -0.008
    38  WXI26B    1861   2004    144   1.000   0.225  0.356  3.372  0.240  -0.014
    39  WXI27B    1838   2007    170   1.000   0.259  1.213  7.554  0.272  -0.005

 series   ident   frst   last   year    mean   stdev   skew   kurt   sens   ac(1)
    40  WXI29A    1783   2001    219   1.000   0.270  0.922  7.957  0.268   0.000
    41  WXI29B    1791   2001    211   1.000   0.220  0.765  6.489  0.241   0.005
    42  WXI30A    1847   2007    161   1.000   0.290  0.498  4.237  0.317   0.021

 |------------- summary of prewhitened tree-ring series statistics -------------|

                                year    mean   stdev   skew   kurt   sens   ac(1)
 arithmetic mean                 226   1.000   0.277  0.795  6.396  0.292  -0.003
 standard deviation              136   0.001   0.062  0.585  3.148  0.059   0.029
 median (50th quantile)          166   1.000   0.262  0.678  5.538  0.277  -0.002
 interquartile range             100   0.000   0.050  0.737  2.859  0.065   0.014
 minimum value                    97   1.000   0.199 -0.366  3.372  0.215  -0.157
 lower hinge (25th quantile)     144   1.000   0.242  0.356  4.237  0.252  -0.009
 upper hinge (75th quantile)     244   1.000   0.292  1.094  7.096  0.317   0.005
 maximum value                   660   1.004   0.566  2.438 18.560  0.534   0.051

 |-------------------- all possible series rbar statistics ---------------------|

   total    mean   standard   standard  skewess   kurtosis   minimum   maximum
   corrs    rbar   deviation    error    coeff      coeff      corr      corr
    861    0.164     0.113      0.004    0.739      5.148    -0.183     0.704

   minimum correlation: -0.183   series  WXI10A     and  WXI20A       68 years
   maximum correlation:  0.704   series  WXI22A     and  WXI22B      161 years

       percent of all possible correlations used (n>20 years):     100.00
       percent of all possible tree-ring years used in rbar:        23.23

 |=================== prewhitened data common period analyses ==================|

 |----------------------- statistics of the common period ----------------------|

 series   ident   frst   last   year    mean   stdev   skew   kurt   sens   ac(1)
     1  WXI21C    1348   2007    660   1.000   0.234  1.542 18.560  0.240  -0.011

              *** only one series found in common analysis period ***

 |--------------------------- running rbar statistics --------------------------|

    year   1400.  1425.  1450.  1475.  1500.  1525.  1550.  1575.  1600.  1625.
    corr      1.     1.     1.     1.     3.     3.     3.     6.     6.     6.
    rbar  0.631  0.575  0.624  0.655  0.680  0.411  0.131  0.290  0.273  0.287
    sdev  0.265  0.265  0.265  0.265  0.099  0.235  0.283  0.192  0.408  0.433
    serr  0.000  0.000  0.000  0.000  0.057  0.136  0.164  0.079  0.167  0.177
    eps   0.774  0.730  0.777  0.832  0.864  0.708  0.375  0.620  0.600  0.653
    nss     2.0    2.0    2.1    2.6    3.0    3.5    4.0    4.0    4.0    4.7

    year   1650.  1675.  1700.  1725.  1750.  1775.  1800.  1825.  1850.  1875.
    corr      6.    15.    21.    36.    36.    55.    66.   153.   171.   406.
    rbar  0.466  0.348  0.361  0.276  0.273  0.212  0.219  0.139  0.190  0.236
    sdev  0.301  0.302  0.234  0.267  0.268  0.238  0.209  0.185  0.175  0.169
    serr  0.123  0.078  0.051  0.045  0.045  0.032  0.026  0.015  0.013  0.008
    eps   0.834  0.796  0.831  0.781  0.799  0.778  0.821  0.763  0.864  0.917
    nss     5.7    7.3    8.7    9.4   10.6   13.0   16.4   19.9   27.1   35.9

    year   1900.  1925.  1950.  1975.
    corr    666.   780.   666.   630.
    rbar  0.225  0.160  0.200  0.162
    sdev  0.161  0.160  0.164  0.176
    serr  0.006  0.006  0.006  0.007
    eps   0.921  0.888  0.911  0.881
    nss    40.4   41.6   41.0   38.3

 |======================== residual chronology statistics ======================|

 |----------------- robust mean residual chronology statistics -----------------|

  first    last    total    mean    stdrd    skew    kurtosis    mean    serial
   year    year    years   index     dev     coeff     coeff     sens     corr
   1348    2007     660    0.989   0.141    0.222      3.949    0.148    0.092

  mean indices vs their standard deviations       robust mean efficiency results
      correlation    slope    intercept             # improved    # unimproved
        0.082        0.053      0.102                    194            466

 |---------------- robust mean efficiency gain and loss results ----------------|

   median      interquartile      minimum       lower       upper       maximum
    gain           range            gain        hinge       hinge         gain
    1.23            0.62            0.43         1.06        1.68        29.86

   median      interquartile      minimum       lower       upper       maximum
    loss           range            loss        hinge       hinge         loss
    1.00            0.08            0.00         0.92        1.00         1.00

 |----------- residual chronology auto and partial autocorrelations ------------|

 lag           t-1    t-2    t-3    t-4    t-5    t-6    t-7    t-8    t-9   t-10
 acf         0.092 -0.020 -0.022 -0.020  0.070  0.034  0.099  0.037  0.089  0.092
 pacf        0.092 -0.028 -0.017 -0.017  0.074  0.020  0.098  0.023  0.094  0.080
 95% c.l.    0.078  0.079  0.079  0.079  0.079  0.079  0.079  0.080  0.080  0.081

 |------------------ residual chronology autoregressive model ------------------|

 ord    rsq    t-1    t-2    t-3    t-4    t-5    t-6    t-7    t-8    t-9   t-10
  1   0.009  0.092

 |---------- rewhitened chronology auto and partial autocorrelations -----------|

 lag           t-1    t-2    t-3    t-4    t-5    t-6    t-7    t-8    t-9   t-10
 acf        -0.001  0.001  0.004 -0.021  0.073  0.020  0.100  0.025  0.082  0.085
 pacf       -0.001  0.001  0.004 -0.021  0.073  0.020  0.100  0.024  0.087  0.083
 95% c.l.    0.078  0.078  0.078  0.078  0.078  0.078  0.078  0.079  0.079  0.080

 |----------------- rewhitened chronology autoregressive model -----------------|

 ord    rsq    t-1    t-2    t-3    t-4    t-5    t-6    t-7    t-8    t-9   t-10
  3   0.000 -0.001  0.001  0.004

 |========================= arstan chronology statistics =======================|

 |----------------- robust mean arstan chronology statistics -------------------|


  first    last    total    mean    stdrd    skew    kurtosis    mean    serial
   year    year    years   index     dev     coeff     coeff     sens     corr
   1348    2007      660   0.990   0.186    0.798      5.319    0.128    0.624

 |------------ arstan chronology auto and partial autocorrelations -------------|

 lag           t-1    t-2    t-3    t-4    t-5    t-6    t-7    t-8    t-9   t-10
 acf         0.623  0.268  0.173  0.178  0.202  0.199  0.208  0.198  0.209  0.196
 pacf        0.623 -0.195  0.161  0.049  0.093  0.040  0.095  0.021  0.101  0.001
 95% c.l.    0.078  0.104  0.108  0.110  0.111  0.113  0.116  0.118  0.120  0.122

 |------------------- arstan chronology autoregressive model -------------------|

 ord    rsq    t-1    t-2    t-3    t-4    t-5    t-6    t-7    t-8    t-9   t-10
  3   0.430  0.777 -0.315  0.162

 |================ as jim morrison would say, "this is the end" ================|
