# Supplementary material for: Climate-Driven Synchronized Growth of Alpine Trees in the Southeast Tibetan Plateau
Source: PLoS One. 2016 Jun 3;11(6):e0156126. doi: 10.1371/journal.pone.0156126 (PMC4892591; doi:10.1371/journal.pone.0156126)
Supplement: S1 Data — (ZIP) [file pone.0156126.s001.zip › S1_Data/chin028/chin028.txt_raw_rbar]

year	corrs	rbar	sdev	serr	eps	cores
1400.	1.	0.4723	0.0000	0.0000	0.6416	2.00
1425.	1.	0.8706	0.0000	0.0000	0.9308	2.00
1450.	1.	0.7722	0.0000	0.0000	0.8768	2.10
1475.	1.	0.8564	0.0000	0.0000	0.9394	2.60
1500.	3.	0.7156	0.1416	0.0818	0.8830	3.00
1525.	3.	0.6405	0.0924	0.0533	0.8611	3.48
1550.	3.	0.3385	0.0866	0.0500	0.6707	3.98
1575.	6.	0.6058	0.0841	0.0343	0.8601	4.00
1600.	6.	0.6354	0.1196	0.0488	0.8746	4.00
1625.	6.	0.5566	0.1460	0.0596	0.8545	4.68
1650.	6.	0.3972	0.3014	0.1230	0.7909	5.74
1675.	15.	0.2815	0.4577	0.1182	0.7410	7.30
1700.	21.	0.4056	0.2354	0.0514	0.8564	8.74
1725.	36.	0.1766	0.3776	0.0629	0.6679	9.38
1750.	36.	0.2949	0.3369	0.0562	0.8159	10.60
1775.	55.	0.0943	0.3958	0.0534	0.5756	13.02
1800.	66.	0.2289	0.2923	0.0360	0.8296	16.40
1825.	153.	0.2070	0.2946	0.0238	0.8384	19.88
1850.	171.	0.1420	0.2358	0.0180	0.8177	27.10
1875.	406.	0.1265	0.2951	0.0146	0.8388	35.92
1900.	666.	0.1048	0.3377	0.0131	0.8254	40.38
1925.	780.	0.1001	0.2980	0.0107	0.8222	41.58
1950.	666.	0.1183	0.3507	0.0136	0.8460	40.96
1975.	630.	0.1139	0.3008	0.0120	0.8310	38.28
