# Supplementary material for: Climate-Driven Synchronized Growth of Alpine Trees in the Southeast Tibetan Plateau
Source: PLoS One. 2016 Jun 3;11(6):e0156126. doi: 10.1371/journal.pone.0156126 (PMC4892591; doi:10.1371/journal.pone.0156126)
Supplement: S1 Data — (ZIP) [file pone.0156126.s001.zip › S1_Data/chin028/chin028.txt_res_rbar]

year	corrs	rbar	sdev	serr	eps	cores
1400.	1.	0.6310	0.2646	0.0000	0.7738	2.00
1425.	1.	0.5746	0.2646	0.0000	0.7298	2.00
1450.	1.	0.6240	0.2646	0.0000	0.7770	2.10
1475.	1.	0.6555	0.2646	0.0000	0.8318	2.60
1500.	3.	0.6798	0.0987	0.0570	0.8643	3.00
1525.	3.	0.4107	0.2351	0.1357	0.7081	3.48
1550.	3.	0.1308	0.2835	0.1637	0.3745	3.98
1575.	6.	0.2901	0.1923	0.0785	0.6204	4.00
1600.	6.	0.2727	0.4084	0.1667	0.5999	4.00
1625.	6.	0.2867	0.4326	0.1766	0.6529	4.68
1650.	6.	0.4665	0.3008	0.1228	0.8339	5.74
1675.	15.	0.3477	0.3015	0.0778	0.7956	7.30
1700.	21.	0.3605	0.2344	0.0512	0.8313	8.74
1725.	36.	0.2755	0.2671	0.0445	0.7810	9.38
1750.	36.	0.2732	0.2682	0.0447	0.7994	10.60
1775.	55.	0.2118	0.2378	0.0321	0.7777	13.02
1800.	66.	0.2188	0.2089	0.0257	0.8212	16.40
1825.	153.	0.1392	0.1848	0.0149	0.7627	19.88
1850.	171.	0.1899	0.1749	0.0134	0.8640	27.10
1875.	406.	0.2355	0.1687	0.0084	0.9171	35.92
1900.	666.	0.2248	0.1608	0.0062	0.9213	40.38
1925.	780.	0.1601	0.1602	0.0057	0.8880	41.58
1950.	666.	0.2004	0.1641	0.0064	0.9112	40.96
1975.	630.	0.1622	0.1756	0.0070	0.8811	38.28
