# Supplementary material for: Climate-Driven Synchronized Growth of Alpine Trees in the Southeast Tibetan Plateau
Source: PLoS One. 2016 Jun 3;11(6):e0156126. doi: 10.1371/journal.pone.0156126 (PMC4892591; doi:10.1371/journal.pone.0156126)
Supplement: S1 Data — (ZIP) [file pone.0156126.s001.zip › S1_Data/chin028/chin028.txt_tabs]

year	num	seg	age	raw	std	res	ars
1348	1.	660.000	1.000	1.784	1.462	1.228	1.334
1349	1.	660.000	2.000	1.804	1.483	1.136	1.361
1350	1.	660.000	3.000	1.798	1.483	1.140	1.340
1351	1.	660.000	4.000	1.467	1.213	0.863	1.066
1352	1.	660.000	5.000	1.349	1.119	0.994	0.996
1353	2.	657.500	3.500	1.346	1.105	1.031	1.063
1354	2.	657.500	4.500	1.528	1.256	1.163	1.229
1355	2.	657.500	5.500	1.834	1.517	1.272	1.435
1356	2.	657.500	6.500	2.299	1.908	1.475	1.753
1357	2.	657.500	7.500	2.442	2.031	1.276	1.759
1358	2.	657.500	8.500	2.000	1.670	0.845	1.261
1359	2.	657.500	9.500	1.760	1.475	0.999	1.076
1360	2.	657.500	10.500	1.648	1.388	1.001	1.093
1361	2.	657.500	11.500	1.288	1.089	0.771	0.863
1362	2.	657.500	12.500	1.281	1.087	1.054	0.937
1363	2.	657.500	13.500	1.237	1.054	0.950	0.965
1364	2.	657.500	14.500	1.479	1.265	1.214	1.194
1365	2.	657.500	15.500	1.530	1.314	1.069	1.226
1366	2.	657.500	16.500	1.279	1.101	0.866	0.981
1367	2.	657.500	17.500	1.447	1.252	1.197	1.145
1368	2.	657.500	18.500	1.374	1.193	0.940	1.097
1369	2.	657.500	19.500	1.560	1.361	1.226	1.259
1370	2.	657.500	20.500	1.218	1.067	0.757	0.953
1371	2.	657.500	21.500	1.112	0.978	0.987	0.890
1372	2.	657.500	22.500	1.109	0.979	0.980	0.954
1373	2.	657.500	23.500	0.943	0.836	0.849	0.849
1374	2.	657.500	24.500	1.091	0.971	1.127	1.016
1375	2.	657.500	25.500	1.086	0.970	0.962	1.022
1376	2.	657.500	26.500	1.403	1.258	1.298	1.294
1377	2.	657.500	27.500	1.313	1.182	0.932	1.161
1378	2.	657.500	28.500	1.120	1.012	0.906	0.947
1379	2.	657.500	29.500	0.981	0.890	0.902	0.859
1380	2.	657.500	30.500	1.113	1.014	1.105	1.043
1381	2.	657.500	31.500	1.428	1.307	1.254	1.331
1382	2.	657.500	32.500	1.118	1.027	0.736	0.963
1383	2.	657.500	33.500	1.011	0.933	0.968	0.848
1384	2.	657.500	34.500	0.928	0.860	0.892	0.841
1385	2.	657.500	35.500	0.662	0.616	0.725	0.651
1386	2.	657.500	36.500	0.859	0.803	1.130	0.897
1387	2.	657.500	37.500	1.155	1.084	1.178	1.192
1388	2.	657.500	38.500	1.197	1.128	1.017	1.154
1389	2.	657.500	39.500	1.031	0.974	0.884	0.934
1390	2.	657.500	40.500	0.890	0.845	0.900	0.835
1391	2.	657.500	41.500	0.829	0.790	0.915	0.837
1392	2.	657.500	42.500	0.688	0.657	0.823	0.746
1393	2.	657.500	43.500	0.902	0.866	1.156	0.995
1394	2.	657.500	44.500	0.864	0.833	0.895	0.954
1395	2.	657.500	45.500	0.932	0.902	1.060	0.996
1396	2.	657.500	46.500	0.856	0.832	0.907	0.925
1397	2.	657.500	47.500	0.876	0.854	1.005	0.948
1398	2.	657.500	48.500	0.947	0.928	1.041	1.031
1399	2.	657.500	49.500	1.080	1.063	1.113	1.149
1400	2.	657.500	50.500	1.366	1.350	1.286	1.390
1401	2.	657.500	51.500	1.379	1.368	1.060	1.324
1402	2.	657.500	52.500	1.355	1.347	1.087	1.241
1403	2.	657.500	53.500	1.113	1.110	0.864	1.010
1404	2.	657.500	54.500	1.017	1.020	0.986	0.971
1405	2.	657.500	55.500	1.085	1.091	1.070	1.086
1406	2.	657.500	56.500	1.082	1.093	1.011	1.094
1407	2.	657.500	57.500	0.774	0.786	0.733	0.781
1408	2.	657.500	58.500	0.838	0.854	1.073	0.893
1409	2.	657.500	59.500	0.850	0.871	0.950	0.957
1410	2.	657.500	60.500	0.949	0.978	1.085	1.060
1411	2.	657.500	61.500	0.863	0.892	0.895	0.946
1412	2.	657.500	62.500	0.807	0.834	0.950	0.890
1413	2.	657.500	63.500	0.782	0.811	0.957	0.904
1414	2.	657.500	64.500	0.736	0.766	0.930	0.890
1415	2.	657.500	65.500	0.829	0.868	1.072	1.008
1416	2.	657.500	66.500	0.962	1.013	1.104	1.137
1417	2.	657.500	67.500	0.813	0.861	0.843	0.937
1418	2.	657.500	68.500	0.726	0.770	0.912	0.828
1419	2.	657.500	69.500	0.471	0.500	0.693	0.607
1420	2.	657.500	70.500	0.780	0.833	1.274	1.024
1421	2.	657.500	71.500	0.555	0.598	0.665	0.789
1422	2.	657.500	72.500	0.721	0.778	1.158	0.938
1423	2.	657.500	73.500	0.792	0.860	0.994	1.023
1424	2.	657.500	74.500	0.541	0.590	0.705	0.718
1425	2.	657.500	75.500	0.512	0.559	0.935	0.708
1426	2.	657.500	76.500	0.600	0.657	0.993	0.868
1427	2.	657.500	77.500	0.678	0.742	1.003	0.959
1428	2.	657.500	78.500	0.595	0.652	0.870	0.845
1429	2.	657.500	79.500	0.539	0.593	0.909	0.790
1430	2.	657.500	80.500	0.493	0.546	0.881	0.769
1431	2.	657.500	81.500	0.561	0.625	0.993	0.866
1432	2.	657.500	82.500	0.618	0.692	0.983	0.929
1433	2.	657.500	83.500	0.662	0.745	0.993	0.954
1434	2.	657.500	84.500	0.604	0.681	0.890	0.864
1435	2.	657.500	85.500	0.427	0.483	0.758	0.665
1436	2.	657.500	86.500	0.473	0.541	0.981	0.766
1437	2.	657.500	87.500	0.413	0.472	0.809	0.721
1438	2.	657.500	88.500	0.475	0.542	0.983	0.800
1439	2.	657.500	89.500	0.537	0.616	0.976	0.882
1440	2.	657.500	90.500	0.574	0.664	0.974	0.913
1441	2.	657.500	91.500	0.629	0.728	1.001	0.949
1442	2.	657.500	92.500	0.655	0.763	0.987	0.965
1443	2.	657.500	93.500	0.567	0.659	0.855	0.839
1444	2.	657.500	94.500	0.473	0.555	0.858	0.744
1445	2.	657.500	95.500	0.519	0.611	0.976	0.831
1446	2.	657.500	96.500	0.597	0.703	1.000	0.933
1447	2.	657.500	97.500	0.561	0.668	0.909	0.881
1448	2.	657.500	98.500	0.571	0.681	0.959	0.871
1449	2.	657.500	99.500	0.568	0.682	0.935	0.870
1450	2.	657.500	100.500	0.609	0.735	0.993	0.922
1451	2.	657.500	101.500	0.600	0.730	0.934	0.903
1452	2.	657.500	102.500	0.526	0.642	0.860	0.797
1453	2.	657.500	103.500	0.544	0.664	0.961	0.830
1454	2.	657.500	104.500	0.400	0.490	0.748	0.674
1455	2.	657.500	105.500	0.313	0.382	0.817	0.597
1456	2.	657.500	106.500	0.275	0.338	0.834	0.608
1457	2.	657.500	107.500	0.328	0.404	0.928	0.713
1458	2.	657.500	108.500	0.390	0.480	0.945	0.796
1459	2.	657.500	109.500	0.504	0.624	1.042	0.925
1460	2.	657.500	110.500	0.656	0.815	1.109	1.081
1461	2.	657.500	111.500	0.523	0.654	0.800	0.863
1462	2.	657.500	112.500	0.497	0.621	0.943	0.808
1463	2.	657.500	113.500	0.503	0.633	0.934	0.848
1464	2.	657.500	114.500	0.490	0.618	0.912	0.842
1465	2.	657.500	115.500	0.424	0.536	0.849	0.754
1466	2.	657.500	116.500	0.240	0.305	0.693	0.538
1467	2.	657.500	117.500	0.279	0.356	0.936	0.641
1468	2.	657.500	118.500	0.374	0.480	0.965	0.806
1469	2.	657.500	119.500	0.465	0.600	1.005	0.908
1470	3.	617.667	80.667	0.572	0.784	1.088	1.033
1471	3.	617.667	81.667	0.539	0.742	0.908	0.941
1472	3.	617.667	82.667	0.653	0.899	1.124	1.061
1473	3.	617.667	83.667	0.704	0.976	1.116	1.193
1474	3.	617.667	84.667	0.835	1.163	1.117	1.244
1475	3.	617.667	85.667	0.822	1.035	0.830	0.973
1476	3.	617.667	86.667	0.684	0.937	0.855	0.791
1477	3.	617.667	87.667	0.443	0.624	0.721	0.611
1478	3.	617.667	88.667	0.563	0.742	1.033	0.802
1479	3.	617.667	89.667	0.397	0.554	0.745	0.691
1480	3.	617.667	90.667	0.447	0.625	0.987	0.762
1481	3.	617.667	91.667	0.521	0.729	0.968	0.860
1482	3.	617.667	92.667	0.729	1.022	1.252	1.181
1483	3.	617.667	93.667	0.832	1.075	0.957	1.113
1484	3.	617.667	94.667	0.913	1.184	1.122	1.138
1485	3.	617.667	95.667	0.941	1.224	1.078	1.182
1486	3.	617.667	96.667	1.016	1.326	1.171	1.291
1487	3.	617.667	97.667	0.944	1.236	0.992	1.185
1488	3.	617.667	98.667	0.861	1.131	0.981	1.065
1489	3.	617.667	99.667	0.856	1.128	1.012	1.052
1490	3.	617.667	100.667	0.859	1.136	1.147	1.200
1491	3.	617.667	101.667	0.928	1.232	0.947	1.100
1492	3.	617.667	102.667	0.886	1.180	1.107	1.136
1493	3.	617.667	103.667	1.068	1.427	1.303	1.411
1494	3.	617.667	104.667	0.873	1.170	0.899	1.194
1495	3.	617.667	105.667	0.754	1.014	0.942	0.988
1496	3.	617.667	106.667	0.777	1.120	0.985	0.980
1497	3.	617.667	107.667	0.771	1.133	1.053	1.076
1498	3.	617.667	108.667	0.873	1.186	1.145	1.214
1499	3.	617.667	109.667	0.979	1.384	1.242	1.387
1500	3.	617.667	110.667	0.880	1.230	0.945	1.193
1501	3.	617.667	111.667	0.859	1.179	1.061	1.125
1502	3.	617.667	112.667	0.646	0.890	0.748	0.846
1503	3.	617.667	113.667	0.923	1.276	1.438	1.315
1504	3.	617.667	114.667	0.956	1.394	1.046	1.362
1505	3.	617.667	115.667	0.829	1.172	0.925	1.089
1506	3.	617.667	116.667	0.984	1.543	1.341	1.347
1507	3.	617.667	117.667	1.091	1.684	1.164	1.462
1508	3.	617.667	118.667	1.407	1.980	1.523	1.789
1509	3.	617.667	119.667	1.126	1.590	0.882	1.400
1510	3.	617.667	120.667	0.801	1.135	0.749	0.882
1511	3.	617.667	121.667	0.831	1.182	1.286	1.190
1512	3.	617.667	122.667	1.033	1.506	1.299	1.547
1513	3.	617.667	123.667	1.005	1.502	1.163	1.514
1514	3.	617.667	124.667	1.110	1.663	1.312	1.569
1515	3.	617.667	125.667	1.011	1.529	1.037	1.399
1516	3.	617.667	126.667	1.227	1.800	1.441	1.649
1517	3.	617.667	127.667	1.439	2.141	1.445	1.907
1518	3.	617.667	128.667	1.281	1.997	0.978	1.536
1519	3.	617.667	129.667	0.920	1.348	0.685	0.913
1520	3.	617.667	130.667	0.886	1.303	1.097	0.998
1521	3.	617.667	131.667	0.709	1.137	0.843	0.954
1522	3.	617.667	132.667	0.641	1.006	0.947	0.906
1523	3.	617.667	133.667	0.614	1.008	0.997	0.946
1524	3.	617.667	134.667	0.819	1.256	1.243	1.230
1525	3.	617.667	135.667	0.817	1.256	1.045	1.233
1526	4.	583.750	102.750	1.181	1.195	0.970	1.075
1527	4.	583.750	103.750	0.903	1.313	1.216	1.240
1528	4.	583.750	104.750	0.767	1.232	0.798	1.000
1529	4.	583.750	105.750	0.697	1.121	0.930	0.872
1530	4.	583.750	106.750	0.685	0.998	0.974	0.917
1531	4.	583.750	107.750	0.861	1.152	1.262	1.245
1532	4.	583.750	108.750	0.919	1.219	1.086	1.289
1533	4.	583.750	109.750	0.841	1.132	0.888	1.028
1534	4.	583.750	110.750	0.681	1.096	0.872	0.844
1535	4.	583.750	111.750	0.646	0.956	1.001	0.921
1536	4.	583.750	112.750	0.537	0.889	0.848	0.847
1537	4.	583.750	113.750	0.510	0.842	0.917	0.808
1538	4.	583.750	114.750	0.538	0.903	0.911	0.806
1539	4.	583.750	115.750	0.456	0.748	0.883	0.779
1540	4.	583.750	116.750	0.545	0.848	0.969	0.838
1541	4.	583.750	117.750	0.623	0.901	1.073	0.997
1542	4.	583.750	118.750	0.720	1.018	1.075	1.098
1543	4.	583.750	119.750	0.852	1.243	1.200	1.260
1544	4.	583.750	120.750	0.773	0.991	0.788	0.963
1545	4.	583.750	121.750	0.575	0.852	0.885	0.795
1546	4.	583.750	122.750	0.527	0.865	1.033	0.931
1547	4.	583.750	123.750	0.664	0.978	1.054	1.067
1548	4.	583.750	124.750	0.576	0.993	0.889	0.939
1549	4.	583.750	125.750	0.440	0.769	0.916	0.844
1550	4.	583.750	126.750	0.495	0.824	0.975	0.890
1551	4.	583.750	127.750	0.566	0.938	1.067	1.029
1552	4.	583.750	128.750	0.535	0.856	0.933	0.974
1553	4.	583.750	129.750	0.642	1.001	1.088	1.049
1554	4.	583.750	130.750	0.646	1.080	1.092	1.149
1555	4.	583.750	131.750	0.576	0.970	0.961	1.063
1556	4.	583.750	132.750	0.549	0.928	0.990	1.005
1557	4.	583.750	133.750	0.788	1.129	1.155	1.167
1558	4.	583.750	134.750	1.056	1.257	1.153	1.296
1559	4.	583.750	135.750	0.938	1.185	0.969	1.151
1560	4.	583.750	136.750	0.891	1.341	1.145	1.198
1561	4.	583.750	137.750	0.789	1.324	0.993	1.148
1562	4.	583.750	138.750	0.809	1.357	1.162	1.241
1563	4.	583.750	139.750	0.919	1.338	1.056	1.230
1564	4.	583.750	140.750	0.844	1.183	0.890	1.019
1565	4.	583.750	141.750	0.735	1.139	0.959	0.943
1566	4.	583.750	142.750	0.763	1.112	1.100	1.089
1567	4.	583.750	143.750	0.487	0.799	0.751	0.847
1568	4.	583.750	144.750	0.455	0.763	0.976	0.828
1569	4.	583.750	145.750	0.456	0.814	0.941	0.876
1570	4.	583.750	146.750	0.487	0.764	1.002	0.945
1571	4.	583.750	147.750	0.454	0.816	0.940	0.918
1572	4.	583.750	148.750	0.392	0.705	0.888	0.831
1573	4.	583.750	149.750	0.451	0.698	0.818	0.712
1574	4.	583.750	150.750	0.398	0.719	0.888	0.715
1575	4.	583.750	151.750	0.307	0.512	0.760	0.613
1576	4.	583.750	152.750	0.419	0.601	1.026	0.783
1577	4.	583.750	153.750	0.461	0.619	1.003	0.923
1578	4.	583.750	154.750	0.516	0.807	1.040	1.000
1579	4.	583.750	155.750	0.532	0.861	1.003	1.002
1580	4.	583.750	156.750	0.475	0.843	0.907	0.904
1581	4.	583.750	157.750	0.371	0.692	0.789	0.720
1582	4.	583.750	158.750	0.197	0.365	0.598	0.420
1583	4.	583.750	159.750	0.386	0.763	1.199	0.834
1584	4.	583.750	160.750	0.561	1.045	1.189	1.210
1585	4.	583.750	161.750	0.558	1.088	1.115	1.252
1586	4.	583.750	162.750	0.623	1.145	1.017	1.127
1587	4.	583.750	163.750	0.701	1.101	1.008	1.063
1588	4.	583.750	164.750	0.569	0.882	0.878	0.929
1589	4.	583.750	165.750	0.319	0.622	0.644	0.595
1590	4.	583.750	166.750	0.379	0.773	1.031	0.757
1591	4.	583.750	167.750	0.410	0.848	0.964	0.901
1592	4.	583.750	168.750	0.537	1.064	1.205	1.154
1593	4.	583.750	169.750	0.867	1.479	1.360	1.481
1594	4.	583.750	170.750	1.136	1.781	1.390	1.704
1595	4.	583.750	171.750	0.781	1.553	0.832	1.251
1596	4.	583.750	172.750	0.829	1.470	1.208	1.256
1597	4.	583.750	173.750	0.809	1.546	1.090	1.316
1598	4.	583.750	174.750	0.592	1.126	0.739	0.945
1599	4.	583.750	175.750	0.599	1.131	1.034	0.935
1600	4.	583.750	176.750	0.503	1.013	0.847	0.866
1601	4.	583.750	177.750	0.553	1.111	1.112	1.029
1602	4.	583.750	178.750	0.621	1.217	1.145	1.207
1603	4.	583.750	179.750	0.576	1.029	0.942	1.079
1604	4.	583.750	180.750	0.456	0.938	0.867	0.873
1605	4.	583.750	181.750	0.525	1.000	1.030	0.944
1606	4.	583.750	182.750	0.472	0.980	0.919	0.934
1607	4.	583.750	183.750	0.387	0.808	0.829	0.784
1608	4.	583.750	184.750	0.580	1.086	1.294	1.148
1609	4.	583.750	185.750	0.457	0.967	0.758	0.936
1610	4.	583.750	186.750	0.484	1.024	1.113	0.993
1611	4.	583.750	187.750	0.419	0.887	0.918	0.960
1612	4.	583.750	188.750	0.486	1.035	1.083	1.052
1613	4.	583.750	189.750	0.461	0.980	1.034	1.092
1614	4.	583.750	190.750	0.496	1.058	1.067	1.122
1615	4.	583.750	191.750	0.549	1.054	1.078	1.157
1616	4.	583.750	192.750	0.455	0.977	0.835	0.937
1617	4.	583.750	193.750	0.472	0.950	1.016	0.943
1618	4.	583.750	194.750	0.421	0.910	0.931	0.935
1619	4.	583.750	195.750	0.475	1.030	1.034	1.000
1620	4.	583.750	196.750	0.366	0.799	0.816	0.835
1621	4.	583.750	197.750	0.505	1.032	1.246	1.116
1622	4.	583.750	198.750	0.415	0.912	0.836	0.984
1623	4.	583.750	199.750	0.350	0.775	0.898	0.832
1624	4.	583.750	200.750	0.518	1.071	1.239	1.138
1625	4.	583.750	201.750	0.389	0.791	0.686	0.850
1626	4.	583.750	202.750	0.416	0.786	0.995	0.818
1627	4.	583.750	203.750	0.521	1.076	1.194	1.128
1628	5.	543.000	164.000	0.504	1.081	0.971	1.112
1629	5.	543.000	165.000	0.460	1.124	0.982	1.007
1630	5.	543.000	166.000	0.344	0.711	0.754	0.750
1631	5.	543.000	167.000	0.301	0.691	0.915	0.743
1632	5.	543.000	168.000	0.277	0.683	0.840	0.729
1633	5.	543.000	169.000	0.323	0.818	1.048	0.891
1634	5.	543.000	170.000	0.338	0.693	0.887	0.858
1635	5.	543.000	171.000	0.232	0.692	0.810	0.702
1636	5.	543.000	172.000	0.141	0.418	0.688	0.494
1637	5.	543.000	173.000	0.313	0.759	1.239	0.930
1638	6.	513.833	145.167	0.375	0.913	1.011	1.080
1639	6.	513.833	146.167	0.369	0.898	0.942	0.959
1640	6.	513.833	147.167	0.358	0.859	0.970	0.910
1641	6.	513.833	148.167	0.312	0.760	0.867	0.828
1642	6.	513.833	149.167	0.294	0.816	1.005	0.902
1643	6.	513.833	150.167	0.187	0.646	0.786	0.758
1644	6.	513.833	151.167	0.213	0.638	0.938	0.765
1645	6.	513.833	152.167	0.281	0.715	1.016	0.904
1646	6.	513.833	153.167	0.252	0.608	0.814	0.786
1647	6.	513.833	154.167	0.227	0.580	0.919	0.757
1648	6.	513.833	155.167	0.202	0.489	0.882	0.755
1649	6.	513.833	156.167	0.286	0.659	0.998	0.861
1650	6.	513.833	157.167	0.337	0.786	1.054	0.996
1651	6.	513.833	158.167	0.302	0.788	0.951	0.962
1652	6.	513.833	159.167	0.255	0.618	0.778	0.736
1653	6.	513.833	160.167	0.244	0.655	0.982	0.796
1654	6.	513.833	161.167	0.359	0.878	1.120	1.048
1655	6.	513.833	162.167	0.384	0.968	1.049	1.119
1656	6.	513.833	163.167	0.401	0.936	1.002	1.056
1657	6.	513.833	164.167	0.358	0.792	0.911	0.930
1658	6.	513.833	165.167	0.294	0.679	0.837	0.789
1659	6.	513.833	166.167	0.294	0.700	1.037	0.912
1660	6.	513.833	167.167	0.135	0.341	0.516	0.511
1661	6.	513.833	168.167	0.298	0.747	1.341	0.968
1662	6.	513.833	169.167	0.359	0.983	1.052	1.175
1663	6.	513.833	170.167	0.369	0.896	0.875	0.956
1664	6.	513.833	171.167	0.345	0.803	0.938	0.851
1665	6.	513.833	172.167	0.279	0.674	0.828	0.759
1666	6.	513.833	173.167	0.227	0.655	0.874	0.736
1667	6.	513.833	174.167	0.238	0.648	0.953	0.811
1668	6.	513.833	175.167	0.303	0.800	1.010	0.919
1669	6.	513.833	176.167	0.296	0.639	0.885	0.851
1670	6.	513.833	177.167	0.339	0.754	1.057	0.947
1671	6.	513.833	178.167	0.502	1.136	1.314	1.315
1672	7.	483.571	153.714	0.508	1.085	0.919	1.163
1673	7.	483.571	154.714	0.537	1.172	1.148	1.173
1674	7.	483.571	155.714	0.498	1.051	0.872	1.005
1675	7.	483.571	156.714	0.281	0.613	0.591	0.571
1676	7.	483.571	157.714	0.357	0.773	1.074	0.773
1677	7.	483.571	158.714	0.414	0.946	1.069	1.038
1678	7.	483.571	159.714	0.478	1.040	1.094	1.139
1679	7.	483.571	160.714	0.366	0.821	0.818	0.887
1680	7.	483.571	161.714	0.339	0.690	0.877	0.758
1681	8.	464.000	142.500	0.386	0.708	0.924	0.800
1682	9.	444.889	127.667	0.402	0.669	0.918	0.831
1683	9.	444.889	128.667	0.492	0.827	1.054	0.959
1684	9.	444.889	129.667	0.487	0.810	0.943	0.942
1685	9.	444.889	130.667	0.588	1.053	1.152	1.103
1686	9.	444.889	131.667	0.655	1.248	1.142	1.240
1687	9.	444.889	132.667	0.648	1.027	0.987	1.138
1688	9.	444.889	133.667	0.663	1.367	1.085	1.137
1689	9.	444.889	134.667	0.747	1.365	1.073	1.176
1690	9.	444.889	135.667	0.573	0.943	0.722	0.840
1691	9.	444.889	136.667	0.707	1.161	1.301	1.149
1692	9.	444.889	137.667	0.818	1.476	1.191	1.388
1693	9.	444.889	138.667	0.626	1.311	0.913	1.148
1694	9.	444.889	139.667	0.513	1.198	0.976	0.995
1695	9.	444.889	140.667	0.593	1.138	0.945	0.958
1696	9.	444.889	141.667	0.510	0.925	0.840	0.837
1697	9.	444.889	142.667	0.484	0.995	1.054	0.948
1698	9.	444.889	143.667	0.408	0.870	0.847	0.859
1699	9.	444.889	144.667	0.381	0.750	0.873	0.763
1700	9.	444.889	145.667	0.320	0.661	0.870	0.732
1701	9.	444.889	146.667	0.326	0.647	0.918	0.773
1702	9.	444.889	147.667	0.453	0.775	1.090	0.972
1703	9.	444.889	148.667	0.367	0.681	0.801	0.819
1704	9.	444.889	149.667	0.379	0.784	0.998	0.841
1705	9.	444.889	150.667	0.377	0.659	0.884	0.821
1706	9.	444.889	151.667	0.480	0.905	1.171	1.063
1707	9.	444.889	152.667	0.463	0.937	0.908	0.997
1708	9.	444.889	153.667	0.515	0.964	1.093	1.051
1709	9.	444.889	154.667	0.523	0.958	1.013	1.069
1710	9.	444.889	155.667	0.453	0.827	0.882	0.925
1711	9.	444.889	156.667	0.523	0.952	1.084	1.019
1712	9.	444.889	157.667	0.456	0.845	0.904	0.959
1713	9.	444.889	158.667	0.512	0.964	1.096	1.054
1714	9.	444.889	159.667	0.639	1.172	1.194	1.258
1715	9.	444.889	160.667	0.576	1.008	0.896	1.078
1716	9.	444.889	161.667	0.528	0.975	0.955	0.948
1717	9.	444.889	162.667	0.499	0.995	0.960	0.939
1718	9.	444.889	163.667	0.641	1.112	1.184	1.171
1719	9.	444.889	164.667	0.734	1.211	1.109	1.259
1720	9.	444.889	165.667	0.544	0.866	0.702	0.845
1721	9.	444.889	166.667	0.497	0.827	0.949	0.780
1722	9.	444.889	167.667	0.473	0.818	0.929	0.852
1723	9.	444.889	168.667	0.599	0.969	1.099	1.039
1724	9.	444.889	169.667	0.671	1.113	1.087	1.138
1725	9.	444.889	170.667	0.764	1.273	1.195	1.274
1726	9.	444.889	171.667	0.674	1.315	1.089	1.268
1727	9.	444.889	172.667	0.661	1.140	0.965	1.111
1728	9.	444.889	173.667	0.649	1.214	1.104	1.151
1729	9.	444.889	174.667	0.692	1.123	0.899	1.025
1730	9.	444.889	175.667	0.636	0.983	0.911	0.906
1731	9.	444.889	176.667	0.527	0.926	0.882	0.830
1732	9.	444.889	177.667	0.630	1.070	1.127	1.036
1733	9.	444.889	178.667	0.669	1.079	1.010	1.084
1734	9.	444.889	179.667	0.737	1.102	1.127	1.162
1735	9.	444.889	180.667	0.497	0.728	0.617	0.727
1736	9.	444.889	181.667	0.443	0.632	0.852	0.609
1737	9.	444.889	182.667	0.580	0.841	1.147	0.963
1738	9.	444.889	183.667	0.665	0.960	1.030	1.092
1739	10.	427.300	166.300	1.010	1.168	1.206	1.238
1740	10.	427.300	167.300	1.072	1.223	1.115	1.270
1741	10.	427.300	168.300	0.553	0.886	0.801	0.954
1742	11.	406.455	154.000	1.020	0.811	1.019	0.939
1743	11.	406.455	155.000	1.279	1.105	1.292	1.305
1744	11.	406.455	156.000	1.250	1.075	0.956	1.210
1745	11.	406.455	157.000	1.274	1.084	0.858	0.921
1746	11.	406.455	158.000	1.369	1.151	1.123	1.046
1747	11.	406.455	159.000	1.116	1.136	0.960	1.057
1748	11.	406.455	160.000	1.208	1.120	0.946	0.971
1749	11.	406.455	161.000	1.174	1.119	0.972	0.945
1750	11.	406.455	162.000	0.690	0.973	0.929	0.911
1751	11.	406.455	163.000	0.846	0.953	1.053	1.005
1752	11.	406.455	164.000	0.843	0.947	0.990	1.020
1753	11.	406.455	165.000	0.847	0.999	1.034	1.042
1754	11.	406.455	166.000	0.658	1.015	0.988	1.021
1755	11.	406.455	167.000	0.889	0.939	0.931	0.944
1756	11.	406.455	168.000	0.830	0.922	0.997	0.960
1757	11.	406.455	169.000	0.376	0.496	0.536	0.532
1758	11.	406.455	170.000	0.370	0.669	1.110	0.761
1759	11.	406.455	171.000	0.600	0.934	1.137	1.101
1760	11.	406.455	172.000	0.500	0.894	0.941	1.033
1761	11.	406.455	173.000	0.499	0.916	1.007	0.973
1762	11.	406.455	174.000	0.462	0.837	0.913	0.903
1763	11.	406.455	175.000	0.692	0.998	1.122	1.067
1764	12.	392.917	161.417	0.609	0.863	0.864	0.949
1765	12.	392.917	162.417	0.636	0.799	0.981	0.913
1766	12.	392.917	163.417	0.426	0.768	0.890	0.856
1767	12.	392.917	164.417	0.689	0.872	1.039	0.954
1768	12.	392.917	165.417	0.667	0.878	1.014	1.019
1769	12.	392.917	166.417	0.919	0.895	1.007	1.022
1770	12.	392.917	167.417	0.907	0.851	0.972	0.983
1771	12.	392.917	168.417	0.679	0.751	0.886	0.875
1772	12.	392.917	169.417	0.886	0.865	1.137	1.056
1773	12.	392.917	170.417	0.650	0.716	0.796	0.883
1774	12.	392.917	171.417	0.704	0.765	1.027	0.908
1775	12.	392.917	172.417	0.928	0.923	1.129	1.109
1776	12.	392.917	173.417	0.876	0.913	0.930	1.033
1777	12.	392.917	174.417	0.961	0.985	1.061	1.045
1778	13.	380.385	162.000	0.767	0.852	0.869	0.916
1779	13.	380.385	163.000	0.902	0.979	1.104	1.036
1780	13.	380.385	164.000	0.780	0.898	0.859	0.926
1781	13.	380.385	165.000	0.745	0.990	1.099	1.026
1782	13.	380.385	166.000	0.812	1.117	0.952	1.007
1783	14.	368.857	155.143	0.558	1.065	1.021	1.014
1784	14.	368.857	156.143	0.682	1.165	1.067	1.086
1785	14.	368.857	157.143	0.747	1.061	0.984	1.053
1786	14.	368.857	158.143	0.688	1.090	0.983	1.005
1787	15.	356.067	148.600	0.725	1.094	1.030	1.036
1788	15.	356.067	149.600	0.600	1.116	0.962	1.002
1789	15.	356.067	150.600	0.545	0.990	0.869	0.866
1790	15.	356.067	151.600	0.631	1.066	1.047	0.955
1791	16.	347.000	143.125	0.849	1.327	1.207	1.222
1792	16.	347.000	144.125	0.742	1.014	0.801	0.973
1793	16.	347.000	145.125	0.560	0.846	0.851	0.760
1794	16.	347.000	146.125	0.504	0.785	0.915	0.778
1795	16.	347.000	147.125	0.663	0.899	1.069	0.976
1796	17.	339.059	139.471	0.780	0.974	1.071	1.095
1797	17.	339.059	140.471	0.773	0.982	0.951	1.006
1798	17.	339.059	141.471	0.811	0.929	0.952	0.930
1799	17.	339.059	142.471	0.608	0.658	0.761	0.725
1800	18.	331.778	135.556	0.724	0.795	1.044	0.862
1801	18.	331.778	136.556	0.663	0.831	0.986	0.962
1802	18.	331.778	137.556	0.747	1.050	1.164	1.146
1803	18.	331.778	138.556	0.918	1.196	1.139	1.250
1804	18.	331.778	139.556	0.827	1.042	0.940	1.087
1805	18.	331.778	140.556	0.651	1.006	0.954	0.970
1806	18.	331.778	141.556	0.649	1.076	1.046	1.038
1807	18.	331.778	142.556	0.879	1.326	1.194	1.252
1808	18.	331.778	143.556	0.931	1.319	1.042	1.226
1809	18.	331.778	144.556	0.968	1.163	0.883	0.990
1810	18.	331.778	145.556	0.693	1.074	0.989	0.953
1811	18.	331.778	146.556	1.148	1.205	1.122	1.128
1812	18.	331.778	147.556	1.154	1.208	1.008	1.127
1813	18.	331.778	148.556	1.105	1.211	0.977	1.033
1814	18.	331.778	149.556	0.799	0.935	0.836	0.847
1815	18.	331.778	150.556	0.702	0.932	0.966	0.862
1816	18.	331.778	151.556	0.534	0.784	0.836	0.790
1817	18.	331.778	152.556	0.450	0.719	0.897	0.763
1818	18.	331.778	153.556	0.441	0.803	1.014	0.885
1819	18.	331.778	154.556	0.420	0.716	0.865	0.828
1820	19.	324.105	147.421	0.403	0.782	0.932	0.808
1821	19.	324.105	148.421	0.391	0.857	1.007	0.904
1822	19.	324.105	149.421	0.442	0.801	0.875	0.843
1823	19.	324.105	150.421	0.365	0.675	0.848	0.737
1824	19.	324.105	151.421	0.454	0.740	1.020	0.859
1825	19.	324.105	152.421	0.648	0.965	1.180	1.139
1826	19.	324.105	153.421	0.723	0.928	0.981	1.101
1827	19.	324.105	154.421	0.686	1.014	1.064	1.084
1828	19.	324.105	155.421	0.482	0.780	0.855	0.914
1829	19.	324.105	156.421	0.435	0.928	1.042	0.970
1830	19.	324.105	157.421	0.494	1.005	0.997	1.020
1831	19.	324.105	158.421	0.600	0.921	0.929	0.949
1832	19.	324.105	159.421	0.420	0.881	0.965	0.922
1833	19.	324.105	160.421	0.553	0.931	1.035	1.000
1834	19.	324.105	161.421	0.770	1.202	1.182	1.206
1835	19.	324.105	162.421	0.725	1.303	1.083	1.237
1836	20.	314.650	155.300	0.554	1.008	0.830	0.954
1837	20.	314.650	156.300	0.673	0.937	0.998	0.924
1838	21.	307.762	149.857	0.622	0.920	0.895	0.892
1839	21.	307.762	150.857	0.766	1.052	1.111	1.052
1840	21.	307.762	151.857	0.617	1.088	0.978	1.048
1841	22.	301.364	145.955	0.805	1.108	1.059	1.070
1842	24.	290.083	134.792	0.962	1.158	1.064	1.117
1843	24.	290.083	135.792	0.817	1.053	0.927	1.008
1844	24.	290.083	136.792	0.864	1.155	1.043	1.029
1845	25.	283.920	132.320	0.953	1.251	1.103	1.146
1846	25.	283.920	133.320	0.918	1.255	1.052	1.163
1847	27.	274.815	124.444	0.844	1.005	0.851	0.942
1848	28.	270.714	121.000	0.543	0.856	0.869	0.801
1849	28.	270.714	122.000	0.806	0.995	1.092	0.987
1850	29.	266.828	118.793	0.881	1.000	0.978	1.029
1851	30.	263.167	115.833	0.777	0.932	0.937	0.942
1852	30.	263.167	116.833	0.787	0.907	0.971	0.922
1853	31.	259.677	114.065	0.752	0.846	0.907	0.876
1854	31.	259.677	115.065	0.622	0.739	0.874	0.802
1855	31.	259.677	116.065	0.761	0.868	1.058	0.940
1856	31.	259.677	117.065	0.969	1.065	1.111	1.116
1857	31.	259.677	118.065	0.987	1.121	1.063	1.149
1858	31.	259.677	119.065	0.977	1.182	1.080	1.156
1859	31.	259.677	120.065	0.822	0.998	0.844	0.940
1860	31.	259.677	121.065	0.806	0.946	0.984	0.916
1861	32.	256.062	118.281	0.832	0.945	0.974	0.958
1862	32.	256.062	119.281	0.710	0.859	0.893	0.885
1863	32.	256.062	120.281	0.751	1.000	1.112	1.031
1864	34.	249.471	114.206	0.633	0.784	0.800	0.861
1865	34.	249.471	115.206	0.664	0.775	0.920	0.793
1866	34.	249.471	116.206	0.730	0.958	1.129	1.025
1867	34.	249.471	117.206	0.699	0.975	0.971	1.042
1868	34.	249.471	118.206	0.792	1.071	1.079	1.080
1869	34.	249.471	119.206	0.783	0.880	0.840	0.899
1870	34.	249.471	120.206	0.639	0.763	0.829	0.738
1871	34.	249.471	121.206	0.785	0.916	1.124	0.972
1872	37.	240.270	112.378	0.716	1.006	1.036	1.089
1873	37.	240.270	113.378	0.853	1.174	1.164	1.210
1874	37.	240.270	114.378	0.747	1.000	0.841	0.977
1875	37.	240.270	115.378	0.562	0.797	0.809	0.745
1876	37.	240.270	116.378	0.609	0.866	1.056	0.904
1877	37.	240.270	117.378	0.619	0.985	1.054	1.064
1878	37.	240.270	118.378	0.648	0.953	0.980	1.029
1879	37.	240.270	119.378	0.739	1.060	1.073	1.068
1880	38.	237.316	117.237	0.725	1.038	0.981	1.040
1881	39.	234.487	115.231	0.778	1.162	1.114	1.134
1882	39.	234.487	116.231	0.791	1.120	0.982	1.089
1883	39.	234.487	117.231	0.687	1.093	1.010	1.049
1884	39.	234.487	118.231	0.682	1.084	1.028	1.064
1885	40.	231.700	116.275	0.755	1.145	1.101	1.154
1886	40.	231.700	117.275	0.805	1.199	1.094	1.206
1887	40.	231.700	118.275	0.591	0.802	0.637	0.763
1888	40.	231.700	119.275	0.783	1.038	1.217	0.998
1889	40.	231.700	120.275	0.918	1.167	1.100	1.210
1890	40.	231.700	121.275	0.740	0.924	0.766	0.900
1891	40.	231.700	122.275	0.672	0.885	0.986	0.849
1892	40.	231.700	123.275	0.735	0.982	1.056	1.008
1893	40.	231.700	124.275	0.863	1.069	1.071	1.117
1894	40.	231.700	125.275	0.900	1.111	1.047	1.119
1895	40.	231.700	126.275	0.932	1.149	1.061	1.124
1896	40.	231.700	127.275	1.024	1.261	1.126	1.207
1897	40.	231.700	128.275	0.728	0.881	0.672	0.816
1898	40.	231.700	129.275	0.589	0.725	0.890	0.707
1899	41.	228.707	127.122	0.943	0.993	1.244	1.113
1900	41.	228.707	128.122	0.942	0.948	0.948	1.107
1901	41.	228.707	129.122	0.838	0.911	0.910	0.921
1902	41.	228.707	130.122	0.924	1.036	1.079	1.008
1903	41.	228.707	131.122	0.955	1.054	1.035	1.088
1904	41.	228.707	132.122	0.869	0.964	0.953	1.013
1905	41.	228.707	133.122	0.870	0.890	0.959	0.949
1906	41.	228.707	134.122	0.789	0.823	0.885	0.861
1907	41.	228.707	135.122	0.810	0.867	1.034	0.951
1908	41.	228.707	136.122	0.850	0.940	0.976	0.981
1909	41.	228.707	137.122	0.805	0.942	0.980	0.967
1910	41.	228.707	138.122	0.939	1.064	1.117	1.097
1911	42.	225.571	135.833	1.121	1.151	1.070	1.159
1912	42.	225.571	136.833	1.028	1.140	1.016	1.109
1913	42.	225.571	137.833	0.750	0.844	0.802	0.857
1914	42.	225.571	138.833	0.636	0.675	0.871	0.756
1915	42.	225.571	139.833	0.653	0.723	0.961	0.841
1916	42.	225.571	140.833	0.720	0.781	0.967	0.907
1917	42.	225.571	141.833	0.851	0.913	1.084	1.034
1918	42.	225.571	142.833	1.076	1.043	1.118	1.157
1919	42.	225.571	143.833	0.849	0.872	0.849	0.952
1920	42.	225.571	144.833	0.835	0.826	0.929	0.855
1921	42.	225.571	145.833	0.754	0.731	0.866	0.799
1922	42.	225.571	146.833	0.722	0.788	0.969	0.860
1923	42.	225.571	147.833	0.886	0.890	0.981	0.922
1924	42.	225.571	148.833	0.903	0.867	0.971	0.932
1925	42.	225.571	149.833	0.804	0.790	0.903	0.862
1926	42.	225.571	150.833	0.908	0.821	0.988	0.899
1927	42.	225.571	151.833	0.967	0.840	0.981	0.944
1928	42.	225.571	152.833	1.015	0.886	0.993	0.968
1929	42.	225.571	153.833	1.025	0.914	0.996	0.981
1930	42.	225.571	154.833	1.122	1.007	1.064	1.058
1931	42.	225.571	155.833	1.085	0.964	0.945	0.998
1932	42.	225.571	156.833	0.922	0.893	0.898	0.882
1933	42.	225.571	157.833	0.965	0.890	0.985	0.910
1934	42.	225.571	158.833	0.985	0.898	0.969	0.943
1935	42.	225.571	159.833	0.956	0.887	0.961	0.934
1936	42.	225.571	160.833	1.031	0.920	1.018	0.979
1937	42.	225.571	161.833	1.127	1.024	1.070	1.073
1938	42.	225.571	162.833	1.072	0.991	0.986	1.045
1939	42.	225.571	163.833	0.690	0.735	0.717	0.732
1940	41.	226.244	164.000	0.923	0.863	1.150	0.946
1941	41.	226.244	165.000	0.971	0.965	1.007	1.064
1942	41.	226.244	166.000	1.163	1.136	1.136	1.169
1943	41.	226.244	167.000	0.792	0.758	0.655	0.764
1944	41.	226.244	168.000	1.092	0.959	1.160	0.941
1945	41.	226.244	169.000	1.062	0.957	0.947	1.007
1946	41.	226.244	170.000	0.866	0.815	0.873	0.870
1947	41.	226.244	171.000	0.732	0.690	0.898	0.794
1948	41.	226.244	172.000	0.708	0.686	0.899	0.788
1949	41.	226.244	173.000	0.919	0.792	1.051	0.941
1950	41.	226.244	174.000	1.084	0.938	1.061	1.060
1951	41.	226.244	175.000	1.430	1.187	1.216	1.256
1952	41.	226.244	176.000	1.622	1.299	1.070	1.246
1953	41.	226.244	177.000	1.428	1.071	0.841	0.965
1954	41.	226.244	178.000	1.421	1.104	1.076	1.015
1955	41.	226.244	179.000	1.459	1.150	1.052	1.117
1956	41.	226.244	180.000	1.446	1.179	1.054	1.141
1957	41.	226.244	181.000	1.534	1.314	1.180	1.261
1958	41.	226.244	182.000	1.448	1.191	0.944	1.123
1959	41.	226.244	183.000	1.005	0.875	0.812	0.851
1960	41.	226.244	184.000	1.139	0.889	1.031	0.922
1961	41.	226.244	185.000	1.154	0.929	0.919	0.930
1962	41.	226.244	186.000	1.110	0.899	0.937	0.893
1963	41.	226.244	187.000	1.140	0.974	1.057	0.992
1964	40.	227.475	188.250	1.318	0.978	0.968	0.992
1965	40.	227.475	189.250	1.123	0.867	0.912	0.899
1966	40.	227.475	190.250	1.453	1.074	1.173	1.103
1967	40.	227.475	191.250	1.730	1.237	1.185	1.302
1968	40.	227.475	192.250	1.331	1.037	0.828	1.020
1969	40.	227.475	193.250	1.142	0.860	0.880	0.822
1970	40.	227.475	194.250	1.038	0.786	0.894	0.801
1971	39.	229.846	196.769	0.939	0.673	0.854	0.766
1972	39.	229.846	197.769	1.014	0.741	0.997	0.860
1973	39.	229.846	198.769	1.089	0.760	0.966	0.910
1974	37.	226.216	194.459	1.391	0.956	1.062	1.010
1975	37.	226.216	195.459	1.359	0.847	0.931	0.953
1976	37.	226.216	196.459	1.626	1.033	1.106	1.060
1977	37.	226.216	197.459	1.655	1.092	1.034	1.103
1978	37.	226.216	198.459	1.668	1.076	0.997	1.057
1979	37.	226.216	199.459	1.395	0.889	0.827	0.854
1980	37.	226.216	200.459	1.293	0.878	0.981	0.872
1981	36.	228.722	203.250	1.280	0.800	0.950	0.912
1982	36.	228.722	204.250	1.066	0.805	0.888	0.847
1983	36.	228.722	205.250	0.916	0.702	0.900	0.797
1984	36.	228.722	206.250	0.804	0.614	0.827	0.713
1985	36.	228.722	207.250	0.981	0.727	0.956	0.784
1986	36.	228.722	208.250	1.138	0.797	0.986	0.887
1987	36.	228.722	209.250	0.867	0.584	0.752	0.698
1988	36.	228.722	210.250	1.186	0.742	1.057	0.836
1989	36.	228.722	211.250	1.268	0.788	0.923	0.882
1990	36.	228.722	212.250	1.519	0.911	1.111	1.035
1991	36.	228.722	213.250	1.766	1.140	1.114	1.161
1992	36.	228.722	214.250	1.863	1.162	1.023	1.126
1993	36.	228.722	215.250	1.397	0.888	0.785	0.843
1994	36.	228.722	216.250	1.504	0.947	1.056	0.925
1995	36.	228.722	217.250	1.145	0.763	0.823	0.839
1996	36.	228.722	218.250	1.526	0.955	1.057	0.940
1997	36.	228.722	219.250	1.489	0.949	0.968	0.968
1998	36.	228.722	220.250	1.565	1.063	1.122	1.100
1999	36.	228.722	221.250	1.531	1.016	0.975	1.060
2000	36.	228.722	222.250	1.472	1.173	1.101	1.118
2001	36.	228.722	223.250	1.578	1.239	1.129	1.221
2002	34.	229.529	224.735	1.779	1.157	0.933	1.082
2003	34.	229.529	225.735	1.516	0.967	0.895	0.912
2004	34.	229.529	226.735	2.041	1.175	1.243	1.188
2005	33.	232.121	230.242	2.137	1.267	1.102	1.293
2006	31.	229.226	228.226	1.575	0.927	0.692	0.852
2007	31.	229.226	229.226	1.398	0.888	0.991	0.819
