# Supplementary material for: Climate-Driven Synchronized Growth of Alpine Trees in the Southeast Tibetan Plateau
Source: PLoS One. 2016 Jun 3;11(6):e0156126. doi: 10.1371/journal.pone.0156126 (PMC4892591; doi:10.1371/journal.pone.0156126)
Supplement: S1 Data — (ZIP) [file pone.0156126.s001.zip › S1_Data/chin028/chin028.xlsx]

## Sheet: Sheet1
	WXI02B	WXI03A	WXI03B	WXI04A	WXI04B	WXI05A	WXI05B	WXI06A	WXI06B	WXI08A	WXI08B	WXI09A	WXI09B	WXI10A	WXI10B	WXI11A	WXI11B	WXI13A	WXI15B	WXI16A	WXI17A	WXI17B	WXI18A	WXI18B	WXI19A	WXI19B	WXI20A	WXI20B	WXI21A	WXI21B	WXI21C	WXI22A	WXI22B	WXI23A	WXI23B	WXI25B	WXI26A	WXI26B	WXI27B	WXI29A	WXI29B	WXI30A	WXI30B
1300
1301
1302
1303
1304
1305
1306
1307
1308
1309
1310
1311
1312
1313
1314
1315
1316
1317
1318
1319
1320
1321
1322
1323
1324
1325
1326
1327
1328
1329
1330
1331
1332
1333
1334
1335
1336
1337
1338
1339
1340
1341
1342
1343
1344
1345
1346
1347
1348																															1784
1349																															1804
1350																															1798
1351																															1467
1352																															1349
1353																														1365	1327
1354																														1817	1238
1355																														1920	1748
1356																														2470	2128
1357																														2874	2009
1358																														2325	1674
1359																														2033	1486
1360																														1847	1449
1361																														1376	1200
1362																														1441	1121
1363																														1455	1020
1364																														1601	1357
1365																														1617	1443
1366																														1490	1067
1367																														1678	1217
1368																														1545	1203
1369																														1598	1522
1370																														1251	1185
1371																														1177	1048
1372																														1079	1139
1373																														906	981
1374																														1066	1116
1375																														1051	1120
1376																														1449	1357
1377																														1342	1283
1378																														1140	1100
1379																														988	974
1380																														1270	956
1381																														1659	1198
1382																														1365	871
1383																														1249	773
1384																														1089	767
1385																														835	489
1386																														1071	648
1387																														1464	846
1388																														1436	958
1389																														1087	975
1390																														1008	771
1391																														846	812
1392																														686	689
1393																														925	879
1394																														856	873
1395																														856	1008
1396																														831	882
1397																														801	950
1398																														917	978
1399																														1083	1077
1400																														1387	1345
1401																														1331	1428
1402																														1122	1589
1403																														856	1371
1404																														884	1151
1405																														908	1261
1406																														868	1297
1407																														673	875
1408																														753	923
1409																														801	899
1410																														931	968
1411																														786	941
1412																														660	953
1413																														578	986
1414																														535	937
1415																														690	968
1416																														853	1071
1417																														808	817
1418																														603	849
1419																														327	615
1420																														629	931
1421																														536	575
1422																														645	797
1423																														777	807
1424																														507	576
1425																														451	572
1426																														513	687
1427																														490	865
1428																														367	823
1429																														348	729
1430																														341	646
1431																														413	709
1432																														496	740
1433																														536	789
1434																														485	722
1435																														322	532
1436																														431	516
1437																														327	499
1438																														338	611
1439																														390	684
1440																														465	683
1441																														459	800
1442																														535	775
1443																														386	747
1444																														369	577
1445																														405	633
1446																														424	770
1447																														494	628
1448																														479	662
1449																														502	634
1450																														566	651
1451																														596	605
1452																														525	527
1453																														515	572
1454																														378	421
1455																														256	369
1456																														237	312
1457																														259	397
1458																														280	500
1459																														385	623
1460																														484	829
1461																														425	620
1462																														363	630
1463																														393	614
1464																														385	594
1465																														311	537
1466																														181	300
1467																														219	338
1468																														294	455
1469																														401	528
1470																													572	564	665
1471																													496	539	803
1472																													653	587	947
1473																													652	704	995
1474																													679	835	1024
1475																													566	831	822
1476																													489	684	742
1477																													356	443	572
1478																													481	563	584
1479																													397	365	522
1480																													447	370	572
1481																													521	396	662
1482																													729	702	884
1483																													695	882	832
1484																													741	932	913
1485																													658	969	941
1486																													583	1204	1016
1487																													545	1169	944
1488																													463	1156	861
1489																													538	1080	856
1490																													703	1223	859
1491																													678	986	928
1492																													743	1032	886
1493																													766	1220	1068
1494																													688	1138	873
1495																													657	951	754
1496																													777	869	720
1497																													928	747	771
1498																													803	1050	873
1499																													927	979	1015
1500																													682	880	899
1501																													696	957	859
1502																													514	791	646
1503																													842	1014	923
1504																													951	1020	956
1505																													798	846	829
1506																													964	984	1173
1507																													889	1091	1201
1508																													835	1421	1407
1509																													729	1279	1126
1510																													521	884	801
1511																													735	1034	831
1512																													980	1033	1055
1513																													1005	865	1217
1514																													1110	1002	1176
1515																													966	1011	1059
1516																													1140	1227	1242
1517																													1178	1439	1472
1518																													1005	1281	1368
1519																													680	927	920
1520																													641	893	886
1521																													640	709	770
1522																													605	641	679
1523																													614	604	746
1524																													819	737	896
1525																													817	672	2389
1526																					1764								669	732	1631
1527																					1992								794	937	870
1528																					2183								567	752	782
1529																					1733								608	644	751
1530																					765								621	601	749
1531																					1494								587	875	847
1532																					1566								558	943	895
1533																					1352								514	814	869
1534																					1624								424	623	739
1535																					1306								506	582	711
1536																					2832								437	521	553
1537																					2365								380	429	591
1538																					1617								462	580	496
1539																					1459								438	419	475
1540																					1206								353	475	615
1541																					1122								468	564	682
1542																					1170								548	645	796
1543																					1334								888	816	653
1544																					1052								868	678	420
1545																					1110								654	496	414
1546																					1337								503	456	552
1547																					1118								706	622	482
1548																					1753								630	523	433
1549																					1585								432	443	437
1550																					1463								467	423	522
1551																					1794								622	428	509
1552																					1117								564	464	507
1553																					1357								585	493	699
1554																					1374								695	593	597
1555																					1320								528	608	543
1556																					1278								528	465	569
1557																					1512								949	522	628
1558																					1684								1422	500	691
1559																					1351								1123	498	752
1560																					1566								956	518	826
1561																					1642								813	507	764
1562																					1502								836	696	783
1563																					1298								1026	813	627
1564																					1041								824	865	538
1565																					947								721	749	582
1566																					1092								767	760	442
1567																					897								537	436	393
1568																					917								512	387	397
1569																					1249								414	278	499
1570																					820								478	332	497
1571																					1333								428	325	481
1572																					1102								413	313	371
1573																					921								341	231	560
1574																					688								414	364	381
1575																					622								269	239	344
1576																					592								89	338	501
1577																					614								347	305	576
1578																					758								460	389	572
1579																					772								491	412	573
1580																					947								460	370	489
1581																					847								412	228	331
1582																					711								281	0	113
1583																					870								374	397	372
1584																					1205								531	449	590
1585																					1498								577	538	533
1586																					1262								586	529	660
1587																					1088								633	435	770
1588																					959								457	369	681
1589																					1220								266	213	373
1590																					884								360	353	398
1591																					998								373	391	429
1592																					1051								517	517	557
1593																					1123								906	593	829
1594																					1388								1050	738	1221
1595																					2012								757	663	806
1596																					1390								728	716	929
1597																					1377								778	745	840
1598																					1051								554	544	631
1599																					962								537	616	581
1600																					998								510	496	430
1601																					1075								564	542	478
1602																					935								625	617	567
1603																					973								678	458	474
1604																					1083								529	382	379
1605																					950								603	363	447
1606																					931								496	320	447
1607																					752								405	241	369
1608																					880								618	365	542
1609																					1036								453	251	462
1610																					1094								498	219	469
1611																					981								462	239	375
1612																					963								536	295	436
1613																					1061								496	426	366
1614																					1129								530	462	378
1615																					788								583	516	412
1616																					1137								483	427	328
1617																					800								523	421	342
1618																					1226								437	405	335
1619																					951								504	447	344
1620																					1326								363	370	289
1621																					616								558	436	451
1622																					786								408	352	422
1623																					663								311	317	383
1624																					794								523	512	430
1625																					568								401	378	302
1626																					551								409	423	288
1627																					727								561	480	426
1628																					719								504	477	512				154
1629																					861								460	595	458				147
1630																					540								344	508	277				122
1631																					708								301	434	276				111
1632																					549								314	262	277				104
1633																					402								442	282	323				184
1634																					414								398	289	338				152
1635																					591								316	194	232				157
1636																					674								282	65	141				98
1637																					777								313	260	322				184
1638																					758								443	400	369			174	199
1639																					701								462	408	352			158	160
1640																					669								431	391	322			217	183
1641																					717								382	303	304			172	159
1642																					659								402	277	299			217	240
1643																					623								366	205	184			186	173
1644																					586								391	168	206			209	139
1645																					630								467	225	271			186	168
1646																					579								379	187	246			138	127
1647																					540								373	191	204			175	91
1648																					477								315	217	180			165	153
1649																					593								414	245	252			143	136
1650																					535								500	264	319			270	176
1651																					668								623	240	299			216	174
1652																					527								434	131	228			143	195
1653																					546								412	213	234			130	215
1654																					786								475	332	321			182	267
1655																					782								513	370	350			257	304
1656																					534								518	348	392			265	356
1657																					443								511	327	350			274	265
1658																					460								452	190	277			294	89
1659																					576								434	263	241			114	237
1660																					561								204	0	38			215	57
1661																					715								338	332	269			310	238
1662																					866								431	432	370			294	267
1663																					597								455	400	330			238	212
1664																					529								445	341	334			204	225
1665																					533								338	286	241			184	214
1666																					688								332	233	228			182	168
1667																					771								328	265	196			185	223
1668																					589								359	346	304			217	282
1669																					657								286	288	179			305	304
1670																					415								317	303	237			339	422
1671																					430								533	442	341			585	700
1672				986																	404								483	328	234			521	720
1673				879																	398								484	431	305			593	762
1674				689																	525								412	434	296			509	619
1675				290																	370								344	262	206			214	283
1676				409																	391								401	385	286			272	307
1677				513																	431								420	416	348			403	528
1678				586																	291								463	405	360			548	710
1679				446																	304								336	294	289			474	610
1680				401																	334								257	238	250			402	512
1681				456							637										323								179	188	201			495	618
1682				432	701						569										280								221	247	219			388	587
1683				632	1065						686										341								278	275	261			522	530
1684				694	913						579										285								262	366	197			590	540
1685				834	773						758										378								375	371	254			819	689
1686				978	849						658										429								448	360	333			953	887
1687				958	1043						674										386								351	371	282			950	822
1688				755	895						570										317								462	364	389			1577	1286
1689				927	966						716										334								459	336	312			1573	1202
1690				704	895						502										400								318	277	167			1128	838
1691				959	1165						719										398								478	458	325			1091	801
1692				945	915						875										397								518	652	393			1486	1235
1693				547	504						823										454								590	573	439			1217	1060
1694				456	352						873										318								501	493	354			1410	1203
1695				488	407						952										328								637	426	351			1035	878
1696				596	520						866										408								369	327	248			723	575
1697				609	451						1001										442								468	280	383			718	485
1698				410	287						813										449								403	367	356			526	468
1699				288	145						697										427								377	276	290			490	498
1700				312	188						619										325								356	233	274			368	443
1701				424	270						588										326								297	277	237			338	374
1702				779	391						763										290								342	308	229			520	545
1703				587	125						673										306								251	266	173			416	544
1704				434	154						555										307								306	299	239			567	555
1705				464	257						506										414								234	173	185			571	591
1706				679	202						534										438								339	379	335			821	672
1707				517	100						616										391								410	376	299			774	659
1708				825	139						645										257								444	458	313			901	662
1709				814	204						466										281								455	470	382			789	889
1710				611	257						460										254								384	412	317			683	725
1711				1095	296						647										339								448	372	283			696	724
1712				701	178						459										326								412	385	319			727	667
1713				634	203						519										307								451	510	364			838	817
1714				932	341						591										417								524	640	420			930	1016
1715				748	385						573										331								403	600	291			937	984
1716				718	232						606										351								447	611	233			760	765
1717				550	200						643										329								448	583	265			756	658
1718				831	298						910										411								493	745	252			885	873
1719				897	436						946										365								539	1074	326			973	969
1720				884	353						764										352								313	723	169			711	619
1721				744	226						808										297								272	526	167			781	648
1722				519	250						836										326								273	450	194			791	654
1723				729	432						1185										352								335	525	223			902	830
1724				800	427						1145										435								364	533	240			1044	1100
1725				908	334						1245										359								421	745	294			1187	1416
1726				456	208						907										413								463	917	311			1188	1348
1727				513	452						1024										392								373	881	245			1100	997
1728				437	266						994										409								381	943	253			1339	1251
1729				709	436						1353										340								283	826	234			1132	956
1730				988	468						1066										343								291	673	203			901	788
1731				710	279						808										362								280	478	224			840	771
1732				779	501						847										347								365	539	288			1017	1014
1733				1053	711						747										338								398	645	284			907	919
1734				1385	725						605										381								400	849	298			1042	995
1735				825	607						417										247								264	600	145			638	710
1736				1049	626						249										254								134	390	0			651	695
1737				923	857						315										143								252	484	242			981	1032
1738				1015	962						611										79								232	494	288			1113	1183
1739				1729	1698						555				2280						171								263	578	298			1230	1413
1740				1965	1640						483				2450						265								341	624	274			1261	1572
1741				3434	2313						482				2385						270								191	326	86			609	884
1742				3470	2080						403			1999	2275						211								160	404	120			742	833
1743				5599	3469						434			2284	2290						304								255	618	276			1065	1309
1744				4318	4285						418			2584	2185						351								304	553	280			971	1193
1745				5615	2997						303			2388	1975						282								214	471	154			1060	1761
1746				4316	3169						396			2025	2019						378								240	575	232			1085	1812
1747				2165	1804						490			2043	1845						426								269	548	176			1082	1460
1748				3530	2809						454			2296	1718						381								272	576	174			967	1104
1749				2949	2370						415			2857	1962						379								240	478	42			835	1221
1750				2761	2007						391			2886	1916						428								234	394	67			579	739
1751				5026	2692						534			2697	2074						415								199	367	114			641	837
1752				1954	1127						547			2480	1817						475								233	386	198			609	749
1753				1447	1081						435			2582	2018						398								321	493	232			721	1035
1754				2174	1627						444			3021	2283						390								237	387	237			543	767
1755				1563	1610						513			2380	1838						393								205	349	128			595	979
1756				1157	1221						404			2568	1850						385								232	463	195			657	964
1757				626	645						290			2219	1885						309								0	192	0			0	530
1758				806	621						356			1964	1860						378								216	303	162			334	293
1759				1190	1262						441			2447	2109						431								276	458	228			468	747
1760				969	849						350			3036	2298						276								315	454	295			368	767
1761				833	507						309			2494	2215						342								326	600	268			461	917
1762				694	392						337			2536	2439						282								208	444	147			690	1070
1763				906	579						433			2557	2308						367								260	527	197			902	1221
1764				716	520		1492				447			2585	2829						341								198	332	116			777	987
1765				1106	600		1520				410			2486	2866						351								182	333	142			606	657
1766				833	583		2166				324			2456	2793						306								135	317	115			555	589
1767				663	602		2210				225			2195	2560						296								254	414	234			777	744
1768				1106	522		1737				394			2318	3104						352								267	333	175			742	819
1769				1214	777		1881				324			2205	2605						264								262	410	204			838	847
1770				1204	992		1761				398			1957	2268						273								198	257	66			894	863
1771				833	583		1933				382			1779	2478						181								148	340	75			757	642
1772				1123	1094		2199				245			1492	2185						259								248	422	204			851	722
1773				564	625		2258				102			1008	1838						148								233	442	177			826	678
1774				884	942		2300				284			1065	1410						252								268	463	165			717	575
1775				1424	1440		2282				365			1390	1883						337								304	589	192			700	671
1776				1071	1241		1952				349			1392	2244						302								279	561	150			787	682
1777				1797	1959		1115				377			1432	2121						315								195	625	153			794	838
1778				1281	1606		890			414	334			1224	2359						293								206	484	167			725	718
1779				2333	3147		941			472	369			1324	2510						249								306	517	269			781	803
1780				3114	4126		1386			401	334			1198	2087						310								234	449	231			753	730
1781				3310	3738		1549			530	453			898	1963						312								260	420	202			887	734
1782				2677	2782		2406			519	482			870	1705						336								274	390	251			1013	639
1783				3434	4277		3239			485	432			860	1155						334								324	345	289			836	563					4683
1784				2448	4137		2599			734	462			655	1194						362								337	454	355			823	646					4862
1785				3202	3766		2732			639	452			828	1306						334								300	423	265			901	677					4481
1786				1885	2346		2323			543	445			669	1167						416								326	471	259			793	645					4388
1787	867			3900	5041		1939			398	357			736	1078						300								398	472	332			885	1064					4168
1788	667			3477	4264		2143			178	241			529	974						343								456	485	398			729	1046					3628
1789	537			2829	2464		1697			99	0			408	667						265								460	577	428			798	880					3093
1790	567			2330	1764		1574			296	375			453	715						290								500	659	412			889	726					3827
1791	620			2590	2296		1905			340	592			622	767						376								565	1187	538			1065	857					4977	3345
1792	397			2158	1495		1747			292	386			559	640						313								416	1042	359			920	681					4322	2855
1793	315			1123	775		1709			284	292			408	531						307								209	793	148			839	658					4849	3346
1794	313			788	771		917			373	284			477	537						328								263	652	243			608	536					4805	3444
1795	243			1364	1473		704			356	353			708	614						430								370	970	346			711	596					3842	2411
1796	469			1263	1124		1079			434	355			800	614						388								380	1092	356			1063	727	1539				3361	3305
1797	492			1684	2782		627			405	409			970	727						486								331	931	355			722	619	1585				2849	2188
1798	357			1688	1982		702			457	424			739	622						452								361	975	297			778	590	1625				1696	1315
1799	340			909	784		623			256	272			731	448						269								303	856	261			868	518	1329				1049	657
1800	548			971	791		1055			428	378			789	690						354	391							245	775	191			752	426	1445				1755	1791
1801	475			780	949		1310			331	331			727	920						419	521							280	837	215			670	465	1475				2292	2862
1802	615			936	916		1317			512	467			746	933						479	502							367	1020	291			828	697	1914				2740	3336
1803	666			1133	1402		1739			527	475			785	899						484	487							437	1117	444			857	941	1943				2875	3804
1804	618			893	1263		1010			438	420			674	727						389	352							389	1129	378			911	1067	2313				2853	3032
1805	710			808	824		1507			391	333			727	724						460	412							240	942	273			732	719	2495				3129	2902
1806	745			768	1088		1328			439	356			726	641						474	314							327	756	339			740	753	3361				3616	2937
1807	596			2276	2356		1498			488	452			1006	681						493	500							421	770	460			859	1072	3662				3811	2107
1808	773			2512	1735		1662			493	484			940	592						498	543							357	825	392			928	1050	3272				3839	1810
1809	550			1520	2465		1852			378	392			1208	638						440	653							259	688	288			795	943	2689				2641	1331
1810	626			813	1887		2050			460	417			680	567						441	732							258	694	276			715	732	2427				2322	1560
1811	704			1599	2642		2322			413	393			2170	1451						606	571							266	668	306			692	646	2077				2508	2018
1812	931			1575	2314		1864			402	422			2733	1691						617	597							247	778	185			701	578	1842				1708	1911
1813	659			1869	2070		1558			469	424			1684	1529						546	545							187	560	177			715	584	1992				2833	2272
1814	287			853	1383		1085			370	379			898	1113						555	531							252	607	193			753	623	1678				2494	1613
1815	341			716	1046		831			364	437			977	937						496	614							228	383	192			791	703	1639				2542	2122
1816	462			445	450		794			391	474			1010	849						503	625							213	270	197			483	439	1649				1597	785
1817	418			315	355		787			415	430			681	538						506	665							303	300	250			265	222	1784				548	805
1818	400			726	803		895			381	355			609	371						435	556							350	420	345			370	247	2239				471	1383
1819	548			437	583		630			401	393			600	450						388	521							232	92	177			165	263	2053				1072	2513
1820	443		654	397	737		1095			367	317			511	409						313	507							155	168	90			191	298	1955				3968	3009
1821	398		870	400	1084		1193			386	419			440	526						312	385							288	290	249			275	230	1760				3464	2453
1822	309		514	418	712		836			325	382			466	579						250	522							375	367	329			588	204	1533				2212	1756
1823	180		608	306	536		901			261	360			362	370						326	471							333	365	291			461	0	1203				1174	1149
1824	318		684	542	870		1065			380	447			388	471						352	359							239	292	203			538	0	1681				1435	1194
1825	465		973	712	1576		1216			282	373			574	938						324	422							457	458	413			628	485	1282				2294	1682
1826	513		1317	928	1559		1491			292	375			678	1052						355	502							347	379	296			529	345	1432				2142	1668
1827	502		739	842	2030		1422			304	399			642	1161						329	535							431	422	375			598	471	1652				1882	1632
1828	239		377	640	2277		687			205	242			585	1036						367	424							532	462	493			512	450	1395				1600	1392
1829	419		402	489	2194		1092			298	355			506	1042						324	510							463	464	444			451	359	1634				1720	1693
1830	388		722	533	2791		1246			346	378			488	986						391	651							387	434	434			502	437	1608				1426	1670
1831	475		682	466	1417		1080			300	397			562	877						346	500							328	359	357			707	485	1252				1144	1691
1832	365		426	455	3776		1141			266	300			811	1006						362	458							390	432	357			544	385	1567				1464	1465
1833	334		473	442	3749		702			211	290			768	1899						374	398							447	608	437			691	561	1643				1367	1237
1834	360		409	286	2205		1325			259	383			1097	2638						448	442							504	661	503			794	742	1886				2210	1937
1835	541		928	390	1712		2129			297	413			1032	2185						344	424							504	640	531			639	714	2681				2422	2589
1836	347		534	188	668		1887			239	331			1328	1410					4405	340	398							479	629	541			428	550	1876				1829	1767
1837	458		297	271	966		1908			250	329			1556	1174					3646	336	423							460	582	489			556	455	1761				1514	1557
1838	552		271	256	622		1065			239	313			970	998					3614	274	351							448	606	498			612	519	1495			211	1578	1224
1839	649		246	448	1407		930			227	316			1707	1378					5160	320	422							555	587	533			678	639	1492			438	1693	1322
1840	480		187	433	1595		1432			265	382			2099	1597					4627	310	330							518	521	512			684	616	1458			372	1864	1274
1841	653		195	490	1458		859			276	383			1682	1403		2265			5939	271	486							539	576	483			722	654	1385			444	1716	1292
1842	702		336	736	1397		747			273	370		1489	1654	1737		2230			5944	329	377							475	523	426		1738	698	648	2063			415	2148	1748
1843	503		375	670	1153		959			299	408		1371	1132	1318		2317			4249	252	413							550	595	466		1538	669	638	1149			416	1601	1065
1844	545		411	594	1000		1038			334	475		1345	1573	1970		2463			4717	331	415							546	600	445		1625	704	1054	851			354	1686	1020		2097
1845	784		732	477	1062		1267			303	445		1688	1774	2866		2349		867	5434	331	521							511	527	440		1673	697	932	1264			595	1703	996		1856
1846	836		774	716	1252		1132			290	466		1754	1415	3141		2411		1254	4645	442	452							510	524	443		1756	515	732	1219			539	1743	799		2056
1847	749		503	497	1181		923			258	387		1339	905	2685		2192		704	3911	337	417							343	281	263	2087	1589	501	647	1398			530	1268	665	1635	1976
1848	466		258	329	588		384		1904	271	348		1275	819	3440		1565		425	2629	332	290							353	371	310	1981	1447	438	488	1344			371	1150	769	1654	1911
1849	606		192	675	866		269		1507	321	374		1077	1153	3139		1565		454	3201	312	414							484	496	433	2291	1957	491	510	1187			467	1322	1055	1725	1564
1850	698		266	589	881		92		1691	325	377		1094	998	2816	1976	1564		584	3506	325	467							543	510	471	1861	1482	357	388	1219			272	1706	1151	1647	1778
1851	831		382	420	793		0		1790	339	386	915	560	869	2259	1887	1673		393	3293	345	519							471	458	430	2028	1405	266	320	985			223	1659	932	1426	1634
1852	778		554	452	898		0		1445	346	400	1007	616	1156	2130	1520	1425		416	3406	420	418							394	374	362	1814	1569	224	263	885			89	1595	925	1443	1958
1853	606		466	557	714		0		924	360	376	917	716	996	1660	1577	1620		414	3120	439	470							318	266	294	1591	1391	276	322	929	1092		27	1328	833	1248	2052
1854	421		408	581	497		0		836	288	219	1292	596	618	1347	2028	1648		507	2912	280	297							335	308	325	1134	1027	295	298	865	1034		126	836	719	1017	1722
1855	337		506	612	605		0		1101	289	284	1836	717	808	1515	2057	1779		609	2277	401	453							533	446	555	1099	989	367	264	1000	1165		215	1078	803	942	2095
1856	663		459	944	945		114		1280	407	378	1744	867	1723	2035	2013	1776		672	2901	487	499							530	543	461	1238	1064	360	424	1183	1398		199	1722	1096	1233	2307
1857	835		730	818	732		135		1374	381	461	1332	1329	1592	1746	1518	1447		921	2968	521	672							465	362	507	1236	1171	487	499	1595	1594		311	2020	920	1196	1733
1858	864		615	877	897		177		1419	374	382	1123	901	1622	2088	1421	1250		671	3466	634	595							531	1178	602	1188	1192	593	927	2021	1137		329	2062	1236	1225	1549
1859	625		1021	720	682		177		1373	308	367	918	906	1207	1844	914	969		899	3070	361	517							299	853	279	1182	996	463	510	1736	877		456	2271	1073	1120	1354
1860	518		742	705	937		173		1329	333	376	805	885	1175	2133	1181	1248		866	2920	430	475							274	602	317	828	797	437	414	1335	803		378	2329	1138	1019	1022
1861	450		837	476	566		159		1429	291	335	1056	925	1255	2129	1311	1445		744	3180	322	698							337	674	303	828	846	320	330	1471	836	821	397	2405	1224	1023	1007
1862	326		281	321	467		96		774	320	336	789	859	1502	1677	833	1246		543	1834	670	581							498	862	423	752	759	368	398	1712	962	690	268	2014	1213	461	539
1863	671		438	644	764		154		971	427	488	779	826	1163	1252	1074	1200		739	2616	618	649							643	787	549	600	791	449	468	1264	930	787	368	2590	1282	902	966
1864	557		342	374	416		213	704	736	435	620	681	658	931	954	968	1189	698	493	2517	323	653							392	555	420	380	573	394	311	871	898	896	285	1836	1240	854	761
1865	685		488	346	323		128	701	766	274	346	685	705	821	801	1050	1579	834	974	2125	330	450							303	203	283	344	444	126	23	1149	1055	782	483	2001	1134	1312	942
1866	601		696	508	507		215	650	986	339	395	871	1150	829	773	1401	2686	883	971	2512	392	452							459	484	435	434	544	432	374	1063	1111	1014	401	1571	1311	1764	1668
1867	392		275	346	258		156	424	915	474	417	1015	1099	1058	733	1489	2852	1099	861	2693	488	586							552	476	514	393	428	381	437	1087	1096	1025	226	2329	1491	2138	1126
1868	543		690	708	443		202	509	979	342	425	1090	1259	847	881	1822	2422	1175	962	2979	432	629							497	506	502	659	706	610	725	1288	1006	881	342	2095	1359	1949	1225
1869	675		451	518	522		179	617	935	262	348	1272	1155	1595	787	1702	1703	892	519	2352	244	539							351	404	371	755	605	877	1182	1276	705	668	366	1314	879	1386	818
1870	790		326	224	254		237	458	549	126	241	896	1126	985	697	771	1201	771	382	2173	268	538							284	335	308	1007	1061	569	576	913	360	369	819	1416	849	1295	626
1871	1242		374	253	377		198	642	864	285	362	1306	1291	680	594	1073	1848	852	304	2045	308	684							352	374	369	1011	1104	617	473	1155	505	627	1075	1596	1093	1918	885
1872	627		568	485	716	328	327	524	721	340	398	1383	1203	849	1063	1253	1786	800	391	2500	366	663					392	392	460	591	426	1255	1132	481	527	1031	613	615	809	2387	1422	1484	843
1873	880		693	596	657	431	338	689	1059	306	459	1851	1828	944	1125	1361	1990	670	648	2642	331	1006					509	509	610	627	594	1159	988	682	674	1493	793	727	1208	2602	1174	1861	1103
1874	417		783	499	305	356	202	529	997	268	318	1758	1809	984	1681	1055	1730	615	489	2447	244	626					282	282	522	497	451	703	624	402	554	1689	735	800	994	2805	1392	2163	1053
1875	293		501	348	181	282	23	490	879	205	254	1285	1544	758	1281	1107	1484	440	308	1554	291	649					263	263	459	402	361	434	455	256	399	1439	658	584	1065	2135	1013	1337	573
1876	610		741	426	266	327	228	444	812	291	314	1520	1294	728	895	1643	1300	470	304	1939	344	744					319	319	492	392	402	274	329	478	456	1128	724	810	485	1754	1204	1642	1083
1877	772		646	425	428	443	131	574	963	412	439	1512	1532	1139	1157	2234	2069	364	431	1882	415	745					251	251	457	401	376	249	278	480	555	1263	878	719	550	2736	1432	1711	1200
1878	825		703	473	695	493	205	587	866	314	457	1156	1107	1242	1613	2285	2057	316	572	1476	377	553					368	368	485	416	409	295	335	417	527	1203	693	649	651	2723	1149	1485	1225
1879	728		400	390	570	322	181	859	1061	269	424	1358	1312	808	1677	2341	3721	377	657	1826	368	601					542	542	546	421	473	303	364	482	532	1160	1114	1046	734	3406	1625	1675	1395
1880	475		349	586	784	326	404	739	707	254	328	1122	1145	682	1449	2515	3202	273	997	1829	412	609	478				923	923	388	321	377	361	321	450	599	1364	862	897	881	3335	1673	2369	1904
1881	474		198	420	1110	444	752	864	724	388	445	1341	1399	731	1781	3714	2901	358	993	1692	600	907	326	692			1187	1187	501	446	509	452	410	437	529	1373	798	787	806	3155	1547	1844	1668
1882	787		391	547	974	375	705	937	624	332	442	1314	1392	703	1425	3166	2605	429	965	1930	595	648	261	690			1592	1592	315	365	333	572	610	398	384	1305	1011	702	958	2750	1465	2187	2367
1883	1072		535	567	627	293	479	867	659	346	434	1444	1314	656	1279	3551	2553	297	716	2491	694	892	278	464			1347	1347	386	386	473	406	432	407	305	1516	908	489	887	3078	1538	2238	2518
1884	757		464	509	799	305	497	1168	710	689	601	1482	1268	723	1238	3732	2415	217	437	2189	657	689	499	543			767	767	602	466	578	538	392	574	436	1206	835	380	872	2879	1923	1432	1954
1885	689	4123	593	482	1012	448	660	1032	664	677	659	938	1058	824	1325	2723	2233	317	500	1220	804	827	814	660			853	853	670	547	617	655	570	820	722	1135	676	337	954	2718	2077	1440	1571
1886	606	4085	1088	410	844	488	635	1071	593	497	708	969	1051	636	1364	2827	2491	361	492	1713	576	695	955	484			908	908	674	641	659	761	706	1025	702	1063	1031	529	1016	4212	1973	1544	1779
1887	352	1174	1135	184	547	356	744	822	408	288	468	860	698	510	1425	2228	1454	214	226	1448	388	440	788	308			487	487	442	342	396	432	359	556	349	949	697	513	730	3942	1190	1020	1012
1888	555	3401	1439	244	750	455	1019	1007	785	375	470	1158	1252	292	1070	2399	2389	239	495	1465	550	541	1027	437			1284	1284	373	373	406	655	554	450	277	765	606	602	1303	4754	1476	1288	1418
1889	634	3500	1691	341	750	508	1446	1001	1171	354	441	1247	1587	486	1333	2991	2512	214	789	2077	507	577	1039	610			1063	1063	397	343	378	466	425	772	496	973	562	595	2087	6889	2087	1654	1545
1890	447	1389	856	263	335	345	953	947	615	265	420	1079	1360	501	1127	1774	2113	241	615	1666	400	354	1018	237			816	816	500	557	480	510	486	740	521	818	300	509	1859	3984	1555	1085	1440
1891	527	591	911	153	29	643	898	1158	1318	268	334	1024	1089	439	1033	1221	1559	294	414	1612	404	455	593	254			640	640	480	382	425	514	462	815	526	648	587	465	2174	3661	1598	1095	1109
1892	704	684	1066	219	457	1101	1189	1058	1489	384	378	1002	1068	531	1139	2175	1602	213	452	1700	436	462	454	294			599	599	465	347	476	488	497	686	485	679	648	556	2539	3630	1980	1223	1203
1893	737	476	1403	303	764	1426	1440	772	1153	571	493	1063	1177	794	1217	2433	1636	261	399	1643	530	605	415	413			977	977	479	283	479	563	478	774	568	796	937	622	2224	2210	1720	1078	1050
1894	901	658	1337	484	826	745	1326	1168	1796	448	424	913	1145	832	1342	3103	1445	249	432	1715	459	497	432	496			894	894	502	279	503	680	660	790	667	759	1396	605	2487	2084	1855	1172	1147
1895	930	512	1515	708	1006	578	1056	1004	1911	387	362	1086	1288	554	971	3708	2226	198	290	1630	365	379	672	380			1465	1465	554	401	622	970	884	671	522	792	1149	751	2223	2011	1458	1496	726
1896	1230	444	1550	620	637	791	1255	1094	1696	517	492	1180	1280	1127	1335	4002	2656	257	368	1623	393	432	725	453			1427	1427	602	403	633	1541	1525	863	712	940	912	838	1824	1554	1519	1302	1565
1897	742	1059	1294	247	405	573	867	627	1163	303	338	912	1083	615	842	3306	2191	264	531	1283	200	261	484	193			1117	1117	428	246	436	1327	1243	512	355	602	654	587	1240	1312	944	768	545
1898	657	414	1576	201	282	552	874	741	930	244	328	718	771	435	485	2405	1894	199	253	1141	367	225	293	294			745	745	367	225	417	1073	1192	391	216	511	401	403	968	1233	1206	591	578
1899	745	1388	1888	446	604	1117	1261	1262	1256	460	539	1036	944	541	675	2241	1662	246	486	1289	328	449	785	590		3974	1231	1231	459	305	496	1477	1693	685	419	1025	444	426	1497	1653	1550	919	706
1900	968	642	1385	307	516	1175	1489	932	1152	625	551	957	849	489	817	2147	1414	218	871	1185	304	448	826	1057		3657	1245	1245	455	330	499	2075	1894	937	540	1414	289	264	1748	1891	1313	813	543
1901	909	1203	1023	362	421	994	1204	682	967	329	409	1010	841	541	766	2187	1302	223	532	1267	164	385	945	977		3728	1193	1193	442	277	526	1524	1436	748	482	827	317	262	1625	1510	1425	747	869
1902	810	2637	1662	666	934	825	758	666	1423	423	413	1164	678	611	590	1987	1338	314	905	1100	129	523	952	1700		4111	1484	1484	501	260	535	1289	1195	602	344	943	283	195	2346	1283	1400	1177	778
1903	502	915	1540	1050	1743	856	982	503	1172	616	526	902	778	1112	859	2677	2091	379	1192	1051	257	582	982	1163		3789	1194	1194	414	283	486	1352	1235	663	513	1088	473	220	2258	1569	1467	1307	1181
1904	491	690	605	577	919	915	586	641	941	502	507	737	759	972	1092	1920	1722	277	1242	1174	248	563	1115	1252		3812	1223	1223	441	320	476	1265	1171	603	480	976	458	139	2257	1633	1551	1248	1050
1905	408	3346	1193	352	565	785	521	664	902	541	328	745	600	1047	978	1874	1763	93	2168	1202	302	561	927	818		4148	957	957	404	206	428	1363	1304	514	432	1556	540	98	2716	1551	1577	1491	1371
1906	371	985	1096	196	454	1278	739	801	1009	535	466	609	516	867	878	877	1509	54	2149	1003	364	530	991	933		3348	1113	1113	389	227	435	1108	981	390	414	955	299	87	2119	1217	1388	1009	1055
1907	497	761	1443	517	526	1374	694	963	1020	571	428	693	629	748	842	945	1071	124	2095	1109	365	429	1386	951		3505	1394	1394	468	426	508	1020	645	703	630	713	477	129	1420	1015	1336	906	1011
1908	526	727	1228	405	411	1092	668	1040	1059	525	447	781	823	635	698	1487	2040	10	1151	1442	417	452	1035	1284		3803	1382	1382	432	305	500	965	832	762	725	680	656	179	1677	1370	1302	965	1475
1909	313	1410	1144	361	590	910	685	889	883	511	551	903	904	541	894	2303	2289	128	927	1083	429	405	2004	2239		3175	1085	1085	389	278	514	939	1019	837	702	557	659	325	1179	879	1140	761	1056
1910	494	574	1469	464	619	1370	886	1184	1087	455	718	1073	972	720	1426	3054	2019	244	1279	1079	537	569	2185	2630		3431	1505	1505	382	167	432	933	946	895	553	716	836	517	1295	892	1158	909	1182
1911	581	3619	1543	444	337	2599	1401	1369	1064	566	709	1105	753	1069	2284	2445	1618	325	1603	1159	550	503	1770	1675	4311	3521	1546	1546	449	294	488	986	877	958	612	1129	921	560	1520	1251	1463	855	1096
1912	493	2242	1261	578	780	2228	1267	990	746	739	876	844	620	1228	1910	1783	1487	383	1109	1187	766	546	1515	1507	4742	3381	1407	1407	568	384	560	835	895	947	705	1813	861	785	1247	1175	1468	580	696
1913	257	1397	989	481	723	1795	720	546	462	161	246	573	497	685	925	1324	1143	593	797	820	448	430	1477	1190	3834	2744	1668	1668	502	337	480	679	652	627	538	1591	881	599	642	903	1236	435	312
1914	276	1070	767	237	373	1781	496	679	663	0	0	577	535	472	653	1169	1150	225	591	819	354	386	1040	847	3417	2588	1467	1467	426	282	408	622	618	0	428	1403	900	691	480	838	1304	474	304
1915	112	1352	690	259	167	1736	446	507	759	264	177	590	758	369	455	1181	2083	193	733	741	454	324	1280	811	3968	2888	1743	1743	423	213	366	570	493	417	293	1818	885	725	485	1025	1660	524	183
1916	251	1872	703	348	336	2083	815	740	1270	390	298	571	610	409	608	1327	1672	441	787	811	536	360	1084	1415	4154	2516	3036	3036	364	159	374	716	714	266	95	1693	572	486	528	1082	1209	538	448
1917	374	1135	783	541	791	2085	1110	965	1863	521	292	723	761	634	830	1344	2021	517	764	1096	878	478	1070	1278	3692	2515	3164	3164	609	356	550	699	780	153	273	1834	347	519	711	1134	1356	740	588
1918	268	1163	1282	543	1066	3194	1168	1477	2987	374	277	855	904	742	823	1308	1551	487	1062	970	1083	661	1702	1689	4237	2743	3450	3450	619	325	601	1053	1105	292	279	2502	360	503	730	1321	1627	1132	873
1919	245	502	727	579	608	3144	921	1012	2097	364	318	595	572	672	854	1177	1151	728	1123	829	1047	482	1660	1820	3564	2352	1823	1823	586	368	523	1150	1120	296	251	3425	304	274	741	1021	1367	1112	653
1920	290	411	591	520	463	2465	852	1161	1840	365	290	598	694	600	640	1106	786	672	1175	858	889	394	1504	2250	2831	2034	1991	1991	477	328	468	1235	1052	278	225	3055	291	281	800	699	1090	991	571
1921	236	300	477	254	236	2502	841	874	1823	199	234	458	671	681	471	1206	836	403	920	801	636	328	1433	2103	2919	2049	1682	1682	464	269	372	1023	897	287	114	2979	276	367	938	665	1046	1105	694
1922	196	258	559	311	235	2626	768	922	1366	229	258	641	758	595	439	1272	763	552	922	953	816	445	1143	2092	3073	2306	2226	2226	530	256	468	987	822	142	113	3468	429	651	849	727	1341	1019	542
1923	204	1064	416	390	237	2817	841	1269	1451	264	243	496	844	516	518	1170	938	665	1001	857	739	493	1855	2540	3187	2268	3590	3590	454	269	364	1224	1222	241	152	3274	336	643	1269	908	1281	1221	404
1924	305	811	121	242	356	2665	918	1178	1501	285	214	469	805	544	557	1077	806	735	790	802	725	596	1550	2737	3443	2446	3558	3558	477	346	399	1401	1319	157	206	2271	423	509	1368	1008	1342	1238	856
1925	183	528	0	301	381	2901	967	849	881	241	200	448	884	720	667	1156	946	617	676	688	1117	738	1325	2323	3059	2288	2507	2507	573	418	447	896	993	224	252	1948	460	422	891	1035	1469	1298	1715
1926	304	350	96	337	515	1971	1113	796	857	203	180	487	745	921	1079	1612	1533	439	796	573	961	595	1189	1754	3622	2625	2171	2171	603	482	466	1128	1320	217	197	2159	604	407	929	1047	1679	1667	1612
1927	386	297	211	396	538	1620	1240	776	831	233	113	735	931	940	1465	1704	1118	712	749	941	1045	521	1193	2230	4044	2419	1785	1785	634	463	456	1011	1182	296	179	2236	605	473	1110	952	1640	2416	1447
1928	461	262	157	684	729	1980	1193	851	762	260	228	657	769	866	1113	2045	1194	879	792	1216	1119	567	1297	2300	3703	2856	1971	1971	531	339	417	1232	1144	312	304	2322	566	323	1520	1276	1979	2069	1272
1929	543	220	212	741	846	1796	1293	1275	530	357	261	507	572	737	932	1974	929	1148	1066	1279	1124	718	1581	2092	3363	2505	1691	1691	587	584	533	720	922	118	366	2365	574	457	1630	1674	2195	1412	861
1930	565	130	167	1132	1048	1982	1531	1163	649	366	354	679	432	950	809	2016	936	1014	944	1350	600	842	2020	3049	4370	2838	2046	2046	440	475	423	1092	1292	347	395	2255	717	465	1544	1524	2544	1677	1002
1931	829	179	87	1021	806	4029	1208	1193	715	222	94	539	442	1248	834	1515	685	1055	1464	1511	47	604	1630	3288	4243	2214	1520	1520	403	511	376	1243	1355	366	450	2439	590	414	2445	1516	2375	1677	839
1932	613	87	117	793	959	3378	913	1016	525	263	240	373	403	1175	870	2139	600	1076	1618	1143	0	788	1320	2107	4179	2809	1168	1168	426	507	435	822	1101	604	286	2427	791	536	1752	1223	2715	1098	726
1933	486	154	176	894	914	2657	996	922	464	351	259	377	438	860	834	2847	686	946	1741	1170	0	766	1407	1545	4425	3205	1551	1551	426	529	595	1016	1228	610	305	2274	1241	640	1922	1144	2418	664	456
1934	533	105	174	1227	920	2216	900	1056	523	366	281	426	316	871	879	2660	1031	1016	1366	973	0	641	1427	1459	5332	3142	1489	1489	431	586	598	1194	1390	482	305	2346	1018	675	2241	1284	2396	863	364
1935	484	175	222	1534	1319	1540	661	1396	465	334	277	501	395	959	888	1497	884	928	1602	908	0	644	1381	1713	4985	3146	1327	1327	508	503	635	1025	1175	588	543	2853	876	669	2506	1407	2979	579	575
1936	530	294	477	1500	1436	1576	1104	1249	527	359	234	485	305	1222	1267	1369	704	960	1765	835	102	873	1681	1573	4704	2571	1599	1599	569	557	682	1026	1145	411	606	2075	518	440	2750	1327	2942	991	998
1937	844	538	815	1088	617	3161	1795	1759	562	418	334	595	515	1409	1618	1667	1673	847	1340	993	85	694	1523	1694	4669	3121	1548	1548	501	502	650	940	1139	527	232	1752	639	931	3161	1336	3308	1155	1731
1938	1200	443	463	984	835	4853	1764	1450	680	450	310	523	627	1371	2060	1519	1368	1408	1278	997	167	997	1897	1758	4073	2574	1346	1346	280	670	475	838	920	706	206	3886	832	640	4169	2348	5284	845	1373
1939	408	69	230	805	604	3902	831	1067	556	448	298	421	572	786	1115	907	1617	1244	943	759	0	726	1129	1309	4370	3239	749	749	59	435	334	711	805	144	0	2699	882	567	4325	1986	4615	387	709
1940	577	325	475	891	1208	2553	1167	1094	867	510	369	475	747		1212	1018	2545	1369	855	1364	286	784	2026	1490	984	824	913	913	346	433	462	1187	1127	134	325	2429	774	721	4278	2202	4595	496	670
1941	774	420	715	861	1132	2384	1258	910	1040	625	468	683	1082		1521	912	3801	1250	853	1844	245	861	2215	1389	3684	2940	914	914	475	470	501	1188	1197	300	486	2527	881	912	4321	2450	3692	646	761
1942	1460	547	687	1021	961	2010	1183	1058	1108	984	722	982	1423		1902	1279	3746	1421	1026	1712	269	980	2216	1793	5411	4623	1130	1130	557	454	574	1530	1357	284	753	1793	1174	1152	4157	2053	3437	698	863
1943	745	310	460	1144	718	1184	797	681	566	468	331	585	821		1319	1352	2766	1568	648	1146	157	649	1433	1395	3715	3259	1188	1188	431	367	470	976	823	269	598	1079	682	656	3277	946	2272	361	441
1944	921	339	493	1072	1165	1732	1880	944	1098	790	584	603	1140		1926	1374	2173	1924	855	1422	237	929	2091	1433	4358	4307	2222	2222	573	298	557	1113	939	411	672	1251	677	607	3138	1142	2157	511	540
1945	1656	393	644	957	932	2284	1802	766	1246	906	561	569	998		1200	1505	2928	2104	821	1194	268	746	2025	1450	3946	3733	3071	3071	557	349	532	1125	1056	487	652	957	515	615	3045	1271	2343	327	321
1946	556	471	582	886	1105	1022	1028	795	1588	880	561	531	1287		768	1654	2115	2077	1085	809	239	580	1872	1408	2883	2568	1570	1570	546	308	486	634	644	501	750	498	426	739	3158	904	1603	285	281
1947	754	356	350	497	723	724	1069	0	74	615	417	545	1224		667	1898	1387	1660	835	764	261	656	1593	1150	2771	3396	1383	1383	578	333	451	620	673	528	814	675	419	830	2939	799	1376	175	82
1948	867	457	271	785	980	506	1164	0	0	640	442	458	875		763	1561	730	1355	716	1203	256	589	1618	774	2868	2564	1600	1600	492	322	417	752	574	573	837	748	594	869	2518	733	1493	215	235
1949	849	710	561	1091	1070	1587	1183	316	406	793	472	434	942		1017	1530	760	1791	696	1184	319	638	1855	1202	2506	908	2139	2139	541	417	448	881	933	692	820	855	961	1219	1927	914	1616	358	248
1950	1575	857	615	1021	1068	1972	1507	550	560	922	637	544	1060		1388	860	748	2314	918	1038	336	902	4116	1761	2633	1196	2817	2817	581	348	470	1289	1191	597	964	1083	1327	1429	2235	1046	1864	559	446
1951	2920	952	1235	1170	1163	1660	1375	620	515	1096	653	953	1756		1080	604	678	2535	1237	1120	480	1178	4927	3027	3605	2608	4391	4391	665	381	542	1925	1818	615	973	1610	1843	1622	3253	1241	2672	387	247
1952	2848	804	1842	919	1671	4139	1335	466	653	1114	625	882	2005		957	744	769	2567	1170	843	390	2684	4584	3458	3811	3371	5947	5947	610	336	434	1913	1804	475	880	1927	2285	1845	4050	1168	2960	335	266
1953	2845	332	1253	1106	1227	2931	1072	386	450	987	548	807	1968		592	1286	1264	2636	764	804	430	2002	4405	2660	3252	2510	3831	3831	510	299	432	1237	1177	502	750	1352	1995	1661	3149	739	2062	194	212
1954	2411	416	789	838	1381	2962	1131	507	656	954	513	1021	2748		938	1786	1419	2697	603	892	385	1722	3990	2973	2974	3103	3734	3734	557	235	441	1095	1250	425	778	1441	1965	1467	3409	899	2105	298	217
1955	2209	390	1171	640	1410	3418	1216	289	952	1796	761	1293	4292		855	1591	1671	3189	701	740	418	2480	4651	2533	2116	3125	4695	4695	567	362	539	1242	1155	560	1546	1451	1500	1086	2677	795	1759	330	230
1956	2586	408	887	759	1354	3160	1336	379	1155	3294	920	1292	4544		995	1672	938	2166	1108	505	533	1762	4917	2804	2285	3149	5522	5522	475	357	508	1258	1289	1383	1590	1574	1451	1202	2625	714	1887	463	364
1957	2317	970	1112	1176	1278	2334	1466	619	1630	3062	1401	1425	4442		1849	1720	1138	2427	1603	678	569	1591	4761	2711	2471	2312	5735	5735	647	511	675	1472	1400	1595	1437	1910	1482	1421	2527	764	1981	645	789
1958	2337	944	785	996	1147	1857	1311	451	1203	2460	1116	1173	2952		2787	1645	944	2889	1283	578	390	1719	4042	3313	1635	2103	6325	6325	534	379	558	1194	1294	1379	872	2092	1402	1747	2652	806	1999	466	649
1959	1405	765	513	738	1043	1192	1010	487	1277	1734	848	888	1940		1357	1240	760	2389	1376	433	302	1065	3440	3359	812	715	5696	5696	450	384	500	790	893	797	770	1160	1450	1508	1678	541	1640	388	429
1960	1862	425	510	608	1099	1574	1251	653	1429	1475	1186	1073	1925		938	827	609	2288	1989	522	319	1045	3680	3353	1136	1619	5724	5724	246	262	319	811	919	698	687	1221	1970	2392	1768	669	1739	439	450
1961	1453	474	280	577	1232	1714	1524	543	1748	1735	1180	1073	1805		1026	593	597	3124	1542	792	467	1140	3238	2935	1101	1336	4354	4354	359	398	468	651	744	694	1100	1233	1936	1633	1481	548	1603	482	488
1962	1535	846	272	907	1054	2044	1186	658	1508	1457	957	1171	1408		918	589	557	2633	1576	1135	505	1109	2291	2514	1304	1485	3777	3777	453	372	415	686	858	781	1075	1020	1545	1025	1258	638	1613	1090	889
1963	1422	818	345	1038	1064	2103	1384	505	1253	1668	1057	1759	1486		979	616	677	3220	1203	799	471	1249	2814	2614	810	1459	3667	3667	570	494	549	916	995	824	1170	1357	1590	852	1691	507	1893	1093	958
1964		677	516	1373	1757	1189	798	628	1258	2329	968	1410	1784		1475	485	412	2674	1599	460	747	1311	2718	3137	1441	1872	2766	2766	516	506	475	821	850	667	968	1327	1255	734	2548	661	2037	2209	1178
1965		664	484	619	787	1358	400	486	1450	1323	980	1347	2199		1219	233	490	2691	1882	310	586	1159	3159	3613	1741	1656	2671	2671	520	527	467	663	667	653	901	976	1051	773	2463	606	1567	1813	866
1966		757	786	1107	1369	2896	563	975	2011	2070	1147	1610	2803		1128	415	421	3722	2562	359	712	1493	3439	2812	2593	2172	1761	1761	549	447	421	830	1034	667	859	1208	1615	1071	2785	903	1936	1577	889
1967		1267	1404	921	1343	4434	1352	1690	2509	1938	1754	1585	2565		1418	357	435	3215	3201	428	971	2092	3917	2652	2846	1998	1804	1804	469	442	542	1217	1279	574	1131	2147	1767	1551	3979	857	1851	2554	1276
1968		553	1019	1227	1157	3939	1194	1364	1859	1323	1193	1233	2907		1150	304	375	3223	1984	398	664	1477	3185	2091	1882	1164	328	328	524	499	525	875	940	833	1127	1406	2035	1841	3650	669	1655	2177	1446
1969		394	1261	787	808	1995	740	1207	1447	1174	898	1281	2579		1208	329	239	2755	1415	238	422	1049	2363	1778	1907	1448	561	561	455	506	385	949	1013	682	645	1473	2013	2471	2849	841	1067	1703	928
1970		370	870	719	1178	1522	794	1475	1229	972	765	1543	4403		753	429	264	2395	1880	81	493	1220	2274	1316	2098	1187	625	625	506	466	405	450	632	524	594	1360	1281	2097	2574	474	1398	1334	501
1971		455	662	557	625	1417	708	1813	1034	962	840	1881	4414		1132	448	261	2178	1565		261	1016	2165	1269	1699	1014	322	322	243	264	219	616	657	431	0	1093	1220	1791	2404	530	917	1649	590
1972		683	630	579	729	1555	753	2218	1191	1077	680	2309	4651		876	353	260	2370	1656		362	1055	1978	663	1878	828	584	584	355	405	317	503	615	573	712	1310	1629	1712	2006	504	793	2048	579
1973		656	561	401	899	1451	800	1921	1032	1014	758	2477	5299		945	420	317	2515	1822		421	1143	2269	1039	2658	952	546	546	333	439	294	500	541	457	610	1348	2794	2081	2147	621	905	2900	1506
1974		671	670			1896	1093	2467	1241	1144	839	2188	4766		2103	481	400	2408	1704		362	992	2725	1699	3443	1323	549	549	415	491	370	576	686	631	833	1903	2775	2066	3485	710	1223	3519	1435
1975		451	570			1218	1020	1809	908	1546	1410	2802	5264		1326	482	521	2527	1985		300	884	4124	1862	2617	1385	678	678	422	482	362	714	865	492	660	1544	3187	2612	2719	672	1288	4761	1896
1976		553	757			1769	1246	1872	1296	1802	1592	2182	3617		1449	409	561	2556	2294		406	1119	4183	2659	3033	1464	2050	2050	371	447	354	1154	1167	476	630	1064	2749	2482	3148	1000	1549	5679	2844
1977		774	977			1792	1675	2139	1246	3367	2134	1838	2699		2343	534	753	3125	1471		368	1127	4050	2322	2980	1472	2157	2157	397	507	429	1119	1220	542	1076	1005	2128	1917	3288	958	1446	5053	3182
1978		825	834			1894	1376	2893	1287	3077	3282	1771	2213		2237	316	597	3170	1642		494	1058	3573	1838	3927	2040	1164	1164	431	477	463	977	1153	511	817	1377	2637	2164	2919	1195	1648	4199	3391
1979		392	416			1600	1204	2000	981	2966	3776	1216	1305		1272	351	686	2846	3077		405	893	2430	1518	3080	2408	429	429	337	405	394	797	936	541	635	1180	2331	1953	3244	775	1016	3247	3305
1980		249	713			3256	1255	2573	1167	3091	3155	1227	1253		1125	298	592	2538	3212		270	856	1938	1635	2980	1630	648	648	596	750	507	533	778	579	630	916	1823	1524	4168	541	873	3473	4878
1981		322	1711			4774	1134	3284	1413	5155	4762	1389	1324		1283	348	557	3291			368	981	2119	2015	3179	1779	563	563	405	582	404	270	323	554	571	969	1597	1729	5136	615	1109	2625	4221
1982		240	936			1600	821	2260	1188	5180	4188	1082	1136		1184	443	547	3543			429	1075	2007	1613	2288	1428	969	969	564	1136	498	420	616	643	636	715	1500	1453	3934	564	856	1579	2714
1983		364	834			951	756	1276	816	4350	4575	1025	1418		832	246	465	2896			361	671	1282	1200	2018	1723	1048	1048	720	1515	726	413	592	545	654	576	1713	1341	3557	344	736	1038	1532
1984		168	716			542	396	940	615	2085	1874	988	1147		761	331	560	3127			283	648	1115	793	1691	1887	778	778	812	1202	692	215	270	514	455	553	1875	1590	3811	349	720	985	1239
1985		203	713			680	408	1452	1368	4847	1723	1482	1481		700	365	583	3239			106	827	1271	1204	1700	2283	2287	2287	676	1060	670	245	291	465	407	879	2129	1490	4540	354	731	1009	1190
1986		810	1668			590	490	1572	1430	4569	2169	922	2303		854	355	797	2809			283	1159	1211	1670	1589	1376	2402	2402	604	1017	526	466	655	478	330	798	2034	1762	4714	523	888	1490	3451
1987		297	910			327	558	973	1226	2360	1089	923	2336		773	278	627	2425			267	774	986	1151	1356	1057	2545	2545	726	875	539	263	284	395	305	481	1620	1485	3499	184	587	1089	1704
1988		185	735			808	606	1312	2163	3141	1426	1229	2268		694	288	816	2633			238	1450	1176	1657	1881	1579	3227	3227	817	995	541	253	356	354	316	842	1997	1923	3840	384	533	868	1542
1989		414	582			838	910	1615	2655	2794	1470	1325	2609		798	305	863	2600			382	1033	1479	1594	2063	3328	2335	2335	603	734	419	419	483	195	154	800	1993	2332	3593	432	754	1183	1401
1990		722	713			1108	756	1985	3389	2800	917	2161	4355		976	360	1512	2002			408	1222	1858	1838	2877	4102	2388	2388	648	810	436	579	670	414	477	762	1823	2397	3579	807	998	2088	2739
1991		1115	918			1271	1579	1807	2343	2051	3085	3327	6837		1603	470	1224	2045			481	2311	2829	2809	3285	3742	1887	1887	686	994	486	711	988	460	561	1147	2147	2591	4279	770	1119	1988	2871
1992		1704	640			1446	1444	1748	1759	3780	4296	2987	5499		1859	491	1688	2450			473	2820	2053	3583	3256	3900	1097	1097	711	963	580	882	1014	516	512	1205	1622	2600	4596	752	1101	1242	2139
1993		446	280			1160	1149	992	1297	4282	2962	1940	3265		2042	333	1441	2043			380	1862	2013	4015	2057	3067	827	827	502	971	475	570	751	640	543	736	1482	2654	4137	429	700	391	1567
1994		1757	148			1327	1122	1073	1555	3225	2902	1400	2531		1335	385	1455	1940			243	2316	2782	4560	2945	3086	865	865	563	705	551	358	365	558	539	1082	2331	3068	4549	657	977	406	1484
1995		238	192			1374	636	825	1081	2802	3752	1228	1462		955	315	3668	1365			493	2100	3735	4534	2637	1819	701	701	374	419	425	219	254	409	337	745	2743	3785	3983	514	963	556	1729
1996		431	104			1485	1295	674	743	4554	2587	1386	2708		1249	379	2813	1539			525	2759	3033	4442	2735	2813	1297	1297	523	1853	482	317	338	591	465	758	2894	3735	2252	722	1271	492	1291
1997		701	139			1061	1636	718	635	3583	2380	2572	1746		2370	625	2600	1307			600	2297	1402	3812	2818	2497	860	860	693	3132	551	394	414	921	796	849	2626	3292	1911	799	1357	647	1751
1998		500	117			1273	1967	752	1122	4106	3130	2165	1293		4096	784	2276	1343			746	2670	1692	1743	2372	2967	678	678	840	3234	910	523	608	1134	1090	1286	2414	3035	2915	776	1647	777	1953
1999		451	439			1133	898	590	625	3772	2254	4771	1260		4333	1059	2098	2413			540	1342	3419	3182	3220	4191	407	407	718	2882	809	701	506	954	841	1608	2090	2235	4012	799	1172	516	1192
2000		585	514			796	949	520	1034	3207	1477	8519	1083		3523	673	1992	5781			745	1407	2913	3655	4054	4361	450	450	967	2268	1077	385	1186	997	783	1974	2161	2715	4243	761	1746	430	795
2001		1650	429			903	1206	640	1337	5355	2554	8869	1496		3145	507	1976	8088			961	1498	2637	3867	3951	4165	486	486	883	1620	1363	1063	908	1391	1110	2317	2145	2160	5076	318	1520	827	1062
2002		2169	429			728	1143	1016	1640	4479	3300	5304	1186		2292	641	1712	3628			615	1871	2384	3078	3363	4112	520	520	932	1237	1168	2496	604	1534	1069	1411	1503	2090	4428			1656	1390
2003		2207	590			548	966	808	1453	5366	3974	3115	1289		1456	1695	982	2798			388	2530	2038	3005	2324	3491	395	395	589	704	834	1809	1186	1275	987	911	526	998	3888			1783	1325
2004		4423	465			649	1174	1661	2129	6966	5504	4382	1420		2074	2472	1092	3022			757	4685	3137	2819	1977	3477	409	409	688	639	928	3167	1850	985	706	814	402	577	4525			3052	1136
2005		3971	392			805	1173	1991	2453	5003	7073	4816	2324		2137	1019	1295	3124			819	3897	4317	3299	900	1850	530	530	872	828	1042	3933	3126	1074	703	774	744		3436			3686	983
2006		1716				822	747	1342	1154	4375	3478	5004	4986		1640	665	1096	2527			520	1694	3337	2857	1439	1460	246	246	993	628	1027	2310	2381		667	300	561		1862			1689	770
2007		1217				779	907	1171	1573	8119	2608	2763	3442		1175	569	1299	1364			371	1634	4617	3397	2392	2197	258	258	871	542	934	2232	2353		743	335	551		765			1453	454

## Sheet: Sheet2
WXI02B	1787	867	667	537
WXI02B	1790	567	620	397	315	313	243	469	492	357	340
WXI02B	1800	548	475	615	666	618	710	745	596	773	550
WXI02B	1810	626	704	931	659	287	341	462	418	400	548
WXI02B	1820	443	398	309	180	318	465	513	502	239	419
WXI02B	1830	388	475	365	334	360	541	347	458	552	649
WXI02B	1840	480	653	702	503	545	784	836	749	466	606
WXI02B	1850	698	831	778	606	421	337	663	835	864	625
WXI02B	1860	518	450	326	671	557	685	601	392	543	675
WXI02B	1870	790	1242	627	880	417	293	610	772	825	728
WXI02B	1880	475	474	787	1072	757	689	606	352	555	634
WXI02B	1890	447	527	704	737	901	930	1230	742	657	745
WXI02B	1900	968	909	810	502	491	408	371	497	526	313
WXI02B	1910	494	581	493	257	276	112	251	374	268	245
WXI02B	1920	290	236	196	204	305	183	304	386	461	543
WXI02B	1930	565	829	613	486	533	484	530	844	1200	408
WXI02B	1940	577	774	1460	745	921	1656	556	754	867	849
WXI02B	1950	1575	2920	2848	2845	2411	2209	2586	2317	2337	1405
WXI02B	1960	1862	1453	1535	1422	-9999
WXI03A	1885	4123	4085	1174	3401	3500
WXI03A	1890	1389	591	684	476	658	512	444	1059	414	1388
WXI03A	1900	642	1203	2637	915	690	3346	985	761	727	1410
WXI03A	1910	574	3619	2242	1397	1070	1352	1872	1135	1163	502
WXI03A	1920	411	300	258	1064	811	528	350	297	262	220
WXI03A	1930	130	179	87	154	105	175	294	538	443	69
WXI03A	1940	325	420	547	310	339	393	471	356	457	710
WXI03A	1950	857	952	804	332	416	390	408	970	944	765
WXI03A	1960	425	474	846	818	677	664	757	1267	553	394
WXI03A	1970	370	455	683	656	671	451	553	774	825	392
WXI03A	1980	249	322	240	364	168	203	810	297	185	414
WXI03A	1990	722	1115	1704	446	1757	238	431	701	500	451
WXI03A	2000	585	1650	2169	2207	4423	3971	1716	1217	-9999
WXI03B	1820	654	870	514	608	684	973	1317	739	377	402
WXI03B	1830	722	682	426	473	409	928	534	297	271	246
WXI03B	1840	187	195	336	375	411	732	774	503	258	192
WXI03B	1850	266	382	554	466	408	506	459	730	615	1021
WXI03B	1860	742	837	281	438	342	488	696	275	690	451
WXI03B	1870	326	374	568	693	783	501	741	646	703	400
WXI03B	1880	349	198	391	535	464	593	1088	1135	1439	1691
WXI03B	1890	856	911	1066	1403	1337	1515	1550	1294	1576	1888
WXI03B	1900	1385	1023	1662	1540	605	1193	1096	1443	1228	1144
WXI03B	1910	1469	1543	1261	989	767	690	703	783	1282	727
WXI03B	1920	591	477	559	416	121	0	96	211	157	212
WXI03B	1930	167	87	117	176	174	222	477	815	463	230
WXI03B	1940	475	715	687	460	493	644	582	350	271	561
WXI03B	1950	615	1235	1842	1253	789	1171	887	1112	785	513
WXI03B	1960	510	280	272	345	516	484	786	1404	1019	1261
WXI03B	1970	870	662	630	561	670	570	757	977	834	416
WXI03B	1980	713	1711	936	834	716	713	1668	910	735	582
WXI03B	1990	713	918	640	280	148	192	104	139	117	439
WXI03B	2000	514	429	429	590	465	392	-9999
WXI04A	1672	986	879	689	290	409	513	586	446
WXI04A	1680	401	456	432	632	694	834	978	958	755	927
WXI04A	1690	704	959	945	547	456	488	596	609	410	288
WXI04A	1700	312	424	779	587	434	464	679	517	825	814
WXI04A	1710	611	1095	701	634	932	748	718	550	831	897
WXI04A	1720	884	744	519	729	800	908	456	513	437	709
WXI04A	1730	988	710	779	1053	1385	825	1049	923	1015	1729
WXI04A	1740	1965	3434	3470	5599	4318	5615	4316	2165	3530	2949
WXI04A	1750	2761	5026	1954	1447	2174	1563	1157	626	806	1190
WXI04A	1760	969	833	694	906	716	1106	833	663	1106	1214
WXI04A	1770	1204	833	1123	564	884	1424	1071	1797	1281	2333
WXI04A	1780	3114	3310	2677	3434	2448	3202	1885	3900	3477	2829
WXI04A	1790	2330	2590	2158	1123	788	1364	1263	1684	1688	909
WXI04A	1800	971	780	936	1133	893	808	768	2276	2512	1520
WXI04A	1810	813	1599	1575	1869	853	716	445	315	726	437
WXI04A	1820	397	400	418	306	542	712	928	842	640	489
WXI04A	1830	533	466	455	442	286	390	188	271	256	448
WXI04A	1840	433	490	736	670	594	477	716	497	329	675
WXI04A	1850	589	420	452	557	581	612	944	818	877	720
WXI04A	1860	705	476	321	644	374	346	508	346	708	518
WXI04A	1870	224	253	485	596	499	348	426	425	473	390
WXI04A	1880	586	420	547	567	509	482	410	184	244	341
WXI04A	1890	263	153	219	303	484	708	620	247	201	446
WXI04A	1900	307	362	666	1050	577	352	196	517	405	361
WXI04A	1910	464	444	578	481	237	259	348	541	543	579
WXI04A	1920	520	254	311	390	242	301	337	396	684	741
WXI04A	1930	1132	1021	793	894	1227	1534	1500	1088	984	805
WXI04A	1940	891	861	1021	1144	1072	957	886	497	785	1091
WXI04A	1950	1021	1170	919	1106	838	640	759	1176	996	738
WXI04A	1960	608	577	907	1038	1373	619	1107	921	1227	787
WXI04A	1970	719	557	579	401	-9999
WXI04B	1682	701	1065	913	773	849	1043	895	966
WXI04B	1690	895	1165	915	504	352	407	520	451	287	145
WXI04B	1700	188	270	391	125	154	257	202	100	139	204
WXI04B	1710	257	296	178	203	341	385	232	200	298	436
WXI04B	1720	353	226	250	432	427	334	208	452	266	436
WXI04B	1730	468	279	501	711	725	607	626	857	962	1698
WXI04B	1740	1640	2313	2080	3469	4285	2997	3169	1804	2809	2370
WXI04B	1750	2007	2692	1127	1081	1627	1610	1221	645	621	1262
WXI04B	1760	849	507	392	579	520	600	583	602	522	777
WXI04B	1770	992	583	1094	625	942	1440	1241	1959	1606	3147
WXI04B	1780	4126	3738	2782	4277	4137	3766	2346	5041	4264	2464
WXI04B	1790	1764	2296	1495	775	771	1473	1124	2782	1982	784
WXI04B	1800	791	949	916	1402	1263	824	1088	2356	1735	2465
WXI04B	1810	1887	2642	2314	2070	1383	1046	450	355	803	583
WXI04B	1820	737	1084	712	536	870	1576	1559	2030	2277	2194
WXI04B	1830	2791	1417	3776	3749	2205	1712	668	966	622	1407
WXI04B	1840	1595	1458	1397	1153	1000	1062	1252	1181	588	866
WXI04B	1850	881	793	898	714	497	605	945	732	897	682
WXI04B	1860	937	566	467	764	416	323	507	258	443	522
WXI04B	1870	254	377	716	657	305	181	266	428	695	570
WXI04B	1880	784	1110	974	627	799	1012	844	547	750	750
WXI04B	1890	335	29	457	764	826	1006	637	405	282	604
WXI04B	1900	516	421	934	1743	919	565	454	526	411	590
WXI04B	1910	619	337	780	723	373	167	336	791	1066	608
WXI04B	1920	463	236	235	237	356	381	515	538	729	846
WXI04B	1930	1048	806	959	914	920	1319	1436	617	835	604
WXI04B	1940	1208	1132	961	718	1165	932	1105	723	980	1070
WXI04B	1950	1068	1163	1671	1227	1381	1410	1354	1278	1147	1043
WXI04B	1960	1099	1232	1054	1064	1757	787	1369	1343	1157	808
WXI04B	1970	1178	625	729	899	-9999
WXI05A	1872	328	431	356	282	327	443	493	322
WXI05A	1880	326	444	375	293	305	448	488	356	455	508
WXI05A	1890	345	643	1101	1426	745	578	791	573	552	1117
WXI05A	1900	1175	994	825	856	915	785	1278	1374	1092	910
WXI05A	1910	1370	2599	2228	1795	1781	1736	2083	2085	3194	3144
WXI05A	1920	2465	2502	2626	2817	2665	2901	1971	1620	1980	1796
WXI05A	1930	1982	4029	3378	2657	2216	1540	1576	3161	4853	3902
WXI05A	1940	2553	2384	2010	1184	1732	2284	1022	724	506	1587
WXI05A	1950	1972	1660	4139	2931	2962	3418	3160	2334	1857	1192
WXI05A	1960	1574	1714	2044	2103	1189	1358	2896	4434	3939	1995
WXI05A	1970	1522	1417	1555	1451	1896	1218	1769	1792	1894	1600
WXI05A	1980	3256	4774	1600	951	542	680	590	327	808	838
WXI05A	1990	1108	1271	1446	1160	1327	1374	1485	1061	1273	1133
WXI05A	2000	796	903	728	548	649	805	822	779	-9999
WXI05B	1764	1492	1520	2166	2210	1737	1881
WXI05B	1770	1761	1933	2199	2258	2300	2282	1952	1115	890	941
WXI05B	1780	1386	1549	2406	3239	2599	2732	2323	1939	2143	1697
WXI05B	1790	1574	1905	1747	1709	917	704	1079	627	702	623
WXI05B	1800	1055	1310	1317	1739	1010	1507	1328	1498	1662	1852
WXI05B	1810	2050	2322	1864	1558	1085	831	794	787	895	630
WXI05B	1820	1095	1193	836	901	1065	1216	1491	1422	687	1092
WXI05B	1830	1246	1080	1141	702	1325	2129	1887	1908	1065	930
WXI05B	1840	1432	859	747	959	1038	1267	1132	923	384	269
WXI05B	1850	92	0	0	0	0	0	114	135	177	177
WXI05B	1860	173	159	96	154	213	128	215	156	202	179
WXI05B	1870	237	198	327	338	202	23	228	131	205	181
WXI05B	1880	404	752	705	479	497	660	635	744	1019	1446
WXI05B	1890	953	898	1189	1440	1326	1056	1255	867	874	1261
WXI05B	1900	1489	1204	758	982	586	521	739	694	668	685
WXI05B	1910	886	1401	1267	720	496	446	815	1110	1168	921
WXI05B	1920	852	841	768	841	918	967	1113	1240	1193	1293
WXI05B	1930	1531	1208	913	996	900	661	1104	1795	1764	831
WXI05B	1940	1167	1258	1183	797	1880	1802	1028	1069	1164	1183
WXI05B	1950	1507	1375	1335	1072	1131	1216	1336	1466	1311	1010
WXI05B	1960	1251	1524	1186	1384	798	400	563	1352	1194	740
WXI05B	1970	794	708	753	800	1093	1020	1246	1675	1376	1204
WXI05B	1980	1255	1134	821	756	396	408	490	558	606	910
WXI05B	1990	756	1579	1444	1149	1122	636	1295	1636	1967	898
WXI05B	2000	949	1206	1143	966	1174	1173	747	907	-9999
WXI06A	1864	704	701	650	424	509	617
WXI06A	1870	458	642	524	689	529	490	444	574	587	859
WXI06A	1880	739	864	937	867	1168	1032	1071	822	1007	1001
WXI06A	1890	947	1158	1058	772	1168	1004	1094	627	741	1262
WXI06A	1900	932	682	666	503	641	664	801	963	1040	889
WXI06A	1910	1184	1369	990	546	679	507	740	965	1477	1012
WXI06A	1920	1161	874	922	1269	1178	849	796	776	851	1275
WXI06A	1930	1163	1193	1016	922	1056	1396	1249	1759	1450	1067
WXI06A	1940	1094	910	1058	681	944	766	795	0	0	316
WXI06A	1950	550	620	466	386	507	289	379	619	451	487
WXI06A	1960	653	543	658	505	628	486	975	1690	1364	1207
WXI06A	1970	1475	1813	2218	1921	2467	1809	1872	2139	2893	2000
WXI06A	1980	2573	3284	2260	1276	940	1452	1572	973	1312	1615
WXI06A	1990	1985	1807	1748	992	1073	825	674	718	752	590
WXI06A	2000	520	640	1016	808	1661	1991	1342	1171	-9999
WXI06B	1848	1904	1507
WXI06B	1850	1691	1790	1445	924	836	1101	1280	1374	1419	1373
WXI06B	1860	1329	1429	774	971	736	766	986	915	979	935
WXI06B	1870	549	864	721	1059	997	879	812	963	866	1061
WXI06B	1880	707	724	624	659	710	664	593	408	785	1171
WXI06B	1890	615	1318	1489	1153	1796	1911	1696	1163	930	1256
WXI06B	1900	1152	967	1423	1172	941	902	1009	1020	1059	883
WXI06B	1910	1087	1064	746	462	663	759	1270	1863	2987	2097
WXI06B	1920	1840	1823	1366	1451	1501	881	857	831	762	530
WXI06B	1930	649	715	525	464	523	465	527	562	680	556
WXI06B	1940	867	1040	1108	566	1098	1246	1588	74	0	406
WXI06B	1950	560	515	653	450	656	952	1155	1630	1203	1277
WXI06B	1960	1429	1748	1508	1253	1258	1450	2011	2509	1859	1447
WXI06B	1970	1229	1034	1191	1032	1241	908	1296	1246	1287	981
WXI06B	1980	1167	1413	1188	816	615	1368	1430	1226	2163	2655
WXI06B	1990	3389	2343	1759	1297	1555	1081	743	635	1122	625
WXI06B	2000	1034	1337	1640	1453	2129	2453	1154	1573	-9999
WXI08A	1778	414	472
WXI08A	1780	401	530	519	485	734	639	543	398	178	99
WXI08A	1790	296	340	292	284	373	356	434	405	457	256
WXI08A	1800	428	331	512	527	438	391	439	488	493	378
WXI08A	1810	460	413	402	469	370	364	391	415	381	401
WXI08A	1820	367	386	325	261	380	282	292	304	205	298
WXI08A	1830	346	300	266	211	259	297	239	250	239	227
WXI08A	1840	265	276	273	299	334	303	290	258	271	321
WXI08A	1850	325	339	346	360	288	289	407	381	374	308
WXI08A	1860	333	291	320	427	435	274	339	474	342	262
WXI08A	1870	126	285	340	306	268	205	291	412	314	269
WXI08A	1880	254	388	332	346	689	677	497	288	375	354
WXI08A	1890	265	268	384	571	448	387	517	303	244	460
WXI08A	1900	625	329	423	616	502	541	535	571	525	511
WXI08A	1910	455	566	739	161	0	264	390	521	374	364
WXI08A	1920	365	199	229	264	285	241	203	233	260	357
WXI08A	1930	366	222	263	351	366	334	359	418	450	448
WXI08A	1940	510	625	984	468	790	906	880	615	640	793
WXI08A	1950	922	1096	1114	987	954	1796	3294	3062	2460	1734
WXI08A	1960	1475	1735	1457	1668	2329	1323	2070	1938	1323	1174
WXI08A	1970	972	962	1077	1014	1144	1546	1802	3367	3077	2966
WXI08A	1980	3091	5155	5180	4350	2085	4847	4569	2360	3141	2794
WXI08A	1990	2800	2051	3780	4282	3225	2802	4554	3583	4106	3772
WXI08A	2000	3207	5355	4479	5366	6966	5003	4375	8119	-9999
WXI08B	1681	637	569	686	579	758	658	674	570	716
WXI08B	1690	502	719	875	823	873	952	866	1001	813	697
WXI08B	1700	619	588	763	673	555	506	534	616	645	466
WXI08B	1710	460	647	459	519	591	573	606	643	910	946
WXI08B	1720	764	808	836	1185	1145	1245	907	1024	994	1353
WXI08B	1730	1066	808	847	747	605	417	249	315	611	555
WXI08B	1740	483	482	403	434	418	303	396	490	454	415
WXI08B	1750	391	534	547	435	444	513	404	290	356	441
WXI08B	1760	350	309	337	433	447	410	324	225	394	324
WXI08B	1770	398	382	245	102	284	365	349	377	334	369
WXI08B	1780	334	453	482	432	462	452	445	357	241	0
WXI08B	1790	375	592	386	292	284	353	355	409	424	272
WXI08B	1800	378	331	467	475	420	333	356	452	484	392
WXI08B	1810	417	393	422	424	379	437	474	430	355	393
WXI08B	1820	317	419	382	360	447	373	375	399	242	355
WXI08B	1830	378	397	300	290	383	413	331	329	313	316
WXI08B	1840	382	383	370	408	475	445	466	387	348	374
WXI08B	1850	377	386	400	376	219	284	378	461	382	367
WXI08B	1860	376	335	336	488	620	346	395	417	425	348
WXI08B	1870	241	362	398	459	318	254	314	439	457	424
WXI08B	1880	328	445	442	434	601	659	708	468	470	441
WXI08B	1890	420	334	378	493	424	362	492	338	328	539
WXI08B	1900	551	409	413	526	507	328	466	428	447	551
WXI08B	1910	718	709	876	246	0	177	298	292	277	318
WXI08B	1920	290	234	258	243	214	200	180	113	228	261
WXI08B	1930	354	94	240	259	281	277	234	334	310	298
WXI08B	1940	369	468	722	331	584	561	561	417	442	472
WXI08B	1950	637	653	625	548	513	761	920	1401	1116	848
WXI08B	1960	1186	1180	957	1057	968	980	1147	1754	1193	898
WXI08B	1970	765	840	680	758	839	1410	1592	2134	3282	3776
WXI08B	1980	3155	4762	4188	4575	1874	1723	2169	1089	1426	1470
WXI08B	1990	917	3085	4296	2962	2902	3752	2587	2380	3130	2254
WXI08B	2000	1477	2554	3300	3974	5504	7073	3478	2608	-9999
WXI09A	1851	915	1007	917	1292	1836	1744	1332	1123	918
WXI09A	1860	805	1056	789	779	681	685	871	1015	1090	1272
WXI09A	1870	896	1306	1383	1851	1758	1285	1520	1512	1156	1358
WXI09A	1880	1122	1341	1314	1444	1482	938	969	860	1158	1247
WXI09A	1890	1079	1024	1002	1063	913	1086	1180	912	718	1036
WXI09A	1900	957	1010	1164	902	737	745	609	693	781	903
WXI09A	1910	1073	1105	844	573	577	590	571	723	855	595
WXI09A	1920	598	458	641	496	469	448	487	735	657	507
WXI09A	1930	679	539	373	377	426	501	485	595	523	421
WXI09A	1940	475	683	982	585	603	569	531	545	458	434
WXI09A	1950	544	953	882	807	1021	1293	1292	1425	1173	888
WXI09A	1960	1073	1073	1171	1759	1410	1347	1610	1585	1233	1281
WXI09A	1970	1543	1881	2309	2477	2188	2802	2182	1838	1771	1216
WXI09A	1980	1227	1389	1082	1025	988	1482	922	923	1229	1325
WXI09A	1990	2161	3327	2987	1940	1400	1228	1386	2572	2165	4771
WXI09A	2000	8519	8869	5304	3115	4382	4816	5004	2763	-9999
WXI09B	1842	1489	1371	1345	1688	1754	1339	1275	1077
WXI09B	1850	1094	560	616	716	596	717	867	1329	901	906
WXI09B	1860	885	925	859	826	658	705	1150	1099	1259	1155
WXI09B	1870	1126	1291	1203	1828	1809	1544	1294	1532	1107	1312
WXI09B	1880	1145	1399	1392	1314	1268	1058	1051	698	1252	1587
WXI09B	1890	1360	1089	1068	1177	1145	1288	1280	1083	771	944
WXI09B	1900	849	841	678	778	759	600	516	629	823	904
WXI09B	1910	972	753	620	497	535	758	610	761	904	572
WXI09B	1920	694	671	758	844	805	884	745	931	769	572
WXI09B	1930	432	442	403	438	316	395	305	515	627	572
WXI09B	1940	747	1082	1423	821	1140	998	1287	1224	875	942
WXI09B	1950	1060	1756	2005	1968	2748	4292	4544	4442	2952	1940
WXI09B	1960	1925	1805	1408	1486	1784	2199	2803	2565	2907	2579
WXI09B	1970	4403	4414	4651	5299	4766	5264	3617	2699	2213	1305
WXI09B	1980	1253	1324	1136	1418	1147	1481	2303	2336	2268	2609
WXI09B	1990	4355	6837	5499	3265	2531	1462	2708	1746	1293	1260
WXI09B	2000	1083	1496	1186	1289	1420	2324	4986	3442	-9999
WXI10A	1742	1999	2284	2584	2388	2025	2043	2296	2857
WXI10A	1750	2886	2697	2480	2582	3021	2380	2568	2219	1964	2447
WXI10A	1760	3036	2494	2536	2557	2585	2486	2456	2195	2318	2205
WXI10A	1770	1957	1779	1492	1008	1065	1390	1392	1432	1224	1324
WXI10A	1780	1198	898	870	860	655	828	669	736	529	408
WXI10A	1790	453	622	559	408	477	708	800	970	739	731
WXI10A	1800	789	727	746	785	674	727	726	1006	940	1208
WXI10A	1810	680	2170	2733	1684	898	977	1010	681	609	600
WXI10A	1820	511	440	466	362	388	574	678	642	585	506
WXI10A	1830	488	562	811	768	1097	1032	1328	1556	970	1707
WXI10A	1840	2099	1682	1654	1132	1573	1774	1415	905	819	1153
WXI10A	1850	998	869	1156	996	618	808	1723	1592	1622	1207
WXI10A	1860	1175	1255	1502	1163	931	821	829	1058	847	1595
WXI10A	1870	985	680	849	944	984	758	728	1139	1242	808
WXI10A	1880	682	731	703	656	723	824	636	510	292	486
WXI10A	1890	501	439	531	794	832	554	1127	615	435	541
WXI10A	1900	489	541	611	1112	972	1047	867	748	635	541
WXI10A	1910	720	1069	1228	685	472	369	409	634	742	672
WXI10A	1920	600	681	595	516	544	720	921	940	866	737
WXI10A	1930	950	1248	1175	860	871	959	1222	1409	1371	786
WXI10A	1940	-9999
WXI10B	1739	2280
WXI10B	1740	2450	2385	2275	2290	2185	1975	2019	1845	1718	1962
WXI10B	1750	1916	2074	1817	2018	2283	1838	1850	1885	1860	2109
WXI10B	1760	2298	2215	2439	2308	2829	2866	2793	2560	3104	2605
WXI10B	1770	2268	2478	2185	1838	1410	1883	2244	2121	2359	2510
WXI10B	1780	2087	1963	1705	1155	1194	1306	1167	1078	974	667
WXI10B	1790	715	767	640	531	537	614	614	727	622	448
WXI10B	1800	690	920	933	899	727	724	641	681	592	638
WXI10B	1810	567	1451	1691	1529	1113	937	849	538	371	450
WXI10B	1820	409	526	579	370	471	938	1052	1161	1036	1042
WXI10B	1830	986	877	1006	1899	2638	2185	1410	1174	998	1378
WXI10B	1840	1597	1403	1737	1318	1970	2866	3141	2685	3440	3139
WXI10B	1850	2816	2259	2130	1660	1347	1515	2035	1746	2088	1844
WXI10B	1860	2133	2129	1677	1252	954	801	773	733	881	787
WXI10B	1870	697	594	1063	1125	1681	1281	895	1157	1613	1677
WXI10B	1880	1449	1781	1425	1279	1238	1325	1364	1425	1070	1333
WXI10B	1890	1127	1033	1139	1217	1342	971	1335	842	485	675
WXI10B	1900	817	766	590	859	1092	978	878	842	698	894
WXI10B	1910	1426	2284	1910	925	653	455	608	830	823	854
WXI10B	1920	640	471	439	518	557	667	1079	1465	1113	932
WXI10B	1930	809	834	870	834	879	888	1267	1618	2060	1115
WXI10B	1940	1212	1521	1902	1319	1926	1200	768	667	763	1017
WXI10B	1950	1388	1080	957	592	938	855	995	1849	2787	1357
WXI10B	1960	938	1026	918	979	1475	1219	1128	1418	1150	1208
WXI10B	1970	753	1132	876	945	2103	1326	1449	2343	2237	1272
WXI10B	1980	1125	1283	1184	832	761	700	854	773	694	798
WXI10B	1990	976	1603	1859	2042	1335	955	1249	2370	4096	4333
WXI10B	2000	3523	3145	2292	1456	2074	2137	1640	1175	-9999
WXI11A	1850	1976	1887	1520	1577	2028	2057	2013	1518	1421	914
WXI11A	1860	1181	1311	833	1074	968	1050	1401	1489	1822	1702
WXI11A	1870	771	1073	1253	1361	1055	1107	1643	2234	2285	2341
WXI11A	1880	2515	3714	3166	3551	3732	2723	2827	2228	2399	2991
WXI11A	1890	1774	1221	2175	2433	3103	3708	4002	3306	2405	2241
WXI11A	1900	2147	2187	1987	2677	1920	1874	877	945	1487	2303
WXI11A	1910	3054	2445	1783	1324	1169	1181	1327	1344	1308	1177
WXI11A	1920	1106	1206	1272	1170	1077	1156	1612	1704	2045	1974
WXI11A	1930	2016	1515	2139	2847	2660	1497	1369	1667	1519	907
WXI11A	1940	1018	912	1279	1352	1374	1505	1654	1898	1561	1530
WXI11A	1950	860	604	744	1286	1786	1591	1672	1720	1645	1240
WXI11A	1960	827	593	589	616	485	233	415	357	304	329
WXI11A	1970	429	448	353	420	481	482	409	534	316	351
WXI11A	1980	298	348	443	246	331	365	355	278	288	305
WXI11A	1990	360	470	491	333	385	315	379	625	784	1059
WXI11A	2000	673	507	641	1695	2472	1019	665	569	-9999
WXI11B	1841	2265	2230	2317	2463	2349	2411	2192	1565	1565
WXI11B	1850	1564	1673	1425	1620	1648	1779	1776	1447	1250	969
WXI11B	1860	1248	1445	1246	1200	1189	1579	2686	2852	2422	1703
WXI11B	1870	1201	1848	1786	1990	1730	1484	1300	2069	2057	3721
WXI11B	1880	3202	2901	2605	2553	2415	2233	2491	1454	2389	2512
WXI11B	1890	2113	1559	1602	1636	1445	2226	2656	2191	1894	1662
WXI11B	1900	1414	1302	1338	2091	1722	1763	1509	1071	2040	2289
WXI11B	1910	2019	1618	1487	1143	1150	2083	1672	2021	1551	1151
WXI11B	1920	786	836	763	938	806	946	1533	1118	1194	929
WXI11B	1930	936	685	600	686	1031	884	704	1673	1368	1617
WXI11B	1940	2545	3801	3746	2766	2173	2928	2115	1387	730	760
WXI11B	1950	748	678	769	1264	1419	1671	938	1138	944	760
WXI11B	1960	609	597	557	677	412	490	421	435	375	239
WXI11B	1970	264	261	260	317	400	521	561	753	597	686
WXI11B	1980	592	557	547	465	560	583	797	627	816	863
WXI11B	1990	1512	1224	1688	1441	1455	3668	2813	2600	2276	2098
WXI11B	2000	1992	1976	1712	982	1092	1295	1096	1299	-9999
WXI13A	1864	698	834	883	1099	1175	892
WXI13A	1870	771	852	800	670	615	440	470	364	316	377
WXI13A	1880	273	358	429	297	217	317	361	214	239	214
WXI13A	1890	241	294	213	261	249	198	257	264	199	246
WXI13A	1900	218	223	314	379	277	93	54	124	10	128
WXI13A	1910	244	325	383	593	225	193	441	517	487	728
WXI13A	1920	672	403	552	665	735	617	439	712	879	1148
WXI13A	1930	1014	1055	1076	946	1016	928	960	847	1408	1244
WXI13A	1940	1369	1250	1421	1568	1924	2104	2077	1660	1355	1791
WXI13A	1950	2314	2535	2567	2636	2697	3189	2166	2427	2889	2389
WXI13A	1960	2288	3124	2633	3220	2674	2691	3722	3215	3223	2755
WXI13A	1970	2395	2178	2370	2515	2408	2527	2556	3125	3170	2846
WXI13A	1980	2538	3291	3543	2896	3127	3239	2809	2425	2633	2600
WXI13A	1990	2002	2045	2450	2043	1940	1365	1539	1307	1343	2413
WXI13A	2000	5781	8088	3628	2798	3022	3124	2527	1364	-9999
WXI15B	1845	867	1254	704	425	454
WXI15B	1850	584	393	416	414	507	609	672	921	671	899
WXI15B	1860	866	744	543	739	493	974	971	861	962	519
WXI15B	1870	382	304	391	648	489	308	304	431	572	657
WXI15B	1880	997	993	965	716	437	500	492	226	495	789
WXI15B	1890	615	414	452	399	432	290	368	531	253	486
WXI15B	1900	871	532	905	1192	1242	2168	2149	2095	1151	927
WXI15B	1910	1279	1603	1109	797	591	733	787	764	1062	1123
WXI15B	1920	1175	920	922	1001	790	676	796	749	792	1066
WXI15B	1930	944	1464	1618	1741	1366	1602	1765	1340	1278	943
WXI15B	1940	855	853	1026	648	855	821	1085	835	716	696
WXI15B	1950	918	1237	1170	764	603	701	1108	1603	1283	1376
WXI15B	1960	1989	1542	1576	1203	1599	1882	2562	3201	1984	1415
WXI15B	1970	1880	1565	1656	1822	1704	1985	2294	1471	1642	3077
WXI15B	1980	3212	-9999
WXI16A	1836	4405	3646	3614	5160
WXI16A	1840	4627	5939	5944	4249	4717	5434	4645	3911	2629	3201
WXI16A	1850	3506	3293	3406	3120	2912	2277	2901	2968	3466	3070
WXI16A	1860	2920	3180	1834	2616	2517	2125	2512	2693	2979	2352
WXI16A	1870	2173	2045	2500	2642	2447	1554	1939	1882	1476	1826
WXI16A	1880	1829	1692	1930	2491	2189	1220	1713	1448	1465	2077
WXI16A	1890	1666	1612	1700	1643	1715	1630	1623	1283	1141	1289
WXI16A	1900	1185	1267	1100	1051	1174	1202	1003	1109	1442	1083
WXI16A	1910	1079	1159	1187	820	819	741	811	1096	970	829
WXI16A	1920	858	801	953	857	802	688	573	941	1216	1279
WXI16A	1930	1350	1511	1143	1170	973	908	835	993	997	759
WXI16A	1940	1364	1844	1712	1146	1422	1194	809	764	1203	1184
WXI16A	1950	1038	1120	843	804	892	740	505	678	578	433
WXI16A	1960	522	792	1135	799	460	310	359	428	398	238
WXI16A	1970	81	-9999
WXI17A	1526	1764	1992	2183	1733
WXI17A	1530	765	1494	1566	1352	1624	1306	2832	2365	1617	1459
WXI17A	1540	1206	1122	1170	1334	1052	1110	1337	1118	1753	1585
WXI17A	1550	1463	1794	1117	1357	1374	1320	1278	1512	1684	1351
WXI17A	1560	1566	1642	1502	1298	1041	947	1092	897	917	1249
WXI17A	1570	820	1333	1102	921	688	622	592	614	758	772
WXI17A	1580	947	847	711	870	1205	1498	1262	1088	959	1220
WXI17A	1590	884	998	1051	1123	1388	2012	1390	1377	1051	962
WXI17A	1600	998	1075	935	973	1083	950	931	752	880	1036
WXI17A	1610	1094	981	963	1061	1129	788	1137	800	1226	951
WXI17A	1620	1326	616	786	663	794	568	551	727	719	861
WXI17A	1630	540	708	549	402	414	591	674	777	758	701
WXI17A	1640	669	717	659	623	586	630	579	540	477	593
WXI17A	1650	535	668	527	546	786	782	534	443	460	576
WXI17A	1660	561	715	866	597	529	533	688	771	589	657
WXI17A	1670	415	430	404	398	525	370	391	431	291	304
WXI17A	1680	334	323	280	341	285	378	429	386	317	334
WXI17A	1690	400	398	397	454	318	328	408	442	449	427
WXI17A	1700	325	326	290	306	307	414	438	391	257	281
WXI17A	1710	254	339	326	307	417	331	351	329	411	365
WXI17A	1720	352	297	326	352	435	359	413	392	409	340
WXI17A	1730	343	362	347	338	381	247	254	143	79	171
WXI17A	1740	265	270	211	304	351	282	378	426	381	379
WXI17A	1750	428	415	475	398	390	393	385	309	378	431
WXI17A	1760	276	342	282	367	341	351	306	296	352	264
WXI17A	1770	273	181	259	148	252	337	302	315	293	249
WXI17A	1780	310	312	336	334	362	334	416	300	343	265
WXI17A	1790	290	376	313	307	328	430	388	486	452	269
WXI17A	1800	354	419	479	484	389	460	474	493	498	440
WXI17A	1810	441	606	617	546	555	496	503	506	435	388
WXI17A	1820	313	312	250	326	352	324	355	329	367	324
WXI17A	1830	391	346	362	374	448	344	340	336	274	320
WXI17A	1840	310	271	329	252	331	331	442	337	332	312
WXI17A	1850	325	345	420	439	280	401	487	521	634	361
WXI17A	1860	430	322	670	618	323	330	392	488	432	244
WXI17A	1870	268	308	366	331	244	291	344	415	377	368
WXI17A	1880	412	600	595	694	657	804	576	388	550	507
WXI17A	1890	400	404	436	530	459	365	393	200	367	328
WXI17A	1900	304	164	129	257	248	302	364	365	417	429
WXI17A	1910	537	550	766	448	354	454	536	878	1083	1047
WXI17A	1920	889	636	816	739	725	1117	961	1045	1119	1124
WXI17A	1930	600	47	0	0	0	0	102	85	167	0
WXI17A	1940	286	245	269	157	237	268	239	261	256	319
WXI17A	1950	336	480	390	430	385	418	533	569	390	302
WXI17A	1960	319	467	505	471	747	586	712	971	664	422
WXI17A	1970	493	261	362	421	362	300	406	368	494	405
WXI17A	1980	270	368	429	361	283	106	283	267	238	382
WXI17A	1990	408	481	473	380	243	493	525	600	746	540
WXI17A	2000	745	961	615	388	757	819	520	371	-9999
WXI17B	1800	391	521	502	487	352	412	314	500	543	653
WXI17B	1810	732	571	597	545	531	614	625	665	556	521
WXI17B	1820	507	385	522	471	359	422	502	535	424	510
WXI17B	1830	651	500	458	398	442	424	398	423	351	422
WXI17B	1840	330	486	377	413	415	521	452	417	290	414
WXI17B	1850	467	519	418	470	297	453	499	672	595	517
WXI17B	1860	475	698	581	649	653	450	452	586	629	539
WXI17B	1870	538	684	663	1006	626	649	744	745	553	601
WXI17B	1880	609	907	648	892	689	827	695	440	541	577
WXI17B	1890	354	455	462	605	497	379	432	261	225	449
WXI17B	1900	448	385	523	582	563	561	530	429	452	405
WXI17B	1910	569	503	546	430	386	324	360	478	661	482
WXI17B	1920	394	328	445	493	596	738	595	521	567	718
WXI17B	1930	842	604	788	766	641	644	873	694	997	726
WXI17B	1940	784	861	980	649	929	746	580	656	589	638
WXI17B	1950	902	1178	2684	2002	1722	2480	1762	1591	1719	1065
WXI17B	1960	1045	1140	1109	1249	1311	1159	1493	2092	1477	1049
WXI17B	1970	1220	1016	1055	1143	992	884	1119	1127	1058	893
WXI17B	1980	856	981	1075	671	648	827	1159	774	1450	1033
WXI17B	1990	1222	2311	2820	1862	2316	2100	2759	2297	2670	1342
WXI17B	2000	1407	1498	1871	2530	4685	3897	1694	1634	-9999
WXI18A	1880	478	326	261	278	499	814	955	788	1027	1039
WXI18A	1890	1018	593	454	415	432	672	725	484	293	785
WXI18A	1900	826	945	952	982	1115	927	991	1386	1035	2004
WXI18A	1910	2185	1770	1515	1477	1040	1280	1084	1070	1702	1660
WXI18A	1920	1504	1433	1143	1855	1550	1325	1189	1193	1297	1581
WXI18A	1930	2020	1630	1320	1407	1427	1381	1681	1523	1897	1129
WXI18A	1940	2026	2215	2216	1433	2091	2025	1872	1593	1618	1855
WXI18A	1950	4116	4927	4584	4405	3990	4651	4917	4761	4042	3440
WXI18A	1960	3680	3238	2291	2814	2718	3159	3439	3917	3185	2363
WXI18A	1970	2274	2165	1978	2269	2725	4124	4183	4050	3573	2430
WXI18A	1980	1938	2119	2007	1282	1115	1271	1211	986	1176	1479
WXI18A	1990	1858	2829	2053	2013	2782	3735	3033	1402	1692	3419
WXI18A	2000	2913	2637	2384	2038	3137	4317	3337	4617	-9999
WXI18B	1881	692	690	464	543	660	484	308	437	610
WXI18B	1890	237	254	294	413	496	380	453	193	294	590
WXI18B	1900	1057	977	1700	1163	1252	818	933	951	1284	2239
WXI18B	1910	2630	1675	1507	1190	847	811	1415	1278	1689	1820
WXI18B	1920	2250	2103	2092	2540	2737	2323	1754	2230	2300	2092
WXI18B	1930	3049	3288	2107	1545	1459	1713	1573	1694	1758	1309
WXI18B	1940	1490	1389	1793	1395	1433	1450	1408	1150	774	1202
WXI18B	1950	1761	3027	3458	2660	2973	2533	2804	2711	3313	3359
WXI18B	1960	3353	2935	2514	2614	3137	3613	2812	2652	2091	1778
WXI18B	1970	1316	1269	663	1039	1699	1862	2659	2322	1838	1518
WXI18B	1980	1635	2015	1613	1200	793	1204	1670	1151	1657	1594
WXI18B	1990	1838	2809	3583	4015	4560	4534	4442	3812	1743	3182
WXI18B	2000	3655	3867	3078	3005	2819	3299	2857	3397	-9999
WXI19A	1911	4311	4742	3834	3417	3968	4154	3692	4237	3564
WXI19A	1920	2831	2919	3073	3187	3443	3059	3622	4044	3703	3363
WXI19A	1930	4370	4243	4179	4425	5332	4985	4704	4669	4073	4370
WXI19A	1940	984	3684	5411	3715	4358	3946	2883	2771	2868	2506
WXI19A	1950	2633	3605	3811	3252	2974	2116	2285	2471	1635	812
WXI19A	1960	1136	1101	1304	810	1441	1741	2593	2846	1882	1907
WXI19A	1970	2098	1699	1878	2658	3443	2617	3033	2980	3927	3080
WXI19A	1980	2980	3179	2288	2018	1691	1700	1589	1356	1881	2063
WXI19A	1990	2877	3285	3256	2057	2945	2637	2735	2818	2372	3220
WXI19A	2000	4054	3951	3363	2324	1977	900	1439	2392	-9999
WXI19B	1899	3974
WXI19B	1900	3657	3728	4111	3789	3812	4148	3348	3505	3803	3175
WXI19B	1910	3431	3521	3381	2744	2588	2888	2516	2515	2743	2352
WXI19B	1920	2034	2049	2306	2268	2446	2288	2625	2419	2856	2505
WXI19B	1930	2838	2214	2809	3205	3142	3146	2571	3121	2574	3239
WXI19B	1940	824	2940	4623	3259	4307	3733	2568	3396	2564	908
WXI19B	1950	1196	2608	3371	2510	3103	3125	3149	2312	2103	715
WXI19B	1960	1619	1336	1485	1459	1872	1656	2172	1998	1164	1448
WXI19B	1970	1187	1014	828	952	1323	1385	1464	1472	2040	2408
WXI19B	1980	1630	1779	1428	1723	1887	2283	1376	1057	1579	3328
WXI19B	1990	4102	3742	3900	3067	3086	1819	2813	2497	2967	4191
WXI19B	2000	4361	4165	4112	3491	3477	1850	1460	2197	-9999
WXI20A	1872	392	509	282	263	319	251	368	542
WXI20A	1880	923	1187	1592	1347	767	853	908	487	1284	1063
WXI20A	1890	816	640	599	977	894	1465	1427	1117	745	1231
WXI20A	1900	1245	1193	1484	1194	1223	957	1113	1394	1382	1085
WXI20A	1910	1505	1546	1407	1668	1467	1743	3036	3164	3450	1823
WXI20A	1920	1991	1682	2226	3590	3558	2507	2171	1785	1971	1691
WXI20A	1930	2046	1520	1168	1551	1489	1327	1599	1548	1346	749
WXI20A	1940	913	914	1130	1188	2222	3071	1570	1383	1600	2139
WXI20A	1950	2817	4391	5947	3831	3734	4695	5522	5735	6325	5696
WXI20A	1960	5724	4354	3777	3667	2766	2671	1761	1804	328	561
WXI20A	1970	625	322	584	546	549	678	2050	2157	1164	429
WXI20A	1980	648	563	969	1048	778	2287	2402	2545	3227	2335
WXI20A	1990	2388	1887	1097	827	865	701	1297	860	678	407
WXI20A	2000	450	486	520	395	409	530	246	258	-9999
WXI20B	1872	470	493	261	143	246	245	403	898
WXI20B	1880	1111	839	961	769	856	683	1000	564	1280	1526
WXI20B	1890	948	798	838	1321	1175	1580	1584	1143	998	1510
WXI20B	1900	1175	1177	1636	977	1166	1092	1230	1439	1410	1070
WXI20B	1910	1503	1228	1079	1471	1146	1390	2190	2358	2499	1675
WXI20B	1920	2179	2553	2627	2395	2378	2377	2157	2251	2387	2645
WXI20B	1930	3127	2613	2010	1735	1560	1421	1518	1839	1824	1063
WXI20B	1940	1118	1010	790	447	757	965	741	822	659	626
WXI20B	1950	866	3055	4932	3909	4805	4838	5085	5566	5993	5959
WXI20B	1960	6413	5216	4334	4177	3425	3057	3883	3325	567	892
WXI20B	1970	1039	276	1544	1247	1134	1262	2686	2345	1447	583
WXI20B	1980	1057	774	790	1059	670	805	1154	1062	2564	2559
WXI20B	1990	4082	3176	3178	1794	1732	1389	1639	1219	1186	788
WXI20B	2000	978	893	965	1075	1386	1436	635	942	-9999
WXI21A	1470	572	496	653	652	679	566	489	356	481	397
WXI21A	1480	447	521	729	695	741	658	583	545	463	538
WXI21A	1490	703	678	743	766	688	657	777	928	803	927
WXI21A	1500	682	696	514	842	951	798	964	889	835	729
WXI21A	1510	521	735	980	1005	1110	966	1140	1178	1005	680
WXI21A	1520	641	640	605	614	819	817	669	794	567	608
WXI21A	1530	621	587	558	514	424	506	437	380	462	438
WXI21A	1540	353	468	548	888	868	654	503	706	630	432
WXI21A	1550	467	622	564	585	695	528	528	949	1422	1123
WXI21A	1560	956	813	836	1026	824	721	767	537	512	414
WXI21A	1570	478	428	413	341	414	269	89	347	460	491
WXI21A	1580	460	412	281	374	531	577	586	633	457	266
WXI21A	1590	360	373	517	906	1050	757	728	778	554	537
WXI21A	1600	510	564	625	678	529	603	496	405	618	453
WXI21A	1610	498	462	536	496	530	583	483	523	437	504
WXI21A	1620	363	558	408	311	523	401	409	561	504	460
WXI21A	1630	344	301	314	442	398	316	282	313	443	462
WXI21A	1640	431	382	402	366	391	467	379	373	315	414
WXI21A	1650	500	623	434	412	475	513	518	511	452	434
WXI21A	1660	204	338	431	455	445	338	332	328	359	286
WXI21A	1670	317	533	483	484	412	344	401	420	463	336
WXI21A	1680	257	179	221	278	262	375	448	351	462	459
WXI21A	1690	318	478	518	590	501	637	369	468	403	377
WXI21A	1700	356	297	342	251	306	234	339	410	444	455
WXI21A	1710	384	448	412	451	524	403	447	448	493	539
WXI21A	1720	313	272	273	335	364	421	463	373	381	283
WXI21A	1730	291	280	365	398	400	264	134	252	232	263
WXI21A	1740	341	191	160	255	304	214	240	269	272	240
WXI21A	1750	234	199	233	321	237	205	232	0	216	276
WXI21A	1760	315	326	208	260	198	182	135	254	267	262
WXI21A	1770	198	148	248	233	268	304	279	195	206	306
WXI21A	1780	234	260	274	324	337	300	326	398	456	460
WXI21A	1790	500	565	416	209	263	370	380	331	361	303
WXI21A	1800	245	280	367	437	389	240	327	421	357	259
WXI21A	1810	258	266	247	187	252	228	213	303	350	232
WXI21A	1820	155	288	375	333	239	457	347	431	532	463
WXI21A	1830	387	328	390	447	504	504	479	460	448	555
WXI21A	1840	518	539	475	550	546	511	510	343	353	484
WXI21A	1850	543	471	394	318	335	533	530	465	531	299
WXI21A	1860	274	337	498	643	392	303	459	552	497	351
WXI21A	1870	284	352	460	610	522	459	492	457	485	546
WXI21A	1880	388	501	315	386	602	670	674	442	373	397
WXI21A	1890	500	480	465	479	502	554	602	428	367	459
WXI21A	1900	455	442	501	414	441	404	389	468	432	389
WXI21A	1910	382	449	568	502	426	423	364	609	619	586
WXI21A	1920	477	464	530	454	477	573	603	634	531	587
WXI21A	1930	440	403	426	426	431	508	569	501	280	59
WXI21A	1940	346	475	557	431	573	557	546	578	492	541
WXI21A	1950	581	665	610	510	557	567	475	647	534	450
WXI21A	1960	246	359	453	570	516	520	549	469	524	455
WXI21A	1970	506	243	355	333	415	422	371	397	431	337
WXI21A	1980	596	405	564	720	812	676	604	726	817	603
WXI21A	1990	648	686	711	502	563	374	523	693	840	718
WXI21A	2000	967	883	932	589	688	872	993	871	-9999
WXI21B	1353	1365	1817	1920	2470	2874	2325	2033
WXI21B	1360	1847	1376	1441	1455	1601	1617	1490	1678	1545	1598
WXI21B	1370	1251	1177	1079	906	1066	1051	1449	1342	1140	988
WXI21B	1380	1270	1659	1365	1249	1089	835	1071	1464	1436	1087
WXI21B	1390	1008	846	686	925	856	856	831	801	917	1083
WXI21B	1400	1387	1331	1122	856	884	908	868	673	753	801
WXI21B	1410	931	786	660	578	535	690	853	808	603	327
WXI21B	1420	629	536	645	777	507	451	513	490	367	348
WXI21B	1430	341	413	496	536	485	322	431	327	338	390
WXI21B	1440	465	459	535	386	369	405	424	494	479	502
WXI21B	1450	566	596	525	515	378	256	237	259	280	385
WXI21B	1460	484	425	363	393	385	311	181	219	294	401
WXI21B	1470	564	539	587	704	835	831	684	443	563	365
WXI21B	1480	370	396	702	882	932	969	1204	1169	1156	1080
WXI21B	1490	1223	986	1032	1220	1138	951	869	747	1050	979
WXI21B	1500	880	957	791	1014	1020	846	984	1091	1421	1279
WXI21B	1510	884	1034	1033	865	1002	1011	1227	1439	1281	927
WXI21B	1520	893	709	641	604	737	672	732	937	752	644
WXI21B	1530	601	875	943	814	623	582	521	429	580	419
WXI21B	1540	475	564	645	816	678	496	456	622	523	443
WXI21B	1550	423	428	464	493	593	608	465	522	500	498
WXI21B	1560	518	507	696	813	865	749	760	436	387	278
WXI21B	1570	332	325	313	231	364	239	338	305	389	412
WXI21B	1580	370	228	0	397	449	538	529	435	369	213
WXI21B	1590	353	391	517	593	738	663	716	745	544	616
WXI21B	1600	496	542	617	458	382	363	320	241	365	251
WXI21B	1610	219	239	295	426	462	516	427	421	405	447
WXI21B	1620	370	436	352	317	512	378	423	480	477	595
WXI21B	1630	508	434	262	282	289	194	65	260	400	408
WXI21B	1640	391	303	277	205	168	225	187	191	217	245
WXI21B	1650	264	240	131	213	332	370	348	327	190	263
WXI21B	1660	0	332	432	400	341	286	233	265	346	288
WXI21B	1670	303	442	328	431	434	262	385	416	405	294
WXI21B	1680	238	188	247	275	366	371	360	371	364	336
WXI21B	1690	277	458	652	573	493	426	327	280	367	276
WXI21B	1700	233	277	308	266	299	173	379	376	458	470
WXI21B	1710	412	372	385	510	640	600	611	583	745	1074
WXI21B	1720	723	526	450	525	533	745	917	881	943	826
WXI21B	1730	673	478	539	645	849	600	390	484	494	578
WXI21B	1740	624	326	404	618	553	471	575	548	576	478
WXI21B	1750	394	367	386	493	387	349	463	192	303	458
WXI21B	1760	454	600	444	527	332	333	317	414	333	410
WXI21B	1770	257	340	422	442	463	589	561	625	484	517
WXI21B	1780	449	420	390	345	454	423	471	472	485	577
WXI21B	1790	659	1187	1042	793	652	970	1092	931	975	856
WXI21B	1800	775	837	1020	1117	1129	942	756	770	825	688
WXI21B	1810	694	668	778	560	607	383	270	300	420	92
WXI21B	1820	168	290	367	365	292	458	379	422	462	464
WXI21B	1830	434	359	432	608	661	640	629	582	606	587
WXI21B	1840	521	576	523	595	600	527	524	281	371	496
WXI21B	1850	510	458	374	266	308	446	543	362	1178	853
WXI21B	1860	602	674	862	787	555	203	484	476	506	404
WXI21B	1870	335	374	591	627	497	402	392	401	416	421
WXI21B	1880	321	446	365	386	466	547	641	342	373	343
WXI21B	1890	557	382	347	283	279	401	403	246	225	305
WXI21B	1900	330	277	260	283	320	206	227	426	305	278
WXI21B	1910	167	294	384	337	282	213	159	356	325	368
WXI21B	1920	328	269	256	269	346	418	482	463	339	584
WXI21B	1930	475	511	507	529	586	503	557	502	670	435
WXI21B	1940	433	470	454	367	298	349	308	333	322	417
WXI21B	1950	348	381	336	299	235	362	357	511	379	384
WXI21B	1960	262	398	372	494	506	527	447	442	499	506
WXI21B	1970	466	264	405	439	491	482	447	507	477	405
WXI21B	1980	750	582	1136	1515	1202	1060	1017	875	995	734
WXI21B	1990	810	994	963	971	705	419	1853	3132	3234	2882
WXI21B	2000	2268	1620	1237	704	639	828	628	542	-9999
WXI21C	1348	1784	1804
WXI21C	1350	1798	1467	1349	1327	1238	1748	2128	2009	1674	1486
WXI21C	1360	1449	1200	1121	1020	1357	1443	1067	1217	1203	1522
WXI21C	1370	1185	1048	1139	981	1116	1120	1357	1283	1100	974
WXI21C	1380	956	1198	871	773	767	489	648	846	958	975
WXI21C	1390	771	812	689	879	873	1008	882	950	978	1077
WXI21C	1400	1345	1428	1589	1371	1151	1261	1297	875	923	899
WXI21C	1410	968	941	953	986	937	968	1071	817	849	615
WXI21C	1420	931	575	797	807	576	572	687	865	823	729
WXI21C	1430	646	709	740	789	722	532	516	499	611	684
WXI21C	1440	683	800	775	747	577	633	770	628	662	634
WXI21C	1450	651	605	527	572	421	369	312	397	500	623
WXI21C	1460	829	620	630	614	594	537	300	338	455	528
WXI21C	1470	665	803	947	995	1024	822	742	572	584	522
WXI21C	1480	572	662	884	832	913	941	1016	944	861	856
WXI21C	1490	859	928	886	1068	873	754	720	771	873	1015
WXI21C	1500	899	859	646	923	956	829	1173	1201	1407	1126
WXI21C	1510	801	831	1055	1217	1176	1059	1242	1472	1368	920
WXI21C	1520	886	770	679	746	896	2389	1631	870	782	751
WXI21C	1530	749	847	895	869	739	711	553	591	496	475
WXI21C	1540	615	682	796	653	420	414	552	482	433	437
WXI21C	1550	522	509	507	699	597	543	569	628	691	752
WXI21C	1560	826	764	783	627	538	582	442	393	397	499
WXI21C	1570	497	481	371	560	381	344	501	576	572	573
WXI21C	1580	489	331	113	372	590	533	660	770	681	373
WXI21C	1590	398	429	557	829	1221	806	929	840	631	581
WXI21C	1600	430	478	567	474	379	447	447	369	542	462
WXI21C	1610	469	375	436	366	378	412	328	342	335	344
WXI21C	1620	289	451	422	383	430	302	288	426	512	458
WXI21C	1630	277	276	277	323	338	232	141	322	369	352
WXI21C	1640	322	304	299	184	206	271	246	204	180	252
WXI21C	1650	319	299	228	234	321	350	392	350	277	241
WXI21C	1660	38	269	370	330	334	241	228	196	304	179
WXI21C	1670	237	341	234	305	296	206	286	348	360	289
WXI21C	1680	250	201	219	261	197	254	333	282	389	312
WXI21C	1690	167	325	393	439	354	351	248	383	356	290
WXI21C	1700	274	237	229	173	239	185	335	299	313	382
WXI21C	1710	317	283	319	364	420	291	233	265	252	326
WXI21C	1720	169	167	194	223	240	294	311	245	253	234
WXI21C	1730	203	224	288	284	298	145	0	242	288	298
WXI21C	1740	274	86	120	276	280	154	232	176	174	42
WXI21C	1750	67	114	198	232	237	128	195	0	162	228
WXI21C	1760	295	268	147	197	116	142	115	234	175	204
WXI21C	1770	66	75	204	177	165	192	150	153	167	269
WXI21C	1780	231	202	251	289	355	265	259	332	398	428
WXI21C	1790	412	538	359	148	243	346	356	355	297	261
WXI21C	1800	191	215	291	444	378	273	339	460	392	288
WXI21C	1810	276	306	185	177	193	192	197	250	345	177
WXI21C	1820	90	249	329	291	203	413	296	375	493	444
WXI21C	1830	434	357	357	437	503	531	541	489	498	533
WXI21C	1840	512	483	426	466	445	440	443	263	310	433
WXI21C	1850	471	430	362	294	325	555	461	507	602	279
WXI21C	1860	317	303	423	549	420	283	435	514	502	371
WXI21C	1870	308	369	426	594	451	361	402	376	409	473
WXI21C	1880	377	509	333	473	578	617	659	396	406	378
WXI21C	1890	480	425	476	479	503	622	633	436	417	496
WXI21C	1900	499	526	535	486	476	428	435	508	500	514
WXI21C	1910	432	488	560	480	408	366	374	550	601	523
WXI21C	1920	468	372	468	364	399	447	466	456	417	533
WXI21C	1930	423	376	435	595	598	635	682	650	475	334
WXI21C	1940	462	501	574	470	557	532	486	451	417	448
WXI21C	1950	470	542	434	432	441	539	508	675	558	500
WXI21C	1960	319	468	415	549	475	467	421	542	525	385
WXI21C	1970	405	219	317	294	370	362	354	429	463	394
WXI21C	1980	507	404	498	726	692	670	526	539	541	419
WXI21C	1990	436	486	580	475	551	425	482	551	910	809
WXI21C	2000	1077	1363	1168	834	928	1042	1027	934	-9999
WXI22A	1847	2087	1981	2291
WXI22A	1850	1861	2028	1814	1591	1134	1099	1238	1236	1188	1182
WXI22A	1860	828	828	752	600	380	344	434	393	659	755
WXI22A	1870	1007	1011	1255	1159	703	434	274	249	295	303
WXI22A	1880	361	452	572	406	538	655	761	432	655	466
WXI22A	1890	510	514	488	563	680	970	1541	1327	1073	1477
WXI22A	1900	2075	1524	1289	1352	1265	1363	1108	1020	965	939
WXI22A	1910	933	986	835	679	622	570	716	699	1053	1150
WXI22A	1920	1235	1023	987	1224	1401	896	1128	1011	1232	720
WXI22A	1930	1092	1243	822	1016	1194	1025	1026	940	838	711
WXI22A	1940	1187	1188	1530	976	1113	1125	634	620	752	881
WXI22A	1950	1289	1925	1913	1237	1095	1242	1258	1472	1194	790
WXI22A	1960	811	651	686	916	821	663	830	1217	875	949
WXI22A	1970	450	616	503	500	576	714	1154	1119	977	797
WXI22A	1980	533	270	420	413	215	245	466	263	253	419
WXI22A	1990	579	711	882	570	358	219	317	394	523	701
WXI22A	2000	385	1063	2496	1809	3167	3933	2310	2232	-9999
WXI22B	1842	1738	1538	1625	1673	1756	1589	1447	1957
WXI22B	1850	1482	1405	1569	1391	1027	989	1064	1171	1192	996
WXI22B	1860	797	846	759	791	573	444	544	428	706	605
WXI22B	1870	1061	1104	1132	988	624	455	329	278	335	364
WXI22B	1880	321	410	610	432	392	570	706	359	554	425
WXI22B	1890	486	462	497	478	660	884	1525	1243	1192	1693
WXI22B	1900	1894	1436	1195	1235	1171	1304	981	645	832	1019
WXI22B	1910	946	877	895	652	618	493	714	780	1105	1120
WXI22B	1920	1052	897	822	1222	1319	993	1320	1182	1144	922
WXI22B	1930	1292	1355	1101	1228	1390	1175	1145	1139	920	805
WXI22B	1940	1127	1197	1357	823	939	1056	644	673	574	933
WXI22B	1950	1191	1818	1804	1177	1250	1155	1289	1400	1294	893
WXI22B	1960	919	744	858	995	850	667	1034	1279	940	1013
WXI22B	1970	632	657	615	541	686	865	1167	1220	1153	936
WXI22B	1980	778	323	616	592	270	291	655	284	356	483
WXI22B	1990	670	988	1014	751	365	254	338	414	608	506
WXI22B	2000	1186	908	604	1186	1850	3126	2381	2353	-9999
WXI23A	1638	174	158
WXI23A	1640	217	172	217	186	209	186	138	175	165	143
WXI23A	1650	270	216	143	130	182	257	265	274	294	114
WXI23A	1660	215	310	294	238	204	184	182	185	217	305
WXI23A	1670	339	585	521	593	509	214	272	403	548	474
WXI23A	1680	402	495	388	522	590	819	953	950	1577	1573
WXI23A	1690	1128	1091	1486	1217	1410	1035	723	718	526	490
WXI23A	1700	368	338	520	416	567	571	821	774	901	789
WXI23A	1710	683	696	727	838	930	937	760	756	885	973
WXI23A	1720	711	781	791	902	1044	1187	1188	1100	1339	1132
WXI23A	1730	901	840	1017	907	1042	638	651	981	1113	1230
WXI23A	1740	1261	609	742	1065	971	1060	1085	1082	967	835
WXI23A	1750	579	641	609	721	543	595	657	0	334	468
WXI23A	1760	368	461	690	902	777	606	555	777	742	838
WXI23A	1770	894	757	851	826	717	700	787	794	725	781
WXI23A	1780	753	887	1013	836	823	901	793	885	729	798
WXI23A	1790	889	1065	920	839	608	711	1063	722	778	868
WXI23A	1800	752	670	828	857	911	732	740	859	928	795
WXI23A	1810	715	692	701	715	753	791	483	265	370	165
WXI23A	1820	191	275	588	461	538	628	529	598	512	451
WXI23A	1830	502	707	544	691	794	639	428	556	612	678
WXI23A	1840	684	722	698	669	704	697	515	501	438	491
WXI23A	1850	357	266	224	276	295	367	360	487	593	463
WXI23A	1860	437	320	368	449	394	126	432	381	610	877
WXI23A	1870	569	617	481	682	402	256	478	480	417	482
WXI23A	1880	450	437	398	407	574	820	1025	556	450	772
WXI23A	1890	740	815	686	774	790	671	863	512	391	685
WXI23A	1900	937	748	602	663	603	514	390	703	762	837
WXI23A	1910	895	958	947	627	0	417	266	153	292	296
WXI23A	1920	278	287	142	241	157	224	217	296	312	118
WXI23A	1930	347	366	604	610	482	588	411	527	706	144
WXI23A	1940	134	300	284	269	411	487	501	528	573	692
WXI23A	1950	597	615	475	502	425	560	1383	1595	1379	797
WXI23A	1960	698	694	781	824	667	653	667	574	833	682
WXI23A	1970	524	431	573	457	631	492	476	542	511	541
WXI23A	1980	579	554	643	545	514	465	478	395	354	195
WXI23A	1990	414	460	516	640	558	409	591	921	1134	954
WXI23A	2000	997	1391	1534	1275	985	1074	-9999
WXI23B	1628	154	147
WXI23B	1630	122	111	104	184	152	157	98	184	199	160
WXI23B	1640	183	159	240	173	139	168	127	91	153	136
WXI23B	1650	176	174	195	215	267	304	356	265	89	237
WXI23B	1660	57	238	267	212	225	214	168	223	282	304
WXI23B	1670	422	700	720	762	619	283	307	528	710	610
WXI23B	1680	512	618	587	530	540	689	887	822	1286	1202
WXI23B	1690	838	801	1235	1060	1203	878	575	485	468	498
WXI23B	1700	443	374	545	544	555	591	672	659	662	889
WXI23B	1710	725	724	667	817	1016	984	765	658	873	969
WXI23B	1720	619	648	654	830	1100	1416	1348	997	1251	956
WXI23B	1730	788	771	1014	919	995	710	695	1032	1183	1413
WXI23B	1740	1572	884	833	1309	1193	1761	1812	1460	1104	1221
WXI23B	1750	739	837	749	1035	767	979	964	530	293	747
WXI23B	1760	767	917	1070	1221	987	657	589	744	819	847
WXI23B	1770	863	642	722	678	575	671	682	838	718	803
WXI23B	1780	730	734	639	563	646	677	645	1064	1046	880
WXI23B	1790	726	857	681	658	536	596	727	619	590	518
WXI23B	1800	426	465	697	941	1067	719	753	1072	1050	943
WXI23B	1810	732	646	578	584	623	703	439	222	247	263
WXI23B	1820	298	230	204	0	0	485	345	471	450	359
WXI23B	1830	437	485	385	561	742	714	550	455	519	639
WXI23B	1840	616	654	648	638	1054	932	732	647	488	510
WXI23B	1850	388	320	263	322	298	264	424	499	927	510
WXI23B	1860	414	330	398	468	311	23	374	437	725	1182
WXI23B	1870	576	473	527	674	554	399	456	555	527	532
WXI23B	1880	599	529	384	305	436	722	702	349	277	496
WXI23B	1890	521	526	485	568	667	522	712	355	216	419
WXI23B	1900	540	482	344	513	480	432	414	630	725	702
WXI23B	1910	553	612	705	538	428	293	95	273	279	251
WXI23B	1920	225	114	113	152	206	252	197	179	304	366
WXI23B	1930	395	450	286	305	305	543	606	232	206	0
WXI23B	1940	325	486	753	598	672	652	750	814	837	820
WXI23B	1950	964	973	880	750	778	1546	1590	1437	872	770
WXI23B	1960	687	1100	1075	1170	968	901	859	1131	1127	645
WXI23B	1970	594	0	712	610	833	660	630	1076	817	635
WXI23B	1980	630	571	636	654	455	407	330	305	316	154
WXI23B	1990	477	561	512	543	539	337	465	796	1090	841
WXI23B	2000	783	1110	1069	987	706	703	667	743	-9999
WXI25B	1796	1539	1585	1625	1329
WXI25B	1800	1445	1475	1914	1943	2313	2495	3361	3662	3272	2689
WXI25B	1810	2427	2077	1842	1992	1678	1639	1649	1784	2239	2053
WXI25B	1820	1955	1760	1533	1203	1681	1282	1432	1652	1395	1634
WXI25B	1830	1608	1252	1567	1643	1886	2681	1876	1761	1495	1492
WXI25B	1840	1458	1385	2063	1149	851	1264	1219	1398	1344	1187
WXI25B	1850	1219	985	885	929	865	1000	1183	1595	2021	1736
WXI25B	1860	1335	1471	1712	1264	871	1149	1063	1087	1288	1276
WXI25B	1870	913	1155	1031	1493	1689	1439	1128	1263	1203	1160
WXI25B	1880	1364	1373	1305	1516	1206	1135	1063	949	765	973
WXI25B	1890	818	648	679	796	759	792	940	602	511	1025
WXI25B	1900	1414	827	943	1088	976	1556	955	713	680	557
WXI25B	1910	716	1129	1813	1591	1403	1818	1693	1834	2502	3425
WXI25B	1920	3055	2979	3468	3274	2271	1948	2159	2236	2322	2365
WXI25B	1930	2255	2439	2427	2274	2346	2853	2075	1752	3886	2699
WXI25B	1940	2429	2527	1793	1079	1251	957	498	675	748	855
WXI25B	1950	1083	1610	1927	1352	1441	1451	1574	1910	2092	1160
WXI25B	1960	1221	1233	1020	1357	1327	976	1208	2147	1406	1473
WXI25B	1970	1360	1093	1310	1348	1903	1544	1064	1005	1377	1180
WXI25B	1980	916	969	715	576	553	879	798	481	842	800
WXI25B	1990	762	1147	1205	736	1082	745	758	849	1286	1608
WXI25B	2000	1974	2317	1411	911	814	774	300	335	-9999
WXI26A	1853	1092	1034	1165	1398	1594	1137	877
WXI26A	1860	803	836	962	930	898	1055	1111	1096	1006	705
WXI26A	1870	360	505	613	793	735	658	724	878	693	1114
WXI26A	1880	862	798	1011	908	835	676	1031	697	606	562
WXI26A	1890	300	587	648	937	1396	1149	912	654	401	444
WXI26A	1900	289	317	283	473	458	540	299	477	656	659
WXI26A	1910	836	921	861	881	900	885	572	347	360	304
WXI26A	1920	291	276	429	336	423	460	604	605	566	574
WXI26A	1930	717	590	791	1241	1018	876	518	639	832	882
WXI26A	1940	774	881	1174	682	677	515	426	419	594	961
WXI26A	1950	1327	1843	2285	1995	1965	1500	1451	1482	1402	1450
WXI26A	1960	1970	1936	1545	1590	1255	1051	1615	1767	2035	2013
WXI26A	1970	1281	1220	1629	2794	2775	3187	2749	2128	2637	2331
WXI26A	1980	1823	1597	1500	1713	1875	2129	2034	1620	1997	1993
WXI26A	1990	1823	2147	1622	1482	2331	2743	2894	2626	2414	2090
WXI26A	2000	2161	2145	1503	526	402	744	561	551	-9999
WXI26B	1861	821	690	787	896	782	1014	1025	881	668
WXI26B	1870	369	627	615	727	800	584	810	719	649	1046
WXI26B	1880	897	787	702	489	380	337	529	513	602	595
WXI26B	1890	509	465	556	622	605	751	838	587	403	426
WXI26B	1900	264	262	195	220	139	98	87	129	179	325
WXI26B	1910	517	560	785	599	691	725	486	519	503	274
WXI26B	1920	281	367	651	643	509	422	407	473	323	457
WXI26B	1930	465	414	536	640	675	669	440	931	640	567
WXI26B	1940	721	912	1152	656	607	615	739	830	869	1219
WXI26B	1950	1429	1622	1845	1661	1467	1086	1202	1421	1747	1508
WXI26B	1960	2392	1633	1025	852	734	773	1071	1551	1841	2471
WXI26B	1970	2097	1791	1712	2081	2066	2612	2482	1917	2164	1953
WXI26B	1980	1524	1729	1453	1341	1590	1490	1762	1485	1923	2332
WXI26B	1990	2397	2591	2600	2654	3068	3785	3735	3292	3035	2235
WXI26B	2000	2715	2160	2090	998	577	-9999
WXI27B	1838	211	438
WXI27B	1840	372	444	415	416	354	595	539	530	371	467
WXI27B	1850	272	223	89	27	126	215	199	311	329	456
WXI27B	1860	378	397	268	368	285	483	401	226	342	366
WXI27B	1870	819	1075	809	1208	994	1065	485	550	651	734
WXI27B	1880	881	806	958	887	872	954	1016	730	1303	2087
WXI27B	1890	1859	2174	2539	2224	2487	2223	1824	1240	968	1497
WXI27B	1900	1748	1625	2346	2258	2257	2716	2119	1420	1677	1179
WXI27B	1910	1295	1520	1247	642	480	485	528	711	730	741
WXI27B	1920	800	938	849	1269	1368	891	929	1110	1520	1630
WXI27B	1930	1544	2445	1752	1922	2241	2506	2750	3161	4169	4325
WXI27B	1940	4278	4321	4157	3277	3138	3045	3158	2939	2518	1927
WXI27B	1950	2235	3253	4050	3149	3409	2677	2625	2527	2652	1678
WXI27B	1960	1768	1481	1258	1691	2548	2463	2785	3979	3650	2849
WXI27B	1970	2574	2404	2006	2147	3485	2719	3148	3288	2919	3244
WXI27B	1980	4168	5136	3934	3557	3811	4540	4714	3499	3840	3593
WXI27B	1990	3579	4279	4596	4137	4549	3983	2252	1911	2915	4012
WXI27B	2000	4243	5076	4428	3888	4525	3436	1862	765	-9999
WXI29A	1783	4683	4862	4481	4388	4168	3628	3093
WXI29A	1790	3827	4977	4322	4849	4805	3842	3361	2849	1696	1049
WXI29A	1800	1755	2292	2740	2875	2853	3129	3616	3811	3839	2641
WXI29A	1810	2322	2508	1708	2833	2494	2542	1597	548	471	1072
WXI29A	1820	3968	3464	2212	1174	1435	2294	2142	1882	1600	1720
WXI29A	1830	1426	1144	1464	1367	2210	2422	1829	1514	1578	1693
WXI29A	1840	1864	1716	2148	1601	1686	1703	1743	1268	1150	1322
WXI29A	1850	1706	1659	1595	1328	836	1078	1722	2020	2062	2271
WXI29A	1860	2329	2405	2014	2590	1836	2001	1571	2329	2095	1314
WXI29A	1870	1416	1596	2387	2602	2805	2135	1754	2736	2723	3406
WXI29A	1880	3335	3155	2750	3078	2879	2718	4212	3942	4754	6889
WXI29A	1890	3984	3661	3630	2210	2084	2011	1554	1312	1233	1653
WXI29A	1900	1891	1510	1283	1569	1633	1551	1217	1015	1370	879
WXI29A	1910	892	1251	1175	903	838	1025	1082	1134	1321	1021
WXI29A	1920	699	665	727	908	1008	1035	1047	952	1276	1674
WXI29A	1930	1524	1516	1223	1144	1284	1407	1327	1336	2348	1986
WXI29A	1940	2202	2450	2053	946	1142	1271	904	799	733	914
WXI29A	1950	1046	1241	1168	739	899	795	714	764	806	541
WXI29A	1960	669	548	638	507	661	606	903	857	669	841
WXI29A	1970	474	530	504	621	710	672	1000	958	1195	775
WXI29A	1980	541	615	564	344	349	354	523	184	384	432
WXI29A	1990	807	770	752	429	657	514	722	799	776	799
WXI29A	2000	761	318	-9999
WXI29B	1791	3345	2855	3346	3444	2411	3305	2188	1315	657
WXI29B	1800	1791	2862	3336	3804	3032	2902	2937	2107	1810	1331
WXI29B	1810	1560	2018	1911	2272	1613	2122	785	805	1383	2513
WXI29B	1820	3009	2453	1756	1149	1194	1682	1668	1632	1392	1693
WXI29B	1830	1670	1691	1465	1237	1937	2589	1767	1557	1224	1322
WXI29B	1840	1274	1292	1748	1065	1020	996	799	665	769	1055
WXI29B	1850	1151	932	925	833	719	803	1096	920	1236	1073
WXI29B	1860	1138	1224	1213	1282	1240	1134	1311	1491	1359	879
WXI29B	1870	849	1093	1422	1174	1392	1013	1204	1432	1149	1625
WXI29B	1880	1673	1547	1465	1538	1923	2077	1973	1190	1476	2087
WXI29B	1890	1555	1598	1980	1720	1855	1458	1519	944	1206	1550
WXI29B	1900	1313	1425	1400	1467	1551	1577	1388	1336	1302	1140
WXI29B	1910	1158	1463	1468	1236	1304	1660	1209	1356	1627	1367
WXI29B	1920	1090	1046	1341	1281	1342	1469	1679	1640	1979	2195
WXI29B	1930	2544	2375	2715	2418	2396	2979	2942	3308	5284	4615
WXI29B	1940	4595	3692	3437	2272	2157	2343	1603	1376	1493	1616
WXI29B	1950	1864	2672	2960	2062	2105	1759	1887	1981	1999	1640
WXI29B	1960	1739	1603	1613	1893	2037	1567	1936	1851	1655	1067
WXI29B	1970	1398	917	793	905	1223	1288	1549	1446	1648	1016
WXI29B	1980	873	1109	856	736	720	731	888	587	533	754
WXI29B	1990	998	1119	1101	700	977	963	1271	1357	1647	1172
WXI29B	2000	1746	1520	-9999
WXI30A	1847	1635	1654	1725
WXI30A	1850	1647	1426	1443	1248	1017	942	1233	1196	1225	1120
WXI30A	1860	1019	1023	461	902	854	1312	1764	2138	1949	1386
WXI30A	1870	1295	1918	1484	1861	2163	1337	1642	1711	1485	1675
WXI30A	1880	2369	1844	2187	2238	1432	1440	1544	1020	1288	1654
WXI30A	1890	1085	1095	1223	1078	1172	1496	1302	768	591	919
WXI30A	1900	813	747	1177	1307	1248	1491	1009	906	965	761
WXI30A	1910	909	855	580	435	474	524	538	740	1132	1112
WXI30A	1920	991	1105	1019	1221	1238	1298	1667	2416	2069	1412
WXI30A	1930	1677	1677	1098	664	863	579	991	1155	845	387
WXI30A	1940	496	646	698	361	511	327	285	175	215	358
WXI30A	1950	559	387	335	194	298	330	463	645	466	388
WXI30A	1960	439	482	1090	1093	2209	1813	1577	2554	2177	1703
WXI30A	1970	1334	1649	2048	2900	3519	4761	5679	5053	4199	3247
WXI30A	1980	3473	2625	1579	1038	985	1009	1490	1089	868	1183
WXI30A	1990	2088	1988	1242	391	406	556	492	647	777	516
WXI30A	2000	430	827	1656	1783	3052	3686	1689	1453	-9999
WXI30B	1844	2097	1856	2056	1976	1911	1564
WXI30B	1850	1778	1634	1958	2052	1722	2095	2307	1733	1549	1354
WXI30B	1860	1022	1007	539	966	761	942	1668	1126	1225	818
WXI30B	1870	626	885	843	1103	1053	573	1083	1200	1225	1395
WXI30B	1880	1904	1668	2367	2518	1954	1571	1779	1012	1418	1545
WXI30B	1890	1440	1109	1203	1050	1147	726	1565	545	578	706
WXI30B	1900	543	869	778	1181	1050	1371	1055	1011	1475	1056
WXI30B	1910	1182	1096	696	312	304	183	448	588	873	653
WXI30B	1920	571	694	542	404	856	1715	1612	1447	1272	861
WXI30B	1930	1002	839	726	456	364	575	998	1731	1373	709
WXI30B	1940	670	761	863	441	540	321	281	82	235	248
WXI30B	1950	446	247	266	212	217	230	364	789	649	429
WXI30B	1960	450	488	889	958	1178	866	889	1276	1446	928
WXI30B	1970	501	590	579	1506	1435	1896	2844	3182	3391	3305
WXI30B	1980	4878	4221	2714	1532	1239	1190	3451	1704	1542	1401
WXI30B	1990	2739	2871	2139	1567	1484	1729	1291	1751	1953	1192
WXI30B	2000	795	1062	1390	1325	1136	983	770	454	-9999
