# Supplementary material for: Climate-Driven Synchronized Growth of Alpine Trees in the Southeast Tibetan Plateau
Source: PLoS One. 2016 Jun 3;11(6):e0156126. doi: 10.1371/journal.pone.0156126 (PMC4892591; doi:10.1371/journal.pone.0156126)
Supplement: S1 Data — (ZIP) [file pone.0156126.s001.zip › S1_Data/chin037/chin037.txt_crns]

GKM    1 Hengduan Mountains 10GK_P_r                         PCLI                 raw
GKM    2 China        Likiang Spruce    3240M  2735  9921    __    1429 2005      raw
GKM    3 Z.X. Fan                                                                 raw
chin0314299990  09990  09990  09990  09990  09990  09990  09990  09990  01370  1  raw
chin0314301130  11150  11080  11220  11310  11310  11530  11410  11290  11540  1  raw
chin0314401570  11260  11250  11080  11110  11290  11420  11700  11310  1 910  1  raw
chin031450 770  11290  1 840  1 890  11060  11090  11170  11170  11320  11400  1  raw
chin0314601110  11440  11330  1 990  1 890  1 880  1 800  11180  11575  21675  2  raw
chin0314701560  21165  21290  21475  21615  21435  21190  21185  21160  21030  2  raw
chin0314801215  21435  21170  21395  21540  21685  21405  21485  21450  21770  2  raw
chin0314901765  21490  21355  21495  21285  21445  21180  21240  21175  21550  3  raw
chin0315001820  31650  31425  41375  4 985  4 990  41100  4 910  4 730  4 725  4  raw
chin031510 860  41180  41000  41045  41095  41150  4 910  4 970  4 960  51040  5  raw
chin0315201300  51240  5 890  51340  61064  61000  6 946  61104  61106  61036  6  raw
chin0315301268  61147  61521  61156  61375  61180  61246  61194  6 742  6 597  6  raw
chin031540 926  7 901  71179  71590  71074  81057  81362  81176  81272  81218  8  raw
chin0315501155  81259  81131  8 989  81037  81043  81276  81399  81262  81012  8  raw
chin031560 850  8 955  81237  91119  9 940  9 895 10 785 10 896 10 973 11 992 11  raw
chin031570 914 11 784 11 822 11 996 11 994 11 922 121008 12 989 121068 121107 12  raw
chin0315801132 121006 12 817 12 834 12 994 12 782 12 847 12 855 131032 13 998 13  raw
chin0315901119 131107 131318 14 795 141102 14 999 141114 141083 14 814 14 951 14  raw
chin031600 842 14 994 141286 151086 15 985 15 821 15 794 15 793 15 893 15 829 15  raw
chin031610 802 15 794 15 964 151159 151226 151212 161019 161127 161168 161103 16  raw
chin0316201046 16 939 16 824 16 546 16 622 16 596 16 594 16 828 16 948 16 938 16  raw
chin031630 874 16 962 16 846 16 910 16 741 16 545 16 493 16 574 16 835 16 903 16  raw
chin031640 712 16 845 161102 16 743 16 968 16 863 16 753 16 798 17 677 17 768 18  raw
chin031650 974 18 879 18 790 18 751 18 884 18 916 18 794 18 754 18 650 18 615 18  raw
chin031660 505 18 546 18 683 18 657 18 669 18 596 19 595 19 691 19 929 19 918 19  raw
chin031670 558 19 639 19 587 19 633 19 712 19 761 19 766 19 919 20 617 20 884 20  raw
chin031680 859 20 844 20 749 20 698 20 602 20 577 20 647 20 538 20 608 20 694 20  raw
chin031690 760 20 766 20 928 20 872 20 874 20 986 20 806 20 814 20 624 20 639 20  raw
chin031700 598 20 533 20 584 20 415 20 386 20 268 20 663 20 574 20 511 20 653 20  raw
chin031710 479 20 546 20 680 20 727 20 575 20 590 20 641 20 662 20 731 20 959 20  raw
chin031720 682 20 563 20 528 20 585 20 535 20 737 20 804 20 848 20 996 20 812 20  raw
chin031730 874 20 823 20 846 20 680 20 627 20 520 19 229 19 448 19 375 19 451 19  raw
chin031740 525 19 380 19 367 19 481 19 628 19 428 19 606 19 647 19 652 19 692 20  raw
chin031750 536 21 579 21 664 21 631 21 621 21 481 21 496 21 367 21 620 21 635 21  raw
chin031760 481 21 664 21 506 21 685 21 693 21 571 21 169 21 546 21 403 21 497 21  raw
chin031770 531 21 565 22 483 22 508 22 454 22 523 22 659 22 670 22 483 22 502 22  raw
chin031780 622 22 744 22 740 22 806 22 824 22 790 22 782 22 761 22 726 24 462 24  raw
chin031790 615 24 668 24 497 24 517 24 508 24 664 24 626 24 516 24 578 24 351 24  raw
chin031800 222 24 340 24 423 24 473 24 449 24 503 24 416 24 517 24 472 24 393 25  raw
chin031810 513 25 574 25 400 25 482 25 408 25 484 25 426 25 551 25 491 25 362 25  raw
chin031820 225 25 326 25 443 25 424 25 542 25 677 25 626 25 506 25 599 26 447 26  raw
chin031830 577 26 475 26 711 26 880 26 902 26 917 26 944 26 911 27 678 27 769 27  raw
chin031840 568 27 765 27 756 27 826 27 900 27 929 28 835 28 684 28 676 28 794 28  raw
chin031850 792 28 718 28 498 29 596 29 595 29 636 29 713 29 611 29 676 29 468 29  raw
chin031860 427 29 309 29 554 29 591 29 623 30 555 30 570 30 798 30 831 30 806 31  raw
chin031870 511 31 626 31 481 32 705 32 761 32 768 32 700 32 809 32 719 31 827 31  raw
chin031880 873 311224 311270 311081 31 877 31 865 311023 32 605 32 866 32 886 32  raw
chin031890 922 321115 32 930 32 908 32 987 331004 33 937 33 824 33 769 33 844 34  raw
chin031900 783 35 651 35 540 35 679 35 634 35 641 35 510 35 702 35 716 35 862 35  raw
chin031910 925 35 898 35 867 35 746 35 853 35 664 35 521 35 486 35 312 36 482 35  raw
chin031920 604 35 536 35 676 35 592 35 781 35 755 35 869 35 962 35 749 35 762 35  raw
chin031930 866 361007 361122 361124 36 831 36 887 36 938 36 914 36 871 36 802 36  raw
chin0319401089 361094 361084 36 739 36 776 36 837 36 748 36 917 36 890 36 911 36  raw
chin031950 838 361113 36 921 36 738 36 548 36 606 35 751 35 880 35 899 35 777 35  raw
chin031960 691 35 829 35 702 35 711 35 646 35 636 35 663 35 758 35 802 35 685 35  raw
chin031970 800 35 600 35 780 35 731 35 775 351032 341101 34 987 34 789 34 673 34  raw
chin031980 877 34 876 34 734 34 830 34 811 34 817 34 906 34 564 34 704 34 621 34  raw
chin031990 911 341161 341503 341695 341233 341140 341098 341289 341600 34 927 34  raw
chin0320001229 341291 341199 331232 331241 331277 329990  09990  09990  09990  0  raw
GKM    1 Hengduan Mountains 10GK_P_r                         PCLI                 std
GKM    2 China        Likiang Spruce    3240M  2735  9921    __    1429 2005      std
GKM    3 Z.X. Fan                                                                 std
chin0314299990  09990  09990  09990  09990  09990  09990  09990  09990  01081  1  std
chin031430 895  1 915  1 863  1 979  11056  11061  11245  11152  11059  11270  1  std
chin0314401301  11049  11045  1 907  1 937  11094  11210  11455  11127  1 786  1  std
chin031450 669  11125  1 736  1 784  1 938  1 970  11046  11051  11192  11270  1  std
chin0314601012  11320  11225  1 916  1 828  1 823  1 752  11115  11154  21250  2  std
chin0314701180  2 844  2 992  21127  21205  21086  2 911  2 919  2 875  2 813  2  std
chin031480 956  21119  2 901  21072  21184  21297  21094  21151  21143  21441  2  std
chin0314901419  21210  21125  21246  21066  21171  21001  21056  2 995  21082  3  std
chin0315001254  31159  31043  41050  4 706  4 832  4 914  4 800  4 689  4 656  4  std
chin031510 813  41117  4 942  41136  41248  41301  41047  41129  41201  51183  5  std
chin0315201215  51225  5 899  5 862  6 797  6 828  6 755  6 950  6 946  6 903  6  std
chin0315301082  6 899  61239  6 962  61015  6 937  61019  6 989  6 644  6 541  6  std
chin031540 682  7 764  71001  71208  7 958  8 971  81161  81076  81060  81075  8  std
chin0315501060  81231  81046  8 898  8 947  8 964  81160  81213  81085  8 870  8  std
chin031560 738  8 842  81097  91048  9 940  9 917 10 824 10 901 10 900 11 924 11  std
chin031570 860 11 741 11 761 11 938 11 908 11 805 12 932 12 906 12 967 121025 12  std
chin0315801047 12 966 12 801 12 806 12 953 12 716 12 804 12 799 13 947 13 914 13  std
chin0315901014 13 974 131235 14 794 141083 141016 141032 141074 14 856 14 946 14  std
chin031600 918 141031 141198 151126 15 947 15 783 15 813 15 851 15 926 15 847 15  std
chin031610 911 15 870 151020 151214 151292 151405 161168 161289 161233 161231 16  std
chin0316201232 161137 161032 16 677 16 751 16 750 16 740 161011 161158 161123 16  std
chin0316301080 161053 16 910 161110 16 829 16 575 16 558 16 667 16 970 161072 16  std
chin031640 902 161054 161309 16 964 161249 161138 161017 161149 17 911 171088 18  std
chin0316501301 181189 181029 18 981 181074 181134 18 979 18 939 18 838 18 786 18  std
chin031660 613 18 728 18 908 18 889 18 914 18 811 19 833 191008 191143 191187 19  std
chin031670 737 19 839 19 762 19 831 19 865 19 957 19 974 191175 20 859 201219 20  std
chin0316801107 201055 20 958 20 907 20 770 20 798 20 923 20 754 20 830 20 959 20  std
chin0316901109 201165 201258 201167 201244 201471 201213 201219 20 889 20 945 20  std
chin031700 887 20 777 20 818 20 578 20 522 20 397 20 995 20 851 20 714 20 976 20  std
chin031710 737 20 889 201006 201026 20 895 20 896 20 945 20 957 201153 201398 20  std
chin0317201049 20 875 20 865 20 931 20 927 201096 201221 201186 201490 201177 20  std
chin0317301278 201186 201224 201026 20 986 20 760 19 303 19 723 19 647 19 677 19  std
chin031740 795 19 666 19 671 19 830 19 980 19 759 191011 191121 191096 191157 20  std
chin031750 830 21 824 21 905 21 925 21 884 21 648 21 717 21 571 21 973 211049 21  std
chin031760 773 21 993 21 750 211033 21 971 21 935 21 322 21 864 21 770 21 991 21  std
chin0317701008 21 905 22 809 22 878 22 780 221022 221139 221108 22 711 22 738 22  std
chin031780 935 221174 221258 221361 221317 221310 221303 221301 221115 24 749 24  std
chin031790 993 24 991 24 809 24 843 24 840 241109 241140 24 946 241018 24 653 24  std
chin031800 378 24 629 24 776 24 927 24 904 24 921 24 716 24 872 24 854 24 747 25  std
chin031810 900 25 986 25 829 25 922 25 796 25 845 25 731 25 892 25 916 25 574 25  std
chin031820 397 25 576 25 769 25 775 251043 251225 251098 25 845 25 925 26 711 26  std
chin031830 947 26 790 261074 261189 261246 261294 261597 261327 271079 271300 27  std
chin031840 980 271309 271237 271213 271221 271367 281318 281029 281052 281141 28  std
chin0318501081 281002 28 777 29 961 29 864 29 929 291033 291054 291116 29 739 29  std
chin031860 759 29 539 29 941 291021 29 983 30 873 30 875 301100 301145 301132 31  std
chin031870 586 31 987 31 733 321022 32 953 32 871 32 996 321006 32 748 31 910 31  std
chin031880 915 311262 311261 311131 311003 311051 311168 32 817 32 982 321071 32  std
chin0318901014 321193 321142 321022 321233 331222 331212 33 907 33 999 331136 34  std
chin0319001073 35 926 35 796 35 939 35 911 35 883 35 743 35 938 35 948 35 985 35  std
chin0319101164 351117 351160 351000 351002 35 774 35 647 35 618 35 415 36 717 35  std
chin031920 803 35 715 35 898 35 837 35 914 35 877 351019 351132 35 801 35 893 35  std
chin031930 944 361105 361158 361159 36 983 361055 361027 361001 36 872 36 901 36  std
chin0319401207 361214 361297 361011 361130 361150 36 964 361138 361077 361110 36  std
chin0319501111 361382 361096 361012 36 840 36 929 35 990 351248 351080 35 929 35  std
chin031960 781 35 907 35 795 35 896 35 802 35 771 35 750 35 817 35 891 35 763 35  std
chin031970 892 35 631 35 803 35 765 35 873 351118 341192 341060 34 841 34 778 34  std
chin031980 902 34 957 34 777 34 846 34 806 34 897 34 896 34 510 34 735 34 656 34  std
chin0319901007 341198 341300 341302 34 948 34 951 341023 341193 341446 34 760 34  std
chin0320001080 341173 341076 331150 331037 33 912 329990  09990  09990  09990  0  std
GKM    1 Hengduan Mountains 10GK_P_r                         PCLI                 res
GKM    2 China        Likiang Spruce    3240M  2735  9921    __    1429 2005      res
GKM    3 Z.X. Fan                                                                 res
chin0314299990  09990  09990  09990  09990  09990  09990  09990  09990  01066  1  res
chin031430 858  1 955  1 926  11040  11073  11041  11213  11045  1 953  11245  1  res
chin0314401176  1 853  11017  1 916  1 946  11132  11182  11340  1 911  1 689  1  res
chin031450 789  11297  1 664  1 878  11139  11007  11014  11074  11166  11168  1  res
chin031460 864  11295  11099  1 743  1 865  1 953  1 810  11238  11105  21137  2  res
chin0314701044  2 741  21049  21172  21108  2 958  2 868  2 964  2 934  2 865  2  res
chin0314801070  21179  2 833  21096  21183  21156  2 882  21080  21056  21322  2  res
chin0314901155  2 940  2 978  21183  2 905  21090  2 924  21029  2 967  21060  3  res
chin0315001041  31009  31002  41017  4 687  4 968  41034  4 886  4 940  4 957  4  res
chin0315101049  41301  4 883  41220  41264  41146  4 970  41136  41043  51077  5  res
chin031520 961  51081  5 746  5 889  6 962  6 896  6 843  61078  6 988  6 927  6  res
chin0315301173  6 934  61229  6 856  61076  6 857  61028  6 967  6 696  6 736  6  res
chin031540 962  7 949  71124  71185  7 884  8 993  81145  8 978  8 980  81076  8  res
chin0315501010  81145  8 923  8 877  81029  81005  81184  81102  8 980  8 812  8  res
chin031560 834  81029  81138  9 953  9 820  9 977 10 915 10 999 10 942 11 982 11  res
chin031570 899 11 810 11 920 111111 11 904 11 870 121039 12 979 121005 121042 12  res
chin0315801015 12 918 12 825 12 944 121124 12 715 12 946 12 923 131098 13 933 13  res
chin0315901068 13 965 131193 14 664 141167 14 969 141003 141041 14 779 141034 14  res
chin031600 975 141068 141157 15 911 15 878 15 865 15 940 15 928 151006 15 895 15  res
chin0316101004 15 981 151107 151222 151172 151165 16 929 161070 161114 161045 16  res
chin0316201059 16 960 16 853 16 605 16 971 16 894 16 878 161171 161173 16 997 16  res
chin031630 993 161044 16 930 161097 16 740 16 709 16 803 16 953 161184 161118 16  res
chin031640 871 161136 161266 16 766 161237 161007 16 879 161102 17 815 171048 18  res
chin0316501260 18 978 18 863 18 983 181078 181054 18 843 18 956 18 896 18 818 18  res
chin031660 732 18 934 181106 18 969 18 990 18 856 19 961 191126 191123 191100 19  res
chin031670 658 19 993 19 919 19 961 191001 191047 191078 191149 20 773 201276 20  res
chin0316801045 20 959 20 904 20 940 20 853 20 940 201069 20 816 20 989 201092 20  res
chin0316901115 201085 201176 201037 201117 201295 20 847 201002 20 784 201000 20  res
chin031700 916 20 860 20 925 20 714 20 788 20 752 201372 20 900 20 804 201195 20  res
chin031710 908 20 992 201056 20 995 20 913 201018 201052 201042 201114 201337 20  res
chin031720 787 20 796 20 934 20 988 20 901 201171 201092 201002 201349 20 931 20  res
chin0317301170 201022 201100 20 867 20 968 20 761 19 494 191098 19 843 19 874 19  res
chin0317401020 19 833 19 967 191074 191097 19 770 191179 191165 191053 191037 20  res
chin031750 747 21 965 211018 21 988 21 919 21 765 21 958 21 740 211160 211123 21  res
chin031760 726 211072 21 819 211139 21 977 21 952 21 376 211305 21 972 211049 21  res
chin0317701034 21 971 22 842 221036 22 796 221194 221144 22 962 22 618 22 936 22  res
chin0317801110 221192 221052 221204 221138 221094 221038 221105 22 942 24 633 24  res
chin0317901107 241032 24 727 24 951 24 993 241178 241095 24 869 241002 24 689 24  res
chin031800 607 241044 241037 241066 24 975 241022 24 816 241045 24 980 24 836 25  res
chin0318101056 251037 25 846 251033 25 867 25 929 25 844 251065 251011 25 649 25  res
chin031820 707 251001 251036 25 914 251204 251248 251001 25 775 251055 26 786 26  res
chin0318301079 26 843 261196 261144 261091 261158 261347 26 929 27 864 271226 27  res
chin031840 826 271227 271032 271048 271066 271237 281044 28 797 281024 281115 28  res
chin031850 972 28 932 28 751 291078 29 882 29 983 291082 29 996 291096 29 662 29  res
chin031860 891 29 733 291145 291035 29 979 30 884 30 947 301162 301085 301011 31  res
chin031870 496 311200 31 810 321079 32 963 32 955 321055 321025 32 750 311059 31  res
chin031880 976 311330 311112 31 962 31 919 311022 311114 32 696 321069 321082 32  res
chin031890 964 321158 32 979 32 928 321221 331090 331000 33 768 331079 331149 34  res
chin031900 963 35 881 35 876 351086 35 961 35 927 35 804 351131 35 968 351004 35  res
chin0319101158 351029 351075 35 887 35 977 35 775 35 775 35 886 35 689 361081 35  res
chin0319201006 35 853 351055 35 939 351046 35 978 351091 351086 35 766 35 995 35  res
chin0319301053 361102 361062 361058 36 878 361038 361009 361009 36 913 36 991 36  res
chin0319401305 361122 361127 36 903 361133 361062 36 851 361131 361006 361027 36  res
chin0319501043 361302 36 831 36 953 36 858 361025 351070 351212 35 902 35 872 35  res
chin031960 865 351074 35 854 351003 35 891 35 913 35 883 35 998 35 986 35 844 35  res
chin0319701022 35 723 351064 35 870 35 999 351200 341136 34 902 34 808 34 890 34  res
chin0319801015 341027 34 819 34 954 34 938 341006 34 925 34 596 341039 34 924 34  res
chin0319901167 341154 341159 341102 34 795 34 965 341056 341126 341297 34 461 34  res
chin0320001203 341143 34 961 331035 331004 33 936 329990  09990  09990  09990  0  res
GKM    1 Hengduan Mountains 10GK_P_r                         PCLI                 ars
GKM    2 China        Likiang Spruce    3240M  2735  9921    __    1429 2005      ars
GKM    3 Z.X. Fan                                                                 ars
chin0314299990  09990  09990  09990  09990  09990  09990  09990  09990  01088  1  ars
chin031430 912  1 919  1 867  1 974  11068  11082  11272  11199  11105  11311  1  ars
chin0314401361  11125  11102  1 952  1 961  11120  11251  11513  11214  1 848  1  ars
chin031450 686  11110  1 771  1 790  1 935  1 957  11051  11070  11215  11308  1  ars
chin0314601066  11358  11290  1 982  1 869  1 834  1 756  11109  11140  21252  2  ars
chin0314701181  2 848  2 990  21146  21246  21125  2 921  2 919  2 893  2 834  2  ars
chin031480 973  21142  2 935  21074  21191  21305  21098  21134  21129  21433  2  ars
chin0314901437  21225  21119  21242  21093  21190  21015  21057  21006  21072  3  ars
chin0315001100  31070  31057  41049  4 731  4 824  4 902  4 855  4 870  4 841  4  ars
chin031510 964  41284  41058  41289  41394  41424  41271  41288  41233  51254  5  ars
chin0315201133  51171  5 854  5 825  6 843  6 812  6 753  6 903  6 921  6 899  6  ars
chin0315301107  6 982  61257  6 990  61106  6 910  6 991  6 978  6 681  6 568  6  ars
chin031540 662  7 758  7 999  71159  7 977  8 989  81117  81078  81067  81098  8  ars
chin0315501075  81215  81052  8 933  8 982  8 993  81216  81224  81130  8 893  8  ars
chin031560 768  8 905  81091  91029  9 837  9 855 10 822 10 928 10 898 11 917 11  ars
chin031570 845 11 717 11 757 11 955 11 889 11 819 12 902 12 913 12 986 121028 12  ars
chin0315801031 12 948 12 797 12 828 121019 12 741 12 813 12 761 13 974 13 932 13  ars
chin0315901024 13 971 131178 14 781 141065 14 970 141029 141071 14 794 14 950 14  ars
chin031600 910 141053 141192 151014 15 915 15 791 15 832 15 846 15 915 15 840 15  ars
chin031610 904 15 916 151067 151268 151338 151389 161163 161193 161236 161222 16  ars
chin0316201223 161084 16 922 16 566 16 719 16 710 16 733 16 998 161130 161107 16  ars
chin0316301055 161066 16 991 161118 16 810 16 620 16 553 16 677 161013 161112 16  ars
chin031640 943 161085 161294 16 993 161273 161117 161010 161121 17 859 171024 18  ars
chin0316501240 181143 18 988 18 938 181048 181116 18 930 18 914 18 822 18 734 18  ars
chin031660 584 18 671 18 899 18 913 18 949 18 795 19 842 191035 191156 191218 19  ars
chin031670 778 19 871 19 816 19 899 19 955 19 990 191084 191193 20 904 201239 20  ars
chin0316801158 201115 20 979 20 904 20 828 20 841 20 978 20 800 20 883 20 991 20  ars
chin0316901123 201183 201278 201210 201264 201463 201146 201138 20 835 20 936 20  ars
chin031700 889 20 802 20 813 20 570 20 552 20 458 201049 20 914 20 789 201024 20  ars
chin031710 883 201011 201031 201018 20 949 20 976 201048 201084 201177 201442 20  ars
chin0317201062 20 877 20 826 20 898 20 889 201094 201129 201095 201411 201166 20  ars
chin0317301333 201196 201250 201046 201000 20 774 19 367 19 727 19 633 19 712 19  ars
chin031740 807 19 674 19 807 19 923 191069 19 824 191069 191181 191205 191185 20  ars
chin031750 833 21 895 21 942 21 988 21 929 21 697 21 779 21 593 21 947 211065 21  ars
chin031760 781 21 951 21 726 211038 21 987 21 959 21 356 21 902 21 878 211057 21  ars
chin0317701052 21 949 22 853 22 938 22 775 221084 221166 221090 22 682 22 723 22  ars
chin031780 938 221191 221191 221297 221301 221304 221250 221268 221122 24 731 24  ars
chin031790 955 24 979 24 771 24 815 24 822 241107 241163 24 975 24 988 24 657 24  ars
chin031800 449 24 703 24 837 241010 24 951 24 972 24 801 24 942 24 947 24 825 25  ars
chin031810 957 25 980 25 867 25 959 25 817 25 850 25 745 25 914 25 959 25 633 25  ars
chin031820 496 25 653 25 841 25 850 251095 251269 251188 25 912 25 991 26 782 26  ars
chin0318301002 26 827 261105 261191 261218 261313 261515 261274 271069 271255 27  ars
chin031840 987 271295 271169 271183 271185 271334 281286 28 986 281023 281112 28  ars
chin0318501084 281007 28 731 29 924 29 826 29 919 291018 29 991 291118 29 715 29  ars
chin031860 751 29 553 29 902 29 975 29 968 30 862 30 832 301082 301143 301128 31  ars
chin031870 562 31 937 31 739 321003 32 942 32 896 321014 321006 32 796 31 935 31  ars
chin031880 912 311316 311295 311161 311015 311018 311167 32 817 32 983 321024 32  ars
chin0318901013 321193 321058 321002 321213 331218 331183 33 869 331001 331149 34  ars
chin0319001090 35 960 35 817 35 984 35 964 35 935 35 753 35 970 35 948 351006 35  ars
chin0319101154 351105 351175 35 982 35 988 35 770 35 654 35 679 35 483 36 790 35  ars
chin031920 836 35 776 35 914 35 845 35 994 35 964 351080 351138 35 854 35 932 35  ars
chin031930 982 361127 361158 361142 36 970 361028 361031 361055 36 955 36 959 36  ars
chin0319401282 361298 361349 361097 361201 361196 361007 361161 361069 361115 36  ars
chin0319501111 361367 361070 361027 36 850 36 952 351068 351253 351065 35 913 35  ars
chin031960 801 35 965 35 857 35 935 35 826 35 811 35 775 35 858 35 908 35 789 35  ars
chin031970 898 35 640 35 876 35 770 35 884 351124 341192 341058 34 830 34 785 34  ars
chin031980 899 34 989 34 824 34 838 34 814 34 914 34 884 34 525 34 755 34 735 34  ars
chin0319901057 341176 341252 341268 34 949 34 972 341027 341178 341427 34 705 34  ars
chin0320001064 341103 341109 331141 331020 33 990 329990  09990  09990  09990  0  ars
