# Supplementary material for: Climate-Driven Synchronized Growth of Alpine Trees in the Southeast Tibetan Plateau
Source: PLoS One. 2016 Jun 3;11(6):e0156126. doi: 10.1371/journal.pone.0156126 (PMC4892591; doi:10.1371/journal.pone.0156126)
Supplement: S1 Data — (ZIP) [file pone.0156126.s001.zip › S1_Data/chin037/chin037.txt_errs]

GKM    1 Hengduan Mountains 10GK_P_r                         PCLI                 raw
GKM    2 China        Likiang Spruce    3240M  2735  9921    __    1429 2005      raw
GKM    3 Z.X. Fan                                                                 raw
chin0314299990  09990  09990  09990  09990  09990  09990  09990  09990  0   0  1  err
chin031430   0  1   0  1   0  1   0  1   0  1   0  1   0  1   0  1   0  1   0  1  err
chin031440   0  1   0  1   0  1   0  1   0  1   0  1   0  1   0  1   0  1   0  1  err
chin031450   0  1   0  1   0  1   0  1   0  1   0  1   0  1   0  1   0  1   0  1  err
chin031460   0  1   0  1   0  1   0  1   0  1   0  1   0  1   0  1 430  2 355  2  err
chin031470 265  2 451  2 180  2 281  2 514  2 398  2 297  2 249  2 414  2 180  2  err
chin031480 260  2 398  2 414  2 536  2 615  2 705  2 546  2 642  2 552  2 467  2  err
chin031490 599  2 477  2 334  2 377  2 377  2 599  2 286  2 308  2 345  2 624  3  err
chin031500 675  3 476  3 326  4 412  4 368  4 296  4 424  4 263  4  98  4 120  4  err
chin031510 173  4 176  4 184  4  37  4 105  4 274  4  60  4 169  4 161  5 121  5  err
chin031520 228  5 241  5 275  5  29  6 163  6 130  6 106  6 104  6  88  6 104  6  err
chin031530 146  6 149  6 199  6 119  6 134  6  56  6 117  6  92  6  89  6  83  6  err
chin031540 173  7 172  7 203  7  16  7 137  8 135  8  63  8 163  8 218  8 170  8  err
chin031550 121  8 106  8  89  8  66  8  99  8  64  8  90  8 152  8 130  8 102  8  err
chin031560  79  8  94  8  93  9  70  9  92  9  88 10  70 10  95 10 128 11 109 11  err
chin031570 106 11 120 11 127 11 149 11 150 11 129 12 118 12 117 12 101 12 137 12  err
chin031580 125 12  85 12  75 12 101 12 146 12  75 12 104 12 100 13 129 13 116 13  err
chin031590 140 13 127 13 112 14  72 14 126 14  98 14 142 14 130 14  96 14 125 14  err
chin031600  95 14 128 14 158 15 147 15 149 15 139 15  91 15  75 15  90 15 112 15  err
chin031610  87 15  76 15 102 15 130 15 140 15 122 16  88 16 148 16 136 16  94 16  err
chin031620  91 16  68 16  58 16  66 16  68 16  62 16  63 16  84 16  94 16 115 16  err
chin031630  97 16 117 16 111 16 143 16 103 16  81 16  77 16  81 16 132 16 109 16  err
chin031640  92 16 100 16 137 16  78 16 108 16  79 16  59 16  87 17  55 17  92 18  err
chin031650 100 18  88 18  73 18  69 18  97 18  86 18  75 18  73 18  58 18  52 18  err
chin031660  52 18  40 18  66 18  58 18  63 18  58 19  61 19  77 19 106 19  97 19  err
chin031670  62 19  53 19  50 19  49 19  75 19  94 19 105 19 104 20  61 20  89 20  err
chin031680  81 20  83 20  97 20  66 20  51 20  41 20  60 20  56 20  50 20  58 20  err
chin031690  68 20  76 20 101 20  85 20  86 20 114 20  85 20  77 20  63 20  59 20  err
chin031700  46 20  50 20  69 20  58 20  49 20  34 20  51 20  72 20  75 20  73 20  err
chin031710  69 20  81 20 123 20 120 20  79 20  71 20  74 20  95 20  98 20 127 20  err
chin031720 114 20  68 20  67 20  76 20  71 20  96 20 102 20 116 20 108 20  88 20  err
chin031730  95 20  96 20  95 20  71 20  70 20  45 19  34 19  41 19  33 19  46 19  err
chin031740  57 19  49 19  39 19  41 19  71 19  39 19  52 19  51 19  54 19  77 20  err
chin031750  56 21  89 21  84 21  66 21  62 21  43 21  46 21  44 21  70 21  51 21  err
chin031760  70 21  81 21  88 21  89 21  96 21  72 21  29 21  56 21  31 21  42 21  err
chin031770  54 21  64 22  61 22  61 22  57 22  49 22  86 22  91 22  71 22  64 22  err
chin031780  63 22  68 22  69 22  85 22  90 22 125 22  96 22 115 22 111 24  69 24  err
chin031790  69 24  79 24  64 24  62 24  56 24  65 24  45 24  57 24  78 24  60 24  err
chin031800  46 24  52 24  52 24  49 24  52 24  56 24  51 24  43 24  44 24  51 25  err
chin031810  58 25  64 25  38 25  57 25  45 25  70 25  62 25  52 25  49 25  53 25  err
chin031820  37 25  45 25  63 25  55 25  60 25  65 25  67 25  78 25  64 26  69 26  err
chin031830  68 26  70 26  85 26 124 26 120 26 100 26  93 26 101 27  59 27  65 27  err
chin031840  54 27  75 27  78 27  93 27 122 27 111 28 103 28  99 28 102 28  92 28  err
chin031850  96 28  79 28  59 29  60 29  65 29  75 29  86 29  59 29  74 29  62 29  err
chin031860  45 29  45 29  39 29  63 29  55 30  46 30  61 30  94 30  86 30 104 31  err
chin031870  91 31  61 31  77 32  98 32 120 32 126 32  79 32 111 32 106 31 118 31  err
chin031880 124 31 163 31 170 31 152 31 111 31 110 31 128 32  84 32 115 32 141 32  err
chin031890 128 32 149 32 129 32 129 32 127 33 112 33 107 33 121 33 111 33  96 34  err
chin031900  79 35  72 35  56 35  88 35  67 35  80 35  58 35  67 35  89 35 114 35  err
chin031910  99 35  97 35  85 35  79 35 104 35 104 35  87 35  77 35  70 36  65 35  err
chin031920  72 35  81 35  93 35  78 35  94 35  88 35 101 35 106 35  85 35  75 35  err
chin031930 103 36 117 36 140 36 157 36 123 36 118 36 119 36 122 36 110 36  98 36  err
chin031940 128 36 126 36 121 36  78 36  69 36  88 36  83 36  97 36 103 36 108 36  err
chin031950 101 36 135 36 124 36  86 36  75 36  60 35  85 35  86 35 111 35  84 35  err
chin031960  94 35  87 35  75 35  76 35  62 35  61 35  72 35  85 35  89 35  90 35  err
chin031970  83 35  89 35  86 35  97 35  92 35 127 34 129 34 128 34  94 34 101 34  err
chin031980 121 34 102 34  87 34 101 34  80 34  97 34 118 34  97 34 100 34  96 34  err
chin031990 124 34 158 34 220 34 274 34 183 34 159 34 147 34 158 34 183 34 128 34  err
chin032000 141 34 155 34 146 33 161 33 161 33 154 329990  09990  09990  09990  0  err
GKM    1 Hengduan Mountains 10GK_P_r                         PCLI                 std
GKM    2 China        Likiang Spruce    3240M  2735  9921    __    1429 2005      std
GKM    3 Z.X. Fan                                                                 std
chin0314299990  09990  09990  09990  09990  09990  09990  09990  09990  0   0  1  err
chin031430   0  1   0  1   0  1   0  1   0  1   0  1   0  1   0  1   0  1   0  1  err
chin031440   0  1   0  1   0  1   0  1   0  1   0  1   0  1   0  1   0  1   0  1  err
chin031450   0  1   0  1   0  1   0  1   0  1   0  1   0  1   0  1   0  1   0  1  err
chin031460   0  1   0  1   0  1   0  1   0  1   0  1   0  1   0  1  46  2  31  2  err
chin031470  81  2 138  2 100  2  55  2 104  2  45  2  10  2  28  2 111  2  55  2  err
chin031480  27  2  43  2 109  2 166  2 204  2 251  2 174  2 240  2 170  2  30  2  err
chin031490 146  2  98  2   2  2   8  2  54  2 217  2   4  2   1  2  49  2 129  3  err
chin031500  19  3   4  3 185  4 102  4 193  4  35  4  71  4  56  4 101  4  20  4  err
chin031510 157  4 136  4  92  4 140  4 224  4 376  4 178  4 316  4 166  5 192  5  err
chin031520 119  5  69  5  36  5 164  6  99  6  91  6  73  6  64  6  65  6  76  6  err
chin031530  95  6  37  6  97  6  69  6  40  6  64  6 124  6 106  6  56  6  67  6  err
chin031540  76  7  83  7  82  7 100  7  77  8 105  8  60  8  78  8  79  8  62  8  err
chin031550  86  8  55  8  57  8  36  8  46  8  70  8  47  8  52  8  89  8  77  8  err
chin031560  56  8  80  8  91  9 101  9  55  9  62 10  78 10  82 10  88 11  67 11  err
chin031570  70 11  61 11  72 11  80 11 109 11  94 12  56 12  73 12  45 12  82 12  err
chin031580  75 12  63 12  52 12  57 12  79 12  40 12  68 12  54 13  81 13  74 13  err
chin031590  88 13  52 13  79 14  37 14  56 14  47 14  86 14  68 14  79 14  80 14  err
chin031600  75 14  82 14  96 15 125 15 125 15  93 15  65 15  54 15  73 15  81 15  err
chin031610  55 15  65 15  77 15  85 15  96 15 115 16  66 16 143 16  91 16  87 16  err
chin031620 117 16  95 16  90 16  88 16  72 16  70 16  60 16  64 16  65 16  74 16  err
chin031630  71 16  76 16  68 16 119 16  90 16  53 16  63 16  60 16  98 16  77 16  err
chin031640  79 16  80 16  96 16  82 16 110 16  74 16  76 16  87 17  69 17  85 18  err
chin031650 112 18 100 18  80 18  87 18  81 18  84 18  64 18  70 18  50 18  52 18  err
chin031660  55 18  41 18  69 18  65 18  77 18  66 19  67 19  69 19  60 19  64 19  err
chin031670  56 19  56 19  56 19  49 19  78 19  98 19  83 19  83 20  61 20  88 20  err
chin031680  66 20  70 20  73 20  56 20  50 20  69 20  92 20  90 20  82 20  84 20  err
chin031690  74 20  81 20  66 20  86 20  96 20 113 20 111 20  99 20  60 20  82 20  err
chin031700  66 20  55 20  76 20  58 20  55 20  55 20  66 20  51 20  74 20  59 20  err
chin031710  63 20  76 20 138 20 108 20  71 20  64 20  54 20  61 20  84 20 110 20  err
chin031720  97 20  63 20  86 20  77 20  77 20  68 20  98 20  97 20  81 20  56 20  err
chin031730  88 20  73 20  54 20  50 20  56 20  34 19  48 19  45 19  42 19  41 19  err
chin031740  35 19  67 19  53 19  46 19  54 19  67 19  57 19  76 19  71 19  78 20  err
chin031750  61 21  88 21  83 21  72 21  61 21  46 21  55 21  51 21  60 21  61 21  err
chin031760  76 21  49 21  57 21  58 21  68 21  67 21  56 21  50 21  58 21  73 21  err
chin031770  81 21  66 22  72 22  61 22  78 22  94 22  82 22  73 22  59 22  66 22  err
chin031780  90 22  82 22  71 22  92 22  62 22 100 22  92 22  97 22  74 24  73 24  err
chin031790  73 24  77 24  77 24  62 24  50 24  74 24  77 24  78 24  83 24  76 24  err
chin031800  62 24  65 24  60 24  81 24  83 24  76 24  65 24  70 24  64 24  75 25  err
chin031810  61 25  72 25  61 25  65 25  64 25  64 25  49 25  52 25  55 25  65 25  err
chin031820  55 25  52 25  58 25  59 25  78 25  99 25  66 25  60 25  52 26  59 26  err
chin031830  49 26  57 26  58 26  80 26  83 26  90 26 159 26 120 27  69 27  68 27  err
chin031840  54 27  75 27  76 27  68 27  81 27  83 28  58 28  56 28  63 28  62 28  err
chin031850  62 28  65 28  53 29  59 29  43 29  48 29  47 29  71 29  67 29  50 29  err
chin031860  52 29  52 29  61 29  54 29  43 30  50 30  67 30  73 30  74 30  79 31  err
chin031870  47 31  59 31  50 32  61 32  62 32  47 32  53 32  62 32  55 31  53 31  err
chin031880  60 31  79 31  76 31  75 31  59 31  62 31  69 32  52 32  50 32  70 32  err
chin031890  56 32  62 32  56 32  53 32  48 33  50 33  54 33  49 33  59 33  45 34  err
chin031900  58 35  37 35  40 35  59 35  38 35  37 35  42 35  48 35  53 35  44 35  err
chin031910  57 35  55 35  57 35  49 35  38 35  46 35  40 35  45 35  53 36  44 35  err
chin031920  35 35  51 35  40 35  37 35  45 35  30 35  49 35  50 35  34 35  46 35  err
chin031930  47 36  56 36  61 36  62 36  60 36  56 36  49 36  43 36  36 36  27 36  err
chin031940  51 36  47 36  64 36  53 36  66 36  75 36  63 36  68 36  56 36  60 36  err
chin031950  61 36  60 36  56 36  38 36  67 36  59 35  57 35  66 35  58 35  56 35  err
chin031960  59 35  52 35  40 35  52 35  51 35  51 35  45 35  36 35  34 35  46 35  err
chin031970  41 35  50 35  40 35  52 35  43 35  59 34  81 34  71 34  43 34  52 34  err
chin031980  46 34  41 34  44 34  51 34  51 34  62 34  62 34  52 34  50 34  51 34  err
chin031990  70 34  86 34  91 34  75 34  59 34  52 34  62 34  54 34  63 34  41 34  err
chin032000  60 34  64 34  68 33  52 33  51 33  38 329990  09990  09990  09990  0  err
GKM    1 Hengduan Mountains 10GK_P_r                         PCLI                 res
GKM    2 China        Likiang Spruce    3240M  2735  9921    __    1429 2005      res
GKM    3 Z.X. Fan                                                                 res
chin0314299990  09990  09990  09990  09990  09990  09990  09990  09990  0   0  1  err
chin031430   0  1   0  1   0  1   0  1   0  1   0  1   0  1   0  1   0  1   0  1  err
chin031440   0  1   0  1   0  1   0  1   0  1   0  1   0  1   0  1   0  1   0  1  err
chin031450   0  1   0  1   0  1   0  1   0  1   0  1   0  1   0  1   0  1   0  1  err
chin031460   0  1   0  1   0  1   0  1   0  1   0  1   0  1   0  1   0  2  64  2  err
chin031470  97  2 178  2 154  2  14  2 168  2  44  2  57  2   7  2 137  2 115  2  err
chin031480   1  2  87  2  75  2  83  2 108  2 111  2  23  2  99  2  13  2 102  2  err
chin031490  83  2  13  2 109  2   9  2  53  2 162  2 146  2  16  2  59  2  74  3  err
chin031500  16  3 108  3 121  4  35  4  18  4   9  4  69  4  48  4  57  4  55  4  err
chin031510  48  4  59  4  23  4 161  4 164  4 219  4 103  4 187  4  55  5  36  5  err
chin031520 117  5  26  5  46  5 100  6  79  6  80  6  39  6  55  6  29  6  67  6  err
chin031530  83  6  40  6 101  6  70  6  26  6  38  6  74  6  53  6  14  6  50  6  err
chin031540  68  7  62  7  35  7  37  7  54  8  74  8  53  8  84  8  38  8  24  8  err
chin031550  77  8  53  8  36  8  57  8  43  8  37  8  42  8  62  8  88  8  53  8  err
chin031560  32  8  56  8  55  9  54  9  77  9  60 10  54 10  46 10  51 11  26 11  err
chin031570  36 11  53 11  42 11  50 11  45 11  35 12  32 12  36 12  29 12  56 12  err
chin031580  42 12  42 12  66 12  39 12  40 12  47 12  53 12  49 13  70 13  45 13  err
chin031590  47 13  31 13  63 14  58 14  59 14  44 14  62 14  44 14  50 14  55 14  err
chin031600  44 14  38 14  69 15  40 15  70 15  61 15  30 15  37 15  57 15  45 15  err
chin031610  34 15  41 15  45 15  49 15  68 15  61 16  39 16  57 16  50 16  67 16  err
chin031620  83 16  45 16  49 16  78 16  56 16  39 16  31 16  39 16  32 16  65 16  err
chin031630  48 16  46 16  42 16  72 16  40 16  31 16  31 16  38 16  63 16  49 16  err
chin031640  52 16  46 16  44 16  39 16  61 16  36 16  47 16  52 17  41 17  35 18  err
chin031650  59 18  48 18  22 18  33 18  38 18  40 18  50 18  42 18  38 18  25 18  err
chin031660  40 18  36 18  55 18  45 18  45 18  28 19  44 19  38 19  26 19  51 19  err
chin031670  29 19  35 19  34 19  25 19  62 19  59 19  57 19  48 20  54 20  54 20  err
chin031680  25 20  41 20  43 20  48 20  43 20  38 20  49 20  45 20  42 20  32 20  err
chin031690  36 20  32 20  37 20  51 20  50 20  68 20  30 20  30 20  32 20  39 20  err
chin031700  34 20  32 20  54 20  36 20  46 20  38 20  59 20  45 20  49 20  52 20  err
chin031710  80 20  42 20  98 20  63 20  30 20  43 20  33 20  57 20  40 20  66 20  err
chin031720  60 20  41 20  44 20  47 20  51 20  47 20  50 20  64 20  46 20  40 20  err
chin031730  71 20  53 20  31 20  52 20  47 20  25 19  41 19  41 19  35 19  29 19  err
chin031740  34 19  56 19  14 19  33 19  20 19  43 19  37 19  54 19  39 19  43 20  err
chin031750  35 21  68 21  50 21  46 21  32 21  29 21  33 21  29 21  52 21  53 21  err
chin031760  66 21  55 21  55 21  54 21  57 21  48 21  49 21  46 21  62 21  43 21  err
chin031770  49 21  44 22  37 22  39 22  24 22  57 22  28 22  33 22  38 22  39 22  err
chin031780  48 22  39 22  24 22  53 22  40 22  72 22  62 22  62 22  39 24  51 24  err
chin031790  36 24  42 24  52 24  48 24  27 24  43 24  54 24  47 24  33 24  42 24  err
chin031800  36 24  40 24  29 24  53 24  49 24  51 24  43 24  55 24  41 24  47 25  err
chin031810  32 25  49 25  37 25  28 25  24 25  43 25  26 25  49 25  43 25  35 25  err
chin031820  32 25  41 25  32 25  32 25  45 25  68 25  42 25  27 25  35 26  42 26  err
chin031830  32 26  46 26  44 26  58 26  42 26  50 26  95 26  41 27  55 27  28 27  err
chin031840  45 27  52 27  42 27  40 27  48 27  40 28  36 28  45 28  39 28  45 28  err
chin031850  28 28  32 28  34 29  32 29  30 29  35 29  26 29  45 29  47 29  38 29  err
chin031860  27 29  32 29  47 29  45 29  42 30  38 30  51 30  31 30  44 30  49 31  err
chin031870  47 31  48 31  55 32  30 32  48 32  42 32  33 32  46 32  35 31  41 31  err
chin031880  46 31  57 31  38 31  42 31  47 31  40 31  43 32  40 32  35 32  46 32  err
chin031890  38 32  35 32  38 32  35 32  39 33  31 33  33 33  34 33  42 33  35 34  err
chin031900  31 35  30 35  28 35  42 35  25 35  25 35  31 35  42 35  26 35  33 35  err
chin031910  46 35  33 35  37 35  33 35  29 35  39 35  31 35  25 35  37 36  40 35  err
chin031920  39 35  47 35  37 35  25 35  35 35  26 35  34 35  27 35  27 35  31 35  err
chin031930  33 36  31 36  33 36  38 36  33 36  32 36  37 36  36 36  32 36  23 36  err
chin031940  45 36  39 36  39 36  42 36  42 36  44 36  30 36  29 36  35 36  27 36  err
chin031950  42 36  41 36  36 36  35 36  49 36  33 35  40 35  41 35  31 35  35 35  err
chin031960  54 35  33 35  26 35  29 35  34 35  29 35  27 35  33 35  31 35  35 35  err
chin031970  37 35  41 35  32 35  28 35  31 35  38 34  51 34  37 34  22 34  44 34  err
chin031980  36 34  35 34  34 34  30 34  41 34  45 34  45 34  43 34  41 34  40 34  err
chin031990  45 34  48 34  53 34  48 34  39 34  36 34  33 34  35 34  41 34  42 34  err
chin032000  44 34  30 34  40 33  31 33  35 33  39 329990  09990  09990  09990  0  err
GKM    1 Hengduan Mountains 10GK_P_r                         PCLI                 ars
GKM    2 China        Likiang Spruce    3240M  2735  9921    __    1429 2005      ars
GKM    3 Z.X. Fan                                                                 ars
chin0314299990  09990  09990  09990  09990  09990  09990  09990  09990  0   0  1  err
chin031430   0  1   0  1   0  1   0  1   0  1   0  1   0  1   0  1   0  1   0  1  err
chin031440   0  1   0  1   0  1   0  1   0  1   0  1   0  1   0  1   0  1   0  1  err
chin031450   0  1   0  1   0  1   0  1   0  1   0  1   0  1   0  1   0  1   0  1  err
chin031460   0  1   0  1   0  1   0  1   0  1   0  1   0  1   0  1   0  2  50  2  err
chin031470  76  2 138  2 120  2  11  2 131  2  34  2  44  2   6  2 107  2  90  2  err
chin031480   1  2  68  2  59  2  65  2  85  2  86  2  18  2  77  2  10  2  80  2  err
chin031490  65  2  10  2  85  2   7  2  41  2 126  2 114  2  12  2  46  2  58  3  err
chin031500  12  3  85  3  95  4  27  4  14  4   7  4  54  4  37  4  44  4  43  4  err
chin031510  37  4  46  4  18  4 125  4 128  4 170  4  81  4 146  4  43  5  28  5  err
chin031520  91  5  20  5  36  5  78  6  61  6  62  6  31  6  43  6  23  6  52  6  err
chin031530  64  6  31  6  78  6  55  6  21  6  29  6  58  6  42  6  11  6  39  6  err
chin031540  53  7  48  7  27  7  29  7  42  8  58  8  41  8  66  8  30  8  18  8  err
chin031550  60  8  42  8  28  8  44  8  34  8  29  8  33  8  48  8  69  8  42  8  err
chin031560  25  8  44  8  43  9  42  9  60  9  47 10  42 10  36 10  40 11  20 11  err
chin031570  28 11  41 11  33 11  39 11  35 11  27 12  25 12  28 12  23 12  43 12  err
chin031580  33 12  33 12  51 12  30 12  32 12  36 12  41 12  38 13  54 13  35 13  err
chin031590  37 13  24 13  49 14  45 14  46 14  34 14  49 14  35 14  39 14  43 14  err
chin031600  34 14  29 14  53 15  31 15  55 15  48 15  24 15  29 15  44 15  35 15  err
chin031610  27 15  32 15  35 15  38 15  53 15  48 16  30 16  44 16  39 16  52 16  err
chin031620  65 16  35 16  38 16  61 16  44 16  31 16  24 16  31 16  25 16  51 16  err
chin031630  37 16  36 16  33 16  57 16  31 16  24 16  24 16  29 16  49 16  38 16  err
chin031640  40 16  36 16  35 16  30 16  47 16  28 16  37 16  41 17  32 17  27 18  err
chin031650  46 18  38 18  17 18  26 18  30 18  31 18  39 18  33 18  30 18  19 18  err
chin031660  31 18  28 18  43 18  35 18  35 18  22 19  34 19  30 19  20 19  40 19  err
chin031670  23 19  28 19  26 19  20 19  49 19  46 19  45 19  37 20  42 20  42 20  err
chin031680  19 20  32 20  33 20  37 20  34 20  30 20  38 20  35 20  33 20  25 20  err
chin031690  28 20  25 20  29 20  39 20  39 20  53 20  24 20  24 20  25 20  30 20  err
chin031700  26 20  25 20  42 20  28 20  36 20  30 20  46 20  35 20  38 20  41 20  err
chin031710  62 20  33 20  76 20  49 20  23 20  33 20  26 20  44 20  31 20  52 20  err
chin031720  47 20  32 20  34 20  37 20  40 20  37 20  39 20  50 20  36 20  31 20  err
chin031730  55 20  41 20  25 20  41 20  37 20  20 19  32 19  32 19  27 19  23 19  err
chin031740  27 19  44 19  11 19  26 19  16 19  34 19  29 19  42 19  30 19  34 20  err
chin031750  27 21  53 21  39 21  36 21  25 21  23 21  26 21  23 21  40 21  42 21  err
chin031760  51 21  43 21  43 21  42 21  45 21  37 21  38 21  36 21  48 21  34 21  err
chin031770  38 21  34 22  29 22  30 22  19 22  44 22  21 22  26 22  30 22  30 22  err
chin031780  37 22  31 22  19 22  41 22  31 22  56 22  48 22  49 22  30 24  40 24  err
chin031790  28 24  33 24  40 24  38 24  21 24  33 24  42 24  36 24  26 24  33 24  err
chin031800  28 24  31 24  22 24  42 24  38 24  40 24  34 24  43 24  32 24  36 25  err
chin031810  25 25  38 25  29 25  22 25  19 25  33 25  21 25  38 25  33 25  27 25  err
chin031820  25 25  32 25  25 25  25 25  35 25  53 25  33 25  21 25  27 26  33 26  err
chin031830  25 26  36 26  34 26  45 26  33 26  39 26  74 26  32 27  43 27  22 27  err
chin031840  35 27  41 27  32 27  31 27  38 27  31 28  28 28  35 28  31 28  35 28  err
chin031850  22 28  25 28  26 29  25 29  24 29  27 29  21 29  35 29  36 29  30 29  err
chin031860  21 29  25 29  37 29  35 29  33 30  30 30  40 30  24 30  34 30  38 31  err
chin031870  37 31  37 31  43 32  23 32  38 32  33 32  25 32  36 32  27 31  32 31  err
chin031880  36 31  45 31  30 31  32 31  37 31  31 31  34 32  31 32  28 32  36 32  err
chin031890  30 32  27 32  30 32  27 32  30 33  24 33  25 33  27 33  33 33  28 34  err
chin031900  24 35  23 35  22 35  33 35  19 35  20 35  24 35  33 35  21 35  26 35  err
chin031910  36 35  26 35  29 35  26 35  23 35  30 35  24 35  20 35  29 36  31 35  err
chin031920  31 35  37 35  29 35  20 35  27 35  21 35  27 35  21 35  21 35  24 35  err
chin031930  26 36  24 36  26 36  29 36  26 36  25 36  29 36  28 36  25 36  18 36  err
chin031940  35 36  31 36  30 36  33 36  33 36  34 36  24 36  23 36  27 36  21 36  err
chin031950  32 36  32 36  28 36  28 36  38 36  26 35  31 35  32 35  24 35  27 35  err
chin031960  42 35  26 35  20 35  23 35  27 35  23 35  21 35  26 35  24 35  27 35  err
chin031970  29 35  32 35  25 35  22 35  24 35  30 34  39 34  29 34  17 34  34 34  err
chin031980  28 34  28 34  26 34  24 34  32 34  35 34  35 34  33 34  32 34  31 34  err
chin031990  35 34  37 34  41 34  37 34  31 34  28 34  26 34  27 34  32 34  33 34  err
chin032000  34 34  23 34  32 33  24 33  27 33  30 329990  09990  09990  09990  0  err
