# Supplementary material for: Climate-Driven Synchronized Growth of Alpine Trees in the Southeast Tibetan Plateau
Source: PLoS One. 2016 Jun 3;11(6):e0156126. doi: 10.1371/journal.pone.0156126 (PMC4892591; doi:10.1371/journal.pone.0156126)
Supplement: S1 Data — (ZIP) [file pone.0156126.s001.zip › S1_Data/chin037/chin037.txt_ind_rbar]

year	corrs	rbar	sdev	serr	eps	cores
1505.	1.	0.2163	0.2539	0.0000	0.4955	3.56
1530.	6.	0.1645	0.3792	0.1548	0.5374	5.90
1555.	15.	0.3786	0.2133	0.0551	0.8385	8.52
1580.	28.	0.2278	0.2432	0.0460	0.7751	11.68
1605.	66.	0.3340	0.2208	0.0272	0.8790	14.48
1630.	105.	0.2537	0.2599	0.0254	0.8454	16.08
1655.	120.	0.2483	0.2437	0.0222	0.8535	17.64
1680.	153.	0.2965	0.2448	0.0198	0.8908	19.36
1705.	190.	0.2942	0.2503	0.0182	0.8929	20.00
1730.	171.	0.3282	0.2390	0.0183	0.9064	19.82
1755.	171.	0.3348	0.2386	0.0182	0.9116	20.50
1780.	210.	0.3178	0.2178	0.0150	0.9124	22.36
1805.	231.	0.3498	0.2321	0.0153	0.9285	24.14
1830.	276.	0.3834	0.2125	0.0128	0.9419	26.08
1855.	300.	0.2631	0.2533	0.0146	0.9113	28.78
1880.	378.	0.2077	0.2434	0.0125	0.8919	31.48
1905.	435.	0.3021	0.2465	0.0118	0.9361	33.84
1930.	561.	0.2884	0.2267	0.0096	0.9351	35.52
1955.	561.	0.2131	0.2374	0.0100	0.9055	35.40
1980.	528.	0.2346	0.2253	0.0098	0.9132	34.34
