# Supplementary material for: Climate-Driven Synchronized Growth of Alpine Trees in the Southeast Tibetan Plateau
Source: PLoS One. 2016 Jun 3;11(6):e0156126. doi: 10.1371/journal.pone.0156126 (PMC4892591; doi:10.1371/journal.pone.0156126)
Supplement: S1 Data — (ZIP) [file pone.0156126.s001.zip › S1_Data/chin037/chin037.txt_log]

data file #  1  --  chin037.txt                             
1                  !tucson ring-width format                         
-9           0     !missing values estimated (no plots)              
0            0     !no data transformation (no plots)                
-67    0     1     !1st-spline curve (pct n 50% cutoff)              
0      0     0     !2nd-no detrending performed                      
1                  !non-robust detrending methods used               
0                  !no interactive detrending                        
1                  !tree-ring indices or ratios (rt/gt)              
1            0     !non-robust autoregressive modeling               
0            0     !minimum aic pooled ar model order fit (no plots) 
0                  !pooled ar order fit to all series                
2   0   0    0     !robust (biweight) mean chronology                
0                  !no variance stabilization performed              
1429  2005         !first and last years of common period            
sssssttc           !site-tree-core separation mask                   
50    25     0     !running rbar window/overlap (no plots)           
2                  !summary & series statistics printed              
0                  !no individual core series saved                  
0                  !no spaghetti and mean chronology plots           
0            0     !no stand dynamics analyses done                  
0                  !running mean window width                        
0                  !percent growth change threshold                  
0                  !standard error limit threshold                   
