# Supplementary material for: Climate-Driven Synchronized Growth of Alpine Trees in the Southeast Tibetan Plateau
Source: PLoS One. 2016 Jun 3;11(6):e0156126. doi: 10.1371/journal.pone.0156126 (PMC4892591; doi:10.1371/journal.pone.0156126)
Supplement: S1 Data — (ZIP) [file pone.0156126.s001.zip › S1_Data/chin037/chin037.txt_out]

                        **********************************
                        **********************************
                        ***                            ***
                        ***      program ARSTAN40c     ***
                        ***                            ***
                        ***       creation date:       ***
                        ***           3/6/06           ***
                        ***                            ***
                        ***       programmed by:       ***
                        ***     Dr. Edward R. Cook     ***
                        ***       Paul J. Krusic       ***
                        ***    tree-ring laboratory    ***
                        ***  lamont-doherty earth obs  ***
                        ***    palisades, n.y. 10964   ***
                        *** drdendro@ldeo.columbia.edu ***
                        ***    pjk@ldeo.columbia.edu   ***
                        ***                            ***
                        **********************************
                        **********************************

 |==============================================================================|

 overall run title:                                                                                 

 file names file processed:       arstan.files                            
 data file processed:             chin037.txt                             
 log file processed:              chin037.txt_log                         

                       opt          plt
 tree-ring data type    1                !tucson ring-width format                         
 missing data in gap   -9            0   !missing values estimated (no plots)              
 data transformation    0            0   !no data transformation (no plots)                
 first detrending     -67      0     1   !1st-spline curve (pct n 50% cutoff)              
 second detrending      0      0     0   !2nd-no detrending performed                      
 robust detrending      1                !non-robust detrending methods used               
 interactive detrend    0                !no interactive detrending                        
 index calculation      1                !tree-ring indices or ratios (rt/gt)              
 ar modeling method     1            0   !non-robust autoregressive modeling               
 pooled ar order        0            0   !minimum aic pooled ar model order fit 
 series ar order        0                !pooled ar order fit to all series                
 mean chronology        2   0    0   0   !robust (biweight) mean chronology                
 stabilize variance     0                !no variance stabilization performed              
 common period years     1429 2005       !first and last years of common period            
 site-tree-core mask       sssssttc      !site-tree-core separation mask                   
 running rbar              50   25   0   !running rbar window/overlap (no plots)           
 printout option        2                !summary & series statistics printed              
 core series save       0                !no individual core series saved                  
 summary plot displays  0                !no spaghetti and mean chronology plots           

 stand dynamics stuf    0            0   !no stand dynamics analyses done                  
 running mean window    0                !running mean window width                        
 percent growth change  0                !percent growth change threshold                  
 std error threshold    0                !standard error limit threshold                   

 |======================== raw data statistical analyses =======================|

 |------------------- tree-ring series read in for processing ------------------|

  data header lines:
  GKM    1 Hengduan Mountains 10GK_P_r                         PCLI                    
  GKM    2 China        Likiang Spruce    3240M  2735  9921    __    1429 2005         
  GKM    3 Z.X. Fan                                                                    

 |------------ series gaps found based on any negative number found ------------|

        series      ident      results of scans for gaps or missing values

                            --- no gaps in data found ---

 |------------------ statistics of raw tree-ring measurements ------------------|

 series   ident   frst   last   year    mean   stdev   skew   kurt   sens   ac(1)
     1   GKM3_01  1565   2005    441   0.729   0.210  0.020  3.406  0.238   0.559
     2   GKM3_01  1771   2005    235   1.304   0.437  0.350  2.853  0.227   0.659
     3   GKM3_02  1544   2005    462   0.736   0.459  2.531 14.826  0.242   0.824
     4   GKM3_02  1615   2005    391   0.836   0.374  0.726  3.304  0.214   0.850
     5   GKM3_03  1665   2005    341   0.597   0.489  2.312  9.901  0.327   0.909
     6   GKM3_04  1749   2004    256   0.864   0.508  1.410  5.744  0.318   0.718
     7   GKM3_05  1523   1918    396   0.814   0.491  0.633  2.918  0.355   0.788
     8   GKM3_05  1518   2005    488   0.750   0.372  0.515  2.604  0.284   0.808
     9   GKM3_06  1602   1974    373   0.784   0.416  1.111  4.547  0.270   0.784
    10   GKM3_06  1592   2005    414   0.809   0.391  0.626  3.619  0.278   0.808
    11   GKM3_07  1649   2005    357   0.885   0.599  2.260 10.010  0.277   0.787
    12   GKM3_07  1677   2005    329   0.914   0.604  1.391  5.322  0.250   0.864
    13   GKM3_08  1587   2005    419   0.784   1.036  3.590 18.595  0.294   0.947
    14   GKM3_08  1568   2005    438   0.781   0.392  1.206  5.041  0.253   0.841
    15   GKM3_09  1502   2005    504   0.594   0.339  0.965  3.402  0.263   0.841
    16   GKM3_10  1575   1954    380   0.531   0.382  1.629  5.409  0.283   0.907
    17   GKM3_10  1647   2005    359   0.589   0.312  0.663  3.920  0.302   0.810
    18   GKM3_11  1894   2005    112   0.584   0.281  2.081  7.813  0.192   0.816
    19   GKM3_11  1468   2005    538   0.660   0.420  1.709  5.546  0.184   0.931

 series   ident   frst   last   year    mean   stdev   skew   kurt   sens   ac(1)
    20   GKM3_12  1540   1734    195   0.792   0.883  1.715  5.185  0.299   0.957
    21   GKM3_12  1750   2005    256   0.662   0.853  4.272 24.367  0.277   0.878
    22   GKM3_12  1562   2001    440   0.784   0.392  1.491  6.046  0.185   0.860
    23   GKM3_13  1918   2005     88   0.624   0.339  1.871  6.327  0.238   0.870
    24   GKM3_13  1429   1877    449   0.593   0.298  1.049  3.905  0.230   0.872
    25   GKM3_13  1499   2005    507   0.663   0.609  3.363 17.060  0.323   0.901
    26   YCD3_01  1886   2005    120   2.668   1.167  1.365  4.361  0.180   0.771
    27   YCD3_02  1845   2005    161   2.249   1.314  1.602  5.219  0.163   0.909
    28   YCD3_03  1900   2005    106   3.221   0.993  0.119  3.154  0.242   0.478
    29   YCD3_04  1899   2005    107   3.330   1.381  0.177  2.497  0.223   0.739
    30   YCD3_05  1828   2005    178   1.813   1.392  1.336  3.693  0.177   0.925
    31   YCD3_06  1930   2005     76   2.109   1.318  1.371  3.961  0.210   0.835
    32   YCD3_07  1852   2005    154   1.893   0.930  1.350  4.718  0.175   0.847
    33   YCD3_08  1864   2005    142   2.364   1.544  0.922  2.997  0.199   0.894
    34   YCD3_09  1788   2005    218   1.495   1.009  1.556  4.713  0.201   0.921
    35   YCD3_10  1869   2005    137   2.421   1.060  1.409  4.922  0.163   0.802
    36   YCD3_11  1872   2005    134   2.638   1.359  2.113  9.434  0.208   0.752
    37   YCD3_12  1809   2005    197   1.551   1.376  2.299  8.212  0.201   0.916
    38   YCD3_13  1837   2005    169   2.019   1.008  1.108  4.052  0.221   0.801
    39   YCD3_14  1788   2005    218   1.668   1.132  1.310  3.654  0.159   0.945

       number of series read in:   39   from   1429  to   2005     577 years

 |---------------- summary of raw tree-ring series statistics ------------------|

                                year    mean   stdev   skew   kurt   sens   ac(1)
 arithmetic mean                 289   1.285   0.740  1.475  6.340  0.239   0.829
 standard deviation              143   0.812   0.407  0.914  4.784  0.051   0.100
 median (50th quantile)          256   0.814   0.599  1.371  4.718  0.238   0.841
 interquartile range             259   1.157   0.657  0.849  2.550  0.078   0.110
 minimum value                    76   0.531   0.210  0.020  2.497  0.159   0.478
 lower hinge (25th quantile)     157   0.696   0.391  0.943  3.637  0.200   0.794
 upper hinge (75th quantile)     416   1.853   1.048  1.793  6.186  0.278   0.904
 maximum value                   538   3.330   1.544  4.272 24.367  0.355   0.957

 |-------------------- all possible series rbar statistics ---------------------|

   total    mean   standard   standard  skewess   kurtosis   minimum   maximum
   corrs    rbar   deviation    error    coeff      coeff      corr      corr
    709    0.221     0.257      0.010   -0.080      2.637    -0.543     0.869

   minimum correlation: -0.543   series  GKM3_12b   and  YCD3_14     214 years
   maximum correlation:  0.869   series  YCD3_12    and  YCD3_14     197 years

       percent of all possible correlations used (n>20 years):      95.68
       percent of all possible tree-ring years used in rbar:        32.87

 |======================= raw data common period analyses ======================|

 |----------------------- statistics of the common period ----------------------|

                 *** no series found in common analysis period ***

 |--------------------------- running rbar statistics --------------------------|

    year   1505.  1530.  1555.  1580.  1605.  1630.  1655.  1680.  1705.  1730.
    corr      1.     6.    15.    28.    66.   105.   120.   153.   190.   171.
    rbar  0.519  0.116  0.421  0.236  0.298  0.255  0.278  0.288  0.288  0.332
    sdev  0.000  0.407  0.231  0.239  0.206  0.265  0.230  0.232  0.263  0.244
    serr  0.000  0.166  0.060  0.045  0.025  0.026  0.021  0.019  0.019  0.019
    eps   0.793  0.436  0.861  0.783  0.860  0.846  0.872  0.887  0.890  0.908
    nss     3.6    5.9    8.5   11.7   14.5   16.1   17.6   19.4   20.0   19.8

    year   1755.  1780.  1805.  1830.  1855.  1880.  1905.  1930.  1955.  1980.
    corr    171.   210.   231.   276.   300.   378.   435.   561.   561.   528.
    rbar  0.341  0.300  0.347  0.317  0.313  0.186  0.380  0.238  0.198  0.275
    sdev  0.249  0.222  0.250  0.271  0.286  0.283  0.258  0.269  0.260  0.254
    serr  0.019  0.015  0.016  0.016  0.017  0.015  0.012  0.011  0.011  0.011
    eps   0.914  0.906  0.928  0.924  0.929  0.878  0.954  0.917  0.897  0.929
    nss    20.5   22.4   24.1   26.1   28.8   31.5   33.8   35.5   35.4   34.3

 |======================== raw data chronology statistics ======================|

 |----------------- robust mean raw data chronology statistics -----------------|

  first    last    total    mean    stdrd    skew    kurtosis    mean    serial
   year    year    years   index     dev     coeff     coeff     sens     corr
   1429    2005     577    0.859   0.302    0.588      3.070    0.154    0.855

  mean indices vs their standard deviations       robust mean efficiency results
      correlation    slope    intercept             # improved    # unimproved
        0.311        0.227      0.213                    388            189

 |---------------- robust mean efficiency gain and loss results ----------------|

   median      interquartile      minimum       lower       upper       maximum
    gain           range            gain        hinge       hinge         gain
    2.64            4.73            0.19         1.51        6.24        47.42

   median      interquartile      minimum       lower       upper       maximum
    loss           range            loss        hinge       hinge         loss
    0.91            0.17            0.00         0.83        1.00         1.00

 |--------------------- segment length summary statistics ----------------------|

   median      interquartile      minimum       lower       upper       maximum
   length          range           length       hinge       hinge        length
     256.           259.             76.         157.        417.          538.

 |----------- raw data chronology auto and partial autocorrelations ------------|

 lag           t-1    t-2    t-3    t-4    t-5    t-6    t-7    t-8    t-9   t-10
 acf         0.853  0.764  0.697  0.659  0.646  0.626  0.602  0.580  0.578  0.590
 pacf        0.853  0.132  0.070  0.109  0.129  0.042  0.023  0.033  0.099  0.106
 95% c.l.    0.083  0.130  0.158  0.178  0.195  0.209  0.222  0.233  0.242  0.252

 |------------------ raw data chronology autoregressive model ------------------|

 ord    rsq    t-1    t-2    t-3    t-4    t-5    t-6    t-7    t-8    t-9   t-10
  5   0.749  0.711  0.069 -0.018  0.009  0.140

 |================== detrended data curve fits and statistics ==================|

 |------------------------ results of first detrending -------------------------|

 |--------------- growth curve used for detrending tree-ring data --------------|
   option
     -5: variable span smoother         f(i) = variable span smooth
     -4: lowess robust smoother         f(i) = lowess robust smooth
     -3: median smoothing               f(i) = median sharp/smooth
    -2:  regional curve detrending      f(i) = one age-aligned curve
    -1:  first-differences              f(i) = y(i) - y(i-1)
     1:  neg expon curve, no = opt 4    f(i) = a*exp(-b*t(i)) + d    (d>0)
     2:  neg expon curve, no = opt 5    f(i) = a*exp(-b*t(i)) + d    (d>0)
     3:  neg expon curve  (general)     f(i) = a*exp(-b*t(i)) + d   (any d)
     4:  linear regression (any slope)  f(i) = +/-c*t(i) + d
     5:  linear regression (neg slope)  f(i) = -c*t(i) + d   
     6:  horizontal line through mean   f(i) = mean(y(i)) = d
     7:  hugershoff growth function     f(i) = a*t(i+p)**b * exp(-c*t(i+p)) + d
     8:  general exponential (b = 1)    f(i) = a*t(i+p)**b * exp(-c*t(i+p)) + d
    >9:  cubic smoothing spline         fixed 50 pct variance cutoff
   <-9:  cubic smoothing spline         pct n 50 pct variance cutoff

   (a, b, c are coefficients, d is intercept or asymptote, p is pith offset)

 series   ident     option       a           b           c           d         p
     1   GKM3_01a  -67  295         smoothing spline curve and window width
     2   GKM3_01b  -67  157         smoothing spline curve and window width
     3   GKM3_02a  -67  309         smoothing spline curve and window width
     4   GKM3_02b  -67  261         smoothing spline curve and window width
     5   GKM3_03a  -67  228         smoothing spline curve and window width
     6   GKM3_04b  -67  171         smoothing spline curve and window width
     7   GKM3_05a  -67  265         smoothing spline curve and window width
     8   GKM3_05b  -67  326         smoothing spline curve and window width
     9   GKM3_06a  -67  249         smoothing spline curve and window width
    10   GKM3_06b  -67  277         smoothing spline curve and window width
    11   GKM3_07a  -67  239         smoothing spline curve and window width
    12   GKM3_07b  -67  220         smoothing spline curve and window width
    13   GKM3_08a  -67  280         smoothing spline curve and window width
    14   GKM3_08b  -67  293         smoothing spline curve and window width
    15   GKM3_09a  -67  337         smoothing spline curve and window width
    16   GKM3_10a  -67  254         smoothing spline curve and window width
    17   GKM3_10b  -67  240         smoothing spline curve and window width
    18   GKM3_11a  -67   75         smoothing spline curve and window width
    19   GKM3_11b  -67  360         smoothing spline curve and window width

 series   ident     option       a           b           c           d         p
    20   GKM3_12a  -67  130         smoothing spline curve and window width
    21   GKM3_12a  -67  171         smoothing spline curve and window width
    22   GKM3_12b  -67  294         smoothing spline curve and window width
    23   GKM3_13a  -67   58         smoothing spline curve and window width
    24   GKM3_13a  -67  300         smoothing spline curve and window width
    25   GKM3_13b  -67  339         smoothing spline curve and window width
    26   YCD3_01   -67   80         smoothing spline curve and window width
    27   YCD3_02   -67  107         smoothing spline curve and window width
    28   YCD3_03   -67   71         smoothing spline curve and window width
    29   YCD3_04   -67   71         smoothing spline curve and window width
    30   YCD3_05   -67  119         smoothing spline curve and window width
    31   YCD3_06   -67   50         smoothing spline curve and window width
    32   YCD3_07   -67  103         smoothing spline curve and window width
    33   YCD3_08   -67   95         smoothing spline curve and window width
    34   YCD3_09   -67  146         smoothing spline curve and window width
    35   YCD3_10   -67   91         smoothing spline curve and window width
    36   YCD3_11   -67   89         smoothing spline curve and window width
    37   YCD3_12   -67  131         smoothing spline curve and window width
    38   YCD3_13   -67  113         smoothing spline curve and window width
    39   YCD3_14   -67  146         smoothing spline curve and window width

 |-------------------- statistics of single tree-ring series -------------------|

 series   ident   frst   last   year    mean   stdev   skew   kurt   sens   ac(1)
     1  GKM3_01a  1565   2005    441   0.999   0.279 -0.078  3.423  0.237   0.522
     2  GKM3_01b  1771   2005    235   0.998   0.317  0.332  3.101  0.226   0.628
     3  GKM3_02a  1544   2005    462   0.992   0.513  2.335 13.266  0.241   0.788
     4  GKM3_02b  1615   2005    391   0.994   0.398  0.635  3.133  0.213   0.812
     5  GKM3_03a  1665   2005    341   0.987   0.506  1.405  6.210  0.326   0.761
     6  GKM3_04b  1749   2004    256   0.984   0.546  1.516  6.586  0.316   0.697
     7  GKM3_05a  1523   1918    396   0.992   0.575  1.820  8.970  0.354   0.673
     8  GKM3_05b  1518   2005    488   0.996   0.411  0.556  3.435  0.283   0.687
     9  GKM3_06a  1602   1974    373   0.983   0.430  1.022  5.685  0.269   0.685
    10  GKM3_06b  1592   2005    414   0.999   0.426  0.871  5.676  0.278   0.663
    11  GKM3_07a  1649   2005    357   0.991   0.556  1.546  6.637  0.277   0.746
    12  GKM3_07b  1677   2005    329   0.991   0.473  0.905  5.304  0.249   0.768
    13  GKM3_08a  1587   2005    419   0.997   0.477  1.164  5.681  0.293   0.728
    14  GKM3_08b  1568   2005    438   0.994   0.361  0.610  4.432  0.252   0.673
    15  GKM3_09a  1502   2005    504   0.995   0.383  0.456  3.006  0.263   0.687
    16  GKM3_10a  1575   1954    380   0.993   0.364  0.488  3.561  0.282   0.625
    17  GKM3_10b  1647   2005    359   0.989   0.433  0.347  3.415  0.302   0.706
    18  GKM3_11a  1894   2005    112   0.993   0.283  0.727  4.113  0.190   0.594
    19  GKM3_11b  1468   2005    538   0.999   0.301  0.701  4.515  0.184   0.714

 series   ident   frst   last   year    mean   stdev   skew   kurt   sens   ac(1)
    20  GKM3_12a  1540   1734    195   1.007   0.485  1.031  4.529  0.298   0.683
    21  GKM3_12a  1750   2005    256   0.997   0.522  2.188 11.354  0.276   0.695
    22  GKM3_12b  1562   2001    440   0.991   0.336  1.692 10.272  0.185   0.724
    23  GKM3_13a  1918   2005     88   0.976   0.294  0.002  2.793  0.232   0.589
    24  GKM3_13a  1429   1877    449   0.999   0.298  0.071  3.429  0.230   0.567
    25  GKM3_13b  1499   2005    507   1.003   0.471  1.728 11.004  0.323   0.619
    26  YCD3_01   1886   2005    120   0.997   0.261  1.331  4.770  0.178   0.497
    27  YCD3_02   1845   2005    161   0.999   0.291  1.187  4.691  0.161   0.722
    28  YCD3_03   1900   2005    106   0.995   0.285  0.586  4.485  0.240   0.356
    29  YCD3_04   1899   2005    107   0.988   0.386  0.393  2.850  0.221   0.700
    30  YCD3_05   1828   2005    178   0.995   0.300  0.844  4.826  0.176   0.635
    31  YCD3_06   1930   2005     76   0.988   0.378  0.140  2.578  0.203   0.732
    32  YCD3_07   1852   2005    154   0.989   0.297  0.863  3.840  0.174   0.681
    33  YCD3_08   1864   2005    142   0.973   0.342  1.703  7.015  0.198   0.705
    34  YCD3_09   1788   2005    218   0.983   0.351  0.952  4.599  0.199   0.731
    35  YCD3_10   1869   2005    137   0.994   0.306  0.572  3.987  0.161   0.728
    36  YCD3_11   1872   2005    134   0.996   0.318  0.526  3.388  0.205   0.622
    37  YCD3_12   1809   2005    197   1.006   0.298  0.388  3.138  0.199   0.640
    38  YCD3_13   1837   2005    169   0.990   0.396  1.176  4.587  0.220   0.706
    39  YCD3_14   1788   2005    218   0.999   0.213  0.155  3.380  0.158   0.577

 |---------------- summary of single tree-ring series statistics ---------------|

                                year    mean   stdev   skew   kurt   sens   ac(1)
 arithmetic mean                 289   0.993   0.381  0.895  5.171  0.238   0.668
 standard deviation              143   0.007   0.094  0.603  2.571  0.052   0.086
 median (50th quantile)          256   0.994   0.364  0.844  4.515  0.232   0.687
 interquartile range             259   0.008   0.153  0.787  2.263  0.079   0.097
 minimum value                    76   0.973   0.213 -0.078  2.578  0.158   0.356
 lower hinge (25th quantile)     157   0.989   0.299  0.472  3.419  0.198   0.626
 upper hinge (75th quantile)     416   0.998   0.452  1.259  5.683  0.277   0.723
 maximum value                   538   1.007   0.575  2.335 13.266  0.354   0.812

 |-------------------- all possible series rbar statistics ---------------------|

   total    mean   standard   standard  skewess   kurtosis   minimum   maximum
   corrs    rbar   deviation    error    coeff      coeff      corr      corr
    709    0.208     0.153      0.006   -0.427      3.707    -0.429     0.594

   minimum correlation: -0.429   series  GKM3_13a   and  YCD3_07      26 years
   maximum correlation:  0.594   series  GKM3_11a   and  GKM3_11b    112 years

       percent of all possible correlations used (n>20 years):      95.68
       percent of all possible tree-ring years used in rbar:        32.87

 |==================== detrended data common period analyses ===================|

 |----------------------- statistics of the common period ----------------------|

                 *** no series found in common analysis period ***

 |--------------------------- running rbar statistics --------------------------|

    year   1505.  1530.  1555.  1580.  1605.  1630.  1655.  1680.  1705.  1730.
    corr      1.     6.    15.    28.    66.   105.   120.   153.   190.   171.
    rbar  0.216  0.165  0.379  0.228  0.334  0.254  0.248  0.296  0.294  0.328
    sdev  0.254  0.379  0.213  0.243  0.221  0.260  0.244  0.245  0.250  0.239
    serr  0.000  0.155  0.055  0.046  0.027  0.025  0.022  0.020  0.018  0.018
    eps   0.496  0.537  0.838  0.775  0.879  0.845  0.854  0.891  0.893  0.906
    nss     3.6    5.9    8.5   11.7   14.5   16.1   17.6   19.4   20.0   19.8

    year   1755.  1780.  1805.  1830.  1855.  1880.  1905.  1930.  1955.  1980.
    corr    171.   210.   231.   276.   300.   378.   435.   561.   561.   528.
    rbar  0.335  0.318  0.350  0.383  0.263  0.208  0.302  0.288  0.213  0.235
    sdev  0.239  0.218  0.232  0.212  0.253  0.243  0.246  0.227  0.237  0.225
    serr  0.018  0.015  0.015  0.013  0.015  0.013  0.012  0.010  0.010  0.010
    eps   0.912  0.912  0.929  0.942  0.911  0.892  0.936  0.935  0.906  0.913
    nss    20.5   22.4   24.1   26.1   28.8   31.5   33.8   35.5   35.4   34.3

 |======================== standard chronology statistics ======================|

 |----------------- robust mean standard chronology statistics -----------------|

  first    last    total    mean    stdrd    skew    kurtosis    mean    serial
   year    year    years   index     dev     coeff     coeff     sens     corr
   1429    2005     577    0.976   0.195   -0.136      3.280    0.146    0.608

  mean indices vs their standard deviations       robust mean efficiency results
      correlation    slope    intercept             # improved    # unimproved
        0.215        0.134      0.143                    227            350

 |---------------- robust mean efficiency gain and loss results ----------------|

   median      interquartile      minimum       lower       upper       maximum
    gain           range            gain        hinge       hinge         gain
    1.24            0.66            0.49         1.06        1.71         7.23

   median      interquartile      minimum       lower       upper       maximum
    loss           range            loss        hinge       hinge         loss
    0.91            0.09            0.00         0.87        0.96         1.00

 |----------- standard chronology auto and partial autocorrelations ------------|

 lag           t-1    t-2    t-3    t-4    t-5    t-6    t-7    t-8    t-9   t-10
 acf         0.607  0.406  0.227  0.141  0.123  0.065 -0.005 -0.059 -0.050 -0.023
 pacf        0.607  0.060 -0.065  0.018  0.063 -0.051 -0.073 -0.039  0.039  0.024
 95% c.l.    0.083  0.110  0.120  0.123  0.124  0.125  0.125  0.125  0.125  0.125

 |------------------ standard chronology autoregressive model ------------------|

 ord    rsq    t-1    t-2    t-3    t-4    t-5    t-6    t-7    t-8    t-9   t-10
  3   0.373  0.575  0.097 -0.065

 |======================= pooled autoregression analysis =======================|

 pooled autocorrelations:

 lag     t= -1  t= -2  t= -3  t= -4  t= -5  t= -6  t= -7  t= -8  t= -9  t=-10
         0.611  0.415  0.226  0.168  0.163  0.092  0.079  0.038  0.046  0.039

 yule-walker estimates of autoregression:

 order   t= -1  t= -2  t= -3  t= -4  t= -5  t= -6  t= -7  t= -8  t= -9  t=-10
    1    0.611
    2    0.571  0.066
    3    0.576  0.113 -0.082
    4    0.582  0.106 -0.120  0.066
    5    0.576  0.116 -0.129  0.018  0.083
    6    0.583  0.117 -0.139  0.027  0.130 -0.081
    7    0.585  0.113 -0.140  0.031  0.126 -0.100  0.032
    8    0.586  0.112 -0.139  0.032  0.124 -0.098  0.040 -0.013
    9    0.586  0.111 -0.136  0.029  0.123 -0.095  0.037 -0.029  0.026
   10    0.586  0.110 -0.136  0.028  0.123 -0.095  0.037 -0.029  0.027 -0.001

 last term in each row above equals the partial autocorrelation coefficient

 akaike information criterion:

      ar( 0)      ar( 1)      ar( 2)      ar( 3)      ar( 4)      ar( 5)  
     5423.37     5155.58     5155.05     5153.14     5152.63     5150.65

      ar( 6)      ar( 7)      ar( 8)      ar( 9)      ar(10)  
     5148.83     5150.24     5152.13     5153.73     5155.73

 selected autoregression order:   6

 ar order selection criterion: ipp=0  first-minimum aic selection

 the aic trace should be checked to see if ar order selection criterion <ipp>
 is adequate. e.g. if ar-orders of the first-minimum and the full-minimum aic
 are close, an arstan run with full-minimum aic order selection might be tried

 autoregression coefficients:

  t= -1   t= -2   t= -3   t= -4   t= -5   t= -6   t= -7   t= -8   t= -9   t=-10   
  0.583   0.117  -0.139   0.027   0.130  -0.081

 r-squared due to pooled autoregression:   39.14 pct
 variance inflation from autoregression:  164.31 pct

 impulse response function weights for this ar ( 6) process out to order 50:

  1.0000   0.583   0.457   0.195   0.113   0.170   0.092   0.075   0.022   0.012
  0.0146   0.007   0.007   0.000   0.000   0.000   0.000   0.000   0.000   0.000
  -.0002   0.000   0.000   0.000   0.000   0.000   0.000   0.000   0.000   0.000
   .0000   0.000   0.000   0.000   0.000   0.000   0.000   0.000   0.000   0.000
   .0000   0.000   0.000   0.000   0.000   0.000   0.000   0.000   0.000   0.000

 |================== individual series autoregression analyses =================|

 |---------------- individual series autoregressive coefficients ---------------|

     series    ident    order     rsq     t-1     t-2     t-3   .....    t-ip
         1   GKM3_01a     6     0.284   0.491   0.048   0.029  -0.026   0.094
                                       -0.081
         2   GKM3_01b     6     0.411   0.648   0.015  -0.120   0.047   0.107
                                       -0.059
         3   GKM3_02a     6     0.640   0.927  -0.149  -0.046  -0.001   0.025
                                       -0.003
         4   GKM3_02b     6     0.664   0.801   0.054  -0.010  -0.082   0.060
                                       -0.020
         5   GKM3_03a     6     0.594   0.734   0.079  -0.135   0.028   0.122
                                       -0.023
         6   GKM3_04b     6     0.529   0.804  -0.152  -0.074   0.186  -0.071
                                        0.046
         7   GKM3_05a     6     0.469   0.641  -0.002  -0.027   0.060   0.069
                                        0.012
         8   GKM3_05b     6     0.489   0.565   0.139   0.036   0.024  -0.019
                                        0.012
         9   GKM3_06a     6     0.516   0.698   0.027   0.046  -0.081   0.024
                                       -0.003
        10   GKM3_06b     6     0.464   0.563   0.200  -0.121   0.048   0.031
                                        0.022
        11   GKM3_07a     6     0.594   0.934  -0.258   0.009  -0.049   0.123
                                       -0.032
        12   GKM3_07b     6     0.599   0.809  -0.097   0.102  -0.106   0.117
                                       -0.051
        13   GKM3_08a     6     0.546   0.628   0.158  -0.065   0.005   0.097
                                       -0.043
        14   GKM3_08b     6     0.464   0.594   0.072   0.032   0.043   0.008
                                       -0.017
        15   GKM3_09a     6     0.495   0.648   0.059  -0.129   0.136  -0.003
                                        0.059
        16   GKM3_10a     6     0.412   0.538   0.083   0.012   0.082   0.018
                                       -0.018
        17   GKM3_10b     6     0.536   0.574   0.059   0.003   0.139  -0.002
                                        0.055
        18   GKM3_11a     6     0.363   0.596   0.023   0.012  -0.114   0.020
                                        0.051
        19   GKM3_11b     6     0.525   0.626   0.181  -0.079  -0.012   0.083
                                       -0.062

     series    ident    order     rsq     t-1     t-2     t-3   .....    t-ip
        20   GKM3_12a     6     0.495   0.550   0.216   0.017  -0.081   0.010
                                        0.040
        21   GKM3_12a     6     0.504   0.724   0.048  -0.169   0.135  -0.113
                                        0.072
        22   GKM3_12b     6     0.555   0.592   0.247   0.028  -0.085  -0.113
                                        0.074
        23   GKM3_13a     6     0.400   0.577   0.117  -0.059  -0.087   0.178
                                       -0.168
        24   GKM3_13a     6     0.337   0.522   0.115  -0.093   0.076   0.045
                                       -0.067
        25   GKM3_13b     6     0.406   0.540   0.145   0.002  -0.037   0.060
                                       -0.037
        26   YCD3_01      6     0.297   0.527  -0.037  -0.007  -0.014   0.244
                                       -0.184
        27   YCD3_02      6     0.563   0.879  -0.226  -0.021   0.089  -0.015
                                       -0.122
        28   YCD3_03      6     0.212   0.255   0.215   0.165  -0.014  -0.197
                                        0.014
        29   YCD3_04      6     0.518   0.664   0.099  -0.140   0.186  -0.017
                                       -0.070
        30   YCD3_05      6     0.440   0.599   0.173  -0.232   0.078   0.050
                                        0.027
        31   YCD3_06      6     0.593   0.716  -0.062   0.196  -0.152   0.094
                                       -0.248
        32   YCD3_07      6     0.506   0.772  -0.210   0.147  -0.048   0.060
                                       -0.025
        33   YCD3_08      6     0.539   0.754   0.070  -0.274   0.056   0.042
                                       -0.115
        34   YCD3_09      6     0.551   0.789  -0.060  -0.073   0.016   0.132
                                       -0.057
        35   YCD3_10      6     0.599   0.850  -0.118   0.059  -0.206   0.344
                                       -0.223
        36   YCD3_11      6     0.444   0.758  -0.142  -0.082   0.051   0.027
                                       -0.077
        37   YCD3_12      6     0.479   0.868  -0.421   0.209  -0.079   0.038
                                       -0.008
        38   YCD3_13      6     0.521   0.761  -0.106   0.107  -0.125   0.107
                                       -0.136
        39   YCD3_14      6     0.391   0.467   0.164   0.065  -0.012   0.058
                                       -0.224

 |------------- summary statistics for autoregressive coefficients -------------|

                        order     rsq     t-1     t-2     t-3   .....    t-ip
   arithmetic mean        6     0.486   0.666   0.020  -0.018   0.002   0.050
                                        -0.043
   standard deviation     0     0.099   0.142   0.150   0.108   0.092   0.093
                                         0.083
   median                 6     0.504   0.648   0.054  -0.007  -0.001   0.045
                                        -0.025
   interquartile range    0     0.122   0.197   0.207   0.114   0.138   0.087
                                         0.087
   minimum value          6     0.212   0.255  -0.421  -0.274  -0.206  -0.197
                                        -0.248
   lower hinge            6     0.426   0.569  -0.079  -0.081  -0.080   0.009
                                        -0.074
   upper hinge            6     0.548   0.767   0.128   0.034   0.058   0.095
                                         0.013
   maximum value          6     0.664   0.934   0.247   0.209   0.186   0.344
                                         0.074

 |------------------- statistics of prewhitened tree-ring data -----------------|

 series   ident   frst   last   year    mean   stdev   skew   kurt   sens   ac(1)
     1  GKM3_01a  1565   2005    441   1.000   0.236 -0.307  3.590  0.272  -0.002
     2  GKM3_01b  1771   2005    235   1.000   0.244  0.289  3.416  0.270   0.005
     3  GKM3_02a  1544   2005    462   1.001   0.308  1.603  9.937  0.304   0.014
     4  GKM3_02b  1615   2005    391   1.000   0.231  0.069  3.909  0.264   0.001
     5  GKM3_03a  1665   2005    341   1.000   0.322  0.439  4.698  0.375   0.001
     6  GKM3_04b  1749   2004    256   1.000   0.373  1.463  7.511  0.374  -0.007
     7  GKM3_05a  1523   1918    396   1.001   0.418  1.835 10.374  0.406   0.017
     8  GKM3_05b  1518   2005    488   1.000   0.294  0.204  3.483  0.334  -0.001
     9  GKM3_06a  1602   1974    373   1.000   0.293  0.562  4.745  0.325  -0.032
    10  GKM3_06b  1592   2005    414   1.002   0.303  0.605  5.114  0.310   0.042
    11  GKM3_07a  1649   2005    357   1.000   0.356  2.111 15.343  0.343  -0.003
    12  GKM3_07b  1677   2005    329   1.000   0.299  1.509 10.740  0.311   0.002
    13  GKM3_08a  1587   2005    419   1.000   0.321  0.455  4.402  0.356  -0.002
    14  GKM3_08b  1568   2005    438   1.000   0.264 -0.092  4.304  0.298   0.000
    15  GKM3_09a  1502   2005    504   1.000   0.273  0.293  3.489  0.315   0.004
    16  GKM3_10a  1575   1954    380   1.000   0.280  0.085  3.065  0.324  -0.001
    17  GKM3_10b  1647   2005    359   1.000   0.295 -0.036  4.037  0.344   0.003
    18  GKM3_11a  1894   2005    112   1.000   0.226  0.794  4.754  0.228   0.001
    19  GKM3_11b  1468   2005    538   1.000   0.208  0.200  4.273  0.228  -0.001

 series   ident   frst   last   year    mean   stdev   skew   kurt   sens   ac(1)
    20  GKM3_12a  1540   1734    195   1.000   0.345  0.455  4.045  0.374   0.000
    21  GKM3_12a  1750   2005    256   1.001   0.364  1.644 10.410  0.366   0.012
    22  GKM3_12b  1562   2001    440   1.000   0.224  1.053  8.824  0.231   0.001
    23  GKM3_13a  1918   2005     88   1.000   0.225 -0.212  3.265  0.261  -0.009
    24  GKM3_13a  1429   1877    449   1.000   0.243 -0.164  3.385  0.270   0.003
    25  GKM3_13b  1499   2005    507   1.000   0.363  1.262  9.859  0.385   0.006
    26  YCD3_01   1886   2005    120   1.000   0.219  1.002  4.805  0.217   0.014
    27  YCD3_02   1845   2005    161   1.000   0.192  0.575  3.905  0.210  -0.001
    28  YCD3_03   1900   2005    106   1.000   0.253  1.249  6.616  0.261   0.002
    29  YCD3_04   1899   2005    107   1.000   0.269  0.660  3.624  0.287   0.003
    30  YCD3_05   1828   2005    178   1.002   0.215 -0.229  5.869  0.217   0.032
    31  YCD3_06   1930   2005     76   1.000   0.242  0.710  4.921  0.249   0.022
    32  YCD3_07   1852   2005    154   1.000   0.213  0.751  4.856  0.224   0.003
    33  YCD3_08   1864   2005    142   1.000   0.232  1.012  5.448  0.239   0.005
    34  YCD3_09   1788   2005    218   1.000   0.236  0.823  4.805  0.244   0.004
    35  YCD3_10   1869   2005    137   1.000   0.189 -0.202  4.018  0.209   0.002
    36  YCD3_11   1872   2005    134   1.000   0.233  0.206  3.127  0.265  -0.027
    37  YCD3_12   1809   2005    197   1.000   0.216  0.609  3.322  0.231  -0.004
    38  YCD3_13   1837   2005    169   1.000   0.275  0.918  5.123  0.274   0.011
    39  YCD3_14   1788   2005    218   1.000   0.166  0.277  3.336  0.188  -0.009

 |------------- summary of prewhitened tree-ring series statistics -------------|

                                year    mean   stdev   skew   kurt   sens   ac(1)
 arithmetic mean                 289   1.000   0.268  0.628  5.506  0.287   0.003
 standard deviation              143   0.000   0.058  0.623  2.795  0.058   0.013
 median (50th quantile)          256   1.000   0.253  0.575  4.698  0.272   0.002
 interquartile range             259   0.000   0.076  0.805  2.051  0.094   0.006
 minimum value                    76   1.000   0.166 -0.307  3.065  0.188  -0.032
 lower hinge (25th quantile)     157   1.000   0.225  0.202  3.607  0.235  -0.001
 upper hinge (75th quantile)     416   1.000   0.301  1.007  5.658  0.329   0.005
 maximum value                   538   1.002   0.418  2.111 15.343  0.406   0.042

 |-------------------- all possible series rbar statistics ---------------------|

   total    mean   standard   standard  skewess   kurtosis   minimum   maximum
   corrs    rbar   deviation    error    coeff      coeff      corr      corr
    709    0.260     0.115      0.004   -0.213      3.562    -0.207     0.566

   minimum correlation: -0.207   series  GKM3_05a   and  GKM3_11a     25 years
   maximum correlation:  0.566   series  GKM3_10a   and  GKM3_10b    308 years

       percent of all possible correlations used (n>20 years):      95.68
       percent of all possible tree-ring years used in rbar:        32.87

 |=================== prewhitened data common period analyses ==================|

 |----------------------- statistics of the common period ----------------------|

                 *** no series found in common analysis period ***

 |--------------------------- running rbar statistics --------------------------|

    year   1505.  1530.  1555.  1580.  1605.  1630.  1655.  1680.  1705.  1730.
    corr      1.     6.    15.    28.    66.   105.   120.   153.   190.   171.
    rbar  0.317  0.333  0.426  0.365  0.293  0.309  0.372  0.329  0.307  0.311
    sdev  0.225  0.179  0.113  0.124  0.239  0.170  0.133  0.169  0.197  0.235
    serr  0.000  0.073  0.029  0.023  0.029  0.017  0.012  0.014  0.014  0.018
    eps   0.623  0.747  0.864  0.870  0.857  0.878  0.913  0.905  0.899  0.900
    nss     3.6    5.9    8.5   11.7   14.5   16.1   17.6   19.4   20.0   19.8

    year   1755.  1780.  1805.  1830.  1855.  1880.  1905.  1930.  1955.  1980.
    corr    171.   210.   231.   276.   300.   378.   435.   561.   561.   528.
    rbar  0.396  0.388  0.349  0.336  0.312  0.308  0.301  0.260  0.235  0.294
    sdev  0.194  0.183  0.155  0.158  0.171  0.169  0.150  0.153  0.162  0.170
    serr  0.015  0.013  0.010  0.010  0.010  0.009  0.007  0.006  0.007  0.007
    eps   0.931  0.934  0.928  0.930  0.929  0.933  0.936  0.926  0.916  0.935
    nss    20.5   22.4   24.1   26.1   28.8   31.5   33.8   35.5   35.4   34.3

 |======================== residual chronology statistics ======================|

 |----------------- robust mean residual chronology statistics -----------------|

  first    last    total    mean    stdrd    skew    kurtosis    mean    serial
   year    year    years   index     dev     coeff     coeff     sens     corr
   1429    2005     577    0.990   0.150   -0.389      3.673    0.174   -0.052

  mean indices vs their standard deviations       robust mean efficiency results
      correlation    slope    intercept             # improved    # unimproved
        0.092        0.048      0.131                    266            311

 |---------------- robust mean efficiency gain and loss results ----------------|

   median      interquartile      minimum       lower       upper       maximum
    gain           range            gain        hinge       hinge         gain
    1.26            0.63            0.50         1.08        1.71        15.47

   median      interquartile      minimum       lower       upper       maximum
    loss           range            loss        hinge       hinge         loss
    0.91            0.09            0.00         0.88        0.98         1.00

 |----------- residual chronology auto and partial autocorrelations ------------|

 lag           t-1    t-2    t-3    t-4    t-5    t-6    t-7    t-8    t-9   t-10
 acf        -0.052  0.001 -0.041 -0.052  0.024 -0.004 -0.039 -0.058 -0.042 -0.033
 pacf       -0.052 -0.001 -0.041 -0.057  0.018 -0.004 -0.044 -0.064 -0.047 -0.044
 95% c.l.    0.083  0.083  0.083  0.084  0.084  0.084  0.084  0.084  0.084  0.084

 |------------------ residual chronology autoregressive model ------------------|

 ord    rsq    t-1    t-2    t-3    t-4    t-5    t-6    t-7    t-8    t-9   t-10
  0   0.000

 |---------- rewhitened chronology auto and partial autocorrelations -----------|

 lag           t-1    t-2    t-3    t-4    t-5    t-6    t-7    t-8    t-9   t-10
 acf         0.000  0.001 -0.002 -0.005 -0.004 -0.007 -0.049 -0.059 -0.043 -0.036
 pacf        0.000  0.001 -0.002 -0.005 -0.004 -0.007 -0.049 -0.059 -0.044 -0.037
 95% c.l.    0.083  0.083  0.083  0.083  0.083  0.083  0.083  0.083  0.084  0.084

 |----------------- rewhitened chronology autoregressive model -----------------|

 ord    rsq    t-1    t-2    t-3    t-4    t-5    t-6    t-7    t-8    t-9   t-10
  6   0.003  0.000  0.000 -0.002 -0.005 -0.004 -0.007

 |========================= arstan chronology statistics =======================|

 |----------------- robust mean arstan chronology statistics -------------------|


  first    last    total    mean    stdrd    skew    kurtosis    mean    serial
   year    year    years   index     dev     coeff     coeff     sens     corr
   1429    2005      577   0.990   0.190   -0.118      3.178    0.138    0.604

 |------------ arstan chronology auto and partial autocorrelations -------------|

 lag           t-1    t-2    t-3    t-4    t-5    t-6    t-7    t-8    t-9   t-10
 acf         0.603  0.398  0.198  0.130  0.113  0.023 -0.042 -0.093 -0.080 -0.040
 pacf        0.603  0.053 -0.097  0.051  0.058 -0.116 -0.056 -0.028  0.019  0.031
 95% c.l.    0.083  0.109  0.119  0.121  0.122  0.123  0.123  0.123  0.124  0.124

 |------------------- arstan chronology autoregressive model -------------------|

 ord    rsq    t-1    t-2    t-3    t-4    t-5    t-6    t-7    t-8    t-9   t-10
  1   0.366  0.603

 |================ as jim morrison would say, "this is the end" ================|
