# Supplementary material for: Climate-Driven Synchronized Growth of Alpine Trees in the Southeast Tibetan Plateau
Source: PLoS One. 2016 Jun 3;11(6):e0156126. doi: 10.1371/journal.pone.0156126 (PMC4892591; doi:10.1371/journal.pone.0156126)
Supplement: S1 Data — (ZIP) [file pone.0156126.s001.zip › S1_Data/chin037/chin037.txt_raw_rbar]

year	corrs	rbar	sdev	serr	eps	cores
1505.	1.	0.5186	0.0000	0.0000	0.7932	3.56
1530.	6.	0.1157	0.4074	0.1663	0.4356	5.90
1555.	15.	0.4213	0.2306	0.0595	0.8612	8.52
1580.	28.	0.2364	0.2388	0.0451	0.7833	11.68
1605.	66.	0.2982	0.2061	0.0254	0.8602	14.48
1630.	105.	0.2551	0.2654	0.0259	0.8463	16.08
1655.	120.	0.2780	0.2297	0.0210	0.8717	17.64
1680.	153.	0.2875	0.2321	0.0188	0.8865	19.36
1705.	190.	0.2877	0.2629	0.0191	0.8898	20.00
1730.	171.	0.3322	0.2442	0.0187	0.9079	19.82
1755.	171.	0.3410	0.2486	0.0190	0.9139	20.50
1780.	210.	0.3000	0.2223	0.0153	0.9055	22.36
1805.	231.	0.3467	0.2499	0.0164	0.9276	24.14
1830.	276.	0.3173	0.2715	0.0163	0.9238	26.08
1855.	300.	0.3132	0.2858	0.0165	0.9292	28.78
1880.	378.	0.1863	0.2834	0.0146	0.8782	31.48
1905.	435.	0.3800	0.2577	0.0124	0.9540	33.84
1930.	561.	0.2382	0.2688	0.0114	0.9174	35.52
1955.	561.	0.1981	0.2602	0.0110	0.8974	35.40
1980.	528.	0.2747	0.2539	0.0110	0.9286	34.34
