# Supplementary material for: Climate-Driven Synchronized Growth of Alpine Trees in the Southeast Tibetan Plateau
Source: PLoS One. 2016 Jun 3;11(6):e0156126. doi: 10.1371/journal.pone.0156126 (PMC4892591; doi:10.1371/journal.pone.0156126)
Supplement: S1 Data — (ZIP) [file pone.0156126.s001.zip › S1_Data/chin037/chin037.txt_res_rbar]

year	corrs	rbar	sdev	serr	eps	cores
1505.	1.	0.3167	0.2253	0.0000	0.6226	3.56
1530.	6.	0.3334	0.1793	0.0732	0.7469	5.90
1555.	15.	0.4261	0.1132	0.0292	0.8635	8.52
1580.	28.	0.3650	0.1235	0.0233	0.8704	11.68
1605.	66.	0.2930	0.2388	0.0294	0.8572	14.48
1630.	105.	0.3093	0.1698	0.0166	0.8781	16.08
1655.	120.	0.3724	0.1333	0.0122	0.9128	17.64
1680.	153.	0.3291	0.1689	0.0137	0.9047	19.36
1705.	190.	0.3073	0.1972	0.0143	0.8987	20.00
1730.	171.	0.3112	0.2353	0.0180	0.8995	19.82
1755.	171.	0.3957	0.1937	0.0148	0.9307	20.50
1780.	210.	0.3882	0.1832	0.0126	0.9342	22.36
1805.	231.	0.3487	0.1551	0.0102	0.9282	24.14
1830.	276.	0.3363	0.1581	0.0095	0.9297	26.08
1855.	300.	0.3123	0.1711	0.0099	0.9289	28.78
1880.	378.	0.3083	0.1695	0.0087	0.9335	31.48
1905.	435.	0.3009	0.1505	0.0072	0.9358	33.84
1930.	561.	0.2600	0.1529	0.0065	0.9258	35.52
1955.	561.	0.2346	0.1617	0.0068	0.9156	35.40
1980.	528.	0.2944	0.1697	0.0074	0.9348	34.34
