# Supplementary material for: Climate-Driven Synchronized Growth of Alpine Trees in the Southeast Tibetan Plateau
Source: PLoS One. 2016 Jun 3;11(6):e0156126. doi: 10.1371/journal.pone.0156126 (PMC4892591; doi:10.1371/journal.pone.0156126)
Supplement: S1 Data — (ZIP) [file pone.0156126.s001.zip › S1_Data/chin037/chin037.txt_tabs]

year	num	seg	age	raw	std	res	ars
1429	1.	449.000	1.000	1.370	1.081	1.066	1.088
1430	1.	449.000	2.000	1.130	0.895	0.858	0.912
1431	1.	449.000	3.000	1.150	0.915	0.955	0.919
1432	1.	449.000	4.000	1.080	0.863	0.926	0.867
1433	1.	449.000	5.000	1.220	0.979	1.040	0.974
1434	1.	449.000	6.000	1.310	1.056	1.073	1.068
1435	1.	449.000	7.000	1.310	1.061	1.041	1.082
1436	1.	449.000	8.000	1.530	1.245	1.213	1.272
1437	1.	449.000	9.000	1.410	1.152	1.045	1.199
1438	1.	449.000	10.000	1.290	1.059	0.953	1.105
1439	1.	449.000	11.000	1.540	1.270	1.245	1.311
1440	1.	449.000	12.000	1.570	1.301	1.176	1.361
1441	1.	449.000	13.000	1.260	1.049	0.853	1.125
1442	1.	449.000	14.000	1.250	1.045	1.017	1.102
1443	1.	449.000	15.000	1.080	0.907	0.916	0.952
1444	1.	449.000	16.000	1.110	0.937	0.946	0.961
1445	1.	449.000	17.000	1.290	1.094	1.132	1.120
1446	1.	449.000	18.000	1.420	1.210	1.182	1.251
1447	1.	449.000	19.000	1.700	1.455	1.340	1.513
1448	1.	449.000	20.000	1.310	1.127	0.911	1.214
1449	1.	449.000	21.000	0.910	0.786	0.689	0.848
1450	1.	449.000	22.000	0.770	0.669	0.789	0.686
1451	1.	449.000	23.000	1.290	1.125	1.297	1.110
1452	1.	449.000	24.000	0.840	0.736	0.664	0.771
1453	1.	449.000	25.000	0.890	0.784	0.878	0.790
1454	1.	449.000	26.000	1.060	0.938	1.139	0.935
1455	1.	449.000	27.000	1.090	0.970	1.007	0.957
1456	1.	449.000	28.000	1.170	1.046	1.014	1.051
1457	1.	449.000	29.000	1.170	1.051	1.074	1.070
1458	1.	449.000	30.000	1.320	1.192	1.166	1.215
1459	1.	449.000	31.000	1.400	1.270	1.168	1.308
1460	1.	449.000	32.000	1.110	1.012	0.864	1.066
1461	1.	449.000	33.000	1.440	1.320	1.295	1.358
1462	1.	449.000	34.000	1.330	1.225	1.099	1.290
1463	1.	449.000	35.000	0.990	0.916	0.743	0.982
1464	1.	449.000	36.000	0.890	0.828	0.865	0.869
1465	1.	449.000	37.000	0.880	0.823	0.953	0.834
1466	1.	449.000	38.000	0.800	0.752	0.810	0.756
1467	1.	449.000	39.000	1.180	1.115	1.238	1.109
1468	2.	493.500	20.500	1.575	1.154	1.105	1.140
1469	2.	493.500	21.500	1.675	1.250	1.137	1.252
1470	2.	493.500	22.500	1.560	1.180	1.044	1.181
1471	2.	493.500	23.500	1.165	0.844	0.741	0.848
1472	2.	493.500	24.500	1.290	0.992	1.049	0.990
1473	2.	493.500	25.500	1.475	1.127	1.172	1.146
1474	2.	493.500	26.500	1.615	1.205	1.108	1.246
1475	2.	493.500	27.500	1.435	1.086	0.958	1.125
1476	2.	493.500	28.500	1.190	0.911	0.868	0.921
1477	2.	493.500	29.500	1.185	0.919	0.964	0.919
1478	2.	493.500	30.500	1.160	0.875	0.934	0.893
1479	2.	493.500	31.500	1.030	0.813	0.865	0.834
1480	2.	493.500	32.500	1.215	0.956	1.070	0.973
1481	2.	493.500	33.500	1.435	1.119	1.179	1.142
1482	2.	493.500	34.500	1.170	0.901	0.833	0.935
1483	2.	493.500	35.500	1.395	1.072	1.096	1.074
1484	2.	493.500	36.500	1.540	1.184	1.183	1.191
1485	2.	493.500	37.500	1.685	1.297	1.156	1.305
1486	2.	493.500	38.500	1.405	1.094	0.882	1.098
1487	2.	493.500	39.500	1.485	1.151	1.080	1.134
1488	2.	493.500	40.500	1.450	1.143	1.056	1.129
1489	2.	493.500	41.500	1.770	1.441	1.322	1.433
1490	2.	493.500	42.500	1.765	1.419	1.155	1.437
1491	2.	493.500	43.500	1.490	1.210	0.940	1.225
1492	2.	493.500	44.500	1.355	1.125	0.978	1.119
1493	2.	493.500	45.500	1.495	1.246	1.183	1.242
1494	2.	493.500	46.500	1.285	1.066	0.905	1.093
1495	2.	493.500	47.500	1.445	1.171	1.090	1.190
1496	2.	493.500	48.500	1.180	1.001	0.924	1.015
1497	2.	493.500	49.500	1.240	1.056	1.029	1.057
1498	2.	493.500	50.500	1.175	0.995	0.967	1.006
1499	3.	498.000	34.667	1.550	1.082	1.060	1.072
1500	3.	498.000	35.667	1.820	1.254	1.041	1.100
1501	3.	498.000	36.667	1.650	1.159	1.009	1.070
1502	4.	499.500	28.500	1.425	1.043	1.002	1.057
1503	4.	499.500	29.500	1.375	1.050	1.017	1.049
1504	4.	499.500	30.500	0.985	0.706	0.687	0.731
1505	4.	499.500	31.500	0.990	0.832	0.968	0.824
1506	4.	499.500	32.500	1.100	0.914	1.034	0.902
1507	4.	499.500	33.500	0.910	0.800	0.886	0.855
1508	4.	499.500	34.500	0.730	0.689	0.940	0.870
1509	4.	499.500	35.500	0.725	0.656	0.957	0.841
1510	4.	499.500	36.500	0.860	0.813	1.049	0.964
1511	4.	499.500	37.500	1.180	1.117	1.301	1.284
1512	4.	499.500	38.500	1.000	0.942	0.883	1.058
1513	4.	499.500	39.500	1.045	1.136	1.220	1.289
1514	4.	499.500	40.500	1.095	1.248	1.264	1.394
1515	4.	499.500	41.500	1.150	1.301	1.146	1.424
1516	4.	499.500	42.500	0.910	1.047	0.970	1.271
1517	4.	499.500	43.500	0.970	1.129	1.136	1.288
1518	5.	497.200	35.800	0.960	1.201	1.043	1.233
1519	5.	497.200	36.800	1.040	1.183	1.077	1.254
1520	5.	497.200	37.800	1.300	1.215	0.961	1.133
1521	5.	497.200	38.800	1.240	1.225	1.081	1.171
1522	5.	497.200	39.800	0.890	0.899	0.746	0.854
1523	6.	480.333	34.167	1.340	0.862	0.889	0.825
1524	6.	480.333	35.167	1.064	0.797	0.962	0.843
1525	6.	480.333	36.167	1.000	0.828	0.896	0.812
1526	6.	480.333	37.167	0.946	0.755	0.843	0.753
1527	6.	480.333	38.167	1.104	0.950	1.078	0.903
1528	6.	480.333	39.167	1.106	0.946	0.988	0.921
1529	6.	480.333	40.167	1.036	0.903	0.927	0.899
1530	6.	480.333	41.167	1.268	1.082	1.173	1.107
1531	6.	480.333	42.167	1.147	0.899	0.934	0.982
1532	6.	480.333	43.167	1.521	1.239	1.229	1.257
1533	6.	480.333	44.167	1.156	0.962	0.856	0.990
1534	6.	480.333	45.167	1.375	1.015	1.076	1.106
1535	6.	480.333	46.167	1.180	0.937	0.857	0.910
1536	6.	480.333	47.167	1.246	1.019	1.028	0.991
1537	6.	480.333	48.167	1.194	0.989	0.967	0.978
1538	6.	480.333	49.167	0.742	0.644	0.696	0.681
1539	6.	480.333	50.167	0.597	0.541	0.736	0.568
1540	7.	439.571	44.000	0.926	0.682	0.962	0.662
1541	7.	439.571	45.000	0.901	0.764	0.949	0.758
1542	7.	439.571	46.000	1.179	1.001	1.124	0.999
1543	7.	439.571	47.000	1.590	1.208	1.185	1.159
1544	8.	442.375	42.125	1.074	0.958	0.884	0.977
1545	8.	442.375	43.125	1.057	0.971	0.993	0.989
1546	8.	442.375	44.125	1.362	1.161	1.145	1.117
1547	8.	442.375	45.125	1.176	1.076	0.978	1.078
1548	8.	442.375	46.125	1.272	1.060	0.980	1.067
1549	8.	442.375	47.125	1.218	1.075	1.076	1.098
1550	8.	442.375	48.125	1.155	1.060	1.010	1.075
1551	8.	442.375	49.125	1.259	1.231	1.145	1.215
1552	8.	442.375	50.125	1.131	1.046	0.923	1.052
1553	8.	442.375	51.125	0.989	0.898	0.877	0.933
1554	8.	442.375	52.125	1.037	0.947	1.029	0.982
1555	8.	442.375	53.125	1.043	0.964	1.005	0.993
1556	8.	442.375	54.125	1.276	1.160	1.184	1.216
1557	8.	442.375	55.125	1.399	1.213	1.102	1.224
1558	8.	442.375	56.125	1.262	1.085	0.980	1.130
1559	8.	442.375	57.125	1.012	0.870	0.812	0.893
1560	8.	442.375	58.125	0.850	0.738	0.834	0.768
1561	8.	442.375	59.125	0.955	0.842	1.029	0.905
1562	9.	442.111	53.556	1.237	1.097	1.138	1.091
1563	9.	442.111	54.556	1.119	1.048	0.953	1.029
1564	9.	442.111	55.556	0.940	0.940	0.820	0.837
1565	10.	442.000	51.000	0.895	0.917	0.977	0.855
1566	10.	442.000	52.000	0.785	0.824	0.915	0.822
1567	10.	442.000	53.000	0.896	0.901	0.999	0.928
1568	11.	441.636	49.182	0.973	0.900	0.942	0.898
1569	11.	441.636	50.182	0.992	0.924	0.982	0.917
1570	11.	441.636	51.182	0.914	0.860	0.899	0.845
1571	11.	441.636	52.182	0.784	0.741	0.810	0.717
1572	11.	441.636	53.182	0.822	0.761	0.920	0.757
1573	11.	441.636	54.182	0.996	0.938	1.111	0.955
1574	11.	441.636	55.182	0.994	0.908	0.904	0.889
1575	12.	436.500	51.583	0.922	0.805	0.870	0.819
1576	12.	436.500	52.583	1.008	0.932	1.039	0.902
1577	12.	436.500	53.583	0.989	0.906	0.979	0.913
1578	12.	436.500	54.583	1.068	0.967	1.005	0.986
1579	12.	436.500	55.583	1.107	1.025	1.042	1.028
1580	12.	436.500	56.583	1.132	1.047	1.015	1.031
1581	12.	436.500	57.583	1.006	0.966	0.918	0.948
1582	12.	436.500	58.583	0.817	0.801	0.825	0.797
1583	12.	436.500	59.583	0.834	0.806	0.944	0.828
1584	12.	436.500	60.583	0.994	0.953	1.124	1.019
1585	12.	436.500	61.583	0.782	0.716	0.715	0.741
1586	12.	436.500	62.583	0.847	0.804	0.946	0.813
1587	13.	435.154	58.769	0.855	0.799	0.923	0.761
1588	13.	435.154	59.769	1.032	0.947	1.098	0.974
1589	13.	435.154	60.769	0.998	0.914	0.933	0.932
1590	13.	435.154	61.769	1.119	1.014	1.068	1.024
1591	13.	435.154	62.769	1.107	0.974	0.965	0.971
1592	14.	433.643	59.286	1.318	1.235	1.193	1.178
1593	14.	433.643	60.286	0.795	0.794	0.664	0.781
1594	14.	433.643	61.286	1.102	1.083	1.167	1.065
1595	14.	433.643	62.286	0.999	1.016	0.969	0.970
1596	14.	433.643	63.286	1.114	1.032	1.003	1.029
1597	14.	433.643	64.286	1.083	1.074	1.041	1.071
1598	14.	433.643	65.286	0.814	0.856	0.779	0.794
1599	14.	433.643	66.286	0.951	0.946	1.034	0.950
1600	14.	433.643	67.286	0.842	0.918	0.975	0.910
1601	14.	433.643	68.286	0.994	1.031	1.068	1.053
1602	15.	429.600	64.733	1.286	1.198	1.157	1.192
1603	15.	429.600	65.733	1.086	1.126	0.911	1.014
1604	15.	429.600	66.733	0.985	0.947	0.878	0.915
1605	15.	429.600	67.733	0.821	0.783	0.865	0.791
1606	15.	429.600	68.733	0.794	0.813	0.940	0.832
1607	15.	429.600	69.733	0.793	0.851	0.928	0.846
1608	15.	429.600	70.733	0.893	0.926	1.006	0.915
1609	15.	429.600	71.733	0.829	0.847	0.895	0.840
1610	15.	429.600	72.733	0.802	0.911	1.004	0.904
1611	15.	429.600	73.733	0.794	0.870	0.981	0.916
1612	15.	429.600	74.733	0.964	1.020	1.107	1.067
1613	15.	429.600	75.733	1.159	1.214	1.222	1.268
1614	15.	429.600	76.733	1.226	1.292	1.172	1.338
1615	16.	427.187	72.938	1.212	1.405	1.165	1.389
1616	16.	427.187	73.937	1.019	1.168	0.929	1.163
1617	16.	427.187	74.938	1.127	1.289	1.070	1.193
1618	16.	427.187	75.938	1.168	1.233	1.114	1.236
1619	16.	427.187	76.937	1.103	1.231	1.045	1.222
1620	16.	427.187	77.938	1.046	1.232	1.059	1.223
1621	16.	427.187	78.937	0.939	1.137	0.960	1.084
1622	16.	427.187	79.938	0.824	1.032	0.853	0.922
1623	16.	427.187	80.938	0.546	0.677	0.605	0.566
1624	16.	427.187	81.937	0.622	0.751	0.971	0.719
1625	16.	427.187	82.937	0.596	0.750	0.894	0.710
1626	16.	427.187	83.938	0.594	0.740	0.878	0.733
1627	16.	427.187	84.938	0.828	1.011	1.171	0.998
1628	16.	427.187	85.938	0.948	1.158	1.173	1.130
1629	16.	427.187	86.937	0.938	1.123	0.997	1.107
1630	16.	427.187	87.937	0.874	1.080	0.993	1.055
1631	16.	427.187	88.938	0.962	1.053	1.044	1.066
1632	16.	427.187	89.938	0.846	0.910	0.930	0.991
1633	16.	427.187	90.938	0.910	1.110	1.097	1.118
1634	16.	427.187	91.937	0.741	0.829	0.740	0.810
1635	16.	427.187	92.937	0.545	0.575	0.709	0.620
1636	16.	427.187	93.938	0.493	0.558	0.803	0.553
1637	16.	427.187	94.938	0.574	0.667	0.953	0.677
1638	16.	427.187	95.938	0.835	0.970	1.184	1.013
1639	16.	427.187	96.937	0.903	1.072	1.118	1.112
1640	16.	427.187	97.937	0.712	0.902	0.871	0.943
1641	16.	427.187	98.938	0.845	1.054	1.136	1.085
1642	16.	427.187	99.938	1.102	1.309	1.266	1.294
1643	16.	427.187	100.937	0.743	0.964	0.766	0.993
1644	16.	427.187	101.937	0.968	1.249	1.237	1.273
1645	16.	427.187	102.937	0.863	1.138	1.007	1.117
1646	16.	427.187	103.938	0.753	1.017	0.879	1.010
1647	17.	423.176	98.824	0.798	1.149	1.102	1.121
1648	17.	423.176	99.824	0.677	0.911	0.815	0.859
1649	18.	419.500	95.278	0.768	1.088	1.048	1.024
1650	18.	419.500	96.278	0.974	1.301	1.260	1.240
1651	18.	419.500	97.278	0.879	1.189	0.978	1.143
1652	18.	419.500	98.278	0.790	1.029	0.863	0.988
1653	18.	419.500	99.278	0.751	0.981	0.983	0.938
1654	18.	419.500	100.278	0.884	1.074	1.078	1.048
1655	18.	419.500	101.278	0.916	1.134	1.054	1.116
1656	18.	419.500	102.278	0.794	0.979	0.843	0.930
1657	18.	419.500	103.278	0.754	0.939	0.956	0.914
1658	18.	419.500	104.278	0.650	0.838	0.896	0.822
1659	18.	419.500	105.278	0.615	0.786	0.818	0.734
1660	18.	419.500	106.278	0.505	0.613	0.732	0.584
1661	18.	419.500	107.278	0.546	0.728	0.934	0.671
1662	18.	419.500	108.278	0.683	0.908	1.106	0.899
1663	18.	419.500	109.278	0.657	0.889	0.969	0.913
1664	18.	419.500	110.278	0.669	0.914	0.990	0.949
1665	19.	415.368	105.474	0.596	0.811	0.856	0.795
1666	19.	415.368	106.474	0.595	0.833	0.961	0.842
1667	19.	415.368	107.474	0.691	1.008	1.126	1.035
1668	19.	415.368	108.474	0.929	1.143	1.123	1.156
1669	19.	415.368	109.474	0.918	1.187	1.100	1.218
1670	19.	415.368	110.474	0.558	0.737	0.658	0.778
1671	19.	415.368	111.474	0.639	0.839	0.993	0.871
1672	19.	415.368	112.474	0.587	0.762	0.919	0.816
1673	19.	415.368	113.474	0.633	0.831	0.961	0.899
1674	19.	415.368	114.474	0.712	0.865	1.001	0.955
1675	19.	415.368	115.474	0.761	0.957	1.047	0.990
1676	19.	415.368	116.474	0.766	0.974	1.078	1.084
1677	20.	411.050	111.650	0.919	1.175	1.149	1.193
1678	20.	411.050	112.650	0.617	0.859	0.773	0.904
1679	20.	411.050	113.650	0.884	1.219	1.276	1.239
1680	20.	411.050	114.650	0.859	1.107	1.045	1.158
1681	20.	411.050	115.650	0.844	1.055	0.959	1.115
1682	20.	411.050	116.650	0.749	0.958	0.904	0.979
1683	20.	411.050	117.650	0.698	0.907	0.940	0.904
1684	20.	411.050	118.650	0.602	0.770	0.853	0.828
1685	20.	411.050	119.650	0.577	0.798	0.940	0.841
1686	20.	411.050	120.650	0.647	0.923	1.069	0.978
1687	20.	411.050	121.650	0.538	0.754	0.816	0.800
1688	20.	411.050	122.650	0.608	0.830	0.989	0.883
1689	20.	411.050	123.650	0.694	0.959	1.092	0.991
1690	20.	411.050	124.650	0.760	1.109	1.115	1.123
1691	20.	411.050	125.650	0.766	1.165	1.085	1.183
1692	20.	411.050	126.650	0.928	1.258	1.176	1.278
1693	20.	411.050	127.650	0.872	1.167	1.037	1.210
1694	20.	411.050	128.650	0.874	1.244	1.117	1.264
1695	20.	411.050	129.650	0.986	1.471	1.295	1.463
1696	20.	411.050	130.650	0.806	1.213	0.847	1.146
1697	20.	411.050	131.650	0.814	1.219	1.002	1.138
1698	20.	411.050	132.650	0.624	0.889	0.784	0.835
1699	20.	411.050	133.650	0.639	0.945	1.000	0.936
1700	20.	411.050	134.650	0.598	0.887	0.916	0.889
1701	20.	411.050	135.650	0.533	0.777	0.860	0.802
1702	20.	411.050	136.650	0.584	0.818	0.925	0.813
1703	20.	411.050	137.650	0.415	0.578	0.714	0.570
1704	20.	411.050	138.650	0.386	0.522	0.788	0.552
1705	20.	411.050	139.650	0.268	0.397	0.752	0.458
1706	20.	411.050	140.650	0.663	0.995	1.372	1.049
1707	20.	411.050	141.650	0.574	0.851	0.900	0.914
1708	20.	411.050	142.650	0.511	0.714	0.804	0.789
1709	20.	411.050	143.650	0.653	0.976	1.195	1.024
1710	20.	411.050	144.650	0.479	0.737	0.908	0.883
1711	20.	411.050	145.650	0.546	0.889	0.992	1.011
1712	20.	411.050	146.650	0.680	1.006	1.056	1.031
1713	20.	411.050	147.650	0.727	1.026	0.995	1.018
1714	20.	411.050	148.650	0.575	0.895	0.913	0.949
1715	20.	411.050	149.650	0.590	0.896	1.018	0.976
1716	20.	411.050	150.650	0.641	0.945	1.052	1.048
1717	20.	411.050	151.650	0.662	0.957	1.042	1.084
1718	20.	411.050	152.650	0.731	1.153	1.114	1.177
1719	20.	411.050	153.650	0.959	1.398	1.337	1.442
1720	20.	411.050	154.650	0.682	1.049	0.787	1.062
1721	20.	411.050	155.650	0.563	0.875	0.796	0.877
1722	20.	411.050	156.650	0.528	0.865	0.934	0.826
1723	20.	411.050	157.650	0.585	0.931	0.988	0.898
1724	20.	411.050	158.650	0.535	0.927	0.901	0.889
1725	20.	411.050	159.650	0.737	1.096	1.171	1.094
1726	20.	411.050	160.650	0.804	1.221	1.092	1.129
1727	20.	411.050	161.650	0.848	1.186	1.002	1.095
1728	20.	411.050	162.650	0.996	1.490	1.349	1.411
1729	20.	411.050	163.650	0.812	1.177	0.931	1.166
1730	20.	411.050	164.650	0.874	1.278	1.170	1.333
1731	20.	411.050	165.650	0.823	1.186	1.022	1.196
1732	20.	411.050	166.650	0.846	1.224	1.100	1.250
1733	20.	411.050	167.650	0.680	1.026	0.867	1.046
1734	20.	411.050	168.650	0.627	0.986	0.968	1.000
1735	19.	422.421	168.263	0.520	0.760	0.761	0.774
1736	19.	422.421	169.263	0.229	0.303	0.494	0.367
1737	19.	422.421	170.263	0.448	0.723	1.098	0.727
1738	19.	422.421	171.263	0.375	0.647	0.843	0.633
1739	19.	422.421	172.263	0.451	0.677	0.874	0.712
1740	19.	422.421	173.263	0.525	0.795	1.020	0.807
1741	19.	422.421	174.263	0.380	0.666	0.833	0.674
1742	19.	422.421	175.263	0.367	0.671	0.967	0.807
1743	19.	422.421	176.263	0.481	0.830	1.074	0.923
1744	19.	422.421	177.263	0.628	0.980	1.097	1.069
1745	19.	422.421	178.263	0.428	0.759	0.770	0.824
1746	19.	422.421	179.263	0.606	1.011	1.179	1.069
1747	19.	422.421	180.263	0.647	1.121	1.165	1.181
1748	19.	422.421	181.263	0.652	1.096	1.053	1.205
1749	20.	414.100	173.200	0.692	1.157	1.037	1.185
1750	21.	406.571	165.952	0.536	0.830	0.747	0.833
1751	21.	406.571	166.952	0.579	0.824	0.965	0.895
1752	21.	406.571	167.952	0.664	0.905	1.018	0.942
1753	21.	406.571	168.952	0.631	0.925	0.988	0.988
1754	21.	406.571	169.952	0.621	0.884	0.919	0.929
1755	21.	406.571	170.952	0.481	0.648	0.765	0.697
1756	21.	406.571	171.952	0.496	0.717	0.958	0.779
1757	21.	406.571	172.952	0.367	0.571	0.740	0.593
1758	21.	406.571	173.952	0.620	0.973	1.160	0.947
1759	21.	406.571	174.952	0.635	1.049	1.123	1.065
1760	21.	406.571	175.952	0.481	0.773	0.726	0.781
1761	21.	406.571	176.952	0.664	0.993	1.072	0.951
1762	21.	406.571	177.952	0.506	0.750	0.819	0.726
1763	21.	406.571	178.952	0.685	1.033	1.139	1.038
1764	21.	406.571	179.952	0.693	0.971	0.977	0.987
1765	21.	406.571	180.952	0.571	0.935	0.952	0.959
1766	21.	406.571	181.952	0.169	0.322	0.376	0.356
1767	21.	406.571	182.952	0.546	0.864	1.305	0.902
1768	21.	406.571	183.952	0.403	0.770	0.972	0.878
1769	21.	406.571	184.952	0.497	0.991	1.049	1.057
1770	21.	406.571	185.952	0.531	1.008	1.034	1.052
1771	22.	398.773	178.500	0.565	0.905	0.971	0.949
1772	22.	398.773	179.500	0.483	0.809	0.842	0.853
1773	22.	398.773	180.500	0.508	0.878	1.036	0.938
1774	22.	398.773	181.500	0.454	0.780	0.796	0.775
1775	22.	398.773	182.500	0.523	1.022	1.194	1.084
1776	22.	398.773	183.500	0.659	1.139	1.144	1.166
1777	22.	398.773	184.500	0.670	1.108	0.962	1.090
1778	22.	398.773	185.500	0.483	0.711	0.618	0.682
1779	22.	398.773	186.500	0.502	0.738	0.936	0.723
1780	22.	398.773	187.500	0.622	0.935	1.110	0.938
1781	22.	398.773	188.500	0.744	1.174	1.192	1.191
1782	22.	398.773	189.500	0.740	1.258	1.052	1.191
1783	22.	398.773	190.500	0.806	1.361	1.204	1.297
1784	22.	398.773	191.500	0.824	1.317	1.138	1.301
1785	22.	398.773	192.500	0.790	1.310	1.094	1.304
1786	22.	398.773	193.500	0.782	1.303	1.038	1.250
1787	22.	398.773	194.500	0.761	1.301	1.105	1.268
1788	24.	383.708	179.292	0.726	1.115	0.942	1.122
1789	24.	383.708	180.292	0.462	0.749	0.633	0.731
1790	24.	383.708	181.292	0.615	0.993	1.107	0.955
1791	24.	383.708	182.292	0.668	0.991	1.032	0.979
1792	24.	383.708	183.292	0.497	0.809	0.727	0.771
1793	24.	383.708	184.292	0.517	0.843	0.951	0.815
1794	24.	383.708	185.292	0.508	0.840	0.993	0.822
1795	24.	383.708	186.292	0.664	1.109	1.178	1.107
1796	24.	383.708	187.292	0.626	1.140	1.095	1.163
1797	24.	383.708	188.292	0.516	0.946	0.869	0.975
1798	24.	383.708	189.292	0.578	1.018	1.002	0.988
1799	24.	383.708	190.292	0.351	0.653	0.689	0.657
1800	24.	383.708	191.292	0.222	0.378	0.607	0.449
1801	24.	383.708	192.292	0.340	0.629	1.044	0.703
1802	24.	383.708	193.292	0.423	0.776	1.037	0.837
1803	24.	383.708	194.292	0.473	0.927	1.066	1.010
1804	24.	383.708	195.292	0.449	0.904	0.975	0.951
1805	24.	383.708	196.292	0.503	0.921	1.022	0.972
1806	24.	383.708	197.292	0.416	0.716	0.816	0.801
1807	24.	383.708	198.292	0.517	0.872	1.045	0.942
1808	24.	383.708	199.292	0.472	0.854	0.980	0.947
1809	25.	376.240	192.320	0.393	0.747	0.836	0.825
1810	25.	376.240	193.320	0.513	0.900	1.056	0.957
1811	25.	376.240	194.320	0.574	0.986	1.037	0.980
1812	25.	376.240	195.320	0.400	0.829	0.846	0.867
1813	25.	376.240	196.320	0.482	0.922	1.033	0.959
1814	25.	376.240	197.320	0.408	0.796	0.867	0.817
1815	25.	376.240	198.320	0.484	0.845	0.929	0.850
1816	25.	376.240	199.320	0.426	0.731	0.844	0.745
1817	25.	376.240	200.320	0.551	0.892	1.065	0.914
1818	25.	376.240	201.320	0.491	0.916	1.011	0.959
1819	25.	376.240	202.320	0.362	0.574	0.649	0.633
1820	25.	376.240	203.320	0.225	0.397	0.707	0.496
1821	25.	376.240	204.320	0.326	0.576	1.001	0.653
1822	25.	376.240	205.320	0.443	0.769	1.036	0.841
1823	25.	376.240	206.320	0.424	0.775	0.914	0.850
1824	25.	376.240	207.320	0.542	1.043	1.204	1.095
1825	25.	376.240	208.320	0.677	1.225	1.248	1.269
1826	25.	376.240	209.320	0.626	1.098	1.001	1.188
1827	25.	376.240	210.320	0.506	0.845	0.775	0.912
1828	26.	368.615	203.231	0.599	0.925	1.055	0.991
1829	26.	368.615	204.231	0.447	0.711	0.786	0.782
1830	26.	368.615	205.231	0.577	0.947	1.079	1.002
1831	26.	368.615	206.231	0.475	0.790	0.843	0.827
1832	26.	368.615	207.231	0.711	1.074	1.196	1.105
1833	26.	368.615	208.231	0.880	1.189	1.144	1.191
1834	26.	368.615	209.231	0.902	1.246	1.091	1.218
1835	26.	368.615	210.231	0.917	1.294	1.158	1.313
1836	26.	368.615	211.231	0.944	1.597	1.347	1.515
1837	27.	361.222	204.407	0.911	1.327	0.929	1.274
1838	27.	361.222	205.407	0.678	1.079	0.864	1.069
1839	27.	361.222	206.407	0.769	1.300	1.226	1.255
1840	27.	361.222	207.407	0.568	0.980	0.826	0.987
1841	27.	361.222	208.407	0.765	1.309	1.227	1.295
1842	27.	361.222	209.407	0.756	1.237	1.032	1.169
1843	27.	361.222	210.407	0.826	1.213	1.048	1.183
1844	27.	361.222	211.407	0.900	1.221	1.066	1.185
1845	28.	354.071	204.857	0.929	1.367	1.237	1.334
1846	28.	354.071	205.857	0.835	1.318	1.044	1.286
1847	28.	354.071	206.857	0.684	1.029	0.797	0.986
1848	28.	354.071	207.857	0.676	1.052	1.024	1.023
1849	28.	354.071	208.857	0.794	1.141	1.115	1.112
1850	28.	354.071	209.857	0.792	1.081	0.972	1.084
1851	28.	354.071	210.857	0.718	1.002	0.932	1.007
1852	29.	347.172	204.586	0.498	0.777	0.751	0.731
1853	29.	347.172	205.586	0.596	0.961	1.078	0.924
1854	29.	347.172	206.586	0.595	0.864	0.882	0.826
1855	29.	347.172	207.586	0.636	0.929	0.983	0.919
1856	29.	347.172	208.586	0.713	1.033	1.082	1.018
1857	29.	347.172	209.586	0.611	1.054	0.996	0.991
1858	29.	347.172	210.586	0.676	1.116	1.096	1.118
1859	29.	347.172	211.586	0.468	0.739	0.662	0.715
1860	29.	347.172	212.586	0.427	0.759	0.891	0.751
1861	29.	347.172	213.586	0.309	0.539	0.733	0.553
1862	29.	347.172	214.586	0.554	0.941	1.145	0.902
1863	29.	347.172	215.586	0.591	1.021	1.035	0.975
1864	30.	340.333	209.400	0.623	0.983	0.979	0.968
1865	30.	340.333	210.400	0.555	0.873	0.884	0.862
1866	30.	340.333	211.400	0.570	0.875	0.947	0.832
1867	30.	340.333	212.400	0.798	1.100	1.162	1.082
1868	30.	340.333	213.400	0.831	1.145	1.085	1.143
1869	31.	333.774	207.516	0.806	1.132	1.011	1.128
1870	31.	333.774	208.516	0.511	0.586	0.496	0.562
1871	31.	333.774	209.516	0.626	0.987	1.200	0.937
1872	32.	327.531	203.969	0.481	0.733	0.810	0.739
1873	32.	327.531	204.969	0.705	1.022	1.079	1.003
1874	32.	327.531	205.969	0.761	0.953	0.963	0.942
1875	32.	327.531	206.969	0.768	0.871	0.955	0.896
1876	32.	327.531	207.969	0.700	0.996	1.055	1.014
1877	32.	327.531	208.969	0.809	1.006	1.025	1.006
1878	31.	323.613	202.226	0.719	0.748	0.750	0.796
1879	31.	323.613	203.226	0.827	0.910	1.059	0.935
1880	31.	323.613	204.226	0.873	0.915	0.976	0.912
1881	31.	323.613	205.226	1.224	1.262	1.330	1.316
1882	31.	323.613	206.226	1.270	1.261	1.112	1.295
1883	31.	323.613	207.226	1.081	1.131	0.962	1.161
1884	31.	323.613	208.226	0.877	1.003	0.919	1.015
1885	31.	323.613	209.226	0.865	1.051	1.022	1.018
1886	32.	317.250	203.688	1.023	1.168	1.114	1.167
1887	32.	317.250	204.688	0.605	0.817	0.696	0.817
1888	32.	317.250	205.687	0.866	0.982	1.069	0.983
1889	32.	317.250	206.688	0.886	1.071	1.082	1.024
1890	32.	317.250	207.687	0.922	1.014	0.964	1.013
1891	32.	317.250	208.688	1.115	1.193	1.158	1.193
1892	32.	317.250	209.687	0.930	1.142	0.979	1.058
1893	32.	317.250	210.688	0.908	1.022	0.928	1.002
1894	33.	311.030	205.303	0.987	1.233	1.221	1.213
1895	33.	311.030	206.303	1.004	1.222	1.090	1.218
1896	33.	311.030	207.303	0.937	1.212	1.000	1.183
1897	33.	311.030	208.303	0.824	0.907	0.768	0.869
1898	33.	311.030	209.303	0.769	0.999	1.079	1.001
1899	34.	305.029	204.147	0.844	1.136	1.149	1.149
1900	35.	299.343	199.314	0.783	1.073	0.963	1.090
1901	35.	299.343	200.314	0.651	0.926	0.881	0.960
1902	35.	299.343	201.314	0.540	0.796	0.876	0.817
1903	35.	299.343	202.314	0.679	0.939	1.086	0.984
1904	35.	299.343	203.314	0.634	0.911	0.961	0.964
1905	35.	299.343	204.314	0.641	0.883	0.927	0.935
1906	35.	299.343	205.314	0.510	0.743	0.804	0.753
1907	35.	299.343	206.314	0.702	0.938	1.131	0.970
1908	35.	299.343	207.314	0.716	0.948	0.968	0.948
1909	35.	299.343	208.314	0.862	0.985	1.004	1.006
1910	35.	299.343	209.314	0.925	1.164	1.158	1.154
1911	35.	299.343	210.314	0.898	1.117	1.029	1.105
1912	35.	299.343	211.314	0.867	1.160	1.075	1.175
1913	35.	299.343	212.314	0.746	1.000	0.887	0.982
1914	35.	299.343	213.314	0.853	1.002	0.977	0.988
1915	35.	299.343	214.314	0.664	0.774	0.775	0.770
1916	35.	299.343	215.314	0.521	0.647	0.775	0.654
1917	35.	299.343	216.314	0.486	0.618	0.886	0.679
1918	36.	293.472	211.306	0.312	0.415	0.689	0.483
1919	35.	290.543	207.029	0.482	0.717	1.081	0.790
1920	35.	290.543	208.029	0.604	0.803	1.006	0.836
1921	35.	290.543	209.029	0.536	0.715	0.853	0.776
1922	35.	290.543	210.029	0.676	0.898	1.055	0.914
1923	35.	290.543	211.029	0.592	0.837	0.939	0.845
1924	35.	290.543	212.029	0.781	0.914	1.046	0.994
1925	35.	290.543	213.029	0.755	0.877	0.978	0.964
1926	35.	290.543	214.029	0.869	1.019	1.091	1.080
1927	35.	290.543	215.029	0.962	1.132	1.086	1.138
1928	35.	290.543	216.029	0.749	0.801	0.766	0.854
1929	35.	290.543	217.029	0.762	0.893	0.995	0.932
1930	36.	284.583	212.000	0.866	0.944	1.053	0.982
1931	36.	284.583	213.000	1.007	1.105	1.102	1.127
1932	36.	284.583	214.000	1.122	1.158	1.062	1.158
1933	36.	284.583	215.000	1.124	1.159	1.058	1.142
1934	36.	284.583	216.000	0.831	0.983	0.878	0.970
1935	36.	284.583	217.000	0.887	1.055	1.038	1.028
1936	36.	284.583	218.000	0.938	1.027	1.009	1.031
1937	36.	284.583	219.000	0.914	1.001	1.009	1.055
1938	36.	284.583	220.000	0.871	0.872	0.913	0.955
1939	36.	284.583	221.000	0.802	0.901	0.991	0.959
1940	36.	284.583	222.000	1.089	1.207	1.305	1.282
1941	36.	284.583	223.000	1.094	1.214	1.122	1.298
1942	36.	284.583	224.000	1.084	1.297	1.127	1.349
1943	36.	284.583	225.000	0.739	1.011	0.903	1.097
1944	36.	284.583	226.000	0.776	1.130	1.133	1.201
1945	36.	284.583	227.000	0.837	1.150	1.062	1.196
1946	36.	284.583	228.000	0.748	0.964	0.851	1.007
1947	36.	284.583	229.000	0.917	1.138	1.131	1.161
1948	36.	284.583	230.000	0.890	1.077	1.006	1.069
1949	36.	284.583	231.000	0.911	1.110	1.027	1.115
1950	36.	284.583	232.000	0.838	1.111	1.043	1.111
1951	36.	284.583	233.000	1.113	1.382	1.302	1.367
1952	36.	284.583	234.000	0.921	1.096	0.831	1.070
1953	36.	284.583	235.000	0.738	1.012	0.953	1.027
1954	36.	284.583	236.000	0.548	0.840	0.858	0.850
1955	35.	281.857	232.886	0.606	0.929	1.025	0.952
1956	35.	281.857	233.886	0.751	0.990	1.070	1.068
1957	35.	281.857	234.886	0.880	1.248	1.212	1.253
1958	35.	281.857	235.886	0.899	1.080	0.902	1.065
1959	35.	281.857	236.886	0.777	0.929	0.872	0.913
1960	35.	281.857	237.886	0.691	0.781	0.865	0.801
1961	35.	281.857	238.886	0.829	0.907	1.074	0.965
1962	35.	281.857	239.886	0.702	0.795	0.854	0.857
1963	35.	281.857	240.886	0.711	0.896	1.003	0.935
1964	35.	281.857	241.886	0.646	0.802	0.891	0.826
1965	35.	281.857	242.886	0.636	0.771	0.913	0.811
1966	35.	281.857	243.886	0.663	0.750	0.883	0.775
1967	35.	281.857	244.886	0.758	0.817	0.998	0.858
1968	35.	281.857	245.886	0.802	0.891	0.986	0.908
1969	35.	281.857	246.886	0.685	0.763	0.844	0.789
1970	35.	281.857	247.886	0.800	0.892	1.022	0.898
1971	35.	281.857	248.886	0.600	0.631	0.723	0.640
1972	35.	281.857	249.886	0.780	0.803	1.064	0.876
1973	35.	281.857	250.886	0.731	0.765	0.870	0.770
1974	35.	281.857	251.886	0.775	0.873	0.999	0.884
1975	34.	279.176	249.324	1.032	1.118	1.200	1.124
1976	34.	279.176	250.324	1.101	1.192	1.136	1.192
1977	34.	279.176	251.324	0.987	1.060	0.902	1.058
1978	34.	279.176	252.324	0.789	0.841	0.808	0.830
1979	34.	279.176	253.324	0.673	0.778	0.890	0.785
1980	34.	279.176	254.324	0.877	0.902	1.015	0.899
1981	34.	279.176	255.324	0.876	0.957	1.027	0.989
1982	34.	279.176	256.324	0.734	0.777	0.819	0.824
1983	34.	279.176	257.324	0.830	0.846	0.954	0.838
1984	34.	279.176	258.324	0.811	0.806	0.938	0.814
1985	34.	279.176	259.324	0.817	0.897	1.006	0.914
1986	34.	279.176	260.324	0.906	0.896	0.925	0.884
1987	34.	279.176	261.324	0.564	0.510	0.596	0.525
1988	34.	279.176	262.324	0.704	0.735	1.039	0.755
1989	34.	279.176	263.324	0.621	0.656	0.924	0.735
1990	34.	279.176	264.324	0.911	1.007	1.167	1.057
1991	34.	279.176	265.324	1.161	1.198	1.154	1.176
1992	34.	279.176	266.324	1.503	1.300	1.159	1.252
1993	34.	279.176	267.324	1.695	1.302	1.102	1.268
1994	34.	279.176	268.324	1.233	0.948	0.795	0.949
1995	34.	279.176	269.324	1.140	0.951	0.965	0.972
1996	34.	279.176	270.324	1.098	1.023	1.056	1.027
1997	34.	279.176	271.324	1.289	1.193	1.126	1.178
1998	34.	279.176	272.324	1.600	1.446	1.297	1.427
1999	34.	279.176	273.324	0.927	0.760	0.461	0.705
2000	34.	279.176	274.324	1.229	1.080	1.203	1.064
2001	34.	279.176	275.324	1.291	1.173	1.143	1.103
2002	33.	274.303	271.333	1.199	1.076	0.961	1.109
2003	33.	274.303	272.333	1.232	1.150	1.035	1.141
2004	33.	274.303	273.333	1.241	1.037	1.004	1.020
2005	32.	274.875	274.875	1.277	0.912	0.936	0.990
