# Supplementary material for: Climate-Driven Synchronized Growth of Alpine Trees in the Southeast Tibetan Plateau
Source: PLoS One. 2016 Jun 3;11(6):e0156126. doi: 10.1371/journal.pone.0156126 (PMC4892591; doi:10.1371/journal.pone.0156126)
Supplement: S1 Data — (ZIP) [file pone.0156126.s001.zip › S1_Data/chin037/chin037.xlsx]

## Sheet: Sheet1
	GKM3_01a	GKM3_01b	GKM3_02a	GKM3_02b	GKM3_03a	GKM3_04b	GKM3_05a	GKM3_05b	GKM3_06a	GKM3_06b	GKM3_07a	GKM3_07b	GKM3_08a	GKM3_08b	GKM3_09a	GKM3_10a	GKM3_10b	GKM3_11a	GKM3_11b	GKM3_12a	GKM3_12a	GKM3_12b	GKM3_13a	GKM3_13a	GKM3_13b	YCD3_01	YCD3_02	YCD3_03	YCD3_04	YCD3_05	YCD3_06	YCD3_07	YCD3_08	YCD3_09	YCD3_10	YCD3_11	YCD3_12	YCD3_13	YCD3_14	YCD3_15
1300
1301
1302
1303
1304
1305
1306
1307
1308
1309
1310
1311
1312
1313
1314
1315
1316
1317
1318
1319
1320
1321
1322
1323
1324
1325
1326
1327
1328
1329
1330
1331
1332
1333
1334
1335
1336
1337
1338
1339
1340
1341
1342
1343
1344
1345
1346
1347
1348
1349
1350
1351
1352
1353
1354
1355
1356
1357
1358
1359
1360
1361
1362
1363
1364
1365
1366
1367
1368
1369
1370
1371
1372
1373
1374
1375
1376
1377
1378
1379
1380
1381
1382
1383
1384
1385
1386
1387
1388
1389
1390
1391
1392
1393
1394
1395
1396
1397
1398
1399
1400
1401
1402
1403
1404
1405
1406
1407
1408
1409
1410
1411
1412
1413
1414
1415
1416
1417
1418
1419
1420
1421
1422
1423
1424
1425
1426
1427
1428
1429																								137
1430																								113
1431																								115
1432																								108
1433																								122
1434																								131
1435																								131
1436																								153
1437																								141
1438																								129
1439																								154
1440																								157
1441																								126
1442																								125
1443																								108
1444																								111
1445																								129
1446																								142
1447																								170
1448																								131
1449																								91
1450																								77
1451																								129
1452																								84
1453																								89
1454																								106
1455																								109
1456																								117
1457																								117
1458																								132
1459																								140
1460																								111
1461																								144
1462																								133
1463																								99
1464																								89
1465																								88
1466																								80
1467																								118
1468																			198					117
1469																			201					134
1470																			181					131
1471																			159					74
1472																			146					112
1473																			174					121
1474																			210					113
1475																			181					106
1476																			147					91
1477																			142					95
1478																			155					77
1479																			120					86
1480																			146					97
1481																			181					106
1482																			156					78
1483																			190					89
1484																			212					96
1485																			235					102
1486																			192					89
1487																			209					88
1488																			197					93
1489																			221					133
1490																			233					120
1491																			194					104
1492																			167					104
1493																			185					114
1494																			164					93
1495																			201					88
1496																			145					91
1497																			153					95
1498																			150					85
1499																			155					83	283
1500																			182					88	260
1501																			165					102	220
1502															66				193					106	179
1503															38				180					95	205
1504															23				164					66	131
1505															44				123					75	159
1506															33				146					74	192
1507															50				120					62	174
1508															51				77					69	204
1509															57				88					56	246
1510															48				94					78	249
1511															84				131					105	330
1512															66				115					85	211
1513															103				106					96	338
1514															121				93					98	381
1515															143				70					87	401
1516															95				79					87	432
1517															90				59					104	471
1518								166							89				72					96	341
1519								193							104				86					94	403
1520								148							130				53					96	311
1521								160							124				65					95	355
1522								130							89				34					69	160
1523							129	135							130				39					50	142
1524							99	124							143				74					52	143
1525							71	125							105				107					57	131
1526							86	121							88				98					46	111
1527							131	124							103				124					64	99
1528							126	132							105				109					70	107
1529							116	127							76				129					77	96
1530							148	111							111				173					82	137
1531							128	121							85				156					65	126
1532							203	166							124				154					67	174
1533							129	144							108				102					65	128
1534							133	163							160				123					74	151
1535							121	136							105				112					60	118
1536							137	147							140				118					56	110
1537							116	137							124				135					58	109
1538							74	99							62				92					42	74
1539							67	102							42				62					45	57
1540							91	116							43				103	166				47	96
1541							112	108							39				120	224				49	92
1542							130	153							65				145	275				67	129
1543							155	158							73				160	401				76	163
1544			128				105	134							63				108	365				62	130
1545			154				130	108							73				114	390				49	108
1546			145				158	140							124				126	344				66	132
1547			157				107	98							110				108	301				69	187
1548			153				110	70							102				113	261				75	179
1549			151				119	104							109				107	266				70	183
1550			140				84	117							114				131	316				58	138
1551			123				105	134							125				137	305				90	181
1552			106				113	108							104				144	258				77	140
1553			107				113	98							95				91	274				59	115
1554			112				127	91							97				106	296				51	130
1555			110				101	93							103				110	320				56	127
1556			118				145	133							131				118	307				79	155
1557			115				159	151							121				120	216				85	170
1558			101				140	151							78				118	158				90	172
1559			93				127	117							59				115	104				60	108
1560			73				104	91							59				97	116				59	81
1561			89				123	70							68				120	114				67	112
1562			117				129	86							122				149	146		146		73	129
1563			108				109	88							105				136	101		134		88	140
1564			74				130	103							72				101	66		101		65	136
1565	67		78				129	119							85				117	60		99		51	91
1566	51		76				157	84							84				106	73		97		54	75
1567	61		99				165	90							92				102	99		117		50	66
1568	43		102				131	102						191	95				97	98		128		47	54
1569	49		97				121	102						189	111				97	127		111		48	74
1570	71		84				126	115						156	58				89	106		106		46	55
1571	60		89				100	83						136	60				63	143		83		26	32
1572	65		106				115	77						125	48				57	169		83		31	49
1573	65		137				154	116						123	66				72	212		71		48	89
1574	107		137				158	88						139	61				69	165		64		33	80
1575	88		138				162	72						111	61	118			67	144		64		35	63
1576	71		122				146	80						129	90	145			75	162		81		49	71
1577	75		145				149	76						119	93	125			75	154		77		43	62
1578	69		131				125	100						142	123	131			78	157		92		55	77
1579	71		126				141	108						124	128	166			79	196		96		33	66
1580	62		123				179	103						111	149	153			81	168		90		61	85
1581	59		108				133	121						91	125	130			71	134		93		69	72
1582	76		84				88	76						118	64	99			57	149		92		49	65
1583	72		83				99	77						128	69	117			59	169		81		35	57
1584	12		92				143	94						124	107	157			74	190		87		53	69
1585	83		100				88	70						92	63	107			60	117		74		38	45
1586	28		102				106	89						120	100	96			62	126		89		39	41
1587	72		78				102	98					148	99	82	113			66	128		60		40	29
1588	56		106				164	117					177	118	99	92			72	171		79		68	50
1589	90		99				142	121					180	125	63	80			60	148		94		53	57
1590	94		101				167	132					176	120	101	129			72	247		91		54	53
1591	65		83				143	115					163	140	94	124			66	205		87		52	127
1592	69		103				137	117		121			190	175	113	152			85	181		141		83	179
1593	57		92				78	86		80			167	125	49	107			65	91		82		46	67
1594	47		108				125	125		100			274	185	102	137			76	157		102		64	69
1595	43		96				117	147		112			283	148	107	123			80	112		93		50	62
1596	32		105				168	149		116			236	126	143	146			80	86		92		45	70
1597	72		98				179	134		115			275	128	120	165			78	61		98		53	70
1598	94		79				117	84		118			289	99	84	130			57	43		80		32	34
1599	56		74				150	83		125			268	101	108	172			66	59		99		54	55
1600	68		70				200	75		93			190	90	115	145			69	55		104		53	68
1601	73		101				206	88		115			248	99	122	164			76	57		109		45	69
1602	111		135				169	84	241	123			273	121	170	165			74	65		110		72	76
1603	109		117				215	71	141	110			256	101	142	153			75	32		87		53	64
1604	86		106				207	124	142	76			218	83	107	131			54	28		92		25	45
1605	41		72				163	169	128	54			184	77	68	94			74	37		95		30	50
1606	66		66				116	144	107	47			174	85	75	95			78	48		77		35	58
1607	78		75				126	106	71	38			173	90	73	97			86	52		83		45	58
1608	60		97				114	120	42	49			165	94	99	120			118	54		85		66	69
1609	62		83				131	151	31	54			153	108	64	116			100	34		72		54	50
1610	78		69				133	116	48	56			229	128	62	117			91	53		76		56	61
1611	57		81				121	110	48	53			74	121	74	113			106	63		75		54	50
1612	59		108				158	123	37	80			126	149	74	142			105	64		96		60	71
1613	66		117				181	130	67	106			187	189	101	180			126	95		83		62	65
1614	78		99				151	159	52	88			241	174	137	191			130	129		103		69	63
1615	73		109	110			170	155	49	93			511	191	119	166			147	152		146		62	71
1616	85		85	94			127	142	48	98			559	152	111	140			105	100		120		53	63
1617	45		94	95			137	140	35	98			772	174	144	215			109	107		198		51	69
1618	49		88	98			124	132	74	115			747	169	134	198			105	157		294		52	86
1619	74		88	87			90	116	97	112			663	170	117	134			120	143		192		55	85
1620	76		87	81			65	95	86	113			681	143	114	97			133	186		171		79	103
1621	67		84	80			78	104	71	125			445	110	101	89			102	150		184		70	86
1622	54		70	73			59	94	79	107			441	80	80	112			101	90		118		43	75
1623	78		37	43			44	64	76	69			272	75	36	80			81	40		64		11	10
1624	44		49	50			59	69	31	102			314	92	43	94			98	36		75		29	66
1625	38		42	57			42	50	74	107			249	88	42	85			85	35		68		37	55
1626	39		38	70			48	46	49	94			255	99	54	89			83	30		59		33	68
1627	56		53	88			84	100	45	133			316	148	92	114			94	48		79		44	73
1628	77		67	105			109	128	55	135			297	218	125	101			102	57		88		50	74
1629	107		63	113			141	92	64	169			250	175	95	83			93	29		74		55	78
1630	95		63	155			113	92	81	199			186	141	75	76			86	30		85		56	85
1631	105		59	144			122	94	62	239			148	163	77	92			84	25		73		53	91
1632	101		63	123			108	99	66	191			126	206	59	80			62	21		72		41	68
1633	88		74	135			149	152	69	199			154	273	90	70			67	13		65		56	58
1634	100		46	80			103	97	56	131			107	177	73	55			59	15		58		24	38
1635	71		36	70			67	66	30	106			96	133	39	50			39	12		52		19	39
1636	70		21	53			60	60	19	71			93	131	36	70			43	12		52		15	27
1637	58		33	71			93	88	14	80			87	130	37	70			32	24		47		33	47
1638	86		71	91			166	141	15	105			139	182	76	76			34	25		70		55	63
1639	89		97	110			110	121	35	88			164	191	98	115			42	27		69		67	71
1640	48		66	85			85	103	17	62			179	179	92	93			43	22		62		64	78
1641	76		88	90			97	139	40	94			173	166	108	92			52	21		59		78	80
1642	101		113	113			114	153	52	108			246	166	188	142			58	30		70		84	80
1643	75		99	83			76	79	34	80			246	127	119	86			47	17		48		70	69
1644	81		103	111			114	147	59	103			483	179	152	107			69	22		52		89	72
1645	70		99	98			92	126	74	91			288	132	125	98			54	21		56		69	81
1646	64		85	59			102	110	95	77			286	83	97	86			56	22		64		63	56
1647	84		66	64			138	148	93	70			280	76	121	95	150		69	24		63		72	63
1648	81		65	60			81	102	67	55			309	64	92	63	114		56	17		47		52	70
1649	79		67	68			102	131	70	70	149		308	65	116	61	134		58	24		56		58	104
1650	90		102	87			101	168	105	90	176		348	75	159	63	129		65	28		74		62	112
1651	76		81	75			128	122	88	78	145		314	67	151	61	107		74	21		67		69	115
1652	72		70	76			126	100	74	68	96		242	62	125	52	104		63	19		67		51	122
1653	71		63	89			120	91	82	63	109		252	58	114	40	85		57	20		61		52	99
1654	71		68	120			111	118	82	60	113		214	85	166	45	89		65	22		67		57	121
1655	98		67	129			124	95	97	69	108		233	92	137	54	97		65	20		79		52	121
1656	107		55	85			101	88	60	50	117		160	89	104	56	81		47	15		90		54	84
1657	118		45	102			100	86	57	44	104		132	76	70	48	68		48	22		99		56	86
1658	70		39	112			78	97	60	60	64		120	71	58	55	72		44	22		84		42	63
1659	62		46	87			67	85	69	42	42		101	80	80	45	61		60	18		72		32	55
1660	59		41	87			40	55	60	43	47		75	61	70	29	68		50	10		57		3	30
1661	49		41	85			49	69	50	38	55		66	71	69	45	84		47	22		58		38	52
1662	64		40	86			76	103	45	42	38		89	94	92	73	134		53	25		58		54	76
1663	87		36	113			74	72	69	42	48		80	89	58	65	112		42	28		64		54	64
1664	79		36	103			56	51	67	34	55		92	106	59	87	115		46	32		73		63	64
1665	62		31	87	141		49	49	59	35	145		76	87	60	52	76		44	28		62		70	37
1666	70		52	127	150		54	41	57	39	299		84	94	42	40	65		48	23		77		68	47
1667	70		59	150	176		84	61	64	56	314		108	132	52	49	107		40	30		70		68	59
1668	103		65	156	185		99	80	117	72	148		132	135	79	60	117		44	25		68		67	59
1669	60		57	152	183		109	90	83	57	126		119	139	108	75	128		45	29		78		69	70
1670	35		41	100	115		66	51	56	35	55		81	92	49	39	90		31	26		56		50	32
1671	68		42	112	86		69	63	66	52	64		85	84	44	51	103		33	22		54		66	63
1672	67		41	124	71		78	54	58	47	81		70	84	46	30	72		34	12		56		57	58
1673	72		47	115	83		76	47	47	55	67		74	90	69	49	86		37	19		60		57	62
1674	103		47	133	95		141	71	69	75	62		79	88	88	39	82		44	9		47		59	36
1675	96		53	148	99		161	136	81	100	55		68	97	71	32	81		54	7		45		53	46
1676	96		68	195	143		137	154	56	110	50		61	90	86	37	84		56	18		46		42	59
1677	107		73	199	165		108	127	74	158	54	131	79	120	99	61	91		65	30		48		41	53
1678	92		70	140	114		35	59	48	104	57	73	64	93	67	57	61		52	22		55		48	29
1679	116		83	177	166		86	144	52	160	67	83	79	94	87	79	105		56	35		82		57	64
1680	107		89	159	139		84	128	45	135	86	110	92	91	81	53	67		53	29		78		53	56
1681	91		80	124	139		117	127	46	141	119	90	82	76	95	38	75		54	18		77		45	53
1682	91		69	109	149		95	114	45	149	150	101	63	63	52	22	59		53	21		58		42	43
1683	84		56	100	115		47	84	33	96	121	102	63	77	46	34	77		62	22		64		50	69
1684	70		51	78	75		31	51	21	85	90	74	62	73	49	44	87		43	19		62		48	75
1685	63		55	76	81		28	50	34	85	64	35	53	69	59	43	73		58	28		65		55	69
1686	79		70	105	97		36	58	24	107	36	39	57	72	77	55	92		53	35		68		67	74
1687	55		54	84	75		6	31	10	76	37	35	47	70	82	48	81		42	23		70		65	71
1688	74		67	78	90		44	44	15	84	51	73	51	55	92	42	85		37	30		68		74	55
1689	85		75	92	103		45	52	24	95	50	122	58	61	86	54	97		51	39		64		80	64
1690	106		77	108	141		51	79	28	99	82	223	51	77	84	56	113		70	32		59		71	66
1691	92		75	110	164		44	78	30	125	93	238	63	87	88	47	129		64	36		71		72	64
1692	124		71	141	182		38	99	48	148	115	178	78	96	92	56	118		68	35		64		69	77
1693	113		76	122	152		41	87	49	172	117	120	56	90	70	51	121		57	45		71		70	87
1694	116		94	114	159		52	62	47	164	101	95	50	109	71	66	147		68	38		76		69	94
1695	104		99	137	183		59	65	53	191	114	269	58	122	87	96	202		89	46		72		74	82
1696	72		74	113	125		56	43	44	142	97	333	47	107	68	97	157		101	31		61		57	63
1697	85		68	108	123		61	44	53	148	84	254	51	108	74	93	128		92	33		56		54	88
1698	77		50	78	99		51	29	42	110	52	121	49	78	61	70	100		52	22		38		50	55
1699	90		45	64	76		60	28	31	100	53	109	60	81	70	76	136		57	25		49		62	63
1700	68		52	55	70		64	43	34	78	50	105	53	87	71	65	111		48	28		58		52	44
1701	71		50	60	70		31	42	37	89	59	87	36	75	48	55	111		45	19		37		42	48
1702	109		44	74	63		25	85	29	105	56	73	44	101	28	59	100		51	14		42		40	44
1703	65		43	46	85		10	38	14	79	33	67	24	69	25	39	85		39	15		31		22	17
1704	52		34	57	70		32	28	5	73	56	58	22	61	22	11	53		53	20		29		22	16
1705	32		25	34	42		36	27	5	10	88	46	8	28	27	32	57		36	3		21		21	20
1706	73		60	60	92		57	48	58	111	91	89	49	81	68	56	122		59	27		52		49	73
1707	86		44	51	87		38	32	51	114	110	132	43	82	54	39	81		49	16		34		51	44
1708	66		23	47	80		8	11	30	101	93	132	39	69	40	44	82		56	8		28		44	55
1709	108		44	76	122		49	63	41	115	96	186	37	79	62	31	90		53	35		52		51	50
1710	108		45	70	96		44	52	53	167	170	212	34	71	46	16	48		30	9		39		34	27
1711	113		55	87	123		52	64	53	140	263	238	41	71	45	7	53		40	15		59		37	23
1712	99		108	132	162		93	41	64	92	295	219	57	57	47	3	31		39	6		93		28	24
1713	84		101	125	206		95	36	50	94	185	177	61	50	57	34	54		42	20		86		24	15
1714	85		57	108	180		56	43	43	74	128	208	41	47	53	29	67		45	15		81		27	24
1715	73		50	102	198		44	34	48	76	99	213	46	78	51	36	90		43	25		79		36	21
1716	71		57	106	321		40	42	58	88	114	136	51	87	52	30	91		39	27		78		46	32
1717	60		51	162	322		54	39	74	107	154	129	55	78	59	26	79		39	17		107		51	34
1718	63		56	166	271		50	47	98	137	196	130	66	75	74	32	93		49	19		92		52	49
1719	94		84	209	297		63	68	133	135	182	161	66	81	104	53	102		57	28		129		60	29
1720	67		69	209	190		39	67	114	104	163	189	49	47	60	38	61		38	10		71		42	34
1721	62		75	164	132		35	54	76	73	108	353	41	51	35	35	62		38	20		57		40	31
1722	74		72	135	137		42	54	72	72	68	334	32	55	27	10	41		28	16		51		47	48
1723	79		68	153	140		39	79	64	72	84	218	34	63	32	35	65		26	9		52		52	35
1724	86		50	132	136		53	62	54	57	409	173	30	63	19	44	72		21	19		42		36	66
1725	101		70	161	150		54	68	70	103	426	145	46	78	34	47	99		37	13		66		60	39
1726	99		77	149	160		126	111	75	90	358	147	60	83	29	35	93		47	33		60		50	26
1727	125		62	150	132		139	118	80	96	257	138	51	92	28	29	78		46	19		52		40	61
1728	142		79	168	144		112	123	113	111	196	146	79	111	45	55	106		72	6		87		58	42
1729	118		57	120	133		73	129	99	102	102	146	66	89	35	40	90		53	7		69		47	47
1730	103		68	122	114		117	159	107	105	104	180	88	97	54	29	73		54	17		79		69	33
1731	95		60	100	87		110	128	115	138	146	160	60	78	48	36	87		53	25		69		34	33
1732	106		62	123	73		92	133	114	129	150	168	75	79	59	40	82		49	23		71		51	37
1733	111		47	87	84		63	113	67	89	104	189	65	75	41	26	79		45	16		66		41	49
1734	120		47	98	81		34	69	49	84	84	166	55	75	44	25	84		44	23		68		47	33
1735	65		25	72	65		37	54	36	61	66	128	41	62	44	28	63		35			53		33	82
1736	49		10	25	32		16	17	21	23	32	90	6	15	15	9	42		24			37		3	43
1737	74		39	53	51		33	36	47	81	42	121	38	56	31	27	65		40			56		19	30
1738	47		34	58	63		34	32	32	80	30	99	21	38	26	24	56		31			42		43	36
1739	61		31	57	63		25	23	41	87	56	79	39	43	34	22	69		32			47		34	28
1740	80		42	82	64		43	48	46	105	69	104	34	56	27	31	65		25			39		37	39
1741	54		47	88	9		37	42	35	67	169	121	23	44	26	12	31		17			34		40	43
1742	33		40	90	27		25	49	44	82	244	166	14	52	30	22	43		25			38		32	32
1743	60		50	91	48		41	61	58	47	210	148	22	59	53	31	72		29			39		32	40
1744	70		76	99	38		48	79	86	87	174	172	31	65	56	34	68		34			47		39	40
1745	65		52	78	37		26	36	49	34	118	159	21	53	39	30	57		32			37		51	32
1746	87		61	114	52		36	57	66	70	95	183	32	80	55	34	75		48			48		43	60
1747	93		69	133	60		40	83	67	58	79	229	41	89	69	34	66		71			58		52	38
1748	79		62	123	80		35	70	57	72	96	266	45	82	66	42	79		73			57		50	20
1749	89		59	141	93	198	19	73	105	81	104	250	45	77	52	31	64		63			58		57	29
1750	54		39	108	61	141	27	55	77	68	49	157	32	48	30	32	57		33		67	52		43	100
1751	56		44	134	97	150	25	45	85	82	43	147	23	38	27	39	65		36		67	32		21	100
1752	86		56	129	71	143	38	75	90	74	53	132	23	61	48	28	67		31		84	22		22	100
1753	62		59	100	87	147	40	60	69	60	50	116	28	69	51	46	89		35		63	40		31	188
1754	62		56	75	78	240	38	49	108	91	42	114	32	62	55	41	75		36		78	36		26	102
1755	42		30	49	61	189	24	38	63	59	36	79	26	43	46	67	71		33		69	33		23	74
1756	47		34	45	51	153	33	44	58	61	34	112	29	62	43	59	107		31		85	53		25	63
1757	39		22	47	37	85	20	26	51	40	18	109	26	37	28	47	83		20		79	39		22	29
1758	50		53	90	14	110	62	56	71	68	253	119	33	78	50	42	78		29		150	51		33	54
1759	65		40	87	46	77	67	71	77	58	308	134	43	68	65	60	96		43		172	58		28	48
1760	49		21	76	29	98	28	43	69	79	208	158	29	39	34	50	58		56		153	34		9	17
1761	79		43	101	42	97	38	45	78	90	129	133	41	79	28	30	65		46		149	55		42	43
1762	78		28	108	37	45	30	47	64	91	120	125	22	56	12	24	54		36		160	27		15	22
1763	71		37	126	62	117	66	77	55	102	124	120	22	61	22	35	78		39		184	51		43	47
1764	86		42	111	53	68	84	91	82	117	153	136	23	51	22	29	57		45		145	47		25	28
1765	56		31	84	49	36	53	78	76	119	186	162	23	58	25	38	63		44		110	63		36	30
1766	14		7	17	14	26	10	20	3	56	93	87	11	2	5	26	30		5		34	31		12	16
1767	61		35	64	53	27	52	61	62	109	94	117	36	69	29	21	57		37		76	54		39	34
1768	65		28	48	29	41	36	44	49	124	176	163	20	47	29	26	41		42		152	50		45	29
1769	71		44	54	38	23	78	64	47	125	177	148	28	64	43	46	56		41		543	62		44	30
1770	80		35	57	43	33	78	61	52	151	145	161	15	46	51	51	59		43		605	72		43	33
1771	68	117	28	68	35	38	76	48	44	120	84	121	21	47	61	55	71		42		686	51		39	25
1772	91	114	21	56	28	19	63	31	52	86	43	112	19	41	40	48	67		46		286	38		35	27
1773	83	126	20	67	39	24	83	42	59	124	51	129	27	53	43	36	51		37		309	53		40	30
1774	66	107	16	44	22	32	69	35	44	91	46	179	22	35	55	50	69		35		183	37		21	26
1775	81	210	33	69	44	24	198	45	80	190	65	269	31	65	66	61	61		34		259	47		40	32
1776	93	202	36	75	35	36	223	57	100	187	80	251	31	73	65	64	68		42		212	52		45	43
1777	75	165	36	95	37	44	120	55	109	150	79	209	31	60	67	55	60		57		182	48		43	29
1778	53	92	25	65	20	34	63	33	68	92	68	136	9	48	32	32	47		49		137	18		23	15
1779	50	82	25	61	21	25	72	36	50	73	73	138	19	48	53	48	57		36		136	17		25	25
1780	53	89	35	80	36	25	89	47	61	75	83	144	44	74	85	57	70		36		118	27		40	39
1781	81	165	54	81	43	43	102	56	75	99	92	126	41	72	94	71	82		62		171	36		51	56
1782	77	172	61	84	39	54	87	58	90	114	124	137	39	77	83	57	75		54		283	34		68	53
1783	80	188	77	100	22	58	78	59	107	145	137	131	47	74	102	69	86		46		327	39		69	54
1784	93	187	95	123	36	45	82	64	110	134	131	146	38	70	85	50	72		51		323	42		73	47
1785	81	159	93	170	35	57	42	72	128	156	173	184	28	64	70	40	60		51		381	45		65	41
1786	85	168	73	125	35	43	42	67	81	146	133	174	38	62	81	58	73		41		295	42		75	63
1787	87	189	85	133	16	27	68	71	125	175	115	191	30	56	78	44	53		46		322	41		69	48
1788	66	150	59	162	29	26	67	74	115	137	81	173	28	44	77	39	59		31		241	49		46	39									431					484
1789	36	63	28	90	4	15	40	38	79	92	29	93	17	15	74	43	51		30		146	43		26	29									445					404
1790	70	66	34	93	26	32	95	70	87	104	25	121	30	39	78	36	59		37		130	48		51	44									437					537
1791	68	117	36	98	14	27	165	93	85	90	48	132	36	49	78	41	61		35		91	47		65	36									409					447
1792	50	117	40	97	7	20	85	64	93	73	14	66	30	26	47	46	57		28		62	42		38	15									322					413
1793	61	93	23	100	21	41	68	57	126	94	28	79	20	45	34	34	50		37		65	28		39	41									346					516
1794	66	121	33	100	25	45	54	65	147	69	31	72	21	45	40	40	45		36		73	29		43	31									355					390
1795	90	159	43	106	37	54	79	86	209	96	44	93	38	60	72	56	50		48		79	31		58	42									404					371
1796	103	162	43	77	54	63	57	60	193	103	55	100	46	68	71	68	21		53		75	47		56	54									442					406
1797	94	168	31	52	24	50	32	52	176	95	56	81	33	49	62	57	8		44		76	39		43	34									503					491
1798	102	188	29	57	19	45	32	53	159	91	153	94	35	52	46	64	21		41		82	38		51	47									434					465
1799	67	145	14	31	11	31	10	28	127	59	77	7	21	32	25	49	4		26		76	36		32	26									378					419
1800	46	79	11	15	3	28	3	4	68	32	43	3	5	18	7	38	3		19		51	21		17	14									403					362
1801	83	127	16	47	26	46	28	40	106	61	33	13	17	43	21	14	3		25		65	22		24	34									418					434
1802	89	120	24	62	34	47	33	46	119	62	52	8	23	51	32	31	11		33		59	26		44	35									410					395
1803	113	161	34	60	44	46	29	51	171	54	58	8	35	72	55	21	29		36		73	41		55	40									430					378
1804	93	210	52	63	28	31	30	43	157	100	28	15	46	58	45	34	11		44		76	47		47	30									376					324
1805	67	211	52	52	33	79	99	66	46	93	26	16	26	48	36	25	16		48		98	48		52	47									393					329
1806	62	188	57	53	29	62	119	66	34	63	39	16	16	39	17	15	16		41		65	48		30	21									270					348
1807	59	81	53	52	48	82	62	73	37	78	50	19	33	52	31	21	15		59		71	61		55	40									242					321
1808	78	128	36	43	53	54	39	45	32	101	66	20	33	56	24	32	20		60		60	56		45	42									240					399
1809	57	137	23	32	37	52	6	31	62	133	84	27	30	40	16	28	10		59		49	50		37	22									205			753		377
1810	68	143	41	58	32	67	32	42	76	120	98	30	25	66	21	31	23		52		48	53		47	39									323			782		344
1811	67	161	56	47	31	79	74	66	81	113	96	16	50	66	38	37	16		69		44	47		41	22									299			686		290
1812	64	132	36	30	31	79	39	37	54	104	99	26	36	51	33	33	9		49		37	35		36	31									326			563		351
1813	90	154	42	32	34	96	31	45	78	102	96	28	53	57	34	32	20		46		46	50		32	35									331			596		389
1814	82	177	37	28	41	66	19	36	58	88	77	26	38	56	24	30	15		39		36	33		31	30									261			543		366
1815	81	136	53	40	41	80	33	46	77	61	130	129	34	51	34	17	4		41		28	32		27	25									252			535		337
1816	81	107	45	36	31	80	27	36	69	63	119	107	24	39	27	23	17		38		32	24		33	31									141			396		305
1817	109	109	49	52	30	83	79	44	71	79	76	63	47	43	38	22	30		46		36	44		43	45									236			405		304
1818	124	154	43	53	34	90	42	43	97	100	60	58	44	61	39	36	23		49		47	26		31	42									158			547		339
1819	88	109	20	29	9	57	11	13	48	48	29	46	31	51	24	17	10		55		36	27		20	30									97			435		281
1820	54	72	14	18	3	30	3	10	45	43	18	22	20	7	11	17	11		39		30	35		18	3									137			334		285
1821	54	56	31	33	15	54	3	30	81	75	17	16	26	26	14	27	17		35		45	51		13	20									168			403		278
1822	72	105	33	50	20	81	3	30	128	92	36	34	28	59	25	29	12		45		52	50		23	33									219			474		269
1823	58	111	30	45	28	112	22	20	128	78	38	34	37	58	20	33	18		33		42	53		24	39									234			428		257
1824	75	188	41	76	39	130	14	32	203	105	49	48	45	68	28	44	22		56		63	78		55	47									249			398		248
1825	74	151	57	88	51	222	3	44	162	98	55	70	62	94	46	60	28		69		72	79		58	73									325			333		245
1826	70	160	66	84	42	321	36	38	190	104	52	65	47	81	48	52	20		51		75	91		38	47									239			412		244
1827	47	129	63	61	29	165	19	21	148	119	45	55	35	49	34	37	16		43		55	79		30	26									165			373		234
1828	66	103	40	68	33	115	35	42	132	99	59	51	48	79	32	41	27		45		66	60		39	34					505				105			252		281
1829	61	112	38	58	24	91	3	27	131	100	62	44	42	47	17	24	18		26		30	44		23	12					473				72			256		280
1830	77	166	51	51	32	125	47	46	119	96	85	58	45	57	28	40	27		30		49	38		48	37					469				110			334		329
1831	86	145	56	62	34	73	26	49	139	93	64	42	34	35	26	16	6		29		39	29		32	16					523				96			325		284
1832	79	152	88	82	59	100	92	71	178	100	78	73	39	37	53	38	27		32		46	52		43	27					528				152			337		291
1833	94	199	76	96	59	122	127	100	158	71	100	118	51	57	59	43	24		41		40	38		44	21					414				178			289		294
1834	90	213	74	104	82	142	100	131	130	84	108	106	59	54	51	44	24		52		34	34		40	44					446				170			289		322
1835	105	172	97	107	106	140	55	119	110	79	130	109	66	78	59	47	27		61		46	45		48	47					403				136			286		297
1836	88	120	96	113	127	278	107	118	147	81	175	249	82	83	76	55	37		85		53	46		45	80					443				121			227		329
1837	62	104	69	93	103	200	89	98	111	97	118	179	63	66	75	49	30		94		41	52		42	73					409				159			207	316	288
1838	65	118	43	64	68	111	53	48	88	94	69	112	50	76	65	55	41		83		43	54		31	44					398				215			221	313	312
1839	90	200	49	68	66	105	62	68	114	132	74	125	53	80	69	73	46		95		51	76		35	53					526				260			284	339	319
1840	63	187	53	57	62	90	21	38	94	102	49	67	44	55	45	40	28		84		39	66		35	36					355				249			327	311	241
1841	81	275	54	76	91	112	44	88	146	158	63	103	53	77	68	55	39		75		56	68		49	40					364				198			453	316	269
1842	75	207	66	84	83	110	43	78	149	151	61	92	60	65	65	74	45		61		53	67		46	32					323				240			311	199	192
1843	81	167	57	100	67	108	46	110	134	154	69	92	61	58	55	74	59		50		53	75		41	34					395				165			255	269	173
1844	104	139	57	101	53	166	44	118	107	160	40	88	63	49	47	77	62		49		45	86		37	32					428				194			305	304	206
1845	108	187	52	118	75	170	51	113	119	139	57	85	79	60	56	81	78		51		65	82		41	44		690			440				247			280	331	201
1846	113	220	52	117	60	149	50	77	86	136	64	99	66	55	53	58	55		48		65	88		42	43		684			406				211			281	496	254
1847	84	146	48	90	50	108	31	57	92	121	42	80	38	29	28	57	42		40		38	89		23	27		647			449				187			285	312	228
1848	89	174	40	86	45	138	24	51	82	120	55	84	44	47	27	57	57		33		49	72		30	8		562			563				176			225	302	220
1849	96	148	43	101	58	114	46	77	75	122	50	95	54	59	43	53	63		35		46	94		29	39		560			668				128			162	238	239
1850	103	145	37	75	60	116	36	72	86	129	44	102	56	61	46	49	52		38		39	84		29	38		476			502				113			153	219	208
1851	84	111	31	70	71	101	34	62	79	99	52	91	58	71	48	57	52		29		40	81		28	20		468			367				113			149	227	187
1852	50	98	28	49	46	83	19	49	58	98	43	55	38	38	51	37	37		30		28	60		17	3		387			257		470		66			134	294	150
1853	70	96	27	54	49	107	26	60	51	86	57	80	47	50	50	53	51		45		42	79		31	5		424			293		443		82			190	343	159
1854	72	107	35	67	67	84	19	40	64	100	54	53	35	53	41	40	28		33		39	62		26	66		400			228		361		83			182	339	152
1855	78	100	22	83	76	80	28	45	70	91	72	59	34	62	40	30	32		31		35	74		32	42		415			243		411		79			214	433	178
1856	69	138	40	85	94	89	143	59	76	123	75	57	40	67	41	39	40		29		41	73		32	23		471			410		409		68			249	451	197
1857	48	87	34	68	71	82	75	41	83	143	83	47	45	71	52	48	44		26		47	81		29	15		509			418		429		71			258	427	185
1858	61	84	56	95	77	103	65	58	133	196	86	52	50	74	41	35	33		47		51	50		42	19		576			439		546		67			208	443	170
1859	35	59	31	61	33	73	9	16	87	128	53	41	20	40	37	30	26		31		26	50		22	50		419			313		427		54			136	238	145
1860	38	68	34	55	31	54	29	28	97	114	52	58	21	43	40	21	22		38		26	43		18	35		477			259		389		50			107	435	162
1861	3	16	24	43	23	44	14	18	71	90	40	47	8	39	23	18	24		27		20	47		18	11		581			321		266		29			78	581	120
1862	34	58	39	56	44	66	70	55	77	94	65	54	39	64	57	49	43		53		30	57		37	30		542			336		305		46			109	439	94
1863	47	82	37	63	61	87	47	33	127	99	66	48	33	54	46	33	45		54		34	53		30	49		524			363		367		122			151	474	194
1864	53	70	51	65	37	87	35	46	240	99	77	66	67	66	44	31	50		76		30	60		32	42		412			327		335	528	99			101	289	198
1865	39	60	67	50	46	76	36	38	179	58	57	53	74	71	31	33	45		59		29	72		30	38		399			256		262	601	55			79	122	169
1866	42	73	97	57	34	83	41	47	143	59	24	49	41	40	29	35	62		70		33	72		46	19		281			385		173	636	39			72	101	155
1867	75	127	207	80	45	123	105	56	160	68	39	65	53	54	40	44	69		78		38	79		59	26		275			375		199	547	64			62	119	177
1868	80	140	218	99	45	100	124	50	135	65	52	75	65	58	44	36	75		62		43	80		66	33		297			506		210	486	100			66	137	139
1869	73	220	194	78	50	77	246	72	84	54	52	64	61	66	33	24	88		69		37	77		55	43		327			298		162	517	189	578		103	189	139
1870	36	117	114	39	23	54	93	27	66	14	27	33	24	24	11	4	48		27		6	36		26	33		236			368		154	278	126	312		91	151	91
1871	71	184	112	61	45	62	141	46	79	44	68	61	42	53	25	31	49		48		49	54		48	57		256			271		181	321	123	298		102	211	96
1872	48	154	106	40	31	40	144	21	76	25	41	31	30	24	20	19	31		33		21	46		30	15		350			259		178	439	79	359	961	121	252	81
1873	80	171	102	58	29	63	98	38	100	26	42	40	54	49	32	31	64		45		29	53		64	29		336			246		196	573	79	381	820	161	302	133
1874	108	213	111	57	43	66	135	57	141	37	55	41	54	44	21	27	53		46		24	50		24	25		265			250		183	584	60	338	531	138	188	94
1875	72	123	97	58	44	72	155	66	91	22	38	29	27	44	19	32	91		40		29	54		24	33		291			220		193	670	56	279	428	186	213	92
1876	90	68	109	69	55	69	91	58	101	40	62	40	34	46	22	37	90		40		31	59		39	50		326			163		202	608	64	297	359	158	257	120
1877	88	83	162	55	53	70	90	49	87	30	77	53	50	31	21	35	70		49		29	61		46	23		352			146		178	351	121	272	540	146	266	138
1878	56	107	134	46	37	31	91	47	65	15	61	22	28	49	15	38	88		33		20	40			17		259			124		106	286	83	222	393	137	148	113
1879	74	159	205	58	34	65	91	53	93	30	101	50	42	46	17	30	66		43		39	61			31		225			123		104	383	74	234	283	109	223	143
1880	87	121	260	75	48	47	130	68	135	35	75	37	44	71	17	26	56		37		34	59			24		254			131		120	438	52	240	195	82	197	127
1881	115	160	332	127	59	105	252	111	161	47	84	45	56	81	43	46	110		68		45	98			52		337			122		183	464	57	269	249	108	257	151
1882	109	187	230	148	76	104	208	76	173	65	96	60	60	75	38	46	111		45		40	84			46		331			133		222	384	70	252	299	119	283	160
1883	88	183	144	137	63	64	156	69	221	82	88	70	71	46	33	22	51		52		34	91			30		284			139		229	360	68	230	436	79	237	127	237
1884	75	138	113	135	37	45	156	90	131	64	81	54	45	66	21	40	55		44		33	83			34		232			147		170	413	38	178	432	58	241	79	201
1885	75	91	104	105	31	30	105	86	117	56	78	54	46	84	40	41	68		47		45	58			32		219			174		230	434	43	176	267	89	250	96	170
1886	78	165	97	108	46	53	161	98	140	58	111	71	54	54	36	38	91		50		47	65			50	560	202			185		285	410	60	219	207	81	236	104	175
1887	46	172	55	82	38	31	69	64	75	36	61	35	24	58	41	24	69		45		31	33			19	430	187			146		195	341	45	197	153	54	161	64	144
1888	65	190	81	95	32	88	76	80	118	61	87	33	38	73	31	24	71		40		34	55			38	462	194			170		243	366	54	206	163	55	180	86	179
1889	70	217	82	106	21	90	58	81	180	70	123	43	52	73	27	22	68		43		48	58			26	469	232			185		224	441	59	251	203	71	267	90	157
1890	71	236	58	106	37	86	48	72	131	74	123	47	53	84	31	30	66		36		32	48			29	465	183			174		174	310	66	265	187	104	197	78	140
1891	74	251	73	109	44	91	107	100	214	118	146	62	59	78	33	33	61		50		37	73			22	537	186			187		251	425	89	275	309	119	176	111	165
1892	60	195	82	105	37	91	73	87	180	90	96	55	48	52	23	32	60		33		33	97			15	559	193			218		283	368	75	252	538	131	128	101	163
1893	61	144	85	91	25	66	65	64	171	66	86	48	32	49	27	29	62		37		18	101			11	470	190			201		294	339	73	196	548	156	133	120	172
1894	87	168	125	116	42	71	70	73	124	81	107	56	41	71	24	37	72	64	58		35	127			40	482	232			222		296	356	80	217	632	138	245	110	169
1895	91	159	129	114	43	67	80	104	133	96	117	66	54	73	39	31	66	65	43		36	114			38	491	223			134		248	288	75	203	603	116	218	113	206
1896	77	152	119	100	44	50	52	93	129	77	106	66	52	56	37	47	101	82	48		41	107			42	566	292			149		320	292	58	186	478	103	221	87	160
1897	75	152	76	59	18	23	23	71	77	65	88	47	32	40	28	31	73	80	35		31	82			24	356	241			126		200	213	45	165	277	101	200	85	87
1898	71	159	76	59	17	42	23	70	69	100	96	46	29	60	26	19	54	91	36		43	128			38	532	239			162		234	262	45	166	393	85	236	94	84
1899	67	131	86	70	40	58	42	83	74	84	86	49	44	62	36	32	87	73	44		37	129			49	668	285		427	159		427	303	68	194	472	109	208	123	131
1900	72	82	91	65	46	57	38	71	84	88	63	38	43	55	27	42	83	60	42		41	144			80	423	315	354	384	128		375	311	67	195	384	113	139	114	117
1901	60	79	74	61	37	27	24	45	73	81	51	34	42	54	33	18	45	63	35		29	99			74	357	285	389	354	125		287	356	69	196	335	84	133	88	104
1902	51	65	53	39	28	34	18	49	56	56	54	43	38	61	11	17	30	51	28		30	88			75	267	206	371	470	111		229	266	59	183	357	67	93	86	86
1903	76	108	71	49	20	30	26	57	70	54	45	36	35	52	20	15	41	62	32		33	118			91	601	218	355	557	142		301	413	65	239	379	112	112	89	119
1904	68	108	50	58	28	50	52	54	59	57	52	40	34	42	26	24	51	49	32		33	105			74	350	195	451	457	124		228	321	71	226	303	122	95	86	144
1905	71	109	94	43	38	69	48	45	81	60	50	44	33	17	31	21	46	47	29		9	80			48	305	168	394	482	146		210	244	63	203	225	96	82	80	119
1906	50	53	72	32	22	47	31	46	62	49	31	41	29	79	27	25	71	30	31		3	69			39	297	164	331	494	117		157	181	34	187	266	78	64	53	102
1907	64	87	52	50	28	54	45	47	70	48	54	52	45	83	33	41	76	68	43		31	80			65	294	168	316	280	118		145	192	107	214	365	109	75	96	151
1908	72	70	46	42	23	48	17	28	87	51	44	56	37	77	26	31	65	76	39		48	67			48	388	213	346	432	118		180	191	143	220	339	103	103	96	119
1909	83	89	38	53	27	88	29	39	90	71	50	53	44	100	23	24	63	70	36		34	84			36	319	172	304	450	121		190	197	121	199	385	67	157	128	141
1910	91	108	99	110	34	119	30	60	109	106	57	60	54	93	16	21	64	107	35		32	88			60	312	148	418	626	92		193	236	120	225	471	85	148	125	147
1911	91	128	120	121	40	116	21	49	82	73	43	59	45	98	26	27	92	79	38		27	98			82	296	169	383	562	86		212	194	115	218	372	92	110	95	131
1912	87	119	142	101	43	87	48	72	113	79	35	52	54	72	28	40	84	68	34		35	106			80	354	202	454	367	84		332	202	128	198	392	87	112	105	135
1913	65	121	100	86	50	56	31	49	73	61	31	48	35	82	27	30	63	75	35		37	95			71	273	212	324	268	68		211	140	97	171	310	96	136	94	100
1914	65	115	102	81	32	104	25	16	87	74	47	46	37	60	30	27	51	98	46		31	93			56	271	203	404	288	68		159	127	92	203	276	91	131	95	75
1915	50	90	64	76	12	101	20	19	61	44	26	32	23	29	13	12	31	65	27		29	103			36	293	182	309	346	76		173	154	94	157	244	62	148	57	55
1916	38	83	45	65	15	62	42	16	73	39	9	11	10	23	14	18	24	40	20		18	60			24	243	186	401	229	63		153	179	85	121	241	48	109	48	48
1917	55	78	44	44	6	44	63	28	70	36	22	19	26	46	17	3	3	30	12		3	44			27	246	164	394	230	61		142	177	94	108	225	49	95	55	55
1918	8	54	33	23	3	31	37	4	59	15	3	3	3	3	9	3	3	21	5		3	44	12		3	230	129	331	244	54		124	212	88	121	218	29	97	49	74
1919	48	75	48	32	20	37		30	52	34	19	26	3	3	21	18	33	46	33		21	67	36		47	236	153	374	265	72		173	296	86	139	315	77	83	60	158
1920	53	103	35	45	25	56		45	67	54	28	29	3	61	39	29	36	46	19		22	78	55		49	205	142	273	226	78		137	318	81	126	272	83	120	63	148
1921	52	101	22	31	12	53		18	55	42	23	24	38	67	20	11	19	50	32		8	58	31		20	221	165	384	250	69		118	306	83	122	329	76	175	68	141
1922	47	108	7	25	25	62		46	75	48	42	23	43	83	29	30	36	46	37		29	85	43		41	233	227	373	218	79		134	263	104	135	249	86	122	88	121
1923	64	87	3	3	25	94		37	76	39	44	32	31	64	27	19	25	41	39		26	86	39		38	246	213	557	227	71		121	214	78	127	308	86	82	74	80
1924	69	98	28	34	34	105		52	107	65	44	39	39	104	28	22	36	49	37		15	86	49		56	197	179	525	244	82		132	155	93	143	206	97	73	92	104
1925	66	103	80	33	26	86		52	93	58	51	45	25	107	30	24	29	46	43		24	90	54		62	205	164	288	210	76		133	144	82	158	200	99	59	72	92
1926	79	132	97	40	30	101		64	98	67	46	45	43	102	23	26	39	45	34		36	104	56		85	218	215	302	181	73		143	114	104	238	354	104	81	89	116
1927	86	153	117	48	33	109		81	90	69	105	65	36	131	27	25	44	48	37		34	128	58		69	200	189	300	261	70		129	114	123	247	384	108	107	125	126
1928	44	90	90	41	18	83		61	63	38	73	52	43	110	21	18	29	38	32		20	105	40		33	167	140	157	239	69		111	78	106	182	150	76	98	85	112
1929	56	92	114	44	24	96		84	76	69	68	54	49	92	26	26	28	43	38		30	108	45		44	235	121	166	257	44		116	83	84	142	142	62	86	101	119
1930	63	124	175	41	25	95		87	94	75	61	67	28	97	22	14	33	44	37		20	113	47		41	345	174	210	383	66	275	124	98	90	153	169	74	95	120	128
1931	61	119	179	43	28	121		81	105	88	90	97	29	121	30	23	34	51	36		19	130	62		64	305	213	210	447	69	260	131	151	99	177	228	88	116	121	138
1932	50	127	126	39	32	104		108	88	75	112	150	30	120	30	16	33	52	44		17	128	76		58	326	245	237	457	78	297	174	196	95	206	225	95	157	139	126
1933	58	157	98	57	19	83		76	101	78	96	125	44	109	24	18	36	36	54		20	147	60		61	273	296	269	384	76	290	208	214	110	228	249	75	134	148	141
1934	50	103	66	49	6	58		45	62	47	73	95	40	107	15	15	23	39	42		18	118	50		59	233	247	335	466	87	230	206	167	107	205	254	89	106	114	83
1935	67	165	64	63	20	72		76	70	58	67	92	30	105	24	19	23	41	44		18	141	48		42	424	253	293	394	75	211	178	141	158	162	318	99	98	113	115
1936	72	148	57	81	28	165		60	72	49	73	104	28	113	25	21	43	44	44		28	151	46		41	301	177	247	263	68	216	135	152	130	124	356	75	78	105	122
1937	65	108	61	60	23	203		44	79	44	75	82	33	120	25	21	44	44	40		34	189	56		59	325	206	330	273	73	192	160	119	120	135	274	74	91	110	111
1938	57	80	53	70	33	229		52	68	42	119	90	31	127	30	14	47	40	36		34	191	52		44	222	145	229	205	69	163	151	87	109	90	215	78	68	82	99
1939	59	79	64	56	28	181		74	60	47	73	62	34	110	34	6	48	39	44		29	139	57		26	193	126	285	292	72	181	134	87	96	104	222	73	170	73	121
1940	95	120	100	80	38	183		96	123	65	42	63	31	162	48	23	53	49	45		33	191	99		68	307	187	404	409	91	228	147	109	110	129	215	119	311	91	139
1941	78	124	74	62	39	146		96	153	82	55	89	29	159	50	24	47	54	44		29	130	100		48	265	172	443	481	95	205	183	90	156	201	268	116	280	107	159
1942	67	97	45	60	43	134		136	135	93	74	119	43	135	49	16	54	68	49		38	169	111		64	214	145	468	460	85	230	166	94	192	230	309	82	287	98	104
1943	75	73	42	53	23	70		110	70	45	50	97	42	53	49	15	46	51	44		34	159	93		56	225	119	379	246	58	120	100	79	151	223	267	75	282	90	62
1944	95	93	39	65	30	74		106	83	65	71	111	53	87	35	22	45	61	52		25	175	103		64	215	94	570	400	71	98	89	65	142	270	216	60	442	125	77
1945	86	99	34	68	30	66		114	68	56	73	122	37	100	40	21	51	71	47		37	218	103		76	189	94	359	484	83	89	87	61	197	258	185	65	298	132	101
1946	74	63	23	60	21	63		76	48	26	68	91	37	81	26	18	59	44	36		38	180	87		63	167	78	315	435	109	75	82	53	200	200	137	70	159	120	90
1947	96	76	44	53	21	84		83	61	29	116	120	40	96	35	19	74	51	48		39	191	82		71	210	100	423	429	124	116	92	84	230	190	180	97	180	128	157
1948	88	69	33	51	30	85		99	63	26	102	91	32	102	34	23	50	52	56		34	175	86		55	228	114	240	337	126	115	92	80	172	263	238	82	160	104	179
1949	80	49	46	56	32	95		108	76	35	102	83	55	121	42	23	54	55	58		40	167	82		46	226	125	282	284	120	138	80	77	260	260	193	62	175	99	174
1950	84	73	38	48	27	79		69	69	25	110	79	41	116	34	31	42	50	54		43	127	80		64	292	169	334	387	128	231	99	66	298	287	162	56	171	98	152
1951	103	91	42	64	50	154		110	86	55	117	84	38	111	45	23	52	62	68		40	155	88		64	305	224	489	633	165	314	148	80	283	348	213	101	176	116	193
1952	77	102	23	47	26	122		86	67	38	101	64	51	113	31	28	14	51	47		28	132	86		40	234	179	351	380	124	210	94	68	234	279	173	75	185	92	140
1953	75	108	30	48	31	91		102	65	53	91	60	53	68	39	11	41	44	47		30	131	72		44	210	134	311	381	88	188	64	60	142	279	209	36	246	77	180
1954	46	68	24	33	25	78		76	34	20	45	42	43	28	28	10	12	37	47		17	113	87		31	161	124	417	299	91	263	49	51	163	327	204	38	293	96	188
1955	55	99	37	37	48	89		82	39	38	48	55	21	39	41		35	40	42		33	104	64		47	183	100	346	266	96	250	68	65	164	350	306	36	288	73	129
1956	65	142	74	40	44	114		91	40	48	63	41	18	61	61		49	39	46		36	136	62		35	216	93	346	230	94	250	84	90	145	452	353	38	343	85	170
1957	85	171	128	67	43	139		90	55	56	86	55	19	71	67		51	64	62		56	189	63		68	284	94	391	169	110	282	82	94	144	401	241	76	371	96	208
1958	66	151	120	60	44	132		72	29	51	68	49	31	51	45		26	77	53		39	136	40		45	245	109	340	149	93	219	93	78	179	341	168	137	299	88	206
1959	43	96	131	38	39	96		104	17	47	69	56	30	56	39		21	59	52		40	174	49		58	173	84	288	115	66	161	83	62	113	232	109	91	218	94	199
1960	46	181	86	24	52	99		55	35	16	41	31	19	29	20		19	47	57		18	122	30		13	197	93	441	135	77	133	85	70	103	244	106	60	246	72	166
1961	60	180	98	43	57	123		107	50	23	60	58	7	55	57		34	41	62		31	147	45		40	197	104	332	114	81	130	100	89	121	159	106	52	198	93	161
1962	55	165	61	37	40	68		54	33	21	53	65	19	47	51		26	33	49		33	119	41		28	171	103	301	91	90	114	98	73	118	156	94	55	150	87	139
1963	48	136	44	40	45	72		53	15	33	54	66	22	51	53		45	42	42		40	124	50		31	311	111	489	87	101	116	124	88	163	185	93	83	147	72	125
1964	39	131	38	48	33	62		66	7	10	60	63	27	87	68		41	41	46		39	89	45		37	242	75	279	71	66	110	95	66	127	176	74	66	142	80	116
1965	46	131	63	41	20	80		51	22	6	58	61	35	64	60		3	35	48		28	83	61		35	189	72	428	84	73	90	90	70	108	189	87	52	117	90	116
1966	33	100	62	47	14	90		47	18	3	55	69	18	39	47		5	32	51		28	95	48		38	138	113	365	107	73	88	102	89	133	181	115	65	95	70	178
1967	59	114	78	42	29	189		64	31	3	61	67	12	52	52		36	34	36		33	95	33		44	138	114	470	150	89	99	108	123	133	200	97	68	134	57	182
1968	63	124	90	43	31	132		62	38	33	58	54	24	45	50		43	39	53		22	98	49		31	147	124	300	179	90	110	141	121	124	258	127	60	156	89	182
1969	43	110	57	36	28	62		28	15	12	43	38	19	28	41		35	37	49		31	106	38		30	133	133	464	159	113	130	122	107	123	243	128	74	113	73	185
1970	49	130	45	45	45	87		67	18	46	73	76	27	33	53		49	45	41		31	90	45		29	134	124	289	148	107	134	121	119	106	191	149	86	129	95	189
1971	3	108	37	27	13	43		38	29	3	44	68	10	15	34		18	27	26		18	66	37		21	143	116	327	115	73	150	97	119	70	179	121	97	118	71	133
1972	53	105	48	45	29	73		77	49	38	55	79	24	24	50		33	37	30		38	84	38		40	160	137	240	156	66	185	109	120	84	182	113	112	104	84	155
1973	45	124	48	43	28	71		68	35	21	45	74	4	12	33		26	29	23		26	79	29		46	135	204	248	380	61	167	103	115	107	195	129	98	104	99	162
1974	44	150	56	46	47	83		50	35	36	56	91	29	22	42		40	46	37		31	85	43		41	106	163	196	322	61	171	103	122	109	183	179	98	107	101	176
1975	73	188	105	62	64	115		44		27	73	116	34	36	52		60	45	42		35	96	52		48	186	235	379	450	79	205	161	126	147	209	260	142	123	97	268
1976	71	207	85	89	113	273		45		59	77	131	37	30	67		50	49	36		42	107	57		63	155	271	405	513	94	165	177	101	97	234	216	164	145	111	235
1977	54	148	80	71	81	199		21		29	63	108	33	37	50		41	56	40		36	152	60		45	165	254	304	613	87	109	203	119	89	254	241	110	117	90	274
1978	59	111	58	67	48	131		21		21	65	83	26	36	42		43	38	30		32	101	43		40	154	141	246	446	51	88	149	114	80	237	153	66	125	132	232
1979	77	110	44	63	37	72		32		7	36	57	6	16	32		44	33	24		31	77	28		24	156	134	406	401	64	128	145	313	71	254	186	65	190	91	284
1980	60	113	57	80	16	148		27		47	50	64	32	35	50		39	34	33		36	89	47		34	171	149	287	379	76	142	153	198	76	192	192	78	235	100	347
1981	60	126	64	86	49	88		36		28	41	76	32	54	50		53	38	34		48	89	47		32	185	155	273	511	93	163	130	214	120	77	203	107	155	91	276
1982	58	104	55	80	33	44		30		29	34	46	14	36	46		23	44	41		41	93	41		32	190	134	151	331	92	128	113	107	89	77	235	104	171	83	243
1983	65	154	166	108	42	35		17		72	57	45	30	47	41		34	41	39		33	84	50		30	191	114	183	310	114	133	118	133	76	94	172	77	331	89	309
1984	72	127	188	127	56	142		25		63	71	52	24	55	37		38	56	38		42	104	40		43	145	75	102	229	55	95	92	115	69	103	122	73	177	68	253
1985	96	123	281	107	61	209		4		50	73	39	23	62	42		46	69	43		52	93	68		30	155	58	124	456	70	102	116	152	67	209	174	64	226	69	308
1986	115	131	173	114	58	124		3		22	70	35	24	48	52		57	69	39		43	94	43		35	191	101	148	343	74	75	160	182	59	222	264	93	179	47	276
1987	62	83	61	66	23	23		3		14	42	19	4	10	31		3	30	20		22	60	13		4	168	98	121	351	40	56	159	133	48	135	188	97	145	45	365
1988	67	92	71	83	36	88		28		50	61	28	29	38	32		26	35	23		29	96	34		4	181	95	139	444	25	47	194	178	74	285	221	104	139	65	380
1989	51	72	38	81	21	175		23		37	80	21	22	41	23		34	38	23		18	62	27		23	226	114	159	634	62	56	268	332	76	308	236	79	119	47	476
1990	69	90	73	99	39	214		28		38	155	51	34	53	44		68	33	30		42	97	50		44	345	139	185	545	83	91	290	505	115	474	215	123	211	65	310
1991	104	133	78	127	59	158		29		70	213	38	37	61	51		66	60	35		41	94	32		26	396	201	203	635	124	124	280	629	155	497	247	156	234	76	332
1992	109	145	251	149	48	99		40		80	242	34	44	74	57		75	76	47		37	84	47		27	360	276	275	393	142	168	219	486	198	460	224	157	368	90	431
1993	98	164	433	196	53	50		26		56	178	49	40	63	40		75	89	48		42	152	41		27	324	291	314	521	180	502	221	440	199	526	265	111	330	137	363
1994	84	138	249	167	22	42		26		24	127	39	27	61	24		42	91	34		39	184	50		29	176	186	258	282	129	467	156	408	128	367	164	70	217	107	462
1995	99	161	182	166	34	83		41		42	119	60	28	60	26		27	88	32		28	163	39		30	207	138	277	320	154	400	119	263	96	477	176	50	162	100	670
1996	98	142	176	155	48	110		46		60	140	54	17	52	35		50	81	25		28	189	43		28	246	154	303	407	128	516	206	262	102	589	160	64	116	103	545
1997	102	155	119	159	64	148		51		86	206	88	47	83	40		82	99	37		38	181	54		42	254	177	288	419	130	483	278	273	122	529	199	74	146	106	359
1998	122	196	143	173	85	132		54		124	233	92	63	117	44		105	177	64		31	212	84		49	266	226	300	477	165	586	327	309	169	584	292	116	188	117	405
1999	55	97	61	78	28	43		8		27	100	54	27	58	19		34	110	41		83	142	107		27	103	142	157	304	230	327	192	188	86	269	178	71	82	54	218
2000	101	205	110	126	38	19		71		58	143	70	43	64	40		60	150	56		170	175	144		43	158	108	294	271	210	467	191	153	100	346	224	60	117	90	175
2001	93	188	124	128	54	40		68		44	174	66	36	58	34		86	169	49		109	178	187		36	225	138	575	303	245	569	229	218	118	455	214	79	140	82	120
2002	81	182	120	129	68	12		54		57	195	70	45	62	46		112	137	42		83		174		44	191	102	269	249	24	383	178	117	121	352	221	68	166	102	92
2003	74	164	96	115	86	30		52		51	193	70	47	57	39		87	114	45		81		165		70	186	115	367	334	114	499	212	385	141	445	199	92	233	100	101
2004	75	158	81	103	62	18		64		47	191	79	31	51	44		112	110	38		62		149		95	168	105	355	225	112	320	201	333	161	345	200	77	233	89	71
2005	66	157	81	94	87			51		38	179	106	19	40	28		102	101	42		46		134		110	220	134	259	173	113	409	216	286	182	290	178	72	215	80	53
2006
2007

## Sheet: Sheet2
GKM3_01a	1565	67	51	61	43	49
GKM3_01a	1570	71	60	65	65	107	88	71	75	69	71
GKM3_01a	1580	62	59	76	72	12	83	28	72	56	90
GKM3_01a	1590	94	65	69	57	47	43	32	72	94	56
GKM3_01a	1600	68	73	111	109	86	41	66	78	60	62
GKM3_01a	1610	78	57	59	66	78	73	85	45	49	74
GKM3_01a	1620	76	67	54	78	44	38	39	56	77	107
GKM3_01a	1630	95	105	101	88	100	71	70	58	86	89
GKM3_01a	1640	48	76	101	75	81	70	64	84	81	79
GKM3_01a	1650	90	76	72	71	71	98	107	118	70	62
GKM3_01a	1660	59	49	64	87	79	62	70	70	103	60
GKM3_01a	1670	35	68	67	72	103	96	96	107	92	116
GKM3_01a	1680	107	91	91	84	70	63	79	55	74	85
GKM3_01a	1690	106	92	124	113	116	104	72	85	77	90
GKM3_01a	1700	68	71	109	65	52	32	73	86	66	108
GKM3_01a	1710	108	113	99	84	85	73	71	60	63	94
GKM3_01a	1720	67	62	74	79	86	101	99	125	142	118
GKM3_01a	1730	103	95	106	111	120	65	49	74	47	61
GKM3_01a	1740	80	54	33	60	70	65	87	93	79	89
GKM3_01a	1750	54	56	86	62	62	42	47	39	50	65
GKM3_01a	1760	49	79	78	71	86	56	14	61	65	71
GKM3_01a	1770	80	68	91	83	66	81	93	75	53	50
GKM3_01a	1780	53	81	77	80	93	81	85	87	66	36
GKM3_01a	1790	70	68	50	61	66	90	103	94	102	67
GKM3_01a	1800	46	83	89	113	93	67	62	59	78	57
GKM3_01a	1810	68	67	64	90	82	81	81	109	124	88
GKM3_01a	1820	54	54	72	58	75	74	70	47	66	61
GKM3_01a	1830	77	86	79	94	90	105	88	62	65	90
GKM3_01a	1840	63	81	75	81	104	108	113	84	89	96
GKM3_01a	1850	103	84	50	70	72	78	69	48	61	35
GKM3_01a	1860	38	3	34	47	53	39	42	75	80	73
GKM3_01a	1870	36	71	48	80	108	72	90	88	56	74
GKM3_01a	1880	87	115	109	88	75	75	78	46	65	70
GKM3_01a	1890	71	74	60	61	87	91	77	75	71	67
GKM3_01a	1900	72	60	51	76	68	71	50	64	72	83
GKM3_01a	1910	91	91	87	65	65	50	38	55	8	48
GKM3_01a	1920	53	52	47	64	69	66	79	86	44	56
GKM3_01a	1930	63	61	50	58	50	67	72	65	57	59
GKM3_01a	1940	95	78	67	75	95	86	74	96	88	80
GKM3_01a	1950	84	103	77	75	46	55	65	85	66	43
GKM3_01a	1960	46	60	55	48	39	46	33	59	63	43
GKM3_01a	1970	49	3	53	45	44	73	71	54	59	77
GKM3_01a	1980	60	60	58	65	72	96	115	62	67	51
GKM3_01a	1990	69	104	109	98	84	99	98	102	122	55
GKM3_01a	2000	101	93	81	74	75	66	999
GKM3_01b	1771	117	114	126	107	210	202	165	92	82
GKM3_01b	1780	89	165	172	188	187	159	168	189	150	63
GKM3_01b	1790	66	117	117	93	121	159	162	168	188	145
GKM3_01b	1800	79	127	120	161	210	211	188	81	128	137
GKM3_01b	1810	143	161	132	154	177	136	107	109	154	109
GKM3_01b	1820	72	56	105	111	188	151	160	129	103	112
GKM3_01b	1830	166	145	152	199	213	172	120	104	118	200
GKM3_01b	1840	187	275	207	167	139	187	220	146	174	148
GKM3_01b	1850	145	111	98	96	107	100	138	87	84	59
GKM3_01b	1860	68	16	58	82	70	60	73	127	140	220
GKM3_01b	1870	117	184	154	171	213	123	68	83	107	159
GKM3_01b	1880	121	160	187	183	138	91	165	172	190	217
GKM3_01b	1890	236	251	195	144	168	159	152	152	159	131
GKM3_01b	1900	82	79	65	108	108	109	53	87	70	89
GKM3_01b	1910	108	128	119	121	115	90	83	78	54	75
GKM3_01b	1920	103	101	108	87	98	103	132	153	90	92
GKM3_01b	1930	124	119	127	157	103	165	148	108	80	79
GKM3_01b	1940	120	124	97	73	93	99	63	76	69	49
GKM3_01b	1950	73	91	102	108	68	99	142	171	151	96
GKM3_01b	1960	181	180	165	136	131	131	100	114	124	110
GKM3_01b	1970	130	108	105	124	150	188	207	148	111	110
GKM3_01b	1980	113	126	104	154	127	123	131	83	92	72
GKM3_01b	1990	90	133	145	164	138	161	142	155	196	97
GKM3_01b	2000	205	188	182	164	158	157	999
GKM3_02a	1544	128	154	145	157	153	151
GKM3_02a	1550	140	123	106	107	112	110	118	115	101	93
GKM3_02a	1560	73	89	117	108	74	78	76	99	102	97
GKM3_02a	1570	84	89	106	137	137	138	122	145	131	126
GKM3_02a	1580	123	108	84	83	92	100	102	78	106	99
GKM3_02a	1590	101	83	103	92	108	96	105	98	79	74
GKM3_02a	1600	70	101	135	117	106	72	66	75	97	83
GKM3_02a	1610	69	81	108	117	99	109	85	94	88	88
GKM3_02a	1620	87	84	70	37	49	42	38	53	67	63
GKM3_02a	1630	63	59	63	74	46	36	21	33	71	97
GKM3_02a	1640	66	88	113	99	103	99	85	66	65	67
GKM3_02a	1650	102	81	70	63	68	67	55	45	39	46
GKM3_02a	1660	41	41	40	36	36	31	52	59	65	57
GKM3_02a	1670	41	42	41	47	47	53	68	73	70	83
GKM3_02a	1680	89	80	69	56	51	55	70	54	67	75
GKM3_02a	1690	77	75	71	76	94	99	74	68	50	45
GKM3_02a	1700	52	50	44	43	34	25	60	44	23	44
GKM3_02a	1710	45	55	108	101	57	50	57	51	56	84
GKM3_02a	1720	69	75	72	68	50	70	77	62	79	57
GKM3_02a	1730	68	60	62	47	47	25	10	39	34	31
GKM3_02a	1740	42	47	40	50	76	52	61	69	62	59
GKM3_02a	1750	39	44	56	59	56	30	34	22	53	40
GKM3_02a	1760	21	43	28	37	42	31	7	35	28	44
GKM3_02a	1770	35	28	21	20	16	33	36	36	25	25
GKM3_02a	1780	35	54	61	77	95	93	73	85	59	28
GKM3_02a	1790	34	36	40	23	33	43	43	31	29	14
GKM3_02a	1800	11	16	24	34	52	52	57	53	36	23
GKM3_02a	1810	41	56	36	42	37	53	45	49	43	20
GKM3_02a	1820	14	31	33	30	41	57	66	63	40	38
GKM3_02a	1830	51	56	88	76	74	97	96	69	43	49
GKM3_02a	1840	53	54	66	57	57	52	52	48	40	43
GKM3_02a	1850	37	31	28	27	35	22	40	34	56	31
GKM3_02a	1860	34	24	39	37	51	67	97	207	218	194
GKM3_02a	1870	114	112	106	102	111	97	109	162	134	205
GKM3_02a	1880	260	332	230	144	113	104	97	55	81	82
GKM3_02a	1890	58	73	82	85	125	129	119	76	76	86
GKM3_02a	1900	91	74	53	71	50	94	72	52	46	38
GKM3_02a	1910	99	120	142	100	102	64	45	44	33	48
GKM3_02a	1920	35	22	7	3	28	80	97	117	90	114
GKM3_02a	1930	175	179	126	98	66	64	57	61	53	64
GKM3_02a	1940	100	74	45	42	39	34	23	44	33	46
GKM3_02a	1950	38	42	23	30	24	37	74	128	120	131
GKM3_02a	1960	86	98	61	44	38	63	62	78	90	57
GKM3_02a	1970	45	37	48	48	56	105	85	80	58	44
GKM3_02a	1980	57	64	55	166	188	281	173	61	71	38
GKM3_02a	1990	73	78	251	433	249	182	176	119	143	61
GKM3_02a	2000	110	124	120	96	81	81	999
GKM3_02b	1615	110	94	95	98	87
GKM3_02b	1620	81	80	73	43	50	57	70	88	105	113
GKM3_02b	1630	155	144	123	135	80	70	53	71	91	110
GKM3_02b	1640	85	90	113	83	111	98	59	64	60	68
GKM3_02b	1650	87	75	76	89	120	129	85	102	112	87
GKM3_02b	1660	87	85	86	113	103	87	127	150	156	152
GKM3_02b	1670	100	112	124	115	133	148	195	199	140	177
GKM3_02b	1680	159	124	109	100	78	76	105	84	78	92
GKM3_02b	1690	108	110	141	122	114	137	113	108	78	64
GKM3_02b	1700	55	60	74	46	57	34	60	51	47	76
GKM3_02b	1710	70	87	132	125	108	102	106	162	166	209
GKM3_02b	1720	209	164	135	153	132	161	149	150	168	120
GKM3_02b	1730	122	100	123	87	98	72	25	53	58	57
GKM3_02b	1740	82	88	90	91	99	78	114	133	123	141
GKM3_02b	1750	108	134	129	100	75	49	45	47	90	87
GKM3_02b	1760	76	101	108	126	111	84	17	64	48	54
GKM3_02b	1770	57	68	56	67	44	69	75	95	65	61
GKM3_02b	1780	80	81	84	100	123	170	125	133	162	90
GKM3_02b	1790	93	98	97	100	100	106	77	52	57	31
GKM3_02b	1800	15	47	62	60	63	52	53	52	43	32
GKM3_02b	1810	58	47	30	32	28	40	36	52	53	29
GKM3_02b	1820	18	33	50	45	76	88	84	61	68	58
GKM3_02b	1830	51	62	82	96	104	107	113	93	64	68
GKM3_02b	1840	57	76	84	100	101	118	117	90	86	101
GKM3_02b	1850	75	70	49	54	67	83	85	68	95	61
GKM3_02b	1860	55	43	56	63	65	50	57	80	99	78
GKM3_02b	1870	39	61	40	58	57	58	69	55	46	58
GKM3_02b	1880	75	127	148	137	135	105	108	82	95	106
GKM3_02b	1890	106	109	105	91	116	114	100	59	59	70
GKM3_02b	1900	65	61	39	49	58	43	32	50	42	53
GKM3_02b	1910	110	121	101	86	81	76	65	44	23	32
GKM3_02b	1920	45	31	25	3	34	33	40	48	41	44
GKM3_02b	1930	41	43	39	57	49	63	81	60	70	56
GKM3_02b	1940	80	62	60	53	65	68	60	53	51	56
GKM3_02b	1950	48	64	47	48	33	37	40	67	60	38
GKM3_02b	1960	24	43	37	40	48	41	47	42	43	36
GKM3_02b	1970	45	27	45	43	46	62	89	71	67	63
GKM3_02b	1980	80	86	80	108	127	107	114	66	83	81
GKM3_02b	1990	99	127	149	196	167	166	155	159	173	78
GKM3_02b	2000	126	128	129	115	103	94	999
GKM3_03a	1665	141	150	176	185	183
GKM3_03a	1670	115	86	71	83	95	99	143	165	114	166
GKM3_03a	1680	139	139	149	115	75	81	97	75	90	103
GKM3_03a	1690	141	164	182	152	159	183	125	123	99	76
GKM3_03a	1700	70	70	63	85	70	42	92	87	80	122
GKM3_03a	1710	96	123	162	206	180	198	321	322	271	297
GKM3_03a	1720	190	132	137	140	136	150	160	132	144	133
GKM3_03a	1730	114	87	73	84	81	65	32	51	63	63
GKM3_03a	1740	64	9	27	48	38	37	52	60	80	93
GKM3_03a	1750	61	97	71	87	78	61	51	37	14	46
GKM3_03a	1760	29	42	37	62	53	49	14	53	29	38
GKM3_03a	1770	43	35	28	39	22	44	35	37	20	21
GKM3_03a	1780	36	43	39	22	36	35	35	16	29	4
GKM3_03a	1790	26	14	7	21	25	37	54	24	19	11
GKM3_03a	1800	3	26	34	44	28	33	29	48	53	37
GKM3_03a	1810	32	31	31	34	41	41	31	30	34	9
GKM3_03a	1820	3	15	20	28	39	51	42	29	33	24
GKM3_03a	1830	32	34	59	59	82	106	127	103	68	66
GKM3_03a	1840	62	91	83	67	53	75	60	50	45	58
GKM3_03a	1850	60	71	46	49	67	76	94	71	77	33
GKM3_03a	1860	31	23	44	61	37	46	34	45	45	50
GKM3_03a	1870	23	45	31	29	43	44	55	53	37	34
GKM3_03a	1880	48	59	76	63	37	31	46	38	32	21
GKM3_03a	1890	37	44	37	25	42	43	44	18	17	40
GKM3_03a	1900	46	37	28	20	28	38	22	28	23	27
GKM3_03a	1910	34	40	43	50	32	12	15	6	3	20
GKM3_03a	1920	25	12	25	25	34	26	30	33	18	24
GKM3_03a	1930	25	28	32	19	6	20	28	23	33	28
GKM3_03a	1940	38	39	43	23	30	30	21	21	30	32
GKM3_03a	1950	27	50	26	31	25	48	44	43	44	39
GKM3_03a	1960	52	57	40	45	33	20	14	29	31	28
GKM3_03a	1970	45	13	29	28	47	64	113	81	48	37
GKM3_03a	1980	16	49	33	42	56	61	58	23	36	21
GKM3_03a	1990	39	59	48	53	22	34	48	64	85	28
GKM3_03a	2000	38	54	68	86	62	87	999
GKM3_04b	1749	198
GKM3_04b	1750	141	150	143	147	240	189	153	85	110	77
GKM3_04b	1760	98	97	45	117	68	36	26	27	41	23
GKM3_04b	1770	33	38	19	24	32	24	36	44	34	25
GKM3_04b	1780	25	43	54	58	45	57	43	27	26	15
GKM3_04b	1790	32	27	20	41	45	54	63	50	45	31
GKM3_04b	1800	28	46	47	46	31	79	62	82	54	52
GKM3_04b	1810	67	79	79	96	66	80	80	83	90	57
GKM3_04b	1820	30	54	81	112	130	222	321	165	115	91
GKM3_04b	1830	125	73	100	122	142	140	278	200	111	105
GKM3_04b	1840	90	112	110	108	166	170	149	108	138	114
GKM3_04b	1850	116	101	83	107	84	80	89	82	103	73
GKM3_04b	1860	54	44	66	87	87	76	83	123	100	77
GKM3_04b	1870	54	62	40	63	66	72	69	70	31	65
GKM3_04b	1880	47	105	104	64	45	30	53	31	88	90
GKM3_04b	1890	86	91	91	66	71	67	50	23	42	58
GKM3_04b	1900	57	27	34	30	50	69	47	54	48	88
GKM3_04b	1910	119	116	87	56	104	101	62	44	31	37
GKM3_04b	1920	56	53	62	94	105	86	101	109	83	96
GKM3_04b	1930	95	121	104	83	58	72	165	203	229	181
GKM3_04b	1940	183	146	134	70	74	66	63	84	85	95
GKM3_04b	1950	79	154	122	91	78	89	114	139	132	96
GKM3_04b	1960	99	123	68	72	62	80	90	189	132	62
GKM3_04b	1970	87	43	73	71	83	115	273	199	131	72
GKM3_04b	1980	148	88	44	35	142	209	124	23	88	175
GKM3_04b	1990	214	158	99	50	42	83	110	148	132	43
GKM3_04b	2000	19	40	12	30	18	999
GKM3_05a	1523	129	99	71	86	131	126	116
GKM3_05a	1530	148	128	203	129	133	121	137	116	74	67
GKM3_05a	1540	91	112	130	155	105	130	158	107	110	119
GKM3_05a	1550	84	105	113	113	127	101	145	159	140	127
GKM3_05a	1560	104	123	129	109	130	129	157	165	131	121
GKM3_05a	1570	126	100	115	154	158	162	146	149	125	141
GKM3_05a	1580	179	133	88	99	143	88	106	102	164	142
GKM3_05a	1590	167	143	137	78	125	117	168	179	117	150
GKM3_05a	1600	200	206	169	215	207	163	116	126	114	131
GKM3_05a	1610	133	121	158	181	151	170	127	137	124	90
GKM3_05a	1620	65	78	59	44	59	42	48	84	109	141
GKM3_05a	1630	113	122	108	149	103	67	60	93	166	110
GKM3_05a	1640	85	97	114	76	114	92	102	138	81	102
GKM3_05a	1650	101	128	126	120	111	124	101	100	78	67
GKM3_05a	1660	40	49	76	74	56	49	54	84	99	109
GKM3_05a	1670	66	69	78	76	141	161	137	108	35	86
GKM3_05a	1680	84	117	95	47	31	28	36	6	44	45
GKM3_05a	1690	51	44	38	41	52	59	56	61	51	60
GKM3_05a	1700	64	31	25	10	32	36	57	38	8	49
GKM3_05a	1710	44	52	93	95	56	44	40	54	50	63
GKM3_05a	1720	39	35	42	39	53	54	126	139	112	73
GKM3_05a	1730	117	110	92	63	34	37	16	33	34	25
GKM3_05a	1740	43	37	25	41	48	26	36	40	35	19
GKM3_05a	1750	27	25	38	40	38	24	33	20	62	67
GKM3_05a	1760	28	38	30	66	84	53	10	52	36	78
GKM3_05a	1770	78	76	63	83	69	198	223	120	63	72
GKM3_05a	1780	89	102	87	78	82	42	42	68	67	40
GKM3_05a	1790	95	165	85	68	54	79	57	32	32	10
GKM3_05a	1800	3	28	33	29	30	99	119	62	39	6
GKM3_05a	1810	32	74	39	31	19	33	27	79	42	11
GKM3_05a	1820	3	3	3	22	14	3	36	19	35	3
GKM3_05a	1830	47	26	92	127	100	55	107	89	53	62
GKM3_05a	1840	21	44	43	46	44	51	50	31	24	46
GKM3_05a	1850	36	34	19	26	19	28	143	75	65	9
GKM3_05a	1860	29	14	70	47	35	36	41	105	124	246
GKM3_05a	1870	93	141	144	98	135	155	91	90	91	91
GKM3_05a	1880	130	252	208	156	156	105	161	69	76	58
GKM3_05a	1890	48	107	73	65	70	80	52	23	23	42
GKM3_05a	1900	38	24	18	26	52	48	31	45	17	29
GKM3_05a	1910	30	21	48	31	25	20	42	63	37	999
GKM3_05b	1518	166	193
GKM3_05b	1520	148	160	130	135	124	125	121	124	132	127
GKM3_05b	1530	111	121	166	144	163	136	147	137	99	102
GKM3_05b	1540	116	108	153	158	134	108	140	98	70	104
GKM3_05b	1550	117	134	108	98	91	93	133	151	151	117
GKM3_05b	1560	91	70	86	88	103	119	84	90	102	102
GKM3_05b	1570	115	83	77	116	88	72	80	76	100	108
GKM3_05b	1580	103	121	76	77	94	70	89	98	117	121
GKM3_05b	1590	132	115	117	86	125	147	149	134	84	83
GKM3_05b	1600	75	88	84	71	124	169	144	106	120	151
GKM3_05b	1610	116	110	123	130	159	155	142	140	132	116
GKM3_05b	1620	95	104	94	64	69	50	46	100	128	92
GKM3_05b	1630	92	94	99	152	97	66	60	88	141	121
GKM3_05b	1640	103	139	153	79	147	126	110	148	102	131
GKM3_05b	1650	168	122	100	91	118	95	88	86	97	85
GKM3_05b	1660	55	69	103	72	51	49	41	61	80	90
GKM3_05b	1670	51	63	54	47	71	136	154	127	59	144
GKM3_05b	1680	128	127	114	84	51	50	58	31	44	52
GKM3_05b	1690	79	78	99	87	62	65	43	44	29	28
GKM3_05b	1700	43	42	85	38	28	27	48	32	11	63
GKM3_05b	1710	52	64	41	36	43	34	42	39	47	68
GKM3_05b	1720	67	54	54	79	62	68	111	118	123	129
GKM3_05b	1730	159	128	133	113	69	54	17	36	32	23
GKM3_05b	1740	48	42	49	61	79	36	57	83	70	73
GKM3_05b	1750	55	45	75	60	49	38	44	26	56	71
GKM3_05b	1760	43	45	47	77	91	78	20	61	44	64
GKM3_05b	1770	61	48	31	42	35	45	57	55	33	36
GKM3_05b	1780	47	56	58	59	64	72	67	71	74	38
GKM3_05b	1790	70	93	64	57	65	86	60	52	53	28
GKM3_05b	1800	4	40	46	51	43	66	66	73	45	31
GKM3_05b	1810	42	66	37	45	36	46	36	44	43	13
GKM3_05b	1820	10	30	30	20	32	44	38	21	42	27
GKM3_05b	1830	46	49	71	100	131	119	118	98	48	68
GKM3_05b	1840	38	88	78	110	118	113	77	57	51	77
GKM3_05b	1850	72	62	49	60	40	45	59	41	58	16
GKM3_05b	1860	28	18	55	33	46	38	47	56	50	72
GKM3_05b	1870	27	46	21	38	57	66	58	49	47	53
GKM3_05b	1880	68	111	76	69	90	86	98	64	80	81
GKM3_05b	1890	72	100	87	64	73	104	93	71	70	83
GKM3_05b	1900	71	45	49	57	54	45	46	47	28	39
GKM3_05b	1910	60	49	72	49	16	19	16	28	4	30
GKM3_05b	1920	45	18	46	37	52	52	64	81	61	84
GKM3_05b	1930	87	81	108	76	45	76	60	44	52	74
GKM3_05b	1940	96	96	136	110	106	114	76	83	99	108
GKM3_05b	1950	69	110	86	102	76	82	91	90	72	104
GKM3_05b	1960	55	107	54	53	66	51	47	64	62	28
GKM3_05b	1970	67	38	77	68	50	44	45	21	21	32
GKM3_05b	1980	27	36	30	17	25	4	3	3	28	23
GKM3_05b	1990	28	29	40	26	26	41	46	51	54	8
GKM3_05b	2000	71	68	54	52	64	51	999
GKM3_06a	1602	241	141	142	128	107	71	42	31
GKM3_06a	1610	48	48	37	67	52	49	48	35	74	97
GKM3_06a	1620	86	71	79	76	31	74	49	45	55	64
GKM3_06a	1630	81	62	66	69	56	30	19	14	15	35
GKM3_06a	1640	17	40	52	34	59	74	95	93	67	70
GKM3_06a	1650	105	88	74	82	82	97	60	57	60	69
GKM3_06a	1660	60	50	45	69	67	59	57	64	117	83
GKM3_06a	1670	56	66	58	47	69	81	56	74	48	52
GKM3_06a	1680	45	46	45	33	21	34	24	10	15	24
GKM3_06a	1690	28	30	48	49	47	53	44	53	42	31
GKM3_06a	1700	34	37	29	14	5	5	58	51	30	41
GKM3_06a	1710	53	53	64	50	43	48	58	74	98	133
GKM3_06a	1720	114	76	72	64	54	70	75	80	113	99
GKM3_06a	1730	107	115	114	67	49	36	21	47	32	41
GKM3_06a	1740	46	35	44	58	86	49	66	67	57	105
GKM3_06a	1750	77	85	90	69	108	63	58	51	71	77
GKM3_06a	1760	69	78	64	55	82	76	3	62	49	47
GKM3_06a	1770	52	44	52	59	44	80	100	109	68	50
GKM3_06a	1780	61	75	90	107	110	128	81	125	115	79
GKM3_06a	1790	87	85	93	126	147	209	193	176	159	127
GKM3_06a	1800	68	106	119	171	157	46	34	37	32	62
GKM3_06a	1810	76	81	54	78	58	77	69	71	97	48
GKM3_06a	1820	45	81	128	128	203	162	190	148	132	131
GKM3_06a	1830	119	139	178	158	130	110	147	111	88	114
GKM3_06a	1840	94	146	149	134	107	119	86	92	82	75
GKM3_06a	1850	86	79	58	51	64	70	76	83	133	87
GKM3_06a	1860	97	71	77	127	240	179	143	160	135	84
GKM3_06a	1870	66	79	76	100	141	91	101	87	65	93
GKM3_06a	1880	135	161	173	221	131	117	140	75	118	180
GKM3_06a	1890	131	214	180	171	124	133	129	77	69	74
GKM3_06a	1900	84	73	56	70	59	81	62	70	87	90
GKM3_06a	1910	109	82	113	73	87	61	73	70	59	52
GKM3_06a	1920	67	55	75	76	107	93	98	90	63	76
GKM3_06a	1930	94	105	88	101	62	70	72	79	68	60
GKM3_06a	1940	123	153	135	70	83	68	48	61	63	76
GKM3_06a	1950	69	86	67	65	34	39	40	55	29	17
GKM3_06a	1960	35	50	33	15	7	22	18	31	38	15
GKM3_06a	1970	18	29	49	35	35	999
GKM3_06b	1592	121	80	100	112	116	115	118	125
GKM3_06b	1600	93	115	123	110	76	54	47	38	49	54
GKM3_06b	1610	56	53	80	106	88	93	98	98	115	112
GKM3_06b	1620	113	125	107	69	102	107	94	133	135	169
GKM3_06b	1630	199	239	191	199	131	106	71	80	105	88
GKM3_06b	1640	62	94	108	80	103	91	77	70	55	70
GKM3_06b	1650	90	78	68	63	60	69	50	44	60	42
GKM3_06b	1660	43	38	42	42	34	35	39	56	72	57
GKM3_06b	1670	35	52	47	55	75	100	110	158	104	160
GKM3_06b	1680	135	141	149	96	85	85	107	76	84	95
GKM3_06b	1690	99	125	148	172	164	191	142	148	110	100
GKM3_06b	1700	78	89	105	79	73	10	111	114	101	115
GKM3_06b	1710	167	140	92	94	74	76	88	107	137	135
GKM3_06b	1720	104	73	72	72	57	103	90	96	111	102
GKM3_06b	1730	105	138	129	89	84	61	23	81	80	87
GKM3_06b	1740	105	67	82	47	87	34	70	58	72	81
GKM3_06b	1750	68	82	74	60	91	59	61	40	68	58
GKM3_06b	1760	79	90	91	102	117	119	56	109	124	125
GKM3_06b	1770	151	120	86	124	91	190	187	150	92	73
GKM3_06b	1780	75	99	114	145	134	156	146	175	137	92
GKM3_06b	1790	104	90	73	94	69	96	103	95	91	59
GKM3_06b	1800	32	61	62	54	100	93	63	78	101	133
GKM3_06b	1810	120	113	104	102	88	61	63	79	100	48
GKM3_06b	1820	43	75	92	78	105	98	104	119	99	100
GKM3_06b	1830	96	93	100	71	84	79	81	97	94	132
GKM3_06b	1840	102	158	151	154	160	139	136	121	120	122
GKM3_06b	1850	129	99	98	86	100	91	123	143	196	128
GKM3_06b	1860	114	90	94	99	99	58	59	68	65	54
GKM3_06b	1870	14	44	25	26	37	22	40	30	15	30
GKM3_06b	1880	35	47	65	82	64	56	58	36	61	70
GKM3_06b	1890	74	118	90	66	81	96	77	65	100	84
GKM3_06b	1900	88	81	56	54	57	60	49	48	51	71
GKM3_06b	1910	106	73	79	61	74	44	39	36	15	34
GKM3_06b	1920	54	42	48	39	65	58	67	69	38	69
GKM3_06b	1930	75	88	75	78	47	58	49	44	42	47
GKM3_06b	1940	65	82	93	45	65	56	26	29	26	35
GKM3_06b	1950	25	55	38	53	20	38	48	56	51	47
GKM3_06b	1960	16	23	21	33	10	6	3	3	33	12
GKM3_06b	1970	46	3	38	21	36	27	59	29	21	7
GKM3_06b	1980	47	28	29	72	63	50	22	14	50	37
GKM3_06b	1990	38	70	80	56	24	42	60	86	124	27
GKM3_06b	2000	58	44	57	51	47	38	999
GKM3_07a	1649	149
GKM3_07a	1650	176	145	96	109	113	108	117	104	64	42
GKM3_07a	1660	47	55	38	48	55	145	299	314	148	126
GKM3_07a	1670	55	64	81	67	62	55	50	54	57	67
GKM3_07a	1680	86	119	150	121	90	64	36	37	51	50
GKM3_07a	1690	82	93	115	117	101	114	97	84	52	53
GKM3_07a	1700	50	59	56	33	56	88	91	110	93	96
GKM3_07a	1710	170	263	295	185	128	99	114	154	196	182
GKM3_07a	1720	163	108	68	84	409	426	358	257	196	102
GKM3_07a	1730	104	146	150	104	84	66	32	42	30	56
GKM3_07a	1740	69	169	244	210	174	118	95	79	96	104
GKM3_07a	1750	49	43	53	50	42	36	34	18	253	308
GKM3_07a	1760	208	129	120	124	153	186	93	94	176	177
GKM3_07a	1770	145	84	43	51	46	65	80	79	68	73
GKM3_07a	1780	83	92	124	137	131	173	133	115	81	29
GKM3_07a	1790	25	48	14	28	31	44	55	56	153	77
GKM3_07a	1800	43	33	52	58	28	26	39	50	66	84
GKM3_07a	1810	98	96	99	96	77	130	119	76	60	29
GKM3_07a	1820	18	17	36	38	49	55	52	45	59	62
GKM3_07a	1830	85	64	78	100	108	130	175	118	69	74
GKM3_07a	1840	49	63	61	69	40	57	64	42	55	50
GKM3_07a	1850	44	52	43	57	54	72	75	83	86	53
GKM3_07a	1860	52	40	65	66	77	57	24	39	52	52
GKM3_07a	1870	27	68	41	42	55	38	62	77	61	101
GKM3_07a	1880	75	84	96	88	81	78	111	61	87	123
GKM3_07a	1890	123	146	96	86	107	117	106	88	96	86
GKM3_07a	1900	63	51	54	45	52	50	31	54	44	50
GKM3_07a	1910	57	43	35	31	47	26	9	22	3	19
GKM3_07a	1920	28	23	42	44	44	51	46	105	73	68
GKM3_07a	1930	61	90	112	96	73	67	73	75	119	73
GKM3_07a	1940	42	55	74	50	71	73	68	116	102	102
GKM3_07a	1950	110	117	101	91	45	48	63	86	68	69
GKM3_07a	1960	41	60	53	54	60	58	55	61	58	43
GKM3_07a	1970	73	44	55	45	56	73	77	63	65	36
GKM3_07a	1980	50	41	34	57	71	73	70	42	61	80
GKM3_07a	1990	155	213	242	178	127	119	140	206	233	100
GKM3_07a	2000	143	174	195	193	191	179	999
GKM3_07b	1677	131	73	83
GKM3_07b	1680	110	90	101	102	74	35	39	35	73	122
GKM3_07b	1690	223	238	178	120	95	269	333	254	121	109
GKM3_07b	1700	105	87	73	67	58	46	89	132	132	186
GKM3_07b	1710	212	238	219	177	208	213	136	129	130	161
GKM3_07b	1720	189	353	334	218	173	145	147	138	146	146
GKM3_07b	1730	180	160	168	189	166	128	90	121	99	79
GKM3_07b	1740	104	121	166	148	172	159	183	229	266	250
GKM3_07b	1750	157	147	132	116	114	79	112	109	119	134
GKM3_07b	1760	158	133	125	120	136	162	87	117	163	148
GKM3_07b	1770	161	121	112	129	179	269	251	209	136	138
GKM3_07b	1780	144	126	137	131	146	184	174	191	173	93
GKM3_07b	1790	121	132	66	79	72	93	100	81	94	7
GKM3_07b	1800	3	13	8	8	15	16	16	19	20	27
GKM3_07b	1810	30	16	26	28	26	129	107	63	58	46
GKM3_07b	1820	22	16	34	34	48	70	65	55	51	44
GKM3_07b	1830	58	42	73	118	106	109	249	179	112	125
GKM3_07b	1840	67	103	92	92	88	85	99	80	84	95
GKM3_07b	1850	102	91	55	80	53	59	57	47	52	41
GKM3_07b	1860	58	47	54	48	66	53	49	65	75	64
GKM3_07b	1870	33	61	31	40	41	29	40	53	22	50
GKM3_07b	1880	37	45	60	70	54	54	71	35	33	43
GKM3_07b	1890	47	62	55	48	56	66	66	47	46	49
GKM3_07b	1900	38	34	43	36	40	44	41	52	56	53
GKM3_07b	1910	60	59	52	48	46	32	11	19	3	26
GKM3_07b	1920	29	24	23	32	39	45	45	65	52	54
GKM3_07b	1930	67	97	150	125	95	92	104	82	90	62
GKM3_07b	1940	63	89	119	97	111	122	91	120	91	83
GKM3_07b	1950	79	84	64	60	42	55	41	55	49	56
GKM3_07b	1960	31	58	65	66	63	61	69	67	54	38
GKM3_07b	1970	76	68	79	74	91	116	131	108	83	57
GKM3_07b	1980	64	76	46	45	52	39	35	19	28	21
GKM3_07b	1990	51	38	34	49	39	60	54	88	92	54
GKM3_07b	2000	70	66	70	70	79	106	999
GKM3_08a	1587	148	177	180
GKM3_08a	1590	176	163	190	167	274	283	236	275	289	268
GKM3_08a	1600	190	248	273	256	218	184	174	173	165	153
GKM3_08a	1610	229	74	126	187	241	511	559	772	747	663
GKM3_08a	1620	681	445	441	272	314	249	255	316	297	250
GKM3_08a	1630	186	148	126	154	107	96	93	87	139	164
GKM3_08a	1640	179	173	246	246	483	288	286	280	309	308
GKM3_08a	1650	348	314	242	252	214	233	160	132	120	101
GKM3_08a	1660	75	66	89	80	92	76	84	108	132	119
GKM3_08a	1670	81	85	70	74	79	68	61	79	64	79
GKM3_08a	1680	92	82	63	63	62	53	57	47	51	58
GKM3_08a	1690	51	63	78	56	50	58	47	51	49	60
GKM3_08a	1700	53	36	44	24	22	8	49	43	39	37
GKM3_08a	1710	34	41	57	61	41	46	51	55	66	66
GKM3_08a	1720	49	41	32	34	30	46	60	51	79	66
GKM3_08a	1730	88	60	75	65	55	41	6	38	21	39
GKM3_08a	1740	34	23	14	22	31	21	32	41	45	45
GKM3_08a	1750	32	23	23	28	32	26	29	26	33	43
GKM3_08a	1760	29	41	22	22	23	23	11	36	20	28
GKM3_08a	1770	15	21	19	27	22	31	31	31	9	19
GKM3_08a	1780	44	41	39	47	38	28	38	30	28	17
GKM3_08a	1790	30	36	30	20	21	38	46	33	35	21
GKM3_08a	1800	5	17	23	35	46	26	16	33	33	30
GKM3_08a	1810	25	50	36	53	38	34	24	47	44	31
GKM3_08a	1820	20	26	28	37	45	62	47	35	48	42
GKM3_08a	1830	45	34	39	51	59	66	82	63	50	53
GKM3_08a	1840	44	53	60	61	63	79	66	38	44	54
GKM3_08a	1850	56	58	38	47	35	34	40	45	50	20
GKM3_08a	1860	21	8	39	33	67	74	41	53	65	61
GKM3_08a	1870	24	42	30	54	54	27	34	50	28	42
GKM3_08a	1880	44	56	60	71	45	46	54	24	38	52
GKM3_08a	1890	53	59	48	32	41	54	52	32	29	44
GKM3_08a	1900	43	42	38	35	34	33	29	45	37	44
GKM3_08a	1910	54	45	54	35	37	23	10	26	3	3
GKM3_08a	1920	3	38	43	31	39	25	43	36	43	49
GKM3_08a	1930	28	29	30	44	40	30	28	33	31	34
GKM3_08a	1940	31	29	43	42	53	37	37	40	32	55
GKM3_08a	1950	41	38	51	53	43	21	18	19	31	30
GKM3_08a	1960	19	7	19	22	27	35	18	12	24	19
GKM3_08a	1970	27	10	24	4	29	34	37	33	26	6
GKM3_08a	1980	32	32	14	30	24	23	24	4	29	22
GKM3_08a	1990	34	37	44	40	27	28	17	47	63	27
GKM3_08a	2000	43	36	45	47	31	19	999
GKM3_08b	1568	191	189
GKM3_08b	1570	156	136	125	123	139	111	129	119	142	124
GKM3_08b	1580	111	91	118	128	124	92	120	99	118	125
GKM3_08b	1590	120	140	175	125	185	148	126	128	99	101
GKM3_08b	1600	90	99	121	101	83	77	85	90	94	108
GKM3_08b	1610	128	121	149	189	174	191	152	174	169	170
GKM3_08b	1620	143	110	80	75	92	88	99	148	218	175
GKM3_08b	1630	141	163	206	273	177	133	131	130	182	191
GKM3_08b	1640	179	166	166	127	179	132	83	76	64	65
GKM3_08b	1650	75	67	62	58	85	92	89	76	71	80
GKM3_08b	1660	61	71	94	89	106	87	94	132	135	139
GKM3_08b	1670	92	84	84	90	88	97	90	120	93	94
GKM3_08b	1680	91	76	63	77	73	69	72	70	55	61
GKM3_08b	1690	77	87	96	90	109	122	107	108	78	81
GKM3_08b	1700	87	75	101	69	61	28	81	82	69	79
GKM3_08b	1710	71	71	57	50	47	78	87	78	75	81
GKM3_08b	1720	47	51	55	63	63	78	83	92	111	89
GKM3_08b	1730	97	78	79	75	75	62	15	56	38	43
GKM3_08b	1740	56	44	52	59	65	53	80	89	82	77
GKM3_08b	1750	48	38	61	69	62	43	62	37	78	68
GKM3_08b	1760	39	79	56	61	51	58	2	69	47	64
GKM3_08b	1770	46	47	41	53	35	65	73	60	48	48
GKM3_08b	1780	74	72	77	74	70	64	62	56	44	15
GKM3_08b	1790	39	49	26	45	45	60	68	49	52	32
GKM3_08b	1800	18	43	51	72	58	48	39	52	56	40
GKM3_08b	1810	66	66	51	57	56	51	39	43	61	51
GKM3_08b	1820	7	26	59	58	68	94	81	49	79	47
GKM3_08b	1830	57	35	37	57	54	78	83	66	76	80
GKM3_08b	1840	55	77	65	58	49	60	55	29	47	59
GKM3_08b	1850	61	71	38	50	53	62	67	71	74	40
GKM3_08b	1860	43	39	64	54	66	71	40	54	58	66
GKM3_08b	1870	24	53	24	49	44	44	46	31	49	46
GKM3_08b	1880	71	81	75	46	66	84	54	58	73	73
GKM3_08b	1890	84	78	52	49	71	73	56	40	60	62
GKM3_08b	1900	55	54	61	52	42	17	79	83	77	100
GKM3_08b	1910	93	98	72	82	60	29	23	46	3	3
GKM3_08b	1920	61	67	83	64	104	107	102	131	110	92
GKM3_08b	1930	97	121	120	109	107	105	113	120	127	110
GKM3_08b	1940	162	159	135	53	87	100	81	96	102	121
GKM3_08b	1950	116	111	113	68	28	39	61	71	51	56
GKM3_08b	1960	29	55	47	51	87	64	39	52	45	28
GKM3_08b	1970	33	15	24	12	22	36	30	37	36	16
GKM3_08b	1980	35	54	36	47	55	62	48	10	38	41
GKM3_08b	1990	53	61	74	63	61	60	52	83	117	58
GKM3_08b	2000	64	58	62	57	51	40	999
GKM3_09a	1502	66	38	23	44	33	50	51	57
GKM3_09a	1510	48	84	66	103	121	143	95	90	89	104
GKM3_09a	1520	130	124	89	130	143	105	88	103	105	76
GKM3_09a	1530	111	85	124	108	160	105	140	124	62	42
GKM3_09a	1540	43	39	65	73	63	73	124	110	102	109
GKM3_09a	1550	114	125	104	95	97	103	131	121	78	59
GKM3_09a	1560	59	68	122	105	72	85	84	92	95	111
GKM3_09a	1570	58	60	48	66	61	61	90	93	123	128
GKM3_09a	1580	149	125	64	69	107	63	100	82	99	63
GKM3_09a	1590	101	94	113	49	102	107	143	120	84	108
GKM3_09a	1600	115	122	170	142	107	68	75	73	99	64
GKM3_09a	1610	62	74	74	101	137	119	111	144	134	117
GKM3_09a	1620	114	101	80	36	43	42	54	92	125	95
GKM3_09a	1630	75	77	59	90	73	39	36	37	76	98
GKM3_09a	1640	92	108	188	119	152	125	97	121	92	116
GKM3_09a	1650	159	151	125	114	166	137	104	70	58	80
GKM3_09a	1660	70	69	92	58	59	60	42	52	79	108
GKM3_09a	1670	49	44	46	69	88	71	86	99	67	87
GKM3_09a	1680	81	95	52	46	49	59	77	82	92	86
GKM3_09a	1690	84	88	92	70	71	87	68	74	61	70
GKM3_09a	1700	71	48	28	25	22	27	68	54	40	62
GKM3_09a	1710	46	45	47	57	53	51	52	59	74	104
GKM3_09a	1720	60	35	27	32	19	34	29	28	45	35
GKM3_09a	1730	54	48	59	41	44	44	15	31	26	34
GKM3_09a	1740	27	26	30	53	56	39	55	69	66	52
GKM3_09a	1750	30	27	48	51	55	46	43	28	50	65
GKM3_09a	1760	34	28	12	22	22	25	5	29	29	43
GKM3_09a	1770	51	61	40	43	55	66	65	67	32	53
GKM3_09a	1780	85	94	83	102	85	70	81	78	77	74
GKM3_09a	1790	78	78	47	34	40	72	71	62	46	25
GKM3_09a	1800	7	21	32	55	45	36	17	31	24	16
GKM3_09a	1810	21	38	33	34	24	34	27	38	39	24
GKM3_09a	1820	11	14	25	20	28	46	48	34	32	17
GKM3_09a	1830	28	26	53	59	51	59	76	75	65	69
GKM3_09a	1840	45	68	65	55	47	56	53	28	27	43
GKM3_09a	1850	46	48	51	50	41	40	41	52	41	37
GKM3_09a	1860	40	23	57	46	44	31	29	40	44	33
GKM3_09a	1870	11	25	20	32	21	19	22	21	15	17
GKM3_09a	1880	17	43	38	33	21	40	36	41	31	27
GKM3_09a	1890	31	33	23	27	24	39	37	28	26	36
GKM3_09a	1900	27	33	11	20	26	31	27	33	26	23
GKM3_09a	1910	16	26	28	27	30	13	14	17	9	21
GKM3_09a	1920	39	20	29	27	28	30	23	27	21	26
GKM3_09a	1930	22	30	30	24	15	24	25	25	30	34
GKM3_09a	1940	48	50	49	49	35	40	26	35	34	42
GKM3_09a	1950	34	45	31	39	28	41	61	67	45	39
GKM3_09a	1960	20	57	51	53	68	60	47	52	50	41
GKM3_09a	1970	53	34	50	33	42	52	67	50	42	32
GKM3_09a	1980	50	50	46	41	37	42	52	31	32	23
GKM3_09a	1990	44	51	57	40	24	26	35	40	44	19
GKM3_09a	2000	40	34	46	39	44	28	999
GKM3_10a	1575	118	145	125	131	166
GKM3_10a	1580	153	130	99	117	157	107	96	113	92	80
GKM3_10a	1590	129	124	152	107	137	123	146	165	130	172
GKM3_10a	1600	145	164	165	153	131	94	95	97	120	116
GKM3_10a	1610	117	113	142	180	191	166	140	215	198	134
GKM3_10a	1620	97	89	112	80	94	85	89	114	101	83
GKM3_10a	1630	76	92	80	70	55	50	70	70	76	115
GKM3_10a	1640	93	92	142	86	107	98	86	95	63	61
GKM3_10a	1650	63	61	52	40	45	54	56	48	55	45
GKM3_10a	1660	29	45	73	65	87	52	40	49	60	75
GKM3_10a	1670	39	51	30	49	39	32	37	61	57	79
GKM3_10a	1680	53	38	22	34	44	43	55	48	42	54
GKM3_10a	1690	56	47	56	51	66	96	97	93	70	76
GKM3_10a	1700	65	55	59	39	11	32	56	39	44	31
GKM3_10a	1710	16	7	3	34	29	36	30	26	32	53
GKM3_10a	1720	38	35	10	35	44	47	35	29	55	40
GKM3_10a	1730	29	36	40	26	25	28	9	27	24	22
GKM3_10a	1740	31	12	22	31	34	30	34	34	42	31
GKM3_10a	1750	32	39	28	46	41	67	59	47	42	60
GKM3_10a	1760	50	30	24	35	29	38	26	21	26	46
GKM3_10a	1770	51	55	48	36	50	61	64	55	32	48
GKM3_10a	1780	57	71	57	69	50	40	58	44	39	43
GKM3_10a	1790	36	41	46	34	40	56	68	57	64	49
GKM3_10a	1800	38	14	31	21	34	25	15	21	32	28
GKM3_10a	1810	31	37	33	32	30	17	23	22	36	17
GKM3_10a	1820	17	27	29	33	44	60	52	37	41	24
GKM3_10a	1830	40	16	38	43	44	47	55	49	55	73
GKM3_10a	1840	40	55	74	74	77	81	58	57	57	53
GKM3_10a	1850	49	57	37	53	40	30	39	48	35	30
GKM3_10a	1860	21	18	49	33	31	33	35	44	36	24
GKM3_10a	1870	4	31	19	31	27	32	37	35	38	30
GKM3_10a	1880	26	46	46	22	40	41	38	24	24	22
GKM3_10a	1890	30	33	32	29	37	31	47	31	19	32
GKM3_10a	1900	42	18	17	15	24	21	25	41	31	24
GKM3_10a	1910	21	27	40	30	27	12	18	3	3	18
GKM3_10a	1920	29	11	30	19	22	24	26	25	18	26
GKM3_10a	1930	14	23	16	18	15	19	21	21	14	6
GKM3_10a	1940	23	24	16	15	22	21	18	19	23	23
GKM3_10a	1950	31	23	28	11	10	999
GKM3_10b	1647	150	114	134
GKM3_10b	1650	129	107	104	85	89	97	81	68	72	61
GKM3_10b	1660	68	84	134	112	115	76	65	107	117	128
GKM3_10b	1670	90	103	72	86	82	81	84	91	61	105
GKM3_10b	1680	67	75	59	77	87	73	92	81	85	97
GKM3_10b	1690	113	129	118	121	147	202	157	128	100	136
GKM3_10b	1700	111	111	100	85	53	57	122	81	82	90
GKM3_10b	1710	48	53	31	54	67	90	91	79	93	102
GKM3_10b	1720	61	62	41	65	72	99	93	78	106	90
GKM3_10b	1730	73	87	82	79	84	63	42	65	56	69
GKM3_10b	1740	65	31	43	72	68	57	75	66	79	64
GKM3_10b	1750	57	65	67	89	75	71	107	83	78	96
GKM3_10b	1760	58	65	54	78	57	63	30	57	41	56
GKM3_10b	1770	59	71	67	51	69	61	68	60	47	57
GKM3_10b	1780	70	82	75	86	72	60	73	53	59	51
GKM3_10b	1790	59	61	57	50	45	50	21	8	21	4
GKM3_10b	1800	3	3	11	29	11	16	16	15	20	10
GKM3_10b	1810	23	16	9	20	15	4	17	30	23	10
GKM3_10b	1820	11	17	12	18	22	28	20	16	27	18
GKM3_10b	1830	27	6	27	24	24	27	37	30	41	46
GKM3_10b	1840	28	39	45	59	62	78	55	42	57	63
GKM3_10b	1850	52	52	37	51	28	32	40	44	33	26
GKM3_10b	1860	22	24	43	45	50	45	62	69	75	88
GKM3_10b	1870	48	49	31	64	53	91	90	70	88	66
GKM3_10b	1880	56	110	111	51	55	68	91	69	71	68
GKM3_10b	1890	66	61	60	62	72	66	101	73	54	87
GKM3_10b	1900	83	45	30	41	51	46	71	76	65	63
GKM3_10b	1910	64	92	84	63	51	31	24	3	3	33
GKM3_10b	1920	36	19	36	25	36	29	39	44	29	28
GKM3_10b	1930	33	34	33	36	23	23	43	44	47	48
GKM3_10b	1940	53	47	54	46	45	51	59	74	50	54
GKM3_10b	1950	42	52	14	41	12	35	49	51	26	21
GKM3_10b	1960	19	34	26	45	41	3	5	36	43	35
GKM3_10b	1970	49	18	33	26	40	60	50	41	43	44
GKM3_10b	1980	39	53	23	34	38	46	57	3	26	34
GKM3_10b	1990	68	66	75	75	42	27	50	82	105	34
GKM3_10b	2000	60	86	112	87	112	102	999
GKM3_11a	1894	64	65	82	80	91	73
GKM3_11a	1900	60	63	51	62	49	47	30	68	76	70
GKM3_11a	1910	107	79	68	75	98	65	40	30	21	46
GKM3_11a	1920	46	50	46	41	49	46	45	48	38	43
GKM3_11a	1930	44	51	52	36	39	41	44	44	40	39
GKM3_11a	1940	49	54	68	51	61	71	44	51	52	55
GKM3_11a	1950	50	62	51	44	37	40	39	64	77	59
GKM3_11a	1960	47	41	33	42	41	35	32	34	39	37
GKM3_11a	1970	45	27	37	29	46	45	49	56	38	33
GKM3_11a	1980	34	38	44	41	56	69	69	30	35	38
GKM3_11a	1990	33	60	76	89	91	88	81	99	177	110
GKM3_11a	2000	150	169	137	114	110	101	999
GKM3_11b	1468	198	201
GKM3_11b	1470	181	159	146	174	210	181	147	142	155	120
GKM3_11b	1480	146	181	156	190	212	235	192	209	197	221
GKM3_11b	1490	233	194	167	185	164	201	145	153	150	155
GKM3_11b	1500	182	165	193	180	164	123	146	120	77	88
GKM3_11b	1510	94	131	115	106	93	70	79	59	72	86
GKM3_11b	1520	53	65	34	39	74	107	98	124	109	129
GKM3_11b	1530	173	156	154	102	123	112	118	135	92	62
GKM3_11b	1540	103	120	145	160	108	114	126	108	113	107
GKM3_11b	1550	131	137	144	91	106	110	118	120	118	115
GKM3_11b	1560	97	120	149	136	101	117	106	102	97	97
GKM3_11b	1570	89	63	57	72	69	67	75	75	78	79
GKM3_11b	1580	81	71	57	59	74	60	62	66	72	60
GKM3_11b	1590	72	66	85	65	76	80	80	78	57	66
GKM3_11b	1600	69	76	74	75	54	74	78	86	118	100
GKM3_11b	1610	91	106	105	126	130	147	105	109	105	120
GKM3_11b	1620	133	102	101	81	98	85	83	94	102	93
GKM3_11b	1630	86	84	62	67	59	39	43	32	34	42
GKM3_11b	1640	43	52	58	47	69	54	56	69	56	58
GKM3_11b	1650	65	74	63	57	65	65	47	48	44	60
GKM3_11b	1660	50	47	53	42	46	44	48	40	44	45
GKM3_11b	1670	31	33	34	37	44	54	56	65	52	56
GKM3_11b	1680	53	54	53	62	43	58	53	42	37	51
GKM3_11b	1690	70	64	68	57	68	89	101	92	52	57
GKM3_11b	1700	48	45	51	39	53	36	59	49	56	53
GKM3_11b	1710	30	40	39	42	45	43	39	39	49	57
GKM3_11b	1720	38	38	28	26	21	37	47	46	72	53
GKM3_11b	1730	54	53	49	45	44	35	24	40	31	32
GKM3_11b	1740	25	17	25	29	34	32	48	71	73	63
GKM3_11b	1750	33	36	31	35	36	33	31	20	29	43
GKM3_11b	1760	56	46	36	39	45	44	5	37	42	41
GKM3_11b	1770	43	42	46	37	35	34	42	57	49	36
GKM3_11b	1780	36	62	54	46	51	51	41	46	31	30
GKM3_11b	1790	37	35	28	37	36	48	53	44	41	26
GKM3_11b	1800	19	25	33	36	44	48	41	59	60	59
GKM3_11b	1810	52	69	49	46	39	41	38	46	49	55
GKM3_11b	1820	39	35	45	33	56	69	51	43	45	26
GKM3_11b	1830	30	29	32	41	52	61	85	94	83	95
GKM3_11b	1840	84	75	61	50	49	51	48	40	33	35
GKM3_11b	1850	38	29	30	45	33	31	29	26	47	31
GKM3_11b	1860	38	27	53	54	76	59	70	78	62	69
GKM3_11b	1870	27	48	33	45	46	40	40	49	33	43
GKM3_11b	1880	37	68	45	52	44	47	50	45	40	43
GKM3_11b	1890	36	50	33	37	58	43	48	35	36	44
GKM3_11b	1900	42	35	28	32	32	29	31	43	39	36
GKM3_11b	1910	35	38	34	35	46	27	20	12	5	33
GKM3_11b	1920	19	32	37	39	37	43	34	37	32	38
GKM3_11b	1930	37	36	44	54	42	44	44	40	36	44
GKM3_11b	1940	45	44	49	44	52	47	36	48	56	58
GKM3_11b	1950	54	68	47	47	47	42	46	62	53	52
GKM3_11b	1960	57	62	49	42	46	48	51	36	53	49
GKM3_11b	1970	41	26	30	23	37	42	36	40	30	24
GKM3_11b	1980	33	34	41	39	38	43	39	20	23	23
GKM3_11b	1990	30	35	47	48	34	32	25	37	64	41
GKM3_11b	2000	56	49	42	45	38	42	999
GKM3_12a	1540	166	224	275	401	365	390	344	301	261	266
GKM3_12a	1550	316	305	258	274	296	320	307	216	158	104
GKM3_12a	1560	116	114	146	101	66	60	73	99	98	127
GKM3_12a	1570	106	143	169	212	165	144	162	154	157	196
GKM3_12a	1580	168	134	149	169	190	117	126	128	171	148
GKM3_12a	1590	247	205	181	91	157	112	86	61	43	59
GKM3_12a	1600	55	57	65	32	28	37	48	52	54	34
GKM3_12a	1610	53	63	64	95	129	152	100	107	157	143
GKM3_12a	1620	186	150	90	40	36	35	30	48	57	29
GKM3_12a	1630	30	25	21	13	15	12	12	24	25	27
GKM3_12a	1640	22	21	30	17	22	21	22	24	17	24
GKM3_12a	1650	28	21	19	20	22	20	15	22	22	18
GKM3_12a	1660	10	22	25	28	32	28	23	30	25	29
GKM3_12a	1670	26	22	12	19	9	7	18	30	22	35
GKM3_12a	1680	29	18	21	22	19	28	35	23	30	39
GKM3_12a	1690	32	36	35	45	38	46	31	33	22	25
GKM3_12a	1700	28	19	14	15	20	3	27	16	8	35
GKM3_12a	1710	9	15	6	20	15	25	27	17	19	28
GKM3_12a	1720	10	20	16	9	19	13	33	19	6	7
GKM3_12a	1730	17	25	23	16	23	999
GKM3_12a	1750	67	67	84	63	78	69	85	79	150	172
GKM3_12a	1760	153	149	160	184	145	110	34	76	152	543
GKM3_12a	1770	605	686	286	309	183	259	212	182	137	136
GKM3_12a	1780	118	171	283	327	323	381	295	322	241	146
GKM3_12a	1790	130	91	62	65	73	79	75	76	82	76
GKM3_12a	1800	51	65	59	73	76	98	65	71	60	49
GKM3_12a	1810	48	44	37	46	36	28	32	36	47	36
GKM3_12a	1820	30	45	52	42	63	72	75	55	66	30
GKM3_12a	1830	49	39	46	40	34	46	53	41	43	51
GKM3_12a	1840	39	56	53	53	45	65	65	38	49	46
GKM3_12a	1850	39	40	28	42	39	35	41	47	51	26
GKM3_12a	1860	26	20	30	34	30	29	33	38	43	37
GKM3_12a	1870	6	49	21	29	24	29	31	29	20	39
GKM3_12a	1880	34	45	40	34	33	45	47	31	34	48
GKM3_12a	1890	32	37	33	18	35	36	41	31	43	37
GKM3_12a	1900	41	29	30	33	33	9	3	31	48	34
GKM3_12a	1910	32	27	35	37	31	29	18	3	3	21
GKM3_12a	1920	22	8	29	26	15	24	36	34	20	30
GKM3_12a	1930	20	19	17	20	18	18	28	34	34	29
GKM3_12a	1940	33	29	38	34	25	37	38	39	34	40
GKM3_12a	1950	43	40	28	30	17	33	36	56	39	40
GKM3_12a	1960	18	31	33	40	39	28	28	33	22	31
GKM3_12a	1970	31	18	38	26	31	35	42	36	32	31
GKM3_12a	1980	36	48	41	33	42	52	43	22	29	18
GKM3_12a	1990	42	41	37	42	39	28	28	38	31	83
GKM3_12a	2000	170	109	83	81	62	46	999
GKM3_12b	1562	146	134	101	99	97	117	128	111
GKM3_12b	1570	106	83	83	71	64	64	81	77	92	96
GKM3_12b	1580	90	93	92	81	87	74	89	60	79	94
GKM3_12b	1590	91	87	141	82	102	93	92	98	80	99
GKM3_12b	1600	104	109	110	87	92	95	77	83	85	72
GKM3_12b	1610	76	75	96	83	103	146	120	198	294	192
GKM3_12b	1620	171	184	118	64	75	68	59	79	88	74
GKM3_12b	1630	85	73	72	65	58	52	52	47	70	69
GKM3_12b	1640	62	59	70	48	52	56	64	63	47	56
GKM3_12b	1650	74	67	67	61	67	79	90	99	84	72
GKM3_12b	1660	57	58	58	64	73	62	77	70	68	78
GKM3_12b	1670	56	54	56	60	47	45	46	48	55	82
GKM3_12b	1680	78	77	58	64	62	65	68	70	68	64
GKM3_12b	1690	59	71	64	71	76	72	61	56	38	49
GKM3_12b	1700	58	37	42	31	29	21	52	34	28	52
GKM3_12b	1710	39	59	93	86	81	79	78	107	92	129
GKM3_12b	1720	71	57	51	52	42	66	60	52	87	69
GKM3_12b	1730	79	69	71	66	68	53	37	56	42	47
GKM3_12b	1740	39	34	38	39	47	37	48	58	57	58
GKM3_12b	1750	52	32	22	40	36	33	53	39	51	58
GKM3_12b	1760	34	55	27	51	47	63	31	54	50	62
GKM3_12b	1770	72	51	38	53	37	47	52	48	18	17
GKM3_12b	1780	27	36	34	39	42	45	42	41	49	43
GKM3_12b	1790	48	47	42	28	29	31	47	39	38	36
GKM3_12b	1800	21	22	26	41	47	48	48	61	56	50
GKM3_12b	1810	53	47	35	50	33	32	24	44	26	27
GKM3_12b	1820	35	51	50	53	78	79	91	79	60	44
GKM3_12b	1830	38	29	52	38	34	45	46	52	54	76
GKM3_12b	1840	66	68	67	75	86	82	88	89	72	94
GKM3_12b	1850	84	81	60	79	62	74	73	81	50	50
GKM3_12b	1860	43	47	57	53	60	72	72	79	80	77
GKM3_12b	1870	36	54	46	53	50	54	59	61	40	61
GKM3_12b	1880	59	98	84	91	83	58	65	33	55	58
GKM3_12b	1890	48	73	97	101	127	114	107	82	128	129
GKM3_12b	1900	144	99	88	118	105	80	69	80	67	84
GKM3_12b	1910	88	98	106	95	93	103	60	44	44	67
GKM3_12b	1920	78	58	85	86	86	90	104	128	105	108
GKM3_12b	1930	113	130	128	147	118	141	151	189	191	139
GKM3_12b	1940	191	130	169	159	175	218	180	191	175	167
GKM3_12b	1950	127	155	132	131	113	104	136	189	136	174
GKM3_12b	1960	122	147	119	124	89	83	95	95	98	106
GKM3_12b	1970	90	66	84	79	85	96	107	152	101	77
GKM3_12b	1980	89	89	93	84	104	93	94	60	96	62
GKM3_12b	1990	97	94	84	152	184	163	189	181	212	142
GKM3_12b	2000	175	178	999
GKM3_13a	1918	12	36
GKM3_13a	1920	55	31	43	39	49	54	56	58	40	45
GKM3_13a	1930	47	62	76	60	50	48	46	56	52	57
GKM3_13a	1940	99	100	111	93	103	103	87	82	86	82
GKM3_13a	1950	80	88	86	72	87	64	62	63	40	49
GKM3_13a	1960	30	45	41	50	45	61	48	33	49	38
GKM3_13a	1970	45	37	38	29	43	52	57	60	43	28
GKM3_13a	1980	47	47	41	50	40	68	43	13	34	27
GKM3_13a	1990	50	32	47	41	50	39	43	54	84	107
GKM3_13a	2000	144	187	174	165	149	134	999
GKM3_13a	1429	137
GKM3_13a	1430	113	115	108	122	131	131	153	141	129	154
GKM3_13a	1440	157	126	125	108	111	129	142	170	131	91
GKM3_13a	1450	77	129	84	89	106	109	117	117	132	140
GKM3_13a	1460	111	144	133	99	89	88	80	118	117	134
GKM3_13a	1470	131	74	112	121	113	106	91	95	77	86
GKM3_13a	1480	97	106	78	89	96	102	89	88	93	133
GKM3_13a	1490	120	104	104	114	93	88	91	95	85	83
GKM3_13a	1500	88	102	106	95	66	75	74	62	69	56
GKM3_13a	1510	78	105	85	96	98	87	87	104	96	94
GKM3_13a	1520	96	95	69	50	52	57	46	64	70	77
GKM3_13a	1530	82	65	67	65	74	60	56	58	42	45
GKM3_13a	1540	47	49	67	76	62	49	66	69	75	70
GKM3_13a	1550	58	90	77	59	51	56	79	85	90	60
GKM3_13a	1560	59	67	73	88	65	51	54	50	47	48
GKM3_13a	1570	46	26	31	48	33	35	49	43	55	33
GKM3_13a	1580	61	69	49	35	53	38	39	40	68	53
GKM3_13a	1590	54	52	83	46	64	50	45	53	32	54
GKM3_13a	1600	53	45	72	53	25	30	35	45	66	54
GKM3_13a	1610	56	54	60	62	69	62	53	51	52	55
GKM3_13a	1620	79	70	43	11	29	37	33	44	50	55
GKM3_13a	1630	56	53	41	56	24	19	15	33	55	67
GKM3_13a	1640	64	78	84	70	89	69	63	72	52	58
GKM3_13a	1650	62	69	51	52	57	52	54	56	42	32
GKM3_13a	1660	3	38	54	54	63	70	68	68	67	69
GKM3_13a	1670	50	66	57	57	59	53	42	41	48	57
GKM3_13a	1680	53	45	42	50	48	55	67	65	74	80
GKM3_13a	1690	71	72	69	70	69	74	57	54	50	62
GKM3_13a	1700	52	42	40	22	22	21	49	51	44	51
GKM3_13a	1710	34	37	28	24	27	36	46	51	52	60
GKM3_13a	1720	42	40	47	52	36	60	50	40	58	47
GKM3_13a	1730	69	34	51	41	47	33	3	19	43	34
GKM3_13a	1740	37	40	32	32	39	51	43	52	50	57
GKM3_13a	1750	43	21	22	31	26	23	25	22	33	28
GKM3_13a	1760	9	42	15	43	25	36	12	39	45	44
GKM3_13a	1770	43	39	35	40	21	40	45	43	23	25
GKM3_13a	1780	40	51	68	69	73	65	75	69	46	26
GKM3_13a	1790	51	65	38	39	43	58	56	43	51	32
GKM3_13a	1800	17	24	44	55	47	52	30	55	45	37
GKM3_13a	1810	47	41	36	32	31	27	33	43	31	20
GKM3_13a	1820	18	13	23	24	55	58	38	30	39	23
GKM3_13a	1830	48	32	43	44	40	48	45	42	31	35
GKM3_13a	1840	35	49	46	41	37	41	42	23	30	29
GKM3_13a	1850	29	28	17	31	26	32	32	29	42	22
GKM3_13a	1860	18	18	37	30	32	30	46	59	66	55
GKM3_13a	1870	26	48	30	64	24	24	39	46	999
GKM3_13b	1499	283
GKM3_13b	1500	260	220	179	205	131	159	192	174	204	246
GKM3_13b	1510	249	330	211	338	381	401	432	471	341	403
GKM3_13b	1520	311	355	160	142	143	131	111	99	107	96
GKM3_13b	1530	137	126	174	128	151	118	110	109	74	57
GKM3_13b	1540	96	92	129	163	130	108	132	187	179	183
GKM3_13b	1550	138	181	140	115	130	127	155	170	172	108
GKM3_13b	1560	81	112	129	140	136	91	75	66	54	74
GKM3_13b	1570	55	32	49	89	80	63	71	62	77	66
GKM3_13b	1580	85	72	65	57	69	45	41	29	50	57
GKM3_13b	1590	53	127	179	67	69	62	70	70	34	55
GKM3_13b	1600	68	69	76	64	45	50	58	58	69	50
GKM3_13b	1610	61	50	71	65	63	71	63	69	86	85
GKM3_13b	1620	103	86	75	10	66	55	68	73	74	78
GKM3_13b	1630	85	91	68	58	38	39	27	47	63	71
GKM3_13b	1640	78	80	80	69	72	81	56	63	70	104
GKM3_13b	1650	112	115	122	99	121	121	84	86	63	55
GKM3_13b	1660	30	52	76	64	64	37	47	59	59	70
GKM3_13b	1670	32	63	58	62	36	46	59	53	29	64
GKM3_13b	1680	56	53	43	69	75	69	74	71	55	64
GKM3_13b	1690	66	64	77	87	94	82	63	88	55	63
GKM3_13b	1700	44	48	44	17	16	20	73	44	55	50
GKM3_13b	1710	27	23	24	15	24	21	32	34	49	29
GKM3_13b	1720	34	31	48	35	66	39	26	61	42	47
GKM3_13b	1730	33	33	37	49	33	82	43	30	36	28
GKM3_13b	1740	39	43	32	40	40	32	60	38	20	29
GKM3_13b	1750	100	100	100	188	102	74	63	29	54	48
GKM3_13b	1760	17	43	22	47	28	30	16	34	29	30
GKM3_13b	1770	33	25	27	30	26	32	43	29	15	25
GKM3_13b	1780	39	56	53	54	47	41	63	48	39	29
GKM3_13b	1790	44	36	15	41	31	42	54	34	47	26
GKM3_13b	1800	14	34	35	40	30	47	21	40	42	22
GKM3_13b	1810	39	22	31	35	30	25	31	45	42	30
GKM3_13b	1820	3	20	33	39	47	73	47	26	34	12
GKM3_13b	1830	37	16	27	21	44	47	80	73	44	53
GKM3_13b	1840	36	40	32	34	32	44	43	27	8	39
GKM3_13b	1850	38	20	3	5	66	42	23	15	19	50
GKM3_13b	1860	35	11	30	49	42	38	19	26	33	43
GKM3_13b	1870	33	57	15	29	25	33	50	23	17	31
GKM3_13b	1880	24	52	46	30	34	32	50	19	38	26
GKM3_13b	1890	29	22	15	11	40	38	42	24	38	49
GKM3_13b	1900	80	74	75	91	74	48	39	65	48	36
GKM3_13b	1910	60	82	80	71	56	36	24	27	3	47
GKM3_13b	1920	49	20	41	38	56	62	85	69	33	44
GKM3_13b	1930	41	64	58	61	59	42	41	59	44	26
GKM3_13b	1940	68	48	64	56	64	76	63	71	55	46
GKM3_13b	1950	64	64	40	44	31	47	35	68	45	58
GKM3_13b	1960	13	40	28	31	37	35	38	44	31	30
GKM3_13b	1970	29	21	40	46	41	48	63	45	40	24
GKM3_13b	1980	34	32	32	30	43	30	35	4	4	23
GKM3_13b	1990	44	26	27	27	29	30	28	42	49	27
GKM3_13b	2000	43	36	44	70	95	110	999
YCD3_01	1886	560	430	462	469
YCD3_01	1890	465	537	559	470	482	491	566	356	532	668
YCD3_01	1900	423	357	267	601	350	305	297	294	388	319
YCD3_01	1910	312	296	354	273	271	293	243	246	230	236
YCD3_01	1920	205	221	233	246	197	205	218	200	167	235
YCD3_01	1930	345	305	326	273	233	424	301	325	222	193
YCD3_01	1940	307	265	214	225	215	189	167	210	228	226
YCD3_01	1950	292	305	234	210	161	183	216	284	245	173
YCD3_01	1960	197	197	171	311	242	189	138	138	147	133
YCD3_01	1970	134	143	160	135	106	186	155	165	154	156
YCD3_01	1980	171	185	190	191	145	155	191	168	181	226
YCD3_01	1990	345	396	360	324	176	207	246	254	266	103
YCD3_01	2000	158	225	191	186	168	220	999
YCD3_02	1845	690	684	647	562	560
YCD3_02	1850	476	468	387	424	400	415	471	509	576	419
YCD3_02	1860	477	581	542	524	412	399	281	275	297	327
YCD3_02	1870	236	256	350	336	265	291	326	352	259	225
YCD3_02	1880	254	337	331	284	232	219	202	187	194	232
YCD3_02	1890	183	186	193	190	232	223	292	241	239	285
YCD3_02	1900	315	285	206	218	195	168	164	168	213	172
YCD3_02	1910	148	169	202	212	203	182	186	164	129	153
YCD3_02	1920	142	165	227	213	179	164	215	189	140	121
YCD3_02	1930	174	213	245	296	247	253	177	206	145	126
YCD3_02	1940	187	172	145	119	94	94	78	100	114	125
YCD3_02	1950	169	224	179	134	124	100	93	94	109	84
YCD3_02	1960	93	104	103	111	75	72	113	114	124	133
YCD3_02	1970	124	116	137	204	163	235	271	254	141	134
YCD3_02	1980	149	155	134	114	75	58	101	98	95	114
YCD3_02	1990	139	201	276	291	186	138	154	177	226	142
YCD3_02	2000	108	138	102	115	105	134	999
YCD3_03	1900	354	389	371	355	451	394	331	316	346	304
YCD3_03	1910	418	383	454	324	404	309	401	394	331	374
YCD3_03	1920	273	384	373	557	525	288	302	300	157	166
YCD3_03	1930	210	210	237	269	335	293	247	330	229	285
YCD3_03	1940	404	443	468	379	570	359	315	423	240	282
YCD3_03	1950	334	489	351	311	417	346	346	391	340	288
YCD3_03	1960	441	332	301	489	279	428	365	470	300	464
YCD3_03	1970	289	327	240	248	196	379	405	304	246	406
YCD3_03	1980	287	273	151	183	102	124	148	121	139	159
YCD3_03	1990	185	203	275	314	258	277	303	288	300	157
YCD3_03	2000	294	575	269	367	355	259	999
YCD3_04	1899	427
YCD3_04	1900	384	354	470	557	457	482	494	280	432	450
YCD3_04	1910	626	562	367	268	288	346	229	230	244	265
YCD3_04	1920	226	250	218	227	244	210	181	261	239	257
YCD3_04	1930	383	447	457	384	466	394	263	273	205	292
YCD3_04	1940	409	481	460	246	400	484	435	429	337	284
YCD3_04	1950	387	633	380	381	299	266	230	169	149	115
YCD3_04	1960	135	114	91	87	71	84	107	150	179	159
YCD3_04	1970	148	115	156	380	322	450	513	613	446	401
YCD3_04	1980	379	511	331	310	229	456	343	351	444	634
YCD3_04	1990	545	635	393	521	282	320	407	419	477	304
YCD3_04	2000	271	303	249	334	225	173	999
YCD3_05	1828	505	473
YCD3_05	1830	469	523	528	414	446	403	443	409	398	526
YCD3_05	1840	355	364	323	395	428	440	406	449	563	668
YCD3_05	1850	502	367	257	293	228	243	410	418	439	313
YCD3_05	1860	259	321	336	363	327	256	385	375	506	298
YCD3_05	1870	368	271	259	246	250	220	163	146	124	123
YCD3_05	1880	131	122	133	139	147	174	185	146	170	185
YCD3_05	1890	174	187	218	201	222	134	149	126	162	159
YCD3_05	1900	128	125	111	142	124	146	117	118	118	121
YCD3_05	1910	92	86	84	68	68	76	63	61	54	72
YCD3_05	1920	78	69	79	71	82	76	73	70	69	44
YCD3_05	1930	66	69	78	76	87	75	68	73	69	72
YCD3_05	1940	91	95	85	58	71	83	109	124	126	120
YCD3_05	1950	128	165	124	88	91	96	94	110	93	66
YCD3_05	1960	77	81	90	101	66	73	73	89	90	113
YCD3_05	1970	107	73	66	61	61	79	94	87	51	64
YCD3_05	1980	76	93	92	114	55	70	74	40	25	62
YCD3_05	1990	83	124	142	180	129	154	128	130	165	230
YCD3_05	2000	210	245	24	114	112	113	999
YCD3_06	1930	275	260	297	290	230	211	216	192	163	181
YCD3_06	1940	228	205	230	120	98	89	75	116	115	138
YCD3_06	1950	231	314	210	188	263	250	250	282	219	161
YCD3_06	1960	133	130	114	116	110	90	88	99	110	130
YCD3_06	1970	134	150	185	167	171	205	165	109	88	128
YCD3_06	1980	142	163	128	133	95	102	75	56	47	56
YCD3_06	1990	91	124	168	502	467	400	516	483	586	327
YCD3_06	2000	467	569	383	499	320	409	999
YCD3_07	1852	470	443	361	411	409	429	546	427
YCD3_07	1860	389	266	305	367	335	262	173	199	210	162
YCD3_07	1870	154	181	178	196	183	193	202	178	106	104
YCD3_07	1880	120	183	222	229	170	230	285	195	243	224
YCD3_07	1890	174	251	283	294	296	248	320	200	234	427
YCD3_07	1900	375	287	229	301	228	210	157	145	180	190
YCD3_07	1910	193	212	332	211	159	173	153	142	124	173
YCD3_07	1920	137	118	134	121	132	133	143	129	111	116
YCD3_07	1930	124	131	174	208	206	178	135	160	151	134
YCD3_07	1940	147	183	166	100	89	87	82	92	92	80
YCD3_07	1950	99	148	94	64	49	68	84	82	93	83
YCD3_07	1960	85	100	98	124	95	90	102	108	141	122
YCD3_07	1970	121	97	109	103	103	161	177	203	149	145
YCD3_07	1980	153	130	113	118	92	116	160	159	194	268
YCD3_07	1990	290	280	219	221	156	119	206	278	327	192
YCD3_07	2000	191	229	178	212	201	216	999
YCD3_08	1864	528	601	636	547	486	517
YCD3_08	1870	278	321	439	573	584	670	608	351	286	383
YCD3_08	1880	438	464	384	360	413	434	410	341	366	441
YCD3_08	1890	310	425	368	339	356	288	292	213	262	303
YCD3_08	1900	311	356	266	413	321	244	181	192	191	197
YCD3_08	1910	236	194	202	140	127	154	179	177	212	296
YCD3_08	1920	318	306	263	214	155	144	114	114	78	83
YCD3_08	1930	98	151	196	214	167	141	152	119	87	87
YCD3_08	1940	109	90	94	79	65	61	53	84	80	77
YCD3_08	1950	66	80	68	60	51	65	90	94	78	62
YCD3_08	1960	70	89	73	88	66	70	89	123	121	107
YCD3_08	1970	119	119	120	115	122	126	101	119	114	313
YCD3_08	1980	198	214	107	133	115	152	182	133	178	332
YCD3_08	1990	505	629	486	440	408	263	262	273	309	188
YCD3_08	2000	153	218	117	385	333	286	999
YCD3_09	1788	431	445
YCD3_09	1790	437	409	322	346	355	404	442	503	434	378
YCD3_09	1800	403	418	410	430	376	393	270	242	240	205
YCD3_09	1810	323	299	326	331	261	252	141	236	158	97
YCD3_09	1820	137	168	219	234	249	325	239	165	105	72
YCD3_09	1830	110	96	152	178	170	136	121	159	215	260
YCD3_09	1840	249	198	240	165	194	247	211	187	176	128
YCD3_09	1850	113	113	66	82	83	79	68	71	67	54
YCD3_09	1860	50	29	46	122	99	55	39	64	100	189
YCD3_09	1870	126	123	79	79	60	56	64	121	83	74
YCD3_09	1880	52	57	70	68	38	43	60	45	54	59
YCD3_09	1890	66	89	75	73	80	75	58	45	45	68
YCD3_09	1900	67	69	59	65	71	63	34	107	143	121
YCD3_09	1910	120	115	128	97	92	94	85	94	88	86
YCD3_09	1920	81	83	104	78	93	82	104	123	106	84
YCD3_09	1930	90	99	95	110	107	158	130	120	109	96
YCD3_09	1940	110	156	192	151	142	197	200	230	172	260
YCD3_09	1950	298	283	234	142	163	164	145	144	179	113
YCD3_09	1960	103	121	118	163	127	108	133	133	124	123
YCD3_09	1970	106	70	84	107	109	147	97	89	80	71
YCD3_09	1980	76	120	89	76	69	67	59	48	74	76
YCD3_09	1990	115	155	198	199	128	96	102	122	169	86
YCD3_09	2000	100	118	121	141	161	182	999
YCD3_10	1869	578
YCD3_10	1870	312	298	359	381	338	279	297	272	222	234
YCD3_10	1880	240	269	252	230	178	176	219	197	206	251
YCD3_10	1890	265	275	252	196	217	203	186	165	166	194
YCD3_10	1900	195	196	183	239	226	203	187	214	220	199
YCD3_10	1910	225	218	198	171	203	157	121	108	121	139
YCD3_10	1920	126	122	135	127	143	158	238	247	182	142
YCD3_10	1930	153	177	206	228	205	162	124	135	90	104
YCD3_10	1940	129	201	230	223	270	258	200	190	263	260
YCD3_10	1950	287	348	279	279	327	350	452	401	341	232
YCD3_10	1960	244	159	156	185	176	189	181	200	258	243
YCD3_10	1970	191	179	182	195	183	209	234	254	237	254
YCD3_10	1980	192	77	77	94	103	209	222	135	285	308
YCD3_10	1990	474	497	460	526	367	477	589	529	584	269
YCD3_10	2000	346	455	352	445	345	290	999
YCD3_11	1872	961	820	531	428	359	540	393	283
YCD3_11	1880	195	249	299	436	432	267	207	153	163	203
YCD3_11	1890	187	309	538	548	632	603	478	277	393	472
YCD3_11	1900	384	335	357	379	303	225	266	365	339	385
YCD3_11	1910	471	372	392	310	276	244	241	225	218	315
YCD3_11	1920	272	329	249	308	206	200	354	384	150	142
YCD3_11	1930	169	228	225	249	254	318	356	274	215	222
YCD3_11	1940	215	268	309	267	216	185	137	180	238	193
YCD3_11	1950	162	213	173	209	204	306	353	241	168	109
YCD3_11	1960	106	106	94	93	74	87	115	97	127	128
YCD3_11	1970	149	121	113	129	179	260	216	241	153	186
YCD3_11	1980	192	203	235	172	122	174	264	188	221	236
YCD3_11	1990	215	247	224	265	164	176	160	199	292	178
YCD3_11	2000	224	214	221	199	200	178	999
YCD3_12	1809	753
YCD3_12	1810	782	686	563	596	543	535	396	405	547	435
YCD3_12	1820	334	403	474	428	398	333	412	373	252	256
YCD3_12	1830	334	325	337	289	289	286	227	207	221	284
YCD3_12	1840	327	453	311	255	305	280	281	285	225	162
YCD3_12	1850	153	149	134	190	182	214	249	258	208	136
YCD3_12	1860	107	78	109	151	101	79	72	62	66	103
YCD3_12	1870	91	102	121	161	138	186	158	146	137	109
YCD3_12	1880	82	108	119	79	58	89	81	54	55	71
YCD3_12	1890	104	119	131	156	138	116	103	101	85	109
YCD3_12	1900	113	84	67	112	122	96	78	109	103	67
YCD3_12	1910	85	92	87	96	91	62	48	49	29	77
YCD3_12	1920	83	76	86	86	97	99	104	108	76	62
YCD3_12	1930	74	88	95	75	89	99	75	74	78	73
YCD3_12	1940	119	116	82	75	60	65	70	97	82	62
YCD3_12	1950	56	101	75	36	38	36	38	76	137	91
YCD3_12	1960	60	52	55	83	66	52	65	68	60	74
YCD3_12	1970	86	97	112	98	98	142	164	110	66	65
YCD3_12	1980	78	107	104	77	73	64	93	97	104	79
YCD3_12	1990	123	156	157	111	70	50	64	74	116	71
YCD3_12	2000	60	79	68	92	77	72	999
YCD3_13	1837	316	313	339
YCD3_13	1840	311	316	199	269	304	331	496	312	302	238
YCD3_13	1850	219	227	294	343	339	433	451	427	443	238
YCD3_13	1860	435	581	439	474	289	122	101	119	137	189
YCD3_13	1870	151	211	252	302	188	213	257	266	148	223
YCD3_13	1880	197	257	283	237	241	250	236	161	180	267
YCD3_13	1890	197	176	128	133	245	218	221	200	236	208
YCD3_13	1900	139	133	93	112	95	82	64	75	103	157
YCD3_13	1910	148	110	112	136	131	148	109	95	97	83
YCD3_13	1920	120	175	122	82	73	59	81	107	98	86
YCD3_13	1930	95	116	157	134	106	98	78	91	68	170
YCD3_13	1940	311	280	287	282	442	298	159	180	160	175
YCD3_13	1950	171	176	185	246	293	288	343	371	299	218
YCD3_13	1960	246	198	150	147	142	117	95	134	156	113
YCD3_13	1970	129	118	104	104	107	123	145	117	125	190
YCD3_13	1980	235	155	171	331	177	226	179	145	139	119
YCD3_13	1990	211	234	368	330	217	162	116	146	188	82
YCD3_13	2000	117	140	166	233	233	215	999
YCD3_14	1788	484	404
YCD3_14	1790	537	447	413	516	390	371	406	491	465	419
YCD3_14	1800	362	434	395	378	324	329	348	321	399	377
YCD3_14	1810	344	290	351	389	366	337	305	304	339	281
YCD3_14	1820	285	278	269	257	248	245	244	234	281	280
YCD3_14	1830	329	284	291	294	322	297	329	288	312	319
YCD3_14	1840	241	269	192	173	206	201	254	228	220	239
YCD3_14	1850	208	187	150	159	152	178	197	185	170	145
YCD3_14	1860	162	120	94	194	198	169	155	177	139	139
YCD3_14	1870	91	96	81	133	94	92	120	138	113	143
YCD3_14	1880	127	151	160	127	79	96	104	64	86	90
YCD3_14	1890	78	111	101	120	110	113	87	85	94	123
YCD3_14	1900	114	88	86	89	86	80	53	96	96	128
YCD3_14	1910	125	95	105	94	95	57	48	55	49	60
YCD3_14	1920	63	68	88	74	92	72	89	125	85	101
YCD3_14	1930	120	121	139	148	114	113	105	110	82	73
YCD3_14	1940	91	107	98	90	125	132	120	128	104	99
YCD3_14	1950	98	116	92	77	96	73	85	96	88	94
YCD3_14	1960	72	93	87	72	80	90	70	57	89	73
YCD3_14	1970	95	71	84	99	101	97	111	90	132	91
YCD3_14	1980	100	91	83	89	68	69	47	45	65	47
YCD3_14	1990	65	76	90	137	107	100	103	106	117	54
YCD3_14	2000	90	82	102	100	89	80	999
YCD3_15	1883	237	201	170	175	144	179	157
YCD3_15	1890	140	165	163	172	169	206	160	87	84	131
YCD3_15	1900	117	104	86	119	144	119	102	151	119	141
YCD3_15	1910	147	131	135	100	75	55	48	55	74	158
YCD3_15	1920	148	141	121	80	104	92	116	126	112	119
YCD3_15	1930	128	138	126	141	83	115	122	111	99	121
YCD3_15	1940	139	159	104	62	77	101	90	157	179	174
YCD3_15	1950	152	193	140	180	188	129	170	208	206	199
YCD3_15	1960	166	161	139	125	116	116	178	182	182	185
YCD3_15	1970	189	133	155	162	176	268	235	274	232	284
YCD3_15	1980	347	276	243	309	253	308	276	365	380	476
YCD3_15	1990	310	332	431	363	462	670	545	359	405	218
YCD3_15	2000	175	120	92	101	71	53	999
