# Supplementary material for: Climate-Driven Synchronized Growth of Alpine Trees in the Southeast Tibetan Plateau
Source: PLoS One. 2016 Jun 3;11(6):e0156126. doi: 10.1371/journal.pone.0156126 (PMC4892591; doi:10.1371/journal.pone.0156126)
Supplement: S1 Data — (ZIP) [file pone.0156126.s001.zip › S1_Data/chin038/chin038.txt]

YCD    1 Hengdua n Mounta ins 11YC_T_r                         TSDU               
YCD    2 China         EHima la ya Hemlock  3150M  2735  9917    __    1542 2005    
YCD    3 Z.X. Fa n                                                               
YCD5_01a 1823   110   133   190   133   101    95    94
YCD5_01a 1830   118   106   218   203   212   200   183    91    89    81
YCD5_01a 1840    68   115   181   178   218   309   340   158   174   165
YCD5_01a 1850   224   198   159   160   128   142   139   179   214   120
YCD5_01a 1860    99    99   108   141   128   120   114   112    76    68
YCD5_01a 1870    45    49    40    45    29    32    41    43     9    26
YCD5_01a 1880    22    34    40    32    31    22    37    14    29    38
YCD5_01a 1890    42    33    33    45    44    73    36    48    48    47
YCD5_01a 1900    53    36    35    35    40    47    32    18    32    27
YCD5_01a 1910    30    30    35    34    37    25    31    31    32    32
YCD5_01a 1920    29    38    18    41    41    60    54    66    63    48
YCD5_01a 1930    55    42    54    37    27    29    29    27    43    47
YCD5_01a 1940    68   100    78    39    54    57    45    49    49    44
YCD5_01a 1950    54    53    78    62    34    45    37    54    63    54
YCD5_01a 1960    42    61    45    32    28    37    33    38    39    33
YCD5_01a 1970    23    28    20    27    22    34    43    39    35    36
YCD5_01a 1980    52    52    35    28    62    67    54    37    51    63
YCD5_01a 1990    88   138   139   113   156    82   203    89   120    74
YCD5_01a 2000    58   108    97    87    58    90   999
YCD5_01b 1801   322   628   634   531   493   540   342   376   270
YCD5_01b 1810   236   182   157   166   155   170   246   160   167   190
YCD5_01b 1820   111    98   120    92    87   117   114    68    70    85
YCD5_01b 1830   114    91   101    80   166   374   292   115   129   194
YCD5_01b 1840   125   128   166   133   123   150   163   112    89    90
YCD5_01b 1850   111   109   107    77    60    74    96   100    97    75
YCD5_01b 1860    88    83    90   134   127   121    88    86   102    91
YCD5_01b 1870    90    96    99    71    69    89   107   109    47    57
YCD5_01b 1880    51    67    58    69    74    64    81    44    56    47
YCD5_01b 1890    48    49    44    47    56    56    50    39    40    41
YCD5_01b 1900    55    48    55    52    35    48    52    47    40    41
YCD5_01b 1910    47    53    55    72    51    39    42    50    40    44
YCD5_01b 1920    53    58    64    63    70    73    64    80    66    69
YCD5_01b 1930    70    67    72    63    76    97    80    97    96   100
YCD5_01b 1940    97    95    75    65    69    78    54    71    66    78
YCD5_01b 1950    63    84    92    49    41    53    57    89    64    61
YCD5_01b 1960    43    80    76    66    73    85   167   170   175   146
YCD5_01b 1970   189   156   150   169   158   137   215   207   210   139
YCD5_01b 1980   122   107    82    67    64    58    51    37    66   100
YCD5_01b 1990   125   202   217   232   382   288   330   331   394   137
YCD5_01b 2000   180   268   216   187   177   214   999
YCD5_02b 1832   353   355   502   496   318   144   114   175
YCD5_02b 1840    97    51    35    54    84    75   260   405   306   235
YCD5_02b 1850   185   205   268   372   335   234   245   138   160   223
YCD5_02b 1860   343   240   114   117   152   207   188   318   277   232
YCD5_02b 1870   199   219   181   236   246   234   192   190   111   125
YCD5_02b 1880   142   191   223   136    74    71    61    48    60    71
YCD5_02b 1890    73   145   135   115   118   112   107   114   159   126
YCD5_02b 1900   180   134   134   128    90    88    88    81    78    81
YCD5_02b 1910   107   107   148    74    58    86    97    37    57    50
YCD5_02b 1920    66    61    58    64    53    86    94    85   158   104
YCD5_02b 1930   136   152   149   116    61    96   143   153   183   164
YCD5_02b 1940   413   396   213   160   164   216   234   215   217   222
YCD5_02b 1950   136   126    89    99    84    96   133   163   174   111
YCD5_02b 1960    67    80    82    69   106    75    68    78   106    65
YCD5_02b 1970    56    56    57    58    56    63    64    70    55    37
YCD5_02b 1980    59    71    63    33    42    36    19    21    26    33
YCD5_02b 1990    41    60    48    43    31    35    45    60    77    44
YCD5_02b 2000    68    87    87   136    73    79   999
YCD5_03a 1824   256   265   246   211   175   167
YCD5_03a 1830   240   370   317   249   301   481   362   335   314   395
YCD5_03a 1840   218   254   267   139   187   186   196   187   159   129
YCD5_03a 1850    65    44    66    90   107   105    96    62    98    98
YCD5_03a 1860   104    43    81    87   115   124   125   103   111    92
YCD5_03a 1870    85    94    59    93    60    75    93    83    42    70
YCD5_03a 1880    71    80    79    71    66    73    64    25    64    56
YCD5_03a 1890    58    62    79    81    76    84    72    75    74    78
YCD5_03a 1900    89    75    65    70    75    81    87   119   120   103
YCD5_03a 1910    96    96    92    76    71    62    77    72    60    59
YCD5_03a 1920    56    51    56    55    56    65    64    57    53    60
YCD5_03a 1930    67    80    64    71    60    50    70    72    74    70
YCD5_03a 1940   102   104    97    86   104   105    90    88   101    97
YCD5_03a 1950   103    79   113   111    97   103   145   125   130    95
YCD5_03a 1960   111   108    84    99   129   139   129   139   110   107
YCD5_03a 1970   119    93    91    76    68    68   128   119    99   126
YCD5_03a 1980    89   130    98    74    88    80    85    71    98    83
YCD5_03a 1990    74    68   105   112   136    86   136   145   120   100
YCD5_03a 2000   103   100    89   108   105   107   999
YCD5_03b 1804   199   202   161   196   153    73
YCD5_03b 1810    97   125   167   209   174   165   238   164   167   160
YCD5_03b 1820   116   165   121   186   218   263   293   217   219   205
YCD5_03b 1830   292   358   361   201   346   525   391   299   267   283
YCD5_03b 1840   182   191   105   123   158   159   235   204   170   144
YCD5_03b 1850    72    94   114   102    88   117   111    97    83   131
YCD5_03b 1860   139    86    62    52    95    97   111    92    78    55
YCD5_03b 1870    93    66    88    75    54    83    75    48    39    54
YCD5_03b 1880    49    67    83   105    94    82    61    50    77    73
YCD5_03b 1890    41    56    90   105   101   102    81    82    78    75
YCD5_03b 1900    61    60    65    43    67    85   110   105    82    76
YCD5_03b 1910    81    97    98    73    78    86    77    78    78    87
YCD5_03b 1920   101    95   119   122   308   369   606   513   607   366
YCD5_03b 1930   467   954   487   400   268   244   186   241   715   707
YCD5_03b 1940   585   428   288   275   204   227   184   175   198   193
YCD5_03b 1950   174   180   304   157   160   255   226   241   180    90
YCD5_03b 1960    88    99    69    48    72    73    90    95   104    67
YCD5_03b 1970   164   125   130   123   194   116   138   117    59    45
YCD5_03b 1980    52    80    77    68    86    83    70    81   112   109
YCD5_03b 1990    76    72   108    76   136    66   118   135   159    79
YCD5_03b 2000   112   114    72    62    68   116   999
YCD5_04a 1866    70    91    98    61
YCD5_04a 1870    72    88   174   175   174   138   104    94    78    72
YCD5_04a 1880   136   125   162   111    83    76   104    75   102   205
YCD5_04a 1890   147   193   206   163   181   254   174   191   185   179
YCD5_04a 1900   225   255   170   102    62    99    57    61   172   232
YCD5_04a 1910   378   258   528   353   282   326   340   218   166   182
YCD5_04a 1920   181   104   152   201   171   235   319   416   479   300
YCD5_04a 1930   286   358   217   110   114   162   173   201   297   248
YCD5_04a 1940   265   240   272   195   311   336   235   213   231   174
YCD5_04a 1950   139   122   277   267   260   202   191   176   243   217
YCD5_04a 1960   163   283   191    97   107   103   138   189   350   191
YCD5_04a 1970   258   206   393   421   440   335   255   246   292   413
YCD5_04a 1980   468   407   341   378   260   254   104   170   105   179
YCD5_04a 1990   166   193   452   533   817   851   598   742   662   227
YCD5_04a 2000   494   384   260   250   220   217   999
YCD5_04b 1926   225   215   292   413
YCD5_04b 1930   420   325   204   150   132   138   195   245   214   276
YCD5_04b 1940   384   302   275   154   399   495   420   334   420   287
YCD5_04b 1950   279   582   712   564   379   415   630   456   381   542
YCD5_04b 1960   341   509   402   321   340   297   351   358   290   254
YCD5_04b 1970   237   249   212   246   212   241   264   225   177   563
YCD5_04b 1980   240   395   170   169   199   239   392   296   256   521
YCD5_04b 1990   702   658   583   509   542   347   961   707   884   491
YCD5_04b 2000   524   523   272   888   421   467   999
YCD5_05a 1805   342   391   354   343   259
YCD5_05a 1810   308   320   467   382   614   331   448   276   261   314
YCD5_05a 1820   215   227   309   363   474   360   269   325   285   279
YCD5_05a 1830   281   257   169   141   157   250   132    71   101   100
YCD5_05a 1840    83   185   344   255   126   154   181   147   173   106
YCD5_05a 1850   134   197   239   205   148   115   144   203   178    63
YCD5_05a 1860   115    67    86   131   145   215   161    76    94   100
YCD5_05a 1870   157   151   162   162   106    91    83   134   150   208
YCD5_05a 1880   160   149   185   209   195   138   143   125   145   147
YCD5_05a 1890   191   182   264   230   180   207   213   137    91   142
YCD5_05a 1900   127    97   110   143   168    85   116   105    41    30
YCD5_05a 1910    55    74    87   107   109   106    99    96    61    47
YCD5_05a 1920    46    42    45    39    62    61    97   115   104   120
YCD5_05a 1930    63    67    42    77    45    51    71    68   101    87
YCD5_05a 1940    68    51    38    45    67   102   103    52    51    62
YCD5_05a 1950    76    83    70    71    32    69   108   111    75    50
YCD5_05a 1960    26    55    52    35    41    36    52   109    75    42
YCD5_05a 1970    54    41    54    34    37    47   103   157    93    86
YCD5_05a 1980    69    55    46    16    18    12    24     5    34    23
YCD5_05a 1990    34    27    25    17    27    18    24    34    29   999
YCD5_05b 1802   325   291   234   212   181   161   168   192
YCD5_05b 1810   237   240   327   326   193   163   147    90    86   115
YCD5_05b 1820    50    56    68    96   228   229   190   167   134   160
YCD5_05b 1830   276   261   197   168   229   373   346   260   197   352
YCD5_05b 1840   264   288   341   174   101   131   307   365   245   232
YCD5_05b 1850   196   191   148    97    68    91   134   186   215   178
YCD5_05b 1860   140   120   120    83   105   188   108   133   160   176
YCD5_05b 1870   204   211   323   178   157    73    56   110   125    99
YCD5_05b 1880   103    93   112   197   160   142    94    77    78   104
YCD5_05b 1890   124   161   262   263   327   295   258    97    67   102
YCD5_05b 1900   159    87   100    95   144   127   171   101    59    46
YCD5_05b 1910    92   114    87   100   112   142   144   106    71    60
YCD5_05b 1920    77    51    72    61    61    81   120   145   139    89
YCD5_05b 1930   146   135    88    99    66    63   143   218   201   121
YCD5_05b 1940   132   117    62   107   119   119    76    52    86   145
YCD5_05b 1950   111    48    74    62    60    87   147   141   150    62
YCD5_05b 1960    49    89    70    71    97   105    84   108   132   115
YCD5_05b 1970    64    50    70    54    58    98   123    99    84   130
YCD5_05b 1980   120   161   107   118    80    83   187    78    74   109
YCD5_05b 1990   146   209   181   262   487   328   247   291   319   122
YCD5_05b 2000   131   327   227   297   308   559   999
YCD5_06a 1830   121   102   115   106   113   125   181   142   151   203
YCD5_06a 1840    93   117    85    63    75   126   103    97   105   105
YCD5_06a 1850    57    77    67    97    71    61    73    93    85   104
YCD5_06a 1860    70    98    69    94    93    88    93   102   103    63
YCD5_06a 1870    90    66    52    45    59    59    57    67    24    22
YCD5_06a 1880    54    47    55    50    57    61    78    32    47    90
YCD5_06a 1890    66    94    76    77   104   120   109    66    47    47
YCD5_06a 1900    65    42    44    42    30    54    25    30    26    39
YCD5_06a 1910    62    53    34    57    48    45    47    50    42    49
YCD5_06a 1920    35    25    42    44    32    50    52    67    38    57
YCD5_06a 1930    49    35    27    26    16    49    54    40    84    68
YCD5_06a 1940    53    61    76   119    95    99   116   144   198    93
YCD5_06a 1950    91    57    43    39    57    68   172   254   199   161
YCD5_06a 1960     4   211   151   124    86    61    29    54    79    59
YCD5_06a 1970    73    77    81    91   116    97   212   140    87    82
YCD5_06a 1980    96    96    83    99    90   133    74   104   113   114
YCD5_06a 1990   216   191   158   182   190   253   275   339   314    58
YCD5_06a 2000   186   232   152   161   105   101   999
YCD5_06b 1825   178   184   198   223   272
YCD5_06b 1830   280   190   129    84    76   126   118    68    70   104
YCD5_06b 1840    20    74    70    61    72   131   104   104   106   148
YCD5_06b 1850    94   102    87    91    78   112    81   105    97   133
YCD5_06b 1860    89    87    65   112   116   118    99   100    74    37
YCD5_06b 1870    73    65    65    87    78    52    69    82    54    72
YCD5_06b 1880    85    83    88   113    90    68    93    18    53    68
YCD5_06b 1890    69    75   123   140   153   144    73    87    70   102
YCD5_06b 1900    83    63    76    74    57    79    29    39    64    64
YCD5_06b 1910    79    63    76    61    64    60    86   102    69    62
YCD5_06b 1920    52    57    49    54    48    54    54    48    53    51
YCD5_06b 1930    47    38    47    39    28    39    43    28    14    28
YCD5_06b 1940    87    89    81   129   136   160   107   185   172   168
YCD5_06b 1950    87   105    69    73    62    69   130   219   214   138
YCD5_06b 1960     4   149   113    69    52    57    52    53    72    62
YCD5_06b 1970    83   159   226   418   466   444   574   487   377   406
YCD5_06b 1980   366   281   128   100    98    77    70    93   163    92
YCD5_06b 1990   134   148   202   181   227   155   194   264   275   153
YCD5_06b 2000   252   256   272   357   248   349   999
YCD5_07b 1881   119   199   163   140   171   207   114   113   145
YCD5_07b 1890    91   122   139   144   151   214   153   133   155   179
YCD5_07b 1900   186   120   138   144   220   188   270   287   291   356
YCD5_07b 1910   429   340   275   177   156   229   223   180   208   166
YCD5_07b 1920   130    99   113    87    86    95    95   108   184   234
YCD5_07b 1930   254   201   186   286   356   422   368   335   263   281
YCD5_07b 1940   321   275   310   256   333   248   202   289   252   356
YCD5_07b 1950   283   413   344   291   288   323   349   303   259   129
YCD5_07b 1960   122   121   123   130   125   138   154   120   115   204
YCD5_07b 1970   222   282   165   343   228   247   327   246   271   169
YCD5_07b 1980   255   200   173   148   152   154   133   131   259   154
YCD5_07b 1990   259   219   269   333   284   254   231   282   279    95
YCD5_07b 2000   143   255   199   204   193   222   999
YCD5_08a 1796   157   118   126    59
YCD5_08a 1800    58   102   132   155   112    99    81    79   109    65
YCD5_08a 1810    80    64    84    74    61    77    47    46    59    63
YCD5_08a 1820    35    36    39    54    51    49    56    55    57    63
YCD5_08a 1830    58    57    56    54    65    62    71    54    56    72
YCD5_08a 1840    62    83    79    99    96    97   148   197   169   171
YCD5_08a 1850   124    69    62    75    59    52    75    58    75    62
YCD5_08a 1860    56    59    56    75    94   104    95   135   170   118
YCD5_08a 1870   107    71   133   175   137   155   157   231   221   168
YCD5_08a 1880   208   271   264   214   189   159   170   136   104   115
YCD5_08a 1890    88   125   173   133   136   218   237   219   195   169
YCD5_08a 1900   111    67    80   105    84   103    77    87   114    65
YCD5_08a 1910    79    81    82   129   136   161   205    79   101    96
YCD5_08a 1920   108    97   130   138   137   135   148   327   327   296
YCD5_08a 1930   343   388   321   279   178   178   170   148   231   147
YCD5_08a 1940   211   137    80    75   114   128    97    74   102    89
YCD5_08a 1950    67    68    99    66    44    70   104   106    73    32
YCD5_08a 1960    34    85    73    55   106    94   140   352   295   254
YCD5_08a 1970   321   315   359   330   280   279   318   337   229   427
YCD5_08a 1980   502   471   327   233   315   276   300   157   232   176
YCD5_08a 1990   161   167   196   248   216   162   188   189   190    78
YCD5_08a 2000    70   110    93    76    70    74   999
YCD5_08b 1876   249   283   241   322
YCD5_08b 1880   260   245   282   243   187   170   181   121   164   161
YCD5_08b 1890   146   208   289   211   260   303   269   285   217   263
YCD5_08b 1900   256   189   287   303   342   478   420   452   403   344
YCD5_08b 1910   372   357   303   357   418   441   414   269   337   299
YCD5_08b 1920   353   309   275   331   397   383   367   337   294   287
YCD5_08b 1930   322   405   332   303   287   227   202   209   351   374
YCD5_08b 1940   393   258   229   284   359   323   237   279   291   248
YCD5_08b 1950   154   185   177   133   112   176   194   191   122    87
YCD5_08b 1960    48   117   106    94   103    75   123   164   141   137
YCD5_08b 1970   186   176   204   284   234   222   367   281   244   218
YCD5_08b 1980   220   250   204   137   192   166   324   166   217   265
YCD5_08b 1990   224   222   323   334   309   311   242   266   224   124
YCD5_08b 2000   200   279   185   141   118   103   999
YCD5_09a 1721   188   217   186   143   183   171   148   239   329
YCD5_09a 1730   319   283   223   188   194   191    75    57    75    46
YCD5_09a 1740    41    46    27    44    48    40    80    80    63    95
YCD5_09a 1750    84   104   109   156   154   104   161   156   199   206
YCD5_09a 1760   178   149   147   114   123    91    67    99    85    47
YCD5_09a 1770    54    59    41    77    75   132   110   171   119   147
YCD5_09a 1780   112   171   140   205   193   150   208   176   112   149
YCD5_09a 1790   199   378   275   292   415   237   284   247   257   167
YCD5_09a 1800   112   153   205   268   346   349   340   239   264   209
YCD5_09a 1810   292   276   296   221   122   119   125   101   106    71
YCD5_09a 1820    54    62    92    96   115   103   105    95    81   100
YCD5_09a 1830    89    78    70    70    90   125   122    57    56    55
YCD5_09a 1840    52    71    67    71    48    94    67    75    30    87
YCD5_09a 1850    72    57    30    34    47    60    66    58    51    36
YCD5_09a 1860    31    39    37    50    38    53    33    53    39    41
YCD5_09a 1870    44    41    33    41    39    48    69   125    67    54
YCD5_09a 1880   120   144    94   118    80    84    75    81    80   107
YCD5_09a 1890    81    85    92   108    83    88    72    77    96    83
YCD5_09a 1900   103    76    73    87    88   111   115   109   152    97
YCD5_09a 1910   101    87   110    68    73    76    58    63    59    48
YCD5_09a 1920    61    58    57    50    75    74    97   121   109   132
YCD5_09a 1930   139    86    79    75    57    63    60    65    56    46
YCD5_09a 1940    59    58    66    47    69    63    40    35    43    52
YCD5_09a 1950    68    52    89    57    49    60    58    51    41    55
YCD5_09a 1960    44    70    68    53    61    51    53    51    40    35
YCD5_09a 1970    28    32    37    34    31    34    55    46    46    54
YCD5_09a 1980    44    44    43    42    45    31    56    35    49    50
YCD5_09a 1990    65    71    70    95   150   146   188   174   228   162
YCD5_09a 2000   123   162   150    74    48    43   999
YCD5_09b 1807   184   186   124
YCD5_09b 1810   141   130   144   203   176   150   123   103   123   135
YCD5_09b 1820    89   117   147   172   192   205   210   185   207   210
YCD5_09b 1830   179   159   176   155   158   133    96    48    40    41
YCD5_09b 1840    76   106    96    72    51    64    75    45    29    49
YCD5_09b 1850    84    43    44    60    24    40    49    69    37    33
YCD5_09b 1860    37    47    37   106    91   125   150   166   182   175
YCD5_09b 1870   168   184   175   133   116    85    87   126    60    63
YCD5_09b 1880    64    76    89    96    67    58    48    52    59    61
YCD5_09b 1890    50    41    66    81    66    62    56    58    68   113
YCD5_09b 1900    95    64    75    76    96   102    86    53    77    49
YCD5_09b 1910    56    52    44    35    41    31    51    64    67    45
YCD5_09b 1920    92    80    67    72    81    99    78   130   159   197
YCD5_09b 1930    99   154    88    74    91    89    90    90    97    87
YCD5_09b 1940   127    78    53    54    80    87    67    56    55    79
YCD5_09b 1950    63    95    57    35    39    48    61    74    65    33
YCD5_09b 1960    37    57    55    51    48    46    41    39    45    23
YCD5_09b 1970    37    29    32    28    25    33    56    45    50    33
YCD5_09b 1980    49    53    42    36    28    32    39    30    39    44
YCD5_09b 1990    54    54    81    69    46    41    37    61    63    28
YCD5_09b 2000    57    66    59    60    70    61   999
YCD5_10a 1900   100    97    76    99   138   219   122   117   112    89
YCD5_10a 1910   120   131    81    76    66    39    35    24    33    40
YCD5_10a 1920    73    53    61    64    72    81    86   115    69    98
YCD5_10a 1930    88    98   106    70    62    68    78   113   112    64
YCD5_10a 1940    83   114    60    75    89    84    67    65    95    98
YCD5_10a 1950    78    63    67    59    47    48    67    99    93    72
YCD5_10a 1960    39    59    58    51   102    60    45    54    54    44
YCD5_10a 1970    42    50    61    53    54    60    73    58    47    50
YCD5_10a 1980    67    77    48    67    48    37    35    29    28    31
YCD5_10a 1990    29    38    51    43    50    49    48    55    66    40
YCD5_10a 2000    45    70    63    52    70    92   999
YCD5_10b 1726   270   248   335   322
YCD5_10b 1730   419   357   458   339   268   251   108   118    97    92
YCD5_10b 1740    68    79    50   107   177   112   164   203   174   229
YCD5_10b 1750   128   178   224   189   205   191   168   163   220   256
YCD5_10b 1760   184   141   141   152   200   137   132   166   220   114
YCD5_10b 1770   125   209    85    96    83   104   130   116   111   113
YCD5_10b 1780    77    95    96    90    81    66    71   114    82    56
YCD5_10b 1790    71    63    35    26    49    39    68    56    57    29
YCD5_10b 1800     3    53    66    60    80    83    65    82    82   113
YCD5_10b 1810    93    77   114    99    76    44    83    72    58    47
YCD5_10b 1820    49    44    40    54    59    55    40    41    68    73
YCD5_10b 1830    63    89    52    61   104   122    68    66    87    69
YCD5_10b 1840    70    75    60    62    77    89    72    79    78    77
YCD5_10b 1850    69    69    82    68    83    84    85    77    66    71
YCD5_10b 1860    65    63   110   114   137   135   147   139   113    92
YCD5_10b 1870    82    68    66    66    48    77   124    71    63    68
YCD5_10b 1880    80    82   100    59    59    76    48    50    53    68
YCD5_10b 1890    90    71    84    77   118    58    59    57    63    63
YCD5_10b 1900    36    39    35    35    52    43    37    40    25    29
YCD5_10b 1910    25    26    23    15    14    18    17    15    12    20
YCD5_10b 1920    27    33    33    34    37    27    30    35    28    23
YCD5_10b 1930    17    22    20    16    16    15    15   999
YCD5_12a 1813   252   232   164   171   159   165   218
YCD5_12a 1820   207   181   259   270   317   359   315   313   466   207
YCD5_12a 1830   277   239   278   412   444   456   497   457   323   338
YCD5_12a 1840   494   338   541   657   475   622   511   628   497   446
YCD5_12a 1850   409   198    98   130   120   118    95   121    92    96
YCD5_12a 1860    70    50    36    38    56    79    23    31    44    50
YCD5_12a 1870    47    39    66    87    76    58    58    83   104    99
YCD5_12a 1880    67    74    88   110   127   137   195   180   153   217
YCD5_12a 1890   318   172   175   195   114    88    84   113    90    73
YCD5_12a 1900    72    78    57    66    78    54    70    65    45    43
YCD5_12a 1910    33    30    39    32    25    29    16    25    21    17
YCD5_12a 1920    16    12    24    27    25    23    32    20    26    17
YCD5_12a 1930    28    21    22    28    35    48    66    91    65    86
YCD5_12a 1940   129   142   120   128   149   177   158   119   109   105
YCD5_12a 1950    84    89    99    43    56    67    92    68   101    28
YCD5_12a 1960    26    54    35    25    20    13    27    31    26    33
YCD5_12a 1970    31    44    53    43    49    64   134   175   120   151
YCD5_12a 1980    67    81   107    76    77    16    59    39    37    49
YCD5_12a 1990    82   107    91    97   112    79    93   145   296   189
YCD5_12a 2000   138   265   209   142    60    95   999
YCD5_12b 1809   348
YCD5_12b 1810   292   318   276   311   481   423   463   480   431   478
YCD5_12b 1820   465   369   422   474   537   551   420   505   512   313
YCD5_12b 1830   438   336   291   264   223   205   227   180   127   141
YCD5_12b 1840   161   184   306   474   397   536   595   560   634   572
YCD5_12b 1850   427   351   195   201   148   186   136   157   135   131
YCD5_12b 1860   123    71    70    58    20    26     4    32    31     8
YCD5_12b 1870    36    24    21    24    35    55    41    35    49    34
YCD5_12b 1880    50    70   102   108    98   123   171   232   446   538
YCD5_12b 1890   308   431   443   318   270   344   414   264   224   228
YCD5_12b 1900   228   137   157   172   181   170   124   121   154   111
YCD5_12b 1910   135    90    96    90    90    99   105    88    55    69
YCD5_12b 1920    61    53    71    72    78   101   108   121   108    78
YCD5_12b 1930   100    78    75    40    32    32    51    38    32    23
YCD5_12b 1940    32    32    28    45    51    62    61    27    35    36
YCD5_12b 1950    36    54    99    69    77    97   193   114   135   104
YCD5_12b 1960    96   240   211   188   137    80   164   161   113   102
YCD5_12b 1970    71    82    83    52    70    77   184   169   100    93
YCD5_12b 1980    52    63    85    71    45    24    51    52    38    71
YCD5_12b 1990    81   102   133    95    88    74    62    89   105    65
YCD5_12b 2000    51    97    92    55    67   132   999
YCD5_13b 1745   318   331   322   407   548
YCD5_13b 1750   405   419   449   548   512   336   336   435   356   461
YCD5_13b 1760   389   396   349   323   265   280   260   233   161   138
YCD5_13b 1770   128   200   220   285   220   160   114   134    94    75
YCD5_13b 1780    72   116    95    79   118   114   111   114    87   142
YCD5_13b 1790   238   384   131    48   100    64    75    76    66    32
YCD5_13b 1800    33    27    28    56    78    37    38    53    91    73
YCD5_13b 1810    70   107   201   220   159   133   106    68   129   218
YCD5_13b 1820   153   304   210   118   179   116    85    76    61    57
YCD5_13b 1830    58    52    65    18    45    40    43    32    27    28
YCD5_13b 1840    33    49   169   244   240   252   465   420   219   195
YCD5_13b 1850   180   179   242   331   311   204   196   242   232   135
YCD5_13b 1860   105   104    92   115   109   119   121   145   154   111
YCD5_13b 1870    58    65    86   105   121    96    94   152   113    97
YCD5_13b 1880    94    86   132   163   109    63    96    39    67    82
YCD5_13b 1890    60    75    82    93    94   113    58    39    45    59
YCD5_13b 1900    78    56    62    44    39    51    45    49    32    32
YCD5_13b 1910    35    31    50    39    73    43    32    33    35    33
YCD5_13b 1920    33    33    28    41    40    42    58    54    33    43
YCD5_13b 1930    60    62    64    65    82    69    53    64    44    38
YCD5_13b 1940    62    52    32    19    31    38    27    29    35    30
YCD5_13b 1950    27    25    27    11    10    18    29    37    33    23
YCD5_13b 1960     3    29    45    38    57    44    50    47    47    39
YCD5_13b 1970    39    44    51    75    77    56    58    21    16    37
YCD5_13b 1980    33    45    25    48    71    50    58     3    45    40
YCD5_13b 1990    53    71    52    55    57    43    49    58   117    62
YCD5_13b 2000    54    79    73    68    88   100   999
YCD5_15a 1868   234   248
YCD5_15a 1870   248   259   203   264   205   219   272   258   186   178
YCD5_15a 1880   170   183   250   268   194   199   206   159   147   147
YCD5_15a 1890   333   413   337   244   206   228   154   165   211   332
YCD5_15a 1900   304   184   239   282   271   276   235   190   186   162
YCD5_15a 1910   266   195   254   183   200   202   271   153   168   134
YCD5_15a 1920   132    72   101   114   160   152   150    97   119    98
YCD5_15a 1930    70   147   113   126   121   122   117   115   160   120
YCD5_15a 1940   154   121    74   154   123   117   103   186   275   198
YCD5_15a 1950   180   298   290   139    86   127   207   143    83    87
YCD5_15a 1960    79   122    78    97    84    62    67   109    75    42
YCD5_15a 1970    65    67    79    59    75    96   191   163   107    93
YCD5_15a 1980   106   120   109    59    73    90   166    81    49    93
YCD5_15a 1990    74    98   104   143    89    67    62    69    81    40
YCD5_15a 2000    34    67    60    31    38    60   999
YCD5_16a 1873   403   311   298   303   361   339   559
YCD5_16a 1880   536   405   432   325   266   289   283   279   384   476
YCD5_16a 1890   365   484   521   420   523   567   461   399   420   496
YCD5_16a 1900   483   454   531   543   537   602   479   365   336   301
YCD5_16a 1910   349   315   505   355   433   389   298   247   258   184
YCD5_16a 1920   201   157   239   162   205   276   271   214   244   169
YCD5_16a 1930   231   192   191   227   136   161   123   159   126   113
YCD5_16a 1940   225   102   117    50   139   110   136   134   165   165
YCD5_16a 1950   144   189   128   123    85   140   182   148   159    91
YCD5_16a 1960    60    90   101   105   143    96   156   129   243   152
YCD5_16a 1970   137   157   171   124   182   202   359   177   143   176
YCD5_16a 1980   130   254   148   138    97    86    81    42    52    45
YCD5_16a 1990    91    48    95   172   143   147   158   190   143    51
YCD5_16a 2000   145   229   120   130   135   112   999
YCD5_17a 1820   189   198   254   238   304   279   291   226   155   157
YCD5_17a 1830   187   167   136   143   156   237   200   158   100   122
YCD5_17a 1840   101    98    74    99   117   128   128   109    82    63
YCD5_17a 1850    44    53    63    60    78    71    70   102    67   116
YCD5_17a 1860    59    79    67   138   143   186   132   126    91   115
YCD5_17a 1870   101   121    93    99    75    81    73    85    92   119
YCD5_17a 1880   144   173   206   180   123   131   136   111   193   314
YCD5_17a 1890   251   294   364   300   363   406   308   356   387   444
YCD5_17a 1900   375   241   197   165   108   137   195   277   302   306
YCD5_17a 1910   345   275   265   191   209   280   337   353   301   331
YCD5_17a 1920   264   252   209   214   169   235   369   318   301   239
YCD5_17a 1930   356   317   289   259   177   206   205   210   231   259
YCD5_17a 1940   350   202   143    87   115   184   166   158   155   117
YCD5_17a 1950   125   234   267   148   202   122   227   157   210    59
YCD5_17a 1960   103   257   276   268   191   181   285   249   183    92
YCD5_17a 1970   113   173   176   197   167   156   229   185   101   135
YCD5_17a 1980    91    78    79    90    55    44    73    47    56   104
YCD5_17a 1990   126   129    75    92    88    72    95    50    83    32
YCD5_17a 2000    72   142   123   119    75   105   999
YCD5_18a 1798   280   265
YCD5_18a 1800   153   173   132   155   140    83   127   180   230   176
YCD5_18a 1810   236   293   301   219   100    88    89    69    91   102
YCD5_18a 1820    98   115   110   101   121   251   286   331   306   274
YCD5_18a 1830   322   300   338   273   241   344   267    81    32    42
YCD5_18a 1840    35    68    69    46    36    35    36    33    38    43
YCD5_18a 1850    45    46    32    41    28    38    45    36    25    27
YCD5_18a 1860    36    47    35    59    53    68    59    55    52    51
YCD5_18a 1870    42    56    68    67    31    38    49    51    35    38
YCD5_18a 1880    40    49    35    44    38    30    36    24    40    43
YCD5_18a 1890    43    69   134   276   344   178    87    58    58    80
YCD5_18a 1900    74    57    60    86   101   148    94    94    57    35
YCD5_18a 1910    63    64    65    58    69    70    51    56    59    43
YCD5_18a 1920    74    66    77   103    98   114   123   245   198   195
YCD5_18a 1930   156   239   304   223   139   178   251   155   254   224
YCD5_18a 1940   271   235   116    61    64    60    43    27    29    39
YCD5_18a 1950    47    45    67    39    20    35    36    68    82    39
YCD5_18a 1960    12    18    17    26    42    34    35    26    28     4
YCD5_18a 1970    24    23    20    19    22    18    23    18   999
YCD5_18b 1830   116   102   152   106   111   120    89    46    56    68
YCD5_18b 1840    39    65    85    69    59    70    97    90    92   118
YCD5_18b 1850   122   111    94    99    98   101   121   105    90   112
YCD5_18b 1860   101    89    95    93    82   105   103   101   104    95
YCD5_18b 1870    62    70    96    78    47    58    85   107    74    70
YCD5_18b 1880    79   102   110   124   111   107   116    82    91   104
YCD5_18b 1890   124   123   133   114   115    94    69    57    56    61
YCD5_18b 1900    72    57    53    82    91   106    98    81    90    82
YCD5_18b 1910    92    96   101   119   134   215   182   151   154   113
YCD5_18b 1920   107    82   108    99    95   108    93    92   101   108
YCD5_18b 1930   101   140   114    90    81    82    83    86   127    99
YCD5_18b 1940   133    99    34    44    74    79    53    51    78    77
YCD5_18b 1950    70    98    96    52    49    69   124   121    95    57
YCD5_18b 1960    51    78    77    81    73    73    71    89   139   102
YCD5_18b 1970    77    82    75    78    94    86   133   131    82    63
YCD5_18b 1980    53    52    49    35    39    28    45    29    28    54
YCD5_18b 1990    61    60    59    41    41    27    24    43    62    36
YCD5_18b 2000    66    72    63    55   999
YCD5_19a 1833   144   110    94    56    42    42    24
YCD5_19a 1840    25    20    23     4     6    11    16    16    10    17
YCD5_19a 1850     4    16    12    20    19    25    21    22    22    15
YCD5_19a 1860    16    20     9    19    32    91   140   194   182    65
YCD5_19a 1870    36    19    34    28    60    73   129   142    77   125
YCD5_19a 1880   108   151   167   178   146   138   194    78   178   172
YCD5_19a 1890   129   220   204   177   238   234   215   229   233   251
YCD5_19a 1900   291   226   232   231   319   306   257   219   241   215
YCD5_19a 1910   339   242   167   205   175   143   146   100   123   107
YCD5_19a 1920   141   117   170   271   277   271   373   329   279   226
YCD5_19a 1930   292   464   390   403   222   280   315   504   833   771
YCD5_19a 1940   848   683   599   509   522   605   348   353   293   299
YCD5_19a 1950   201   185   190   163    98   144   168   142   112    55
YCD5_19a 1960    70    72    63    79    61    56    91    94   112    96
YCD5_19a 1970    95    77    74   110   165   230   589   367   252   587
YCD5_19a 1980   380   326   218   216   200    84   179    48    34    35
YCD5_19a 1990    47    44   107   118   118    69    71    72    71    28
YCD5_19a 2000    39    66    54    42    27    27   999
GKMts_01 1864   275   303   295   212   177   114
GKMts_01 1870    64    35    54    94    90    86    67    35    46    53
GKMts_01 1880    74    74    96   107    51    46    89    80    92   168
GKMts_01 1890   129   122   146   113   120   156   176   146   157   152
GKMts_01 1900   173   131   212   192   198   210   356   412   520   456
GKMts_01 1910   504   610   484   626   517   510   436   308   271   270
GKMts_01 1920   373   356   309   363   363   337   264   219   367   337
GKMts_01 1930   280   372   315   318   299   305   350   400   669   577
GKMts_01 1940   549   523   430   387   374   511   416   291   437   428
GKMts_01 1950   429   584   653   492   314   418   534   515   397   382
GKMts_01 1960   307   306   260   203   248   210   276   298   219   180
GKMts_01 1970   191   182   212   275   260   248   314   347   289   347
GKMts_01 1980   249   203   171   176   163   138   149   130   122   134
GKMts_01 1990   139   187   195   161   128    84   126   140   138    72
GKMts_01 2000    70    82   110   125   105   100   999
GKMts_01 1856   420   414   421   340
GKMts_01 1860   344   301   233   420   307   251   185   201   146   174
GKMts_01 1870   268   320   341   459   464   327   316   361   237   282
GKMts_01 1880   314   261   341   328   166   148   206   195   230   300
GKMts_01 1890   198   189   189   154   213   274   282   188   189   201
GKMts_01 1900   225   209   209   200   188   205   206   213   258   323
GKMts_01 1910   473   414   411   280   305   297   244   245   267   261
GKMts_01 1920   253   280   176   164   191   197   191   211   214   255
GKMts_01 1930   322   297   248   326   237   259   237   258   191   108
GKMts_01 1940   142   150   126    83   160   130    72    74    97    95
GKMts_01 1950    86   125   137    85    60    87   144   140   152   106
GKMts_01 1960    93   114    71    71    71    57    88   122    98    73
GKMts_01 1970   132   162   260   432   394   368   449   489   443   404
GKMts_01 1980   386   304   239   194   234   183   152   133   135   121
GKMts_01 1990   167   201   193   167   139   130   139   143   157    82
GKMts_01 2000   108   117   105   104    89   104   999
GKMts_02 1699   138
GKMts_02 1700    71    54    89   111   145   144   140   148   131   136
GKMts_02 1710    86    78    70    90   113   162   198   143   190   355
GKMts_02 1720   274   387   317   306   229   277   189   226   225   203
GKMts_02 1730   139   148   135   173   193   172   110    93    76   137
GKMts_02 1740   204   185   209   233   341   205   191   252   501   367
GKMts_02 1750   152   138   145    79   102   117   139    97   100   112
GKMts_02 1760   102    80    79    83    81    99    44    69    75    60
GKMts_02 1770    85   115    82    57    46   100   128   127    73    75
GKMts_02 1780    96    97   100    83   107   118   102   169    97    97
GKMts_02 1790    97   107    85    70    89    68    92    82   142    80
GKMts_02 1800    77    48    65   101   106   125    99    78    71   122
GKMts_02 1810   161   243   306   511   492   205   332   128   132   111
GKMts_02 1820    75   142    97    98   245   184   175    74   121   125
GKMts_02 1830   175   175   184   119   136   270   125    95    88   100
GKMts_02 1840   100   100   100   100   100   100   100   100   100   142
GKMts_02 1850    62    70    74    37    55    71   108    70    72    64
GKMts_02 1860    63    49    57    48    36    47    64    67    63    62
GKMts_02 1870    31    25    33    57    55    25    23    23    11    14
GKMts_02 1880    23    21    26    31    23    23    36    23    36    21
GKMts_02 1890    28    31    15    40    69    25    19    16     3     3
GKMts_02 1900    15    11    16    22    21    29    23    22    22    22
GKMts_02 1910    40    34    43    42    28    22    33    25    19    28
GKMts_02 1920    39    33    31    39    52    65    63    52    44    38
GKMts_02 1930    65    64    49    58    50    54    42    55    39    34
GKMts_02 1940    39    37    33    28    38    31    28    29    17    34
GKMts_02 1950    37    30    48    37    41    39    46    51    58    40
GKMts_02 1960    30    28    54    46    47    47    64    79    69    58
GKMts_02 1970    55    55    57    70    62    58    70    43    44    42
GKMts_02 1980    33    32    30    14    18    30    16    15    16    35
GKMts_02 1990    43    32    30    26    20    33    39    48    28    20
GKMts_02 2000    36    57    64    60    77   999
GKMts_02 1662   137   138   253   199   202   178   185   150
GKMts_02 1670   116   103    81    69    68    54    78    84   131   128
GKMts_02 1680   103    87    65    75    60    75    71    53   113    75
GKMts_02 1690    99    51    80    80    73    72    97   109    80    71
GKMts_02 1700    78    51    52    86    91   104   106   105    99    77
GKMts_02 1710    59    59    53    57    62    56    62    57    58    73
GKMts_02 1720    67    95    78    90    84    93    60    83   116   128
GKMts_02 1730   113   159   163   295   178   148    91    71    76    91
GKMts_02 1740   116    97    62   105   102   100    89    81    89    64
GKMts_02 1750    57    89    79    90    82   102    91    73    79    99
GKMts_02 1760    55    35    31    40    53    37    19    30    38    58
GKMts_02 1770    58    78    54    45    46    82    77    72    42    55
GKMts_02 1780    48    54    64    70    93    66    94   131   125   101
GKMts_02 1790   103   129    89    76    99    77    69    56    44    30
GKMts_02 1800    30    19    48    79    93    76    36    28    94   158
GKMts_02 1810   270   226   212   175   106    72    68    78    84    65
GKMts_02 1820    46    49    46    51    50    45    49    38    37    57
GKMts_02 1830    56    57    95    86   127   175   231   117   100    61
GKMts_02 1840    42    42    57    41    49    72    80    62    69    59
GKMts_02 1850    63    51    57    56    56    39    88    85    86    75
GKMts_02 1860    56    38    74   117   123    60    49    65    43    39
GKMts_02 1870    39    30    46    46    39    24    32    45    34    22
GKMts_02 1880    21    25    33    42    34    31    36    29    41    58
GKMts_02 1890    51    48    40    58    62    58    50    32    27    33
GKMts_02 1900    62    42    31    35    32    35    32    37    46    40
GKMts_02 1910    47    58    68    63    54    46    52    54    32    57
GKMts_02 1920    67    54    58    73    70    95    91   149   125   121
GKMts_02 1930   127   185   180   186   182   180   181   187   151   141
GKMts_02 1940   168   123   116   113   118   153   186   160   203   147
GKMts_02 1950   151   177   212   252   194   224   245   242   212   124
GKMts_02 1960   131   111   130   113   166   122   170   188   165   121
GKMts_02 1970   111   137   186   232   148   130   179   225   223   213
GKMts_02 1980   260   377   172    91   179   368   236    98   156   154
GKMts_02 1990   135   230   411   258   432   302   274   270   281   135
GKMts_02 2000   163   146   144   177   289   513   999
GKMts_03 1656    73    93    95    90
GKMts_03 1660    88   120   140   130   122   106   136   167   200   184
GKMts_03 1670   187   201   159   132   172   176   213   216   323   245
GKMts_03 1680   206   250   190   215   199   237   208   151   291   203
GKMts_03 1690   187   124   264   222   227   178   175   195   118   150
GKMts_03 1700   146   146   194   133   102   135   156   209   154   155
GKMts_03 1710   145   145   166   172   207   174   183   215   221   257
GKMts_03 1720   242   250   248   285   286   274   241   217   260   261
GKMts_03 1730   286   250   217   226   239   167    88    79    55   104
GKMts_03 1740   126   136    73   108   135   119   179   168   224   260
GKMts_03 1750   105   116   142   123   152   156   200   132   191   237
GKMts_03 1760   151   113   140   159   210   132    53    50    47    63
GKMts_03 1770    80    84    51    40    32    61    63    89    65    61
GKMts_03 1780    50    59    61    61    74    99    84    98    71    53
GKMts_03 1790    75    87    59    38    67    72    76    66    67    68
GKMts_03 1800     4    68    69    98   102    82    53    53   120    75
GKMts_03 1810    89   107    94    77    53    76    81    75    80    69
GKMts_03 1820    52    76    60    65    62    61    72    41    53    63
GKMts_03 1830    67    54    71    64    91   119    85    78    62    44
GKMts_03 1840    39    35    50    44    43    51    49    43    50    48
GKMts_03 1850    49    42    45    31    35    33    56    56    52    53
GKMts_03 1860    43    48    53    66    54    58    57    70    59    64
GKMts_03 1870    69    47    51    51    70    49    57    80    50    53
GKMts_03 1880    63    68   100    94    58    62    63    48    75    87
GKMts_03 1890    61    62    74    91    80    83    80    49    65    73
GKMts_03 1900    92    67    70    64    71    77    67    60    62    57
GKMts_03 1910    73    60    70    59    72    45    62    50    43    44
GKMts_03 1920    51    42    46    67    66    77    79    78    93    76
GKMts_03 1930   111   100    72    64    74    64    69    77    68    57
GKMts_03 1940    80    57    74    53    60    71    59    70    74    54
GKMts_03 1950    54    56    46    25    25    36    52    74    73    33
GKMts_03 1960    34    32    40    40    64    50    64    57    40    37
GKMts_03 1970    34    53    47    57    48    70    79    58    52    45
GKMts_03 1980    38    43    41    42    30    31    34    21    25    24
GKMts_03 1990    39    42    49    34    36    27    28    37    46    28
GKMts_03 2000    24    27    43    38    29    42   999
GKMts_03 1542    73    89    64    82   102   116   116   124
GKMts_03 1550   176   166   148   116   102   101    88    72   107   113
GKMts_03 1560    67    68    65    58    59    73   107    77    82    78
GKMts_03 1570    73    98    72    84    91    99   123   111    81    84
GKMts_03 1580    78    92    93   101   120    80    58    86   111   113
GKMts_03 1590   129   173   148   102   145   136    91    90   114   100
GKMts_03 1600    88    75    62    68    76    75    76    76    69    81
GKMts_03 1610    88   111    96   101   103   121   199   203   180   173
GKMts_03 1620   127   127   113    82    71    53    76    77    81    76
GKMts_03 1630    73    83    81   101    76    54    65    61    82    75
GKMts_03 1640    64    72    81    90    90    71    95    61    83    59
GKMts_03 1650    84    85    75    97   111    97    68    82    66    80
GKMts_03 1660    79    85    94    82    78    57    74    98    91    95
GKMts_03 1670    69    66    73    58    62    84    62    80    96   108
GKMts_03 1680   107    86    65    99    67    81    79    83   100   108
GKMts_03 1690    72    61    98    99    92    88    96   121    81   119
GKMts_03 1700    93    72    90    63    55    68    89    96    82    68
GKMts_03 1710    66    61    73    92    92   112   121    77   121   134
GKMts_03 1720   124   153   112   108   121   129   122   116   139   152
GKMts_03 1730   122   109   104   117   110    85    70    53    47    57
GKMts_03 1740    72    64    45    81    91    78    79    89    96    70
GKMts_03 1750    37    47    45    61    53    50    60    49    60    70
GKMts_03 1760    52    44    50    49    64    50    23    35    38    34
GKMts_03 1770    50    48    41    33    34    45    46    66    48    53
GKMts_03 1780    53    59    62    68    69    68    63    66    50    44
GKMts_03 1790    44    48    46    32    49    34    42    36    45    35
GKMts_03 1800     4    31    95    75    58    79    64    41    47    68
GKMts_03 1810    60    49    71    59    38    38    40    33    43    35
GKMts_03 1820    36    32    29    22    19    18    23    23    19    34
GKMts_03 1830    34    20    23    17    30    40    42    54    47    29
GKMts_03 1840    33    31    37    28    26    36    24    25    27    33
GKMts_03 1850    33    32    30    30    26    30    46    48    36    33
GKMts_03 1860    26    24    21    40    34    44    44    50    44    39
GKMts_03 1870    43    38    40    49    37    26    41    49    45    34
GKMts_03 1880    34    32    47    70    41    34    32    31    38    60
GKMts_03 1890    56    54    58    61    53    67    54    23    18    21
GKMts_03 1900    41    33    40    46    39    41    39    39    43    39
GKMts_03 1910    51    61    68    55    69    39    57    61    58    54
GKMts_03 1920    79    67    56    79    83    90    87   107    93    91
GKMts_03 1930    94    74    71    54    57    59    79   104    82    47
GKMts_03 1940    75    54    64    56    55    66    65    74   104    83
GKMts_03 1950    74    87    82    72    44    63    77   103    96    78
GKMts_03 1960    50    59    47    47    90    76    88    82   129    72
GKMts_03 1970    76    81   102   100    95   101   117   126   104    76
GKMts_03 1980    61    69    55    43    42    26    32    23    31    45
GKMts_03 1990    55    68    79    69    51    50    44    79    75    40
GKMts_03 2000    53    57    55    62    58    34   999
GKMts_04 1685   199   161   104   256   322
GKMts_04 1690   238   194   175   208   211   268   155   169   149   110
GKMts_04 1700   102   138   167    62   104    71   230    65    38    65
GKMts_04 1710    70    50    54    73    76   138    86    83    62   101
GKMts_04 1720    48   166   134   108    87    72    37    65    74   108
GKMts_04 1730    74    50    66   118   104   113    83    55    52    71
GKMts_04 1740   130   201   126   205   236   115   177   107   137   130
GKMts_04 1750    80    59    76   146   106   102   110    81   115   115
GKMts_04 1760    69    88    69   116    92    87    54    88    84    74
GKMts_04 1770    81    82    81    58    60    83   170   103    70    73
GKMts_04 1780    88   123    94    51    57    61    88   126    76    72
GKMts_04 1790    68   112    71    61    90    82   101    54    96    54
GKMts_04 1800    48    44    61    76    94   122    59    91    81    81
GKMts_04 1810    95    97    79    76    55    68    66    71    93    83
GKMts_04 1820    59    64    62    56   102    84   141    65    89    68
GKMts_04 1830    97    90   132   113    91   122   133   140   120   118
GKMts_04 1840    83    99    87    72    71    80   113    92    92    94
GKMts_04 1850   100    85   114    91    81    70    82   102   119   112
GKMts_04 1860    86    81    77    81   113   125   102   134   104    88
GKMts_04 1870    63    77    65    74   126    68    83    95    98    87
GKMts_04 1880    82    73    70   126   101   139    88    64    56    91
GKMts_04 1890    86    58    71   148   198   223   203   125   102   137
GKMts_04 1900   164   116   159    87   106   140   156   110    63    75
GKMts_04 1910   106   101    97   120    95    59    53    18    61    73
GKMts_04 1920    92    57    45    66    80    87    96    87    61    77
GKMts_04 1930    69    73    62    77    57    83    63    97    84    65
GKMts_04 1940    76    80    86    71   117    85    69    47    51    47
GKMts_04 1950    50    59    45    33    22    43    65    93   104    96
GKMts_04 1960    51    56    44    61    69    56    77    67    48    46
GKMts_04 1970    44    41    58    44    55    70   144   122   106    60
GKMts_04 1980    70    84    83    83    85    53    68    52    63    61
GKMts_04 1990    71   117   123    87    68    53    56    71    81    70
GKMts_04 2000    58    74    81    90    52    55   999
GKMts_04 1721   139   124   107    85    70    47    45    59    77
GKMts_04 1730    79   117    66    58    87    37    25    12     6    20
GKMts_04 1740    56    49    72    75   114    81    89    66    67    50
GKMts_04 1750    57    29    64    49   110    37   100    28    75    31
GKMts_04 1760    21    68    40    72   101   209    57   153   117    86
GKMts_04 1770   113   163   159   107    67   174   208   177   127   118
GKMts_04 1780   235   235   254   193   162   147   166   133   104   128
GKMts_04 1790   113   131    95    82   126   182   192    90   137   112
GKMts_04 1800    61   133   135   154   171   256   235   207   165    98
GKMts_04 1810    91    97   112   163   185   146   142    99    94   121
GKMts_04 1820    87    92   114   159   248   253   206   146   196   222
GKMts_04 1830   307   232   198   145   207   408   458   265   247   268
GKMts_04 1840   199   250   204   108    80   100   138   147   141   157
GKMts_04 1850   179   194   167   144   126   122   110   132   150   147
GKMts_04 1860   120    92    73   110    94   100    91    92    78    57
GKMts_04 1870    71    96    81    99    94    83    89   173   116   159
GKMts_04 1880   113    97   170   198   117   130   128   133   158   236
GKMts_04 1890   154    91   118   126   123   138   148    92    72    87
GKMts_04 1900   129    91   132    82    87    78    84    79    49    47
GKMts_04 1910    70    63    81   135    99    61    40    11    29    41
GKMts_04 1920    43    35    33    49    85    88    84    79    59    79
GKMts_04 1930    80   102    87    82    95   107    88    86   122    95
GKMts_04 1940    97    95   110    83    95    76    67    55    68    54
GKMts_04 1950    51    64    53    48    36    67   117   139    97    74
GKMts_04 1960    60    55    56    79    83    97    88    91    77    63
GKMts_04 1970   102    87   132   116   117   121   219   139   144    80
GKMts_04 1980   105   142    82    71   108    92    91    43    62    45
GKMts_04 1990    72    60    85    71    68    52    36    39    58    49
GKMts_04 2000    45    44    53    78    75    65   999
GKMts_05 1730   160   123   145   154   158   157   106   142   171   171
GKMts_05 1740   199   202   220   225   371   321   355   302   233   186
GKMts_05 1750   118   146   144   112   103    75    71    51    73    73
GKMts_05 1760    37    64    67    97    97   109    56   106   134   124
GKMts_05 1770   113    91    73    87    75    78   112   129   134   169
GKMts_05 1780   176   185   172   111   123   120   115   136   138    97
GKMts_05 1790   130   174   118   123   139   115   115    99    71    50
GKMts_05 1800    35    63    74   109   104   105    87    96   114    99
GKMts_05 1810   110   132   196   207   117   103    91    90   112   104
GKMts_05 1820   107   104   104    86    94    86   117    90    78    80
GKMts_05 1830   117   143   166   210   246   300   239   218   160   134
GKMts_05 1840    69    81   108   205   281   239   239   229   197   186
GKMts_05 1850   190   190   160   167   142   121   146   168   256   229
GKMts_05 1860   337   283   178   152   117   147   111   122   184   113
GKMts_05 1870    76   107   114   128   140   116    99    97    68    96
GKMts_05 1880    95   102   121   112   100    92   150   124   165   243
GKMts_05 1890   192   270   276   176   176   223   223   165   193   196
GKMts_05 1900   242   126   143   143   120   140   169   138   113   124
GKMts_05 1910   115   121   110   104   108   106    89    46    39    40
GKMts_05 1920    66    75    86    56    83    71   112    91    98    86
GKMts_05 1930   125   100   100    83    75    84    80   117   144   147
GKMts_05 1940   164   106   137    76    87    91    71    81    88    65
GKMts_05 1950    58    57    71    69    59    71    90   103    73    69
GKMts_05 1960    62    70    57    72    83    87    76   100    91    69
GKMts_05 1970    67    70    72    88    80    99   109   138   143   190
GKMts_05 1980   199   146    97    72   103    81    65    38    67    59
GKMts_05 1990    67    69    87    87    96   101   105    83   103    52
GKMts_05 2000    77   108    84   108    92   132   999
GKMts_05 1697   154   114   131
GKMts_05 1700   311   320   355   198   193   202   293   310   201   213
GKMts_05 1710   159   194   229   207   175   105   108   111   127   177
GKMts_05 1720   116    93    83    78   105    96    64    77    87   110
GKMts_05 1730   107    74    86    89    95    62    44    53    54    50
GKMts_05 1740    67    57    58    71   110    92   157   315   449   481
GKMts_05 1750   296   280   201   158   165   142   163   116   135   121
GKMts_05 1760    70   117    98   114   122   115    58   101   114    80
GKMts_05 1770    95   100    95   103    77   106   111   160   139   136
GKMts_05 1780   129   122   119    84   105   133   101   117   122    58
GKMts_05 1790    69    61    47    50    60    59    46    55    63    29
GKMts_05 1800    24    47    57   101    80    79    49    64    80    73
GKMts_05 1810    96    80    92    89    60    52    56    57    60    61
GKMts_05 1820    56    56    55    61    67    90    92    76    85    80
GKMts_05 1830   120   136   149   155   143   247   254   245   208   172
GKMts_05 1840   102   114   110    91    87   105   135   106   104   127
GKMts_05 1850   122   139   111   108    99    99    95    72   102    75
GKMts_05 1860    95    84    52    54    63    66    78    78   128    75
GKMts_05 1870    64    92    84    75   101   106   136   126   112   132
GKMts_05 1880   132   135   135   166   133   100   119    87    94   104
GKMts_05 1890   116   101   138   155   190   173   139   108   109   129
GKMts_05 1900   117    82   101    99    91    93    79    75    59    84
GKMts_05 1910   123   119   137   115   115   110    76    41    33    36
GKMts_05 1920    68    55    64    56    67    71    77    96    77    98
GKMts_05 1930    74   125   111   112    91   108   106   100   102   111
GKMts_05 1940   100   131   171   145   141   133    98    81    97    75
GKMts_05 1950    61    73    79    58    53    63    84    74    87    66
GKMts_05 1960    65    85    74    67    85    76    76    73    78    52
GKMts_05 1970    71    54    75    82    97   110   130   127   136    96
GKMts_05 1980   105   115    70    72    80    85    64    27    51    55
GKMts_05 1990    65    66    71    71    60    76    78    71    91    50
GKMts_05 2000   101   142   114   110   119    95   999
GKMts_06 1873   231   168   108   172   180   123    59
GKMts_06 1880   102    92   100    88    56   111   133   110   103    93
GKMts_06 1890   156   157   101    53    35    39    36    39    35    56
GKMts_06 1900    26     5    17     8     4    15    20    27    28    33
GKMts_06 1910    45    56    49    32    37    25    24    21    16    25
GKMts_06 1920    35    23    18    41    38    33    52    38    45    44
GKMts_06 1930    30    71    62   106   104   118   122   130   167   120
GKMts_06 1940   100    81    75    45    59    53    77    44    56    59
GKMts_06 1950    46    83    54    28    28    30    49    31    31     6
GKMts_06 1960     3    24    37    31    37     2    25    31    30    27
GKMts_06 1970    24    24    29    29    49    43    72    87    78    97
GKMts_06 1980   100   176   150   102   177   121   129    55    90   236
GKMts_06 1990   348   222   140   155   131    97    83    44    50    40
GKMts_06 2000    38    59    56    54    77    72   999
GKMts_06 1861   244   168   324   307   226   317   222   269   311
GKMts_06 1870   439   301   129   163   210   266   157   147   226    86
GKMts_06 1880    97    34    22    22    15    18    15    12    21    24
GKMts_06 1890    10    20    40    35    28    45    29    23    15    31
GKMts_06 1900    42    29    23    13    31    46    41    57    39    35
GKMts_06 1910    47    66    58    43    36    45    36    25    37    41
GKMts_06 1920    51    34    52    65   100   110   100   121   160   115
GKMts_06 1930    93   147   129   151   158   102    71    74   162   112
GKMts_06 1940   153   122   107   119   122   145    90    63    82    54
GKMts_06 1950    46    46    49    15     4    28    30    59    50    25
GKMts_06 1960    14    28    33    34    40     5    41    39    53    43
GKMts_06 1970    29    29    22    31    39    38    49    56    49    35
GKMts_06 1980    26    20    32    22    35    24    33    12    16    24
GKMts_06 1990    47    40    29    29   260   441   390   283   422   172
GKMts_06 2000   140   226   184   202    89   150   999
GKMts_08 1819   134
GKMts_08 1820   120   115    87   212   324   268   246   118   119   112
GKMts_08 1830   148   125    87    57   200   211    67    61   137   307
GKMts_08 1840   177   253   126    67   133   169   179   185   204   216
GKMts_08 1850   182   371   444   380   262   146   208   154   141   156
GKMts_08 1860   137   106   143   268   231   249   216   194   125   135
GKMts_08 1870   120    96    66   111    80    38    82    83   134   153
GKMts_08 1880   165   140   172   191   116   123   178   107   151   351
GKMts_08 1890   374   369   419   257   294   443   389   278   283   214
GKMts_08 1900   180   149   134   150   110   105   111   172   189   149
GKMts_08 1910   185   261   221   311   213   155   119    77    98    91
GKMts_08 1920   198   154   172   203   240   229   244   217   206   133
GKMts_08 1930   175   299   251   198   198   176   183   168   338   654
GKMts_08 1940   893   810   506   410   231   198   143    71    69    50
GKMts_08 1950    53    66    42    39    25    43    49    55    43    33
GKMts_08 1960    34    53    48    54    75    88    94   113   110    71
GKMts_08 1970    83    64    78   128   185   247   494   408   244   125
GKMts_08 1980   111    84    62    72   102    99   111    73    36    42
GKMts_08 1990    84   114    68    74   129    67    69    70   122    86
GKMts_08 2000    86   152   164   279   238   231   999
GKMts_09 1830   259   211   329   181   201   309   194   124   124   206
GKMts_09 1840   129   160   197   149   203   282   331   240   199   197
GKMts_09 1850   199   320   370   342   288   189   226   158   183   304
GKMts_09 1860   386   375   181   192   128   212   169   155   111   198
GKMts_09 1870   198   268   278   248   317   255   249   282   155   246
GKMts_09 1880   345   337   226   205   141   228   282   247   258   518
GKMts_09 1890   206   302   263   153   181   239   163   200   279   186
GKMts_09 1900   233   206   286   488   442   538   484   314   300   242
GKMts_09 1910   318   262   338   204   336   162   177    46    59    99
GKMts_09 1920   138   129    90   101   133   165   266   136    99   118
GKMts_09 1930   128   149   181   196   198   141   110   170   191   256
GKMts_09 1940   393   338   177    88   173   206   176   123   229   124
GKMts_09 1950   151   197   280   147   258   241   195   231   165   182
GKMts_09 1960   146   159   184   134   129   120    99   104   106   100
GKMts_09 1970    65    77    68    77    83   101   109   103    93   126
GKMts_09 1980    91   117    83    61    80    82    88    56    74    84
GKMts_09 1990    96    90    83    99    95    69    87    76   124    74
GKMts_09 2000    71    97   129   176    97   122   999
GKMts_10 1813    70    47    49    97   126   188   202
GKMts_10 1820   164   235   189   192   232   276   297   153   209   223
GKMts_10 1830   293   195   216    95   135    96    62    51    45    58
GKMts_10 1840    38    46    80    87   120   109   104    73   117   137
GKMts_10 1850   262   265   286   282   245   210   318   188   134   171
GKMts_10 1860   217   210   170   258   210   145   189   273   179   156
GKMts_10 1870   224   149   187   220   229    78    86   101    68    55
GKMts_10 1880    74    92   100    49    49    78    77    56    69   116
GKMts_10 1890    92   117   104   103    89    89   104   180   137    89
GKMts_10 1900   117   151   119   132    88   113   117   241   330   271
GKMts_10 1910   284   170   190   339   384   217   167    66    89   160
GKMts_10 1920   191   160   136   187   300   196   241   208   266   233
GKMts_10 1930   326   330   216   201   178   174   121   133   323   300
GKMts_10 1940   300   214   127   117   168   182   136   250   448   205
GKMts_10 1950   100    88   151   125   112   142   205   311   184    87
GKMts_10 1960    81    96    64    67   110   107   126   124   176   108
GKMts_10 1970   123   133   124   179   167   188   238   224   137   127
GKMts_10 1980   113   168   128   109   112   127   130   131   132   191
GKMts_10 1990   252   311   188   183   139   145   156   265   266    71
GKMts_10 2000    69   132   151   195   102   115   999
GKMts_11 1727    40    62    52
GKMts_11 1730    99    97    95    98    83    50    33    38    33    57
GKMts_11 1740   109   102    84   181   299   241   276   403   385   391
GKMts_11 1750   224   288   268   273   268   205   226   192   288   239
GKMts_11 1760   165   104   143   221   180   203   130   200   257   199
GKMts_11 1770   180   113    58    85   112   160   204   207    82    53
GKMts_11 1780   132   154   154   208   225   214   203   192   188   162
GKMts_11 1790   165   213   181   202   247   193   240   147   163   186
GKMts_11 1800   151   181   422   314   184   102   172   133   155    91
GKMts_11 1810    77    78    60    46    37    47    62    84    96    73
GKMts_11 1820    68    74    59    47    49    53    60    40    44    46
GKMts_11 1830    70    59    80    43    52    66    30    36    55    52
GKMts_11 1840    39    53    57    34    37    53    49    49    65    59
GKMts_11 1850    38    46    45    34    34    33    54    47    47    46
GKMts_11 1860    22    18    40    55    56    48    62    83    53    38
GKMts_11 1870    33    45    71    58    68    59    61    66    52    42
GKMts_11 1880    36    38    33    39    30    37    43    32    28    24
GKMts_11 1890    25    13    25    18    23    23    18    15    13    25
GKMts_11 1900    33    30    79   223   463   565   470   223   159    80
GKMts_11 1910    90   108    94    68    65    65    19    24    18    42
GKMts_11 1920    69    57    73    65    60    41    60    55    79    46
GKMts_11 1930    43   129    66    63    62    63    53    64   116    66
GKMts_11 1940    65    43    60    83    72    47    29    25    58    43
GKMts_11 1950    55    86   170   110    91   104   111   137    93    46
GKMts_11 1960    44    51    37    46    44    42    47    59    61    31
GKMts_11 1970    46    45    52    57    72    50    65   135   103    54
GKMts_11 1980    36    52    85    59    38    36    70    37   103   136
GKMts_11 1990   156   209   258   197    65    29    39    51    54    35
GKMts_11 2000    37    36    52    42    29    55   999
GKMts_12 1614    92   102   123   152   107   112
GKMts_12 1620    99    65    57    22    26    22    33    54    89    88
GKMts_12 1630    99   141   139   119    56    58    64    70    76   117
GKMts_12 1640    69    88    79    86    94    73    75    57    58    78
GKMts_12 1650   103   133   108    98   114   116    98    99    45    33
GKMts_12 1660    35    47    50    47    52    58    74    50    66    55
GKMts_12 1670    74    82    53    16    46    50    43    48    88    93
GKMts_12 1680    47    40    53    62    39    40    46    21    56    38
GKMts_12 1690    52    46    55    61    62    39    57    86    85    95
GKMts_12 1700    95    66    56    41    56    57    76    89    81    87
GKMts_12 1710    69    54    87    94   111   134   158   128   178   284
GKMts_12 1720   238   210   167   117    32    57    32    30    27    24
GKMts_12 1730    21    23    30    48    53    59    30    39    29    40
GKMts_12 1740    51    28    43    59    91    51    75   111    91    73
GKMts_12 1750    66    94   170   168   156   125   107    59    64    69
GKMts_12 1760    55    62    41    63   136   128    37   111   109   103
GKMts_12 1770    96   101    74    70    65   134   139   121    53    44
GKMts_12 1780    86   129   176   169   134   114   101   181   180   105
GKMts_12 1790   108   118    91    85   133   148   131   107   106    59
GKMts_12 1800    46    53    73   101   126   130   102   129   126    81
GKMts_12 1810    91   100   107   120   116    94   163    97    82    99
GKMts_12 1820    88    56    66    60    83   102    95    47    37    45
GKMts_12 1830    65    67    61    84    81   132   145    73    65    92
GKMts_12 1840    65    73    97    42    41    54    62    61    51    59
GKMts_12 1850    71    57    50    33    34    39    63    69    54    42
GKMts_12 1860    38    32    36    42    44    44    55    52    58    52
GKMts_12 1870    38    54    48    57    52    54    77    80    49    64
GKMts_12 1880    65    68    68    66    40    43    59    36    50    67
GKMts_12 1890    57    66    68    84    87    91    94    81    62    63
GKMts_12 1900    69    45    38    53    63   125   114    82    48    46
GKMts_12 1910    72    83    85    55    49    44    31     3    22    30
GKMts_12 1920    50    33    41    50    90    73    68    82    80    74
GKMts_12 1930    87   132   110    97    83    93   101    87   155   133
GKMts_12 1940   157   108    83    77   122   120    73    58    74    33
GKMts_12 1950    55    66    72    47    57    76   107   102    81    44
GKMts_12 1960    49    75    79    78    79    74    89    91    75    43
GKMts_12 1970    52    44    64    66    66    86    82   103    77    86
GKMts_12 1980    55    64    47    32    51    34    46    25    46    49
GKMts_12 1990    85    94    67    78    71    64    64    59   103    57
GKMts_12 2000    45    74   103    95    68    79   999
GKMts_12 1658   118   112
GKMts_12 1660    56    65    80    81   116   122   142    71    87    98
GKMts_12 1670    97    60    67    45    58    52    59   117   139   109
GKMts_12 1680    67    62    58    64    21    42    56    27    52    58
GKMts_12 1690    42    40    54    65    76    82    74    81   108    73
GKMts_12 1700    61    56    69    53    49    64    61    94    92    78
GKMts_12 1710    54    34    60    63    92   130   232   181   179   178
GKMts_12 1720    96   148   202   153   146   124   102   128   194   245
GKMts_12 1730   176   213   153   188   164   113    77    45    34    53
GKMts_12 1740    63    47    57   128   166   116   105   124   123    88
GKMts_12 1750    88   128   166   161   117    91    65    55    71    90
GKMts_12 1760    63    66    53   100   153   114    53    94    83    81
GKMts_12 1770    71   128    84    71   101   126   133    98    57    49
GKMts_12 1780    61    68    69    72   122   119    91   101   107   118
GKMts_12 1790   126   141   114    90   108    84   101    81    59    37
GKMts_12 1800    40    35    72    96    94    66    59    78    81    61
GKMts_12 1810    63    99   106   128    72    88    87    73    75    82
GKMts_12 1820    57    68    53    69    94   114    86    54    45    56
GKMts_12 1830    68    79   101    89    90   158   132    97    80    80
GKMts_12 1840    66    67    70    51    56    80    77    78    86    94
GKMts_12 1850    82    59    68    54    31    40    61    76    53    60
GKMts_12 1860    57    47    40    73    51    77    86   106    86    58
GKMts_12 1870    57   103    98    90    58    35    72    80    95    87
GKMts_12 1880    75    81   128   138   100    96   125    61    64   107
GKMts_12 1890    65   110   179   103    96   161   148   116    87   108
GKMts_12 1900   123    77   107    97   108    93    68    72    55    60
GKMts_12 1910   117   104   110    99    90    57    36     3    23    47
GKMts_12 1920    71    57    62    66    65    66   112   151   100    77
GKMts_12 1930    94   200   181   134   148   138   157   138   152    82
GKMts_12 1940   208   168   180   168   130   136    91    75   125   126
GKMts_12 1950    99    87   106    86    78    78   276   207   113    76
GKMts_12 1960    69   126   112    99    96    95   134   131   100    53
GKMts_12 1970    51    38    54    44    96   124   169   140   101   116
GKMts_12 1980    58    74    67    48    49    38    55    38    41    49
GKMts_12 1990    68    74    73    62    47    47    58    91    89    52
GKMts_12 2000    33    44    75    79    52    58   999
GKMts_13 1700    86    62    30     5    14    15    35    33    24    42
GKMts_13 1710    18    12    13    17    22    38    58    32    25    69
GKMts_13 1720    61    83    78   101    74    54    29    23    90   180
GKMts_13 1730   165   151   105   195   224   359   226   263   179   158
GKMts_13 1740   149   168   187   286   425   273   317   302   230   249
GKMts_13 1750   160   144   165   147   144   129    99    59    55    54
GKMts_13 1760    34    58    36    51    67    62    47    63    54    47
GKMts_13 1770    37    56    52    45    36    52    42    36    19    25
GKMts_13 1780    47    38    49    51    41    49    42    48    34    36
GKMts_13 1790    36    30    24    26    24    21    34    19    32    20
GKMts_13 1800    13     6    15    28    34    27    10    15    26    30
GKMts_13 1810    32    44    38    29    23    22    36    29    35    46
GKMts_13 1820    16     7    26    41    43    42    44    27    32    41
GKMts_13 1830    45    42    36    39    75   155   127    94    84   113
GKMts_13 1840    56    83    97    82    87    69   100    86    71    72
GKMts_13 1850    60    79    82    75    48    48    53    48    38    39
GKMts_13 1860    41    37    23    33    33    37    43    51    47    39
GKMts_13 1870    26    18    36    34    33    12    31    33    30    33
GKMts_13 1880    38    36    36    37    35    24    22    28    29    24
GKMts_13 1890    27    33    39    36    47    42    41    11    22    37
GKMts_13 1900    33    31    33    25    39    25    31    19     6     3
GKMts_13 1910    18    20    27    25    18     8     3     3     3     3
GKMts_13 1920    18    24    15    25    24    33    28    26    21    20
GKMts_13 1930    33    45    36    44    29     8    27    26    43    34
GKMts_13 1940    60    51    35    32    27    24    34    24    50    54
GKMts_13 1950    37    49    87    86    65   108   119    99    55    64
GKMts_13 1960    25    57    55    37    52    48    47    56    62    30
GKMts_13 1970    48    34    72    50    50    57   111    79    52    35
GKMts_13 1980    61    67    24    61   101    54    63    28    24    44
GKMts_13 1990    60    58    51    48    34    37    38    42    38    16
GKMts_13 2000    22    41    43    34    34    44   999
GKMts_14 1700    90    64    54    36    42    57    70    92    71    51
GKMts_14 1710    38    35    51    54    78    63    61    63    81   130
GKMts_14 1720   112   194   205   253   242   266   240   202   153   185
GKMts_14 1730   191   170   133   102    92    59    44    43    52    63
GKMts_14 1740    65    45    50    85    90    44    58    66    75    50
GKMts_14 1750    33    32    38    45    44    39    40    28    23    27
GKMts_14 1760    12    28    25    47    63    49    30    27    45    51
GKMts_14 1770    43    47    45    40    29    52    54    66    35    29
GKMts_14 1780    42    66    88    89   100    87    93    80    55    58
GKMts_14 1790    63    65    60    50    62    56    47    43    38    23
GKMts_14 1800    17    29    51    57    47    40    29    52    49    45
GKMts_14 1810    60    62    78    66    45    51    71    50    47    41
GKMts_14 1820    26    30    28    37    51    38    32    23    23    23
GKMts_14 1830    29    27    22    20    28    25    30    19    14    20
GKMts_14 1840    16    21    28    23    18    30    72    76    50    52
GKMts_14 1850    27    38    31    32    22    31    39    54    41    31
GKMts_14 1860    26    17    26    34    26    27    41    37    27    30
GKMts_14 1870    22    31    35    31    20    14    22    36    29    31
GKMts_14 1880    28    27    26    38    32    29    43    28    36    29
GKMts_14 1890    24    27    37    52    57    39    35    31    30    41
GKMts_14 1900    43    35    40    25    24    29    26    33    24    24
GKMts_14 1910    33    20    22    25    18    12    15     3    16    11
GKMts_14 1920    25    19    21    26    27    31    34    26    24    26
GKMts_14 1930    29    31    30    33    32    38    28    31    30    14
GKMts_14 1940    18    21    29    27    29    28    50    46    60    76
GKMts_14 1950    62    54    73    60    33    46    55    71    70    50
GKMts_14 1960    37    41    36    42    41    39    45    36    33     3
GKMts_14 1970    25    23    18    23    31    32    42    38    40    40
GKMts_14 1980    33    29    32    34    29    26    28    23    25    36
GKMts_14 1990    41    36     7     6    15    23    28    34    40    26
GKMts_14 2000    44    51    85    64    57    66   999
GKMts_15 1591   128   105    66    73    79    59    68    83    71
GKMts_15 1600    58    60    42    55    60    48    56    52    70    72
GKMts_15 1610    81    68    72    69   123    95    90   100   125   160
GKMts_15 1620   158   218   139    70    88    57    73   112   129    97
GKMts_15 1630   123   140   143   128    92    56    76    97   120    94
GKMts_15 1640    79   113   146   146   151    97    82   100    95   115
GKMts_15 1650   177   201   141   121   110   150   111    83    99    68
GKMts_15 1660    49    60    99   109   125   141   134   121   137   169
GKMts_15 1670   135   110   111   105   106    84    99   128   123   106
GKMts_15 1680   103   103   107   159    96   113   108    95    82    66
GKMts_15 1690   103    98   143   125   104   109    99   114    82    84
GKMts_15 1700    83    65    79    49    43    75   115   145   117    83
GKMts_15 1710    47    42    53    44    58    87    81    76   100   135
GKMts_15 1720    85    87    81    95    81    81    58    77   100   128
GKMts_15 1730   119    74    78    74    75    46    33    37    62    56
GKMts_15 1740    53    55    34    77    96    58    62    80    87   105
GKMts_15 1750    52    60    69    98    74    63    57    58    59    73
GKMts_15 1760    36    48    39    61    75    61    45    47    67    67
GKMts_15 1770    79    63    68    64    64    88    94    89    73    62
GKMts_15 1780    71    80    85   102   138   136   115   130    99    77
GKMts_15 1790    59    78    61    45    79    52    57    44    54    28
GKMts_15 1800    24    36    57   103   101   102   145   159   128   133
GKMts_15 1810   152   162   129   122    71    89   103    76    80    75
GKMts_15 1820    66    69    89    81    95   106   135    95   100   133
GKMts_15 1830   150   130   165   111   144   205   229   139   116   134
GKMts_15 1840   101   132   150    92   100    85   118   112   101    89
GKMts_15 1850   108    86    74    61    54    60    85    81    83    61
GKMts_15 1860    68    60    67    80    75    62    77    69    63    53
GKMts_15 1870    47    71    76    77    66    59    98    98    63    61
GKMts_15 1880    73    73    86    88    66    73    86    58    79    83
GKMts_15 1890    54   119   177   131   117   139   141    97   163   169
GKMts_15 1900   213   104   141   168   157   165   113    89    71    90
GKMts_15 1910   105   103    95    73    77    54    44     3    40    38
GKMts_15 1920    53    47    48    50    55    59    78   103   103    63
GKMts_15 1930    77    69    83    80    73    67    68    72    79    65
GKMts_15 1940   106    74   123    71    82   120    77    73    78    64
GKMts_15 1950    57    56    58    46    46    61   111   111    69    63
GKMts_15 1960    45    65    60    49    62    62    79    71    62    52
GKMts_15 1970    40    36    45    40    39    45    61    55    40    37
GKMts_15 1980    36    40    38    30    31    17    21    24    11    35
GKMts_15 1990    38    40    41    41    34    26    39    46    55    32
GKMts_15 2000    44    59    61    63    56    59   999
GKMts_19 1770   195   191   280   179   138   172   201   204   129   109
GKMts_19 1780   130   119   125   119   120   112   116   122   110    82
GKMts_19 1790    95   106    99    87   105   102   117   121    98    74
GKMts_19 1800    70    49    69   103   102    99    63   104   156   115
GKMts_19 1810   130   163   175   160   151   178   169   172   157   126
GKMts_19 1820   110   116    98   105   124   121   124   102    81    64
GKMts_19 1830    78    54    70    50    55    75    93    58    65    53
GKMts_19 1840    52    51    45    50    52    49    54    50    53    76
GKMts_19 1850    58    60    45    38    35    45    64    53    48    41
GKMts_19 1860    43    31    39    65    38    63    71    58    48    37
GKMts_19 1870    40    41    49    64    67    54    61    75    77    58
GKMts_19 1880    59    77    88    85    93   120    84    60    74    92
GKMts_19 1890    56    42    64   119   100    75    59    44    45    69
GKMts_19 1900    66    51    47    43    51    77    43    35    28    32
GKMts_19 1910    42    43    48    40    33    33    13    18    28    33
GKMts_19 1920    39    27    37    42    45    37    48    42    52    47
GKMts_19 1930    50    90    66    67    80    94    96   110   329   194
GKMts_19 1940   226   138   128    77    84    62    67    56    58    52
GKMts_19 1950    38    69   111   105   165   380   651   952   718   738
GKMts_19 1960   381   315   347   189   100    78   113   112    96    67
GKMts_19 1970   153   160   499   374   708   374   680   292   267   196
GKMts_19 1980   135   137   118   184   242   113    94    63   114    88
GKMts_19 1990   116   163   113    74    42    21    35    40    59    56
GKMts_19 2000    41    91   110   144   236   274   999
