# Supplementary material for: Climate-Driven Synchronized Growth of Alpine Trees in the Southeast Tibetan Plateau
Source: PLoS One. 2016 Jun 3;11(6):e0156126. doi: 10.1371/journal.pone.0156126 (PMC4892591; doi:10.1371/journal.pone.0156126)
Supplement: S1 Data — (ZIP) [file pone.0156126.s001.zip › S1_Data/chin038/chin038.txt_out]

                        **********************************
                        **********************************
                        ***                            ***
                        ***      program ARSTAN40c     ***
                        ***                            ***
                        ***       creation date:       ***
                        ***           3/6/06           ***
                        ***                            ***
                        ***       programmed by:       ***
                        ***     Dr. Edward R. Cook     ***
                        ***       Paul J. Krusic       ***
                        ***    tree-ring laboratory    ***
                        ***  lamont-doherty earth obs  ***
                        ***    palisades, n.y. 10964   ***
                        *** drdendro@ldeo.columbia.edu ***
                        ***    pjk@ldeo.columbia.edu   ***
                        ***                            ***
                        **********************************
                        **********************************

 |==============================================================================|

 overall run title:                                                                                 

 file names file processed:       arstan.files                            
 data file processed:             chin038.txt                             
 log file processed:              chin038.txt_log                         

                       opt          plt
 tree-ring data type    1                !tucson ring-width format                         
 missing data in gap   -9            0   !missing values estimated (no plots)              
 data transformation    0            0   !no data transformation (no plots)                
 first detrending     -67      0     1   !1st-spline curve (pct n 50% cutoff)              
 second detrending      0      0     0   !2nd-no detrending performed                      
 robust detrending      1                !non-robust detrending methods used               
 interactive detrend    0                !no interactive detrending                        
 index calculation      1                !tree-ring indices or ratios (rt/gt)              
 ar modeling method     1            0   !non-robust autoregressive modeling               
 pooled ar order        0            0   !minimum aic pooled ar model order fit 
 series ar order        0                !pooled ar order fit to all series                
 mean chronology        2   0    0   0   !robust (biweight) mean chronology                
 stabilize variance     0                !no variance stabilization performed              
 common period years     1542 2005       !first and last years of common period            
 site-tree-core mask       sssssttc      !site-tree-core separation mask                   
 running rbar              50   25   0   !running rbar window/overlap (no plots)           
 printout option        2                !summary & series statistics printed              
 core series save       0                !no individual core series saved                  
 summary plot displays  0                !no spaghetti and mean chronology plots           

 stand dynamics stuf    0            0   !no stand dynamics analyses done                  
 running mean window    0                !running mean window width                        
 percent growth change  0                !percent growth change threshold                  
 std error threshold    0                !standard error limit threshold                   

 |======================== raw data statistical analyses =======================|

 |------------------- tree-ring series read in for processing ------------------|

  data header lines:
  YCD    1 Hengduan Mountains 11YC_T_r                         TSDU                    
  YCD    2 China        EHimalayaHemlock  3150M  2735  9917    __    1542 2005         
  YCD    3 Z.X. Fan                                                                    

 |------------ series gaps found based on any negative number found ------------|

        series      ident      results of scans for gaps or missing values
          30       GKMts_02       missing values found:  10 in   1 gaps
             / 1839  1848 /
       --------------------------------------------------------------------

 |------------------ statistics of raw tree-ring measurements ------------------|

 series   ident   frst   last   year    mean   stdev   skew   kurt   sens   ac(1)
     1   YCD5_01  1823   2005    183   0.745   0.579  1.809  6.348  0.254   0.863
     2   YCD5_01  1801   2005    205   1.219   1.017  2.751 11.473  0.195   0.881
     3   YCD5_02  1832   2005    174   1.342   0.937  1.593  5.568  0.252   0.825
     4   YCD5_03  1824   2005    182   1.114   0.701  2.670 10.535  0.179   0.878
     5   YCD5_03  1804   2005    202   1.601   1.348  2.746 12.024  0.249   0.825
     6   YCD5_04  1866   2005    140   2.364   1.443  1.863  7.339  0.281   0.792
     7   YCD5_04  1926   2005     80   3.787   1.795  1.230  4.349  0.296   0.531
     8   YCD5_05  1805   1998    194   1.340   1.042  1.571  5.736  0.297   0.861
     9   YCD5_05  1802   2005    204   1.530   0.876  1.439  5.435  0.291   0.696
    10   YCD5_06  1830   2005    176   0.904   0.567  1.753  6.576  0.299   0.714
    11   YCD5_06  1825   2005    181   1.200   0.952  2.289  8.481  0.288   0.872
    12   YCD5_07  1881   2005    125   2.142   0.823  0.478  2.475  0.219   0.734
    13   YCD5_08  1796   2005    210   1.392   0.906  1.457  4.826  0.226   0.878
    14   YCD5_08  1876   2005    130   2.511   0.908  0.121  2.548  0.205   0.793
    15   YCD5_09  1721   2005    285   1.037   0.725  1.724  5.804  0.225   0.883
    16   YCD5_09  1807   2005    199   0.820   0.472  1.168  3.379  0.236   0.870
    17   YCD5_10  1900   2005    106   0.699   0.292  1.670  8.397  0.224   0.690
    18   YCD5_10  1726   1936    211   0.926   0.725  2.243  9.060  0.228   0.887
    19   YCD5_12  1813   2005    193   1.361   1.361  1.894  6.005  0.276   0.917

 series   ident   frst   last   year    mean   stdev   skew   kurt   sens   ac(1)
    20   YCD5_12  1809   2005    197   1.695   1.520  1.335  3.621  0.270   0.932
    21   YCD5_13  1745   2005    261   1.141   1.105  1.921  6.123  0.285   0.907
    22   YCD5_15  1868   2005    138   1.529   0.775  0.723  3.029  0.264   0.787
    23   YCD5_16  1873   2005    133   2.382   1.430  0.877  2.675  0.265   0.886
    24   YCD5_17  1820   2005    186   1.747   0.914  0.683  2.642  0.250   0.847
    25   YCD5_18  1798   1977    180   1.004   0.883  1.360  3.547  0.276   0.873
    26   YCD5_18  1830   2003    174   0.866   0.303  0.527  4.413  0.197   0.752
    27   YCD5_19  1833   2005    173   1.720   1.625  1.881  7.023  0.301   0.896
    28   GKMts_0  1864   2005    142   2.584   1.543  0.675  2.677  0.197   0.914
    29   GKMts_0  1856   2005    150   2.201   1.055  0.649  2.718  0.191   0.858
    30   GKMts_0  1699   2004    306   0.908   0.820  2.341  9.844  0.271   0.843
    31   GKMts_0  1662   2005    344   1.023   0.718  2.000  8.499  0.233   0.786
    32   GKMts_0  1656   2005    350   0.964   0.651  1.340  3.821  0.208   0.904
    33   GKMts_0  1542   2005    464   0.703   0.315  0.873  4.317  0.196   0.852
    34   GKMts_0  1685   2005    321   0.925   0.420  1.917  8.033  0.269   0.636
    35   GKMts_0  1721   2005    285   1.096   0.613  1.712  8.154  0.282   0.785
    36   GKMts_0  1730   2005    276   1.248   0.592  1.468  5.405  0.197   0.848
    37   GKMts_0  1697   2005    309   1.074   0.592  2.749 13.622  0.194   0.851
    38   GKMts_0  1873   2005    133   0.711   0.557  1.808  7.426  0.352   0.796
    39   GKMts_0  1861   2005    145   0.926   0.958  1.852  5.871  0.369   0.834

 series   ident   frst   last   year    mean   stdev   skew   kurt   sens   ac(1)
    40   GKMts_0  1819   2005    187   1.736   1.259  2.508 12.151  0.288   0.831
    41   GKMts_0  1830   2005    176   1.912   0.965  1.079  4.276  0.274   0.715
    42   GKMts_1  1813   2005    193   1.623   0.773  0.774  3.331  0.273   0.669
    43   GKMts_1  1727   2005    279   0.991   0.877  2.143  8.397  0.287   0.864
    44   GKMts_1  1614   2005    392   0.765   0.364  1.389  6.563  0.255   0.764
    45   GKMts_1  1658   2005    348   0.905   0.408  1.199  4.896  0.263   0.699
    46   GKMts_1  1700   2005    306   0.571   0.574  3.162 14.697  0.318   0.894
    47   GKMts_1  1700   2005    306   0.472   0.379  3.375 16.185  0.249   0.929
    48   GKMts_1  1591   2005    415   0.852   0.363  0.870  3.942  0.216   0.783

       number of series read in:   48   from   1542  to   2005     464 years

 |---------------- summary of raw tree-ring series statistics ------------------|

                                year    mean   stdev   skew   kurt   sens   ac(1)
 arithmetic mean                 222   1.340   0.850  1.618  6.547  0.254   0.819
 standard deviation               86   0.643   0.379  0.734  3.380  0.043   0.085
 median (50th quantile)          193   1.127   0.821  1.632  5.837  0.259   0.847
 interquartile range             111   0.753   0.453  0.837  4.516  0.062   0.095
 minimum value                    80   0.472   0.292  0.121  2.475  0.179   0.531
 lower hinge (25th quantile)     173   0.906   0.577  1.124  3.881  0.221   0.784
 upper hinge (75th quantile)     285   1.659   1.030  1.961  8.397  0.284   0.879
 maximum value                   464   3.787   1.795  3.375 16.185  0.369   0.932

 |-------------------- all possible series rbar statistics ---------------------|

   total    mean   standard   standard  skewess   kurtosis   minimum   maximum
   corrs    rbar   deviation    error    coeff      coeff      corr      corr
    1127   0.126     0.249      0.007   -0.010      2.577    -0.621     0.804

   minimum correlation: -0.621   series  YCD5_16a   and  GKMts_02    133 years
   maximum correlation:  0.804   series  YCD5_10b   and  GKMts_03    211 years

       percent of all possible correlations used (n>20 years):      99.91
       percent of all possible tree-ring years used in rbar:        37.02

 |======================= raw data common period analyses ======================|

 |----------------------- statistics of the common period ----------------------|

 series   ident   frst   last   year    mean   stdev   skew   kurt   sens   ac(1)
     1  GKMts_03  1542   2005    464   0.703   0.315  0.873  4.317  0.196   0.850

              *** only one series found in common analysis period ***

 |--------------------------- running rbar statistics --------------------------|

    year   1625.  1650.  1675.  1700.  1725.  1750.  1775.  1800.  1825.  1850.
    corr      1.     3.     3.    15.    55.    78.   136.   136.   171.   496.
    rbar  0.366  0.434  0.267  0.333  0.213  0.237  0.213  0.264  0.201  0.204
    sdev  0.000  0.113  0.232  0.236  0.302  0.315  0.291  0.212  0.295  0.328
    serr  0.000  0.065  0.134  0.061  0.041  0.036  0.025  0.018  0.023  0.015
    eps   0.611  0.753  0.681  0.819  0.787  0.837  0.822  0.884  0.885  0.906
    nss     2.7    4.0    5.9    9.0   13.6   16.4   17.1   21.3   30.6   37.7

    year   1875.  1900.  1925.  1950.  1975.
    corr    666.   946.  1035.  1035.   990.
    rbar  0.116  0.154  0.137  0.173  0.193
    sdev  0.314  0.296  0.303  0.297  0.285
    serr  0.012  0.010  0.009  0.009  0.009
    eps   0.848  0.894  0.883  0.908  0.918
    nss    42.6   46.4   47.2   47.2   46.5

 |======================== raw data chronology statistics ======================|

 |----------------- robust mean raw data chronology statistics -----------------|

  first    last    total    mean    stdrd    skew    kurtosis    mean    serial
   year    year    years   index     dev     coeff     coeff     sens     corr
   1542    2005     464    0.968   0.260    0.715      3.649    0.166    0.697

  mean indices vs their standard deviations       robust mean efficiency results
      correlation    slope    intercept             # improved    # unimproved
        0.555        0.660     -0.146                    278            186

 |---------------- robust mean efficiency gain and loss results ----------------|

   median      interquartile      minimum       lower       upper       maximum
    gain           range            gain        hinge       hinge         gain
    2.02            1.94            0.27         1.26        3.20        13.18

   median      interquartile      minimum       lower       upper       maximum
    loss           range            loss        hinge       hinge         loss
    0.92            1.00            0.00         0.00        1.00         1.00

 |--------------------- segment length summary statistics ----------------------|

   median      interquartile      minimum       lower       upper       maximum
   length          range           length       hinge       hinge        length
     194.           111.             80.         174.        285.          464.

 |----------- raw data chronology auto and partial autocorrelations ------------|

 lag           t-1    t-2    t-3    t-4    t-5    t-6    t-7    t-8    t-9   t-10
 acf         0.695  0.468  0.335  0.224  0.145  0.052  0.028 -0.031 -0.034 -0.034
 pacf        0.695 -0.030  0.041 -0.034 -0.004 -0.083  0.053 -0.096  0.060 -0.022
 95% c.l.    0.093  0.130  0.144  0.151  0.153  0.155  0.155  0.155  0.155  0.155

 |------------------ raw data chronology autoregressive model ------------------|

 ord    rsq    t-1    t-2    t-3    t-4    t-5    t-6    t-7    t-8    t-9   t-10
  1   0.485  0.696

 |================== detrended data curve fits and statistics ==================|

 |------------------------ results of first detrending -------------------------|

 |--------------- growth curve used for detrending tree-ring data --------------|
   option
     -5: variable span smoother         f(i) = variable span smooth
     -4: lowess robust smoother         f(i) = lowess robust smooth
     -3: median smoothing               f(i) = median sharp/smooth
    -2:  regional curve detrending      f(i) = one age-aligned curve
    -1:  first-differences              f(i) = y(i) - y(i-1)
     1:  neg expon curve, no = opt 4    f(i) = a*exp(-b*t(i)) + d    (d>0)
     2:  neg expon curve, no = opt 5    f(i) = a*exp(-b*t(i)) + d    (d>0)
     3:  neg expon curve  (general)     f(i) = a*exp(-b*t(i)) + d   (any d)
     4:  linear regression (any slope)  f(i) = +/-c*t(i) + d
     5:  linear regression (neg slope)  f(i) = -c*t(i) + d   
     6:  horizontal line through mean   f(i) = mean(y(i)) = d
     7:  hugershoff growth function     f(i) = a*t(i+p)**b * exp(-c*t(i+p)) + d
     8:  general exponential (b = 1)    f(i) = a*t(i+p)**b * exp(-c*t(i+p)) + d
    >9:  cubic smoothing spline         fixed 50 pct variance cutoff
   <-9:  cubic smoothing spline         pct n 50 pct variance cutoff

   (a, b, c are coefficients, d is intercept or asymptote, p is pith offset)

 series   ident     option       a           b           c           d         p
     1   YCD5_01a  -67  122         smoothing spline curve and window width
     2   YCD5_01b  -67  137         smoothing spline curve and window width
     3   YCD5_02b  -67  116         smoothing spline curve and window width
     4   YCD5_03a  -67  121         smoothing spline curve and window width
     5   YCD5_03b  -67  135         smoothing spline curve and window width
     6   YCD5_04a  -67   93         smoothing spline curve and window width
     7   YCD5_04b  -67   53         smoothing spline curve and window width
     8   YCD5_05a  -67  129         smoothing spline curve and window width
     9   YCD5_05b  -67  136         smoothing spline curve and window width
    10   YCD5_06a  -67  117         smoothing spline curve and window width
    11   YCD5_06b  -67  121         smoothing spline curve and window width
    12   YCD5_07b  -67   83         smoothing spline curve and window width
    13   YCD5_08a  -67  140         smoothing spline curve and window width
    14   YCD5_08b  -67   87         smoothing spline curve and window width
    15   YCD5_09a  -67  190         smoothing spline curve and window width
    16   YCD5_09b  -67  133         smoothing spline curve and window width
    17   YCD5_10a  -67   71         smoothing spline curve and window width
    18   YCD5_10b  -67  141         smoothing spline curve and window width
    19   YCD5_12a  -67  129         smoothing spline curve and window width

 series   ident     option       a           b           c           d         p
    20   YCD5_12b  -67  131         smoothing spline curve and window width
    21   YCD5_13b  -67  174         smoothing spline curve and window width
    22   YCD5_15a  -67   92         smoothing spline curve and window width
    23   YCD5_16a  -67   89         smoothing spline curve and window width
    24   YCD5_17a  -67  124         smoothing spline curve and window width
    25   YCD5_18a  -67  120         smoothing spline curve and window width
    26   YCD5_18b  -67  116         smoothing spline curve and window width
    27   YCD5_19a  -67  115         smoothing spline curve and window width
    28   GKMts_01  -67   95         smoothing spline curve and window width
    29   GKMts_01  -67  100         smoothing spline curve and window width
    30   GKMts_02  -67  205         smoothing spline curve and window width
    31   GKMts_02  -67  230         smoothing spline curve and window width
    32   GKMts_03  -67  234         smoothing spline curve and window width
    33   GKMts_03  -67  310         smoothing spline curve and window width
    34   GKMts_04  -67  215         smoothing spline curve and window width
    35   GKMts_04  -67  190         smoothing spline curve and window width
    36   GKMts_05  -67  184         smoothing spline curve and window width
    37   GKMts_05  -67  207         smoothing spline curve and window width
    38   GKMts_06  -67   89         smoothing spline curve and window width
    39   GKMts_06  -67   97         smoothing spline curve and window width

 series   ident     option       a           b           c           d         p
    40   GKMts_08  -67  125         smoothing spline curve and window width
    41   GKMts_09  -67  117         smoothing spline curve and window width
    42   GKMts_10  -67  129         smoothing spline curve and window width
    43   GKMts_11  -67  186         smoothing spline curve and window width
    44   GKMts_12  -67  262         smoothing spline curve and window width
    45   GKMts_12  -67  233         smoothing spline curve and window width
    46   GKMts_13  -67  205         smoothing spline curve and window width
    47   GKMts_14  -67  205         smoothing spline curve and window width
    48   GKMts_15  -67  278         smoothing spline curve and window width

 |-------------------- statistics of single tree-ring series -------------------|

 series   ident   frst   last   year    mean   stdev   skew   kurt   sens   ac(1)
     1  YCD5_01a  1823   2005    183   0.986   0.432  1.025  4.442  0.253   0.670
     2  YCD5_01b  1801   2005    205   0.999   0.366  0.698  3.903  0.194   0.696
     3  YCD5_02b  1832   2005    174   0.990   0.499  1.593  7.463  0.252   0.723
     4  YCD5_03a  1824   2005    182   0.993   0.278  0.576  4.557  0.178   0.672
     5  YCD5_03b  1804   2005    202   0.953   0.596  2.317  9.788  0.247   0.757
     6  YCD5_04a  1866   2005    140   0.995   0.423  0.805  3.791  0.279   0.645
     7  YCD5_04b  1926   2005     80   0.987   0.352  0.663  2.753  0.293   0.349
     8  YCD5_05a  1805   1998    194   0.998   0.423  1.412  7.802  0.295   0.624
     9  YCD5_05b  1802   2005    204   0.989   0.445  1.052  4.068  0.289   0.623
    10  YCD5_06a  1830   2005    176   0.991   0.430  1.235  5.090  0.297   0.523
    11  YCD5_06b  1825   2005    181   0.990   0.494  1.263  5.411  0.286   0.761
    12  YCD5_07b  1881   2005    125   0.997   0.340  0.343  2.970  0.216   0.659
    13  YCD5_08a  1796   2005    210   0.992   0.493  0.879  3.079  0.225   0.806
    14  YCD5_08b  1876   2005    130   0.990   0.292  0.014  2.888  0.202   0.649
    15  YCD5_09a  1721   2005    285   0.987   0.507  1.125  4.004  0.225   0.820
    16  YCD5_09b  1807   2005    199   0.995   0.418  0.971  4.234  0.235   0.751
    17  YCD5_10a  1900   2005    106   0.996   0.301  0.630  4.459  0.221   0.479
    18  YCD5_10b  1726   1936    211   0.983   0.348  0.478  3.703  0.227   0.665
    19  YCD5_12a  1813   2005    193   0.982   0.645  1.125  3.647  0.274   0.834

 series   ident   frst   last   year    mean   stdev   skew   kurt   sens   ac(1)
    20  YCD5_12b  1809   2005    197   0.990   0.631  1.305  4.911  0.268   0.828
    21  YCD5_13b  1745   2005    261   0.980   0.549  1.619  8.026  0.284   0.751
    22  YCD5_15a  1868   2005    138   0.997   0.357  1.376  5.307  0.261   0.510
    23  YCD5_16a  1873   2005    133   0.992   0.339  1.185  7.441  0.262   0.468
    24  YCD5_17a  1820   2005    186   0.979   0.382  0.450  2.450  0.248   0.701
    25  YCD5_18a  1798   1977    180   0.940   0.678  1.954  7.041  0.274   0.816
    26  YCD5_18b  1830   2003    174   0.998   0.304  0.674  4.358  0.195   0.652
    27  YCD5_19a  1833   2005    173   1.239   2.435  8.363 77.886  0.305   0.582
    28  GKMts_01  1864   2005    142   0.998   0.494  2.482 11.490  0.196   0.806
    29  GKMts_01  1856   2005    150   0.989   0.436  1.420  5.277  0.190   0.850
    30  GKMts_02  1699   2004    306   0.986   0.550  2.125 10.933  0.268   0.730
    31  GKMts_02  1662   2005    344   0.988   0.511  2.248 10.903  0.232   0.763
    32  GKMts_03  1656   2005    350   0.991   0.326  0.408  3.028  0.208   0.672
    33  GKMts_03  1542   2005    464   0.988   0.336  0.803  3.691  0.196   0.735
    34  GKMts_04  1685   2005    321   0.996   0.362  1.082  4.736  0.268   0.533
    35  GKMts_04  1721   2005    285   0.991   0.433  1.161  5.695  0.281   0.647
    36  GKMts_05  1730   2005    276   0.993   0.397  1.219  4.672  0.196   0.790
    37  GKMts_05  1697   2005    309   0.996   0.446  2.109 11.200  0.194   0.816
    38  GKMts_06  1873   2005    133   0.968   0.624  1.480  5.626  0.349   0.786
    39  GKMts_06  1861   2005    145   0.939   0.670  1.121  3.741  0.367   0.789

 series   ident   frst   last   year    mean   stdev   skew   kurt   sens   ac(1)
    40  GKMts_08  1819   2005    187   0.994   0.688  2.366 10.334  0.286   0.800
    41  GKMts_09  1830   2005    176   0.998   0.374  1.059  4.337  0.273   0.541
    42  GKMts_10  1813   2005    193   0.995   0.458  0.668  2.872  0.272   0.654
    43  GKMts_11  1727   2005    279   0.979   0.857  4.834 34.143  0.286   0.826
    44  GKMts_12  1614   2005    392   0.995   0.446  1.197  6.093  0.255   0.742
    45  GKMts_12  1658   2005    348   0.993   0.420  1.056  4.612  0.262   0.666
    46  GKMts_13  1700   2005    306   0.978   0.664  1.695  6.765  0.317   0.821
    47  GKMts_14  1700   2005    306   0.996   0.479  1.349  5.396  0.248   0.815
    48  GKMts_15  1591   2005    415   0.993   0.370  0.895  4.212  0.215   0.721

 |---------------- summary of single tree-ring series statistics ---------------|

                                year    mean   stdev   skew   kurt   sens   ac(1)
 arithmetic mean                 222   0.993   0.502  1.415  7.609  0.253   0.698
 standard deviation               86   0.039   0.311  1.281 11.414  0.043   0.114
 median (50th quantile)          193   0.991   0.434  1.143  4.704  0.258   0.722
 interquartile range             111   0.009   0.166  0.733  3.394  0.064   0.147
 minimum value                    80   0.939   0.278  0.014  2.450  0.178   0.349
 lower hinge (25th quantile)     173   0.986   0.364  0.804  3.847  0.219   0.648
 upper hinge (75th quantile)     285   0.995   0.530  1.537  7.241  0.283   0.795
 maximum value                   464   1.239   2.435  8.363 77.886  0.367   0.850

 |-------------------- all possible series rbar statistics ---------------------|

   total    mean   standard   standard  skewess   kurtosis   minimum   maximum
   corrs    rbar   deviation    error    coeff      coeff      corr      corr
    1127   0.154     0.155      0.005   -0.267      3.002    -0.433     0.594

   minimum correlation: -0.433   series  YCD5_10b   and  GKMts_01     81 years
   maximum correlation:  0.594   series  YCD5_03b   and  GKMts_06    145 years

       percent of all possible correlations used (n>20 years):      99.91
       percent of all possible tree-ring years used in rbar:        37.02

 |==================== detrended data common period analyses ===================|

 |----------------------- statistics of the common period ----------------------|

 series   ident   frst   last   year    mean   stdev   skew   kurt   sens   ac(1)
     1  GKMts_03  1542   2005    464   0.988   0.336  0.803  3.691  0.196   0.735

              *** only one series found in common analysis period ***

 |--------------------------- running rbar statistics --------------------------|

    year   1625.  1650.  1675.  1700.  1725.  1750.  1775.  1800.  1825.  1850.
    corr      1.     3.     3.    15.    55.    78.   136.   136.   171.   496.
    rbar  0.400  0.416  0.231  0.379  0.244  0.251  0.208  0.238  0.219  0.158
    sdev  0.285  0.120  0.228  0.210  0.289  0.288  0.254  0.228  0.285  0.300
    serr  0.000  0.069  0.132  0.054  0.039  0.033  0.022  0.020  0.022  0.013
    eps   0.644  0.739  0.637  0.846  0.815  0.846  0.818  0.870  0.896  0.876
    nss     2.7    4.0    5.9    9.0   13.6   16.4   17.1   21.3   30.6   37.7

    year   1875.  1900.  1925.  1950.  1975.
    corr    666.   946.  1035.  1035.   990.
    rbar  0.146  0.174  0.159  0.173  0.235
    sdev  0.297  0.268  0.274  0.258  0.234
    serr  0.012  0.009  0.009  0.008  0.007
    eps   0.880  0.907  0.899  0.908  0.935
    nss    42.6   46.4   47.2   47.2   46.5

 |======================== standard chronology statistics ======================|

 |----------------- robust mean standard chronology statistics -----------------|

  first    last    total    mean    stdrd    skew    kurtosis    mean    serial
   year    year    years   index     dev     coeff     coeff     sens     corr
   1542    2005     464    0.955   0.226    0.768      4.305    0.153    0.670

  mean indices vs their standard deviations       robust mean efficiency results
      correlation    slope    intercept             # improved    # unimproved
        0.347        0.258      0.066                    196            268

 |---------------- robust mean efficiency gain and loss results ----------------|

   median      interquartile      minimum       lower       upper       maximum
    gain           range            gain        hinge       hinge         gain
    1.30            0.66            0.38         1.07        1.73       110.47

   median      interquartile      minimum       lower       upper       maximum
    loss           range            loss        hinge       hinge         loss
    0.92            0.14            0.00         0.86        1.00         1.00

 |----------- standard chronology auto and partial autocorrelations ------------|

 lag           t-1    t-2    t-3    t-4    t-5    t-6    t-7    t-8    t-9   t-10
 acf         0.668  0.408  0.249  0.131  0.021 -0.087 -0.108 -0.159 -0.131 -0.095
 pacf        0.668 -0.070  0.007 -0.039 -0.077 -0.099  0.031 -0.111  0.069 -0.005
 95% c.l.    0.093  0.128  0.139  0.142  0.143  0.143  0.144  0.145  0.146  0.147

 |------------------ standard chronology autoregressive model ------------------|

 ord    rsq    t-1    t-2    t-3    t-4    t-5    t-6    t-7    t-8    t-9   t-10
  2   0.451  0.718 -0.072

 |======================= pooled autoregression analysis =======================|

 pooled autocorrelations:

 lag     t= -1  t= -2  t= -3  t= -4  t= -5  t= -6  t= -7  t= -8  t= -9  t=-10
         0.667  0.403  0.259  0.175  0.090 -0.006 -0.079 -0.119 -0.088 -0.053

 yule-walker estimates of autoregression:

 order   t= -1  t= -2  t= -3  t= -4  t= -5  t= -6  t= -7  t= -8  t= -9  t=-10
    1    0.667
    2    0.717 -0.075
    3    0.720 -0.101  0.037
    4    0.719 -0.100  0.031  0.008
    5    0.720 -0.099  0.026  0.044 -0.051
    6    0.716 -0.095  0.028  0.036  0.007 -0.080
    7    0.711 -0.095  0.030  0.038  0.002 -0.040 -0.055
    8    0.709 -0.096  0.030  0.039  0.003 -0.044 -0.029 -0.036
    9    0.711 -0.095  0.033  0.039  0.000 -0.046 -0.024 -0.078  0.059
   10    0.711 -0.094  0.033  0.040  0.000 -0.046 -0.024 -0.077  0.050  0.013

 last term in each row above equals the partial autocorrelation coefficient

 akaike information criterion:

      ar( 0)      ar( 1)      ar( 2)      ar( 3)      ar( 4)      ar( 5)  
     4510.49     4239.49     4238.88     4240.25     4242.22     4243.03

      ar( 6)      ar( 7)      ar( 8)      ar( 9)      ar(10)  
     4242.07     4242.66     4244.04     4244.41     4246.33

 selected autoregression order:   2

 ar order selection criterion: ipp=0  first-minimum aic selection

 the aic trace should be checked to see if ar order selection criterion <ipp>
 is adequate. e.g. if ar-orders of the first-minimum and the full-minimum aic
 are close, an arstan run with full-minimum aic order selection might be tried

 autoregression coefficients:

  t= -1   t= -2   t= -3   t= -4   t= -5   t= -6   t= -7   t= -8   t= -9   t=-10   
  0.717  -0.075

 r-squared due to pooled autoregression:   44.79 pct
 variance inflation from autoregression:  181.12 pct

 impulse response function weights for this ar ( 2) process out to order 50:

  1.0000   0.717   0.439   0.261   0.154   0.091   0.054   0.032   0.019   0.011
  0.0065   0.004   0.002   0.001   0.001   0.000   0.000   0.000   0.000   0.000
  0.0000   0.000   0.000   0.000   0.000   0.000   0.000   0.000   0.000   0.000
  0.0000   0.000   0.000   0.000   0.000   0.000   0.000   0.000   0.000   0.000
  0.0000   0.000   0.000   0.000   0.000   0.000   0.000   0.000   0.000   0.000

 |================== individual series autoregression analyses =================|

 |---------------- individual series autoregressive coefficients ---------------|

     series    ident    order     rsq     t-1     t-2     t-3   .....    t-ip
         1   YCD5_01a     2     0.473   0.540   0.195
         2   YCD5_01b     2     0.493   0.705  -0.012
         3   YCD5_02b     2     0.537   0.804  -0.103
         4   YCD5_03a     2     0.471   0.573   0.148
         5   YCD5_03b     2     0.582   0.722   0.051
         6   YCD5_04a     2     0.429   0.647   0.002
         7   YCD5_04b     2     0.141   0.314   0.103
         8   YCD5_05a     2     0.398   0.685  -0.098
         9   YCD5_05b     2     0.431   0.761  -0.190
        10   YCD5_06a     2     0.278   0.490   0.064
        11   YCD5_06b     2     0.585   0.731   0.041
        12   YCD5_07b     2     0.450   0.552   0.163
        13   YCD5_08a     2     0.670   0.832  -0.017
        14   YCD5_08b     2     0.444   0.617   0.061
        15   YCD5_09a     2     0.682   0.703   0.145
        16   YCD5_09b     2     0.572   0.665   0.116
        17   YCD5_10a     2     0.259   0.515  -0.048
        18   YCD5_10b     2     0.461   0.595   0.106
        19   YCD5_12a     2     0.707   0.729   0.126

     series    ident    order     rsq     t-1     t-2     t-3   .....    t-ip
        20   YCD5_12b     2     0.697   0.811   0.023
        21   YCD5_13b     2     0.579   0.778  -0.030
        22   YCD5_15a     2     0.301   0.597  -0.171
        23   YCD5_16a     2     0.242   0.390   0.169
        24   YCD5_17a     2     0.499   0.701   0.007
        25   YCD5_18a     2     0.688   1.006  -0.231
        26   YCD5_18b     2     0.443   0.746  -0.140
        27   YCD5_19a     2     0.767   1.182  -0.392
        28   GKMts_01     2     0.767   1.050  -0.208
        29   GKMts_01     2     0.729   0.912  -0.070
        30   GKMts_02     2     0.541   0.677   0.077
        31   GKMts_02     2     0.597   0.842  -0.097
        32   GKMts_03     2     0.464   0.612   0.095
        33   GKMts_03     2     0.552   0.722   0.020
        34   GKMts_04     2     0.290   0.514   0.037
        35   GKMts_04     2     0.439   0.621   0.060
        36   GKMts_05     2     0.635   0.802  -0.011
        37   GKMts_05     2     0.672   0.894  -0.094
        38   GKMts_06     2     0.629   0.825  -0.043
        39   GKMts_06     2     0.629   0.746   0.054

     series    ident    order     rsq     t-1     t-2     t-3   .....    t-ip
        40   GKMts_08     2     0.682   1.053  -0.308
        41   GKMts_09     2     0.306   0.494   0.094
        42   GKMts_10     2     0.442   0.725  -0.104
        43   GKMts_11     2     0.735   1.160  -0.404
        44   GKMts_12     2     0.556   0.818  -0.103
        45   GKMts_12     2     0.454   0.728  -0.091
        46   GKMts_13     2     0.680   0.729   0.112
        47   GKMts_14     2     0.669   0.854  -0.044
        48   GKMts_15     2     0.526   0.720   0.005

 |------------- summary statistics for autoregressive coefficients -------------|

                        order     rsq     t-1     t-2     t-3   .....    t-ip
   arithmetic mean        2     0.527   0.727  -0.020
   standard deviation     0     0.152   0.178   0.138
   median                 2     0.539   0.724   0.004
   interquartile range    0     0.227   0.200   0.183
   minimum value          2     0.141   0.314  -0.404
   lower hinge            2     0.443   0.614  -0.098
   upper hinge            2     0.670   0.815   0.086
   maximum value          2     0.767   1.182   0.195

 |------------------- statistics of prewhitened tree-ring data -----------------|

 series   ident   frst   last   year    mean   stdev   skew   kurt   sens   ac(1)
     1  YCD5_01a  1823   2005    183   1.000   0.314  0.668  5.185  0.324   0.011
     2  YCD5_01b  1801   2005    205   1.000   0.262  0.693  8.079  0.276   0.002
     3  YCD5_02b  1832   2005    174   1.000   0.340  1.752 11.913  0.325   0.008
     4  YCD5_03a  1824   2005    182   1.000   0.204  0.504  5.802  0.218  -0.017
     5  YCD5_03b  1804   2005    202   1.001   0.383  2.679 16.059  0.323   0.018
     6  YCD5_04a  1866   2005    140   1.000   0.322  0.859  4.560  0.338   0.003
     7  YCD5_04b  1926   2005     80   1.000   0.328  0.999  3.540  0.322   0.012
     8  YCD5_05a  1805   1998    194   1.000   0.329  0.992  5.973  0.366  -0.007
     9  YCD5_05b  1802   2005    204   1.000   0.335  0.761  4.225  0.365   0.024
    10  YCD5_06a  1830   2005    176   1.003   0.356  1.019  6.233  0.355   0.034
    11  YCD5_06b  1825   2005    181   1.000   0.319  0.142  4.410  0.372   0.004
    12  YCD5_07b  1881   2005    125   1.000   0.252  0.271  3.261  0.276   0.000
    13  YCD5_08a  1796   2005    210   1.000   0.282  0.793  5.288  0.305  -0.005
    14  YCD5_08b  1876   2005    130   1.000   0.220  0.546  4.016  0.237  -0.001
    15  YCD5_09a  1721   2005    285   1.000   0.286  0.706  5.257  0.308   0.004
    16  YCD5_09b  1807   2005    199   1.000   0.274  0.192  3.664  0.282  -0.001
    17  YCD5_10a  1900   2005    106   1.000   0.262  0.814  4.181  0.267   0.018
    18  YCD5_10b  1726   1936    211   1.000   0.258  0.362  3.606  0.279  -0.016
    19  YCD5_12a  1813   2005    193   1.000   0.353  0.619  5.419  0.370  -0.018

 series   ident   frst   last   year    mean   stdev   skew   kurt   sens   ac(1)
    20  YCD5_12b  1809   2005    197   1.000   0.351  1.552  8.096  0.331   0.003
    21  YCD5_13b  1745   2005    261   1.001   0.356  1.160  8.499  0.361   0.014
    22  YCD5_15a  1868   2005    138   1.000   0.302  1.100  4.809  0.328   0.028
    23  YCD5_16a  1873   2005    133   1.000   0.295  1.380  7.370  0.296  -0.003
    24  YCD5_17a  1820   2005    186   1.000   0.271  0.397  3.430  0.307   0.004
    25  YCD5_18a  1798   1977    180   1.003   0.368  1.307  7.379  0.373   0.032
    26  YCD5_18b  1830   2003    174   1.000   0.227  0.790  5.466  0.245   0.010
    27  YCD5_19a  1833   2005    173   1.038   0.565  3.081 19.806  0.516  -0.384
    28  GKMts_01  1864   2005    142   1.000   0.227  0.402  3.336  0.263  -0.082
    29  GKMts_01  1856   2005    150   1.000   0.227  0.699  5.089  0.249   0.005
    30  GKMts_02  1699   2004    306   1.003   0.362  1.526  9.897  0.353   0.034
    31  GKMts_02  1662   2005    344   1.001   0.323  1.570  9.760  0.311   0.005
    32  GKMts_03  1656   2005    350   1.000   0.239  0.144  3.806  0.265  -0.010
    33  GKMts_03  1542   2005    464   1.000   0.227  0.622  5.009  0.247  -0.001
    34  GKMts_04  1685   2005    321   1.000   0.306  0.831  4.160  0.319   0.002
    35  GKMts_04  1721   2005    285   1.000   0.321  0.959  5.758  0.329  -0.010
    36  GKMts_05  1730   2005    276   1.000   0.242  0.623  4.955  0.258   0.002
    37  GKMts_05  1697   2005    309   1.000   0.256  1.000  7.664  0.283  -0.006
    38  GKMts_06  1873   2005    133   1.000   0.380  1.247  5.620  0.394   0.000
    39  GKMts_06  1861   2005    145   1.002   0.406  1.252  6.187  0.416   0.002

 series   ident   frst   last   year    mean   stdev   skew   kurt   sens   ac(1)
    40  GKMts_08  1819   2005    187   1.000   0.388  1.600  7.847  0.391  -0.002
    41  GKMts_09  1830   2005    176   1.000   0.312  0.663  3.909  0.340   0.008
    42  GKMts_10  1813   2005    193   1.000   0.343  0.444  3.799  0.379   0.008
    43  GKMts_11  1727   2005    279   1.003   0.432  2.203 15.266  0.437   0.027
    44  GKMts_12  1614   2005    392   1.000   0.297  0.703  5.932  0.334   0.004
    45  GKMts_12  1658   2005    348   1.000   0.311  1.585  9.169  0.312   0.007
    46  GKMts_13  1700   2005    306   1.000   0.376  1.383  8.244  0.377  -0.007
    47  GKMts_14  1700   2005    306   1.000   0.275  0.596  4.777  0.307   0.003
    48  GKMts_15  1591   2005    415   1.000   0.255  0.460  3.819  0.272   0.000

 |------------- summary of prewhitened tree-ring series statistics -------------|

                                year    mean   stdev   skew   kurt   sens   ac(1)
 arithmetic mean                 222   1.001   0.311  0.972  6.449  0.323  -0.005
 standard deviation               86   0.006   0.066  0.611  3.441  0.057   0.059
 median (50th quantile)          193   1.000   0.311  0.803  5.353  0.323   0.003
 interquartile range             111   0.000   0.092  0.672  3.585  0.085   0.012
 minimum value                    80   1.000   0.204  0.142  3.261  0.218  -0.384
 lower hinge (25th quantile)     173   1.000   0.260  0.607  4.170  0.278  -0.003
 upper hinge (75th quantile)     285   1.000   0.352  1.279  7.755  0.363   0.009
 maximum value                   464   1.038   0.565  3.081 19.806  0.516   0.034

 |-------------------- all possible series rbar statistics ---------------------|

   total    mean   standard   standard  skewess   kurtosis   minimum   maximum
   corrs    rbar   deviation    error    coeff      coeff      corr      corr
    1127   0.204     0.101      0.003   -0.109      3.049    -0.167     0.493

   minimum correlation: -0.167   series  YCD5_10b   and  GKMts_01     81 years
   maximum correlation:  0.493   series  YCD5_08b   and  YCD5_15a    130 years

       percent of all possible correlations used (n>20 years):      99.91
       percent of all possible tree-ring years used in rbar:        37.02

 |=================== prewhitened data common period analyses ==================|

 |----------------------- statistics of the common period ----------------------|

 series   ident   frst   last   year    mean   stdev   skew   kurt   sens   ac(1)
     1  GKMts_03  1542   2005    464   1.000   0.227  0.622  5.009  0.247  -0.001

              *** only one series found in common analysis period ***

 |--------------------------- running rbar statistics --------------------------|

    year   1625.  1650.  1675.  1700.  1725.  1750.  1775.  1800.  1825.  1850.
    corr      1.     3.     3.    15.    55.    78.   136.   136.   171.   496.
    rbar  0.230  0.296  0.262  0.372  0.299  0.328  0.367  0.260  0.242  0.194
    sdev  0.234  0.049  0.018  0.091  0.144  0.147  0.140  0.143  0.179  0.200
    serr  0.000  0.028  0.010  0.023  0.019  0.017  0.012  0.012  0.014  0.009
    eps   0.448  0.626  0.675  0.843  0.853  0.889  0.908  0.882  0.907  0.900
    nss     2.7    4.0    5.9    9.0   13.6   16.4   17.1   21.3   30.6   37.7

    year   1875.  1900.  1925.  1950.  1975.
    corr    666.   946.  1035.  1035.   990.
    rbar  0.153  0.169  0.166  0.218  0.286
    sdev  0.169  0.177  0.158  0.147  0.143
    serr  0.007  0.006  0.005  0.005  0.005
    eps   0.885  0.904  0.904  0.929  0.949
    nss    42.6   46.4   47.2   47.2   46.5

 |======================== residual chronology statistics ======================|

 |----------------- robust mean residual chronology statistics -----------------|

  first    last    total    mean    stdrd    skew    kurtosis    mean    serial
   year    year    years   index     dev     coeff     coeff     sens     corr
   1542    2005     464    0.986   0.158    0.136      3.732    0.176    0.040

  mean indices vs their standard deviations       robust mean efficiency results
      correlation    slope    intercept             # improved    # unimproved
        0.204        0.137      0.052                    223            241

 |---------------- robust mean efficiency gain and loss results ----------------|

   median      interquartile      minimum       lower       upper       maximum
    gain           range            gain        hinge       hinge         gain
    1.28            0.52            0.62         1.10        1.62         7.53

   median      interquartile      minimum       lower       upper       maximum
    loss           range            loss        hinge       hinge         loss
    0.93            0.17            0.00         0.83        1.00         1.00

 |----------- residual chronology auto and partial autocorrelations ------------|

 lag           t-1    t-2    t-3    t-4    t-5    t-6    t-7    t-8    t-9   t-10
 acf         0.040 -0.092  0.005 -0.005 -0.015 -0.117  0.007 -0.103 -0.052  0.044
 pacf        0.040 -0.093  0.013 -0.014 -0.013 -0.119  0.016 -0.129 -0.039  0.021
 95% c.l.    0.093  0.093  0.094  0.094  0.094  0.094  0.095  0.095  0.096  0.096

 |------------------ residual chronology autoregressive model ------------------|

 ord    rsq    t-1    t-2    t-3    t-4    t-5    t-6    t-7    t-8    t-9   t-10
  2   0.011  0.044 -0.094

 |---------- rewhitened chronology auto and partial autocorrelations -----------|

 lag           t-1    t-2    t-3    t-4    t-5    t-6    t-7    t-8    t-9   t-10
 acf         0.001 -0.002  0.012 -0.024 -0.008 -0.130  0.011 -0.109 -0.049  0.041
 pacf        0.001 -0.002  0.012 -0.024 -0.008 -0.130  0.012 -0.112 -0.047  0.032
 95% c.l.    0.093  0.093  0.093  0.093  0.093  0.093  0.094  0.094  0.096  0.096

 |----------------- rewhitened chronology autoregressive model -----------------|

 ord    rsq    t-1    t-2    t-3    t-4    t-5    t-6    t-7    t-8    t-9   t-10
  2   0.000  0.001 -0.002

 |========================= arstan chronology statistics =======================|

 |----------------- robust mean arstan chronology statistics -------------------|


  first    last    total    mean    stdrd    skew    kurtosis    mean    serial
   year    year    years   index     dev     coeff     coeff     sens     corr
   1542    2005      464   0.985   0.209    0.672      4.108    0.142    0.659

 |------------ arstan chronology auto and partial autocorrelations -------------|

 lag           t-1    t-2    t-3    t-4    t-5    t-6    t-7    t-8    t-9   t-10
 acf         0.657  0.379  0.192  0.049 -0.053 -0.142 -0.143 -0.167 -0.123 -0.056
 pacf        0.657 -0.093 -0.034 -0.070 -0.062 -0.094  0.033 -0.097  0.058  0.027
 95% c.l.    0.093  0.127  0.136  0.138  0.139  0.139  0.140  0.141  0.143  0.144

 |------------------- arstan chronology autoregressive model -------------------|

 ord    rsq    t-1    t-2    t-3    t-4    t-5    t-6    t-7    t-8    t-9   t-10
  2   0.438  0.721 -0.095

 |================ as jim morrison would say, "this is the end" ================|
