# Supplementary material for: Climate-Driven Synchronized Growth of Alpine Trees in the Southeast Tibetan Plateau
Source: PLoS One. 2016 Jun 3;11(6):e0156126. doi: 10.1371/journal.pone.0156126 (PMC4892591; doi:10.1371/journal.pone.0156126)
Supplement: S1 Data — (ZIP) [file pone.0156126.s001.zip › S1_Data/chin038/chin038.xlsx]

## Sheet: Sheet1
	YCD5_01a	YCD5_01b	YCD5_02b	YCD5_03a	YCD5_03b	YCD5_04a	YCD5_04b	YCD5_05a	YCD5_05b	YCD5_06a	YCD5_06b	YCD5_07b	YCD5_08a	YCD5_08b	YCD5_09a	YCD5_09b	YCD5_10a	YCD5_10b	YCD5_12a	YCD5_12b	YCD5_13b	YCD5_15a	YCD5_16a	YCD5_17a	YCD5_18a	YCD5_18b	YCD5_19a	GKMts_01a	GKMts_01b	GKMts_02a	GKMts_02b	GKMts_03a	GKMts_03b	GKMts_04a	GKMts_04b	GKMts_05a	GKMts_05b	GKMts_06	GKMts_06	GKMts_08	GKMts_09	GKMts_10	GKMts_11	GKMts_12	GKMts_12	GKMts_13	GKMts_14	GKMts_15	GKMts_19
1300
1301
1302
1303
1304
1305
1306
1307
1308
1309
1310
1311
1312
1313
1314
1315
1316
1317
1318
1319
1320
1321
1322
1323
1324
1325
1326
1327
1328
1329
1330
1331
1332
1333
1334
1335
1336
1337
1338
1339
1340
1341
1342
1343
1344
1345
1346
1347
1348
1349
1350
1351
1352
1353
1354
1355
1356
1357
1358
1359
1360
1361
1362
1363
1364
1365
1366
1367
1368
1369
1370
1371
1372
1373
1374
1375
1376
1377
1378
1379
1380
1381
1382
1383
1384
1385
1386
1387
1388
1389
1390
1391
1392
1393
1394
1395
1396
1397
1398
1399
1400
1401
1402
1403
1404
1405
1406
1407
1408
1409
1410
1411
1412
1413
1414
1415
1416
1417
1418
1419
1420
1421
1422
1423
1424
1425
1426
1427
1428
1429
1430
1431
1432
1433
1434
1435
1436
1437
1438
1439
1440
1441
1442
1443
1444
1445
1446
1447
1448
1449
1450
1451
1452
1453
1454
1455
1456
1457
1458
1459
1460
1461
1462
1463
1464
1465
1466
1467
1468
1469
1470
1471
1472
1473
1474
1475
1476
1477
1478
1479
1480
1481
1482
1483
1484
1485
1486
1487
1488
1489
1490
1491
1492
1493
1494
1495
1496
1497
1498
1499
1500
1501
1502
1503
1504
1505
1506
1507
1508
1509
1510
1511
1512
1513
1514
1515
1516
1517
1518
1519
1520
1521
1522
1523
1524
1525
1526
1527
1528
1529
1530
1531
1532
1533
1534
1535
1536
1537
1538
1539
1540
1541
1542																																	73
1543																																	89
1544																																	64
1545																																	82
1546																																	102
1547																																	116
1548																																	116
1549																																	124
1550																																	176
1551																																	166
1552																																	148
1553																																	116
1554																																	102
1555																																	101
1556																																	88
1557																																	72
1558																																	107
1559																																	113
1560																																	67
1561																																	68
1562																																	65
1563																																	58
1564																																	59
1565																																	73
1566																																	107
1567																																	77
1568																																	82
1569																																	78
1570																																	73
1571																																	98
1572																																	72
1573																																	84
1574																																	91
1575																																	99
1576																																	123
1577																																	111
1578																																	81
1579																																	84
1580																																	78
1581																																	92
1582																																	93
1583																																	101
1584																																	120
1585																																	80
1586																																	58
1587																																	86
1588																																	111
1589																																	113
1590																																	129
1591																																	173															128
1592																																	148															105
1593																																	102															66
1594																																	145															73
1595																																	136															79
1596																																	91															59
1597																																	90															68
1598																																	114															83
1599																																	100															71
1600																																	88															58
1601																																	75															60
1602																																	62															42
1603																																	68															55
1604																																	76															60
1605																																	75															48
1606																																	76															56
1607																																	76															52
1608																																	69															70
1609																																	81															72
1610																																	88															81
1611																																	111															68
1612																																	96															72
1613																																	101															69
1614																																	103											92				123
1615																																	121											102				95
1616																																	199											123				90
1617																																	203											152				100
1618																																	180											107				125
1619																																	173											112				160
1620																																	127											99				158
1621																																	127											65				218
1622																																	113											57				139
1623																																	82											22				70
1624																																	71											26				88
1625																																	53											22				57
1626																																	76											33				73
1627																																	77											54				112
1628																																	81											89				129
1629																																	76											88				97
1630																																	73											99				123
1631																																	83											141				140
1632																																	81											139				143
1633																																	101											119				128
1634																																	76											56				92
1635																																	54											58				56
1636																																	65											64				76
1637																																	61											70				97
1638																																	82											76				120
1639																																	75											117				94
1640																																	64											69				79
1641																																	72											88				113
1642																																	81											79				146
1643																																	90											86				146
1644																																	90											94				151
1645																																	71											73				97
1646																																	95											75				82
1647																																	61											57				100
1648																																	83											58				95
1649																																	59											78				115
1650																																	84											103				177
1651																																	85											133				201
1652																																	75											108				141
1653																																	97											98				121
1654																																	111											114				110
1655																																	97											116				150
1656																																73	68											98				111
1657																																93	82											99				83
1658																																95	66											45	118			99
1659																																90	80											33	112			68
1660																																88	79											35	56			49
1661																																120	85											47	65			60
1662																															137	140	94											50	80			99
1663																															138	130	82											47	81			109
1664																															253	122	78											52	116			125
1665																															199	106	57											58	122			141
1666																															202	136	74											74	142			134
1667																															178	167	98											50	71			121
1668																															185	200	91											66	87			137
1669																															150	184	95											55	98			169
1670																															116	187	69											74	97			135
1671																															103	201	66											82	60			110
1672																															81	159	73											53	67			111
1673																															69	132	58											16	45			105
1674																															68	172	62											46	58			106
1675																															54	176	84											50	52			84
1676																															78	213	62											43	59			99
1677																															84	216	80											48	117			128
1678																															131	323	96											88	139			123
1679																															128	245	108											93	109			106
1680																															103	206	107											47	67			103
1681																															87	250	86											40	62			103
1682																															65	190	65											53	58			107
1683																															75	215	99											62	64			159
1684																															60	199	67											39	21			96
1685																															75	237	81	199										40	42			113
1686																															71	208	79	161										46	56			108
1687																															53	151	83	104										21	27			95
1688																															113	291	100	256										56	52			82
1689																															75	203	108	322										38	58			66
1690																															99	187	72	238										52	42			103
1691																															51	124	61	194										46	40			98
1692																															80	264	98	175										55	54			143
1693																															80	222	99	208										61	65			125
1694																															73	227	92	211										62	76			104
1695																															72	178	88	268										39	82			109
1696																															97	175	96	155										57	74			99
1697																															109	195	121	169			154							86	81			114
1698																															80	118	81	149			114							85	108			82
1699																														138	71	150	119	110			131							95	73			84
1700																														71	78	146	93	102			311							95	61	86	90	83
1701																														54	51	146	72	138			320							66	56	62	64	65
1702																														89	52	194	90	167			355							56	69	30	54	79
1703																														111	86	133	63	62			198							41	53	5	36	49
1704																														145	91	102	55	104			193							56	49	14	42	43
1705																														144	104	135	68	71			202							57	64	15	57	75
1706																														140	106	156	89	230			293							76	61	35	70	115
1707																														148	105	209	96	65			310							89	94	33	92	145
1708																														131	99	154	82	38			201							81	92	24	71	117
1709																														136	77	155	68	65			213							87	78	42	51	83
1710																														86	59	145	66	70			159							69	54	18	38	47
1711																														78	59	145	61	50			194							54	34	12	35	42
1712																														70	53	166	73	54			229							87	60	13	51	53
1713																														90	57	172	92	73			207							94	63	17	54	44
1714																														113	62	207	92	76			175							111	92	22	78	58
1715																														162	56	174	112	138			105							134	130	38	63	87
1716																														198	62	183	121	86			108							158	232	58	61	81
1717																														143	57	215	77	83			111							128	181	32	63	76
1718																														190	58	221	121	62			127							178	179	25	81	100
1719																														355	73	257	134	101			177							284	178	69	130	135
1720																														274	67	242	124	48			116							238	96	61	112	85
1721															188															387	95	250	153	166	139		93							210	148	83	194	87
1722															217															317	78	248	112	134	124		83							167	202	78	205	81
1723															186															306	90	285	108	108	107		78							117	153	101	253	95
1724															143															229	84	286	121	87	85		105							32	146	74	242	81
1725															183															277	93	274	129	72	70		96							57	124	54	266	81
1726															171			270												189	60	241	122	37	47		64							32	102	29	240	58
1727															148			248												226	83	217	116	65	45		77						40	30	128	23	202	77
1728															239			335												225	116	260	139	74	59		87						62	27	194	90	153	100
1729															329			322												203	128	261	152	108	77		110						52	24	245	180	185	128
1730															319			419												139	113	286	122	74	79	160	107						99	21	176	165	191	119
1731															283			357												148	159	250	109	50	117	123	74						97	23	213	151	170	74
1732															223			458												135	163	217	104	66	66	145	86						95	30	153	105	133	78
1733															188			339												173	295	226	117	118	58	154	89						98	48	188	195	102	74
1734															194			268												193	178	239	110	104	87	158	95						83	53	164	224	92	75
1735															191			251												172	148	167	85	113	37	157	62						50	59	113	359	59	46
1736															75			108												110	91	88	70	83	25	106	44						33	30	77	226	44	33
1737															57			118												93	71	79	53	55	12	142	53						38	39	45	263	43	37
1738															75			97												76	76	55	47	52	6	171	54						33	29	34	179	52	62
1739															46			92												137	91	104	57	71	20	171	50						57	40	53	158	63	56
1740															41			68												204	116	126	72	130	56	199	67						109	51	63	149	65	53
1741															46			79												185	97	136	64	201	49	202	57						102	28	47	168	45	55
1742															27			50												209	62	73	45	126	72	220	58						84	43	57	187	50	34
1743															44			107												233	105	108	81	205	75	225	71						181	59	128	286	85	77
1744															48			177												341	102	135	91	236	114	371	110						299	91	166	425	90	96
1745															40			112			318									205	100	119	78	115	81	321	92						241	51	116	273	44	58
1746															80			164			331									191	89	179	79	177	89	355	157						276	75	105	317	58	62
1747															80			203			322									252	81	168	89	107	66	302	315						403	111	124	302	66	80
1748															63			174			407									501	89	224	96	137	67	233	449						385	91	123	230	75	87
1749															95			229			548									367	64	260	70	130	50	186	481						391	73	88	249	50	105
1750															84			128			405									152	57	105	37	80	57	118	296						224	66	88	160	33	52
1751															104			178			419									138	89	116	47	59	29	146	280						288	94	128	144	32	60
1752															109			224			449									145	79	142	45	76	64	144	201						268	170	166	165	38	69
1753															156			189			548									79	90	123	61	146	49	112	158						273	168	161	147	45	98
1754															154			205			512									102	82	152	53	106	110	103	165						268	156	117	144	44	74
1755															104			191			336									117	102	156	50	102	37	75	142						205	125	91	129	39	63
1756															161			168			336									139	91	200	60	110	100	71	163						226	107	65	99	40	57
1757															156			163			435									97	73	132	49	81	28	51	116						192	59	55	59	28	58
1758															199			220			356									100	79	191	60	115	75	73	135						288	64	71	55	23	59
1759															206			256			461									112	99	237	70	115	31	73	121						239	69	90	54	27	73
1760															178			184			389									102	55	151	52	69	21	37	70						165	55	63	34	12	36
1761															149			141			396									80	35	113	44	88	68	64	117						104	62	66	58	28	48
1762															147			141			349									79	31	140	50	69	40	67	98						143	41	53	36	25	39
1763															114			152			323									83	40	159	49	116	72	97	114						221	63	100	51	47	61
1764															123			200			265									81	53	210	64	92	101	97	122						180	136	153	67	63	75
1765															91			137			280									99	37	132	50	87	209	109	115						203	128	114	62	49	61
1766															67			132			260									44	19	53	23	54	57	56	58						130	37	53	47	30	45
1767															99			166			233									69	30	50	35	88	153	106	101						200	111	94	63	27	47
1768															85			220			161									75	38	47	38	84	117	134	114						257	109	83	54	45	67
1769															47			114			138									60	58	63	34	74	86	124	80						199	103	81	47	51	67
1770															54			125			128									85	58	80	50	81	113	113	95						180	96	71	37	43	79	195
1771															59			209			200									115	78	84	48	82	163	91	100						113	101	128	56	47	63	191
1772															41			85			220									82	54	51	41	81	159	73	95						58	74	84	52	45	68	280
1773															77			96			285									57	45	40	33	58	107	87	103						85	70	71	45	40	64	179
1774															75			83			220									46	46	32	34	60	67	75	77						112	65	101	36	29	64	138
1775															132			104			160									100	82	61	45	83	174	78	106						160	134	126	52	52	88	172
1776															110			130			114									128	77	63	46	170	208	112	111						204	139	133	42	54	94	201
1777															171			116			134									127	72	89	66	103	177	129	160						207	121	98	36	66	89	204
1778															119			111			94									73	42	65	48	70	127	134	139						82	53	57	19	35	73	129
1779															147			113			75									75	55	61	53	73	118	169	136						53	44	49	25	29	62	109
1780															112			77			72									96	48	50	53	88	235	176	129						132	86	61	47	42	71	130
1781															171			95			116									97	54	59	59	123	235	185	122						154	129	68	38	66	80	119
1782															140			96			95									100	64	61	62	94	254	172	119						154	176	69	49	88	85	125
1783															205			90			79									83	70	61	68	51	193	111	84						208	169	72	51	89	102	119
1784															193			81			118									107	93	74	69	57	162	123	105						225	134	122	41	100	138	120
1785															150			66			114									118	66	99	68	61	147	120	133						214	114	119	49	87	136	112
1786															208			71			111									102	94	84	63	88	166	115	101						203	101	91	42	93	115	116
1787															176			114			114									169	131	98	66	126	133	136	117						192	181	101	48	80	130	122
1788															112			82			87									97	125	71	50	76	104	138	122						188	180	107	34	55	99	110
1789															149			56			142									97	101	53	44	72	128	97	58						162	105	118	36	58	77	82
1790															199			71			238									97	103	75	44	68	113	130	69						165	108	126	36	63	59	95
1791															378			63			384									107	129	87	48	112	131	174	61						213	118	141	30	65	78	106
1792															275			35			131									85	89	59	46	71	95	118	47						181	91	114	24	60	61	99
1793															292			26			48									70	76	38	32	61	82	123	50						202	85	90	26	50	45	87
1794															415			49			100									89	99	67	49	90	126	139	60						247	133	108	24	62	79	105
1795															237			39			64									68	77	72	34	82	182	115	59						193	148	84	21	56	52	102
1796													157		284			68			75									92	69	76	42	101	192	115	46						240	131	101	34	47	57	117
1797													118		247			56			76									82	56	66	36	54	90	99	55						147	107	81	19	43	44	121
1798													126		257			57			66				280					142	44	67	45	96	137	71	63						163	106	59	32	38	54	98
1799													59		167			29			32				265					80	30	68	35	54	112	50	29						186	59	37	20	23	28	74
1800													58		112			3			33				153					77	30	4	4	48	61	35	24						151	46	40	13	17	24	70
1801		322											102		153			53			27				173					48	19	68	31	44	133	63	47						181	53	35	6	29	36	49
1802		628							325				132		205			66			28				132					65	48	69	95	61	135	74	57						422	73	72	15	51	57	69
1803		634							291				155		268			60			56				155					101	79	98	75	76	154	109	101						314	101	96	28	57	103	103
1804		531			199				234				112		346			80			78				140					106	93	102	58	94	171	104	80						184	126	94	34	47	101	102
1805		493			202			342	212				99		349			83			37				83					125	76	82	79	122	256	105	79						102	130	66	27	40	102	99
1806		540			161			391	181				81		340			65			38				127					99	36	53	64	59	235	87	49						172	102	59	10	29	145	63
1807		342			196			354	161				79		239	184		82			53				180					78	28	53	41	91	207	96	64						133	129	78	15	52	159	104
1808		376			153			343	168				109		264	186		82			91				230					71	94	120	47	81	165	114	80						155	126	81	26	49	128	156
1809		270			73			259	192				65		209	124		113		348	73				176					122	158	75	68	81	98	99	73						91	81	61	30	45	133	115
1810		236			97			308	237				80		292	141		93		292	70				236					161	270	89	60	95	91	110	96						77	91	63	32	60	152	130
1811		182			125			320	240				64		276	130		77		318	107				293					243	226	107	49	97	97	132	80						78	100	99	44	62	162	163
1812		157			167			467	327				84		296	144		114		276	201				301					306	212	94	71	79	112	196	92						60	107	106	38	78	129	175
1813		166			209			382	326				74		221	203		99	252	311	220				219					511	175	77	59	76	163	207	89					70	46	120	128	29	66	122	160
1814		155			174			614	193				61		122	176		76	232	481	159				100					492	106	53	38	55	185	117	60					47	37	116	72	23	45	71	151
1815		170			165			331	163				77		119	150		44	164	423	133				88					205	72	76	38	68	146	103	52					49	47	94	88	22	51	89	178
1816		246			238			448	147				47		125	123		83	171	463	106				89					332	68	81	40	66	142	91	56					97	62	163	87	36	71	103	169
1817		160			164			276	90				46		101	103		72	159	480	68				69					128	78	75	33	71	99	90	57					126	84	97	73	29	50	76	172
1818		167			167			261	86				59		106	123		58	165	431	129				91					132	84	80	43	93	94	112	60					188	96	82	75	35	47	80	157
1819		190			160			314	115				63		71	135		47	218	478	218				102					111	65	69	35	83	121	104	61			134		202	73	99	82	46	41	75	126
1820		111			116			215	50				35		54	89		49	207	465	153			189	98					75	46	52	36	59	87	107	56			120		164	68	88	57	16	26	66	110
1821		98			165			227	56				36		62	117		44	181	369	304			198	115					142	49	76	32	64	92	104	56			115		235	74	56	68	7	30	69	116
1822		120			121			309	68				39		92	147		40	259	422	210			254	110					97	46	60	29	62	114	104	55			87		189	59	66	53	26	28	89	98
1823	110	92			186			363	96				54		96	172		54	270	474	118			238	101					98	51	65	22	56	159	86	61			212		192	47	60	69	41	37	81	105
1824	133	87		256	218			474	228				51		115	192		59	317	537	179			304	121					245	50	62	19	102	248	94	67			324		232	49	83	94	43	51	95	124
1825	190	117		265	263			360	229		178		49		103	205		55	359	551	116			279	251					184	45	61	18	84	253	86	90			268		276	53	102	114	42	38	106	121
1826	133	114		246	293			269	190		184		56		105	210		40	315	420	85			291	286					175	49	72	23	141	206	117	92			246		297	60	95	86	44	32	135	124
1827	101	68		211	217			325	167		198		55		95	185		41	313	505	76			226	331					74	38	41	23	65	146	90	76			118		153	40	47	54	27	23	95	102
1828	95	70		175	219			285	134		223		57		81	207		68	466	512	61			155	306					121	37	53	19	89	196	78	85			119		209	44	37	45	32	23	100	81
1829	94	85		167	205			279	160		272		63		100	210		73	207	313	57			157	274					125	57	63	34	68	222	80	80			112		223	46	45	56	41	23	133	64
1830	118	114		240	292			281	276	121	280		58		89	179		63	277	438	58			187	322	116				175	56	67	34	97	307	117	120			148	259	293	70	65	68	45	29	150	78
1831	106	91		370	358			257	261	102	190		57		78	159		89	239	336	52			167	300	102				175	57	54	20	90	232	143	136			125	211	195	59	67	79	42	27	130	54
1832	218	101	353	317	361			169	197	115	129		56		70	176		52	278	291	65			136	338	152				184	95	71	23	132	198	166	149			87	329	216	80	61	101	36	22	165	70
1833	203	80	355	249	201			141	168	106	84		54		70	155		61	412	264	18			143	273	106	144			119	86	64	17	113	145	210	155			57	181	95	43	84	89	39	20	111	50
1834	212	166	502	301	346			157	229	113	76		65		90	158		104	444	223	45			156	241	111	110			136	127	91	30	91	207	246	143			200	201	135	52	81	90	75	28	144	55
1835	200	374	496	481	525			250	373	125	126		62		125	133		122	456	205	40			237	344	120	94			270	175	119	40	122	408	300	247			211	309	96	66	132	158	155	25	205	75
1836	183	292	318	362	391			132	346	181	118		71		122	96		68	497	227	43			200	267	89	56			125	231	85	42	133	458	239	254			67	194	62	30	145	132	127	30	229	93
1837	91	115	144	335	299			71	260	142	68		54		57	48		66	457	180	32			158	81	46	42			95	117	78	54	140	265	218	245			61	124	51	36	73	97	94	19	139	58
1838	89	129	114	314	267			101	197	151	70		56		56	40		87	323	127	27			100	32	56	42			88	100	62	47	120	247	160	208			137	124	45	55	65	80	84	14	116	65
1839	81	194	175	395	283			100	352	203	104		72		55	41		69	338	141	28			122	42	68	24			100	61	44	29	118	268	134	172			307	206	58	52	92	80	113	20	134	53
1840	68	125	97	218	182			83	264	93	20		62		52	76		70	494	161	33			101	35	39	25			100	42	39	33	83	199	69	102			177	129	38	39	65	66	56	16	101	52
1841	115	128	51	254	191			185	288	117	74		83		71	106		75	338	184	49			98	68	65	20			100	42	35	31	99	250	81	114			253	160	46	53	73	67	83	21	132	51
1842	181	166	35	267	105			344	341	85	70		79		67	96		60	541	306	169			74	69	85	23			100	57	50	37	87	204	108	110			126	197	80	57	97	70	97	28	150	45
1843	178	133	54	139	123			255	174	63	61		99		71	72		62	657	474	244			99	46	69	4			100	41	44	28	72	108	205	91			67	149	87	34	42	51	82	23	92	50
1844	218	123	84	187	158			126	101	75	72		96		48	51		77	475	397	240			117	36	59	6			100	49	43	26	71	80	281	87			133	203	120	37	41	56	87	18	100	52
1845	309	150	75	186	159			154	131	126	131		97		94	64		89	622	536	252			128	35	70	11			100	72	51	36	80	100	239	105			169	282	109	53	54	80	69	30	85	49
1846	340	163	260	196	235			181	307	103	104		148		67	75		72	511	595	465			128	36	97	16			100	80	49	24	113	138	239	135			179	331	104	49	62	77	100	72	118	54
1847	158	112	405	187	204			147	365	97	104		197		75	45		79	628	560	420			109	33	90	16			100	62	43	25	92	147	229	106			185	240	73	49	61	78	86	76	112	50
1848	174	89	306	159	170			173	245	105	106		169		30	29		78	497	634	219			82	38	92	10			100	69	50	27	92	141	197	104			204	199	117	65	51	86	71	50	101	53
1849	165	90	235	129	144			106	232	105	148		171		87	49		77	446	572	195			63	43	118	17			142	59	48	33	94	157	186	127			216	197	137	59	59	94	72	52	89	76
1850	224	111	185	65	72			134	196	57	94		124		72	84		69	409	427	180			44	45	122	4			62	63	49	33	100	179	190	122			182	199	262	38	71	82	60	27	108	58
1851	198	109	205	44	94			197	191	77	102		69		57	43		69	198	351	179			53	46	111	16			70	51	42	32	85	194	190	139			371	320	265	46	57	59	79	38	86	60
1852	159	107	268	66	114			239	148	67	87		62		30	44		82	98	195	242			63	32	94	12			74	57	45	30	114	167	160	111			444	370	286	45	50	68	82	31	74	45
1853	160	77	372	90	102			205	97	97	91		75		34	60		68	130	201	331			60	41	99	20			37	56	31	30	91	144	167	108			380	342	282	34	33	54	75	32	61	38
1854	128	60	335	107	88			148	68	71	78		59		47	24		83	120	148	311			78	28	98	19			55	56	35	26	81	126	142	99			262	288	245	34	34	31	48	22	54	35
1855	142	74	234	105	117			115	91	61	112		52		60	40		84	118	186	204			71	38	101	25			71	39	33	30	70	122	121	99			146	189	210	33	39	40	48	31	60	45
1856	139	96	245	96	111			144	134	73	81		75		66	49		85	95	136	196			70	45	121	21		420	108	88	56	46	82	110	146	95			208	226	318	54	63	61	53	39	85	64
1857	179	100	138	62	97			203	186	93	105		58		58	69		77	121	157	242			102	36	105	22		414	70	85	56	48	102	132	168	72			154	158	188	47	69	76	48	54	81	53
1858	214	97	160	98	83			178	215	85	97		75		51	37		66	92	135	232			67	25	90	22		421	72	86	52	36	119	150	256	102			141	183	134	47	54	53	38	41	83	48
1859	120	75	223	98	131			63	178	104	133		62		36	33		71	96	131	135			116	27	112	15		340	64	75	53	33	112	147	229	75			156	304	171	46	42	60	39	31	61	41
1860	99	88	343	104	139			115	140	70	89		56		31	37		65	70	123	105			59	36	101	16		344	63	56	43	26	86	120	337	95			137	386	217	22	38	57	41	26	68	43
1861	99	83	240	43	86			67	120	98	87		59		39	47		63	50	71	104			79	47	89	20		301	49	38	48	24	81	92	283	84		244	106	375	210	18	32	47	37	17	60	31
1862	108	90	114	81	62			86	120	69	65		56		37	37		110	36	70	92			67	35	95	9		233	57	74	53	21	77	73	178	52		168	143	181	170	40	36	40	23	26	67	39
1863	141	134	117	87	52			131	83	94	112		75		50	106		114	38	58	115			138	59	93	19		420	48	117	66	40	81	110	152	54		324	268	192	258	55	42	73	33	34	80	65
1864	128	127	152	115	95			145	105	93	116		94		38	91		137	56	20	109			143	53	82	32	275	307	36	123	54	34	113	94	117	63		307	231	128	210	56	44	51	33	26	75	38
1865	120	121	207	124	97			215	188	88	118		104		53	125		135	79	26	119			186	68	105	91	303	251	47	60	58	44	125	100	147	66		226	249	212	145	48	44	77	37	27	62	63
1866	114	88	188	125	111	70		161	108	93	99		95		33	150		147	23	4	121			132	59	103	140	295	185	64	49	57	44	102	91	111	78		317	216	169	189	62	55	86	43	41	77	71
1867	112	86	318	103	92	91		76	133	102	100		135		53	166		139	31	32	145			126	55	101	194	212	201	67	65	70	50	134	92	122	78		222	194	155	273	83	52	106	51	37	69	58
1868	76	102	277	111	78	98		94	160	103	74		170		39	182		113	44	31	154	234		91	52	104	182	177	146	63	43	59	44	104	78	184	128		269	125	111	179	53	58	86	47	27	63	48
1869	68	91	232	92	55	61		100	176	63	37		118		41	175		92	50	8	111	248		115	51	95	65	114	174	62	39	64	39	88	57	113	75		311	135	198	156	38	52	58	39	30	53	37
1870	45	90	199	85	93	72		157	204	90	73		107		44	168		82	47	36	58	248		101	42	62	36	64	268	31	39	69	43	63	71	76	64		439	120	198	224	33	38	57	26	22	47	40
1871	49	96	219	94	66	88		151	211	66	65		71		41	184		68	39	24	65	259		121	56	70	19	35	320	25	30	47	38	77	96	107	92		301	96	268	149	45	54	103	18	31	71	41
1872	40	99	181	59	88	174		162	323	52	65		133		33	175		66	66	21	86	203		93	68	96	34	54	341	33	46	51	40	65	81	114	84		129	66	278	187	71	48	98	36	35	76	49
1873	45	71	236	93	75	175		162	178	45	87		175		41	133		66	87	24	105	264	403	99	67	78	28	94	459	57	46	51	49	74	99	128	75	231	163	111	248	220	58	57	90	34	31	77	64
1874	29	69	246	60	54	174		106	157	59	78		137		39	116		48	76	35	121	205	311	75	31	47	60	90	464	55	39	70	37	126	94	140	101	168	210	80	317	229	68	52	58	33	20	66	67
1875	32	89	234	75	83	138		91	73	59	52		155		48	85		77	58	55	96	219	298	81	38	58	73	86	327	25	24	49	26	68	83	116	106	108	266	38	255	78	59	54	35	12	14	59	54
1876	41	107	192	93	75	104		83	56	57	69		157	249	69	87		124	58	41	94	272	303	73	49	85	129	67	316	23	32	57	41	83	89	99	136	172	157	82	249	86	61	77	72	31	22	98	61
1877	43	109	190	83	48	94		134	110	67	82		231	283	125	126		71	83	35	152	258	361	85	51	107	142	35	361	23	45	80	49	95	173	97	126	180	147	83	282	101	66	80	80	33	36	98	75
1878	9	47	111	42	39	78		150	125	24	54		221	241	67	60		63	104	49	113	186	339	92	35	74	77	46	237	11	34	50	45	98	116	68	112	123	226	134	155	68	52	49	95	30	29	63	77
1879	26	57	125	70	54	72		208	99	22	72		168	322	54	63		68	99	34	97	178	559	119	38	70	125	53	282	14	22	53	34	87	159	96	132	59	86	153	246	55	42	64	87	33	31	61	58
1880	22	51	142	71	49	136		160	103	54	85		208	260	120	64		80	67	50	94	170	536	144	40	79	108	74	314	23	21	63	34	82	113	95	132	102	97	165	345	74	36	65	75	38	28	73	59
1881	34	67	191	80	67	125		149	93	47	83	119	271	245	144	76		82	74	70	86	183	405	173	49	102	151	74	261	21	25	68	32	73	97	102	135	92	34	140	337	92	38	68	81	36	27	73	77
1882	40	58	223	79	83	162		185	112	55	88	199	264	282	94	89		100	88	102	132	250	432	206	35	110	167	96	341	26	33	100	47	70	170	121	135	100	22	172	226	100	33	68	128	36	26	86	88
1883	32	69	136	71	105	111		209	197	50	113	163	214	243	118	96		59	110	108	163	268	325	180	44	124	178	107	328	31	42	94	70	126	198	112	166	88	22	191	205	49	39	66	138	37	38	88	85
1884	31	74	74	66	94	83		195	160	57	90	140	189	187	80	67		59	127	98	109	194	266	123	38	111	146	51	166	23	34	58	41	101	117	100	133	56	15	116	141	49	30	40	100	35	32	66	93
1885	22	64	71	73	82	76		138	142	61	68	171	159	170	84	58		76	137	123	63	199	289	131	30	107	138	46	148	23	31	62	34	139	130	92	100	111	18	123	228	78	37	43	96	24	29	73	120
1886	37	81	61	64	61	104		143	94	78	93	207	170	181	75	48		48	195	171	96	206	283	136	36	116	194	89	206	36	36	63	32	88	128	150	119	133	15	178	282	77	43	59	125	22	43	86	84
1887	14	44	48	25	50	75		125	77	32	18	114	136	121	81	52		50	180	232	39	159	279	111	24	82	78	80	195	23	29	48	31	64	133	124	87	110	12	107	247	56	32	36	61	28	28	58	60
1888	29	56	60	64	77	102		145	78	47	53	113	104	164	80	59		53	153	446	67	147	384	193	40	91	178	92	230	36	41	75	38	56	158	165	94	103	21	151	258	69	28	50	64	29	36	79	74
1889	38	47	71	56	73	205		147	104	90	68	145	115	161	107	61		68	217	538	82	147	476	314	43	104	172	168	300	21	58	87	60	91	236	243	104	93	24	351	518	116	24	67	107	24	29	83	92
1890	42	48	73	58	41	147		191	124	66	69	91	88	146	81	50		90	318	308	60	333	365	251	43	124	129	129	198	28	51	61	56	86	154	192	116	156	10	374	206	92	25	57	65	27	24	54	56
1891	33	49	145	62	56	193		182	161	94	75	122	125	208	85	41		71	172	431	75	413	484	294	69	123	220	122	189	31	48	62	54	58	91	270	101	157	20	369	302	117	13	66	110	33	27	119	42
1892	33	44	135	79	90	206		264	262	76	123	139	173	289	92	66		84	175	443	82	337	521	364	134	133	204	146	189	15	40	74	58	71	118	276	138	101	40	419	263	104	25	68	179	39	37	177	64
1893	45	47	115	81	105	163		230	263	77	140	144	133	211	108	81		77	195	318	93	244	420	300	276	114	177	113	154	40	58	91	61	148	126	176	155	53	35	257	153	103	18	84	103	36	52	131	119
1894	44	56	118	76	101	181		180	327	104	153	151	136	260	83	66		118	114	270	94	206	523	363	344	115	238	120	213	69	62	80	53	198	123	176	190	35	28	294	181	89	23	87	96	47	57	117	100
1895	73	56	112	84	102	254		207	295	120	144	214	218	303	88	62		58	88	344	113	228	567	406	178	94	234	156	274	25	58	83	67	223	138	223	173	39	45	443	239	89	23	91	161	42	39	139	75
1896	36	50	107	72	81	174		213	258	109	73	153	237	269	72	56		59	84	414	58	154	461	308	87	69	215	176	282	19	50	80	54	203	148	223	139	36	29	389	163	104	18	94	148	41	35	141	59
1897	48	39	114	75	82	191		137	97	66	87	133	219	285	77	58		57	113	264	39	165	399	356	58	57	229	146	188	16	32	49	23	125	92	165	108	39	23	278	200	180	15	81	116	11	31	97	44
1898	48	40	159	74	78	185		91	67	47	70	155	195	217	96	68		63	90	224	45	211	420	387	58	56	233	157	189	3	27	65	18	102	72	193	109	35	15	283	279	137	13	62	87	22	30	163	45
1899	47	41	126	78	75	179		142	102	47	102	179	169	263	83	113		63	73	228	59	332	496	444	80	61	251	152	201	3	33	73	21	137	87	196	129	56	31	214	186	89	25	63	108	37	41	169	69
1900	53	55	180	89	61	225		127	159	65	83	186	111	256	103	95	100	36	72	228	78	304	483	375	74	72	291	173	225	15	62	92	41	164	129	242	117	26	42	180	233	117	33	69	123	33	43	213	66
1901	36	48	134	75	60	255		97	87	42	63	120	67	189	76	64	97	39	78	137	56	184	454	241	57	57	226	131	209	11	42	67	33	116	91	126	82	5	29	149	206	151	30	45	77	31	35	104	51
1902	35	55	134	65	65	170		110	100	44	76	138	80	287	73	75	76	35	57	157	62	239	531	197	60	53	232	212	209	16	31	70	40	159	132	143	101	17	23	134	286	119	79	38	107	33	40	141	47
1903	35	52	128	70	43	102		143	95	42	74	144	105	303	87	76	99	35	66	172	44	282	543	165	86	82	231	192	200	22	35	64	46	87	82	143	99	8	13	150	488	132	223	53	97	25	25	168	43
1904	40	35	90	75	67	62		168	144	30	57	220	84	342	88	96	138	52	78	181	39	271	537	108	101	91	319	198	188	21	32	71	39	106	87	120	91	4	31	110	442	88	463	63	108	39	24	157	51
1905	47	48	88	81	85	99		85	127	54	79	188	103	478	111	102	219	43	54	170	51	276	602	137	148	106	306	210	205	29	35	77	41	140	78	140	93	15	46	105	538	113	565	125	93	25	29	165	77
1906	32	52	88	87	110	57		116	171	25	29	270	77	420	115	86	122	37	70	124	45	235	479	195	94	98	257	356	206	23	32	67	39	156	84	169	79	20	41	111	484	117	470	114	68	31	26	113	43
1907	18	47	81	119	105	61		105	101	30	39	287	87	452	109	53	117	40	65	121	49	190	365	277	94	81	219	412	213	22	37	60	39	110	79	138	75	27	57	172	314	241	223	82	72	19	33	89	35
1908	32	40	78	120	82	172		41	59	26	64	291	114	403	152	77	112	25	45	154	32	186	336	302	57	90	241	520	258	22	46	62	43	63	49	113	59	28	39	189	300	330	159	48	55	6	24	71	28
1909	27	41	81	103	76	232		30	46	39	64	356	65	344	97	49	89	29	43	111	32	162	301	306	35	82	215	456	323	22	40	57	39	75	47	124	84	33	35	149	242	271	80	46	60	3	24	90	32
1910	30	47	107	96	81	378		55	92	62	79	429	79	372	101	56	120	25	33	135	35	266	349	345	63	92	339	504	473	40	47	73	51	106	70	115	123	45	47	185	318	284	90	72	117	18	33	105	42
1911	30	53	107	96	97	258		74	114	53	63	340	81	357	87	52	131	26	30	90	31	195	315	275	64	96	242	610	414	34	58	60	61	101	63	121	119	56	66	261	262	170	108	83	104	20	20	103	43
1912	35	55	148	92	98	528		87	87	34	76	275	82	303	110	44	81	23	39	96	50	254	505	265	65	101	167	484	411	43	68	70	68	97	81	110	137	49	58	221	338	190	94	85	110	27	22	95	48
1913	34	72	74	76	73	353		107	100	57	61	177	129	357	68	35	76	15	32	90	39	183	355	191	58	119	205	626	280	42	63	59	55	120	135	104	115	32	43	311	204	339	68	55	99	25	25	73	40
1914	37	51	58	71	78	282		109	112	48	64	156	136	418	73	41	66	14	25	90	73	200	433	209	69	134	175	517	305	28	54	72	69	95	99	108	115	37	36	213	336	384	65	49	90	18	18	77	33
1915	25	39	86	62	86	326		106	142	45	60	229	161	441	76	31	39	18	29	99	43	202	389	280	70	215	143	510	297	22	46	45	39	59	61	106	110	25	45	155	162	217	65	44	57	8	12	54	33
1916	31	42	97	77	77	340		99	144	47	86	223	205	414	58	51	35	17	16	105	32	271	298	337	51	182	146	436	244	33	52	62	57	53	40	89	76	24	36	119	177	167	19	31	36	3	15	44	13
1917	31	50	37	72	78	218		96	106	50	102	180	79	269	63	64	24	15	25	88	33	153	247	353	56	151	100	308	245	25	54	50	61	18	11	46	41	21	25	77	46	66	24	3	3	3	3	3	18
1918	32	40	57	60	78	166		61	71	42	69	208	101	337	59	67	33	12	21	55	35	168	258	301	59	154	123	271	267	19	32	43	58	61	29	39	33	16	37	98	59	89	18	22	23	3	16	40	28
1919	32	44	50	59	87	182		47	60	49	62	166	96	299	48	45	40	20	17	69	33	134	184	331	43	113	107	270	261	28	57	44	54	73	41	40	36	25	41	91	99	160	42	30	47	3	11	38	33
1920	29	53	66	56	101	181		46	77	35	52	130	108	353	61	92	73	27	16	61	33	132	201	264	74	107	141	373	253	39	67	51	79	92	43	66	68	35	51	198	138	191	69	50	71	18	25	53	39
1921	38	58	61	51	95	104		42	51	25	57	99	97	309	58	80	53	33	12	53	33	72	157	252	66	82	117	356	280	33	54	42	67	57	35	75	55	23	34	154	129	160	57	33	57	24	19	47	27
1922	18	64	58	56	119	152		45	72	42	49	113	130	275	57	67	61	33	24	71	28	101	239	209	77	108	170	309	176	31	58	46	56	45	33	86	64	18	52	172	90	136	73	41	62	15	21	48	37
1923	41	63	64	55	122	201		39	61	44	54	87	138	331	50	72	64	34	27	72	41	114	162	214	103	99	271	363	164	39	73	67	79	66	49	56	56	41	65	203	101	187	65	50	66	25	26	50	42
1924	41	70	53	56	308	171		62	61	32	48	86	137	397	75	81	72	37	25	78	40	160	205	169	98	95	277	363	191	52	70	66	83	80	85	83	67	38	100	240	133	300	60	90	65	24	27	55	45
1925	60	73	86	65	369	235		61	81	50	54	95	135	383	74	99	81	27	23	101	42	152	276	235	114	108	271	337	197	65	95	77	90	87	88	71	71	33	110	229	165	196	41	73	66	33	31	59	37
1926	54	64	94	64	606	319	225	97	120	52	54	95	148	367	97	78	86	30	32	108	58	150	271	369	123	93	373	264	191	63	91	79	87	96	84	112	77	52	100	244	266	241	60	68	112	28	34	78	48
1927	66	80	85	57	513	416	215	115	145	67	48	108	327	337	121	130	115	35	20	121	54	97	214	318	245	92	329	219	211	52	149	78	107	87	79	91	96	38	121	217	136	208	55	82	151	26	26	103	42
1928	63	66	158	53	607	479	292	104	139	38	53	184	327	294	109	159	69	28	26	108	33	119	244	301	198	101	279	367	214	44	125	93	93	61	59	98	77	45	160	206	99	266	79	80	100	21	24	103	52
1929	48	69	104	60	366	300	413	120	89	57	51	234	296	287	132	197	98	23	17	78	43	98	169	239	195	108	226	337	255	38	121	76	91	77	79	86	98	44	115	133	118	233	46	74	77	20	26	63	47
1930	55	70	136	67	467	286	420	63	146	49	47	254	343	322	139	99	88	17	28	100	60	70	231	356	156	101	292	280	322	65	127	111	94	69	80	125	74	30	93	175	128	326	43	87	94	33	29	77	50
1931	42	67	152	80	954	358	325	67	135	35	38	201	388	405	86	154	98	22	21	78	62	147	192	317	239	140	464	372	297	64	185	100	74	73	102	100	125	71	147	299	149	330	129	132	200	45	31	69	90
1932	54	72	149	64	487	217	204	42	88	27	47	186	321	332	79	88	106	20	22	75	64	113	191	289	304	114	390	315	248	49	180	72	71	62	87	100	111	62	129	251	181	216	66	110	181	36	30	83	66
1933	37	63	116	71	400	110	150	77	99	26	39	286	279	303	75	74	70	16	28	40	65	126	227	259	223	90	403	318	326	58	186	64	54	77	82	83	112	106	151	198	196	201	63	97	134	44	33	80	67
1934	27	76	61	60	268	114	132	45	66	16	28	356	178	287	57	91	62	16	35	32	82	121	136	177	139	81	222	299	237	50	182	74	57	57	95	75	91	104	158	198	198	178	62	83	148	29	32	73	80
1935	29	97	96	50	244	162	138	51	63	49	39	422	178	227	63	89	68	15	48	32	69	122	161	206	178	82	280	305	259	54	180	64	59	83	107	84	108	118	102	176	141	174	63	93	138	8	38	67	94
1936	29	80	143	70	186	173	195	71	143	54	43	368	170	202	60	90	78	15	66	51	53	117	123	205	251	83	315	350	237	42	181	69	79	63	88	80	106	122	71	183	110	121	53	101	157	27	28	68	96
1937	27	97	153	72	241	201	245	68	218	40	28	335	148	209	65	90	113		91	38	64	115	159	210	155	86	504	400	258	55	187	77	104	97	86	117	100	130	74	168	170	133	64	87	138	26	31	72	110
1938	43	96	183	74	715	297	214	101	201	84	14	263	231	351	56	97	112		65	32	44	160	126	231	254	127	833	669	191	39	151	68	82	84	122	144	102	167	162	338	191	323	116	155	152	43	30	79	329
1939	47	100	164	70	707	248	276	87	121	68	28	281	147	374	46	87	64		86	23	38	120	113	259	224	99	771	577	108	34	141	57	47	65	95	147	111	120	112	654	256	300	66	133	82	34	14	65	194
1940	68	97	413	102	585	265	384	68	132	53	87	321	211	393	59	127	83		129	32	62	154	225	350	271	133	848	549	142	39	168	80	75	76	97	164	100	100	153	893	393	300	65	157	208	60	18	106	226
1941	100	95	396	104	428	240	302	51	117	61	89	275	137	258	58	78	114		142	32	52	121	102	202	235	99	683	523	150	37	123	57	54	80	95	106	131	81	122	810	338	214	43	108	168	51	21	74	138
1942	78	75	213	97	288	272	275	38	62	76	81	310	80	229	66	53	60		120	28	32	74	117	143	116	34	599	430	126	33	116	74	64	86	110	137	171	75	107	506	177	127	60	83	180	35	29	123	128
1943	39	65	160	86	275	195	154	45	107	119	129	256	75	284	47	54	75		128	45	19	154	50	87	61	44	509	387	83	28	113	53	56	71	83	76	145	45	119	410	88	117	83	77	168	32	27	71	77
1944	54	69	164	104	204	311	399	67	119	95	136	333	114	359	69	80	89		149	51	31	123	139	115	64	74	522	374	160	38	118	60	55	117	95	87	141	59	122	231	173	168	72	122	130	27	29	82	84
1945	57	78	216	105	227	336	495	102	119	99	160	248	128	323	63	87	84		177	62	38	117	110	184	60	79	605	511	130	31	153	71	66	85	76	91	133	53	145	198	206	182	47	120	136	24	28	120	62
1946	45	54	234	90	184	235	420	103	76	116	107	202	97	237	40	67	67		158	61	27	103	136	166	43	53	348	416	72	28	186	59	65	69	67	71	98	77	90	143	176	136	29	73	91	34	50	77	67
1947	49	71	215	88	175	213	334	52	52	144	185	289	74	279	35	56	65		119	27	29	186	134	158	27	51	353	291	74	29	160	70	74	47	55	81	81	44	63	71	123	250	25	58	75	24	46	73	56
1948	49	66	217	101	198	231	420	51	86	198	172	252	102	291	43	55	95		109	35	35	275	165	155	29	78	293	437	97	17	203	74	104	51	68	88	97	56	82	69	229	448	58	74	125	50	60	78	58
1949	44	78	222	97	193	174	287	62	145	93	168	356	89	248	52	79	98		105	36	30	198	165	117	39	77	299	428	95	34	147	54	83	47	54	65	75	59	54	50	124	205	43	33	126	54	76	64	52
1950	54	63	136	103	174	139	279	76	111	91	87	283	67	154	68	63	78		84	36	27	180	144	125	47	70	201	429	86	37	151	54	74	50	51	58	61	46	46	53	151	100	55	55	99	37	62	57	38
1951	53	84	126	79	180	122	582	83	48	57	105	413	68	185	52	95	63		89	54	25	298	189	234	45	98	185	584	125	30	177	56	87	59	64	57	73	83	46	66	197	88	86	66	87	49	54	56	69
1952	78	92	89	113	304	277	712	70	74	43	69	344	99	177	89	57	67		99	99	27	290	128	267	67	96	190	653	137	48	212	46	82	45	53	71	79	54	49	42	280	151	170	72	106	87	73	58	111
1953	62	49	99	111	157	267	564	71	62	39	73	291	66	133	57	35	59		43	69	11	139	123	148	39	52	163	492	85	37	252	25	72	33	48	69	58	28	15	39	147	125	110	47	86	86	60	46	105
1954	34	41	84	97	160	260	379	32	60	57	62	288	44	112	49	39	47		56	77	10	86	85	202	20	49	98	314	60	41	194	25	44	22	36	59	53	28	4	25	258	112	91	57	78	65	33	46	165
1955	45	53	96	103	255	202	415	69	87	68	69	323	70	176	60	48	48		67	97	18	127	140	122	35	69	144	418	87	39	224	36	63	43	67	71	63	30	28	43	241	142	104	76	78	108	46	61	380
1956	37	57	133	145	226	191	630	108	147	172	130	349	104	194	58	61	67		92	193	29	207	182	227	36	124	168	534	144	46	245	52	77	65	117	90	84	49	30	49	195	205	111	107	276	119	55	111	651
1957	54	89	163	125	241	176	456	111	141	254	219	303	106	191	51	74	99		68	114	37	143	148	157	68	121	142	515	140	51	242	74	103	93	139	103	74	31	59	55	231	311	137	102	207	99	71	111	952
1958	63	64	174	130	180	243	381	75	150	199	214	259	73	122	41	65	93		101	135	33	83	159	210	82	95	112	397	152	58	212	73	96	104	97	73	87	31	50	43	165	184	93	81	113	55	70	69	718
1959	54	61	111	95	90	217	542	50	62	161	138	129	32	87	55	33	72		28	104	23	87	91	59	39	57	55	382	106	40	124	33	78	96	74	69	66	6	25	33	182	87	46	44	76	64	50	63	738
1960	42	43	67	111	88	163	341	26	49	4	4	122	34	48	44	37	39		26	96	3	79	60	103	12	51	70	307	93	30	131	34	50	51	60	62	65	3	14	34	146	81	44	49	69	25	37	45	381
1961	61	80	80	108	99	283	509	55	89	211	149	121	85	117	70	57	59		54	240	29	122	90	257	18	78	72	306	114	28	111	32	59	56	55	70	85	24	28	53	159	96	51	75	126	57	41	65	315
1962	45	76	82	84	69	191	402	52	70	151	113	123	73	106	68	55	58		35	211	45	78	101	276	17	77	63	260	71	54	130	40	47	44	56	57	74	37	33	48	184	64	37	79	112	55	36	60	347
1963	32	66	69	99	48	97	321	35	71	124	69	130	55	94	53	51	51		25	188	38	97	105	268	26	81	79	203	71	46	113	40	47	61	79	72	67	31	34	54	134	67	46	78	99	37	42	49	189
1964	28	73	106	129	72	107	340	41	97	86	52	125	106	103	61	48	102		20	137	57	84	143	191	42	73	61	248	71	47	166	64	90	69	83	83	85	37	40	75	129	110	44	79	96	52	41	62	100
1965	37	85	75	139	73	103	297	36	105	61	57	138	94	75	51	46	60		13	80	44	62	96	181	34	73	56	210	57	47	122	50	76	56	97	87	76	2	5	88	120	107	42	74	95	48	39	62	78
1966	33	167	68	129	90	138	351	52	84	29	52	154	140	123	53	41	45		27	164	50	67	156	285	35	71	91	276	88	64	170	64	88	77	88	76	76	25	41	94	99	126	47	89	134	47	45	79	113
1967	38	170	78	139	95	189	358	109	108	54	53	120	352	164	51	39	54		31	161	47	109	129	249	26	89	94	298	122	79	188	57	82	67	91	100	73	31	39	113	104	124	59	91	131	56	36	71	112
1968	39	175	106	110	104	350	290	75	132	79	72	115	295	141	40	45	54		26	113	47	75	243	183	28	139	112	219	98	69	165	40	129	48	77	91	78	30	53	110	106	176	61	75	100	62	33	62	96
1969	33	146	65	107	67	191	254	42	115	59	62	204	254	137	35	23	44		33	102	39	42	152	92	4	102	96	180	73	58	121	37	72	46	63	69	52	27	43	71	100	108	31	43	53	30	3	52	67
1970	23	189	56	119	164	258	237	54	64	73	83	222	321	186	28	37	42		31	71	39	65	137	113	24	77	95	191	132	55	111	34	76	44	102	67	71	24	29	83	65	123	46	52	51	48	25	40	153
1971	28	156	56	93	125	206	249	41	50	77	159	282	315	176	32	29	50		44	82	44	67	157	173	23	82	77	182	162	55	137	53	81	41	87	70	54	24	29	64	77	133	45	44	38	34	23	36	160
1972	20	150	57	91	130	393	212	54	70	81	226	165	359	204	37	32	61		53	83	51	79	171	176	20	75	74	212	260	57	186	47	102	58	132	72	75	29	22	78	68	124	52	64	54	72	18	45	499
1973	27	169	58	76	123	421	246	34	54	91	418	343	330	284	34	28	53		43	52	75	59	124	197	19	78	110	275	432	70	232	57	100	44	116	88	82	29	31	128	77	179	57	66	44	50	23	40	374
1974	22	158	56	68	194	440	212	37	58	116	466	228	280	234	31	25	54		49	70	77	75	182	167	22	94	165	260	394	62	148	48	95	55	117	80	97	49	39	185	83	167	72	66	96	50	31	39	708
1975	34	137	63	68	116	335	241	47	98	97	444	247	279	222	34	33	60		64	77	56	96	202	156	18	86	230	248	368	58	130	70	101	70	121	99	110	43	38	247	101	188	50	86	124	57	32	45	374
1976	43	215	64	128	138	255	264	103	123	212	574	327	318	367	55	56	73		134	184	58	191	359	229	23	133	589	314	449	70	179	79	117	144	219	109	130	72	49	494	109	238	65	82	169	111	42	61	680
1977	39	207	70	119	117	246	225	157	99	140	487	246	337	281	46	45	58		175	169	21	163	177	185	18	131	367	347	489	43	225	58	126	122	139	138	127	87	56	408	103	224	135	103	140	79	38	55	292
1978	35	210	55	99	59	292	177	93	84	87	377	271	229	244	46	50	47		120	100	16	107	143	101		82	252	289	443	44	223	52	104	106	144	143	136	78	49	244	93	137	103	77	101	52	40	40	267
1979	36	139	37	126	45	413	563	86	130	82	406	169	427	218	54	33	50		151	93	37	93	176	135		63	587	347	404	42	213	45	76	60	80	190	96	97	35	125	126	127	54	86	116	35	40	37	196
1980	52	122	59	89	52	468	240	69	120	96	366	255	502	220	44	49	67		67	52	33	106	130	91		53	380	249	386	33	260	38	61	70	105	199	105	100	26	111	91	113	36	55	58	61	33	36	135
1981	52	107	71	130	80	407	395	55	161	96	281	200	471	250	44	53	77		81	63	45	120	254	78		52	326	203	304	32	377	43	69	84	142	146	115	176	20	84	117	168	52	64	74	67	29	40	137
1982	35	82	63	98	77	341	170	46	107	83	128	173	327	204	43	42	48		107	85	25	109	148	79		49	218	171	239	30	172	41	55	83	82	97	70	150	32	62	83	128	85	47	67	24	32	38	118
1983	28	67	33	74	68	378	169	16	118	99	100	148	233	137	42	36	67		76	71	48	59	138	90		35	216	176	194	14	91	42	43	83	71	72	72	102	22	72	61	109	59	32	48	61	34	30	184
1984	62	64	42	88	86	260	199	18	80	90	98	152	315	192	45	28	48		77	45	71	73	97	55		39	200	163	234	18	179	30	42	85	108	103	80	177	35	102	80	112	38	51	49	101	29	31	242
1985	67	58	36	80	83	254	239	12	83	133	77	154	276	166	31	32	37		16	24	50	90	86	44		28	84	138	183	30	368	31	26	53	92	81	85	121	24	99	82	127	36	34	38	54	26	17	113
1986	54	51	19	85	70	104	392	24	187	74	70	133	300	324	56	39	35		59	51	58	166	81	73		45	179	149	152	16	236	34	32	68	91	65	64	129	33	111	88	130	70	46	55	63	28	21	94
1987	37	37	21	71	81	170	296	5	78	104	93	131	157	166	35	30	29		39	52	3	81	42	47		29	48	130	133	15	98	21	23	52	43	38	27	55	12	73	56	131	37	25	38	28	23	24	63
1988	51	66	26	98	112	105	256	34	74	113	163	259	232	217	49	39	28		37	38	45	49	52	56		28	34	122	135	16	156	25	31	63	62	67	51	90	16	36	74	132	103	46	41	24	25	11	114
1989	63	100	33	83	109	179	521	23	109	114	92	154	176	265	50	44	31		49	71	40	93	45	104		54	35	134	121	35	154	24	45	61	45	59	55	236	24	42	84	191	136	49	49	44	36	35	88
1990	88	125	41	74	76	166	702	34	146	216	134	259	161	224	65	54	29		82	81	53	74	91	126		61	47	139	167	43	135	39	55	71	72	67	65	348	47	84	96	252	156	85	68	60	41	38	116
1991	138	202	60	68	72	193	658	27	209	191	148	219	167	222	71	54	38		107	102	71	98	48	129		60	44	187	201	32	230	42	68	117	60	69	66	222	40	114	90	311	209	94	74	58	36	40	163
1992	139	217	48	105	108	452	583	25	181	158	202	269	196	323	70	81	51		91	133	52	104	95	75		59	107	195	193	30	411	49	79	123	85	87	71	140	29	68	83	188	258	67	73	51	7	41	113
1993	113	232	43	112	76	533	509	17	262	182	181	333	248	334	95	69	43		97	95	55	143	172	92		41	118	161	167	26	258	34	69	87	71	87	71	155	29	74	99	183	197	78	62	48	6	41	74
1994	156	382	31	136	136	817	542	27	487	190	227	284	216	309	150	46	50		112	88	57	89	143	88		41	118	128	139	20	432	36	51	68	68	96	60	131	260	129	95	139	65	71	47	34	15	34	42
1995	82	288	35	86	66	851	347	18	328	253	155	254	162	311	146	41	49		79	74	43	67	147	72		27	69	84	130	33	302	27	50	53	52	101	76	97	441	67	69	145	29	64	47	37	23	26	21
1996	203	330	45	136	118	598	961	24	247	275	194	231	188	242	188	37	48		93	62	49	62	158	95		24	71	126	139	39	274	28	44	56	36	105	78	83	390	69	87	156	39	64	58	38	28	39	35
1997	89	331	60	145	135	742	707	34	291	339	264	282	189	266	174	61	55		145	89	58	69	190	50		43	72	140	143	48	270	37	79	71	39	83	71	44	283	70	76	265	51	59	91	42	34	46	40
1998	120	394	77	120	159	662	884	29	319	314	275	279	190	224	228	63	66		296	105	117	81	143	83		62	71	138	157	28	281	46	75	81	58	103	91	50	422	122	124	266	54	103	89	38	40	55	59
1999	74	137	44	100	79	227	491		122	58	153	95	78	124	162	28	40		189	65	62	40	51	32		36	28	72	82	20	135	28	40	70	49	52	50	40	172	86	74	71	35	57	52	16	26	32	56
2000	58	180	68	103	112	494	524		131	186	252	143	70	200	123	57	45		138	51	54	34	145	72		66	39	70	108	36	163	24	53	58	45	77	101	38	140	86	71	69	37	45	33	22	44	44	41
2001	108	268	87	100	114	384	523		327	232	256	255	110	279	162	66	70		265	97	79	67	229	142		72	66	82	117	57	146	27	57	74	44	108	142	59	226	152	97	132	36	74	44	41	51	59	91
2002	97	216	87	89	72	260	272		227	152	272	199	93	185	150	59	63		209	92	73	60	120	123		63	54	110	105	64	144	43	55	81	53	84	114	56	184	164	129	151	52	103	75	43	85	61	110
2003	87	187	136	108	62	250	888		297	161	357	204	76	141	74	60	52		142	55	68	31	130	119		55	42	125	104	60	177	38	62	90	78	108	110	54	202	279	176	195	42	95	79	34	64	63	144
2004	58	177	73	105	68	220	421		308	105	248	193	70	118	48	70	70		60	67	88	38	135	75			27	105	89	77	289	29	58	52	75	92	119	77	89	238	97	102	29	68	52	34	57	56	236
2005	90	214	79	107	116	217	467		559	101	349	222	74	103	43	61	92		95	132	100	60	112	105			27	100	104		513	42	34	55	65	132	95	72	150	231	122	115	55	79	58	44	66	59	274
2006
2007

## Sheet: Sheet2
YCD5_01a	1823	110	133	190	133	101	95	94
YCD5_01a	1830	118	106	218	203	212	200	183	91	89	81
YCD5_01a	1840	68	115	181	178	218	309	340	158	174	165
YCD5_01a	1850	224	198	159	160	128	142	139	179	214	120
YCD5_01a	1860	99	99	108	141	128	120	114	112	76	68
YCD5_01a	1870	45	49	40	45	29	32	41	43	9	26
YCD5_01a	1880	22	34	40	32	31	22	37	14	29	38
YCD5_01a	1890	42	33	33	45	44	73	36	48	48	47
YCD5_01a	1900	53	36	35	35	40	47	32	18	32	27
YCD5_01a	1910	30	30	35	34	37	25	31	31	32	32
YCD5_01a	1920	29	38	18	41	41	60	54	66	63	48
YCD5_01a	1930	55	42	54	37	27	29	29	27	43	47
YCD5_01a	1940	68	100	78	39	54	57	45	49	49	44
YCD5_01a	1950	54	53	78	62	34	45	37	54	63	54
YCD5_01a	1960	42	61	45	32	28	37	33	38	39	33
YCD5_01a	1970	23	28	20	27	22	34	43	39	35	36
YCD5_01a	1980	52	52	35	28	62	67	54	37	51	63
YCD5_01a	1990	88	138	139	113	156	82	203	89	120	74
YCD5_01a	2000	58	108	97	87	58	90	999
YCD5_01b	1801	322	628	634	531	493	540	342	376	270
YCD5_01b	1810	236	182	157	166	155	170	246	160	167	190
YCD5_01b	1820	111	98	120	92	87	117	114	68	70	85
YCD5_01b	1830	114	91	101	80	166	374	292	115	129	194
YCD5_01b	1840	125	128	166	133	123	150	163	112	89	90
YCD5_01b	1850	111	109	107	77	60	74	96	100	97	75
YCD5_01b	1860	88	83	90	134	127	121	88	86	102	91
YCD5_01b	1870	90	96	99	71	69	89	107	109	47	57
YCD5_01b	1880	51	67	58	69	74	64	81	44	56	47
YCD5_01b	1890	48	49	44	47	56	56	50	39	40	41
YCD5_01b	1900	55	48	55	52	35	48	52	47	40	41
YCD5_01b	1910	47	53	55	72	51	39	42	50	40	44
YCD5_01b	1920	53	58	64	63	70	73	64	80	66	69
YCD5_01b	1930	70	67	72	63	76	97	80	97	96	100
YCD5_01b	1940	97	95	75	65	69	78	54	71	66	78
YCD5_01b	1950	63	84	92	49	41	53	57	89	64	61
YCD5_01b	1960	43	80	76	66	73	85	167	170	175	146
YCD5_01b	1970	189	156	150	169	158	137	215	207	210	139
YCD5_01b	1980	122	107	82	67	64	58	51	37	66	100
YCD5_01b	1990	125	202	217	232	382	288	330	331	394	137
YCD5_01b	2000	180	268	216	187	177	214	999
YCD5_02b	1832	353	355	502	496	318	144	114	175
YCD5_02b	1840	97	51	35	54	84	75	260	405	306	235
YCD5_02b	1850	185	205	268	372	335	234	245	138	160	223
YCD5_02b	1860	343	240	114	117	152	207	188	318	277	232
YCD5_02b	1870	199	219	181	236	246	234	192	190	111	125
YCD5_02b	1880	142	191	223	136	74	71	61	48	60	71
YCD5_02b	1890	73	145	135	115	118	112	107	114	159	126
YCD5_02b	1900	180	134	134	128	90	88	88	81	78	81
YCD5_02b	1910	107	107	148	74	58	86	97	37	57	50
YCD5_02b	1920	66	61	58	64	53	86	94	85	158	104
YCD5_02b	1930	136	152	149	116	61	96	143	153	183	164
YCD5_02b	1940	413	396	213	160	164	216	234	215	217	222
YCD5_02b	1950	136	126	89	99	84	96	133	163	174	111
YCD5_02b	1960	67	80	82	69	106	75	68	78	106	65
YCD5_02b	1970	56	56	57	58	56	63	64	70	55	37
YCD5_02b	1980	59	71	63	33	42	36	19	21	26	33
YCD5_02b	1990	41	60	48	43	31	35	45	60	77	44
YCD5_02b	2000	68	87	87	136	73	79	999
YCD5_03a	1824	256	265	246	211	175	167
YCD5_03a	1830	240	370	317	249	301	481	362	335	314	395
YCD5_03a	1840	218	254	267	139	187	186	196	187	159	129
YCD5_03a	1850	65	44	66	90	107	105	96	62	98	98
YCD5_03a	1860	104	43	81	87	115	124	125	103	111	92
YCD5_03a	1870	85	94	59	93	60	75	93	83	42	70
YCD5_03a	1880	71	80	79	71	66	73	64	25	64	56
YCD5_03a	1890	58	62	79	81	76	84	72	75	74	78
YCD5_03a	1900	89	75	65	70	75	81	87	119	120	103
YCD5_03a	1910	96	96	92	76	71	62	77	72	60	59
YCD5_03a	1920	56	51	56	55	56	65	64	57	53	60
YCD5_03a	1930	67	80	64	71	60	50	70	72	74	70
YCD5_03a	1940	102	104	97	86	104	105	90	88	101	97
YCD5_03a	1950	103	79	113	111	97	103	145	125	130	95
YCD5_03a	1960	111	108	84	99	129	139	129	139	110	107
YCD5_03a	1970	119	93	91	76	68	68	128	119	99	126
YCD5_03a	1980	89	130	98	74	88	80	85	71	98	83
YCD5_03a	1990	74	68	105	112	136	86	136	145	120	100
YCD5_03a	2000	103	100	89	108	105	107	999
YCD5_03b	1804	199	202	161	196	153	73
YCD5_03b	1810	97	125	167	209	174	165	238	164	167	160
YCD5_03b	1820	116	165	121	186	218	263	293	217	219	205
YCD5_03b	1830	292	358	361	201	346	525	391	299	267	283
YCD5_03b	1840	182	191	105	123	158	159	235	204	170	144
YCD5_03b	1850	72	94	114	102	88	117	111	97	83	131
YCD5_03b	1860	139	86	62	52	95	97	111	92	78	55
YCD5_03b	1870	93	66	88	75	54	83	75	48	39	54
YCD5_03b	1880	49	67	83	105	94	82	61	50	77	73
YCD5_03b	1890	41	56	90	105	101	102	81	82	78	75
YCD5_03b	1900	61	60	65	43	67	85	110	105	82	76
YCD5_03b	1910	81	97	98	73	78	86	77	78	78	87
YCD5_03b	1920	101	95	119	122	308	369	606	513	607	366
YCD5_03b	1930	467	954	487	400	268	244	186	241	715	707
YCD5_03b	1940	585	428	288	275	204	227	184	175	198	193
YCD5_03b	1950	174	180	304	157	160	255	226	241	180	90
YCD5_03b	1960	88	99	69	48	72	73	90	95	104	67
YCD5_03b	1970	164	125	130	123	194	116	138	117	59	45
YCD5_03b	1980	52	80	77	68	86	83	70	81	112	109
YCD5_03b	1990	76	72	108	76	136	66	118	135	159	79
YCD5_03b	2000	112	114	72	62	68	116	999
YCD5_04a	1866	70	91	98	61
YCD5_04a	1870	72	88	174	175	174	138	104	94	78	72
YCD5_04a	1880	136	125	162	111	83	76	104	75	102	205
YCD5_04a	1890	147	193	206	163	181	254	174	191	185	179
YCD5_04a	1900	225	255	170	102	62	99	57	61	172	232
YCD5_04a	1910	378	258	528	353	282	326	340	218	166	182
YCD5_04a	1920	181	104	152	201	171	235	319	416	479	300
YCD5_04a	1930	286	358	217	110	114	162	173	201	297	248
YCD5_04a	1940	265	240	272	195	311	336	235	213	231	174
YCD5_04a	1950	139	122	277	267	260	202	191	176	243	217
YCD5_04a	1960	163	283	191	97	107	103	138	189	350	191
YCD5_04a	1970	258	206	393	421	440	335	255	246	292	413
YCD5_04a	1980	468	407	341	378	260	254	104	170	105	179
YCD5_04a	1990	166	193	452	533	817	851	598	742	662	227
YCD5_04a	2000	494	384	260	250	220	217	999
YCD5_04b	1926	225	215	292	413
YCD5_04b	1930	420	325	204	150	132	138	195	245	214	276
YCD5_04b	1940	384	302	275	154	399	495	420	334	420	287
YCD5_04b	1950	279	582	712	564	379	415	630	456	381	542
YCD5_04b	1960	341	509	402	321	340	297	351	358	290	254
YCD5_04b	1970	237	249	212	246	212	241	264	225	177	563
YCD5_04b	1980	240	395	170	169	199	239	392	296	256	521
YCD5_04b	1990	702	658	583	509	542	347	961	707	884	491
YCD5_04b	2000	524	523	272	888	421	467	999
YCD5_05a	1805	342	391	354	343	259
YCD5_05a	1810	308	320	467	382	614	331	448	276	261	314
YCD5_05a	1820	215	227	309	363	474	360	269	325	285	279
YCD5_05a	1830	281	257	169	141	157	250	132	71	101	100
YCD5_05a	1840	83	185	344	255	126	154	181	147	173	106
YCD5_05a	1850	134	197	239	205	148	115	144	203	178	63
YCD5_05a	1860	115	67	86	131	145	215	161	76	94	100
YCD5_05a	1870	157	151	162	162	106	91	83	134	150	208
YCD5_05a	1880	160	149	185	209	195	138	143	125	145	147
YCD5_05a	1890	191	182	264	230	180	207	213	137	91	142
YCD5_05a	1900	127	97	110	143	168	85	116	105	41	30
YCD5_05a	1910	55	74	87	107	109	106	99	96	61	47
YCD5_05a	1920	46	42	45	39	62	61	97	115	104	120
YCD5_05a	1930	63	67	42	77	45	51	71	68	101	87
YCD5_05a	1940	68	51	38	45	67	102	103	52	51	62
YCD5_05a	1950	76	83	70	71	32	69	108	111	75	50
YCD5_05a	1960	26	55	52	35	41	36	52	109	75	42
YCD5_05a	1970	54	41	54	34	37	47	103	157	93	86
YCD5_05a	1980	69	55	46	16	18	12	24	5	34	23
YCD5_05a	1990	34	27	25	17	27	18	24	34	29	999
YCD5_05b	1802	325	291	234	212	181	161	168	192
YCD5_05b	1810	237	240	327	326	193	163	147	90	86	115
YCD5_05b	1820	50	56	68	96	228	229	190	167	134	160
YCD5_05b	1830	276	261	197	168	229	373	346	260	197	352
YCD5_05b	1840	264	288	341	174	101	131	307	365	245	232
YCD5_05b	1850	196	191	148	97	68	91	134	186	215	178
YCD5_05b	1860	140	120	120	83	105	188	108	133	160	176
YCD5_05b	1870	204	211	323	178	157	73	56	110	125	99
YCD5_05b	1880	103	93	112	197	160	142	94	77	78	104
YCD5_05b	1890	124	161	262	263	327	295	258	97	67	102
YCD5_05b	1900	159	87	100	95	144	127	171	101	59	46
YCD5_05b	1910	92	114	87	100	112	142	144	106	71	60
YCD5_05b	1920	77	51	72	61	61	81	120	145	139	89
YCD5_05b	1930	146	135	88	99	66	63	143	218	201	121
YCD5_05b	1940	132	117	62	107	119	119	76	52	86	145
YCD5_05b	1950	111	48	74	62	60	87	147	141	150	62
YCD5_05b	1960	49	89	70	71	97	105	84	108	132	115
YCD5_05b	1970	64	50	70	54	58	98	123	99	84	130
YCD5_05b	1980	120	161	107	118	80	83	187	78	74	109
YCD5_05b	1990	146	209	181	262	487	328	247	291	319	122
YCD5_05b	2000	131	327	227	297	308	559	999
YCD5_06a	1830	121	102	115	106	113	125	181	142	151	203
YCD5_06a	1840	93	117	85	63	75	126	103	97	105	105
YCD5_06a	1850	57	77	67	97	71	61	73	93	85	104
YCD5_06a	1860	70	98	69	94	93	88	93	102	103	63
YCD5_06a	1870	90	66	52	45	59	59	57	67	24	22
YCD5_06a	1880	54	47	55	50	57	61	78	32	47	90
YCD5_06a	1890	66	94	76	77	104	120	109	66	47	47
YCD5_06a	1900	65	42	44	42	30	54	25	30	26	39
YCD5_06a	1910	62	53	34	57	48	45	47	50	42	49
YCD5_06a	1920	35	25	42	44	32	50	52	67	38	57
YCD5_06a	1930	49	35	27	26	16	49	54	40	84	68
YCD5_06a	1940	53	61	76	119	95	99	116	144	198	93
YCD5_06a	1950	91	57	43	39	57	68	172	254	199	161
YCD5_06a	1960	4	211	151	124	86	61	29	54	79	59
YCD5_06a	1970	73	77	81	91	116	97	212	140	87	82
YCD5_06a	1980	96	96	83	99	90	133	74	104	113	114
YCD5_06a	1990	216	191	158	182	190	253	275	339	314	58
YCD5_06a	2000	186	232	152	161	105	101	999
YCD5_06b	1825	178	184	198	223	272
YCD5_06b	1830	280	190	129	84	76	126	118	68	70	104
YCD5_06b	1840	20	74	70	61	72	131	104	104	106	148
YCD5_06b	1850	94	102	87	91	78	112	81	105	97	133
YCD5_06b	1860	89	87	65	112	116	118	99	100	74	37
YCD5_06b	1870	73	65	65	87	78	52	69	82	54	72
YCD5_06b	1880	85	83	88	113	90	68	93	18	53	68
YCD5_06b	1890	69	75	123	140	153	144	73	87	70	102
YCD5_06b	1900	83	63	76	74	57	79	29	39	64	64
YCD5_06b	1910	79	63	76	61	64	60	86	102	69	62
YCD5_06b	1920	52	57	49	54	48	54	54	48	53	51
YCD5_06b	1930	47	38	47	39	28	39	43	28	14	28
YCD5_06b	1940	87	89	81	129	136	160	107	185	172	168
YCD5_06b	1950	87	105	69	73	62	69	130	219	214	138
YCD5_06b	1960	4	149	113	69	52	57	52	53	72	62
YCD5_06b	1970	83	159	226	418	466	444	574	487	377	406
YCD5_06b	1980	366	281	128	100	98	77	70	93	163	92
YCD5_06b	1990	134	148	202	181	227	155	194	264	275	153
YCD5_06b	2000	252	256	272	357	248	349	999
YCD5_07b	1881	119	199	163	140	171	207	114	113	145
YCD5_07b	1890	91	122	139	144	151	214	153	133	155	179
YCD5_07b	1900	186	120	138	144	220	188	270	287	291	356
YCD5_07b	1910	429	340	275	177	156	229	223	180	208	166
YCD5_07b	1920	130	99	113	87	86	95	95	108	184	234
YCD5_07b	1930	254	201	186	286	356	422	368	335	263	281
YCD5_07b	1940	321	275	310	256	333	248	202	289	252	356
YCD5_07b	1950	283	413	344	291	288	323	349	303	259	129
YCD5_07b	1960	122	121	123	130	125	138	154	120	115	204
YCD5_07b	1970	222	282	165	343	228	247	327	246	271	169
YCD5_07b	1980	255	200	173	148	152	154	133	131	259	154
YCD5_07b	1990	259	219	269	333	284	254	231	282	279	95
YCD5_07b	2000	143	255	199	204	193	222	999
YCD5_08a	1796	157	118	126	59
YCD5_08a	1800	58	102	132	155	112	99	81	79	109	65
YCD5_08a	1810	80	64	84	74	61	77	47	46	59	63
YCD5_08a	1820	35	36	39	54	51	49	56	55	57	63
YCD5_08a	1830	58	57	56	54	65	62	71	54	56	72
YCD5_08a	1840	62	83	79	99	96	97	148	197	169	171
YCD5_08a	1850	124	69	62	75	59	52	75	58	75	62
YCD5_08a	1860	56	59	56	75	94	104	95	135	170	118
YCD5_08a	1870	107	71	133	175	137	155	157	231	221	168
YCD5_08a	1880	208	271	264	214	189	159	170	136	104	115
YCD5_08a	1890	88	125	173	133	136	218	237	219	195	169
YCD5_08a	1900	111	67	80	105	84	103	77	87	114	65
YCD5_08a	1910	79	81	82	129	136	161	205	79	101	96
YCD5_08a	1920	108	97	130	138	137	135	148	327	327	296
YCD5_08a	1930	343	388	321	279	178	178	170	148	231	147
YCD5_08a	1940	211	137	80	75	114	128	97	74	102	89
YCD5_08a	1950	67	68	99	66	44	70	104	106	73	32
YCD5_08a	1960	34	85	73	55	106	94	140	352	295	254
YCD5_08a	1970	321	315	359	330	280	279	318	337	229	427
YCD5_08a	1980	502	471	327	233	315	276	300	157	232	176
YCD5_08a	1990	161	167	196	248	216	162	188	189	190	78
YCD5_08a	2000	70	110	93	76	70	74	999
YCD5_08b	1876	249	283	241	322
YCD5_08b	1880	260	245	282	243	187	170	181	121	164	161
YCD5_08b	1890	146	208	289	211	260	303	269	285	217	263
YCD5_08b	1900	256	189	287	303	342	478	420	452	403	344
YCD5_08b	1910	372	357	303	357	418	441	414	269	337	299
YCD5_08b	1920	353	309	275	331	397	383	367	337	294	287
YCD5_08b	1930	322	405	332	303	287	227	202	209	351	374
YCD5_08b	1940	393	258	229	284	359	323	237	279	291	248
YCD5_08b	1950	154	185	177	133	112	176	194	191	122	87
YCD5_08b	1960	48	117	106	94	103	75	123	164	141	137
YCD5_08b	1970	186	176	204	284	234	222	367	281	244	218
YCD5_08b	1980	220	250	204	137	192	166	324	166	217	265
YCD5_08b	1990	224	222	323	334	309	311	242	266	224	124
YCD5_08b	2000	200	279	185	141	118	103	999
YCD5_09a	1721	188	217	186	143	183	171	148	239	329
YCD5_09a	1730	319	283	223	188	194	191	75	57	75	46
YCD5_09a	1740	41	46	27	44	48	40	80	80	63	95
YCD5_09a	1750	84	104	109	156	154	104	161	156	199	206
YCD5_09a	1760	178	149	147	114	123	91	67	99	85	47
YCD5_09a	1770	54	59	41	77	75	132	110	171	119	147
YCD5_09a	1780	112	171	140	205	193	150	208	176	112	149
YCD5_09a	1790	199	378	275	292	415	237	284	247	257	167
YCD5_09a	1800	112	153	205	268	346	349	340	239	264	209
YCD5_09a	1810	292	276	296	221	122	119	125	101	106	71
YCD5_09a	1820	54	62	92	96	115	103	105	95	81	100
YCD5_09a	1830	89	78	70	70	90	125	122	57	56	55
YCD5_09a	1840	52	71	67	71	48	94	67	75	30	87
YCD5_09a	1850	72	57	30	34	47	60	66	58	51	36
YCD5_09a	1860	31	39	37	50	38	53	33	53	39	41
YCD5_09a	1870	44	41	33	41	39	48	69	125	67	54
YCD5_09a	1880	120	144	94	118	80	84	75	81	80	107
YCD5_09a	1890	81	85	92	108	83	88	72	77	96	83
YCD5_09a	1900	103	76	73	87	88	111	115	109	152	97
YCD5_09a	1910	101	87	110	68	73	76	58	63	59	48
YCD5_09a	1920	61	58	57	50	75	74	97	121	109	132
YCD5_09a	1930	139	86	79	75	57	63	60	65	56	46
YCD5_09a	1940	59	58	66	47	69	63	40	35	43	52
YCD5_09a	1950	68	52	89	57	49	60	58	51	41	55
YCD5_09a	1960	44	70	68	53	61	51	53	51	40	35
YCD5_09a	1970	28	32	37	34	31	34	55	46	46	54
YCD5_09a	1980	44	44	43	42	45	31	56	35	49	50
YCD5_09a	1990	65	71	70	95	150	146	188	174	228	162
YCD5_09a	2000	123	162	150	74	48	43	999
YCD5_09b	1807	184	186	124
YCD5_09b	1810	141	130	144	203	176	150	123	103	123	135
YCD5_09b	1820	89	117	147	172	192	205	210	185	207	210
YCD5_09b	1830	179	159	176	155	158	133	96	48	40	41
YCD5_09b	1840	76	106	96	72	51	64	75	45	29	49
YCD5_09b	1850	84	43	44	60	24	40	49	69	37	33
YCD5_09b	1860	37	47	37	106	91	125	150	166	182	175
YCD5_09b	1870	168	184	175	133	116	85	87	126	60	63
YCD5_09b	1880	64	76	89	96	67	58	48	52	59	61
YCD5_09b	1890	50	41	66	81	66	62	56	58	68	113
YCD5_09b	1900	95	64	75	76	96	102	86	53	77	49
YCD5_09b	1910	56	52	44	35	41	31	51	64	67	45
YCD5_09b	1920	92	80	67	72	81	99	78	130	159	197
YCD5_09b	1930	99	154	88	74	91	89	90	90	97	87
YCD5_09b	1940	127	78	53	54	80	87	67	56	55	79
YCD5_09b	1950	63	95	57	35	39	48	61	74	65	33
YCD5_09b	1960	37	57	55	51	48	46	41	39	45	23
YCD5_09b	1970	37	29	32	28	25	33	56	45	50	33
YCD5_09b	1980	49	53	42	36	28	32	39	30	39	44
YCD5_09b	1990	54	54	81	69	46	41	37	61	63	28
YCD5_09b	2000	57	66	59	60	70	61	999
YCD5_10a	1900	100	97	76	99	138	219	122	117	112	89
YCD5_10a	1910	120	131	81	76	66	39	35	24	33	40
YCD5_10a	1920	73	53	61	64	72	81	86	115	69	98
YCD5_10a	1930	88	98	106	70	62	68	78	113	112	64
YCD5_10a	1940	83	114	60	75	89	84	67	65	95	98
YCD5_10a	1950	78	63	67	59	47	48	67	99	93	72
YCD5_10a	1960	39	59	58	51	102	60	45	54	54	44
YCD5_10a	1970	42	50	61	53	54	60	73	58	47	50
YCD5_10a	1980	67	77	48	67	48	37	35	29	28	31
YCD5_10a	1990	29	38	51	43	50	49	48	55	66	40
YCD5_10a	2000	45	70	63	52	70	92	999
YCD5_10b	1726	270	248	335	322
YCD5_10b	1730	419	357	458	339	268	251	108	118	97	92
YCD5_10b	1740	68	79	50	107	177	112	164	203	174	229
YCD5_10b	1750	128	178	224	189	205	191	168	163	220	256
YCD5_10b	1760	184	141	141	152	200	137	132	166	220	114
YCD5_10b	1770	125	209	85	96	83	104	130	116	111	113
YCD5_10b	1780	77	95	96	90	81	66	71	114	82	56
YCD5_10b	1790	71	63	35	26	49	39	68	56	57	29
YCD5_10b	1800	3	53	66	60	80	83	65	82	82	113
YCD5_10b	1810	93	77	114	99	76	44	83	72	58	47
YCD5_10b	1820	49	44	40	54	59	55	40	41	68	73
YCD5_10b	1830	63	89	52	61	104	122	68	66	87	69
YCD5_10b	1840	70	75	60	62	77	89	72	79	78	77
YCD5_10b	1850	69	69	82	68	83	84	85	77	66	71
YCD5_10b	1860	65	63	110	114	137	135	147	139	113	92
YCD5_10b	1870	82	68	66	66	48	77	124	71	63	68
YCD5_10b	1880	80	82	100	59	59	76	48	50	53	68
YCD5_10b	1890	90	71	84	77	118	58	59	57	63	63
YCD5_10b	1900	36	39	35	35	52	43	37	40	25	29
YCD5_10b	1910	25	26	23	15	14	18	17	15	12	20
YCD5_10b	1920	27	33	33	34	37	27	30	35	28	23
YCD5_10b	1930	17	22	20	16	16	15	15	999
YCD5_12a	1813	252	232	164	171	159	165	218
YCD5_12a	1820	207	181	259	270	317	359	315	313	466	207
YCD5_12a	1830	277	239	278	412	444	456	497	457	323	338
YCD5_12a	1840	494	338	541	657	475	622	511	628	497	446
YCD5_12a	1850	409	198	98	130	120	118	95	121	92	96
YCD5_12a	1860	70	50	36	38	56	79	23	31	44	50
YCD5_12a	1870	47	39	66	87	76	58	58	83	104	99
YCD5_12a	1880	67	74	88	110	127	137	195	180	153	217
YCD5_12a	1890	318	172	175	195	114	88	84	113	90	73
YCD5_12a	1900	72	78	57	66	78	54	70	65	45	43
YCD5_12a	1910	33	30	39	32	25	29	16	25	21	17
YCD5_12a	1920	16	12	24	27	25	23	32	20	26	17
YCD5_12a	1930	28	21	22	28	35	48	66	91	65	86
YCD5_12a	1940	129	142	120	128	149	177	158	119	109	105
YCD5_12a	1950	84	89	99	43	56	67	92	68	101	28
YCD5_12a	1960	26	54	35	25	20	13	27	31	26	33
YCD5_12a	1970	31	44	53	43	49	64	134	175	120	151
YCD5_12a	1980	67	81	107	76	77	16	59	39	37	49
YCD5_12a	1990	82	107	91	97	112	79	93	145	296	189
YCD5_12a	2000	138	265	209	142	60	95	999
YCD5_12b	1809	348
YCD5_12b	1810	292	318	276	311	481	423	463	480	431	478
YCD5_12b	1820	465	369	422	474	537	551	420	505	512	313
YCD5_12b	1830	438	336	291	264	223	205	227	180	127	141
YCD5_12b	1840	161	184	306	474	397	536	595	560	634	572
YCD5_12b	1850	427	351	195	201	148	186	136	157	135	131
YCD5_12b	1860	123	71	70	58	20	26	4	32	31	8
YCD5_12b	1870	36	24	21	24	35	55	41	35	49	34
YCD5_12b	1880	50	70	102	108	98	123	171	232	446	538
YCD5_12b	1890	308	431	443	318	270	344	414	264	224	228
YCD5_12b	1900	228	137	157	172	181	170	124	121	154	111
YCD5_12b	1910	135	90	96	90	90	99	105	88	55	69
YCD5_12b	1920	61	53	71	72	78	101	108	121	108	78
YCD5_12b	1930	100	78	75	40	32	32	51	38	32	23
YCD5_12b	1940	32	32	28	45	51	62	61	27	35	36
YCD5_12b	1950	36	54	99	69	77	97	193	114	135	104
YCD5_12b	1960	96	240	211	188	137	80	164	161	113	102
YCD5_12b	1970	71	82	83	52	70	77	184	169	100	93
YCD5_12b	1980	52	63	85	71	45	24	51	52	38	71
YCD5_12b	1990	81	102	133	95	88	74	62	89	105	65
YCD5_12b	2000	51	97	92	55	67	132	999
YCD5_13b	1745	318	331	322	407	548
YCD5_13b	1750	405	419	449	548	512	336	336	435	356	461
YCD5_13b	1760	389	396	349	323	265	280	260	233	161	138
YCD5_13b	1770	128	200	220	285	220	160	114	134	94	75
YCD5_13b	1780	72	116	95	79	118	114	111	114	87	142
YCD5_13b	1790	238	384	131	48	100	64	75	76	66	32
YCD5_13b	1800	33	27	28	56	78	37	38	53	91	73
YCD5_13b	1810	70	107	201	220	159	133	106	68	129	218
YCD5_13b	1820	153	304	210	118	179	116	85	76	61	57
YCD5_13b	1830	58	52	65	18	45	40	43	32	27	28
YCD5_13b	1840	33	49	169	244	240	252	465	420	219	195
YCD5_13b	1850	180	179	242	331	311	204	196	242	232	135
YCD5_13b	1860	105	104	92	115	109	119	121	145	154	111
YCD5_13b	1870	58	65	86	105	121	96	94	152	113	97
YCD5_13b	1880	94	86	132	163	109	63	96	39	67	82
YCD5_13b	1890	60	75	82	93	94	113	58	39	45	59
YCD5_13b	1900	78	56	62	44	39	51	45	49	32	32
YCD5_13b	1910	35	31	50	39	73	43	32	33	35	33
YCD5_13b	1920	33	33	28	41	40	42	58	54	33	43
YCD5_13b	1930	60	62	64	65	82	69	53	64	44	38
YCD5_13b	1940	62	52	32	19	31	38	27	29	35	30
YCD5_13b	1950	27	25	27	11	10	18	29	37	33	23
YCD5_13b	1960	3	29	45	38	57	44	50	47	47	39
YCD5_13b	1970	39	44	51	75	77	56	58	21	16	37
YCD5_13b	1980	33	45	25	48	71	50	58	3	45	40
YCD5_13b	1990	53	71	52	55	57	43	49	58	117	62
YCD5_13b	2000	54	79	73	68	88	100	999
YCD5_15a	1868	234	248
YCD5_15a	1870	248	259	203	264	205	219	272	258	186	178
YCD5_15a	1880	170	183	250	268	194	199	206	159	147	147
YCD5_15a	1890	333	413	337	244	206	228	154	165	211	332
YCD5_15a	1900	304	184	239	282	271	276	235	190	186	162
YCD5_15a	1910	266	195	254	183	200	202	271	153	168	134
YCD5_15a	1920	132	72	101	114	160	152	150	97	119	98
YCD5_15a	1930	70	147	113	126	121	122	117	115	160	120
YCD5_15a	1940	154	121	74	154	123	117	103	186	275	198
YCD5_15a	1950	180	298	290	139	86	127	207	143	83	87
YCD5_15a	1960	79	122	78	97	84	62	67	109	75	42
YCD5_15a	1970	65	67	79	59	75	96	191	163	107	93
YCD5_15a	1980	106	120	109	59	73	90	166	81	49	93
YCD5_15a	1990	74	98	104	143	89	67	62	69	81	40
YCD5_15a	2000	34	67	60	31	38	60	999
YCD5_16a	1873	403	311	298	303	361	339	559
YCD5_16a	1880	536	405	432	325	266	289	283	279	384	476
YCD5_16a	1890	365	484	521	420	523	567	461	399	420	496
YCD5_16a	1900	483	454	531	543	537	602	479	365	336	301
YCD5_16a	1910	349	315	505	355	433	389	298	247	258	184
YCD5_16a	1920	201	157	239	162	205	276	271	214	244	169
YCD5_16a	1930	231	192	191	227	136	161	123	159	126	113
YCD5_16a	1940	225	102	117	50	139	110	136	134	165	165
YCD5_16a	1950	144	189	128	123	85	140	182	148	159	91
YCD5_16a	1960	60	90	101	105	143	96	156	129	243	152
YCD5_16a	1970	137	157	171	124	182	202	359	177	143	176
YCD5_16a	1980	130	254	148	138	97	86	81	42	52	45
YCD5_16a	1990	91	48	95	172	143	147	158	190	143	51
YCD5_16a	2000	145	229	120	130	135	112	999
YCD5_17a	1820	189	198	254	238	304	279	291	226	155	157
YCD5_17a	1830	187	167	136	143	156	237	200	158	100	122
YCD5_17a	1840	101	98	74	99	117	128	128	109	82	63
YCD5_17a	1850	44	53	63	60	78	71	70	102	67	116
YCD5_17a	1860	59	79	67	138	143	186	132	126	91	115
YCD5_17a	1870	101	121	93	99	75	81	73	85	92	119
YCD5_17a	1880	144	173	206	180	123	131	136	111	193	314
YCD5_17a	1890	251	294	364	300	363	406	308	356	387	444
YCD5_17a	1900	375	241	197	165	108	137	195	277	302	306
YCD5_17a	1910	345	275	265	191	209	280	337	353	301	331
YCD5_17a	1920	264	252	209	214	169	235	369	318	301	239
YCD5_17a	1930	356	317	289	259	177	206	205	210	231	259
YCD5_17a	1940	350	202	143	87	115	184	166	158	155	117
YCD5_17a	1950	125	234	267	148	202	122	227	157	210	59
YCD5_17a	1960	103	257	276	268	191	181	285	249	183	92
YCD5_17a	1970	113	173	176	197	167	156	229	185	101	135
YCD5_17a	1980	91	78	79	90	55	44	73	47	56	104
YCD5_17a	1990	126	129	75	92	88	72	95	50	83	32
YCD5_17a	2000	72	142	123	119	75	105	999
YCD5_18a	1798	280	265
YCD5_18a	1800	153	173	132	155	140	83	127	180	230	176
YCD5_18a	1810	236	293	301	219	100	88	89	69	91	102
YCD5_18a	1820	98	115	110	101	121	251	286	331	306	274
YCD5_18a	1830	322	300	338	273	241	344	267	81	32	42
YCD5_18a	1840	35	68	69	46	36	35	36	33	38	43
YCD5_18a	1850	45	46	32	41	28	38	45	36	25	27
YCD5_18a	1860	36	47	35	59	53	68	59	55	52	51
YCD5_18a	1870	42	56	68	67	31	38	49	51	35	38
YCD5_18a	1880	40	49	35	44	38	30	36	24	40	43
YCD5_18a	1890	43	69	134	276	344	178	87	58	58	80
YCD5_18a	1900	74	57	60	86	101	148	94	94	57	35
YCD5_18a	1910	63	64	65	58	69	70	51	56	59	43
YCD5_18a	1920	74	66	77	103	98	114	123	245	198	195
YCD5_18a	1930	156	239	304	223	139	178	251	155	254	224
YCD5_18a	1940	271	235	116	61	64	60	43	27	29	39
YCD5_18a	1950	47	45	67	39	20	35	36	68	82	39
YCD5_18a	1960	12	18	17	26	42	34	35	26	28	4
YCD5_18a	1970	24	23	20	19	22	18	23	18	999
YCD5_18b	1830	116	102	152	106	111	120	89	46	56	68
YCD5_18b	1840	39	65	85	69	59	70	97	90	92	118
YCD5_18b	1850	122	111	94	99	98	101	121	105	90	112
YCD5_18b	1860	101	89	95	93	82	105	103	101	104	95
YCD5_18b	1870	62	70	96	78	47	58	85	107	74	70
YCD5_18b	1880	79	102	110	124	111	107	116	82	91	104
YCD5_18b	1890	124	123	133	114	115	94	69	57	56	61
YCD5_18b	1900	72	57	53	82	91	106	98	81	90	82
YCD5_18b	1910	92	96	101	119	134	215	182	151	154	113
YCD5_18b	1920	107	82	108	99	95	108	93	92	101	108
YCD5_18b	1930	101	140	114	90	81	82	83	86	127	99
YCD5_18b	1940	133	99	34	44	74	79	53	51	78	77
YCD5_18b	1950	70	98	96	52	49	69	124	121	95	57
YCD5_18b	1960	51	78	77	81	73	73	71	89	139	102
YCD5_18b	1970	77	82	75	78	94	86	133	131	82	63
YCD5_18b	1980	53	52	49	35	39	28	45	29	28	54
YCD5_18b	1990	61	60	59	41	41	27	24	43	62	36
YCD5_18b	2000	66	72	63	55	999
YCD5_19a	1833	144	110	94	56	42	42	24
YCD5_19a	1840	25	20	23	4	6	11	16	16	10	17
YCD5_19a	1850	4	16	12	20	19	25	21	22	22	15
YCD5_19a	1860	16	20	9	19	32	91	140	194	182	65
YCD5_19a	1870	36	19	34	28	60	73	129	142	77	125
YCD5_19a	1880	108	151	167	178	146	138	194	78	178	172
YCD5_19a	1890	129	220	204	177	238	234	215	229	233	251
YCD5_19a	1900	291	226	232	231	319	306	257	219	241	215
YCD5_19a	1910	339	242	167	205	175	143	146	100	123	107
YCD5_19a	1920	141	117	170	271	277	271	373	329	279	226
YCD5_19a	1930	292	464	390	403	222	280	315	504	833	771
YCD5_19a	1940	848	683	599	509	522	605	348	353	293	299
YCD5_19a	1950	201	185	190	163	98	144	168	142	112	55
YCD5_19a	1960	70	72	63	79	61	56	91	94	112	96
YCD5_19a	1970	95	77	74	110	165	230	589	367	252	587
YCD5_19a	1980	380	326	218	216	200	84	179	48	34	35
YCD5_19a	1990	47	44	107	118	118	69	71	72	71	28
YCD5_19a	2000	39	66	54	42	27	27	999
GKMts_01	1864	275	303	295	212	177	114
GKMts_01	1870	64	35	54	94	90	86	67	35	46	53
GKMts_01	1880	74	74	96	107	51	46	89	80	92	168
GKMts_01	1890	129	122	146	113	120	156	176	146	157	152
GKMts_01	1900	173	131	212	192	198	210	356	412	520	456
GKMts_01	1910	504	610	484	626	517	510	436	308	271	270
GKMts_01	1920	373	356	309	363	363	337	264	219	367	337
GKMts_01	1930	280	372	315	318	299	305	350	400	669	577
GKMts_01	1940	549	523	430	387	374	511	416	291	437	428
GKMts_01	1950	429	584	653	492	314	418	534	515	397	382
GKMts_01	1960	307	306	260	203	248	210	276	298	219	180
GKMts_01	1970	191	182	212	275	260	248	314	347	289	347
GKMts_01	1980	249	203	171	176	163	138	149	130	122	134
GKMts_01	1990	139	187	195	161	128	84	126	140	138	72
GKMts_01	2000	70	82	110	125	105	100	999
GKMts_01	1856	420	414	421	340
GKMts_01	1860	344	301	233	420	307	251	185	201	146	174
GKMts_01	1870	268	320	341	459	464	327	316	361	237	282
GKMts_01	1880	314	261	341	328	166	148	206	195	230	300
GKMts_01	1890	198	189	189	154	213	274	282	188	189	201
GKMts_01	1900	225	209	209	200	188	205	206	213	258	323
GKMts_01	1910	473	414	411	280	305	297	244	245	267	261
GKMts_01	1920	253	280	176	164	191	197	191	211	214	255
GKMts_01	1930	322	297	248	326	237	259	237	258	191	108
GKMts_01	1940	142	150	126	83	160	130	72	74	97	95
GKMts_01	1950	86	125	137	85	60	87	144	140	152	106
GKMts_01	1960	93	114	71	71	71	57	88	122	98	73
GKMts_01	1970	132	162	260	432	394	368	449	489	443	404
GKMts_01	1980	386	304	239	194	234	183	152	133	135	121
GKMts_01	1990	167	201	193	167	139	130	139	143	157	82
GKMts_01	2000	108	117	105	104	89	104	999
GKMts_02	1699	138
GKMts_02	1700	71	54	89	111	145	144	140	148	131	136
GKMts_02	1710	86	78	70	90	113	162	198	143	190	355
GKMts_02	1720	274	387	317	306	229	277	189	226	225	203
GKMts_02	1730	139	148	135	173	193	172	110	93	76	137
GKMts_02	1740	204	185	209	233	341	205	191	252	501	367
GKMts_02	1750	152	138	145	79	102	117	139	97	100	112
GKMts_02	1760	102	80	79	83	81	99	44	69	75	60
GKMts_02	1770	85	115	82	57	46	100	128	127	73	75
GKMts_02	1780	96	97	100	83	107	118	102	169	97	97
GKMts_02	1790	97	107	85	70	89	68	92	82	142	80
GKMts_02	1800	77	48	65	101	106	125	99	78	71	122
GKMts_02	1810	161	243	306	511	492	205	332	128	132	111
GKMts_02	1820	75	142	97	98	245	184	175	74	121	125
GKMts_02	1830	175	175	184	119	136	270	125	95	88	100
GKMts_02	1840	100	100	100	100	100	100	100	100	100	142
GKMts_02	1850	62	70	74	37	55	71	108	70	72	64
GKMts_02	1860	63	49	57	48	36	47	64	67	63	62
GKMts_02	1870	31	25	33	57	55	25	23	23	11	14
GKMts_02	1880	23	21	26	31	23	23	36	23	36	21
GKMts_02	1890	28	31	15	40	69	25	19	16	3	3
GKMts_02	1900	15	11	16	22	21	29	23	22	22	22
GKMts_02	1910	40	34	43	42	28	22	33	25	19	28
GKMts_02	1920	39	33	31	39	52	65	63	52	44	38
GKMts_02	1930	65	64	49	58	50	54	42	55	39	34
GKMts_02	1940	39	37	33	28	38	31	28	29	17	34
GKMts_02	1950	37	30	48	37	41	39	46	51	58	40
GKMts_02	1960	30	28	54	46	47	47	64	79	69	58
GKMts_02	1970	55	55	57	70	62	58	70	43	44	42
GKMts_02	1980	33	32	30	14	18	30	16	15	16	35
GKMts_02	1990	43	32	30	26	20	33	39	48	28	20
GKMts_02	2000	36	57	64	60	77	999
GKMts_02	1662	137	138	253	199	202	178	185	150
GKMts_02	1670	116	103	81	69	68	54	78	84	131	128
GKMts_02	1680	103	87	65	75	60	75	71	53	113	75
GKMts_02	1690	99	51	80	80	73	72	97	109	80	71
GKMts_02	1700	78	51	52	86	91	104	106	105	99	77
GKMts_02	1710	59	59	53	57	62	56	62	57	58	73
GKMts_02	1720	67	95	78	90	84	93	60	83	116	128
GKMts_02	1730	113	159	163	295	178	148	91	71	76	91
GKMts_02	1740	116	97	62	105	102	100	89	81	89	64
GKMts_02	1750	57	89	79	90	82	102	91	73	79	99
GKMts_02	1760	55	35	31	40	53	37	19	30	38	58
GKMts_02	1770	58	78	54	45	46	82	77	72	42	55
GKMts_02	1780	48	54	64	70	93	66	94	131	125	101
GKMts_02	1790	103	129	89	76	99	77	69	56	44	30
GKMts_02	1800	30	19	48	79	93	76	36	28	94	158
GKMts_02	1810	270	226	212	175	106	72	68	78	84	65
GKMts_02	1820	46	49	46	51	50	45	49	38	37	57
GKMts_02	1830	56	57	95	86	127	175	231	117	100	61
GKMts_02	1840	42	42	57	41	49	72	80	62	69	59
GKMts_02	1850	63	51	57	56	56	39	88	85	86	75
GKMts_02	1860	56	38	74	117	123	60	49	65	43	39
GKMts_02	1870	39	30	46	46	39	24	32	45	34	22
GKMts_02	1880	21	25	33	42	34	31	36	29	41	58
GKMts_02	1890	51	48	40	58	62	58	50	32	27	33
GKMts_02	1900	62	42	31	35	32	35	32	37	46	40
GKMts_02	1910	47	58	68	63	54	46	52	54	32	57
GKMts_02	1920	67	54	58	73	70	95	91	149	125	121
GKMts_02	1930	127	185	180	186	182	180	181	187	151	141
GKMts_02	1940	168	123	116	113	118	153	186	160	203	147
GKMts_02	1950	151	177	212	252	194	224	245	242	212	124
GKMts_02	1960	131	111	130	113	166	122	170	188	165	121
GKMts_02	1970	111	137	186	232	148	130	179	225	223	213
GKMts_02	1980	260	377	172	91	179	368	236	98	156	154
GKMts_02	1990	135	230	411	258	432	302	274	270	281	135
GKMts_02	2000	163	146	144	177	289	513	999
GKMts_03	1656	73	93	95	90
GKMts_03	1660	88	120	140	130	122	106	136	167	200	184
GKMts_03	1670	187	201	159	132	172	176	213	216	323	245
GKMts_03	1680	206	250	190	215	199	237	208	151	291	203
GKMts_03	1690	187	124	264	222	227	178	175	195	118	150
GKMts_03	1700	146	146	194	133	102	135	156	209	154	155
GKMts_03	1710	145	145	166	172	207	174	183	215	221	257
GKMts_03	1720	242	250	248	285	286	274	241	217	260	261
GKMts_03	1730	286	250	217	226	239	167	88	79	55	104
GKMts_03	1740	126	136	73	108	135	119	179	168	224	260
GKMts_03	1750	105	116	142	123	152	156	200	132	191	237
GKMts_03	1760	151	113	140	159	210	132	53	50	47	63
GKMts_03	1770	80	84	51	40	32	61	63	89	65	61
GKMts_03	1780	50	59	61	61	74	99	84	98	71	53
GKMts_03	1790	75	87	59	38	67	72	76	66	67	68
GKMts_03	1800	4	68	69	98	102	82	53	53	120	75
GKMts_03	1810	89	107	94	77	53	76	81	75	80	69
GKMts_03	1820	52	76	60	65	62	61	72	41	53	63
GKMts_03	1830	67	54	71	64	91	119	85	78	62	44
GKMts_03	1840	39	35	50	44	43	51	49	43	50	48
GKMts_03	1850	49	42	45	31	35	33	56	56	52	53
GKMts_03	1860	43	48	53	66	54	58	57	70	59	64
GKMts_03	1870	69	47	51	51	70	49	57	80	50	53
GKMts_03	1880	63	68	100	94	58	62	63	48	75	87
GKMts_03	1890	61	62	74	91	80	83	80	49	65	73
GKMts_03	1900	92	67	70	64	71	77	67	60	62	57
GKMts_03	1910	73	60	70	59	72	45	62	50	43	44
GKMts_03	1920	51	42	46	67	66	77	79	78	93	76
GKMts_03	1930	111	100	72	64	74	64	69	77	68	57
GKMts_03	1940	80	57	74	53	60	71	59	70	74	54
GKMts_03	1950	54	56	46	25	25	36	52	74	73	33
GKMts_03	1960	34	32	40	40	64	50	64	57	40	37
GKMts_03	1970	34	53	47	57	48	70	79	58	52	45
GKMts_03	1980	38	43	41	42	30	31	34	21	25	24
GKMts_03	1990	39	42	49	34	36	27	28	37	46	28
GKMts_03	2000	24	27	43	38	29	42	999
GKMts_03	1542	73	89	64	82	102	116	116	124
GKMts_03	1550	176	166	148	116	102	101	88	72	107	113
GKMts_03	1560	67	68	65	58	59	73	107	77	82	78
GKMts_03	1570	73	98	72	84	91	99	123	111	81	84
GKMts_03	1580	78	92	93	101	120	80	58	86	111	113
GKMts_03	1590	129	173	148	102	145	136	91	90	114	100
GKMts_03	1600	88	75	62	68	76	75	76	76	69	81
GKMts_03	1610	88	111	96	101	103	121	199	203	180	173
GKMts_03	1620	127	127	113	82	71	53	76	77	81	76
GKMts_03	1630	73	83	81	101	76	54	65	61	82	75
GKMts_03	1640	64	72	81	90	90	71	95	61	83	59
GKMts_03	1650	84	85	75	97	111	97	68	82	66	80
GKMts_03	1660	79	85	94	82	78	57	74	98	91	95
GKMts_03	1670	69	66	73	58	62	84	62	80	96	108
GKMts_03	1680	107	86	65	99	67	81	79	83	100	108
GKMts_03	1690	72	61	98	99	92	88	96	121	81	119
GKMts_03	1700	93	72	90	63	55	68	89	96	82	68
GKMts_03	1710	66	61	73	92	92	112	121	77	121	134
GKMts_03	1720	124	153	112	108	121	129	122	116	139	152
GKMts_03	1730	122	109	104	117	110	85	70	53	47	57
GKMts_03	1740	72	64	45	81	91	78	79	89	96	70
GKMts_03	1750	37	47	45	61	53	50	60	49	60	70
GKMts_03	1760	52	44	50	49	64	50	23	35	38	34
GKMts_03	1770	50	48	41	33	34	45	46	66	48	53
GKMts_03	1780	53	59	62	68	69	68	63	66	50	44
GKMts_03	1790	44	48	46	32	49	34	42	36	45	35
GKMts_03	1800	4	31	95	75	58	79	64	41	47	68
GKMts_03	1810	60	49	71	59	38	38	40	33	43	35
GKMts_03	1820	36	32	29	22	19	18	23	23	19	34
GKMts_03	1830	34	20	23	17	30	40	42	54	47	29
GKMts_03	1840	33	31	37	28	26	36	24	25	27	33
GKMts_03	1850	33	32	30	30	26	30	46	48	36	33
GKMts_03	1860	26	24	21	40	34	44	44	50	44	39
GKMts_03	1870	43	38	40	49	37	26	41	49	45	34
GKMts_03	1880	34	32	47	70	41	34	32	31	38	60
GKMts_03	1890	56	54	58	61	53	67	54	23	18	21
GKMts_03	1900	41	33	40	46	39	41	39	39	43	39
GKMts_03	1910	51	61	68	55	69	39	57	61	58	54
GKMts_03	1920	79	67	56	79	83	90	87	107	93	91
GKMts_03	1930	94	74	71	54	57	59	79	104	82	47
GKMts_03	1940	75	54	64	56	55	66	65	74	104	83
GKMts_03	1950	74	87	82	72	44	63	77	103	96	78
GKMts_03	1960	50	59	47	47	90	76	88	82	129	72
GKMts_03	1970	76	81	102	100	95	101	117	126	104	76
GKMts_03	1980	61	69	55	43	42	26	32	23	31	45
GKMts_03	1990	55	68	79	69	51	50	44	79	75	40
GKMts_03	2000	53	57	55	62	58	34	999
GKMts_04	1685	199	161	104	256	322
GKMts_04	1690	238	194	175	208	211	268	155	169	149	110
GKMts_04	1700	102	138	167	62	104	71	230	65	38	65
GKMts_04	1710	70	50	54	73	76	138	86	83	62	101
GKMts_04	1720	48	166	134	108	87	72	37	65	74	108
GKMts_04	1730	74	50	66	118	104	113	83	55	52	71
GKMts_04	1740	130	201	126	205	236	115	177	107	137	130
GKMts_04	1750	80	59	76	146	106	102	110	81	115	115
GKMts_04	1760	69	88	69	116	92	87	54	88	84	74
GKMts_04	1770	81	82	81	58	60	83	170	103	70	73
GKMts_04	1780	88	123	94	51	57	61	88	126	76	72
GKMts_04	1790	68	112	71	61	90	82	101	54	96	54
GKMts_04	1800	48	44	61	76	94	122	59	91	81	81
GKMts_04	1810	95	97	79	76	55	68	66	71	93	83
GKMts_04	1820	59	64	62	56	102	84	141	65	89	68
GKMts_04	1830	97	90	132	113	91	122	133	140	120	118
GKMts_04	1840	83	99	87	72	71	80	113	92	92	94
GKMts_04	1850	100	85	114	91	81	70	82	102	119	112
GKMts_04	1860	86	81	77	81	113	125	102	134	104	88
GKMts_04	1870	63	77	65	74	126	68	83	95	98	87
GKMts_04	1880	82	73	70	126	101	139	88	64	56	91
GKMts_04	1890	86	58	71	148	198	223	203	125	102	137
GKMts_04	1900	164	116	159	87	106	140	156	110	63	75
GKMts_04	1910	106	101	97	120	95	59	53	18	61	73
GKMts_04	1920	92	57	45	66	80	87	96	87	61	77
GKMts_04	1930	69	73	62	77	57	83	63	97	84	65
GKMts_04	1940	76	80	86	71	117	85	69	47	51	47
GKMts_04	1950	50	59	45	33	22	43	65	93	104	96
GKMts_04	1960	51	56	44	61	69	56	77	67	48	46
GKMts_04	1970	44	41	58	44	55	70	144	122	106	60
GKMts_04	1980	70	84	83	83	85	53	68	52	63	61
GKMts_04	1990	71	117	123	87	68	53	56	71	81	70
GKMts_04	2000	58	74	81	90	52	55	999
GKMts_04	1721	139	124	107	85	70	47	45	59	77
GKMts_04	1730	79	117	66	58	87	37	25	12	6	20
GKMts_04	1740	56	49	72	75	114	81	89	66	67	50
GKMts_04	1750	57	29	64	49	110	37	100	28	75	31
GKMts_04	1760	21	68	40	72	101	209	57	153	117	86
GKMts_04	1770	113	163	159	107	67	174	208	177	127	118
GKMts_04	1780	235	235	254	193	162	147	166	133	104	128
GKMts_04	1790	113	131	95	82	126	182	192	90	137	112
GKMts_04	1800	61	133	135	154	171	256	235	207	165	98
GKMts_04	1810	91	97	112	163	185	146	142	99	94	121
GKMts_04	1820	87	92	114	159	248	253	206	146	196	222
GKMts_04	1830	307	232	198	145	207	408	458	265	247	268
GKMts_04	1840	199	250	204	108	80	100	138	147	141	157
GKMts_04	1850	179	194	167	144	126	122	110	132	150	147
GKMts_04	1860	120	92	73	110	94	100	91	92	78	57
GKMts_04	1870	71	96	81	99	94	83	89	173	116	159
GKMts_04	1880	113	97	170	198	117	130	128	133	158	236
GKMts_04	1890	154	91	118	126	123	138	148	92	72	87
GKMts_04	1900	129	91	132	82	87	78	84	79	49	47
GKMts_04	1910	70	63	81	135	99	61	40	11	29	41
GKMts_04	1920	43	35	33	49	85	88	84	79	59	79
GKMts_04	1930	80	102	87	82	95	107	88	86	122	95
GKMts_04	1940	97	95	110	83	95	76	67	55	68	54
GKMts_04	1950	51	64	53	48	36	67	117	139	97	74
GKMts_04	1960	60	55	56	79	83	97	88	91	77	63
GKMts_04	1970	102	87	132	116	117	121	219	139	144	80
GKMts_04	1980	105	142	82	71	108	92	91	43	62	45
GKMts_04	1990	72	60	85	71	68	52	36	39	58	49
GKMts_04	2000	45	44	53	78	75	65	999
GKMts_05	1730	160	123	145	154	158	157	106	142	171	171
GKMts_05	1740	199	202	220	225	371	321	355	302	233	186
GKMts_05	1750	118	146	144	112	103	75	71	51	73	73
GKMts_05	1760	37	64	67	97	97	109	56	106	134	124
GKMts_05	1770	113	91	73	87	75	78	112	129	134	169
GKMts_05	1780	176	185	172	111	123	120	115	136	138	97
GKMts_05	1790	130	174	118	123	139	115	115	99	71	50
GKMts_05	1800	35	63	74	109	104	105	87	96	114	99
GKMts_05	1810	110	132	196	207	117	103	91	90	112	104
GKMts_05	1820	107	104	104	86	94	86	117	90	78	80
GKMts_05	1830	117	143	166	210	246	300	239	218	160	134
GKMts_05	1840	69	81	108	205	281	239	239	229	197	186
GKMts_05	1850	190	190	160	167	142	121	146	168	256	229
GKMts_05	1860	337	283	178	152	117	147	111	122	184	113
GKMts_05	1870	76	107	114	128	140	116	99	97	68	96
GKMts_05	1880	95	102	121	112	100	92	150	124	165	243
GKMts_05	1890	192	270	276	176	176	223	223	165	193	196
GKMts_05	1900	242	126	143	143	120	140	169	138	113	124
GKMts_05	1910	115	121	110	104	108	106	89	46	39	40
GKMts_05	1920	66	75	86	56	83	71	112	91	98	86
GKMts_05	1930	125	100	100	83	75	84	80	117	144	147
GKMts_05	1940	164	106	137	76	87	91	71	81	88	65
GKMts_05	1950	58	57	71	69	59	71	90	103	73	69
GKMts_05	1960	62	70	57	72	83	87	76	100	91	69
GKMts_05	1970	67	70	72	88	80	99	109	138	143	190
GKMts_05	1980	199	146	97	72	103	81	65	38	67	59
GKMts_05	1990	67	69	87	87	96	101	105	83	103	52
GKMts_05	2000	77	108	84	108	92	132	999
GKMts_05	1697	154	114	131
GKMts_05	1700	311	320	355	198	193	202	293	310	201	213
GKMts_05	1710	159	194	229	207	175	105	108	111	127	177
GKMts_05	1720	116	93	83	78	105	96	64	77	87	110
GKMts_05	1730	107	74	86	89	95	62	44	53	54	50
GKMts_05	1740	67	57	58	71	110	92	157	315	449	481
GKMts_05	1750	296	280	201	158	165	142	163	116	135	121
GKMts_05	1760	70	117	98	114	122	115	58	101	114	80
GKMts_05	1770	95	100	95	103	77	106	111	160	139	136
GKMts_05	1780	129	122	119	84	105	133	101	117	122	58
GKMts_05	1790	69	61	47	50	60	59	46	55	63	29
GKMts_05	1800	24	47	57	101	80	79	49	64	80	73
GKMts_05	1810	96	80	92	89	60	52	56	57	60	61
GKMts_05	1820	56	56	55	61	67	90	92	76	85	80
GKMts_05	1830	120	136	149	155	143	247	254	245	208	172
GKMts_05	1840	102	114	110	91	87	105	135	106	104	127
GKMts_05	1850	122	139	111	108	99	99	95	72	102	75
GKMts_05	1860	95	84	52	54	63	66	78	78	128	75
GKMts_05	1870	64	92	84	75	101	106	136	126	112	132
GKMts_05	1880	132	135	135	166	133	100	119	87	94	104
GKMts_05	1890	116	101	138	155	190	173	139	108	109	129
GKMts_05	1900	117	82	101	99	91	93	79	75	59	84
GKMts_05	1910	123	119	137	115	115	110	76	41	33	36
GKMts_05	1920	68	55	64	56	67	71	77	96	77	98
GKMts_05	1930	74	125	111	112	91	108	106	100	102	111
GKMts_05	1940	100	131	171	145	141	133	98	81	97	75
GKMts_05	1950	61	73	79	58	53	63	84	74	87	66
GKMts_05	1960	65	85	74	67	85	76	76	73	78	52
GKMts_05	1970	71	54	75	82	97	110	130	127	136	96
GKMts_05	1980	105	115	70	72	80	85	64	27	51	55
GKMts_05	1990	65	66	71	71	60	76	78	71	91	50
GKMts_05	2000	101	142	114	110	119	95	999
GKMts_06	1873	231	168	108	172	180	123	59
GKMts_06	1880	102	92	100	88	56	111	133	110	103	93
GKMts_06	1890	156	157	101	53	35	39	36	39	35	56
GKMts_06	1900	26	5	17	8	4	15	20	27	28	33
GKMts_06	1910	45	56	49	32	37	25	24	21	16	25
GKMts_06	1920	35	23	18	41	38	33	52	38	45	44
GKMts_06	1930	30	71	62	106	104	118	122	130	167	120
GKMts_06	1940	100	81	75	45	59	53	77	44	56	59
GKMts_06	1950	46	83	54	28	28	30	49	31	31	6
GKMts_06	1960	3	24	37	31	37	2	25	31	30	27
GKMts_06	1970	24	24	29	29	49	43	72	87	78	97
GKMts_06	1980	100	176	150	102	177	121	129	55	90	236
GKMts_06	1990	348	222	140	155	131	97	83	44	50	40
GKMts_06	2000	38	59	56	54	77	72	999
GKMts_06	1861	244	168	324	307	226	317	222	269	311
GKMts_06	1870	439	301	129	163	210	266	157	147	226	86
GKMts_06	1880	97	34	22	22	15	18	15	12	21	24
GKMts_06	1890	10	20	40	35	28	45	29	23	15	31
GKMts_06	1900	42	29	23	13	31	46	41	57	39	35
GKMts_06	1910	47	66	58	43	36	45	36	25	37	41
GKMts_06	1920	51	34	52	65	100	110	100	121	160	115
GKMts_06	1930	93	147	129	151	158	102	71	74	162	112
GKMts_06	1940	153	122	107	119	122	145	90	63	82	54
GKMts_06	1950	46	46	49	15	4	28	30	59	50	25
GKMts_06	1960	14	28	33	34	40	5	41	39	53	43
GKMts_06	1970	29	29	22	31	39	38	49	56	49	35
GKMts_06	1980	26	20	32	22	35	24	33	12	16	24
GKMts_06	1990	47	40	29	29	260	441	390	283	422	172
GKMts_06	2000	140	226	184	202	89	150	999
GKMts_08	1819	134
GKMts_08	1820	120	115	87	212	324	268	246	118	119	112
GKMts_08	1830	148	125	87	57	200	211	67	61	137	307
GKMts_08	1840	177	253	126	67	133	169	179	185	204	216
GKMts_08	1850	182	371	444	380	262	146	208	154	141	156
GKMts_08	1860	137	106	143	268	231	249	216	194	125	135
GKMts_08	1870	120	96	66	111	80	38	82	83	134	153
GKMts_08	1880	165	140	172	191	116	123	178	107	151	351
GKMts_08	1890	374	369	419	257	294	443	389	278	283	214
GKMts_08	1900	180	149	134	150	110	105	111	172	189	149
GKMts_08	1910	185	261	221	311	213	155	119	77	98	91
GKMts_08	1920	198	154	172	203	240	229	244	217	206	133
GKMts_08	1930	175	299	251	198	198	176	183	168	338	654
GKMts_08	1940	893	810	506	410	231	198	143	71	69	50
GKMts_08	1950	53	66	42	39	25	43	49	55	43	33
GKMts_08	1960	34	53	48	54	75	88	94	113	110	71
GKMts_08	1970	83	64	78	128	185	247	494	408	244	125
GKMts_08	1980	111	84	62	72	102	99	111	73	36	42
GKMts_08	1990	84	114	68	74	129	67	69	70	122	86
GKMts_08	2000	86	152	164	279	238	231	999
GKMts_09	1830	259	211	329	181	201	309	194	124	124	206
GKMts_09	1840	129	160	197	149	203	282	331	240	199	197
GKMts_09	1850	199	320	370	342	288	189	226	158	183	304
GKMts_09	1860	386	375	181	192	128	212	169	155	111	198
GKMts_09	1870	198	268	278	248	317	255	249	282	155	246
GKMts_09	1880	345	337	226	205	141	228	282	247	258	518
GKMts_09	1890	206	302	263	153	181	239	163	200	279	186
GKMts_09	1900	233	206	286	488	442	538	484	314	300	242
GKMts_09	1910	318	262	338	204	336	162	177	46	59	99
GKMts_09	1920	138	129	90	101	133	165	266	136	99	118
GKMts_09	1930	128	149	181	196	198	141	110	170	191	256
GKMts_09	1940	393	338	177	88	173	206	176	123	229	124
GKMts_09	1950	151	197	280	147	258	241	195	231	165	182
GKMts_09	1960	146	159	184	134	129	120	99	104	106	100
GKMts_09	1970	65	77	68	77	83	101	109	103	93	126
GKMts_09	1980	91	117	83	61	80	82	88	56	74	84
GKMts_09	1990	96	90	83	99	95	69	87	76	124	74
GKMts_09	2000	71	97	129	176	97	122	999
GKMts_10	1813	70	47	49	97	126	188	202
GKMts_10	1820	164	235	189	192	232	276	297	153	209	223
GKMts_10	1830	293	195	216	95	135	96	62	51	45	58
GKMts_10	1840	38	46	80	87	120	109	104	73	117	137
GKMts_10	1850	262	265	286	282	245	210	318	188	134	171
GKMts_10	1860	217	210	170	258	210	145	189	273	179	156
GKMts_10	1870	224	149	187	220	229	78	86	101	68	55
GKMts_10	1880	74	92	100	49	49	78	77	56	69	116
GKMts_10	1890	92	117	104	103	89	89	104	180	137	89
GKMts_10	1900	117	151	119	132	88	113	117	241	330	271
GKMts_10	1910	284	170	190	339	384	217	167	66	89	160
GKMts_10	1920	191	160	136	187	300	196	241	208	266	233
GKMts_10	1930	326	330	216	201	178	174	121	133	323	300
GKMts_10	1940	300	214	127	117	168	182	136	250	448	205
GKMts_10	1950	100	88	151	125	112	142	205	311	184	87
GKMts_10	1960	81	96	64	67	110	107	126	124	176	108
GKMts_10	1970	123	133	124	179	167	188	238	224	137	127
GKMts_10	1980	113	168	128	109	112	127	130	131	132	191
GKMts_10	1990	252	311	188	183	139	145	156	265	266	71
GKMts_10	2000	69	132	151	195	102	115	999
GKMts_11	1727	40	62	52
GKMts_11	1730	99	97	95	98	83	50	33	38	33	57
GKMts_11	1740	109	102	84	181	299	241	276	403	385	391
GKMts_11	1750	224	288	268	273	268	205	226	192	288	239
GKMts_11	1760	165	104	143	221	180	203	130	200	257	199
GKMts_11	1770	180	113	58	85	112	160	204	207	82	53
GKMts_11	1780	132	154	154	208	225	214	203	192	188	162
GKMts_11	1790	165	213	181	202	247	193	240	147	163	186
GKMts_11	1800	151	181	422	314	184	102	172	133	155	91
GKMts_11	1810	77	78	60	46	37	47	62	84	96	73
GKMts_11	1820	68	74	59	47	49	53	60	40	44	46
GKMts_11	1830	70	59	80	43	52	66	30	36	55	52
GKMts_11	1840	39	53	57	34	37	53	49	49	65	59
GKMts_11	1850	38	46	45	34	34	33	54	47	47	46
GKMts_11	1860	22	18	40	55	56	48	62	83	53	38
GKMts_11	1870	33	45	71	58	68	59	61	66	52	42
GKMts_11	1880	36	38	33	39	30	37	43	32	28	24
GKMts_11	1890	25	13	25	18	23	23	18	15	13	25
GKMts_11	1900	33	30	79	223	463	565	470	223	159	80
GKMts_11	1910	90	108	94	68	65	65	19	24	18	42
GKMts_11	1920	69	57	73	65	60	41	60	55	79	46
GKMts_11	1930	43	129	66	63	62	63	53	64	116	66
GKMts_11	1940	65	43	60	83	72	47	29	25	58	43
GKMts_11	1950	55	86	170	110	91	104	111	137	93	46
GKMts_11	1960	44	51	37	46	44	42	47	59	61	31
GKMts_11	1970	46	45	52	57	72	50	65	135	103	54
GKMts_11	1980	36	52	85	59	38	36	70	37	103	136
GKMts_11	1990	156	209	258	197	65	29	39	51	54	35
GKMts_11	2000	37	36	52	42	29	55	999
GKMts_12	1614	92	102	123	152	107	112
GKMts_12	1620	99	65	57	22	26	22	33	54	89	88
GKMts_12	1630	99	141	139	119	56	58	64	70	76	117
GKMts_12	1640	69	88	79	86	94	73	75	57	58	78
GKMts_12	1650	103	133	108	98	114	116	98	99	45	33
GKMts_12	1660	35	47	50	47	52	58	74	50	66	55
GKMts_12	1670	74	82	53	16	46	50	43	48	88	93
GKMts_12	1680	47	40	53	62	39	40	46	21	56	38
GKMts_12	1690	52	46	55	61	62	39	57	86	85	95
GKMts_12	1700	95	66	56	41	56	57	76	89	81	87
GKMts_12	1710	69	54	87	94	111	134	158	128	178	284
GKMts_12	1720	238	210	167	117	32	57	32	30	27	24
GKMts_12	1730	21	23	30	48	53	59	30	39	29	40
GKMts_12	1740	51	28	43	59	91	51	75	111	91	73
GKMts_12	1750	66	94	170	168	156	125	107	59	64	69
GKMts_12	1760	55	62	41	63	136	128	37	111	109	103
GKMts_12	1770	96	101	74	70	65	134	139	121	53	44
GKMts_12	1780	86	129	176	169	134	114	101	181	180	105
GKMts_12	1790	108	118	91	85	133	148	131	107	106	59
GKMts_12	1800	46	53	73	101	126	130	102	129	126	81
GKMts_12	1810	91	100	107	120	116	94	163	97	82	99
GKMts_12	1820	88	56	66	60	83	102	95	47	37	45
GKMts_12	1830	65	67	61	84	81	132	145	73	65	92
GKMts_12	1840	65	73	97	42	41	54	62	61	51	59
GKMts_12	1850	71	57	50	33	34	39	63	69	54	42
GKMts_12	1860	38	32	36	42	44	44	55	52	58	52
GKMts_12	1870	38	54	48	57	52	54	77	80	49	64
GKMts_12	1880	65	68	68	66	40	43	59	36	50	67
GKMts_12	1890	57	66	68	84	87	91	94	81	62	63
GKMts_12	1900	69	45	38	53	63	125	114	82	48	46
GKMts_12	1910	72	83	85	55	49	44	31	3	22	30
GKMts_12	1920	50	33	41	50	90	73	68	82	80	74
GKMts_12	1930	87	132	110	97	83	93	101	87	155	133
GKMts_12	1940	157	108	83	77	122	120	73	58	74	33
GKMts_12	1950	55	66	72	47	57	76	107	102	81	44
GKMts_12	1960	49	75	79	78	79	74	89	91	75	43
GKMts_12	1970	52	44	64	66	66	86	82	103	77	86
GKMts_12	1980	55	64	47	32	51	34	46	25	46	49
GKMts_12	1990	85	94	67	78	71	64	64	59	103	57
GKMts_12	2000	45	74	103	95	68	79	999
GKMts_12	1658	118	112
GKMts_12	1660	56	65	80	81	116	122	142	71	87	98
GKMts_12	1670	97	60	67	45	58	52	59	117	139	109
GKMts_12	1680	67	62	58	64	21	42	56	27	52	58
GKMts_12	1690	42	40	54	65	76	82	74	81	108	73
GKMts_12	1700	61	56	69	53	49	64	61	94	92	78
GKMts_12	1710	54	34	60	63	92	130	232	181	179	178
GKMts_12	1720	96	148	202	153	146	124	102	128	194	245
GKMts_12	1730	176	213	153	188	164	113	77	45	34	53
GKMts_12	1740	63	47	57	128	166	116	105	124	123	88
GKMts_12	1750	88	128	166	161	117	91	65	55	71	90
GKMts_12	1760	63	66	53	100	153	114	53	94	83	81
GKMts_12	1770	71	128	84	71	101	126	133	98	57	49
GKMts_12	1780	61	68	69	72	122	119	91	101	107	118
GKMts_12	1790	126	141	114	90	108	84	101	81	59	37
GKMts_12	1800	40	35	72	96	94	66	59	78	81	61
GKMts_12	1810	63	99	106	128	72	88	87	73	75	82
GKMts_12	1820	57	68	53	69	94	114	86	54	45	56
GKMts_12	1830	68	79	101	89	90	158	132	97	80	80
GKMts_12	1840	66	67	70	51	56	80	77	78	86	94
GKMts_12	1850	82	59	68	54	31	40	61	76	53	60
GKMts_12	1860	57	47	40	73	51	77	86	106	86	58
GKMts_12	1870	57	103	98	90	58	35	72	80	95	87
GKMts_12	1880	75	81	128	138	100	96	125	61	64	107
GKMts_12	1890	65	110	179	103	96	161	148	116	87	108
GKMts_12	1900	123	77	107	97	108	93	68	72	55	60
GKMts_12	1910	117	104	110	99	90	57	36	3	23	47
GKMts_12	1920	71	57	62	66	65	66	112	151	100	77
GKMts_12	1930	94	200	181	134	148	138	157	138	152	82
GKMts_12	1940	208	168	180	168	130	136	91	75	125	126
GKMts_12	1950	99	87	106	86	78	78	276	207	113	76
GKMts_12	1960	69	126	112	99	96	95	134	131	100	53
GKMts_12	1970	51	38	54	44	96	124	169	140	101	116
GKMts_12	1980	58	74	67	48	49	38	55	38	41	49
GKMts_12	1990	68	74	73	62	47	47	58	91	89	52
GKMts_12	2000	33	44	75	79	52	58	999
GKMts_13	1700	86	62	30	5	14	15	35	33	24	42
GKMts_13	1710	18	12	13	17	22	38	58	32	25	69
GKMts_13	1720	61	83	78	101	74	54	29	23	90	180
GKMts_13	1730	165	151	105	195	224	359	226	263	179	158
GKMts_13	1740	149	168	187	286	425	273	317	302	230	249
GKMts_13	1750	160	144	165	147	144	129	99	59	55	54
GKMts_13	1760	34	58	36	51	67	62	47	63	54	47
GKMts_13	1770	37	56	52	45	36	52	42	36	19	25
GKMts_13	1780	47	38	49	51	41	49	42	48	34	36
GKMts_13	1790	36	30	24	26	24	21	34	19	32	20
GKMts_13	1800	13	6	15	28	34	27	10	15	26	30
GKMts_13	1810	32	44	38	29	23	22	36	29	35	46
GKMts_13	1820	16	7	26	41	43	42	44	27	32	41
GKMts_13	1830	45	42	36	39	75	155	127	94	84	113
GKMts_13	1840	56	83	97	82	87	69	100	86	71	72
GKMts_13	1850	60	79	82	75	48	48	53	48	38	39
GKMts_13	1860	41	37	23	33	33	37	43	51	47	39
GKMts_13	1870	26	18	36	34	33	12	31	33	30	33
GKMts_13	1880	38	36	36	37	35	24	22	28	29	24
GKMts_13	1890	27	33	39	36	47	42	41	11	22	37
GKMts_13	1900	33	31	33	25	39	25	31	19	6	3
GKMts_13	1910	18	20	27	25	18	8	3	3	3	3
GKMts_13	1920	18	24	15	25	24	33	28	26	21	20
GKMts_13	1930	33	45	36	44	29	8	27	26	43	34
GKMts_13	1940	60	51	35	32	27	24	34	24	50	54
GKMts_13	1950	37	49	87	86	65	108	119	99	55	64
GKMts_13	1960	25	57	55	37	52	48	47	56	62	30
GKMts_13	1970	48	34	72	50	50	57	111	79	52	35
GKMts_13	1980	61	67	24	61	101	54	63	28	24	44
GKMts_13	1990	60	58	51	48	34	37	38	42	38	16
GKMts_13	2000	22	41	43	34	34	44	999
GKMts_14	1700	90	64	54	36	42	57	70	92	71	51
GKMts_14	1710	38	35	51	54	78	63	61	63	81	130
GKMts_14	1720	112	194	205	253	242	266	240	202	153	185
GKMts_14	1730	191	170	133	102	92	59	44	43	52	63
GKMts_14	1740	65	45	50	85	90	44	58	66	75	50
GKMts_14	1750	33	32	38	45	44	39	40	28	23	27
GKMts_14	1760	12	28	25	47	63	49	30	27	45	51
GKMts_14	1770	43	47	45	40	29	52	54	66	35	29
GKMts_14	1780	42	66	88	89	100	87	93	80	55	58
GKMts_14	1790	63	65	60	50	62	56	47	43	38	23
GKMts_14	1800	17	29	51	57	47	40	29	52	49	45
GKMts_14	1810	60	62	78	66	45	51	71	50	47	41
GKMts_14	1820	26	30	28	37	51	38	32	23	23	23
GKMts_14	1830	29	27	22	20	28	25	30	19	14	20
GKMts_14	1840	16	21	28	23	18	30	72	76	50	52
GKMts_14	1850	27	38	31	32	22	31	39	54	41	31
GKMts_14	1860	26	17	26	34	26	27	41	37	27	30
GKMts_14	1870	22	31	35	31	20	14	22	36	29	31
GKMts_14	1880	28	27	26	38	32	29	43	28	36	29
GKMts_14	1890	24	27	37	52	57	39	35	31	30	41
GKMts_14	1900	43	35	40	25	24	29	26	33	24	24
GKMts_14	1910	33	20	22	25	18	12	15	3	16	11
GKMts_14	1920	25	19	21	26	27	31	34	26	24	26
GKMts_14	1930	29	31	30	33	32	38	28	31	30	14
GKMts_14	1940	18	21	29	27	29	28	50	46	60	76
GKMts_14	1950	62	54	73	60	33	46	55	71	70	50
GKMts_14	1960	37	41	36	42	41	39	45	36	33	3
GKMts_14	1970	25	23	18	23	31	32	42	38	40	40
GKMts_14	1980	33	29	32	34	29	26	28	23	25	36
GKMts_14	1990	41	36	7	6	15	23	28	34	40	26
GKMts_14	2000	44	51	85	64	57	66	999
GKMts_15	1591	128	105	66	73	79	59	68	83	71
GKMts_15	1600	58	60	42	55	60	48	56	52	70	72
GKMts_15	1610	81	68	72	69	123	95	90	100	125	160
GKMts_15	1620	158	218	139	70	88	57	73	112	129	97
GKMts_15	1630	123	140	143	128	92	56	76	97	120	94
GKMts_15	1640	79	113	146	146	151	97	82	100	95	115
GKMts_15	1650	177	201	141	121	110	150	111	83	99	68
GKMts_15	1660	49	60	99	109	125	141	134	121	137	169
GKMts_15	1670	135	110	111	105	106	84	99	128	123	106
GKMts_15	1680	103	103	107	159	96	113	108	95	82	66
GKMts_15	1690	103	98	143	125	104	109	99	114	82	84
GKMts_15	1700	83	65	79	49	43	75	115	145	117	83
GKMts_15	1710	47	42	53	44	58	87	81	76	100	135
GKMts_15	1720	85	87	81	95	81	81	58	77	100	128
GKMts_15	1730	119	74	78	74	75	46	33	37	62	56
GKMts_15	1740	53	55	34	77	96	58	62	80	87	105
GKMts_15	1750	52	60	69	98	74	63	57	58	59	73
GKMts_15	1760	36	48	39	61	75	61	45	47	67	67
GKMts_15	1770	79	63	68	64	64	88	94	89	73	62
GKMts_15	1780	71	80	85	102	138	136	115	130	99	77
GKMts_15	1790	59	78	61	45	79	52	57	44	54	28
GKMts_15	1800	24	36	57	103	101	102	145	159	128	133
GKMts_15	1810	152	162	129	122	71	89	103	76	80	75
GKMts_15	1820	66	69	89	81	95	106	135	95	100	133
GKMts_15	1830	150	130	165	111	144	205	229	139	116	134
GKMts_15	1840	101	132	150	92	100	85	118	112	101	89
GKMts_15	1850	108	86	74	61	54	60	85	81	83	61
GKMts_15	1860	68	60	67	80	75	62	77	69	63	53
GKMts_15	1870	47	71	76	77	66	59	98	98	63	61
GKMts_15	1880	73	73	86	88	66	73	86	58	79	83
GKMts_15	1890	54	119	177	131	117	139	141	97	163	169
GKMts_15	1900	213	104	141	168	157	165	113	89	71	90
GKMts_15	1910	105	103	95	73	77	54	44	3	40	38
GKMts_15	1920	53	47	48	50	55	59	78	103	103	63
GKMts_15	1930	77	69	83	80	73	67	68	72	79	65
GKMts_15	1940	106	74	123	71	82	120	77	73	78	64
GKMts_15	1950	57	56	58	46	46	61	111	111	69	63
GKMts_15	1960	45	65	60	49	62	62	79	71	62	52
GKMts_15	1970	40	36	45	40	39	45	61	55	40	37
GKMts_15	1980	36	40	38	30	31	17	21	24	11	35
GKMts_15	1990	38	40	41	41	34	26	39	46	55	32
GKMts_15	2000	44	59	61	63	56	59	999
GKMts_19	1770	195	191	280	179	138	172	201	204	129	109
GKMts_19	1780	130	119	125	119	120	112	116	122	110	82
GKMts_19	1790	95	106	99	87	105	102	117	121	98	74
GKMts_19	1800	70	49	69	103	102	99	63	104	156	115
GKMts_19	1810	130	163	175	160	151	178	169	172	157	126
GKMts_19	1820	110	116	98	105	124	121	124	102	81	64
GKMts_19	1830	78	54	70	50	55	75	93	58	65	53
GKMts_19	1840	52	51	45	50	52	49	54	50	53	76
GKMts_19	1850	58	60	45	38	35	45	64	53	48	41
GKMts_19	1860	43	31	39	65	38	63	71	58	48	37
GKMts_19	1870	40	41	49	64	67	54	61	75	77	58
GKMts_19	1880	59	77	88	85	93	120	84	60	74	92
GKMts_19	1890	56	42	64	119	100	75	59	44	45	69
GKMts_19	1900	66	51	47	43	51	77	43	35	28	32
GKMts_19	1910	42	43	48	40	33	33	13	18	28	33
GKMts_19	1920	39	27	37	42	45	37	48	42	52	47
GKMts_19	1930	50	90	66	67	80	94	96	110	329	194
GKMts_19	1940	226	138	128	77	84	62	67	56	58	52
GKMts_19	1950	38	69	111	105	165	380	651	952	718	738
GKMts_19	1960	381	315	347	189	100	78	113	112	96	67
GKMts_19	1970	153	160	499	374	708	374	680	292	267	196
GKMts_19	1980	135	137	118	184	242	113	94	63	114	88
GKMts_19	1990	116	163	113	74	42	21	35	40	59	56
GKMts_19	2000	41	91	110	144	236	274	999
