# Supplementary material for: Climate-Driven Synchronized Growth of Alpine Trees in the Southeast Tibetan Plateau
Source: PLoS One. 2016 Jun 3;11(6):e0156126. doi: 10.1371/journal.pone.0156126 (PMC4892591; doi:10.1371/journal.pone.0156126)
Supplement: S1 Data — (ZIP) [file pone.0156126.s001.zip › S1_Data/chin039/chin039.txt]

YM2    1 Hengduan Mountains 12YM_A_r                         ABRC               
YM2    2 China        Min Fir           3200M  2802  9901    __    1489 2005    
YM2    3 Z.X. Fan                                                               
YM2_01  1700   141    91    77    34    50    43    63    50    50    34
YM2_01  1710    58    42    46    41    43    77   279   157   123   128
YM2_01  1720   109   165   160   237   374   397   501   349   388   176
YM2_01  1730   276   154   111   123    94    40    39    58   275   236
YM2_01  1740   143   121    85   320   122   213   130   126   111    92
YM2_01  1750   191   145   106   125    76    82    96    61   160   121
YM2_01  1760    93    81    57    76   216   183    84    87    72    59
YM2_01  1770    74    64    35    50    55    75    94    79    82    66
YM2_01  1780   102   100   108    81   116   128   127   116   170   107
YM2_01  1790   115   108    48    90   107    83   116    84    86    91
YM2_01  1800    59    85   110   115    73    60    68    84   116    80
YM2_01  1810    92    95   102    83   104    73    72    54    68    42
YM2_01  1820    49    65    82    73   185   200   143   104   102    75
YM2_01  1830    76    92    69    72    66    97   147   101   125   105
YM2_01  1840   110    65    61    71   119   144   178   148   110    93
YM2_01  1850   115   110   114   124   160   101    89    63    71    54
YM2_01  1860    74    55    32    93    91   108    85    97    66    60
YM2_01  1870    44    63    53    61    61    67    51    74    51    67
YM2_01  1880    55    51    48    43    33    28    47    14    37    30
YM2_01  1890    31    31    39    58    72    66    56    41    45    46
YM2_01  1900    37    33    34    53    33    34    43    24    20    13
YM2_01  1910     4    16    12     5    18    13     6     3    14     8
YM2_01  1920     4    17     3     3    19    12    32    30    23    22
YM2_01  1930    27    41    25    26    25    22    25    18    21    20
YM2_01  1940    35    39    39    41    70    30    32    21    48    68
YM2_01  1950    44    50    39    64    54    54    71    80    83    91
YM2_01  1960    62    63    52    33    82    75    74    54   120    62
YM2_01  1970    59    47    60    67    71    68    58    52    71    46
YM2_01  1980    80    65    37    31    49    68    54    35    50    66
YM2_01  1990    75    88   145   178    80    59    74    71    70    61
YM2_01  2000    65    81    76    81    82    84   999
YM2_02a 1763    77    59    68    34    45    55    48
YM2_02a 1770    42    37    28    52    49    48    45    40    42    36
YM2_02a 1780    49    53    51    54    56    54    73    61    64    42
YM2_02a 1790    51    49    23    39    55    56    53    32    41    51
YM2_02a 1800    40    47    50    51    51    67    44    58    55    33
YM2_02a 1810    49    62    47    39    32    29    32    25    36    36
YM2_02a 1820    23    29    35    37    90   150   116    63    65    55
YM2_02a 1830    77    64    60    77    75    86    75    45    57    54
YM2_02a 1840    36    55    62    53    46    63    81    95    76    67
YM2_02a 1850    48    56    47    68    54    73    65    60    53    41
YM2_02a 1860    49    38    15    53    53    61    54    49    43    33
YM2_02a 1870     9    45    41    34    41    50    48    66    37    47
YM2_02a 1880    48    54    34    36    38    22    53    42    61    63
YM2_02a 1890    51    50    77   185   148   123   104    50    65    66
YM2_02a 1900    55    48    60   160   161   220   123    88    52    23
YM2_02a 1910    27    25    15    14    15    30    25    34    32    20
YM2_02a 1920    32    32    35    19    35    45    48    42    31    38
YM2_02a 1930    29    31    36    27    36    41    42    33    36    37
YM2_02a 1940    48    43    34    46    38    19    35    32    40    33
YM2_02a 1950    32    31    32    32    39    37    40    42    28    39
YM2_02a 1960    39    42    33    24    27    23    32    35    33    29
YM2_02a 1970    35    33    39    38    31    47    53    43    57    64
YM2_02a 1980    64   102    62    54    74    72    81    51    81    83
YM2_02a 1990    87    69    59    43    27    16    14     8    34   109
YM2_02a 2000   105    87    57    49    15    21   999
YM2_02b 1489   330
YM2_02b 1490   309   258   255   171   215   219   295   276   218   251
YM2_02b 1500   324   280   278   173   163   170   129   217   242   212
YM2_02b 1510   199   232   244   198   301   389   347   354   279   248
YM2_02b 1520   256   274   248   212   140   144   157   118   159   150
YM2_02b 1530   167   270   179   254   294   258   220   257   231   140
YM2_02b 1540   194   179   165   123   108    91    70    80    85    95
YM2_02b 1550    95    68    79    83    91   143   153   134   108   119
YM2_02b 1560   203   205   154   132   114    99   122   141   103    72
YM2_02b 1570   112    80    76    90    99    93    76    96    79    83
YM2_02b 1580    54    66    85    63    59    59    55    52    77    86
YM2_02b 1590    83    70    64    50    46    48    45    51    36    46
YM2_02b 1600    37    34    44    33    44    32    58    64    57    61
YM2_02b 1610    52    54    63    54    57    47    51    58    60    58
YM2_02b 1620    31    40    56    52    39    42    28    45    48    33
YM2_02b 1630    40    43    33    33    43    37    61    56    36    38
YM2_02b 1640    44    28    40    32    38    42    42    31    29    36
YM2_02b 1650    34    49    48    46    53    36    27    43    51    31
YM2_02b 1660    49    47    47    56    36    35    55    54    48    54
YM2_02b 1670    36    38    44    54    29    37    39    54    30    46
YM2_02b 1680    45    50    38    53    33    52    49    43    46    51
YM2_02b 1690    49    51    42    50    55    56    68    68    72    77
YM2_02b 1700    59    55    44    32    45    35    52    41    43    34
YM2_02b 1710    37    37    52    37    30    34    40    41    35    50
YM2_02b 1720    43    30    37    28    28    43    40    43    40    46
YM2_02b 1730    41    22    28    20    30    23    20    31    28    28
YM2_02b 1740    45    41    28    56    50    41    43    45    66    70
YM2_02b 1750    78    55    50    42    36    34    41    19    46    39
YM2_02b 1760    28    47    35    54    43    51    18    34    39    36
YM2_02b 1770    32    30    21    31    32    38    36    26    41    37
YM2_02b 1780    55    58    53    51    60    45    57    69    77    96
YM2_02b 1790    90    71    26    47    58    49    53    41    45    49
YM2_02b 1800    30    41    47    58    54    50    51    80    76    50
YM2_02b 1810    55    65    43    39    45    37    46    48    50    45
YM2_02b 1820    31    38    27    31    37    48    42    35    54    52
YM2_02b 1830    67    52    74    80    64    71   130    85    75    69
YM2_02b 1840    53    58    60    54    40    54    30    27    19    25
YM2_02b 1850    23    24    18    26    26    28    33    25    31    19
YM2_02b 1860    32    22     3    23    25    31    22    19    35    17
YM2_02b 1870    12    34    25    21    20    28    21    29    16    26
YM2_02b 1880    25    23    13    18    30    10    28    12    22    25
YM2_02b 1890    15    20    17    19    21    18    19     5    27    31
YM2_02b 1900    25    19    28    29    29    33    19    26    20    11
YM2_02b 1910    24    26    14    12     6    28    33    27    22    10
YM2_02b 1920    28    23    33    10    28    28    27    24    21    23
YM2_02b 1930    17    36    33     8    18    18    28    11    30    21
YM2_02b 1940    21    20    13    15    14     5    19    12    17    26
YM2_02b 1950    19    25    25    33    34    41    32    44    36    43
YM2_02b 1960    43    35    21     8    16    12    23    20    15    25
YM2_02b 1970   999
YM2_03  1661   193   218   226   204   147   227   280   176   234
YM2_03  1670   137   155   234   203   122   144   151   172    93   130
YM2_03  1680   150   157   107   130   120   174   114   117   114   126
YM2_03  1690   150   144   112   158   147   191   165   173   175   135
YM2_03  1700    90   153   170    64   139   166   174   163   125   127
YM2_03  1710   158   104   126   117   103   109   175   141   240   231
YM2_03  1720   156   180   265   202   160   210   215   175   152   164
YM2_03  1730   172   168   171    82   154    63    63   107   114    90
YM2_03  1740   129    93   103   129   105   119   111   104   205   174
YM2_03  1750    83   115   102   153   123   118   177    82    89    77
YM2_03  1760    92   152   172   188   165   150    73   108   129   115
YM2_03  1770   129    94    78    95    58    76   109    89   102    80
YM2_03  1780    96   102   127   122   137   152   157   144   136    83
YM2_03  1790    88    89    33    56    80    84   103    54    77    65
YM2_03  1800    44    84    86    92    72    74    68    63    85    54
YM2_03  1810    86    86    93    86    65    59    54    49    67    57
YM2_03  1820    43    57    70    51    77    93    90    40    71    81
YM2_03  1830    98    81    66    54    41    64    70    45    45    50
YM2_03  1840    33    48    53    61    64    86    47    41    66    84
YM2_03  1850    92    81    89   124   127   105    96    71    94    69
YM2_03  1860    72    85    41    93   167   146   103    82    82    30
YM2_03  1870    85    69    60    51    51    59    67    73    55    66
YM2_03  1880    89    92    62    62    78    36    72    50    72    70
YM2_03  1890    66    85    87    96    99    99    83    47    52    61
YM2_03  1900    53    42    45    67    71    63    49    58    51    38
YM2_03  1910    47    33    35    23    22    29    24    27    31    23
YM2_03  1920    35    30    38    22    37    41    54    56    59    81
YM2_03  1930    64    79    76    55    53    57    80    54    72    75
YM2_03  1940    87   102   100    73    75    52    52    45    61    63
YM2_03  1950    58    84    78   100   104    96   102   129    74    89
YM2_03  1960    82    87    57    45    56    51    57    66    65    53
YM2_03  1970    57    48    65    63    62    68    59    65    57    59
YM2_03  1980    65    90    60    59    99   102    78    49    59    79
YM2_03  1990   104    92   238   277   183   105    97   106   107    69
YM2_03  2000    94    76    90    91    89    79   999
YM2_04  1738   107   110
YM2_04  1740   116    83   134   199   157    92    88    90    98    62
YM2_04  1750    30    16     5    27    20    28    36    42    51    47
YM2_04  1760    40    45    46    69    63    60    58    70    65    58
YM2_04  1770    70    90    69    65    82    84    87    65    57    55
YM2_04  1780    73    71    77    67    93    88    92    63    73    69
YM2_04  1790    57    68    53    66    61    52    68    52    45    63
YM2_04  1800    62    74    77    66    57    37    33    47    54    42
YM2_04  1810    62    63    72    66    58    60    67    60    58    70
YM2_04  1820    61    63    64    75   121   117    96    76    93   107
YM2_04  1830   113    91    58    78    98   128   109    90   105    91
YM2_04  1840   101    88    73    85    99   115   120    99   106    88
YM2_04  1850   109    90    90   131   118   123   181   238   167   110
YM2_04  1860   125    80    85   109   103   125   119   131    99    85
YM2_04  1870   113   126    83    98    82    85    87   115    79   119
YM2_04  1880   122   112   108    97    84   104   115   105   105   133
YM2_04  1890   106   116   158   162   169   118   121   109   124   228
YM2_04  1900   167   125   154   154   108    85    78   101    86   102
YM2_04  1910    97    99    87    56    57    78   128    86    89   111
YM2_04  1920    77   101   115    80    97    82   101    93    93   120
YM2_04  1930   139   119   198   137   100    91   180   116   119   141
YM2_04  1940   233   160   163   148   197   158   107   135   163   162
YM2_04  1950   208   241   166   132   177   179   155   125   114   106
YM2_04  1960   146   108    81    79    77    79   103    89    66    65
YM2_04  1970    68    85    87    97   111    98    92   101    98   131
YM2_04  1980   103   104    98    80   100    82   116    77    98    86
YM2_04  1990   123    80    89   147   112    87   106   132   170   183
YM2_04  2000   195   148   121   137   115   128   999
YM2_05  1735   141   165   167   207   244
YM2_05  1740   160   214   161   176   215   288   247   170   177   168
YM2_05  1750   153   148   141   149   151   263   287   296   558   553
YM2_05  1760   296   212   190   167   165   179   181   213   241   241
YM2_05  1770   229   207   136   137   155   161   174   160   165   160
YM2_05  1780   185   224   190   156   167   177   149   153   180   123
YM2_05  1790   130   123    86   101   105    84   129   125   148   113
YM2_05  1800    79   106   122    95    82    83    88    90    96    95
YM2_05  1810    91    90    96    93    68    75    68    66    76    71
YM2_05  1820    75    77    81    83   114   124   113   100   118   128
YM2_05  1830   154   159   140   127   123   127   147   146   169   188
YM2_05  1840   185   125   147   147   222   213   241   352   292   223
YM2_05  1850   228   171   145   137   114   116    99    71    75    50
YM2_05  1860    53    56    38    59    54    71    66    60    62    67
YM2_05  1870    63    97    95   127   110   100    86   104    79    94
YM2_05  1880    99    89    84    79    82    75    84    70    75    66
YM2_05  1890    61    56    61    63    85    86    79    70    68    74
YM2_05  1900    78    79    71    73    71    53    36    41    38    34
YM2_05  1910    27    32    29    22    29    46    51    35    36    38
YM2_05  1920    48    47    53    39    43    47    61    63    62    61
YM2_05  1930    64    68    75    73    59    57    84    81    73    76
YM2_05  1940    90    77    88    70    93    62    60    62    67    73
YM2_05  1950    70    74    81    74   111   114    89   115    81   101
YM2_05  1960   115    82    70    67    60    57    68    66    50    32
YM2_05  1970    30    24    27    19    18    29    22    26    41    23
YM2_05  1980    44    64    61    35    47    46    52    40    45    57
YM2_05  1990    83   100   114   196   147   109   151   168   223   173
YM2_05  2000   246   264   171   144   138   153   999
YM2_06  1726    79    80    74    73
YM2_06  1730    82    57    50    51    67    66    75    70    48    64
YM2_06  1740    72    40    35    63    67    58    68    89   106    94
YM2_06  1750    84    99    76    99    62    46    54    49    69    51
YM2_06  1760    74    53    64    72    62    66    54    66    72    47
YM2_06  1770    61    49    50    58    63    68    78    69    82    65
YM2_06  1780    59    58    74    49    87    71   104    69   135    59
YM2_06  1790    87    75    44    59    78    59    89    63    56    64
YM2_06  1800    42    50    61    80    59    39    56    57    57    63
YM2_06  1810    64    64    66    64    61    53    56    56    52    42
YM2_06  1820    71    67    43    51    68    79    62    75    58    50
YM2_06  1830    72    45    49    56    59    70    80    74    71    54
YM2_06  1840    63    60    51    65    67    83    80    74    82    57
YM2_06  1850    74    71    57    79    74    86    79    73    71    65
YM2_06  1860    83    70    37    54    54    49    57    50    41    25
YM2_06  1870    30    45    43    48    36    36    33    37    32    34
YM2_06  1880    42    48    58    55    42    44    49    34    43    44
YM2_06  1890    47    47    52    42    55    65    71    66    57    74
YM2_06  1900    62    49    53    61    68    55    31    47    69    60
YM2_06  1910    57    59    44    51    37    37    47    41    30    38
YM2_06  1920    33    28    45    43    51    38    49    49    48    49
YM2_06  1930    59    66    68    77    67    73   123    76    65    56
YM2_06  1940    66    87    90    79    79    77    59    55    73    57
YM2_06  1950    49    67    69    76    74    86    72    75    64    62
YM2_06  1960    72    58    41    58    40    48    58    69    53    60
YM2_06  1970    48    52    45    42    48    38   999
YM2_07  1825   208   149   145   152   177
YM2_07  1830   182   122   129   151   148   184   222   145   143   139
YM2_07  1840   127   110   115    99   100   119   137   111   102    78
YM2_07  1850    97    89    70    68    76    88    82    89    75    64
YM2_07  1860    56    58    54    80    68    78    69    63    52    33
YM2_07  1870    28    41    42    41    44    47    37    57    44    47
YM2_07  1880    64    70   107   124    94   135   127   100    92   110
YM2_07  1890   126   114   144   140   184   202   166    89    91    91
YM2_07  1900    87    74    95   106    97    91    67    74    71    64
YM2_07  1910    50    55    42    24    32    38    41    34    39    43
YM2_07  1920    43    55    66    35    57    50    59    62    55    56
YM2_07  1930    62    67    75    63    56    57    75    68    65    77
YM2_07  1940    87    98   121   101    93    87    76   107   126   110
YM2_07  1950    93   122   135   127   126   133   132   139   134   143
YM2_07  1960   214   153    92   106    94    96   119   115    87    87
YM2_07  1970    81    80    83    90    82    85    80    72    72   111
YM2_07  1980    99   195    97    69    75    79   121    82   101   106
YM2_07  1990    85    75    67    64    50    37    38    47    55    36
YM2_07  2000    46    54    60    93    79    75   999
YM2_08  1903   285   265   254   165    94   121   104
YM2_08  1910   168   135    83    78    95   131    90   113   153   157
YM2_08  1920   136   195   222   104   200   239   408   512   338   260
YM2_08  1930   285   327   469   478   405   358   281   281   320   299
YM2_08  1940   332   369   345   239   234   154   170   152   127   261
YM2_08  1950   172   176   191   267   271   275   272   237    92   100
YM2_08  1960   198   252   155   121   166   170   324   322   439   254
YM2_08  1970   281   278   220   311   262   261   169   310   214   161
YM2_08  1980   199   262   159   151    93   160   226   116   262   274
YM2_08  1990   280   198   180   176   143   222   323   229   159   101
YM2_08  2000   156   282   201   237   205   185   999
YM2_09  1824   297   316   256   192   244   295
YM2_09  1830   224   201   133   168   165   184   168   118   149   151
YM2_09  1840   106   203   193   183   208   229   245   192   154   167
YM2_09  1850   156   187   144   158   118   152   203   164   158    94
YM2_09  1860   102   152    91   223   176   219   166   161   138   106
YM2_09  1870    65   186   231   168   192   242   160   144   145   164
YM2_09  1880   205   207   159   111   137    85   180    99   146   166
YM2_09  1890    99   133   158   189   219   230   176    90   171   164
YM2_09  1900   123   119   178   282   313   301   167   252   122   132
YM2_09  1910   170   151   121   136   172   335   184   232   249   135
YM2_09  1920   217   322   372   148   294   295   328   292   230   170
YM2_09  1930   173   220   180   145   161   201   247   187   238   198
YM2_09  1940   269   396   385   252   232   111   149   163   175   172
YM2_09  1950   142   198   209   282   323   246   248   323   113    92
YM2_09  1960   117   121   105   109   120   112   136   136   146   137
YM2_09  1970   185   176   174   185    76    82    96   108   132    95
YM2_09  1980   139   147    93    69    84    83    43    64    79    75
YM2_09  1990   106   102    89   128   115   106   120   131   121   102
YM2_09  2000   116   148   124   124   106   112   999
YM2_10  1651    45    46    33    57    71    43   115    98    57
YM2_10  1660    70    49    44    62    39    37    69    93    40    83
YM2_10  1670    41    43    65    82    39    46    58    58    18    64
YM2_10  1680    87    67    45    65    36    33    52    64    45    47
YM2_10  1690    54    59    37    76    49    88    78   119    75    62
YM2_10  1700    44    65    49    10    41    35    57    37    62    69
YM2_10  1710   111    98   149   121   162   204   241   112   115   113
YM2_10  1720    65    73    74    83    78    68   116   134   144   148
YM2_10  1730   134   115   165    65   159    40    39    82    64    38
YM2_10  1740   155    69    93   158   172   133   137   169   189   227
YM2_10  1750   120   178   133   151   161   121   125    49    76    50
YM2_10  1760    63    72    56    98    99   110    42   100   100    79
YM2_10  1770   102    66    53   103    64   126   118    80    80    70
YM2_10  1780    80   127   106   103   134   152   132   122   125    80
YM2_10  1790    89    96    32    79    88    87    82    79    72   109
YM2_10  1800    52   134   151   158   118   104   102    93   109    57
YM2_10  1810    95    76    73    84    83    81    84    63    98    89
YM2_10  1820    64    65    98   106   238   262   207    88   127    97
YM2_10  1830   106    83    75    92   110   153   121    61    83    70
YM2_10  1840    49    83    71    67    52    86    75    83    80    72
YM2_10  1850    55    69    51    61    35    49    50    39    59    28
YM2_10  1860    60    51    20    31    52    64    76    61    60    56
YM2_10  1870    46   154   107    79    96    83    59    61    41    85
YM2_10  1880    86   102    73    78    71    51   106    50    71    73
YM2_10  1890    64    77    82    85    86   102    82    49    56    58
YM2_10  1900    51    38    57    63    95    81    50    77    73    60
YM2_10  1910    74    67    52    35    44    95    69    62    81    66
YM2_10  1920    84    72    93    89   131   103   102    96   126   149
YM2_10  1930   147   179   200   129   115   125   140   160   128   121
YM2_10  1940    99   151   149   135   157   149   109    93    73    80
YM2_10  1950    78    90    78   130   150   140   153   314   226   163
YM2_10  1960   152   182   136   120   103    86   157   162   130   121
YM2_10  1970   242   257   192   147   128   104   108   107   127   117
YM2_10  1980   128   147   109    83    92    99   110    82   126   140
YM2_10  1990   163   133   135   136   120   107   104   106   114   102
YM2_10  2000   119   165   134    96   100    79   999
YM2_11  1755    46    36    30    40    38
YM2_11  1760    33    45    44    67    63    63    27    29    41    55
YM2_11  1770    55    56    29    33    27    26    32    29    24    31
YM2_11  1780    35    32    38    39    49    56    50    49    57    36
YM2_11  1790    41    55    38    33    54    40    51    37    40    31
YM2_11  1800    21    25    25    19    17    14    17    20    35    42
YM2_11  1810    49    82   109   131   105   104   393   150   282   386
YM2_11  1820   346   274   267   172   195   247   262   215   378   376
YM2_11  1830   241   158   199   231   371   318   469   262   104    78
YM2_11  1840    52    46    49    38    37    48    59    48    52    50
YM2_11  1850    43    41    34    33    33    30    29    32    27    17
YM2_11  1860    25    23     4    25    22    30    22    18    17    20
YM2_11  1870     6    28    24    15    21    19    19    24    15    20
YM2_11  1880    26    29    26    32    42    26    39    24    42    41
YM2_11  1890    34    32    49    77   167   216   112    41    44    49
YM2_11  1900    47    23    27    41    38    38    28    33    23    29
YM2_11  1910    34    28    24    46    20    29    18    20    21     6
YM2_11  1920    19    21    28    14    34    30    89    61    34    34
YM2_11  1930    31    28    28    38    22    24    32    24    20    24
YM2_11  1940    31    33    30    30    32    14    22    21    33    30
YM2_11  1950    26    34    40    66    54    63    70   139    64    54
YM2_11  1960    34    48    35    26    29    25    35    46    39    21
YM2_11  1970    33    30    42    69    59    61    51    45    42    25
YM2_11  1980    26    34    14     9    15    19    21     7    29    22
YM2_11  1990    33    49    42    45    42    40    45    48    55    32
YM2_11  2000    46    49    35    39    25    26   999
YM2_12  1627   110    72    44
YM2_12  1630    61    85    77   105    79    77   127    70    97    93
YM2_12  1640    87    63    83    78    96   114   125   114    75    80
YM2_12  1650    82   103   138   177   193   117    87   171   162   116
YM2_12  1660   145    80    76   110    86    81   136   231   142   194
YM2_12  1670   123   120   146   128   114   140   165   167    90   146
YM2_12  1680   131   110    66    93    81   108   103   117   138   129
YM2_12  1690   198   221   216   306   193   212   225   259   222   218
YM2_12  1700   202   180   123    68   165   170   153   171   141   109
YM2_12  1710   109    99   127   148   135   138   201   168   168   268
YM2_12  1720   201   199   241   197   210   218   275   214   210   235
YM2_12  1730   219   135   165   152   190   101   114   136    98    70
YM2_12  1740   153   127   125   143   132   139   149   132   204   206
YM2_12  1750   159   181   192   170   174   153   143    85   124    92
YM2_12  1760    86   124   151   182   159   155    61   104   117   123
YM2_12  1770   137   125    80   118   104   181   205   109   122   112
YM2_12  1780   121   139   169   146   171   187   171   154   134    82
YM2_12  1790   107   118    54   102   149   124   130    83   101    82
YM2_12  1800    60    85   109   134   112   117    93    95   108    63
YM2_12  1810    84    75    87    85    86    76    61    55    78    82
YM2_12  1820    71   100   167   126   249   260   161   109   126   106
YM2_12  1830   119    87    80    73    81   111    82    55    60    73
YM2_12  1840    44   104    92    82    73   107   131   104    87    65
YM2_12  1850    42    49    49    65    50    70    69    61    45    29
YM2_12  1860    28    29     8    33    43    55    43    49    38    27
YM2_12  1870    20    55    54    43    38    33    45    41    22    32
YM2_12  1880    26    49    38    36    48    27    69    37    61    50
YM2_12  1890    38    41    41    56    86    95    76    34    62    46
YM2_12  1900    42    35    51    63    54    48    29    53    40    22
YM2_12  1910    26    10    41    23    21    25    35    40    46    24
YM2_12  1920    37    27    36    16    34    48    49    59    71    69
YM2_12  1930    55    66    73    44    36    32    39    34    47    41
YM2_12  1940    54    52    58    38    58    25    39    31    39    47
YM2_12  1950    42    44    40    59    79    57    59    73    33    39
YM2_12  1960    41    45    37    16    31    13    25    29    28    20
YM2_12  1970    29    12    26    22    29    26    24    22    31    12
YM2_12  1980    26    23     4     6     6     7     8     8    21    19
YM2_12  1990    25    37    19    19    19    21    27    29    35    30
YM2_12  2000    33    29    29    23    22    19   999
YM2_13  1824    42    33    26    14    22    23
YM2_13  1830    31    42    33    30    41    48   110    78    54    67
YM2_13  1840    37    46    44    52   373   176    69    73    60   255
YM2_13  1850   117    65    95   151   106   159   408   244   103    51
YM2_13  1860    60    66    49   556   487   561   298   267   223   105
YM2_13  1870   115   152   219   219   226   161   101    88    87   209
YM2_13  1880   198   234   257   186   144   164   261   132   182   199
YM2_13  1890   140   139   397   411   409   301   208   142   252   198
YM2_13  1900   218   318   219   304   268   116    69   285   260   110
YM2_13  1910   180   131    92    63   146   218   142   179   293   201
YM2_13  1920   195   371   343   133   157   168   326   145   223   149
YM2_13  1930   242   216   243   132    99   267   431   217   247   318
YM2_13  1940   244   309   243   198   128   111    85   149   193   192
YM2_13  1950   170   278   229   264   313   237   140   199   126   124
YM2_13  1960   391   259   212   247   179   214   360   356   195   169
YM2_13  1970   176   190   171   195   152   211   124   162   124    70
YM2_13  1980    87   293    80    35    49    62   112    53   135   100
YM2_13  1990   277   134   151   235   121    78    97    89   121    49
YM2_13  2000    56    86    57    95   102   157   999
YM2_14  1651   124   145   228   165   143   259   415   305   306
YM2_14  1660   373   338   141    81    71    61   113    88    56    97
YM2_14  1670    64    61    67    94    41    70    69    75    57    79
YM2_14  1680    86    65    47   103    87   152   135   138   139    97
YM2_14  1690   195   188   149   160   135   137   123   136   129   138
YM2_14  1700   168   153   125    40    81    78    86    82   121   113
YM2_14  1710    96    96   149   152   148   131   146   162   164   160
YM2_14  1720   156   158   150   128   137   139   208   191   132   110
YM2_14  1730   114    85   103    89   106    66    75    98    85    72
YM2_14  1740   102    86    88   134   139   161   167   143   154   158
YM2_14  1750   135   139   119   106    85    58    79    36    86    60
YM2_14  1760    49    67    53    66    55    61    34    79    89    73
YM2_14  1770    58    65    53    55    49    48    59    57    80    81
YM2_14  1780    97    92    87    85    81    91   102    81    75    63
YM2_14  1790    80    76    41    49    53    57    55    42    41    46
YM2_14  1800    36    60    70    58    57    50    39    57    58    45
YM2_14  1810    56    50    48    48    59    46    66    49    48    51
YM2_14  1820    33    42    68    69    86   109    78    47    86    64
YM2_14  1830    82    58    56    64    68    85    83    47   107   110
YM2_14  1840    67    97    87    88    86   111   139   135   110   101
YM2_14  1850    76    84    72    83    60    93    72    80    78    62
YM2_14  1860    61    64    34    57    63    81    75    80    82    55
YM2_14  1870    30    91    82    68    64    75    69    99    59    84
YM2_14  1880    83   102    69    68    74    32    71    35    64    54
YM2_14  1890    42    55    63    67   109   125   101    55    75    76
YM2_14  1900    61    44    58    95    81    66    46    61    50    50
YM2_14  1910    47    52    46    27    33    55    57    47    60    26
YM2_14  1920    50    55    64    16    57    72    65    63    71    78
YM2_14  1930    51    93    84    56    52    58    92    61    82    92
YM2_14  1940    94    89    85    60    66    33    54    51    69    69
YM2_14  1950    54    80    65    80    85    96    92   128    64    73
YM2_14  1960    48    79    62    32    56    37    55    50    55    39
YM2_14  1970    93    46    47    68    92    71    64    57    63    39
YM2_14  1980    83    93    30    27    24    36    29    19    35    35
YM2_14  1990    41    52    45    48    51    58    57    55    74    57
YM2_14  2000    87   109    60    45    61    47   999
YM2_15  1759   190
YM2_15  1760   144   144   127   154   214   212   164   221   250   182
YM2_15  1770   200   137    92    80   100   113   137   135   143   139
YM2_15  1780   143   190   204   166   168   166   154   138   168   207
YM2_15  1790   253   189   101   105   112   129   116   101    85   105
YM2_15  1800   101   165   154   147   114   123   101   113   112   112
YM2_15  1810    97   123   147   136   121   119   117   145   152   145
YM2_15  1820   143   141   173   132   208   188   224   193   194   233
YM2_15  1830   195   118    86   153   176   213   289   163   126   119
YM2_15  1840    76    74    97   141   117   146   183   135   103   118
YM2_15  1850   138   145   109   143   165   149   130   101   115    98
YM2_15  1860   108   156   102   125   177   198   118   121   124    96
YM2_15  1870    74   108   116   134   125   133    98   131   102   143
YM2_15  1880   134   145   142   120   102   118   168   141   182   145
YM2_15  1890   117   105   131   111   150   188   188   131   154   223
YM2_15  1900   159   108   114   123   152   112    70   115   211   182
YM2_15  1910   169   174   119    62    69   131   161    85   122   123
YM2_15  1920   106   140   145   150   156   135    98    84    87    77
YM2_15  1930    74   108   143   100    68    96   149   125   104   141
YM2_15  1940   166   202   183   109   137   113    99    86   101    66
YM2_15  1950    51   112   131   177   167   151   207   199   217   179
YM2_15  1960   185   161   111    64    59    63    98   107    89    61
YM2_15  1970    92   110   109   120    90    89    87    79    96    88
YM2_15  1980    80    90    69    50    51    74    75    50    46    56
YM2_15  1990    84    62    37    51    77    50    21    13    12    25
YM2_15  2000    20    25     7    14    17   999
YM2_16  1727   239   215   263
YM2_16  1730   201   140   128   123   159   105    96   105    75    84
YM2_16  1740   106    63    77   133   120    93   130   129   211   241
YM2_16  1750   161   150   109   128   105    78   106    74    96    89
YM2_16  1760    85   100    90   122   124   164    92   107   139   133
YM2_16  1770   115   118    64    59    97    87   115   108   129   121
YM2_16  1780   129   129   156   160   159   194   216   149   172   104
YM2_16  1790   128   171   102   136   156    94   162   110   151   140
YM2_16  1800   100   114   138   158   146   132   128   124   143   129
YM2_16  1810   167   159   148   150   158   125   136    91   140   125
YM2_16  1820    96   115   127   151   238   255   252   173   157   194
YM2_16  1830   144   144   145   117   130   144   139   117   171   157
YM2_16  1840   146   141   181   148   156   168   120   119   144   109
YM2_16  1850   132   131   120   140   127   124   114   163   122   131
YM2_16  1860   104   107    62   102    96   148   134   107   132    99
YM2_16  1870    99   127   108   109    82    88    95   118    56   126
YM2_16  1880   113    81   108   116   101    72   112    61    85   132
YM2_16  1890   100   143   134   116   131   156   160   140   118   100
YM2_16  1900    90   103    99   117   104   107    62    83    98    81
YM2_16  1910    94    92    93    65    48    88    74    61    61    55
YM2_16  1920    65    69    96    62   103    96    83    85   110   115
YM2_16  1930   118   124   147   105   105    97   146   180   166    92
YM2_16  1940    76    79    83    96   105   109    85    80   113    97
YM2_16  1950    92   115   120   218   249   170   131   132    93    94
YM2_16  1960   116    87    61    86    74    68    99    95    85    80
YM2_16  1970    85    58    70    85   108    87    90   107   102   101
YM2_16  1980    91    87    62    47    52    46    66    49    64    69
YM2_16  1990    88    84    78    94   122    65    77    80    93   111
YM2_16  2000   162   178   168   192   131   117   999
YM2_17a 1752   259   381   311   294   324   295   252   269
YM2_17a 1760   254   212   187   190   177   192   142   195   247   218
YM2_17a 1770   172   221   144   202   198   179   256   241   241   198
YM2_17a 1780   156   168   155   103   101   119    76    80   134   119
YM2_17a 1790   135   168   112   274   328   178   403   295   307   279
YM2_17a 1800   272   315   321   312   236   146   152   147   132   136
YM2_17a 1810   140   128   129   113   102    90    97    86   100   120
YM2_17a 1820    56    58    67    70    96   122    89    84    85    95
YM2_17a 1830    98    82    87    87    91   136   147   129   145   106
YM2_17a 1840   121    87   135   113   138   179   176   156   162   118
YM2_17a 1850   145   154   153   145   220   181   151   243   159    97
YM2_17a 1860    96   115    73   115   167   160   129   122   121   103
YM2_17a 1870    90    80    78    80    74    65    74    85    65    84
YM2_17a 1880   100    81   155   117    70    87   104    82    99   128
YM2_17a 1890    97    93    84   262   304   222   234   136    91   144
YM2_17a 1900   120    86    83   155   127   145   103   161   176   133
YM2_17a 1910   144   141   107    64   105   227   191   118   212   189
YM2_17a 1920    94   102   138   117   156   191   179   177   199   133
YM2_17a 1930   186   215   223   157   102   166   267   227   158    88
YM2_17a 1940   105   116   126    81    83    85    48    54    63    57
YM2_17a 1950    57    63    77    79    94   109    91    92    73    60
YM2_17a 1960    79    67    58    85    45    49    72    81    43    57
YM2_17a 1970    49    85    72    61    65    79    56    55    68    96
YM2_17a 1980    52    90    81    61    60    64    93    49    56    68
YM2_17a 1990    77    56    38    44    50    36    44    67    82    67
YM2_17a 2000   138   167   106    92    66    94   999
YM2_17b 1743   373   332   302   354   225   304   282
YM2_17b 1750   187   232    80   129   114   162   186   226   191   258
YM2_17b 1760   304   277   322   356   352   275   194   234   211   177
YM2_17b 1770   174   225   109   137   138   104   137    92    93    89
YM2_17b 1780    94   165   152   144   131   218   156   275   319   343
YM2_17b 1790   317   301   163   207   192   133   186   101    88   112
YM2_17b 1800   149   107   127   162   132   101   104    93    81    86
YM2_17b 1810    90   114   107   107    89    86    82   138   173    89
YM2_17b 1820    85    50    50   135   124   154   135   133   115   132
YM2_17b 1830   104    90    93    67    80   113   191   120   101    71
YM2_17b 1840    74    76   109    80    97   132   109   102   109    79
YM2_17b 1850   108   100   114   122   203   206   161   168   164   122
YM2_17b 1860   112   114    83    71   115   117   114   115   115    69
YM2_17b 1870    93   112    97    92    80    80    64    85    54    73
YM2_17b 1880    97    72    86    89    77    92   133   102   104   105
YM2_17b 1890   103    97   102   127   207   234   232   218   161   142
YM2_17b 1900   105    72    91   145   141   485   260   133   121    86
YM2_17b 1910    73    81    79    44    60    62    81   114    87    79
YM2_17b 1920    73    69    90    81   113    81   105    88    99    66
YM2_17b 1930    66   103   115    99    71    95   127   108    96    89
YM2_17b 1940    86    87    93    99    84    94    68    78    90    77
YM2_17b 1950    76    86    80    93    99   105    88    93   106    95
YM2_17b 1960   174   107    98   115    81    80    99   128    81    84
YM2_17b 1970    73    87   103   114    86    80    67    54    66    72
YM2_17b 1980    45    61    45    36    40    43    44    29    29    44
YM2_17b 1990    58    46    37    38    44    36    47    59    73    59
YM2_17b 2000   103   120   109   117   104   107   999
