# Supplementary material for: Climate-Driven Synchronized Growth of Alpine Trees in the Southeast Tibetan Plateau
Source: PLoS One. 2016 Jun 3;11(6):e0156126. doi: 10.1371/journal.pone.0156126 (PMC4892591; doi:10.1371/journal.pone.0156126)
Supplement: S1 Data — (ZIP) [file pone.0156126.s001.zip › S1_Data/chin039/chin039.txt_out]

                        **********************************
                        **********************************
                        ***                            ***
                        ***      program ARSTAN40c     ***
                        ***                            ***
                        ***       creation date:       ***
                        ***           3/6/06           ***
                        ***                            ***
                        ***       programmed by:       ***
                        ***     Dr. Edward R. Cook     ***
                        ***       Paul J. Krusic       ***
                        ***    tree-ring laboratory    ***
                        ***  lamont-doherty earth obs  ***
                        ***    palisades, n.y. 10964   ***
                        *** drdendro@ldeo.columbia.edu ***
                        ***    pjk@ldeo.columbia.edu   ***
                        ***                            ***
                        **********************************
                        **********************************

 |==============================================================================|

 overall run title:                                                                                 

 file names file processed:       arstan.files                            
 data file processed:             chin039.txt                             
 log file processed:              chin039.txt_log                         

                       opt          plt
 tree-ring data type    1                !tucson ring-width format                         
 missing data in gap   -9            0   !missing values estimated (no plots)              
 data transformation    0            0   !no data transformation (no plots)                
 first detrending     -67      0     1   !1st-spline curve (pct n 50% cutoff)              
 second detrending      0      0     0   !2nd-no detrending performed                      
 robust detrending      1                !non-robust detrending methods used               
 interactive detrend    0                !no interactive detrending                        
 index calculation      1                !tree-ring indices or ratios (rt/gt)              
 ar modeling method     1            0   !non-robust autoregressive modeling               
 pooled ar order        0            0   !minimum aic pooled ar model order fit 
 series ar order        0                !pooled ar order fit to all series                
 mean chronology        2   0    0   0   !robust (biweight) mean chronology                
 stabilize variance     0                !no variance stabilization performed              
 common period years     1489 2005       !first and last years of common period            
 site-tree-core mask       ssssttc       !site-tree-core separation mask                   
 running rbar              50   25   0   !running rbar window/overlap (no plots)           
 printout option        2                !summary & series statistics printed              
 core series save       0                !no individual core series saved                  
 summary plot displays  0                !no spaghetti and mean chronology plots           

 stand dynamics stuf    0            0   !no stand dynamics analyses done                  
 running mean window    0                !running mean window width                        
 percent growth change  0                !percent growth change threshold                  
 std error threshold    0                !standard error limit threshold                   

 |======================== raw data statistical analyses =======================|

 |------------------- tree-ring series read in for processing ------------------|

  data header lines:
  YM2    1 Hengduan Mountains 12YM_A_r                         ABRC                    
  YM2    2 China        Min Fir           3200M  2802  9901    __    1489 2005         
  YM2    3 Z.X. Fan                                                                    

 |------------ series gaps found based on any negative number found ------------|

        series      ident      results of scans for gaps or missing values

                            --- no gaps in data found ---

 |------------------ statistics of raw tree-ring measurements ------------------|

 series   ident   frst   last   year    mean   stdev   skew   kurt   sens   ac(1)
     1   YM2_01   1700   2005    306   0.828   0.643  2.819 14.209  0.309   0.777
     2   YM2_02a  1763   2005    243   0.510   0.278  2.566 12.585  0.257   0.738
     3   YM2_02b  1489   1969    481   0.660   0.671  2.386  8.228  0.258   0.935
     4   YM2_03   1661   2005    345   0.972   0.495  1.150  4.109  0.232   0.787
     5   YM2_04   1738   2005    268   0.994   0.398  0.902  4.368  0.199   0.774
     6   YM2_05   1735   2005    271   1.131   0.737  2.215 11.761  0.160   0.896
     7   YM2_06   1726   1975    250   0.607   0.163  0.718  4.799  0.191   0.549
     8   YM2_07   1825   2005    181   0.906   0.401  0.930  3.766  0.167   0.821
     9   YM2_08   1903   2005    103   2.242   0.928  0.770  3.562  0.271   0.702
    10   YM2_09   1824   2005    182   1.718   0.682  0.951  3.729  0.242   0.647
    11   YM2_10   1651   2005    355   0.949   0.449  1.237  5.418  0.282   0.701
    12   YM2_11   1755   2005    251   0.603   0.769  3.177 12.576  0.292   0.858
    13   YM2_12   1627   2005    379   0.921   0.606  0.824  3.098  0.267   0.874
    14   YM2_13   1824   2005    182   1.737   1.063  0.996  4.176  0.387   0.571
    15   YM2_14   1651   2005    355   0.842   0.489  2.878 15.542  0.248   0.828
    16   YM2_15   1759   2004    246   1.259   0.483  0.145  3.345  0.218   0.759
    17   YM2_16   1727   2005    279   1.176   0.399  1.029  4.639  0.198   0.708
    18   YM2_17a  1752   2005    254   1.336   0.714  1.215  4.111  0.227   0.814

       number of series read in:   18   from   1489  to   2005     517 years

 |---------------- summary of raw tree-ring series statistics ------------------|

                                year    mean   stdev   skew   kurt   sens   ac(1)
 arithmetic mean                 274   1.077   0.576  1.495  6.890  0.245   0.763
 standard deviation               87   0.451   0.225  0.909  4.320  0.055   0.105
 median (50th quantile)          261   0.960   0.551  1.089  4.503  0.245   0.776
 interquartile range             102   0.431   0.313  1.484  7.995  0.072   0.127
 minimum value                   102   0.510   0.163  0.145  3.098  0.160   0.549
 lower hinge (25th quantile)     243   0.828   0.401  0.902  3.766  0.199   0.702
 upper hinge (75th quantile)     345   1.259   0.714  2.386 11.761  0.271   0.828
 maximum value                   481   2.242   1.063  3.177 15.542  0.387   0.935

 |-------------------- all possible series rbar statistics ---------------------|

   total    mean   standard   standard  skewess   kurtosis   minimum   maximum
   corrs    rbar   deviation    error    coeff      coeff      corr      corr
    153    0.223     0.211      0.017   -0.358      2.881    -0.341     0.649

   minimum correlation: -0.341   series  YM2_04     and  YM2_12      268 years
   maximum correlation:  0.649   series  YM2_03     and  YM2_12      345 years

       percent of all possible correlations used (n>20 years):     100.00
       percent of all possible tree-ring years used in rbar:        42.37

 |======================= raw data common period analyses ======================|

 |----------------------- statistics of the common period ----------------------|

                 *** no series found in common analysis period ***

 |--------------------------- running rbar statistics --------------------------|

    year   1665.  1690.  1715.  1740.  1765.  1790.  1815.  1840.  1865.  1890.
    corr      1.    10.    10.    15.    45.    91.    91.    91.   136.   136.
    rbar  0.546  0.335  0.355  0.390  0.281  0.290  0.329  0.248  0.309  0.364
    sdev  0.000  0.197  0.224  0.195  0.297  0.270  0.279  0.295  0.262  0.190
    serr  0.000  0.062  0.071  0.050  0.044  0.028  0.029  0.031  0.022  0.016
    eps   0.833  0.727  0.781  0.856  0.831  0.851  0.880  0.845  0.884  0.908
    nss     4.1    5.3    6.5    9.3   12.6   14.0   14.9   16.4   17.0   17.2

    year   1915.  1940.  1965.
    corr    136.   153.   120.
    rbar  0.364  0.316  0.321
    sdev  0.239  0.256  0.276
    serr  0.020  0.021  0.025
    eps   0.911  0.893  0.891
    nss    17.7   18.0   17.3

 |======================== raw data chronology statistics ======================|

 |----------------- robust mean raw data chronology statistics -----------------|

  first    last    total    mean    stdrd    skew    kurtosis    mean    serial
   year    year    years   index     dev     coeff     coeff     sens     corr
   1489    2005     517    1.024   0.555    2.169      8.306    0.175    0.886

  mean indices vs their standard deviations       robust mean efficiency results
      correlation    slope    intercept             # improved    # unimproved
       -0.125       -0.065      0.455                    166            351

 |---------------- robust mean efficiency gain and loss results ----------------|

   median      interquartile      minimum       lower       upper       maximum
    gain           range            gain        hinge       hinge         gain
    1.55            1.52            0.19         1.14        2.66        11.44

   median      interquartile      minimum       lower       upper       maximum
    loss           range            loss        hinge       hinge         loss
    0.86            0.96            0.00         0.00        0.96         1.00

 |--------------------- segment length summary statistics ----------------------|

   median      interquartile      minimum       lower       upper       maximum
   length          range           length       hinge       hinge        length
     261.           102.            103.         243.        345.          481.

 |----------- raw data chronology auto and partial autocorrelations ------------|

 lag           t-1    t-2    t-3    t-4    t-5    t-6    t-7    t-8    t-9   t-10
 acf         0.885  0.812  0.773  0.722  0.698  0.671  0.634  0.583  0.542  0.529
 pacf        0.885  0.136  0.152 -0.019  0.125  0.014 -0.017 -0.099 -0.001  0.101
 95% c.l.    0.088  0.141  0.173  0.198  0.218  0.234  0.249  0.261  0.271  0.279

 |------------------ raw data chronology autoregressive model ------------------|

 ord    rsq    t-1    t-2    t-3    t-4    t-5    t-6    t-7    t-8    t-9   t-10
  3   0.818  0.731  0.042  0.156

 |================== detrended data curve fits and statistics ==================|

 |------------------------ results of first detrending -------------------------|

 |--------------- growth curve used for detrending tree-ring data --------------|
   option
     -5: variable span smoother         f(i) = variable span smooth
     -4: lowess robust smoother         f(i) = lowess robust smooth
     -3: median smoothing               f(i) = median sharp/smooth
    -2:  regional curve detrending      f(i) = one age-aligned curve
    -1:  first-differences              f(i) = y(i) - y(i-1)
     1:  neg expon curve, no = opt 4    f(i) = a*exp(-b*t(i)) + d    (d>0)
     2:  neg expon curve, no = opt 5    f(i) = a*exp(-b*t(i)) + d    (d>0)
     3:  neg expon curve  (general)     f(i) = a*exp(-b*t(i)) + d   (any d)
     4:  linear regression (any slope)  f(i) = +/-c*t(i) + d
     5:  linear regression (neg slope)  f(i) = -c*t(i) + d   
     6:  horizontal line through mean   f(i) = mean(y(i)) = d
     7:  hugershoff growth function     f(i) = a*t(i+p)**b * exp(-c*t(i+p)) + d
     8:  general exponential (b = 1)    f(i) = a*t(i+p)**b * exp(-c*t(i+p)) + d
    >9:  cubic smoothing spline         fixed 50 pct variance cutoff
   <-9:  cubic smoothing spline         pct n 50 pct variance cutoff

   (a, b, c are coefficients, d is intercept or asymptote, p is pith offset)

 series   ident     option       a           b           c           d         p
     1   YM2_01    -67  205         smoothing spline curve and window width
     2   YM2_02a   -67  162         smoothing spline curve and window width
     3   YM2_02b   -67  322         smoothing spline curve and window width
     4   YM2_03    -67  231         smoothing spline curve and window width
     5   YM2_04    -67  179         smoothing spline curve and window width
     6   YM2_05    -67  181         smoothing spline curve and window width
     7   YM2_06    -67  167         smoothing spline curve and window width
     8   YM2_07    -67  121         smoothing spline curve and window width
     9   YM2_08    -67   69         smoothing spline curve and window width
    10   YM2_09    -67  121         smoothing spline curve and window width
    11   YM2_10    -67  237         smoothing spline curve and window width
    12   YM2_11    -67  168         smoothing spline curve and window width
    13   YM2_12    -67  253         smoothing spline curve and window width
    14   YM2_13    -67  121         smoothing spline curve and window width
    15   YM2_14    -67  237         smoothing spline curve and window width
    16   YM2_15    -67  164         smoothing spline curve and window width
    17   YM2_16    -67  186         smoothing spline curve and window width
    18   YM2_17a   -67  170         smoothing spline curve and window width

 |-------------------- statistics of single tree-ring series -------------------|

 series   ident   frst   last   year    mean   stdev   skew   kurt   sens   ac(1)
     1  YM2_01    1700   2005    306   0.974   0.515  1.486  6.985  0.307   0.681
     2  YM2_02a   1763   2005    243   0.993   0.508  2.515 12.562  0.256   0.715
     3  YM2_02b   1489   1969    481   0.999   0.401  1.202  6.223  0.257   0.696
     4  YM2_03    1661   2005    345   0.995   0.356  1.551  8.587  0.232   0.624
     5  YM2_04    1738   2005    268   0.996   0.337  1.338  7.288  0.199   0.697
     6  YM2_05    1735   2005    271   0.987   0.442  1.663  7.830  0.159   0.844
     7  YM2_06    1726   1975    250   0.998   0.251  0.759  4.813  0.190   0.510
     8  YM2_07    1825   2005    181   0.988   0.381  1.289  5.687  0.166   0.788
     9  YM2_08    1903   2005    103   0.994   0.372  0.639  3.141  0.268   0.594
    10  YM2_09    1824   2005    182   0.994   0.315  0.614  3.170  0.241   0.512
    11  YM2_10    1651   2005    355   0.990   0.411  1.430  6.347  0.281   0.585
    12  YM2_11    1755   2005    251   0.963   0.767  2.201  8.451  0.291   0.769
    13  YM2_12    1627   2005    379   0.997   0.387  0.894  4.830  0.266   0.647
    14  YM2_13    1824   2005    182   0.977   0.536  1.721  7.010  0.387   0.396
    15  YM2_14    1651   2005    355   0.998   0.374  0.871  4.471  0.247   0.647
    16  YM2_15    1759   2004    246   0.987   0.319  0.551  3.803  0.217   0.665
    17  YM2_16    1727   2005    279   0.998   0.310  1.352  6.224  0.197   0.659
    18  YM2_17a   1752   2005    254   0.995   0.407  1.287  4.598  0.226   0.678

 |---------------- summary of single tree-ring series statistics ---------------|

                                year    mean   stdev   skew   kurt   sens   ac(1)
 arithmetic mean                 274   0.990   0.410  1.298  6.223  0.244   0.650
 standard deviation               87   0.010   0.116  0.533  2.304  0.055   0.106
 median (50th quantile)          261   0.994   0.384  1.314  6.224  0.244   0.662
 interquartile range             102   0.009   0.105  0.680  2.690  0.070   0.102
 minimum value                   102   0.963   0.251  0.551  3.141  0.159   0.396
 lower hinge (25th quantile)     243   0.987   0.337  0.871  4.598  0.199   0.594
 upper hinge (75th quantile)     345   0.997   0.442  1.551  7.288  0.268   0.697
 maximum value                   481   0.999   0.767  2.515 12.562  0.387   0.844

 |-------------------- all possible series rbar statistics ---------------------|

   total    mean   standard   standard  skewess   kurtosis   minimum   maximum
   corrs    rbar   deviation    error    coeff      coeff      corr      corr
    153    0.249     0.131      0.011   -0.026      2.954    -0.059     0.606

   minimum correlation: -0.059   series  YM2_15     and  YM2_17a     246 years
   maximum correlation:  0.606   series  YM2_12     and  YM2_16      279 years

       percent of all possible correlations used (n>20 years):     100.00
       percent of all possible tree-ring years used in rbar:        42.37

 |==================== detrended data common period analyses ===================|

 |----------------------- statistics of the common period ----------------------|

                 *** no series found in common analysis period ***

 |--------------------------- running rbar statistics --------------------------|

    year   1665.  1690.  1715.  1740.  1765.  1790.  1815.  1840.  1865.  1890.
    corr      1.    10.    10.    15.    45.    91.    91.    91.   136.   136.
    rbar  0.402  0.361  0.345  0.388  0.282  0.307  0.372  0.252  0.270  0.376
    sdev  0.276  0.173  0.202  0.175  0.307  0.270  0.270  0.296  0.227  0.176
    serr  0.000  0.055  0.064  0.045  0.046  0.028  0.028  0.031  0.019  0.015
    eps   0.736  0.749  0.773  0.855  0.832  0.861  0.898  0.847  0.863  0.912
    nss     4.1    5.3    6.5    9.3   12.6   14.0   14.9   16.4   17.0   17.2

    year   1915.  1940.  1965.
    corr    136.   153.   120.
    rbar  0.366  0.356  0.310
    sdev  0.218  0.242  0.256
    serr  0.019  0.020  0.023
    eps   0.911  0.909  0.886
    nss    17.7   18.0   17.3

 |======================== standard chronology statistics ======================|

 |----------------- robust mean standard chronology statistics -----------------|

  first    last    total    mean    stdrd    skew    kurtosis    mean    serial
   year    year    years   index     dev     coeff     coeff     sens     corr
   1489    2005     517    0.942   0.255    0.580      3.616    0.175    0.670

  mean indices vs their standard deviations       robust mean efficiency results
      correlation    slope    intercept             # improved    # unimproved
        0.346        0.216      0.000                    159            358

 |---------------- robust mean efficiency gain and loss results ----------------|

   median      interquartile      minimum       lower       upper       maximum
    gain           range            gain        hinge       hinge         gain
    1.38            1.28            0.40         1.11        2.39        14.74

   median      interquartile      minimum       lower       upper       maximum
    loss           range            loss        hinge       hinge         loss
    0.88            0.98            0.00         0.00        0.98         1.00

 |----------- standard chronology auto and partial autocorrelations ------------|

 lag           t-1    t-2    t-3    t-4    t-5    t-6    t-7    t-8    t-9   t-10
 acf         0.669  0.522  0.441  0.371  0.307  0.243  0.155  0.089  0.046  0.041
 pacf        0.669  0.134  0.090  0.034  0.006 -0.018 -0.082 -0.044 -0.021  0.039
 95% c.l.    0.088  0.121  0.137  0.148  0.155  0.160  0.162  0.164  0.164  0.164

 |------------------ standard chronology autoregressive model ------------------|

 ord    rsq    t-1    t-2    t-3    t-4    t-5    t-6    t-7    t-8    t-9   t-10
  3   0.465  0.567  0.084  0.090

 |======================= pooled autoregression analysis =======================|

 pooled autocorrelations:

 lag     t= -1  t= -2  t= -3  t= -4  t= -5  t= -6  t= -7  t= -8  t= -9  t=-10
         0.614  0.414  0.294  0.214  0.147  0.092  0.048  0.055  0.052  0.073

 yule-walker estimates of autoregression:

 order   t= -1  t= -2  t= -3  t= -4  t= -5  t= -6  t= -7  t= -8  t= -9  t=-10
    1    0.614
    2    0.578  0.059
    3    0.576  0.041  0.030
    4    0.576  0.041  0.022  0.014
    5    0.576  0.041  0.022  0.020 -0.009
    6    0.576  0.041  0.023  0.020  0.001 -0.017
    7    0.575  0.041  0.023  0.021  0.002 -0.006 -0.019
    8    0.576  0.042  0.023  0.020  0.001 -0.008 -0.046  0.047
    9    0.576  0.042  0.023  0.020  0.000 -0.008 -0.047  0.042  0.009
   10    0.575  0.040  0.025  0.020  0.000 -0.009 -0.048  0.040 -0.019  0.049

 last term in each row above equals the partial autocorrelation coefficient

 akaike information criterion:

      ar( 0)      ar( 1)      ar( 2)      ar( 3)      ar( 4)      ar( 5)  
     4240.13     3997.54     3997.76     3999.28     4001.18     4003.14

      ar( 6)      ar( 7)      ar( 8)      ar( 9)      ar(10)  
     4004.98     4006.79     4007.64     4009.59     4010.34

 selected autoregression order:   1

 ar order selection criterion: ipp=0  first-minimum aic selection

 the aic trace should be checked to see if ar order selection criterion <ipp>
 is adequate. e.g. if ar-orders of the first-minimum and the full-minimum aic
 are close, an arstan run with full-minimum aic order selection might be tried

 autoregression coefficients:

  t= -1   t= -2   t= -3   t= -4   t= -5   t= -6   t= -7   t= -8   t= -9   t=-10   
  0.614

 r-squared due to pooled autoregression:   37.69 pct
 variance inflation from autoregression:  160.49 pct

 impulse response function weights for this ar ( 1) process out to order 50:

  1.0000   0.614   0.377   0.231   0.142   0.087   0.054   0.033   0.020   0.012
  0.0076   0.005   0.003   0.002   0.001   0.001   0.000   0.000   0.000   0.000
  0.0001   0.000   0.000   0.000   0.000   0.000   0.000   0.000   0.000   0.000
  0.0000   0.000   0.000   0.000   0.000   0.000   0.000   0.000   0.000   0.000
  0.0000   0.000   0.000   0.000   0.000   0.000   0.000   0.000   0.000   0.000

 |================== individual series autoregression analyses =================|

 |---------------- individual series autoregressive coefficients ---------------|

     series    ident    order     rsq     t-1     t-2     t-3   .....    t-ip
         1   YM2_01       1     0.477   0.681
         2   YM2_02a      1     0.523   0.719
         3   YM2_02b      1     0.514   0.697
         4   YM2_03       1     0.390   0.624
         5   YM2_04       1     0.490   0.700
         6   YM2_05       1     0.716   0.846
         7   YM2_06       1     0.305   0.513
         8   YM2_07       1     0.625   0.790
         9   YM2_08       1     0.381   0.614
        10   YM2_09       1     0.267   0.516
        11   YM2_10       1     0.358   0.586
        12   YM2_11       1     0.594   0.770
        13   YM2_12       1     0.436   0.647
        14   YM2_13       1     0.164   0.398
        15   YM2_14       1     0.430   0.648
        16   YM2_15       1     0.465   0.670
        17   YM2_16       1     0.447   0.667
        18   YM2_17a      1     0.463   0.680

 |------------- summary statistics for autoregressive coefficients -------------|

                        order     rsq     t-1     t-2     t-3   .....    t-ip
   arithmetic mean        1     0.447   0.654
   standard deviation     0     0.130   0.106
   median                 1     0.455   0.669
   interquartile range    0     0.133   0.085
   minimum value          1     0.164   0.398
   lower hinge            1     0.381   0.614
   upper hinge            1     0.514   0.700
   maximum value          1     0.716   0.846

 |------------------- statistics of prewhitened tree-ring data -----------------|

 series   ident   frst   last   year    mean   stdev   skew   kurt   sens   ac(1)
     1  YM2_01    1700   2005    306   1.000   0.377  1.338  6.497  0.383  -0.106
     2  YM2_02a   1763   2005    243   1.000   0.352  2.357 13.782  0.324   0.077
     3  YM2_02b   1489   1969    481   1.000   0.287  0.617  6.499  0.344  -0.163
     4  YM2_03    1661   2005    345   1.000   0.278  1.029  8.074  0.308  -0.010
     5  YM2_04    1738   2005    268   1.000   0.240  1.215  6.257  0.248   0.023
     6  YM2_05    1735   2005    271   1.000   0.235  1.437 11.628  0.226   0.022
     7  YM2_06    1726   1975    250   1.000   0.216  0.771  6.087  0.239  -0.120
     8  YM2_07    1825   2005    181   1.000   0.233  0.806  7.540  0.227  -0.041
     9  YM2_08    1903   2005    103   1.000   0.290  0.468  2.899  0.318   0.026
    10  YM2_09    1824   2005    182   1.000   0.269  0.131  3.397  0.301  -0.008
    11  YM2_10    1651   2005    355   1.000   0.333  0.970  5.971  0.361  -0.085
    12  YM2_11    1755   2005    251   1.007   0.471  2.348 12.169  0.367   0.012
    13  YM2_12    1627   2005    379   1.000   0.295  0.406  4.276  0.345  -0.110
    14  YM2_13    1824   2005    182   1.000   0.491  2.148  9.666  0.428   0.033
    15  YM2_14    1651   2005    355   1.000   0.285  0.396  4.367  0.333  -0.089
    16  YM2_15    1759   2004    246   1.000   0.237  0.286  3.063  0.251   0.117
    17  YM2_16    1727   2005    279   1.000   0.230  0.628  4.609  0.268  -0.047
    18  YM2_17a   1752   2005    254   1.000   0.298  1.430  6.510  0.297  -0.017

 |------------- summary of prewhitened tree-ring series statistics -------------|

                                year    mean   stdev   skew   kurt   sens   ac(1)
 arithmetic mean                 274   1.000   0.301  1.043  6.850  0.310  -0.027
 standard deviation               87   0.002   0.079  0.691  3.170  0.058   0.074
 median (50th quantile)          261   1.000   0.286  0.888  6.377  0.313  -0.013
 interquartile range             102   0.000   0.096  0.961  3.707  0.094   0.112
 minimum value                   102   1.000   0.216  0.131  2.899  0.226  -0.163
 lower hinge (25th quantile)     243   1.000   0.237  0.468  4.367  0.251  -0.089
 upper hinge (75th quantile)     345   1.000   0.333  1.430  8.074  0.345   0.023
 maximum value                   481   1.007   0.491  2.357 13.782  0.428   0.117

 |-------------------- all possible series rbar statistics ---------------------|

   total    mean   standard   standard  skewess   kurtosis   minimum   maximum
   corrs    rbar   deviation    error    coeff      coeff      corr      corr
    153    0.287     0.103      0.008    0.460      3.158     0.064     0.603

   minimum correlation:  0.064   series  YM2_04     and  YM2_08      103 years
   maximum correlation:  0.603   series  YM2_12     and  YM2_14      355 years

       percent of all possible correlations used (n>20 years):     100.00
       percent of all possible tree-ring years used in rbar:        42.37

 |=================== prewhitened data common period analyses ==================|

 |----------------------- statistics of the common period ----------------------|

                 *** no series found in common analysis period ***

 |--------------------------- running rbar statistics --------------------------|

    year   1665.  1690.  1715.  1740.  1765.  1790.  1815.  1840.  1865.  1890.
    corr      1.    10.    10.    15.    45.    91.    91.    91.   136.   136.
    rbar  0.607  0.524  0.433  0.394  0.334  0.438  0.406  0.279  0.321  0.376
    sdev  0.256  0.076  0.097  0.184  0.197  0.151  0.186  0.180  0.197  0.139
    serr  0.000  0.024  0.031  0.047  0.029  0.016  0.020  0.019  0.017  0.012
    eps   0.865  0.854  0.832  0.858  0.863  0.916  0.911  0.864  0.889  0.912
    nss     4.1    5.3    6.5    9.3   12.6   14.0   14.9   16.4   17.0   17.2

    year   1915.  1940.  1965.
    corr    136.   153.   120.
    rbar  0.359  0.308  0.308
    sdev  0.160  0.174  0.195
    serr  0.014  0.014  0.018
    eps   0.909  0.889  0.885
    nss    17.7   18.0   17.3

 |======================== residual chronology statistics ======================|

 |----------------- robust mean residual chronology statistics -----------------|

  first    last    total    mean    stdrd    skew    kurtosis    mean    serial
   year    year    years   index     dev     coeff     coeff     sens     corr
   1489    2005     517    0.977   0.185    0.442      4.358    0.219   -0.083

  mean indices vs their standard deviations       robust mean efficiency results
      correlation    slope    intercept             # improved    # unimproved
        0.209        0.129      0.015                    152            365

 |---------------- robust mean efficiency gain and loss results ----------------|

   median      interquartile      minimum       lower       upper       maximum
    gain           range            gain        hinge       hinge         gain
    1.49            1.88            0.74         1.09        2.97        32.16

   median      interquartile      minimum       lower       upper       maximum
    loss           range            loss        hinge       hinge         loss
    0.88            0.96            0.00         0.00        0.96         1.00

 |----------- residual chronology auto and partial autocorrelations ------------|

 lag           t-1    t-2    t-3    t-4    t-5    t-6    t-7    t-8    t-9   t-10
 acf        -0.083 -0.032  0.128  0.061  0.026  0.090 -0.013 -0.012 -0.037  0.032
 pacf       -0.083 -0.040  0.123  0.082  0.047  0.087 -0.014 -0.025 -0.072  0.009
 95% c.l.    0.088  0.089  0.089  0.090  0.090  0.090  0.091  0.091  0.091  0.091

 |------------------ residual chronology autoregressive model ------------------|

 ord    rsq    t-1    t-2    t-3    t-4    t-5    t-6    t-7    t-8    t-9   t-10
  1   0.008 -0.083

 |---------- rewhitened chronology auto and partial autocorrelations -----------|

 lag           t-1    t-2    t-3    t-4    t-5    t-6    t-7    t-8    t-9   t-10
 acf        -0.003 -0.029  0.132  0.074  0.038  0.092 -0.007 -0.017 -0.036  0.026
 pacf       -0.003 -0.029  0.132  0.075  0.048  0.082 -0.023 -0.029 -0.069  0.011
 95% c.l.    0.088  0.088  0.088  0.090  0.090  0.090  0.091  0.091  0.091  0.091

 |----------------- rewhitened chronology autoregressive model -----------------|

 ord    rsq    t-1    t-2    t-3    t-4    t-5    t-6    t-7    t-8    t-9   t-10
  1   0.001 -0.003

 |========================= arstan chronology statistics =======================|

 |----------------- robust mean arstan chronology statistics -------------------|


  first    last    total    mean    stdrd    skew    kurtosis    mean    serial
   year    year    years   index     dev     coeff     coeff     sens     corr
   1489    2005      517   0.977   0.242    0.698      3.892    0.164    0.649

 |------------ arstan chronology auto and partial autocorrelations -------------|

 lag           t-1    t-2    t-3    t-4    t-5    t-6    t-7    t-8    t-9   t-10
 acf         0.648  0.455  0.401  0.319  0.245  0.194  0.103  0.042  0.007  0.008
 pacf        0.648  0.061  0.146 -0.006  0.001 -0.003 -0.090 -0.032 -0.026  0.042
 95% c.l.    0.088  0.119  0.132  0.141  0.147  0.150  0.152  0.152  0.152  0.152

 |------------------- arstan chronology autoregressive model -------------------|

 ord    rsq    t-1    t-2    t-3    t-4    t-5    t-6    t-7    t-8    t-9   t-10
  1   0.423  0.648

 |================ as jim morrison would say, "this is the end" ================|
