# Supplementary material for: Climate-Driven Synchronized Growth of Alpine Trees in the Southeast Tibetan Plateau
Source: PLoS One. 2016 Jun 3;11(6):e0156126. doi: 10.1371/journal.pone.0156126 (PMC4892591; doi:10.1371/journal.pone.0156126)
Supplement: S1 Data — (ZIP) [file pone.0156126.s001.zip › S1_Data/chin039/chin039.xlsx]

## Sheet: Sheet1
	YM2_01	YM2_02a	YM2_02b	YM2_03	YM2_04	YM2_05	YM2_06	YM2_07	YM2_08	YM2_09	YM2_10	YM2_11	YM2_12	YM2_13	YM2_14	YM2_15	YM2_16	YM2_17a	YM2_17b
1300
1301
1302
1303
1304
1305
1306
1307
1308
1309
1310
1311
1312
1313
1314
1315
1316
1317
1318
1319
1320
1321
1322
1323
1324
1325
1326
1327
1328
1329
1330
1331
1332
1333
1334
1335
1336
1337
1338
1339
1340
1341
1342
1343
1344
1345
1346
1347
1348
1349
1350
1351
1352
1353
1354
1355
1356
1357
1358
1359
1360
1361
1362
1363
1364
1365
1366
1367
1368
1369
1370
1371
1372
1373
1374
1375
1376
1377
1378
1379
1380
1381
1382
1383
1384
1385
1386
1387
1388
1389
1390
1391
1392
1393
1394
1395
1396
1397
1398
1399
1400
1401
1402
1403
1404
1405
1406
1407
1408
1409
1410
1411
1412
1413
1414
1415
1416
1417
1418
1419
1420
1421
1422
1423
1424
1425
1426
1427
1428
1429
1430
1431
1432
1433
1434
1435
1436
1437
1438
1439
1440
1441
1442
1443
1444
1445
1446
1447
1448
1449
1450
1451
1452
1453
1454
1455
1456
1457
1458
1459
1460
1461
1462
1463
1464
1465
1466
1467
1468
1469
1470
1471
1472
1473
1474
1475
1476
1477
1478
1479
1480
1481
1482
1483
1484
1485
1486
1487
1488
1489			330
1490			309
1491			258
1492			255
1493			171
1494			215
1495			219
1496			295
1497			276
1498			218
1499			251
1500			324
1501			280
1502			278
1503			173
1504			163
1505			170
1506			129
1507			217
1508			242
1509			212
1510			199
1511			232
1512			244
1513			198
1514			301
1515			389
1516			347
1517			354
1518			279
1519			248
1520			256
1521			274
1522			248
1523			212
1524			140
1525			144
1526			157
1527			118
1528			159
1529			150
1530			167
1531			270
1532			179
1533			254
1534			294
1535			258
1536			220
1537			257
1538			231
1539			140
1540			194
1541			179
1542			165
1543			123
1544			108
1545			91
1546			70
1547			80
1548			85
1549			95
1550			95
1551			68
1552			79
1553			83
1554			91
1555			143
1556			153
1557			134
1558			108
1559			119
1560			203
1561			205
1562			154
1563			132
1564			114
1565			99
1566			122
1567			141
1568			103
1569			72
1570			112
1571			80
1572			76
1573			90
1574			99
1575			93
1576			76
1577			96
1578			79
1579			83
1580			54
1581			66
1582			85
1583			63
1584			59
1585			59
1586			55
1587			52
1588			77
1589			86
1590			83
1591			70
1592			64
1593			50
1594			46
1595			48
1596			45
1597			51
1598			36
1599			46
1600			37
1601			34
1602			44
1603			33
1604			44
1605			32
1606			58
1607			64
1608			57
1609			61
1610			52
1611			54
1612			63
1613			54
1614			57
1615			47
1616			51
1617			58
1618			60
1619			58
1620			31
1621			40
1622			56
1623			52
1624			39
1625			42
1626			28
1627			45										110
1628			48										72
1629			33										44
1630			40										61
1631			43										85
1632			33										77
1633			33										105
1634			43										79
1635			37										77
1636			61										127
1637			56										70
1638			36										97
1639			38										93
1640			44										87
1641			28										63
1642			40										83
1643			32										78
1644			38										96
1645			42										114
1646			42										125
1647			31										114
1648			29										75
1649			36										80
1650			34										82
1651			49								45		103		124
1652			48								46		138		145
1653			46								33		177		228
1654			53								57		193		165
1655			36								71		117		143
1656			27								43		87		259
1657			43								115		171		415
1658			51								98		162		305
1659			31								57		116		306
1660			49								70		145		373
1661			47	193							49		80		338
1662			47	218							44		76		141
1663			56	226							62		110		81
1664			36	204							39		86		71
1665			35	147							37		81		61
1666			55	227							69		136		113
1667			54	280							93		231		88
1668			48	176							40		142		56
1669			54	234							83		194		97
1670			36	137							41		123		64
1671			38	155							43		120		61
1672			44	234							65		146		67
1673			54	203							82		128		94
1674			29	122							39		114		41
1675			37	144							46		140		70
1676			39	151							58		165		69
1677			54	172							58		167		75
1678			30	93							18		90		57
1679			46	130							64		146		79
1680			45	150							87		131		86
1681			50	157							67		110		65
1682			38	107							45		66		47
1683			53	130							65		93		103
1684			33	120							36		81		87
1685			52	174							33		108		152
1686			49	114							52		103		135
1687			43	117							64		117		138
1688			46	114							45		138		139
1689			51	126							47		129		97
1690			49	150							54		198		195
1691			51	144							59		221		188
1692			42	112							37		216		149
1693			50	158							76		306		160
1694			55	147							49		193		135
1695			56	191							88		212		137
1696			68	165							78		225		123
1697			68	173							119		259		136
1698			72	175							75		222		129
1699			77	135							62		218		138
1700	141		59	90							44		202		168
1701	91		55	153							65		180		153
1702	77		44	170							49		123		125
1703	34		32	64							10		68		40
1704	50		45	139							41		165		81
1705	43		35	166							35		170		78
1706	63		52	174							57		153		86
1707	50		41	163							37		171		82
1708	50		43	125							62		141		121
1709	34		34	127							69		109		113
1710	58		37	158							111		109		96
1711	42		37	104							98		99		96
1712	46		52	126							149		127		149
1713	41		37	117							121		148		152
1714	43		30	103							162		135		148
1715	77		34	109							204		138		131
1716	279		40	175							241		201		146
1717	157		41	141							112		168		162
1718	123		35	240							115		168		164
1719	128		50	231							113		268		160
1720	109		43	156							65		201		156
1721	165		30	180							73		199		158
1722	160		37	265							74		241		150
1723	237		28	202							83		197		128
1724	374		28	160							78		210		137
1725	397		43	210							68		218		139
1726	501		40	215			79				116		275		208
1727	349		43	175			80				134		214		191		239
1728	388		40	152			74				144		210		132		215
1729	176		46	164			73				148		235		110		263
1730	276		41	172			82				134		219		114		201
1731	154		22	168			57				115		135		85		140
1732	111		28	171			50				165		165		103		128
1733	123		20	82			51				65		152		89		123
1734	94		30	154			67				159		190		106		159
1735	40		23	63		141	66				40		101		66		105
1736	39		20	63		165	75				39		114		75		96
1737	58		31	107		167	70				82		136		98		105
1738	275		28	114	107	207	48				64		98		85		75
1739	236		28	90	110	244	64				38		70		72		84
1740	143		45	129	116	160	72				155		153		102		106
1741	121		41	93	83	214	40				69		127		86		63
1742	85		28	103	134	161	35				93		125		88		77
1743	320		56	129	199	176	63				158		143		134		133		373
1744	122		50	105	157	215	67				172		132		139		120		332
1745	213		41	119	92	288	58				133		139		161		93		302
1746	130		43	111	88	247	68				137		149		167		130		354
1747	126		45	104	90	170	89				169		132		143		129		225
1748	111		66	205	98	177	106				189		204		154		211		304
1749	92		70	174	62	168	94				227		206		158		241		282
1750	191		78	83	30	153	84				120		159		135		161		187
1751	145		55	115	16	148	99				178		181		139		150		232
1752	106		50	102	5	141	76				133		192		119		109	259	80
1753	125		42	153	27	149	99				151		170		106		128	381	129
1754	76		36	123	20	151	62				161		174		85		105	311	114
1755	82		34	118	28	263	46				121	46	153		58		78	294	162
1756	96		41	177	36	287	54				125	36	143		79		106	324	186
1757	61		19	82	42	296	49				49	30	85		36		74	295	226
1758	160		46	89	51	558	69				76	40	124		86		96	252	191
1759	121		39	77	47	553	51				50	38	92		60	190	89	269	258
1760	93		28	92	40	296	74				63	33	86		49	144	85	254	304
1761	81		47	152	45	212	53				72	45	124		67	144	100	212	277
1762	57		35	172	46	190	64				56	44	151		53	127	90	187	322
1763	76	77	54	188	69	167	72				98	67	182		66	154	122	190	356
1764	216	59	43	165	63	165	62				99	63	159		55	214	124	177	352
1765	183	68	51	150	60	179	66				110	63	155		61	212	164	192	275
1766	84	34	18	73	58	181	54				42	27	61		34	164	92	142	194
1767	87	45	34	108	70	213	66				100	29	104		79	221	107	195	234
1768	72	55	39	129	65	241	72				100	41	117		89	250	139	247	211
1769	59	48	36	115	58	241	47				79	55	123		73	182	133	218	177
1770	74	42	32	129	70	229	61				102	55	137		58	200	115	172	174
1771	64	37	30	94	90	207	49				66	56	125		65	137	118	221	225
1772	35	28	21	78	69	136	50				53	29	80		53	92	64	144	109
1773	50	52	31	95	65	137	58				103	33	118		55	80	59	202	137
1774	55	49	32	58	82	155	63				64	27	104		49	100	97	198	138
1775	75	48	38	76	84	161	68				126	26	181		48	113	87	179	104
1776	94	45	36	109	87	174	78				118	32	205		59	137	115	256	137
1777	79	40	26	89	65	160	69				80	29	109		57	135	108	241	92
1778	82	42	41	102	57	165	82				80	24	122		80	143	129	241	93
1779	66	36	37	80	55	160	65				70	31	112		81	139	121	198	89
1780	102	49	55	96	73	185	59				80	35	121		97	143	129	156	94
1781	100	53	58	102	71	224	58				127	32	139		92	190	129	168	165
1782	108	51	53	127	77	190	74				106	38	169		87	204	156	155	152
1783	81	54	51	122	67	156	49				103	39	146		85	166	160	103	144
1784	116	56	60	137	93	167	87				134	49	171		81	168	159	101	131
1785	128	54	45	152	88	177	71				152	56	187		91	166	194	119	218
1786	127	73	57	157	92	149	104				132	50	171		102	154	216	76	156
1787	116	61	69	144	63	153	69				122	49	154		81	138	149	80	275
1788	170	64	77	136	73	180	135				125	57	134		75	168	172	134	319
1789	107	42	96	83	69	123	59				80	36	82		63	207	104	119	343
1790	115	51	90	88	57	130	87				89	41	107		80	253	128	135	317
1791	108	49	71	89	68	123	75				96	55	118		76	189	171	168	301
1792	48	23	26	33	53	86	44				32	38	54		41	101	102	112	163
1793	90	39	47	56	66	101	59				79	33	102		49	105	136	274	207
1794	107	55	58	80	61	105	78				88	54	149		53	112	156	328	192
1795	83	56	49	84	52	84	59				87	40	124		57	129	94	178	133
1796	116	53	53	103	68	129	89				82	51	130		55	116	162	403	186
1797	84	32	41	54	52	125	63				79	37	83		42	101	110	295	101
1798	86	41	45	77	45	148	56				72	40	101		41	85	151	307	88
1799	91	51	49	65	63	113	64				109	31	82		46	105	140	279	112
1800	59	40	30	44	62	79	42				52	21	60		36	101	100	272	149
1801	85	47	41	84	74	106	50				134	25	85		60	165	114	315	107
1802	110	50	47	86	77	122	61				151	25	109		70	154	138	321	127
1803	115	51	58	92	66	95	80				158	19	134		58	147	158	312	162
1804	73	51	54	72	57	82	59				118	17	112		57	114	146	236	132
1805	60	67	50	74	37	83	39				104	14	117		50	123	132	146	101
1806	68	44	51	68	33	88	56				102	17	93		39	101	128	152	104
1807	84	58	80	63	47	90	57				93	20	95		57	113	124	147	93
1808	116	55	76	85	54	96	57				109	35	108		58	112	143	132	81
1809	80	33	50	54	42	95	63				57	42	63		45	112	129	136	86
1810	92	49	55	86	62	91	64				95	49	84		56	97	167	140	90
1811	95	62	65	86	63	90	64				76	82	75		50	123	159	128	114
1812	102	47	43	93	72	96	66				73	109	87		48	147	148	129	107
1813	83	39	39	86	66	93	64				84	131	85		48	136	150	113	107
1814	104	32	45	65	58	68	61				83	105	86		59	121	158	102	89
1815	73	29	37	59	60	75	53				81	104	76		46	119	125	90	86
1816	72	32	46	54	67	68	56				84	393	61		66	117	136	97	82
1817	54	25	48	49	60	66	56				63	150	55		49	145	91	86	138
1818	68	36	50	67	58	76	52				98	282	78		48	152	140	100	173
1819	42	36	45	57	70	71	42				89	386	82		51	145	125	120	89
1820	49	23	31	43	61	75	71				64	346	71		33	143	96	56	85
1821	65	29	38	57	63	77	67				65	274	100		42	141	115	58	50
1822	82	35	27	70	64	81	43				98	267	167		68	173	127	67	50
1823	73	37	31	51	75	83	51				106	172	126		69	132	151	70	135
1824	185	90	37	77	121	114	68			297	238	195	249	42	86	208	238	96	124
1825	200	150	48	93	117	124	79	208		316	262	247	260	33	109	188	255	122	154
1826	143	116	42	90	96	113	62	149		256	207	262	161	26	78	224	252	89	135
1827	104	63	35	40	76	100	75	145		192	88	215	109	14	47	193	173	84	133
1828	102	65	54	71	93	118	58	152		244	127	378	126	22	86	194	157	85	115
1829	75	55	52	81	107	128	50	177		295	97	376	106	23	64	233	194	95	132
1830	76	77	67	98	113	154	72	182		224	106	241	119	31	82	195	144	98	104
1831	92	64	52	81	91	159	45	122		201	83	158	87	42	58	118	144	82	90
1832	69	60	74	66	58	140	49	129		133	75	199	80	33	56	86	145	87	93
1833	72	77	80	54	78	127	56	151		168	92	231	73	30	64	153	117	87	67
1834	66	75	64	41	98	123	59	148		165	110	371	81	41	68	176	130	91	80
1835	97	86	71	64	128	127	70	184		184	153	318	111	48	85	213	144	136	113
1836	147	75	130	70	109	147	80	222		168	121	469	82	110	83	289	139	147	191
1837	101	45	85	45	90	146	74	145		118	61	262	55	78	47	163	117	129	120
1838	125	57	75	45	105	169	71	143		149	83	104	60	54	107	126	171	145	101
1839	105	54	69	50	91	188	54	139		151	70	78	73	67	110	119	157	106	71
1840	110	36	53	33	101	185	63	127		106	49	52	44	37	67	76	146	121	74
1841	65	55	58	48	88	125	60	110		203	83	46	104	46	97	74	141	87	76
1842	61	62	60	53	73	147	51	115		193	71	49	92	44	87	97	181	135	109
1843	71	53	54	61	85	147	65	99		183	67	38	82	52	88	141	148	113	80
1844	119	46	40	64	99	222	67	100		208	52	37	73	373	86	117	156	138	97
1845	144	63	54	86	115	213	83	119		229	86	48	107	176	111	146	168	179	132
1846	178	81	30	47	120	241	80	137		245	75	59	131	69	139	183	120	176	109
1847	148	95	27	41	99	352	74	111		192	83	48	104	73	135	135	119	156	102
1848	110	76	19	66	106	292	82	102		154	80	52	87	60	110	103	144	162	109
1849	93	67	25	84	88	223	57	78		167	72	50	65	255	101	118	109	118	79
1850	115	48	23	92	109	228	74	97		156	55	43	42	117	76	138	132	145	108
1851	110	56	24	81	90	171	71	89		187	69	41	49	65	84	145	131	154	100
1852	114	47	18	89	90	145	57	70		144	51	34	49	95	72	109	120	153	114
1853	124	68	26	124	131	137	79	68		158	61	33	65	151	83	143	140	145	122
1854	160	54	26	127	118	114	74	76		118	35	33	50	106	60	165	127	220	203
1855	101	73	28	105	123	116	86	88		152	49	30	70	159	93	149	124	181	206
1856	89	65	33	96	181	99	79	82		203	50	29	69	408	72	130	114	151	161
1857	63	60	25	71	238	71	73	89		164	39	32	61	244	80	101	163	243	168
1858	71	53	31	94	167	75	71	75		158	59	27	45	103	78	115	122	159	164
1859	54	41	19	69	110	50	65	64		94	28	17	29	51	62	98	131	97	122
1860	74	49	32	72	125	53	83	56		102	60	25	28	60	61	108	104	96	112
1861	55	38	22	85	80	56	70	58		152	51	23	29	66	64	156	107	115	114
1862	32	15	3	41	85	38	37	54		91	20	4	8	49	34	102	62	73	83
1863	93	53	23	93	109	59	54	80		223	31	25	33	556	57	125	102	115	71
1864	91	53	25	167	103	54	54	68		176	52	22	43	487	63	177	96	167	115
1865	108	61	31	146	125	71	49	78		219	64	30	55	561	81	198	148	160	117
1866	85	54	22	103	119	66	57	69		166	76	22	43	298	75	118	134	129	114
1867	97	49	19	82	131	60	50	63		161	61	18	49	267	80	121	107	122	115
1868	66	43	35	82	99	62	41	52		138	60	17	38	223	82	124	132	121	115
1869	60	33	17	30	85	67	25	33		106	56	20	27	105	55	96	99	103	69
1870	44	9	12	85	113	63	30	28		65	46	6	20	115	30	74	99	90	93
1871	63	45	34	69	126	97	45	41		186	154	28	55	152	91	108	127	80	112
1872	53	41	25	60	83	95	43	42		231	107	24	54	219	82	116	108	78	97
1873	61	34	21	51	98	127	48	41		168	79	15	43	219	68	134	109	80	92
1874	61	41	20	51	82	110	36	44		192	96	21	38	226	64	125	82	74	80
1875	67	50	28	59	85	100	36	47		242	83	19	33	161	75	133	88	65	80
1876	51	48	21	67	87	86	33	37		160	59	19	45	101	69	98	95	74	64
1877	74	66	29	73	115	104	37	57		144	61	24	41	88	99	131	118	85	85
1878	51	37	16	55	79	79	32	44		145	41	15	22	87	59	102	56	65	54
1879	67	47	26	66	119	94	34	47		164	85	20	32	209	84	143	126	84	73
1880	55	48	25	89	122	99	42	64		205	86	26	26	198	83	134	113	100	97
1881	51	54	23	92	112	89	48	70		207	102	29	49	234	102	145	81	81	72
1882	48	34	13	62	108	84	58	107		159	73	26	38	257	69	142	108	155	86
1883	43	36	18	62	97	79	55	124		111	78	32	36	186	68	120	116	117	89
1884	33	38	30	78	84	82	42	94		137	71	42	48	144	74	102	101	70	77
1885	28	22	10	36	104	75	44	135		85	51	26	27	164	32	118	72	87	92
1886	47	53	28	72	115	84	49	127		180	106	39	69	261	71	168	112	104	133
1887	14	42	12	50	105	70	34	100		99	50	24	37	132	35	141	61	82	102
1888	37	61	22	72	105	75	43	92		146	71	42	61	182	64	182	85	99	104
1889	30	63	25	70	133	66	44	110		166	73	41	50	199	54	145	132	128	105
1890	31	51	15	66	106	61	47	126		99	64	34	38	140	42	117	100	97	103
1891	31	50	20	85	116	56	47	114		133	77	32	41	139	55	105	143	93	97
1892	39	77	17	87	158	61	52	144		158	82	49	41	397	63	131	134	84	102
1893	58	185	19	96	162	63	42	140		189	85	77	56	411	67	111	116	262	127
1894	72	148	21	99	169	85	55	184		219	86	167	86	409	109	150	131	304	207
1895	66	123	18	99	118	86	65	202		230	102	216	95	301	125	188	156	222	234
1896	56	104	19	83	121	79	71	166		176	82	112	76	208	101	188	160	234	232
1897	41	50	5	47	109	70	66	89		90	49	41	34	142	55	131	140	136	218
1898	45	65	27	52	124	68	57	91		171	56	44	62	252	75	154	118	91	161
1899	46	66	31	61	228	74	74	91		164	58	49	46	198	76	223	100	144	142
1900	37	55	25	53	167	78	62	87		123	51	47	42	218	61	159	90	120	105
1901	33	48	19	42	125	79	49	74		119	38	23	35	318	44	108	103	86	72
1902	34	60	28	45	154	71	53	95		178	57	27	51	219	58	114	99	83	91
1903	53	160	29	67	154	73	61	106	285	282	63	41	63	304	95	123	117	155	145
1904	33	161	29	71	108	71	68	97	265	313	95	38	54	268	81	152	104	127	141
1905	34	220	33	63	85	53	55	91	254	301	81	38	48	116	66	112	107	145	485
1906	43	123	19	49	78	36	31	67	165	167	50	28	29	69	46	70	62	103	260
1907	24	88	26	58	101	41	47	74	94	252	77	33	53	285	61	115	83	161	133
1908	20	52	20	51	86	38	69	71	121	122	73	23	40	260	50	211	98	176	121
1909	13	23	11	38	102	34	60	64	104	132	60	29	22	110	50	182	81	133	86
1910	4	27	24	47	97	27	57	50	168	170	74	34	26	180	47	169	94	144	73
1911	16	25	26	33	99	32	59	55	135	151	67	28	10	131	52	174	92	141	81
1912	12	15	14	35	87	29	44	42	83	121	52	24	41	92	46	119	93	107	79
1913	5	14	12	23	56	22	51	24	78	136	35	46	23	63	27	62	65	64	44
1914	18	15	6	22	57	29	37	32	95	172	44	20	21	146	33	69	48	105	60
1915	13	30	28	29	78	46	37	38	131	335	95	29	25	218	55	131	88	227	62
1916	6	25	33	24	128	51	47	41	90	184	69	18	35	142	57	161	74	191	81
1917	3	34	27	27	86	35	41	34	113	232	62	20	40	179	47	85	61	118	114
1918	14	32	22	31	89	36	30	39	153	249	81	21	46	293	60	122	61	212	87
1919	8	20	10	23	111	38	38	43	157	135	66	6	24	201	26	123	55	189	79
1920	4	32	28	35	77	48	33	43	136	217	84	19	37	195	50	106	65	94	73
1921	17	32	23	30	101	47	28	55	195	322	72	21	27	371	55	140	69	102	69
1922	3	35	33	38	115	53	45	66	222	372	93	28	36	343	64	145	96	138	90
1923	3	19	10	22	80	39	43	35	104	148	89	14	16	133	16	150	62	117	81
1924	19	35	28	37	97	43	51	57	200	294	131	34	34	157	57	156	103	156	113
1925	12	45	28	41	82	47	38	50	239	295	103	30	48	168	72	135	96	191	81
1926	32	48	27	54	101	61	49	59	408	328	102	89	49	326	65	98	83	179	105
1927	30	42	24	56	93	63	49	62	512	292	96	61	59	145	63	84	85	177	88
1928	23	31	21	59	93	62	48	55	338	230	126	34	71	223	71	87	110	199	99
1929	22	38	23	81	120	61	49	56	260	170	149	34	69	149	78	77	115	133	66
1930	27	29	17	64	139	64	59	62	285	173	147	31	55	242	51	74	118	186	66
1931	41	31	36	79	119	68	66	67	327	220	179	28	66	216	93	108	124	215	103
1932	25	36	33	76	198	75	68	75	469	180	200	28	73	243	84	143	147	223	115
1933	26	27	8	55	137	73	77	63	478	145	129	38	44	132	56	100	105	157	99
1934	25	36	18	53	100	59	67	56	405	161	115	22	36	99	52	68	105	102	71
1935	22	41	18	57	91	57	73	57	358	201	125	24	32	267	58	96	97	166	95
1936	25	42	28	80	180	84	123	75	281	247	140	32	39	431	92	149	146	267	127
1937	18	33	11	54	116	81	76	68	281	187	160	24	34	217	61	125	180	227	108
1938	21	36	30	72	119	73	65	65	320	238	128	20	47	247	82	104	166	158	96
1939	20	37	21	75	141	76	56	77	299	198	121	24	41	318	92	141	92	88	89
1940	35	48	21	87	233	90	66	87	332	269	99	31	54	244	94	166	76	105	86
1941	39	43	20	102	160	77	87	98	369	396	151	33	52	309	89	202	79	116	87
1942	39	34	13	100	163	88	90	121	345	385	149	30	58	243	85	183	83	126	93
1943	41	46	15	73	148	70	79	101	239	252	135	30	38	198	60	109	96	81	99
1944	70	38	14	75	197	93	79	93	234	232	157	32	58	128	66	137	105	83	84
1945	30	19	5	52	158	62	77	87	154	111	149	14	25	111	33	113	109	85	94
1946	32	35	19	52	107	60	59	76	170	149	109	22	39	85	54	99	85	48	68
1947	21	32	12	45	135	62	55	107	152	163	93	21	31	149	51	86	80	54	78
1948	48	40	17	61	163	67	73	126	127	175	73	33	39	193	69	101	113	63	90
1949	68	33	26	63	162	73	57	110	261	172	80	30	47	192	69	66	97	57	77
1950	44	32	19	58	208	70	49	93	172	142	78	26	42	170	54	51	92	57	76
1951	50	31	25	84	241	74	67	122	176	198	90	34	44	278	80	112	115	63	86
1952	39	32	25	78	166	81	69	135	191	209	78	40	40	229	65	131	120	77	80
1953	64	32	33	100	132	74	76	127	267	282	130	66	59	264	80	177	218	79	93
1954	54	39	34	104	177	111	74	126	271	323	150	54	79	313	85	167	249	94	99
1955	54	37	41	96	179	114	86	133	275	246	140	63	57	237	96	151	170	109	105
1956	71	40	32	102	155	89	72	132	272	248	153	70	59	140	92	207	131	91	88
1957	80	42	44	129	125	115	75	139	237	323	314	139	73	199	128	199	132	92	93
1958	83	28	36	74	114	81	64	134	92	113	226	64	33	126	64	217	93	73	106
1959	91	39	43	89	106	101	62	143	100	92	163	54	39	124	73	179	94	60	95
1960	62	39	43	82	146	115	72	214	198	117	152	34	41	391	48	185	116	79	174
1961	63	42	35	87	108	82	58	153	252	121	182	48	45	259	79	161	87	67	107
1962	52	33	21	57	81	70	41	92	155	105	136	35	37	212	62	111	61	58	98
1963	33	24	8	45	79	67	58	106	121	109	120	26	16	247	32	64	86	85	115
1964	82	27	16	56	77	60	40	94	166	120	103	29	31	179	56	59	74	45	81
1965	75	23	12	51	79	57	48	96	170	112	86	25	13	214	37	63	68	49	80
1966	74	32	23	57	103	68	58	119	324	136	157	35	25	360	55	98	99	72	99
1967	54	35	20	66	89	66	69	115	322	136	162	46	29	356	50	107	95	81	128
1968	120	33	15	65	66	50	53	87	439	146	130	39	28	195	55	89	85	43	81
1969	62	29	25	53	65	32	60	87	254	137	121	21	20	169	39	61	80	57	84
1970	59	35		57	68	30	48	81	281	185	242	33	29	176	93	92	85	49	73
1971	47	33		48	85	24	52	80	278	176	257	30	12	190	46	110	58	85	87
1972	60	39		65	87	27	45	83	220	174	192	42	26	171	47	109	70	72	103
1973	67	38		63	97	19	42	90	311	185	147	69	22	195	68	120	85	61	114
1974	71	31		62	111	18	48	82	262	76	128	59	29	152	92	90	108	65	86
1975	68	47		68	98	29	38	85	261	82	104	61	26	211	71	89	87	79	80
1976	58	53		59	92	22		80	169	96	108	51	24	124	64	87	90	56	67
1977	52	43		65	101	26		72	310	108	107	45	22	162	57	79	107	55	54
1978	71	57		57	98	41		72	214	132	127	42	31	124	63	96	102	68	66
1979	46	64		59	131	23		111	161	95	117	25	12	70	39	88	101	96	72
1980	80	64		65	103	44		99	199	139	128	26	26	87	83	80	91	52	45
1981	65	102		90	104	64		195	262	147	147	34	23	293	93	90	87	90	61
1982	37	62		60	98	61		97	159	93	109	14	4	80	30	69	62	81	45
1983	31	54		59	80	35		69	151	69	83	9	6	35	27	50	47	61	36
1984	49	74		99	100	47		75	93	84	92	15	6	49	24	51	52	60	40
1985	68	72		102	82	46		79	160	83	99	19	7	62	36	74	46	64	43
1986	54	81		78	116	52		121	226	43	110	21	8	112	29	75	66	93	44
1987	35	51		49	77	40		82	116	64	82	7	8	53	19	50	49	49	29
1988	50	81		59	98	45		101	262	79	126	29	21	135	35	46	64	56	29
1989	66	83		79	86	57		106	274	75	140	22	19	100	35	56	69	68	44
1990	75	87		104	123	83		85	280	106	163	33	25	277	41	84	88	77	58
1991	88	69		92	80	100		75	198	102	133	49	37	134	52	62	84	56	46
1992	145	59		238	89	114		67	180	89	135	42	19	151	45	37	78	38	37
1993	178	43		277	147	196		64	176	128	136	45	19	235	48	51	94	44	38
1994	80	27		183	112	147		50	143	115	120	42	19	121	51	77	122	50	44
1995	59	16		105	87	109		37	222	106	107	40	21	78	58	50	65	36	36
1996	74	14		97	106	151		38	323	120	104	45	27	97	57	21	77	44	47
1997	71	8		106	132	168		47	229	131	106	48	29	89	55	13	80	67	59
1998	70	34		107	170	223		55	159	121	114	55	35	121	74	12	93	82	73
1999	61	109		69	183	173		36	101	102	102	32	30	49	57	25	111	67	59
2000	65	105		94	195	246		46	156	116	119	46	33	56	87	20	162	138	103
2001	81	87		76	148	264		54	282	148	165	49	29	86	109	25	178	167	120
2002	76	57		90	121	171		60	201	124	134	35	29	57	60	7	168	106	109
2003	81	49		91	137	144		93	237	124	96	39	23	95	45	14	192	92	117
2004	82	15		89	115	138		79	205	106	100	25	22	102	61	17	131	66	104
2005	84	21		79	128	153		75	185	112	79	26	19	157	47		117	94	107
2006
2007

## Sheet: Sheet2
YM2_01	1700	141	91	77	34	50	43	63	50	50	34
YM2_01	1710	58	42	46	41	43	77	279	157	123	128
YM2_01	1720	109	165	160	237	374	397	501	349	388	176
YM2_01	1730	276	154	111	123	94	40	39	58	275	236
YM2_01	1740	143	121	85	320	122	213	130	126	111	92
YM2_01	1750	191	145	106	125	76	82	96	61	160	121
YM2_01	1760	93	81	57	76	216	183	84	87	72	59
YM2_01	1770	74	64	35	50	55	75	94	79	82	66
YM2_01	1780	102	100	108	81	116	128	127	116	170	107
YM2_01	1790	115	108	48	90	107	83	116	84	86	91
YM2_01	1800	59	85	110	115	73	60	68	84	116	80
YM2_01	1810	92	95	102	83	104	73	72	54	68	42
YM2_01	1820	49	65	82	73	185	200	143	104	102	75
YM2_01	1830	76	92	69	72	66	97	147	101	125	105
YM2_01	1840	110	65	61	71	119	144	178	148	110	93
YM2_01	1850	115	110	114	124	160	101	89	63	71	54
YM2_01	1860	74	55	32	93	91	108	85	97	66	60
YM2_01	1870	44	63	53	61	61	67	51	74	51	67
YM2_01	1880	55	51	48	43	33	28	47	14	37	30
YM2_01	1890	31	31	39	58	72	66	56	41	45	46
YM2_01	1900	37	33	34	53	33	34	43	24	20	13
YM2_01	1910	4	16	12	5	18	13	6	3	14	8
YM2_01	1920	4	17	3	3	19	12	32	30	23	22
YM2_01	1930	27	41	25	26	25	22	25	18	21	20
YM2_01	1940	35	39	39	41	70	30	32	21	48	68
YM2_01	1950	44	50	39	64	54	54	71	80	83	91
YM2_01	1960	62	63	52	33	82	75	74	54	120	62
YM2_01	1970	59	47	60	67	71	68	58	52	71	46
YM2_01	1980	80	65	37	31	49	68	54	35	50	66
YM2_01	1990	75	88	145	178	80	59	74	71	70	61
YM2_01	2000	65	81	76	81	82	84	999
YM2_02a	1763	77	59	68	34	45	55	48
YM2_02a	1770	42	37	28	52	49	48	45	40	42	36
YM2_02a	1780	49	53	51	54	56	54	73	61	64	42
YM2_02a	1790	51	49	23	39	55	56	53	32	41	51
YM2_02a	1800	40	47	50	51	51	67	44	58	55	33
YM2_02a	1810	49	62	47	39	32	29	32	25	36	36
YM2_02a	1820	23	29	35	37	90	150	116	63	65	55
YM2_02a	1830	77	64	60	77	75	86	75	45	57	54
YM2_02a	1840	36	55	62	53	46	63	81	95	76	67
YM2_02a	1850	48	56	47	68	54	73	65	60	53	41
YM2_02a	1860	49	38	15	53	53	61	54	49	43	33
YM2_02a	1870	9	45	41	34	41	50	48	66	37	47
YM2_02a	1880	48	54	34	36	38	22	53	42	61	63
YM2_02a	1890	51	50	77	185	148	123	104	50	65	66
YM2_02a	1900	55	48	60	160	161	220	123	88	52	23
YM2_02a	1910	27	25	15	14	15	30	25	34	32	20
YM2_02a	1920	32	32	35	19	35	45	48	42	31	38
YM2_02a	1930	29	31	36	27	36	41	42	33	36	37
YM2_02a	1940	48	43	34	46	38	19	35	32	40	33
YM2_02a	1950	32	31	32	32	39	37	40	42	28	39
YM2_02a	1960	39	42	33	24	27	23	32	35	33	29
YM2_02a	1970	35	33	39	38	31	47	53	43	57	64
YM2_02a	1980	64	102	62	54	74	72	81	51	81	83
YM2_02a	1990	87	69	59	43	27	16	14	8	34	109
YM2_02a	2000	105	87	57	49	15	21	999
YM2_02b	1489	330
YM2_02b	1490	309	258	255	171	215	219	295	276	218	251
YM2_02b	1500	324	280	278	173	163	170	129	217	242	212
YM2_02b	1510	199	232	244	198	301	389	347	354	279	248
YM2_02b	1520	256	274	248	212	140	144	157	118	159	150
YM2_02b	1530	167	270	179	254	294	258	220	257	231	140
YM2_02b	1540	194	179	165	123	108	91	70	80	85	95
YM2_02b	1550	95	68	79	83	91	143	153	134	108	119
YM2_02b	1560	203	205	154	132	114	99	122	141	103	72
YM2_02b	1570	112	80	76	90	99	93	76	96	79	83
YM2_02b	1580	54	66	85	63	59	59	55	52	77	86
YM2_02b	1590	83	70	64	50	46	48	45	51	36	46
YM2_02b	1600	37	34	44	33	44	32	58	64	57	61
YM2_02b	1610	52	54	63	54	57	47	51	58	60	58
YM2_02b	1620	31	40	56	52	39	42	28	45	48	33
YM2_02b	1630	40	43	33	33	43	37	61	56	36	38
YM2_02b	1640	44	28	40	32	38	42	42	31	29	36
YM2_02b	1650	34	49	48	46	53	36	27	43	51	31
YM2_02b	1660	49	47	47	56	36	35	55	54	48	54
YM2_02b	1670	36	38	44	54	29	37	39	54	30	46
YM2_02b	1680	45	50	38	53	33	52	49	43	46	51
YM2_02b	1690	49	51	42	50	55	56	68	68	72	77
YM2_02b	1700	59	55	44	32	45	35	52	41	43	34
YM2_02b	1710	37	37	52	37	30	34	40	41	35	50
YM2_02b	1720	43	30	37	28	28	43	40	43	40	46
YM2_02b	1730	41	22	28	20	30	23	20	31	28	28
YM2_02b	1740	45	41	28	56	50	41	43	45	66	70
YM2_02b	1750	78	55	50	42	36	34	41	19	46	39
YM2_02b	1760	28	47	35	54	43	51	18	34	39	36
YM2_02b	1770	32	30	21	31	32	38	36	26	41	37
YM2_02b	1780	55	58	53	51	60	45	57	69	77	96
YM2_02b	1790	90	71	26	47	58	49	53	41	45	49
YM2_02b	1800	30	41	47	58	54	50	51	80	76	50
YM2_02b	1810	55	65	43	39	45	37	46	48	50	45
YM2_02b	1820	31	38	27	31	37	48	42	35	54	52
YM2_02b	1830	67	52	74	80	64	71	130	85	75	69
YM2_02b	1840	53	58	60	54	40	54	30	27	19	25
YM2_02b	1850	23	24	18	26	26	28	33	25	31	19
YM2_02b	1860	32	22	3	23	25	31	22	19	35	17
YM2_02b	1870	12	34	25	21	20	28	21	29	16	26
YM2_02b	1880	25	23	13	18	30	10	28	12	22	25
YM2_02b	1890	15	20	17	19	21	18	19	5	27	31
YM2_02b	1900	25	19	28	29	29	33	19	26	20	11
YM2_02b	1910	24	26	14	12	6	28	33	27	22	10
YM2_02b	1920	28	23	33	10	28	28	27	24	21	23
YM2_02b	1930	17	36	33	8	18	18	28	11	30	21
YM2_02b	1940	21	20	13	15	14	5	19	12	17	26
YM2_02b	1950	19	25	25	33	34	41	32	44	36	43
YM2_02b	1960	43	35	21	8	16	12	23	20	15	25
YM2_02b	1970	999
YM2_03	1661	193	218	226	204	147	227	280	176	234
YM2_03	1670	137	155	234	203	122	144	151	172	93	130
YM2_03	1680	150	157	107	130	120	174	114	117	114	126
YM2_03	1690	150	144	112	158	147	191	165	173	175	135
YM2_03	1700	90	153	170	64	139	166	174	163	125	127
YM2_03	1710	158	104	126	117	103	109	175	141	240	231
YM2_03	1720	156	180	265	202	160	210	215	175	152	164
YM2_03	1730	172	168	171	82	154	63	63	107	114	90
YM2_03	1740	129	93	103	129	105	119	111	104	205	174
YM2_03	1750	83	115	102	153	123	118	177	82	89	77
YM2_03	1760	92	152	172	188	165	150	73	108	129	115
YM2_03	1770	129	94	78	95	58	76	109	89	102	80
YM2_03	1780	96	102	127	122	137	152	157	144	136	83
YM2_03	1790	88	89	33	56	80	84	103	54	77	65
YM2_03	1800	44	84	86	92	72	74	68	63	85	54
YM2_03	1810	86	86	93	86	65	59	54	49	67	57
YM2_03	1820	43	57	70	51	77	93	90	40	71	81
YM2_03	1830	98	81	66	54	41	64	70	45	45	50
YM2_03	1840	33	48	53	61	64	86	47	41	66	84
YM2_03	1850	92	81	89	124	127	105	96	71	94	69
YM2_03	1860	72	85	41	93	167	146	103	82	82	30
YM2_03	1870	85	69	60	51	51	59	67	73	55	66
YM2_03	1880	89	92	62	62	78	36	72	50	72	70
YM2_03	1890	66	85	87	96	99	99	83	47	52	61
YM2_03	1900	53	42	45	67	71	63	49	58	51	38
YM2_03	1910	47	33	35	23	22	29	24	27	31	23
YM2_03	1920	35	30	38	22	37	41	54	56	59	81
YM2_03	1930	64	79	76	55	53	57	80	54	72	75
YM2_03	1940	87	102	100	73	75	52	52	45	61	63
YM2_03	1950	58	84	78	100	104	96	102	129	74	89
YM2_03	1960	82	87	57	45	56	51	57	66	65	53
YM2_03	1970	57	48	65	63	62	68	59	65	57	59
YM2_03	1980	65	90	60	59	99	102	78	49	59	79
YM2_03	1990	104	92	238	277	183	105	97	106	107	69
YM2_03	2000	94	76	90	91	89	79	999
YM2_04	1738	107	110
YM2_04	1740	116	83	134	199	157	92	88	90	98	62
YM2_04	1750	30	16	5	27	20	28	36	42	51	47
YM2_04	1760	40	45	46	69	63	60	58	70	65	58
YM2_04	1770	70	90	69	65	82	84	87	65	57	55
YM2_04	1780	73	71	77	67	93	88	92	63	73	69
YM2_04	1790	57	68	53	66	61	52	68	52	45	63
YM2_04	1800	62	74	77	66	57	37	33	47	54	42
YM2_04	1810	62	63	72	66	58	60	67	60	58	70
YM2_04	1820	61	63	64	75	121	117	96	76	93	107
YM2_04	1830	113	91	58	78	98	128	109	90	105	91
YM2_04	1840	101	88	73	85	99	115	120	99	106	88
YM2_04	1850	109	90	90	131	118	123	181	238	167	110
YM2_04	1860	125	80	85	109	103	125	119	131	99	85
YM2_04	1870	113	126	83	98	82	85	87	115	79	119
YM2_04	1880	122	112	108	97	84	104	115	105	105	133
YM2_04	1890	106	116	158	162	169	118	121	109	124	228
YM2_04	1900	167	125	154	154	108	85	78	101	86	102
YM2_04	1910	97	99	87	56	57	78	128	86	89	111
YM2_04	1920	77	101	115	80	97	82	101	93	93	120
YM2_04	1930	139	119	198	137	100	91	180	116	119	141
YM2_04	1940	233	160	163	148	197	158	107	135	163	162
YM2_04	1950	208	241	166	132	177	179	155	125	114	106
YM2_04	1960	146	108	81	79	77	79	103	89	66	65
YM2_04	1970	68	85	87	97	111	98	92	101	98	131
YM2_04	1980	103	104	98	80	100	82	116	77	98	86
YM2_04	1990	123	80	89	147	112	87	106	132	170	183
YM2_04	2000	195	148	121	137	115	128	999
YM2_05	1735	141	165	167	207	244
YM2_05	1740	160	214	161	176	215	288	247	170	177	168
YM2_05	1750	153	148	141	149	151	263	287	296	558	553
YM2_05	1760	296	212	190	167	165	179	181	213	241	241
YM2_05	1770	229	207	136	137	155	161	174	160	165	160
YM2_05	1780	185	224	190	156	167	177	149	153	180	123
YM2_05	1790	130	123	86	101	105	84	129	125	148	113
YM2_05	1800	79	106	122	95	82	83	88	90	96	95
YM2_05	1810	91	90	96	93	68	75	68	66	76	71
YM2_05	1820	75	77	81	83	114	124	113	100	118	128
YM2_05	1830	154	159	140	127	123	127	147	146	169	188
YM2_05	1840	185	125	147	147	222	213	241	352	292	223
YM2_05	1850	228	171	145	137	114	116	99	71	75	50
YM2_05	1860	53	56	38	59	54	71	66	60	62	67
YM2_05	1870	63	97	95	127	110	100	86	104	79	94
YM2_05	1880	99	89	84	79	82	75	84	70	75	66
YM2_05	1890	61	56	61	63	85	86	79	70	68	74
YM2_05	1900	78	79	71	73	71	53	36	41	38	34
YM2_05	1910	27	32	29	22	29	46	51	35	36	38
YM2_05	1920	48	47	53	39	43	47	61	63	62	61
YM2_05	1930	64	68	75	73	59	57	84	81	73	76
YM2_05	1940	90	77	88	70	93	62	60	62	67	73
YM2_05	1950	70	74	81	74	111	114	89	115	81	101
YM2_05	1960	115	82	70	67	60	57	68	66	50	32
YM2_05	1970	30	24	27	19	18	29	22	26	41	23
YM2_05	1980	44	64	61	35	47	46	52	40	45	57
YM2_05	1990	83	100	114	196	147	109	151	168	223	173
YM2_05	2000	246	264	171	144	138	153	999
YM2_06	1726	79	80	74	73
YM2_06	1730	82	57	50	51	67	66	75	70	48	64
YM2_06	1740	72	40	35	63	67	58	68	89	106	94
YM2_06	1750	84	99	76	99	62	46	54	49	69	51
YM2_06	1760	74	53	64	72	62	66	54	66	72	47
YM2_06	1770	61	49	50	58	63	68	78	69	82	65
YM2_06	1780	59	58	74	49	87	71	104	69	135	59
YM2_06	1790	87	75	44	59	78	59	89	63	56	64
YM2_06	1800	42	50	61	80	59	39	56	57	57	63
YM2_06	1810	64	64	66	64	61	53	56	56	52	42
YM2_06	1820	71	67	43	51	68	79	62	75	58	50
YM2_06	1830	72	45	49	56	59	70	80	74	71	54
YM2_06	1840	63	60	51	65	67	83	80	74	82	57
YM2_06	1850	74	71	57	79	74	86	79	73	71	65
YM2_06	1860	83	70	37	54	54	49	57	50	41	25
YM2_06	1870	30	45	43	48	36	36	33	37	32	34
YM2_06	1880	42	48	58	55	42	44	49	34	43	44
YM2_06	1890	47	47	52	42	55	65	71	66	57	74
YM2_06	1900	62	49	53	61	68	55	31	47	69	60
YM2_06	1910	57	59	44	51	37	37	47	41	30	38
YM2_06	1920	33	28	45	43	51	38	49	49	48	49
YM2_06	1930	59	66	68	77	67	73	123	76	65	56
YM2_06	1940	66	87	90	79	79	77	59	55	73	57
YM2_06	1950	49	67	69	76	74	86	72	75	64	62
YM2_06	1960	72	58	41	58	40	48	58	69	53	60
YM2_06	1970	48	52	45	42	48	38	999
YM2_07	1825	208	149	145	152	177
YM2_07	1830	182	122	129	151	148	184	222	145	143	139
YM2_07	1840	127	110	115	99	100	119	137	111	102	78
YM2_07	1850	97	89	70	68	76	88	82	89	75	64
YM2_07	1860	56	58	54	80	68	78	69	63	52	33
YM2_07	1870	28	41	42	41	44	47	37	57	44	47
YM2_07	1880	64	70	107	124	94	135	127	100	92	110
YM2_07	1890	126	114	144	140	184	202	166	89	91	91
YM2_07	1900	87	74	95	106	97	91	67	74	71	64
YM2_07	1910	50	55	42	24	32	38	41	34	39	43
YM2_07	1920	43	55	66	35	57	50	59	62	55	56
YM2_07	1930	62	67	75	63	56	57	75	68	65	77
YM2_07	1940	87	98	121	101	93	87	76	107	126	110
YM2_07	1950	93	122	135	127	126	133	132	139	134	143
YM2_07	1960	214	153	92	106	94	96	119	115	87	87
YM2_07	1970	81	80	83	90	82	85	80	72	72	111
YM2_07	1980	99	195	97	69	75	79	121	82	101	106
YM2_07	1990	85	75	67	64	50	37	38	47	55	36
YM2_07	2000	46	54	60	93	79	75	999
YM2_08	1903	285	265	254	165	94	121	104
YM2_08	1910	168	135	83	78	95	131	90	113	153	157
YM2_08	1920	136	195	222	104	200	239	408	512	338	260
YM2_08	1930	285	327	469	478	405	358	281	281	320	299
YM2_08	1940	332	369	345	239	234	154	170	152	127	261
YM2_08	1950	172	176	191	267	271	275	272	237	92	100
YM2_08	1960	198	252	155	121	166	170	324	322	439	254
YM2_08	1970	281	278	220	311	262	261	169	310	214	161
YM2_08	1980	199	262	159	151	93	160	226	116	262	274
YM2_08	1990	280	198	180	176	143	222	323	229	159	101
YM2_08	2000	156	282	201	237	205	185	999
YM2_09	1824	297	316	256	192	244	295
YM2_09	1830	224	201	133	168	165	184	168	118	149	151
YM2_09	1840	106	203	193	183	208	229	245	192	154	167
YM2_09	1850	156	187	144	158	118	152	203	164	158	94
YM2_09	1860	102	152	91	223	176	219	166	161	138	106
YM2_09	1870	65	186	231	168	192	242	160	144	145	164
YM2_09	1880	205	207	159	111	137	85	180	99	146	166
YM2_09	1890	99	133	158	189	219	230	176	90	171	164
YM2_09	1900	123	119	178	282	313	301	167	252	122	132
YM2_09	1910	170	151	121	136	172	335	184	232	249	135
YM2_09	1920	217	322	372	148	294	295	328	292	230	170
YM2_09	1930	173	220	180	145	161	201	247	187	238	198
YM2_09	1940	269	396	385	252	232	111	149	163	175	172
YM2_09	1950	142	198	209	282	323	246	248	323	113	92
YM2_09	1960	117	121	105	109	120	112	136	136	146	137
YM2_09	1970	185	176	174	185	76	82	96	108	132	95
YM2_09	1980	139	147	93	69	84	83	43	64	79	75
YM2_09	1990	106	102	89	128	115	106	120	131	121	102
YM2_09	2000	116	148	124	124	106	112	999
YM2_10	1651	45	46	33	57	71	43	115	98	57
YM2_10	1660	70	49	44	62	39	37	69	93	40	83
YM2_10	1670	41	43	65	82	39	46	58	58	18	64
YM2_10	1680	87	67	45	65	36	33	52	64	45	47
YM2_10	1690	54	59	37	76	49	88	78	119	75	62
YM2_10	1700	44	65	49	10	41	35	57	37	62	69
YM2_10	1710	111	98	149	121	162	204	241	112	115	113
YM2_10	1720	65	73	74	83	78	68	116	134	144	148
YM2_10	1730	134	115	165	65	159	40	39	82	64	38
YM2_10	1740	155	69	93	158	172	133	137	169	189	227
YM2_10	1750	120	178	133	151	161	121	125	49	76	50
YM2_10	1760	63	72	56	98	99	110	42	100	100	79
YM2_10	1770	102	66	53	103	64	126	118	80	80	70
YM2_10	1780	80	127	106	103	134	152	132	122	125	80
YM2_10	1790	89	96	32	79	88	87	82	79	72	109
YM2_10	1800	52	134	151	158	118	104	102	93	109	57
YM2_10	1810	95	76	73	84	83	81	84	63	98	89
YM2_10	1820	64	65	98	106	238	262	207	88	127	97
YM2_10	1830	106	83	75	92	110	153	121	61	83	70
YM2_10	1840	49	83	71	67	52	86	75	83	80	72
YM2_10	1850	55	69	51	61	35	49	50	39	59	28
YM2_10	1860	60	51	20	31	52	64	76	61	60	56
YM2_10	1870	46	154	107	79	96	83	59	61	41	85
YM2_10	1880	86	102	73	78	71	51	106	50	71	73
YM2_10	1890	64	77	82	85	86	102	82	49	56	58
YM2_10	1900	51	38	57	63	95	81	50	77	73	60
YM2_10	1910	74	67	52	35	44	95	69	62	81	66
YM2_10	1920	84	72	93	89	131	103	102	96	126	149
YM2_10	1930	147	179	200	129	115	125	140	160	128	121
YM2_10	1940	99	151	149	135	157	149	109	93	73	80
YM2_10	1950	78	90	78	130	150	140	153	314	226	163
YM2_10	1960	152	182	136	120	103	86	157	162	130	121
YM2_10	1970	242	257	192	147	128	104	108	107	127	117
YM2_10	1980	128	147	109	83	92	99	110	82	126	140
YM2_10	1990	163	133	135	136	120	107	104	106	114	102
YM2_10	2000	119	165	134	96	100	79	999
YM2_11	1755	46	36	30	40	38
YM2_11	1760	33	45	44	67	63	63	27	29	41	55
YM2_11	1770	55	56	29	33	27	26	32	29	24	31
YM2_11	1780	35	32	38	39	49	56	50	49	57	36
YM2_11	1790	41	55	38	33	54	40	51	37	40	31
YM2_11	1800	21	25	25	19	17	14	17	20	35	42
YM2_11	1810	49	82	109	131	105	104	393	150	282	386
YM2_11	1820	346	274	267	172	195	247	262	215	378	376
YM2_11	1830	241	158	199	231	371	318	469	262	104	78
YM2_11	1840	52	46	49	38	37	48	59	48	52	50
YM2_11	1850	43	41	34	33	33	30	29	32	27	17
YM2_11	1860	25	23	4	25	22	30	22	18	17	20
YM2_11	1870	6	28	24	15	21	19	19	24	15	20
YM2_11	1880	26	29	26	32	42	26	39	24	42	41
YM2_11	1890	34	32	49	77	167	216	112	41	44	49
YM2_11	1900	47	23	27	41	38	38	28	33	23	29
YM2_11	1910	34	28	24	46	20	29	18	20	21	6
YM2_11	1920	19	21	28	14	34	30	89	61	34	34
YM2_11	1930	31	28	28	38	22	24	32	24	20	24
YM2_11	1940	31	33	30	30	32	14	22	21	33	30
YM2_11	1950	26	34	40	66	54	63	70	139	64	54
YM2_11	1960	34	48	35	26	29	25	35	46	39	21
YM2_11	1970	33	30	42	69	59	61	51	45	42	25
YM2_11	1980	26	34	14	9	15	19	21	7	29	22
YM2_11	1990	33	49	42	45	42	40	45	48	55	32
YM2_11	2000	46	49	35	39	25	26	999
YM2_12	1627	110	72	44
YM2_12	1630	61	85	77	105	79	77	127	70	97	93
YM2_12	1640	87	63	83	78	96	114	125	114	75	80
YM2_12	1650	82	103	138	177	193	117	87	171	162	116
YM2_12	1660	145	80	76	110	86	81	136	231	142	194
YM2_12	1670	123	120	146	128	114	140	165	167	90	146
YM2_12	1680	131	110	66	93	81	108	103	117	138	129
YM2_12	1690	198	221	216	306	193	212	225	259	222	218
YM2_12	1700	202	180	123	68	165	170	153	171	141	109
YM2_12	1710	109	99	127	148	135	138	201	168	168	268
YM2_12	1720	201	199	241	197	210	218	275	214	210	235
YM2_12	1730	219	135	165	152	190	101	114	136	98	70
YM2_12	1740	153	127	125	143	132	139	149	132	204	206
YM2_12	1750	159	181	192	170	174	153	143	85	124	92
YM2_12	1760	86	124	151	182	159	155	61	104	117	123
YM2_12	1770	137	125	80	118	104	181	205	109	122	112
YM2_12	1780	121	139	169	146	171	187	171	154	134	82
YM2_12	1790	107	118	54	102	149	124	130	83	101	82
YM2_12	1800	60	85	109	134	112	117	93	95	108	63
YM2_12	1810	84	75	87	85	86	76	61	55	78	82
YM2_12	1820	71	100	167	126	249	260	161	109	126	106
YM2_12	1830	119	87	80	73	81	111	82	55	60	73
YM2_12	1840	44	104	92	82	73	107	131	104	87	65
YM2_12	1850	42	49	49	65	50	70	69	61	45	29
YM2_12	1860	28	29	8	33	43	55	43	49	38	27
YM2_12	1870	20	55	54	43	38	33	45	41	22	32
YM2_12	1880	26	49	38	36	48	27	69	37	61	50
YM2_12	1890	38	41	41	56	86	95	76	34	62	46
YM2_12	1900	42	35	51	63	54	48	29	53	40	22
YM2_12	1910	26	10	41	23	21	25	35	40	46	24
YM2_12	1920	37	27	36	16	34	48	49	59	71	69
YM2_12	1930	55	66	73	44	36	32	39	34	47	41
YM2_12	1940	54	52	58	38	58	25	39	31	39	47
YM2_12	1950	42	44	40	59	79	57	59	73	33	39
YM2_12	1960	41	45	37	16	31	13	25	29	28	20
YM2_12	1970	29	12	26	22	29	26	24	22	31	12
YM2_12	1980	26	23	4	6	6	7	8	8	21	19
YM2_12	1990	25	37	19	19	19	21	27	29	35	30
YM2_12	2000	33	29	29	23	22	19	999
YM2_13	1824	42	33	26	14	22	23
YM2_13	1830	31	42	33	30	41	48	110	78	54	67
YM2_13	1840	37	46	44	52	373	176	69	73	60	255
YM2_13	1850	117	65	95	151	106	159	408	244	103	51
YM2_13	1860	60	66	49	556	487	561	298	267	223	105
YM2_13	1870	115	152	219	219	226	161	101	88	87	209
YM2_13	1880	198	234	257	186	144	164	261	132	182	199
YM2_13	1890	140	139	397	411	409	301	208	142	252	198
YM2_13	1900	218	318	219	304	268	116	69	285	260	110
YM2_13	1910	180	131	92	63	146	218	142	179	293	201
YM2_13	1920	195	371	343	133	157	168	326	145	223	149
YM2_13	1930	242	216	243	132	99	267	431	217	247	318
YM2_13	1940	244	309	243	198	128	111	85	149	193	192
YM2_13	1950	170	278	229	264	313	237	140	199	126	124
YM2_13	1960	391	259	212	247	179	214	360	356	195	169
YM2_13	1970	176	190	171	195	152	211	124	162	124	70
YM2_13	1980	87	293	80	35	49	62	112	53	135	100
YM2_13	1990	277	134	151	235	121	78	97	89	121	49
YM2_13	2000	56	86	57	95	102	157	999
YM2_14	1651	124	145	228	165	143	259	415	305	306
YM2_14	1660	373	338	141	81	71	61	113	88	56	97
YM2_14	1670	64	61	67	94	41	70	69	75	57	79
YM2_14	1680	86	65	47	103	87	152	135	138	139	97
YM2_14	1690	195	188	149	160	135	137	123	136	129	138
YM2_14	1700	168	153	125	40	81	78	86	82	121	113
YM2_14	1710	96	96	149	152	148	131	146	162	164	160
YM2_14	1720	156	158	150	128	137	139	208	191	132	110
YM2_14	1730	114	85	103	89	106	66	75	98	85	72
YM2_14	1740	102	86	88	134	139	161	167	143	154	158
YM2_14	1750	135	139	119	106	85	58	79	36	86	60
YM2_14	1760	49	67	53	66	55	61	34	79	89	73
YM2_14	1770	58	65	53	55	49	48	59	57	80	81
YM2_14	1780	97	92	87	85	81	91	102	81	75	63
YM2_14	1790	80	76	41	49	53	57	55	42	41	46
YM2_14	1800	36	60	70	58	57	50	39	57	58	45
YM2_14	1810	56	50	48	48	59	46	66	49	48	51
YM2_14	1820	33	42	68	69	86	109	78	47	86	64
YM2_14	1830	82	58	56	64	68	85	83	47	107	110
YM2_14	1840	67	97	87	88	86	111	139	135	110	101
YM2_14	1850	76	84	72	83	60	93	72	80	78	62
YM2_14	1860	61	64	34	57	63	81	75	80	82	55
YM2_14	1870	30	91	82	68	64	75	69	99	59	84
YM2_14	1880	83	102	69	68	74	32	71	35	64	54
YM2_14	1890	42	55	63	67	109	125	101	55	75	76
YM2_14	1900	61	44	58	95	81	66	46	61	50	50
YM2_14	1910	47	52	46	27	33	55	57	47	60	26
YM2_14	1920	50	55	64	16	57	72	65	63	71	78
YM2_14	1930	51	93	84	56	52	58	92	61	82	92
YM2_14	1940	94	89	85	60	66	33	54	51	69	69
YM2_14	1950	54	80	65	80	85	96	92	128	64	73
YM2_14	1960	48	79	62	32	56	37	55	50	55	39
YM2_14	1970	93	46	47	68	92	71	64	57	63	39
YM2_14	1980	83	93	30	27	24	36	29	19	35	35
YM2_14	1990	41	52	45	48	51	58	57	55	74	57
YM2_14	2000	87	109	60	45	61	47	999
YM2_15	1759	190
YM2_15	1760	144	144	127	154	214	212	164	221	250	182
YM2_15	1770	200	137	92	80	100	113	137	135	143	139
YM2_15	1780	143	190	204	166	168	166	154	138	168	207
YM2_15	1790	253	189	101	105	112	129	116	101	85	105
YM2_15	1800	101	165	154	147	114	123	101	113	112	112
YM2_15	1810	97	123	147	136	121	119	117	145	152	145
YM2_15	1820	143	141	173	132	208	188	224	193	194	233
YM2_15	1830	195	118	86	153	176	213	289	163	126	119
YM2_15	1840	76	74	97	141	117	146	183	135	103	118
YM2_15	1850	138	145	109	143	165	149	130	101	115	98
YM2_15	1860	108	156	102	125	177	198	118	121	124	96
YM2_15	1870	74	108	116	134	125	133	98	131	102	143
YM2_15	1880	134	145	142	120	102	118	168	141	182	145
YM2_15	1890	117	105	131	111	150	188	188	131	154	223
YM2_15	1900	159	108	114	123	152	112	70	115	211	182
YM2_15	1910	169	174	119	62	69	131	161	85	122	123
YM2_15	1920	106	140	145	150	156	135	98	84	87	77
YM2_15	1930	74	108	143	100	68	96	149	125	104	141
YM2_15	1940	166	202	183	109	137	113	99	86	101	66
YM2_15	1950	51	112	131	177	167	151	207	199	217	179
YM2_15	1960	185	161	111	64	59	63	98	107	89	61
YM2_15	1970	92	110	109	120	90	89	87	79	96	88
YM2_15	1980	80	90	69	50	51	74	75	50	46	56
YM2_15	1990	84	62	37	51	77	50	21	13	12	25
YM2_15	2000	20	25	7	14	17	999
YM2_16	1727	239	215	263
YM2_16	1730	201	140	128	123	159	105	96	105	75	84
YM2_16	1740	106	63	77	133	120	93	130	129	211	241
YM2_16	1750	161	150	109	128	105	78	106	74	96	89
YM2_16	1760	85	100	90	122	124	164	92	107	139	133
YM2_16	1770	115	118	64	59	97	87	115	108	129	121
YM2_16	1780	129	129	156	160	159	194	216	149	172	104
YM2_16	1790	128	171	102	136	156	94	162	110	151	140
YM2_16	1800	100	114	138	158	146	132	128	124	143	129
YM2_16	1810	167	159	148	150	158	125	136	91	140	125
YM2_16	1820	96	115	127	151	238	255	252	173	157	194
YM2_16	1830	144	144	145	117	130	144	139	117	171	157
YM2_16	1840	146	141	181	148	156	168	120	119	144	109
YM2_16	1850	132	131	120	140	127	124	114	163	122	131
YM2_16	1860	104	107	62	102	96	148	134	107	132	99
YM2_16	1870	99	127	108	109	82	88	95	118	56	126
YM2_16	1880	113	81	108	116	101	72	112	61	85	132
YM2_16	1890	100	143	134	116	131	156	160	140	118	100
YM2_16	1900	90	103	99	117	104	107	62	83	98	81
YM2_16	1910	94	92	93	65	48	88	74	61	61	55
YM2_16	1920	65	69	96	62	103	96	83	85	110	115
YM2_16	1930	118	124	147	105	105	97	146	180	166	92
YM2_16	1940	76	79	83	96	105	109	85	80	113	97
YM2_16	1950	92	115	120	218	249	170	131	132	93	94
YM2_16	1960	116	87	61	86	74	68	99	95	85	80
YM2_16	1970	85	58	70	85	108	87	90	107	102	101
YM2_16	1980	91	87	62	47	52	46	66	49	64	69
YM2_16	1990	88	84	78	94	122	65	77	80	93	111
YM2_16	2000	162	178	168	192	131	117	999
YM2_17a	1752	259	381	311	294	324	295	252	269
YM2_17a	1760	254	212	187	190	177	192	142	195	247	218
YM2_17a	1770	172	221	144	202	198	179	256	241	241	198
YM2_17a	1780	156	168	155	103	101	119	76	80	134	119
YM2_17a	1790	135	168	112	274	328	178	403	295	307	279
YM2_17a	1800	272	315	321	312	236	146	152	147	132	136
YM2_17a	1810	140	128	129	113	102	90	97	86	100	120
YM2_17a	1820	56	58	67	70	96	122	89	84	85	95
YM2_17a	1830	98	82	87	87	91	136	147	129	145	106
YM2_17a	1840	121	87	135	113	138	179	176	156	162	118
YM2_17a	1850	145	154	153	145	220	181	151	243	159	97
YM2_17a	1860	96	115	73	115	167	160	129	122	121	103
YM2_17a	1870	90	80	78	80	74	65	74	85	65	84
YM2_17a	1880	100	81	155	117	70	87	104	82	99	128
YM2_17a	1890	97	93	84	262	304	222	234	136	91	144
YM2_17a	1900	120	86	83	155	127	145	103	161	176	133
YM2_17a	1910	144	141	107	64	105	227	191	118	212	189
YM2_17a	1920	94	102	138	117	156	191	179	177	199	133
YM2_17a	1930	186	215	223	157	102	166	267	227	158	88
YM2_17a	1940	105	116	126	81	83	85	48	54	63	57
YM2_17a	1950	57	63	77	79	94	109	91	92	73	60
YM2_17a	1960	79	67	58	85	45	49	72	81	43	57
YM2_17a	1970	49	85	72	61	65	79	56	55	68	96
YM2_17a	1980	52	90	81	61	60	64	93	49	56	68
YM2_17a	1990	77	56	38	44	50	36	44	67	82	67
YM2_17a	2000	138	167	106	92	66	94	999
YM2_17b	1743	373	332	302	354	225	304	282
YM2_17b	1750	187	232	80	129	114	162	186	226	191	258
YM2_17b	1760	304	277	322	356	352	275	194	234	211	177
YM2_17b	1770	174	225	109	137	138	104	137	92	93	89
YM2_17b	1780	94	165	152	144	131	218	156	275	319	343
YM2_17b	1790	317	301	163	207	192	133	186	101	88	112
YM2_17b	1800	149	107	127	162	132	101	104	93	81	86
YM2_17b	1810	90	114	107	107	89	86	82	138	173	89
YM2_17b	1820	85	50	50	135	124	154	135	133	115	132
YM2_17b	1830	104	90	93	67	80	113	191	120	101	71
YM2_17b	1840	74	76	109	80	97	132	109	102	109	79
YM2_17b	1850	108	100	114	122	203	206	161	168	164	122
YM2_17b	1860	112	114	83	71	115	117	114	115	115	69
YM2_17b	1870	93	112	97	92	80	80	64	85	54	73
YM2_17b	1880	97	72	86	89	77	92	133	102	104	105
YM2_17b	1890	103	97	102	127	207	234	232	218	161	142
YM2_17b	1900	105	72	91	145	141	485	260	133	121	86
YM2_17b	1910	73	81	79	44	60	62	81	114	87	79
YM2_17b	1920	73	69	90	81	113	81	105	88	99	66
YM2_17b	1930	66	103	115	99	71	95	127	108	96	89
YM2_17b	1940	86	87	93	99	84	94	68	78	90	77
YM2_17b	1950	76	86	80	93	99	105	88	93	106	95
YM2_17b	1960	174	107	98	115	81	80	99	128	81	84
YM2_17b	1970	73	87	103	114	86	80	67	54	66	72
YM2_17b	1980	45	61	45	36	40	43	44	29	29	44
YM2_17b	1990	58	46	37	38	44	36	47	59	73	59
YM2_17b	2000	103	120	109	117	104	107	999
