# Supplementary material for: Climate-Driven Synchronized Growth of Alpine Trees in the Southeast Tibetan Plateau
Source: PLoS One. 2016 Jun 3;11(6):e0156126. doi: 10.1371/journal.pone.0156126 (PMC4892591; doi:10.1371/journal.pone.0156126)
Supplement: S1 Data — (ZIP) [file pone.0156126.s001.zip › S1_Data/chin040/chin040.txt]

YMts   1 Hengdua n Mounta ins 13YE_T_r                         TSDU               
YMts   2 c hina         EHima la ya Hemloc k  3100M  2802  9859    __    1393 2005    
YMts   3 Z.X. Fa n                                                               
YMts_01a 1750   110   135   184   171   163   189   121    91   222   230
YMts_01a 1760   124   204   166   193   281   222   139   136   216   303
YMts_01a 1770   303   199   102    94   112   154   187   152   141   115
YMts_01a 1780   170   160   123   114   191   194   147   171   138   139
YMts_01a 1790   121   218    94    96   108    92   118   155   120    99
YMts_01a 1800    94   119   144   122   153   115   107   146   144   122
YMts_01a 1810   154   186   149   171   208   241   281   166   196   167
YMts_01a 1820   142   124   108    93   125   142    95    49    83    62
YMts_01a 1830   128    87    98    83   145   155   135   134    98    96
YMts_01a 1840   108    86    85    68    87   108    94    80    78    95
YMts_01a 1850    88    88   102    96    69    95   164   115   149    98
YMts_01a 1860   121   103    59    95    95    89   109    77    72    55
YMts_01a 1870    60    61    77    94    60    56    52    88    48    53
YMts_01a 1880    65    83    64    67    85    84    78    45    82    57
YMts_01a 1890    71    85    93    79    81    67    82    65    66   115
YMts_01a 1900   158   127   143   237   239   144    87   102    74    76
YMts_01a 1910   143    91    82    81   131   191   158   207   170   107
YMts_01a 1920    88    92   150   181   173   162   129   172   159   194
YMts_01a 1930   268   219   257   243   197   185   324   189   205   153
YMts_01a 1940   123   140   169   101   114   197    85    83   177   224
YMts_01a 1950   151   167   120   130    82   174   155   230   214   211
YMts_01a 1960   133   182   147    96   113   113   113   100    68    65
YMts_01a 1970    71   123   160   133   178   156   177   180   117    89
YMts_01a 1980   162   197   116    71   126   179   137    54    50    59
YMts_01a 1990   123   116   152   132    63    58    63    74   129    79
YMts_01a 2000    95   207   134    89   170   230   999
YMts_01b 1749   145
YMts_01b 1750   139   202   189   224   330   264   195   116   186   164
YMts_01b 1760   114   177   165   152   289   232   203   133   216   209
YMts_01b 1770   148   116    69    71   127   167   197   130   111   108
YMts_01b 1780   141   171   134    89   146   148   126   131   158   149
YMts_01b 1790   262   311   120   109   136   129   145   169   105    92
YMts_01b 1800    93    93   123   118   141    91    69    86    84    78
YMts_01b 1810    86   132   110   112   119   129   153   104   104    86
YMts_01b 1820    91    98    65    69    81    86    88    91    82    76
YMts_01b 1830   102    71    86    73   111   106   101    82    90    86
YMts_01b 1840   102    98   107    76   126   174   126    97    89   124
YMts_01b 1850   148   128   124   128   124   116   136   133   132   104
YMts_01b 1860   122   126   166   108   112    79   118   122   115   103
YMts_01b 1870   102    85   139   118   120    96   121   240   116   126
YMts_01b 1880   139   117   116   103   134   198   210   186   122   166
YMts_01b 1890   156   132   164   199   126   117   140   147   193   189
YMts_01b 1900   189   100   150   183   256   128    69    69    86    90
YMts_01b 1910    94    76    75    62    70    71    93    84    78    87
YMts_01b 1920    75    56    65    82    85    97   105   131   140   203
YMts_01b 1930   174   146   244   358   250   199   387   187   208   145
YMts_01b 1940   133   152   175   191   143   169    88    82   130   124
YMts_01b 1950   223   292   300   158   162   312   233   139   172   156
YMts_01b 1960   111   119   149   135   179   112   103   133    84    81
YMts_01b 1970    81   107   163   114   213   271   249   207    95   109
YMts_01b 1980    71   160   104    69   104   137   142    93    54    86
YMts_01b 1990   110   143   181   135    59   115    91   224   277    82
YMts_01b 2000    28   110    88   119   102   117   999
YMts_01c 1747   201   203   236
YMts_01c 1750   127   320   284   223   196   235   164   110   106   139
YMts_01c 1760   142   181   170   176   164   155   123   199   140   149
YMts_01c 1770   139   179    86   101   121   181   167   175   199   159
YMts_01c 1780   130   129   125   175   195   185   189   163   103    97
YMts_01c 1790   100   113    83   106   123    90   121   112    98   113
YMts_01c 1800   107   118   128   215   166    93   110    97    61    84
YMts_01c 1810    83   109    90   139   106   123   130   101   130   141
YMts_01c 1820   120    87    81   197   172   216   194   200   174   155
YMts_01c 1830   205   108   114    83   140   152   107   100   101   105
YMts_01c 1840   104   119   113   146   148   138   251   178    93    96
YMts_01c 1850   135   165   147   123    91   102   169   141   191   105
YMts_01c 1860   162   194   103   126   107   106   145   114   149    88
YMts_01c 1870   100   101   180   172    80    90   134   176    90   101
YMts_01c 1880   152   137   143   104    98    85   115    75   127   127
YMts_01c 1890   100   118   148   166   181   115   103   108   144   229
YMts_01c 1900   222   131   153   290   377   272   128    76    66   167
YMts_01c 1910   172   165   110   109   147   109   146   112   103    99
YMts_01c 1920    97    94   118    68   114   158   147   187   137   274
YMts_01c 1930   210   144   330   166   129   130   162   110   188   151
YMts_01c 1940   131   156   184   157   206   165    90    76   172   254
YMts_01c 1950   222   251   187   122   100   175   152   160   218   350
YMts_01c 1960   201   105   120   119   120   153   125   119    84    70
YMts_01c 1970    84    93   174   100   138   199   288   252   110    59
YMts_01c 1980    84   157    70    48    78    67    95    56    37    52
YMts_01c 1990    68    85    61    66    45    50    61   101    83    58
YMts_01c 2000    59    77    82    87   101   173   999
YMts_02a 1714   124    70    92    69    97   133
YMts_02a 1720    96   115   158   217   158   112    86   155   148    71
YMts_02a 1730   119   142    88    79    82    53    59    65    40    79
YMts_02a 1740    87    95    70    79   101    94   128   134   110   121
YMts_02a 1750   100    92   166    96   126   134   102   128   138   154
YMts_02a 1760   104   123   168   115   200   154   116    85   132   153
YMts_02a 1770   127    94   135    76   252   179   145    97    81    99
YMts_02a 1780   119   116    76    67    82   101    68   110    97   129
YMts_02a 1790    84    76    62    38    54    80    69    97    67    52
YMts_02a 1800    55   102   139   179   168    63    75   100   106   106
YMts_02a 1810   109   153   107   116    98   128   125   116   101   111
YMts_02a 1820    97    77   118   112   136   135   118   121   104   141
YMts_02a 1830   122    66    68    70    85   140   151   113   105   106
YMts_02a 1840   155   121   118   109   148   110   164   171   142   155
YMts_02a 1850   260   252   196   250   199   237   256   193   249   170
YMts_02a 1860   199   174   213   152   157   150   194   157   139   149
YMts_02a 1870    78    94   137   152   153   108   113   118    92    71
YMts_02a 1880   112   122    73    72    82    79    75    92    96    70
YMts_02a 1890    62    63    69    87    79    61    72    43    48    59
YMts_02a 1900    64    60    64    94    53    52    38    37    36    43
YMts_02a 1910    78    46    76    40    54    51    57    88    54    53
YMts_02a 1920    52    46    84    63    55    51    50    47    47    41
YMts_02a 1930    87    52    57    40    30    36    37    51    31    34
YMts_02a 1940    44    43    46    57    47    33    21    22    44    56
YMts_02a 1950    56    52    41    31    40    47    46    65    50    67
YMts_02a 1960    49    37    44    58    68    51    45    57    57    57
YMts_02a 1970    55    63    58    56    64    82    72    80    52    44
YMts_02a 1980    71    62    48    56    49    42    66    68    63    81
YMts_02a 1990    96    93   107   140    87    81   100    97   121    83
YMts_02a 2000    79    93    65    61    73    82   999
YMts_02b 1665   104   162    90   143   129
YMts_02b 1670   153   145    94    87    81    43    53    63    87    75
YMts_02b 1680   143    78    72    46    34    63   101    72    46    53
YMts_02b 1690    41    42    33    22    40    50    42    77    62    47
YMts_02b 1700    34    19    29     6    23    22    24    26    25    30
YMts_02b 1710    39    34    47    60    98    62    73    67    77   119
YMts_02b 1720    69    53    91   203   106    75   107   135   106    75
YMts_02b 1730   102    91   137   103    80    73   110    79    60   132
YMts_02b 1740   105   125    80   139   124   185   176   173   147   155
YMts_02b 1750   134   147   132    93   166   124    85    59   120   129
YMts_02b 1760    72    90    58    87   164   122    84    83   127   220
YMts_02b 1770   212   169   106    84   137   109   146    83    93   141
YMts_02b 1780   154   129    74    75   115    99    64   113   100   109
YMts_02b 1790   116   111    68    44    63    61    54    77    60    54
YMts_02b 1800    37    69    64    73    59    42    36    68    54    53
YMts_02b 1810    60   116    85    75    82    71    93    86    75    67
YMts_02b 1820    50    62    62    39    42    69    67    81    55    67
YMts_02b 1830    85    68    93    83   106   113   113    92    45    47
YMts_02b 1840    71    52    44    23    36    30    53    57    41    35
YMts_02b 1850    49    35    56    41    41    37    60    46    58    39
YMts_02b 1860    50    32    49    30    36    26    52    35    52    30
YMts_02b 1870    21    13    34    43    44    46    42    50    59    36
YMts_02b 1880    60    52    34    40    64    78    70    99   104   133
YMts_02b 1890    79   105   153   154   123    63    32    36    49    73
YMts_02b 1900   166   136   108   147   129    84    70    66    27    34
YMts_02b 1910    70    68    77    66    60    30    51    53    38    42
YMts_02b 1920    46    62    80    75    83    74    76    64    73   110
YMts_02b 1930   126   103   139   139    98   105   137   158   245    90
YMts_02b 1940    83    86    83   139   130   129    84   109   177   205
YMts_02b 1950   134   114    80   133    94   139   131   126   105   149
YMts_02b 1960    76    84    65    66    91    77    60    61    71    51
YMts_02b 1970    44    47    55    43    76    82    71    89    68    54
YMts_02b 1980    99   110    47    62    58    50    62    48    57    72
YMts_02b 1990    69    65    84   119    76    57    78    84   131    68
YMts_02b 2000    71    90    63    66   108   126   999
YMts_03a 1548    74    42
YMts_03a 1550    36    38    40    67    63    94    72   122    63    81
YMts_03a 1560   101   149   132   103   119    62    64    88    76    50
YMts_03a 1570    35    66    71    61    57    73    86   106    90    85
YMts_03a 1580    97    95   148    83    69    47    77    90   102   120
YMts_03a 1590    96    67    63    30    27    22    32    42    92    82
YMts_03a 1600    66    67    53    38    23    19    26    18    20    15
YMts_03a 1610    24    29    32    32    39    30    40    32    25    38
YMts_03a 1620    33    33    29    26    28    22    19    25    28    21
YMts_03a 1630    22    18    30    38    32    21    26    19    27    24
YMts_03a 1640    32    26    35    36    48    52    61    43    50    91
YMts_03a 1650    89    62    75    97   157   100    73   121    64    50
YMts_03a 1660    52    44    51    61    59    51    69    59    54    73
YMts_03a 1670    47    51    97   101    55    73    75   159   147   137
YMts_03a 1680   153   115    61    72    66    65    82   114   190   117
YMts_03a 1690   100    76    62    96    69    65   102    92    77    65
YMts_03a 1700    47    32    39    23    55    48   110    91    59    43
YMts_03a 1710    58    72    69    71    73    94   116    31    37    39
YMts_03a 1720    63   117    82   109    74    64    72    79    75    60
YMts_03a 1730    91    83    85    85    84   100    79    81    62   102
YMts_03a 1740    64    90    65    89    75    73   127   107    80    71
YMts_03a 1750    48    49   114   157   128   121   126    74    67    70
YMts_03a 1760    66    81   100   142   143   177    86    89   117   129
YMts_03a 1770   119    57    45    39    58    70    78    72    82    61
YMts_03a 1780    57    59    84    66    69   117    97   108    91    55
YMts_03a 1790    48    62    38    31    33    44    54    54    46    36
YMts_03a 1800    29    40    98   184   234   334   336   271   181    72
YMts_03a 1810   109    94    88    84    80    87   115    60    67    84
YMts_03a 1820    54    41    32    40    60    77    84    69    57    47
YMts_03a 1830    85    65    64    52    48    94    66    46    61    39
YMts_03a 1840    34    46    51    66    47    52    89    67    48    46
YMts_03a 1850    53    45    74    42    36    29    45    47    42    36
YMts_03a 1860    58    32    29    26    28    30    39    39    34    19
YMts_03a 1870     5    32    50    56    35    29    39    66    62    54
YMts_03a 1880    65    47    49    47    39    48    34    33    30    28
YMts_03a 1890    28    30    45    57    42    27    29    20    26    33
YMts_03a 1900    38    34    40    51    44    26    16    25    33    30
YMts_03a 1910    44    48    48    43    26    32    37    39    36    31
YMts_03a 1920    35    34    39    35    48    41    44    58    52    41
YMts_03a 1930    38    40    73    56    41    47    79    63    73    70
YMts_03a 1940    57    81    84    79    78    62    47    46    66    81
YMts_03a 1950    93   102    98    94   108    87    82    60    80    58
YMts_03a 1960    55    70    51    48    65    47    57    50    38    30
YMts_03a 1970    30    48    50    40    49    53    56    52    37    25
YMts_03a 1980    33    35    25    13    16    13    19    20    23    29
YMts_03a 1990    63   101    68    63    98    38    44    67    96    78
YMts_03a 2000    47    78    91    90   116   106   999
YMts_03b 1742   382   353   416   385   221   180   260   204
YMts_03b 1750    78   180   339   274   211   269   137    75    67    58
YMts_03b 1760    50    87   107   148   100   138    90    99   156   150
YMts_03b 1770   109    90    43    50    62   193   186   138   143   231
YMts_03b 1780   356   313   295   423   309   286   488   363   264   119
YMts_03b 1790   136   173    72   212   280   228   357   192   163   123
YMts_03b 1800    56    44    85   122    79    90    59    72    58    54
YMts_03b 1810    58    54    43    58    51    53    67    58    67    65
YMts_03b 1820    64    43    56    69    87   129   126    79   109   111
YMts_03b 1830   182   176   175    73   117   174   290   162   149   159
YMts_03b 1840   156   137   142   108   122   129   166   131   108   108
YMts_03b 1850   103   104    97    77    67    68    71    78    79    58
YMts_03b 1860    62    63    53    56    61    62    59    65    67    41
YMts_03b 1870    25    67   102   106    76    57    64    73    37    65
YMts_03b 1880    54    90    67   115    74    89   128    93    99    77
YMts_03b 1890    83   148   138   104   113   150   158    85    84   132
YMts_03b 1900   166   108   121   255   256   138    52    49    40    43
YMts_03b 1910    54    47    47    30    40    48    53    75    81    52
YMts_03b 1920    48    53    66    53    55    82   104   111    92   100
YMts_03b 1930   110   101   201    86    70    70    66    54    57    57
YMts_03b 1940   110   118   107    99    90    66    44    39    64   122
YMts_03b 1950   140    85    99    78   111    92   134    40    36    33
YMts_03b 1960    41    44    47    73    99    90    87    93    81    68
YMts_03b 1970    76    73   102    79   151    90   170   146   133    52
YMts_03b 1980    79    82    66    44    41    42    63    45    55    76
YMts_03b 1990   121   119   173   183   174    81    64    88   126    90
YMts_03b 2000    64   138   110    83    88   134   999
YMts_04a 1393    64    79    78   109   104   116   160
YMts_04a 1400   212   238   275   291   243   264   227   234   286   241
YMts_04a 1410   227   259   198   187   183   152   102   123   122   103
YMts_04a 1420    97    93    91    96   113    92   119   113   114   116
YMts_04a 1430   108    89    60    75    77    58    55    64    84    78
YMts_04a 1440    86    77    97    87   101    64    67    48    38    38
YMts_04a 1450    52    45    53    43    57    49    45    40    33    34
YMts_04a 1460    23    24    37    39    33    26    34    26    37    29
YMts_04a 1470    36    24    27    26    30    28    29    25    26    35
YMts_04a 1480    33    47    45    39    29    37    40    45    42    51
YMts_04a 1490    73    58    70    78    81    99   134   118   118   166
YMts_04a 1500   112    68    79    83    97    58    57    72    35    58
YMts_04a 1510    66    73    74    63    53    58    67    53    61    68
YMts_04a 1520    40    40    44    28    30    27    19    32    31    36
YMts_04a 1530    31    47    38    35    38    43    43    46    36    45
YMts_04a 1540    30    43    43    41    33    36    26    25    21    28
YMts_04a 1550    32    25    33    38    44    45    47    55    50    50
YMts_04a 1560    35    34    40    39    40    43    43    29    31    31
YMts_04a 1570    24    14    29    32    21    29    21    26    18    21
YMts_04a 1580    30    24    33    26    28    27    21    13    24    29
YMts_04a 1590    24    29    29     5    26    30    24    34    35    37
YMts_04a 1600    28    25    23    25    17    18    29    22    29    26
YMts_04a 1610    25    28    26    26    32    29    43    35    41    48
YMts_04a 1620    49    58    42    37    60    41    51    84    98    77
YMts_04a 1630    67    73    73    72    43    32    56    51    91    68
YMts_04a 1640    62    37    37    42    40    35    46    42    39    35
YMts_04a 1650    39    37    30    35    49    57    54    50    16    21
YMts_04a 1660    22    27    41    35    41    39    48    46    31    51
YMts_04a 1670    20    32    37    29    37    34    38    52    44    68
YMts_04a 1680    71    43    20    26    23    26    28    46    35    29
YMts_04a 1690    29    45    37    54    35    47    46    66    56    50
YMts_04a 1700    29    15    24    10    27    27    39    37    34    24
YMts_04a 1710    17    21    34    53    65    53    54    49    72    66
YMts_04a 1720    56    58    62    72    86   103    80    77    66    70
YMts_04a 1730    68    88    67    49    59    37    28    45    26    24
YMts_04a 1740    38    31    44    38    50    46    57    63    55    51
YMts_04a 1750    27    36    42    35    49    41    37    17    29    31
YMts_04a 1760    28    39    36    35    38    38    23    32    47    38
YMts_04a 1770    38    21    18    20    30    46    48    50    53    53
YMts_04a 1780    58    71    72    95   146   186   136   180   216   168
YMts_04a 1790   205   283   105   120   150   153   175   163   166   111
YMts_04a 1800    81   106    95   105   133    79    55    79    67    67
YMts_04a 1810    73    91    74   116   102   108    97    91    73    69
YMts_04a 1820    55    46    35    37    60    85   122   115   117    89
YMts_04a 1830   108    88    73    50    55    74    58    43    52    39
YMts_04a 1840    37    43    52    32    34    38    47    38    29    26
YMts_04a 1850    29    32    41    35    21    20    36    23    33    29
YMts_04a 1860    37    30    22    35    38    29    37    26    30    31
YMts_04a 1870    22    28    49    52    38    22    36    50    47    30
YMts_04a 1880    35    45    40    48    62    43    43    46    53    63
YMts_04a 1890    53    43    66    65    62    37    42    21    30    47
YMts_04a 1900    63    63    54   106    82    50    43    38    30    36
YMts_04a 1910    49    46    47    33    28    39    37    56    49    39
YMts_04a 1920    27    32    35    35    29    31    44    42    44    61
YMts_04a 1930    64    39    26    53    52    50    28    20    14    19
YMts_04a 1940    32    38    44    32    36    39    32    16    39    74
YMts_04a 1950   119   133   110   117   130    96   114   118   153   186
YMts_04a 1960   166   116   112    84   104    64    59    66    44    37
YMts_04a 1970    39    46    50    48    55    75    78    81    64    37
YMts_04a 1980    52    53    33    25    27    17    24    23    26    35
YMts_04a 1990    32    47    62    55    32    34    29    41    52    33
YMts_04a 2000    20    27    44    40    41    34   999
YMts_04b 1745   123    91    92   106    95
YMts_04b 1750    63    67    82    70    85    78    68    34    58    65
YMts_04b 1760    65    93    87   102    87    88    61    79   100    97
YMts_04b 1770   106    77    51    45    58    74    90    74    84    72
YMts_04b 1780    72    74    78    75    53    97    73    85    73    59
YMts_04b 1790    70    77    35    49    57    63    62    66    62    40
YMts_04b 1800    45    66    80    90    80    49    36    45    60    64
YMts_04b 1810    71    90    85   136    96   104    83    87    99   122
YMts_04b 1820   122    84    83    73    88    76   112   136   151   111
YMts_04b 1830   124   106    95    72    90   109    91    63    60    72
YMts_04b 1840    57    59    37    39    29    42    77    67    50    69
YMts_04b 1850    54    76    71    56    23    29    47    49    54    43
YMts_04b 1860    44    23     7    37    41    40    35    27    11    32
YMts_04b 1870    22    43    57    67    52    43    45    32    41    51
YMts_04b 1880    49    57    49    54    68    50    54    45    68    60
YMts_04b 1890    56    60    89    89    84    78    82    38    75    85
YMts_04b 1900   111    83    97    92    83    47    40    60    36    37
YMts_04b 1910    53    55    55    34    29    38    32    56    61    28
YMts_04b 1920    39    34    41    39    40    48    74    78    74    78
YMts_04b 1930    92   102    95   144   119   133    94    69    82    57
YMts_04b 1940    71   106   126   107   115   137   123    87   122   133
YMts_04b 1950   102   155   152   230   197   217   159   186   184   203
YMts_04b 1960   203   209   164   159   161   153   180   171   113   103
YMts_04b 1970   121   137   139   162   166   191   259   190   234   163
YMts_04b 1980   175   268   143   113   102   101   127    71   173   176
YMts_04b 1990   222   225   267   181   200   219   181   228   289   135
YMts_04b 2000   117   179   177   220   268   266   999
YMts_05a 1717   228   185   148
YMts_05a 1720   112   141   140   169   145   170   141   163   125   106
YMts_05a 1730   149   102   103    71    80    47    62    94   106   130
YMts_05a 1740   148   117    90   122   109   115   145   152   146   201
YMts_05a 1750   164   132   165   124   148   141   199   147   200   210
YMts_05a 1760   115    98   183   155   184   124   114   126   128   173
YMts_05a 1770   132   115    70    93    95   114   109    97    94   160
YMts_05a 1780   155   129   118   101   125   184   195   236   317   225
YMts_05a 1790   177   293   106   101   157   181   242   195   182   123
YMts_05a 1800    84    95   114   174   217   108   133   158   130   109
YMts_05a 1810   110   147   109   140    93   106   111    96   156   130
YMts_05a 1820    91    66    66    59    95   100   134    94   100    88
YMts_05a 1830    92    85    82    75    68   105    90    74    64    68
YMts_05a 1840    60    62    62    74    71    84   117   117    75   102
YMts_05a 1850   127   137   110    91    78    88    77    69    91    82
YMts_05a 1860    75    57    66    67    98    83    68    50    61    58
YMts_05a 1870    31    36    92    84   152   141   102   130    89    70
YMts_05a 1880    94   120    54    89    89   137   157   137    67    96
YMts_05a 1890    55    92   124   175   202   130   106    67    90    96
YMts_05a 1900   168    79   138   284   155   164    53    43    53    63
YMts_05a 1910    77    71   151   101    63    61    92   119   100    67
YMts_05a 1920    69    69   136    83    51   120   175   153   143   184
YMts_05a 1930   149   108   223   208   155   176   236   241   194   168
YMts_05a 1940   228   261   259   265   202   156   171   111   156   195
YMts_05a 1950   161   129    95   130    97    88   119   224   147   108
YMts_05a 1960    53    66   123    79   137    96   124   125   132   107
YMts_05a 1970    87    92    95   115   185   229   269   229   200   151
YMts_05a 1980   219   174   125   113    70    75    98    64    86   101
YMts_05a 1990   222   228   245   203   107   147   120   110   150    79
YMts_05a 2000    76   239   144   102   113   100   999
YMts_05b 1588   257   265
YMts_05b 1590   256   263   256   152   110   119   193   222   144   124
YMts_05b 1600   113    92   142   125    99    73    79   102    85    74
YMts_05b 1610    77   148   110    85    98   110    94    99   135   151
YMts_05b 1620   132   179   122    66    90    94    83   189   214   119
YMts_05b 1630    91    92    60    48    57    43    43    84    92    44
YMts_05b 1640    45    28    28    22    32    40    31    32    25    39
YMts_05b 1650    55    58    37    38    57    80    78    66    73    54
YMts_05b 1660    30    27    50    80    82    84    84    83    89   117
YMts_05b 1670    97   103   100    83    58    44    40    71    66    80
YMts_05b 1680    95    93    50    66    77   106   104   101    92   101
YMts_05b 1690   114    89    75    82    83   100   113   138   120    96
YMts_05b 1700    84    67    54    22    32    39    29    45    51    59
YMts_05b 1710    52    59    63    63    81    81   114   155   126    88
YMts_05b 1720    63    66    66    79    59    80    80    97   119    87
YMts_05b 1730    74    79    90    76    82    37    38    53    80   110
YMts_05b 1740   107   107    89    88    78    70    91    98    89    93
YMts_05b 1750    66    72    81    56    64    62    70    45    86    83
YMts_05b 1760    57    53    77    73   100    74    56    67    75    90
YMts_05b 1770    58    58    43    53    68    76    76    62    63   104
YMts_05b 1780    90   100   107   100    94   100    72   111   109    64
YMts_05b 1790    82   111    54    41    48    66    54    79    54    42
YMts_05b 1800    35    29    31    40    36    25    21    27    26    27
YMts_05b 1810    29    39    23    29    51    51    45    43    46    41
YMts_05b 1820    26    22    20    22    30    33    55    52    36    42
YMts_05b 1830    41    47    35    33    29    38    50    44    35    33
YMts_05b 1840    35    36    32    29    27    34    40    40    33    39
YMts_05b 1850    33    28    20    24    21    21    26    24    30    24
YMts_05b 1860    21    16    11    24    22    22    29    31    28    22
YMts_05b 1870    13   999
YMts_06a 1718   189   128
YMts_06a 1720   195   212   158   244   300   278   187   168   242   196
YMts_06a 1730   358   258   230   209   225   271   280   233   112    93
YMts_06a 1740   152   203   215   162   151   172   189   202   237   174
YMts_06a 1750   195   154   155   184   195   174   130   116   117   114
YMts_06a 1760   111   127   110   216   151   263   187   200   291   162
YMts_06a 1770   151   148   115    93    79    94   118   110   106   154
YMts_06a 1780   109    96   101   128   111   147   146   115   133   105
YMts_06a 1790    84   134   116    88    83    72    87   113   154    93
YMts_06a 1800    73   111   131   178   209   265   188   186   186   130
YMts_06a 1810   130   151   123   136   115   123    98    86    76    89
YMts_06a 1820   104    51    66    90   112   157   152   152    85    79
YMts_06a 1830   130    98    65    56    58    85    84    73    72    72
YMts_06a 1840    89    97   101   154   100   123   222   221   157   136
YMts_06a 1850   121   135   124   115   109    75    89    97   106   111
YMts_06a 1860    75    52    48    66    67   130   108    90    91   100
YMts_06a 1870    92    93    97   150    95    69    74    63   106    89
YMts_06a 1880   114   130    90   104   165    96   136    53    87    61
YMts_06a 1890   110    90    98   109   134   138   130   110    74    92
YMts_06a 1900   144    94    82    84    68    44    39    40    35    44
YMts_06a 1910    69    59   108    76    75    68   129   118    93    96
YMts_06a 1920    64    78    73    74    76    75   100   110   100   104
YMts_06a 1930   129    92   156   105    93   109   134   109    94    60
YMts_06a 1940    69    60    55    80   106   109    68    74   119   132
YMts_06a 1950    59   107    92   136    74    97    58    63    50    71
YMts_06a 1960    56    77    92    43   115    94    65    91   105    57
YMts_06a 1970    45    53    66   136   195   199   368   356   311   195
YMts_06a 1980   174   312   173   128   126    82   116    75    69    69
YMts_06a 1990    98    72   325   312   163   249   163   182   231   138
YMts_06a 2000   148   153   205   242   175   258   999
YMts_06b 1694   237   207   240   263   233   329
YMts_06b 1700   343   199   233   133   259   241   256   247   226   169
YMts_06b 1710   144   207   134   176   241   182   294   313   291   207
YMts_06b 1720   251   271   230   208   229   205   145    89   115    97
YMts_06b 1730   142   127    93   118   117   112   111   100    50    65
YMts_06b 1740   127    66    64    83    90    87    89   126    98   125
YMts_06b 1750   165   123   115   115   148   158   105    81   110   141
YMts_06b 1760   144   133    89   131   118   132   121   111   116   137
YMts_06b 1770   129   104   126    74   101   103   142   116   170   160
YMts_06b 1780   111   130   134   112   135   193   129   118   118    87
YMts_06b 1790    85    93    84    78    69    57    73    82    84    54
YMts_06b 1800    47    63    70    65    75    40    66    82    70    67
YMts_06b 1810    42    50    40    57    44    71    51    68    61    73
YMts_06b 1820    44    37    41    57    64    98   179   123    90    77
YMts_06b 1830    86    58    59    61    68    93    83    72    72    70
YMts_06b 1840    83    85    63    60    49    59    96    91    74    81
YMts_06b 1850    72    81    71    62    68    62    63    66    70    59
YMts_06b 1860    65    42    34    52    54    78    54    59    53    53
YMts_06b 1870    30    42    67    61    45    41    43    65    64    53
YMts_06b 1880    64    63    47    71    79    54    46    34    40    49
YMts_06b 1890    59    56   100   111    99    59    79    38    40    54
YMts_06b 1900    88    75    45    64    64    35    27    14    21    36
YMts_06b 1910    45    50    83    61    77    48    67    73    72    58
YMts_06b 1920    62    43    67    70    53    60    57    69    67    92
YMts_06b 1930   153   101   100   127   133   123   140   107   122    88
YMts_06b 1940   109    66   114   113   101    98    57    62    97    75
YMts_06b 1950    53    63    99    80    73    65    47    37    34    28
YMts_06b 1960    28    39    32    24    44    41    40    50    55    39
YMts_06b 1970    27    27    47    65   109   170   133   174   185    91
YMts_06b 1980   136   151    91    82    59    61    72    31    41    36
YMts_06b 1990    46    51   104    70    51    53    40    33    39    40
YMts_06b 2000    36    24    34    41   105   100   999
YMts_07 1780   413   424   277   309   328   409   315   295   347   250
YMts_07 1790   198   220   148   115   116   145   153   143   132   112
YMts_07 1800   113   159   205   167   164   251   236   205   165   150
YMts_07 1810   190   271   285   248   298   216   190   250   259   271
YMts_07 1820   298   186   252   341   458   320   302   312   324   244
YMts_07 1830   232   193   180   171   220   224   193   170   137   192
YMts_07 1840   201   159   150   170   167   153   212   152   138   170
YMts_07 1850   147   169   181   191   154   191   176   201   183   144
YMts_07 1860   133   132   120   133   128   106   141   129   147   144
YMts_07 1870   102    90   139   189   165   147   134   144   198   207
YMts_07 1880   149   189   125   119   175   209   166   147   134   138
YMts_07 1890   129   133   169   199   302   217   238   128   122   156
YMts_07 1900   154   153   172   365   269   237   162   110    83   112
YMts_07 1910   121   124   211   121   121   113   119   153   124    97
YMts_07 1920   122    84    94    52    75    85    75    68    51    65
YMts_07 1930    70    67    70    65    51    52    53    46    55    42
YMts_07 1940    56    70    69    50    57    46    41    43    53    58
YMts_07 1950    61    73    72    54    58    72    73   110   117   104
YMts_07 1960   178   134    78    87    88    94   220   214   123   165
YMts_07 1970   118   182   179   160   134   138   159   157    74    51
YMts_07 1980    83   117    95    72    70    47    72    52    59    98
YMts_07 1990    99   100   112   110   114   101    98    85   131    75
YMts_07 2000   100    89   104    96   107   106   999
YMts_08a 1733    70    61    32    37    26    19    27
YMts_08a 1740    29    30    31    65    40    29    19    58    93   118
YMts_08a 1750    71   165   213   263   274   144   165   227   170   143
YMts_08a 1760   125   118   120   148   152   185   201   155   163   164
YMts_08a 1770   207   148    81    95   157   255   321   265   189   501
YMts_08a 1780   185   332   272   224   344   402   280   469   315   247
YMts_08a 1790   151   428   199    61   185   178   411   329   126   143
YMts_08a 1800   114   180   158   180   301   125   167   207   217   203
YMts_08a 1810   196   177   192   250   163   146   251    89   135    94
YMts_08a 1820    82    61    83    95   197   207   316   203   131   138
YMts_08a 1830   130   134   124   138   105   221   132   111   130   110
YMts_08a 1840   138   119   139   118    98   128   144   111   124    83
YMts_08a 1850   145   158   147   130    91   131   105   133   104    98
YMts_08a 1860    95    85    96    84   119   162   194   147   150   144
YMts_08a 1870    94    72   182   133   155   112   145   177   168   113
YMts_08a 1880   252   118   135   146   149    91   155    78   112    83
YMts_08a 1890   131    95   341   159   204   116    95    42    48    93
YMts_08a 1900   157   204   138   267   168   196   111    92    81    74
YMts_08a 1910    62    84   128   117    74    52    64    65    60    59
YMts_08a 1920    69    42    54    53    78    58    69    58   106    59
YMts_08a 1930    68    90   120    82    77    83    98    83    89    38
YMts_08a 1940    52    72    95    94    99    76    51    32    72    89
YMts_08a 1950   145   105   117   106    82    90   130   116   129    89
YMts_08a 1960    66    87    74    71    87    67    70    91    86    60
YMts_08a 1970    46    60    75    58    84   110   140   135   116    56
YMts_08a 1980    74    91    68    55    48    33    35    35    38    48
YMts_08a 1990    55    71   115   116    62    57    47    59    68   100
YMts_08a 2000    69    82   138   107   129   158   999
YMts_08b 1636   159   188   140   102
YMts_08b 1640    94   120   103   109   170   122   251   203    94   227
YMts_08b 1650   290   277   435   310   469   537   381   362   502   249
YMts_08b 1660    74    49    68   161   255   208   160   234   189   192
YMts_08b 1670   114    80   106   138    88    69    50   108    96   123
YMts_08b 1680   166   162   104   168   219   256   139   153   168   183
YMts_08b 1690   195   145   218   249   191   170   172   411   265   146
YMts_08b 1700   100    60    85    44    71    63    94   106   117    81
YMts_08b 1710    66    69    70    87    66    87    76    58    73    84
YMts_08b 1720    52    44    40    47    48    40    40    32    40    26
YMts_08b 1730    21    22    14    23    31    21    19    17    22    30
YMts_08b 1740    30    30    30    30    40    26    28    37    64    86
YMts_08b 1750    44    63    64    56    53    47    62    34    86   121
YMts_08b 1760   109   130   170   107   137    85   108    76    99    87
YMts_08b 1770    81    69    42    40    71    55    98    56   105   108
YMts_08b 1780    60    54    62    68    82    75    67    62    57    54
YMts_08b 1790    63    66    51    50    51    43    46    47    57    28
YMts_08b 1800    41    57    79    67    63    32    35    67    87    78
YMts_08b 1810    52    66    63    94    55    66    74    69    94    59
YMts_08b 1820    40    30    47    61    71   117    64    64    45    58
YMts_08b 1830    67    47    43    38    55    95    72    65    54    41
YMts_08b 1840    58    64    68    63    46    64    81   100    56    62
YMts_08b 1850    78    78    96    73    70    59    66    85    74    50
YMts_08b 1860    65    63    45    64    73    78   125    75    81    59
YMts_08b 1870    64    60    84    85    84    65    72    94    68    76
YMts_08b 1880    70    81    57    94    67    80    53    38    37    56
YMts_08b 1890    42    68    55   122    80    88    68    39    39    79
YMts_08b 1900    59    85    68   124   107   131    67    75    46    37
YMts_08b 1910    43    80   129    75    38    31    40    56    38    34
YMts_08b 1920    46    28    40    33    46    43    70    10    66    52
YMts_08b 1930    59    48    80    60    69    53    70    67   104    28
YMts_08b 1940    24    33    40    39    39    44    30    26    35    64
YMts_08b 1950    99    68    57    72    55    89    82   123    99    65
YMts_08b 1960    58    67    75    56    57    61    67    86    77    60
YMts_08b 1970    40    73    77    52    62    58    94   129   110    52
YMts_08b 1980    63    84    61    55    55    33    41    40    44    42
YMts_08b 1990    41    52    65    48    26    34    28    49    48    39
YMts_08b 2000    44    40    55    38    50    53   999
YMts_09 1755    78    68    73   118    69
YMts_09 1760    54    73    69    99    80    89    49    70   131    85
YMts_09 1770    95    63    46    59    59    78    67    55    64    66
YMts_09 1780    66    68    53    61    76    98    77    97   100    61
YMts_09 1790    67    74    40    64    47    70    72    96    68    57
YMts_09 1800    42    69    81   110    95   104   107   149   153   119
YMts_09 1810   110   112    99    91    92    92    99   102   105   133
YMts_09 1820    87    82    96   133   134   186   149   110   214   136
YMts_09 1830   184   122    80   129   111   125   146    89    98   128
YMts_09 1840   122   131   161   130   160   170   256   183   153   106
YMts_09 1850   175   235   215   132   134    97   104    94    80   126
YMts_09 1860   130   101    72    85    51    41    53    45    37    47
YMts_09 1870    31    55    79    80    86    54    65    81    61    64
YMts_09 1880    85   119    94    97   150   142   188    82   107    77
YMts_09 1890    96   122   288   497   500   244   138    52    81   119
YMts_09 1900    85    62   139   217   174   152    59    76    59    49
YMts_09 1910    51    69    70    92    60    70   101    85    80    52
YMts_09 1920    97   114   118    72    84    90   130   109   103    90
YMts_09 1930    77    74    81    91    70    72    93    77   206   226
YMts_09 1940   112    87   118    94   107    77    81    92   103   108
YMts_09 1950    85   247   239   303   362   342   278   263   300   108
YMts_09 1960   111    60    42    50    58    54    53    73    75    51
YMts_09 1970    45    29    37    37    43    59    56    46    43    29
YMts_09 1980    38    41    39    29    42    51    36    48    68    46
YMts_09 1990    52    43    44    38    74    59    33    63   105    95
YMts_09 2000    69   186    99   171   302   139   999
YMts_10a 1755   301   313   244   338   323
YMts_10a 1760   216   201   351   472   466   337   239   246   396   377
YMts_10a 1770   355   403   207   238   242   165   233   154   191   182
YMts_10a 1780   129   201   135   152   139   177   140   137   171   129
YMts_10a 1790   127   118    53    55    85   101   120   124   100    64
YMts_10a 1800    71    84    68    68    71    90    89   114   100   150
YMts_10a 1810   145   149   103   130   118   119   157   129   188   222
YMts_10a 1820   166    86   101    93   139   173   177   174   134   180
YMts_10a 1830    96    93   102    71   109   135   110    98    78    98
YMts_10a 1840   239   146   112   123   125   207   189   145   103   151
YMts_10a 1850   148   171   211   203   139   127   188   167   192   146
YMts_10a 1860   127   133   134    80    66    52    73    59    69    64
YMts_10a 1870    45    56    86    59    71    56    52    64    50    48
YMts_10a 1880    60    51    42    43    56    45    42    34    41    49
YMts_10a 1890    47    54    46    55    63    39    51    27    41    56
YMts_10a 1900    50    41    41    59    50    58    44    39    44    45
YMts_10a 1910    55    49    49    29    45    69    47    78   127    71
YMts_10a 1920    88    98   125    79   102    85    68    91    91   109
YMts_10a 1930    76    94    69    79    57    77    71    48    50    51
YMts_10a 1940    66    70    72    38    50    42    41    34    49    44
YMts_10a 1950    41    49    46    44    32    27    43    48    44    47
YMts_10a 1960    25    44    28    33    26    34    26    40    10    15
YMts_10a 1970    21    18    24    22    25    24    48    58    37    25
YMts_10a 1980    33    32    19    16    17    17    25    16    22    23
YMts_10a 1990    27    31    50    47    30    15    26    26    46    51
YMts_10a 2000    70    82    40    49    73    80   999
YMts_10b 1691   193   180   218   217   227   230   303   244   302
YMts_10b 1700   292   152   163    80    86   104   162   142   185   195
YMts_10b 1710   222   201   125   124   113   100   169   244   265   202
YMts_10b 1720   121   221   171   156    90    76   107   179   215   205
YMts_10b 1730   201   135   132   140   136   128   174   237   169   177
YMts_10b 1740   164   163   112   102   136   163   207   164   188   172
YMts_10b 1750   146   191   181   107   106   158   114   110   142   173
YMts_10b 1760   140   104   140   161   227   133    93    71   133   275
YMts_10b 1770   295   240   146   129   206   136   151   101   105   141
YMts_10b 1780   109   156   141   143   162   223   150   145   192   116
YMts_10b 1790   120   129    69    55    73   110   127   172   161   100
YMts_10b 1800    89    93    74    74    77    54    59    88    81   123
YMts_10b 1810   120   133   104   126    90    99   153   183   287   288
YMts_10b 1820   168   110   131    75    95   109    84    94    62    85
YMts_10b 1830    69    66    70    63    52    71    56    59    46    50
YMts_10b 1840    76    48    36    33    35    47    52    32    45    60
YMts_10b 1850    63    75    85    84   118   136   191   208   285   348
YMts_10b 1860   367   397   544   300   252   208   168   165   170   261
YMts_10b 1870   143   139   231   162   223   166   162   189   134   144
YMts_10b 1880   118    93    98    82   106    88    90    53    57    65
YMts_10b 1890    59    57    63    83    83    68    92    45    50    90
YMts_10b 1900    87    64    73   124   102    81    85    60    81    75
YMts_10b 1910    91    56    91    35    54    92   116   245   212   116
YMts_10b 1920    99   115   141    74   103   145    75    63    50    42
YMts_10b 1930    26    23    30    20     6    20    19    16    17    16
YMts_10b 1940    26    18    19    17    16    15    13    18    22    29
YMts_10b 1950    26    27    24    22    29    25    26    21    20    20
YMts_10b 1960    22    17    13    21    16    24    23    33    14    15
YMts_10b 1970    12    15    20    16    21    28    29    36    32    24
YMts_10b 1980    27    33    23    12    20    12    21    17     8    15
YMts_10b 1990    19    29    32    33    21    16    22    20    26    23
YMts_10b 2000    27    30    26    26    27    37   999
YMts_11a 1747   155   182   228
YMts_11a 1750   142   133   149   159   184   150   138   217   268   197
YMts_11a 1760   165   143   110   119   144   154   116   126   154   161
YMts_11a 1770   168   133   110    90   146   134   205   160   181   164
YMts_11a 1780   140   119   109   101    99   156   104   171   145   154
YMts_11a 1790   169   223   105    86   102   143   175   254   261   161
YMts_11a 1800   147   109   108   127   123   115   111   150   131   162
YMts_11a 1810   165   182   133   172   117   105   131    86    71    97
YMts_11a 1820    77    83   119    86   110   180   129   129    66    71
YMts_11a 1830    92    94   150   103   182   182   138   139   163   183
YMts_11a 1840   213   187   216   135   188   197   238   221   191   237
YMts_11a 1850   215   190   221   165   126   155   229   249   248   151
YMts_11a 1860   129    80    92    84    78    62    65    57   113    76
YMts_11a 1870    58    44    55    41    80    73    78    82    73    57
YMts_11a 1880    80   102    58    86    88    66    49    60    81    87
YMts_11a 1890    99    80   137   108   107    75   110    60    84   111
YMts_11a 1900   113    88    67   104   109    54    49    22    22    38
YMts_11a 1910    56    72   104    53    38    47    69   155   108    63
YMts_11a 1920    40    54    66    65    61    98    72    74    76    68
YMts_11a 1930    96    83    87    87    62    54    92    97   116   107
YMts_11a 1940   141   119   148    96   188   116    60    35    70   145
YMts_11a 1950   127   130   126   106   157   167   166   154   102   115
YMts_11a 1960   113    78    52    82    83    76    86    91    50    28
YMts_11a 1970    43    85    67   145   149   140   219   209    51    30
YMts_11a 1980    62   113    91    60    49    22    31    24    35    51
YMts_11a 1990    71    74   119    81    66    54    66    81   155    77
YMts_11a 2000    52   107   113   139   161   188   999
YMts_11b 1707   221   221   197
YMts_11b 1710   233   234   163   119   130   217   348   209   232   222
YMts_11b 1720   232   447   504   542   340   324   254   293   262   243
YMts_11b 1730   264   263   183   216   158   199   216   192   143   185
YMts_11b 1740   150   151   155   163   110    88    68   106   106   107
YMts_11b 1750    65    84   101   101    92    65    59   115   135   102
YMts_11b 1760    73    80    65    75   103    94    93    82   108    69
YMts_11b 1770    67    62    44    47    90   106   142   173   165   148
YMts_11b 1780   109   114   124   121   112   170    89   109    97   114
YMts_11b 1790   143   118    77    58    88   139   126   147   120    76
YMts_11b 1800    72    63    88   101   100    83    80   102    94   117
YMts_11b 1810   158   182   187   189   114   106   153   104    98   131
YMts_11b 1820   103    86   123    99   183   291   201   170    88    77
YMts_11b 1830   126    79   156    96   158   176   111   139   139    96
YMts_11b 1840   148   129   151    94   110   156   143    98   114    89
YMts_11b 1850   102    67    93    73    66    86   108   131   116   101
YMts_11b 1860    85    48    74    92   106   120    98    86   111   116
YMts_11b 1870    64    54    93    88   125    94    73   109    63    55
YMts_11b 1880    59    60    51    66    62    64    34    66    45    60
YMts_11b 1890    62    34    71    71    55    40    74    51    59   101
YMts_11b 1900   100    85    79   127    85    66    52    41    31    55
YMts_11b 1910    72    77   118    71    58    79    84   116    97    68
YMts_11b 1920    53    42    60    50    58    64    84    60    69    72
YMts_11b 1930   129    92   115   108    65    67   134    98    86    90
YMts_11b 1940    97   101   132    89   101    81    46    29    50    71
YMts_11b 1950    54    47    51    40    55    50    57    72    49    39
YMts_11b 1960    73    48    43    66    81    60    57    66    41    33
YMts_11b 1970    39    73    58    61    63    82   106   123    25    17
YMts_11b 1980    29    47    54    39    27     3    31    24    23    36
YMts_11b 1990    40    44    59    49    42    31    42    79   110    47
YMts_11b 2000    25    57    76    68    75   182   999
YMts_12a 1804   151   215   189   173   193   150
YMts_12a 1810   180   209   258   233   185   167   235   210   203   285
YMts_12a 1820   197   192   134   204   481   491   328   267   280   276
YMts_12a 1830   326   287   182   136   246   325   255   177   162   171
YMts_12a 1840   196   220   220   245   385   409   341   243   179   143
YMts_12a 1850   212   268   278   284   182   143   296   215   259   233
YMts_12a 1860   175   182   146   144   147    82   118    81   109    71
YMts_12a 1870    81   110   126   130    79    88   125    70    75   112
YMts_12a 1880   123    95    80    97    70    72   118    80    94   120
YMts_12a 1890   102   176   275   174   154   171    92    42    60    74
YMts_12a 1900   127    73   135   125   144   150    81   104    66    89
YMts_12a 1910    82    92    62    60    54    53    60    63    87    95
YMts_12a 1920   112    85   124    60    64    69   119    98   108    85
YMts_12a 1930    83   141   144    93    73    76    68    61    84    91
YMts_12a 1940    88    93   133    71   109    45    41    41    42    62
YMts_12a 1950    67   118    76   107   108   115   108   148   224   196
YMts_12a 1960   285   206   165   139   210   141   143   141   174    79
YMts_12a 1970    79    74   105   124   126   106   132   170   149    68
YMts_12a 1980    82    83    57    58    46    51    65    74    61    68
YMts_12a 1990    86    78   140   103   135    67    59    73   102    61
YMts_12a 2000    63    78   107    83   104    92   999
YMts_12b 1745   202   247   276   270   219
YMts_12b 1750   222   190   381   325   260   352   291   172   210   149
YMts_12b 1760   133   135   166   409   327   392   272   246   396   278
YMts_12b 1770   255   222   124   116   105   118   125   101   150   136
YMts_12b 1780   145    95   104   113   153   143   150   113   170   145
YMts_12b 1790   166   162    96   169   223   160   275   207   168   131
YMts_12b 1800   118   147   237   191   167   179   162   157   194   116
YMts_12b 1810   140   127   175   219   168   145   149   152   173   165
YMts_12b 1820   124   100   152   238   325   290   289   198   208   167
YMts_12b 1830   313   210   146   124   166   229   212   183   216   210
YMts_12b 1840   173   190   246   108   265   279   315   173   153   150
YMts_12b 1850   195   414   236   171   188   159   208   190   271   234
YMts_12b 1860   215   150   104   163   136   120   145   132   127   114
YMts_12b 1870   101   125   154   117   124   122   126   134   106   148
YMts_12b 1880   110   118   118   135   130   113   176    79   116    87
YMts_12b 1890    83   129   216   143   118    92    79    32    40    55
YMts_12b 1900    84    50    59    67   101    73    57    61    37    49
YMts_12b 1910    38    47    58    48    44    41    44    57    50    38
YMts_12b 1920    62    50    71    63    63    45    76    60    62    61
YMts_12b 1930    57    67    56    36    25    26    24    15    29    21
YMts_12b 1940    23    10    30    18    28    22    26    25    38    45
YMts_12b 1950    43    45    39    36    41    78    53    51    45    33
YMts_12b 1960    30    26    20    25    21    25    29    33    21    20
YMts_12b 1970    21    22    27    20    22    20    24    26    25    11
YMts_12b 1980    14    21    17    12    13    17    23    22    22    21
YMts_12b 1990    17    21    10    22    19    25    24    17    15    20
YMts_12b 2000    23    22    23    18   999
YMts_13a 1687    85    80    82
YMts_13a 1690    71    59    55    52    62    79    90   128   138   117
YMts_13a 1700   132    83    63    74    71    67    55    68    94    78
YMts_13a 1710   107    95    89    60    87    41    41    53    62    84
YMts_13a 1720    80    77    74   105    93   119    47    69    87    61
YMts_13a 1730    87   118   101    87   119    66   102    62    37    64
YMts_13a 1740    88    83    56    79   104   121   115   163   107   118
YMts_13a 1750    86    81    89   114   145   143    96    64    84    84
YMts_13a 1760    82   146   106   192   239   280   137   158   249   226
YMts_13a 1770   194   202   125    88   145   191   156   125   118   152
YMts_13a 1780    46    63    56    47    40    38    37    47    34    24
YMts_13a 1790    19    19    11     5    16    17    15    21    14    13
YMts_13a 1800    15    15    22    30    48    74    20    29    38    46
YMts_13a 1810    67    84    99   102   103    95    94   119   133   213
YMts_13a 1820   158   114    66    64    99   116   146   127   130    87
YMts_13a 1830   109    80    94    92    80   117   125   103    94    83
YMts_13a 1840    84    78    82    71    81    72   108    83    74    99
YMts_13a 1850   105   104   125    89    69   111   124   105   119    96
YMts_13a 1860    97    65    95    99   103   128   101   101    94    93
YMts_13a 1870    66    62   101   111   106    79    76   116    95    58
YMts_13a 1880    93    86    76    65    96    78    66    76    67    61
YMts_13a 1890    53    57   103   114   134   144   145   132    95   104
YMts_13a 1900   145   132   115   144   132   120    94    55    50    49
YMts_13a 1910    73    70   101    65    93    63    66   139   105    60
YMts_13a 1920    66    66    73    66    49    92    84    90   113    96
YMts_13a 1930   165   136   134   103    64    85   110    88   104   104
YMts_13a 1940    87    90   115    86   101    77    76    51    61    79
YMts_13a 1950    79   128   103   151   126   119   160   208   184   166
YMts_13a 1960   119   117    81    87   116   114   119   119   111    79
YMts_13a 1970    85    75   134   102   105   112   151   114    95    83
YMts_13a 1980    82    95    97    77    93    86    78    60    48    36
YMts_13a 1990    52    79    99    66    81    39    38    69   118   100
YMts_13a 2000    55   112    69    75    89   100   999
YMts_13b 1642    86   104   105    92    70    74    55    75
YMts_13b 1650    66    80    65    71   108   123    78    77    52    45
YMts_13b 1660    20    45    59    37    51    75    74    73    72   110
YMts_13b 1670    64    74    62    77    71    90    75    66    62    63
YMts_13b 1680    80    77    89   118    69    73    91   105   114    93
YMts_13b 1690    97    87    84    80    90    73    78    78    95    95
YMts_13b 1700    59    51    48    31    41    62    48    59    56    55
YMts_13b 1710    52    57    80    73    79    40    36    48    41    32
YMts_13b 1720    29    30    50    56    62    55    66    83   125    77
YMts_13b 1730   121   181   185   186   131    91    77    82    55    53
YMts_13b 1740    87   161   117   167   153   136    82   107    64    58
YMts_13b 1750    73    71   101   111   154   176   105    62   127   131
YMts_13b 1760   102   114   102    92   159   134    88   104   181   160
YMts_13b 1770   130   108    77    64   136   186   227   143   196   184
YMts_13b 1780   139   197   160   174   163   181   145   181   181   153
YMts_13b 1790   121   227   147   107   138   150   131   149   152   109
YMts_13b 1800    77   109   110   112   127   101    47    55    73   100
YMts_13b 1810   112   190   172   161   112   143   192   122   170   177
YMts_13b 1820   122   118    87    61    79   134   133   132   152    96
YMts_13b 1830   120    94   171   138   149   157   145   148   110   146
YMts_13b 1840   119   111    89    51   102    67   110    67    54    79
YMts_13b 1850    81   108   120   116    76    91   117    88   127    83
YMts_13b 1860   104    74    99   110   125   158   129   114    95   145
YMts_13b 1870    76    76   185   133   146    85    95   123   144    97
YMts_13b 1880   131   112   110   173   133   143   123   140   112   105
YMts_13b 1890    82   116   122   119   108   127   131    99    68    84
YMts_13b 1900   120    98    83   106   103    90    54    54    45    42
YMts_13b 1910    34    44    61    51    37    29    42    63    57    48
YMts_13b 1920    77    64    87    78    54    67    76   111   108   104
YMts_13b 1930    97    58   113    85    78    88   141   176   135   100
YMts_13b 1940    89   107    90    80   105    58    49    43    68    97
YMts_13b 1950    91    75    59    51    44    54    81    81    91    95
YMts_13b 1960    68    41    48    46    85    56    51    48    58    35
YMts_13b 1970    18    43    56    52    61    70    60    72    53    43
YMts_13b 1980    60    75    78    47    63    48    26    21    17    44
YMts_13b 1990    45    54    39    50    24    42    29    41    56    30
YMts_13b 2000    45    33    35    60    68    62   999
YMts_14a 1710   156   107   136   117   190   193   234   275   198   298
YMts_14a 1720   325   605   619   580   473   325   427   373   261   228
YMts_14a 1730   360   299   456   407   265   163    89   154   165   119
YMts_14a 1740   155   210   175   144   232   183   182   147   118   185
YMts_14a 1750   112    96   147   100   131   107   107    58   126   126
YMts_14a 1760    92   145   113   118   199   133    82    91   122   130
YMts_14a 1770   193   103    69    88   101   159   223   126   123   141
YMts_14a 1780   181   189   183   108   207   212   162   192   184   181
YMts_14a 1790   145    99    63    65    67    90   103   126   101    76
YMts_14a 1800    70    78   101   116    99   126    99   117   126    83
YMts_14a 1810   101   133   164   136   107   116   141   194   168   138
YMts_14a 1820    73    68    64    87   127   174   167    99   132   103
YMts_14a 1830   151   136   102   117   111   144   110    80    97    97
YMts_14a 1840   114   126   142   188   151   149   312   201   101   108
YMts_14a 1850    92   117    76    83    51    70    70    59    62    65
YMts_14a 1860    61    60    59    54    60    68    60    58    59    61
YMts_14a 1870    33    58    92    82    69    60    56    75    52    57
YMts_14a 1880    48    68    55    62    80    59    78    47    58    38
YMts_14a 1890    29    25    42    53    51    57    49    27    38    50
YMts_14a 1900    60    45    43    68    58    35    30    36    29    30
YMts_14a 1910    40    33    31    25    19    21    22    35    31    21
YMts_14a 1920    24    21    19    15    28    25    30    39    36    36
YMts_14a 1930    39    46    55    56    51    42    43    34    40    35
YMts_14a 1940    44    64    69    54    71    63    67    64    72    92
YMts_14a 1950    80    78    75    82   104   119   143   201   165    99
YMts_14a 1960    82    92    62    62    69    66    72    79    82    45
YMts_14a 1970    57    51    68    62    79    71    90   107    93    53
YMts_14a 1980    84   127    97    49    65    54    77    65    88    93
YMts_14a 1990   142   181   197   189   475   192   280   220   365   205
YMts_14a 2000   150   211   157   170   226   300   999
YMts_14b 1710   173   151   208   167   155   116   153   199   133   123
YMts_14b 1720   101   130   173   157   170   226   287   166   126   106
YMts_14b 1730   160   190   404   358   177    88    54    75    55    56
YMts_14b 1740    63    88    73    73    97    91   107   164   237   259
YMts_14b 1750   205   140   227   166   239   145   121    84   129   163
YMts_14b 1760   112   133   111   118   130   103    74    86   115    88
YMts_14b 1770   113    79    60    67    79   115   134    79    90   103
YMts_14b 1780   111   127   124    82   154   105   142   172   146   148
YMts_14b 1790   153   144    85   105   100   107   121   104   110   112
YMts_14b 1800    95   122   130   133   128    93   127   101   157    96
YMts_14b 1810   125   131   182   152   144   147   154   169   173   133
YMts_14b 1820    63    86    64    72   108   102    91    69    78    63
YMts_14b 1830    79    69    89    90    82   125    95    63    95    78
YMts_14b 1840    87   105   121    88    78   100    91    74    54    67
YMts_14b 1850    76    77    74    80    56    61    73    72    67    64
YMts_14b 1860    67    57    34    55    52    52    58    58    52    40
YMts_14b 1870    28    53    52    53    46    40    41    68    41    46
YMts_14b 1880    41    55    43    44    89    65    68    40    73    60
YMts_14b 1890    38    64    87    84    80    77    67    50    74    94
YMts_14b 1900   102    80    90   139    97   115    71    63    42    45
YMts_14b 1910    44    48    53    33    30    41    47    53    61    32
YMts_14b 1920    51    48    63    27    48    50    59    65    53    50
YMts_14b 1930    47    63    76    58    56    54    63    43    63    41
YMts_14b 1940    68    89    78    36    60    47    49    52    79   104
YMts_14b 1950    83    80    71    73    65    65    54    72    54    60
YMts_14b 1960    62    75    65    51    83    76    87    88    96    61
YMts_14b 1970    83    68    86   100    95   104   117   113    99    53
YMts_14b 1980   104    87    72    49    63    55    49    50    67    71
YMts_14b 1990    98    83    76    69    63    56    66    79   103    71
YMts_14b 2000    80    93   107    95   103    73   999
YMts_15a 1717   222   193   233
YMts_15a 1720   172   250   232   203   190   114   173   151   144   121
YMts_15a 1730   183   184   177    85    73    33    27    31    25    24
YMts_15a 1740    88   129    78   103   125   162   148   197   109   102
YMts_15a 1750    72    65   141   151   117   124    76    48    69    55
YMts_15a 1760    59    86    56    72   124   145    66    85   139    86
YMts_15a 1770    77    39    32     9    24    68    67    64    61    68
YMts_15a 1780    86    94   141   129   101   106    79    87    74    30
YMts_15a 1790    38    65    17    22    35    42    64    50    41    34
YMts_15a 1800    17    38    95   153   190   126    72   106   151    45
YMts_15a 1810    34    35    22    35    43    49    43    54    75    87
YMts_15a 1820    29    36    26    38    81   124   101    37    71    69
YMts_15a 1830   148   102   106    86    78   125   119    69    62    54
YMts_15a 1840    77    68    83   123   127   101   230   149    59    68
YMts_15a 1850    56   114    82    79    46    44    52    45    46    38
YMts_15a 1860    51    39    30    70    43    53    53    48    48    48
YMts_15a 1870    22    57    70    70    49    38    41    69    50    62
YMts_15a 1880    68    78    59    76   103    56    55    31    64    51
YMts_15a 1890    40    45   152   193   194   113    71    23    38    40
YMts_15a 1900    45    34    48    83    87   143    86    84    34    28
YMts_15a 1910    32    28    45    52    29    39    29    33    29    15
YMts_15a 1920    24    27    15     3     3     3    26    31    36    38
YMts_15a 1930    23    38    45    41    42    41    39    24    56    52
YMts_15a 1940    76    86   121    76    95    42    37    25    48   106
YMts_15a 1950   113    93    88   103   157   145   244   179   118   132
YMts_15a 1960    96    87    69    74    77    50    69    94   108    54
YMts_15a 1970    66    77    97    82   999
YMts_15b 1693   369   273   225   272   306   212   181
YMts_15b 1700   163   122    74    30   162   111   202   115    53    75
YMts_15b 1710    92    67   114   166   214   293   442   380   457   430
YMts_15b 1720   278   391   300   271   297   298   276   240   268   211
YMts_15b 1730   297   204   172    92   147    60    38    65    99    71
YMts_15b 1740   194   184   124   116   173   265   249   204   319   388
YMts_15b 1750   135   157   154   164   137   135    95    68   139    85
YMts_15b 1760    73    93    63   153   164   159    60   107   155   109
YMts_15b 1770   121    57    51    40    50    94    83    93   102    90
YMts_15b 1780   144    97   127   145   140   202   179   120   106    64
YMts_15b 1790    86   114    32    74    85    77    98    84    82    65
YMts_15b 1800    40    84   105   143   108    80    77   113   130    58
YMts_15b 1810    41    65    77    78    92    87    79    92   141    84
YMts_15b 1820    40    55    43    60   136   246   182    93   115    94
YMts_15b 1830   124    96   108   103   147   191   174   114   120   119
YMts_15b 1840    94    92   111    93    88   150   168   104    66    82
YMts_15b 1850    79    95   100    91    52    58    71    85    78    40
YMts_15b 1860    66    63    41    77    59    83    80    70    68    73
YMts_15b 1870    28    40   126   105    79    63    57    99    61    76
YMts_15b 1880    82    79    43    66    97    60    68    31    75    51
YMts_15b 1890    48    55    85    86   101    84    66    30    29    37
YMts_15b 1900    54    51    47    97    91   111   107    67    27    26
YMts_15b 1910    32    11    35    40    35    27    24    32    37    19
YMts_15b 1920    20    31    42     3     3     3     3    33    22    12
YMts_15b 1930    15    26    32    44    33    26    32    16    32    26
YMts_15b 1940    42    61    68    39    54    20    25    21    36    73
YMts_15b 1950    93    90    92    99    88    96   104   141   102   102
YMts_15b 1960    86   100    74    82    82    76    85    90    76    62
YMts_15b 1970    65    83    87    93    81   109   102    96    73    46
YMts_15b 1980    66    80    62    34    53    53    17    16    24    15
YMts_15b 1990    21    20    18    23    23    26    27    42    57    60
YMts_15b 2000    56    72   128   140    77    62   999
YMts_16 1822   286   217   237   262   235   139   135   115
YMts_16 1830   165   148   111    98    94   107   108    67    74    71
YMts_16 1840    57    66    66    51    65    87   139   144   111   117
YMts_16 1850   111   182   269   333   380   417   385   312   339   573
YMts_16 1860   616   341   179   186   141   207   188   112   125   116
YMts_16 1870    89   149   179   177   143   118   101   109    93   101
YMts_16 1880    89   104    85    75    92    67    97    57    72    52
YMts_16 1890    46    58   108   122   175   350   323   106   156   180
YMts_16 1900   215   295   389   435   358   174   132    91    61    91
YMts_16 1910   178   197   199   102   110   107    93   152   110    78
YMts_16 1920   131    99   112   119   157   143   148   128   191   164
YMts_16 1930   153   132   114   109    71    74   100   141   206   216
YMts_16 1940   205    96   307   415   413   483   464   238   414   516
YMts_16 1950   436   475   503   597   530   377   552   614   446   393
YMts_16 1960   406   267   170   142   183   160   129   126    84    54
YMts_16 1970    91    98    77    81    69    63    83    80    43    42
YMts_16 1980    46    64    34    35    39    47    55    52   111    96
YMts_16 1990    98    95   102    91   121    71    85    72   127    86
YMts_16 2000    86   159   138   189   184   176   999
