# Supplementary material for: Climate-Driven Synchronized Growth of Alpine Trees in the Southeast Tibetan Plateau
Source: PLoS One. 2016 Jun 3;11(6):e0156126. doi: 10.1371/journal.pone.0156126 (PMC4892591; doi:10.1371/journal.pone.0156126)
Supplement: S1 Data — (ZIP) [file pone.0156126.s001.zip › S1_Data/chin040/chin040.txt_out]

                        **********************************
                        **********************************
                        ***                            ***
                        ***      program ARSTAN40c     ***
                        ***                            ***
                        ***       creation date:       ***
                        ***           3/6/06           ***
                        ***                            ***
                        ***       programmed by:       ***
                        ***     Dr. Edward R. Cook     ***
                        ***       Paul J. Krusic       ***
                        ***    tree-ring laboratory    ***
                        ***  lamont-doherty earth obs  ***
                        ***    palisades, n.y. 10964   ***
                        *** drdendro@ldeo.columbia.edu ***
                        ***    pjk@ldeo.columbia.edu   ***
                        ***                            ***
                        **********************************
                        **********************************

 |==============================================================================|

 overall run title:                                                                                 

 file names file processed:       arstan.files                            
 data file processed:             chin040.txt                             
 log file processed:              chin040.txt_log                         

                       opt          plt
 tree-ring data type    1                !tucson ring-width format                         
 missing data in gap   -9            0   !missing values estimated (no plots)              
 data transformation    0            0   !no data transformation (no plots)                
 first detrending     -67      0     1   !1st-spline curve (pct n 50% cutoff)              
 second detrending      0      0     0   !2nd-no detrending performed                      
 robust detrending      1                !non-robust detrending methods used               
 interactive detrend    0                !no interactive detrending                        
 index calculation      1                !tree-ring indices or ratios (rt/gt)              
 ar modeling method     1            0   !non-robust autoregressive modeling               
 pooled ar order        0            0   !minimum aic pooled ar model order fit 
 series ar order        0                !pooled ar order fit to all series                
 mean chronology        2   0    0   0   !robust (biweight) mean chronology                
 stabilize variance     0                !no variance stabilization performed              
 common period years     1393 2005       !first and last years of common period            
 site-tree-core mask       sssssttc      !site-tree-core separation mask                   
 running rbar              50   25   0   !running rbar window/overlap (no plots)           
 printout option        2                !summary & series statistics printed              
 core series save       0                !no individual core series saved                  
 summary plot displays  0                !no spaghetti and mean chronology plots           

 stand dynamics stuf    0            0   !no stand dynamics analyses done                  
 running mean window    0                !running mean window width                        
 percent growth change  0                !percent growth change threshold                  
 std error threshold    0                !standard error limit threshold                   

 |======================== raw data statistical analyses =======================|

 |------------------- tree-ring series read in for processing ------------------|

  data header lines:
  YMts   1 Hengduan Mountains 13YE_T_r                         TSDU                    
  YMts   2 China        EHimalayaHemlock  3100M  2802  9859    __    1393 2005         
  YMts   3 Z.X. Fan                                                                    

 |------------ series gaps found based on any negative number found ------------|

        series      ident      results of scans for gaps or missing values
          16       YMts_08b       missing values found:   5 in   1 gaps
             / 1739  1743 /
       --------------------------------------------------------------------

 |------------------ statistics of raw tree-ring measurements ------------------|

 series   ident   frst   last   year    mean   stdev   skew   kurt   sens   ac(1)
     1   YMts_01  1750   2005    256   1.305   0.543  0.860  3.572  0.258   0.660
     2   YMts_01  1749   2005    257   1.353   0.575  1.493  5.681  0.247   0.611
     3   YMts_01  1747   2005    259   1.378   0.554  1.230  5.281  0.262   0.577
     4   YMts_02  1714   2005    292   0.956   0.475  1.149  4.352  0.231   0.789
     5   YMts_02  1665   2005    341   0.814   0.402  0.956  3.914  0.287   0.706
     6   YMts_03  1548   2005    458   0.646   0.384  2.583 15.535  0.252   0.808
     7   YMts_03  1742   2005    264   1.144   0.792  2.072  7.506  0.272   0.784
     8   YMts_04  1393   2005    613   0.582   0.443  2.573 10.778  0.223   0.921
     9   YMts_04  1745   2005    261   0.936   0.556  1.332  4.363  0.227   0.860
    10   YMts_05  1717   2005    289   1.257   0.528  0.929  3.614  0.259   0.660
    11   YMts_05  1588   1870    283   0.720   0.441  1.830  7.993  0.210   0.845
    12   YMts_06  1718   2005    288   1.274   0.631  1.379  4.897  0.245   0.734
    13   YMts_06  1694   2005    312   0.945   0.594  1.698  5.897  0.232   0.867
    14   YMts_07  1780   2005    226   1.531   0.800  1.162  4.486  0.191   0.838
    15   YMts_08  1733   2005    273   1.279   0.786  1.773  7.178  0.299   0.651
    16   YMts_08  1636   2005    370   0.857   0.707  3.305 16.436  0.282   0.834
    17   YMts_09  1755   2005    251   1.031   0.681  2.731 12.975  0.265   0.775
    18   YMts_10  1755   2005    251   1.005   0.830  1.980  7.391  0.240   0.894
    19   YMts_10  1691   2005    315   1.080   0.802  1.255  5.732  0.246   0.874

 series   ident   frst   last   year    mean   stdev   skew   kurt   sens   ac(1)
    20   YMts_11  1747   2005    259   1.152   0.529  0.599  2.876  0.263   0.758
    21   YMts_11  1707   2005    299   1.058   0.703  2.601 13.041  0.269   0.857
    22   YMts_12  1804   2005    202   1.403   0.817  1.544  5.811  0.247   0.823
    23   YMts_12  1745   2003    259   1.209   0.910  0.882  3.394  0.240   0.857
    24   YMts_13  1687   2005    319   0.921   0.401  0.964  5.698  0.235   0.755
    25   YMts_13  1642   2005    364   0.928   0.417  0.656  2.932  0.246   0.762
    26   YMts_14  1710   2005    296   1.186   0.943  2.494 10.996  0.240   0.853
    27   YMts_14  1710   2005    296   0.936   0.495  2.248 11.239  0.225   0.790
    28   YMts_15  1717   1973    257   0.787   0.501  1.210  4.143  0.332   0.759
    29   YMts_15  1693   2005    313   1.010   0.786  2.011  7.638  0.309   0.844

       number of series read in:   29   from   1393  to   2005     613 years

 |---------------- summary of raw tree-ring series statistics ------------------|

                                year    mean   stdev   skew   kurt   sens   ac(1)
 arithmetic mean                 301   1.058   0.622  1.638  7.081  0.253   0.784
 standard deviation               77   0.236   0.167  0.709  3.811  0.030   0.087
 median (50th quantile)          288   1.031   0.575  1.493  5.732  0.247   0.790
 interquartile range              54   0.330   0.291  0.923  3.641  0.030   0.098
 minimum value                   202   0.582   0.384  0.599  2.876  0.191   0.577
 lower hinge (25th quantile)     259   0.928   0.495  1.149  4.352  0.235   0.755
 upper hinge (75th quantile)     313   1.257   0.786  2.072  7.993  0.265   0.853
 maximum value                   613   1.531   0.943  3.305 16.436  0.332   0.921

 |-------------------- all possible series rbar statistics ---------------------|

   total    mean   standard   standard  skewess   kurtosis   minimum   maximum
   corrs    rbar   deviation    error    coeff      coeff      corr      corr
    406    0.239     0.207      0.010   -0.143      3.080    -0.473     0.773

   minimum correlation: -0.473   series  YMts_04b   and  YMts_10b    261 years
   maximum correlation:  0.773   series  YMts_12a   and  YMts_12b    200 years

       percent of all possible correlations used (n>20 years):     100.00
       percent of all possible tree-ring years used in rbar:        41.87

 |======================= raw data common period analyses ======================|

 |----------------------- statistics of the common period ----------------------|

 series   ident   frst   last   year    mean   stdev   skew   kurt   sens   ac(1)
     1  YMts_04a  1393   2005    613   0.582   0.443  2.573 10.778  0.223   0.920

              *** only one series found in common analysis period ***

 |--------------------------- running rbar statistics --------------------------|

    year   1575.  1600.  1625.  1650.  1675.  1700.  1725.  1750.  1775.  1800.
    corr      1.     1.     3.     3.    10.    15.    45.   136.   300.   351.
    rbar  0.238 -0.189 -0.061  0.023  0.254  0.263  0.098  0.182  0.240  0.207
    sdev  0.000  0.000  0.232  0.448  0.130  0.236  0.318  0.267  0.256  0.262
    serr  0.000  0.000  0.134  0.258  0.041  0.061  0.047  0.023  0.015  0.014
    eps   0.411 -0.770 -0.247  0.097  0.686  0.787  0.634  0.834  0.896  0.881
    nss     2.2    2.7    3.4    4.6    6.4   10.3   16.0   22.6   27.2   28.3

    year   1825.  1850.  1875.  1900.  1925.  1950.  1975.
    corr    378.   378.   378.   378.   378.   351.   351.
    rbar  0.180  0.281  0.239  0.334  0.276  0.144  0.309
    sdev  0.244  0.304  0.265  0.245  0.286  0.297  0.263
    serr  0.013  0.016  0.014  0.013  0.015  0.016  0.014
    eps   0.864  0.919  0.899  0.934  0.914  0.825  0.925
    nss    28.9   28.9   28.4   28.0   28.0   28.0   27.5

 |======================== raw data chronology statistics ======================|

 |----------------- robust mean raw data chronology statistics -----------------|

  first    last    total    mean    stdrd    skew    kurtosis    mean    serial
   year    year    years   index     dev     coeff     coeff     sens     corr
   1393    2005     613    0.836   0.411    1.471      7.208    0.177    0.905

  mean indices vs their standard deviations       robust mean efficiency results
      correlation    slope    intercept             # improved    # unimproved
        0.419        0.292      0.107                    217            396

 |---------------- robust mean efficiency gain and loss results ----------------|

   median      interquartile      minimum       lower       upper       maximum
    gain           range            gain        hinge       hinge         gain
    1.34            0.74            0.28         1.10        1.84         5.84

   median      interquartile      minimum       lower       upper       maximum
    loss           range            loss        hinge       hinge         loss
    0.88            1.00            0.00         0.00        1.00         1.00

 |--------------------- segment length summary statistics ----------------------|

   median      interquartile      minimum       lower       upper       maximum
   length          range           length       hinge       hinge        length
     288.            54.            202.         259.        313.          613.

 |----------- raw data chronology auto and partial autocorrelations ------------|

 lag           t-1    t-2    t-3    t-4    t-5    t-6    t-7    t-8    t-9   t-10
 acf         0.904  0.821  0.765  0.708  0.664  0.642  0.605  0.568  0.544  0.513
 pacf        0.904  0.022  0.106 -0.016  0.055  0.110 -0.062  0.007  0.046 -0.027
 95% c.l.    0.081  0.131  0.161  0.183  0.200  0.214  0.226  0.237  0.245  0.253

 |------------------ raw data chronology autoregressive model ------------------|

 ord    rsq    t-1    t-2    t-3    t-4    t-5    t-6    t-7    t-8    t-9   t-10
  1   0.818  0.904

 |================== detrended data curve fits and statistics ==================|

 |------------------------ results of first detrending -------------------------|

 |--------------- growth curve used for detrending tree-ring data --------------|
   option
     -5: variable span smoother         f(i) = variable span smooth
     -4: lowess robust smoother         f(i) = lowess robust smooth
     -3: median smoothing               f(i) = median sharp/smooth
    -2:  regional curve detrending      f(i) = one age-aligned curve
    -1:  first-differences              f(i) = y(i) - y(i-1)
     1:  neg expon curve, no = opt 4    f(i) = a*exp(-b*t(i)) + d    (d>0)
     2:  neg expon curve, no = opt 5    f(i) = a*exp(-b*t(i)) + d    (d>0)
     3:  neg expon curve  (general)     f(i) = a*exp(-b*t(i)) + d   (any d)
     4:  linear regression (any slope)  f(i) = +/-c*t(i) + d
     5:  linear regression (neg slope)  f(i) = -c*t(i) + d   
     6:  horizontal line through mean   f(i) = mean(y(i)) = d
     7:  hugershoff growth function     f(i) = a*t(i+p)**b * exp(-c*t(i+p)) + d
     8:  general exponential (b = 1)    f(i) = a*t(i+p)**b * exp(-c*t(i+p)) + d
    >9:  cubic smoothing spline         fixed 50 pct variance cutoff
   <-9:  cubic smoothing spline         pct n 50 pct variance cutoff

   (a, b, c are coefficients, d is intercept or asymptote, p is pith offset)

 series   ident     option       a           b           c           d         p
     1   YMts_01a  -67  171         smoothing spline curve and window width
     2   YMts_01b  -67  172         smoothing spline curve and window width
     3   YMts_01c  -67  173         smoothing spline curve and window width
     4   YMts_02a  -67  195         smoothing spline curve and window width
     5   YMts_02b  -67  228         smoothing spline curve and window width
     6   YMts_03a  -67  306         smoothing spline curve and window width
     7   YMts_03b  -67  176         smoothing spline curve and window width
     8   YMts_04a  -67  410         smoothing spline curve and window width
     9   YMts_04b  -67  174         smoothing spline curve and window width
    10   YMts_05a  -67  193         smoothing spline curve and window width
    11   YMts_05b  -67  189         smoothing spline curve and window width
    12   YMts_06a  -67  192         smoothing spline curve and window width
    13   YMts_06b  -67  209         smoothing spline curve and window width
    14   YMts_07   -67  151         smoothing spline curve and window width
    15   YMts_08a  -67  182         smoothing spline curve and window width
    16   YMts_08b  -67  247         smoothing spline curve and window width
    17   YMts_09   -67  168         smoothing spline curve and window width
    18   YMts_10a  -67  168         smoothing spline curve and window width
    19   YMts_10b  -67  211         smoothing spline curve and window width

 series   ident     option       a           b           c           d         p
    20   YMts_11a  -67  173         smoothing spline curve and window width
    21   YMts_11b  -67  200         smoothing spline curve and window width
    22   YMts_12a  -67  135         smoothing spline curve and window width
    23   YMts_12b  -67  173         smoothing spline curve and window width
    24   YMts_13a  -67  213         smoothing spline curve and window width
    25   YMts_13b  -67  243         smoothing spline curve and window width
    26   YMts_14a  -67  198         smoothing spline curve and window width
    27   YMts_14b  -67  198         smoothing spline curve and window width
    28   YMts_15a  -67  172         smoothing spline curve and window width
    29   YMts_15b  -67  209         smoothing spline curve and window width

 |-------------------- statistics of single tree-ring series -------------------|

 series   ident   frst   last   year    mean   stdev   skew   kurt   sens   ac(1)
     1  YMts_01a  1750   2005    256   0.990   0.357  0.904  3.852  0.257   0.564
     2  YMts_01b  1749   2005    257   0.994   0.374  1.342  5.585  0.246   0.528
     3  YMts_01c  1747   2005    259   0.994   0.369  1.440  5.866  0.262   0.498
     4  YMts_02a  1714   2005    292   0.983   0.354  1.058  4.335  0.230   0.641
     5  YMts_02b  1665   2005    341   0.988   0.455  0.937  3.884  0.286   0.670
     6  YMts_03a  1548   2005    458   0.988   0.527  2.220 12.714  0.251   0.778
     7  YMts_03b  1742   2005    264   0.998   0.519  1.277  5.087  0.271   0.689
     8  YMts_04a  1393   2005    613   0.982   0.566  1.971  8.487  0.223   0.856
     9  YMts_04b  1745   2005    261   0.989   0.342  0.424  3.484  0.226   0.704
    10  YMts_05a  1717   2005    289   0.993   0.380  0.972  4.090  0.258   0.593
    11  YMts_05b  1588   1870    283   0.992   0.360  0.425  3.065  0.209   0.720
    12  YMts_06a  1718   2005    288   0.995   0.379  1.204  5.396  0.244   0.604
    13  YMts_06b  1694   2005    312   0.997   0.396  1.148  5.201  0.232   0.699
    14  YMts_07   1780   2005    226   0.995   0.380  1.346  5.665  0.190   0.700
    15  YMts_08a  1733   2005    273   0.985   0.450  1.193  5.206  0.298   0.511
    16  YMts_08b  1636   2005    370   0.994   0.459  1.124  5.472  0.281   0.652
    17  YMts_09   1755   2005    251   0.996   0.615  2.587 11.318  0.264   0.738
    18  YMts_10a  1755   2005    251   0.998   0.435  1.022  3.574  0.239   0.708
    19  YMts_10b  1691   2005    315   1.081   0.877  4.337 31.720  0.247   0.749

 series   ident   frst   last   year    mean   stdev   skew   kurt   sens   ac(1)
    20  YMts_11a  1747   2005    259   0.995   0.407  0.792  3.443  0.262   0.654
    21  YMts_11b  1707   2005    299   0.997   0.418  1.535  7.886  0.268   0.577
    22  YMts_12a  1804   2005    202   0.991   0.398  1.321  5.216  0.247   0.642
    23  YMts_12b  1745   2003    259   1.033   0.421  1.315  5.277  0.238   0.668
    24  YMts_13a  1687   2005    319   0.997   0.427  0.946  5.715  0.234   0.745
    25  YMts_13b  1642   2005    364   0.996   0.341  0.338  3.060  0.246   0.617
    26  YMts_14a  1710   2005    296   0.973   0.450  1.917  9.221  0.239   0.685
    27  YMts_14b  1710   2005    296   0.996   0.331  1.217  6.095  0.224   0.610
    28  YMts_15a  1717   1973    257   0.992   0.563  1.450  6.218  0.330   0.683
    29  YMts_15b  1693   2005    313   0.995   0.500  0.613  3.149  0.308   0.735

 |---------------- summary of single tree-ring series statistics ---------------|

                                year    mean   stdev   skew   kurt   sens   ac(1)
 arithmetic mean                 301   0.996   0.443  1.323  6.527  0.252   0.663
 standard deviation               77   0.019   0.112  0.769  5.382  0.029   0.082
 median (50th quantile)          288   0.994   0.418  1.204  5.277  0.247   0.670
 interquartile range              54   0.006   0.086  0.494  2.212  0.030   0.098
 minimum value                   202   0.973   0.331  0.338  3.060  0.190   0.498
 lower hinge (25th quantile)     259   0.990   0.374  0.946  3.884  0.234   0.610
 upper hinge (75th quantile)     313   0.996   0.459  1.440  6.095  0.264   0.708
 maximum value                   613   1.081   0.877  4.337 31.720  0.330   0.856

 |-------------------- all possible series rbar statistics ---------------------|

   total    mean   standard   standard  skewess   kurtosis   minimum   maximum
   corrs    rbar   deviation    error    coeff      coeff      corr      corr
    406    0.214     0.142      0.007   -0.098      2.984    -0.216     0.703

   minimum correlation: -0.216   series  YMts_04a   and  YMts_10a    251 years
   maximum correlation:  0.703   series  YMts_15a   and  YMts_15b    257 years

       percent of all possible correlations used (n>20 years):     100.00
       percent of all possible tree-ring years used in rbar:        41.87

 |==================== detrended data common period analyses ===================|

 |----------------------- statistics of the common period ----------------------|

 series   ident   frst   last   year    mean   stdev   skew   kurt   sens   ac(1)
     1  YMts_04a  1393   2005    613   0.982   0.566  1.971  8.487  0.223   0.856

              *** only one series found in common analysis period ***

 |--------------------------- running rbar statistics --------------------------|

    year   1575.  1600.  1625.  1650.  1675.  1700.  1725.  1750.  1775.  1800.
    corr      1.     1.     3.     3.    10.    15.    45.   136.   300.   351.
    rbar  0.231 -0.208  0.005  0.001  0.265  0.284  0.133  0.185  0.232  0.185
    sdev  0.263  0.263  0.379  0.348  0.102  0.214  0.266  0.252  0.247  0.248
    serr  0.000  0.000  0.219  0.201  0.032  0.055  0.040  0.022  0.014  0.013
    eps   0.402 -0.892  0.016  0.003  0.698  0.804  0.710  0.837  0.892  0.865
    nss     2.2    2.7    3.4    4.6    6.4   10.3   16.0   22.6   27.2   28.3

    year   1825.  1850.  1875.  1900.  1925.  1950.  1975.
    corr    378.   378.   378.   378.   378.   351.   351.
    rbar  0.191  0.248  0.244  0.328  0.293  0.161  0.294
    sdev  0.247  0.274  0.263  0.252  0.264  0.285  0.249
    serr  0.013  0.014  0.014  0.013  0.014  0.015  0.013
    eps   0.872  0.905  0.902  0.932  0.921  0.843  0.920
    nss    28.9   28.9   28.4   28.0   28.0   28.0   27.5

 |======================== standard chronology statistics ======================|

 |----------------- robust mean standard chronology statistics -----------------|

  first    last    total    mean    stdrd    skew    kurtosis    mean    serial
   year    year    years   index     dev     coeff     coeff     sens     corr
   1393    2005     613    0.950   0.334    1.351      6.878    0.166    0.801

  mean indices vs their standard deviations       robust mean efficiency results
      correlation    slope    intercept             # improved    # unimproved
        0.229        0.138      0.116                    197            416

 |---------------- robust mean efficiency gain and loss results ----------------|

   median      interquartile      minimum       lower       upper       maximum
    gain           range            gain        hinge       hinge         gain
    1.39            0.87            0.40         1.11        1.98        12.01

   median      interquartile      minimum       lower       upper       maximum
    loss           range            loss        hinge       hinge         loss
    0.90            1.00            0.00         0.00        1.00         1.00

 |----------- standard chronology auto and partial autocorrelations ------------|

 lag           t-1    t-2    t-3    t-4    t-5    t-6    t-7    t-8    t-9   t-10
 acf         0.799  0.645  0.547  0.453  0.379  0.355  0.311  0.258  0.215  0.161
 pacf        0.799  0.016  0.076 -0.026  0.014  0.102 -0.036 -0.027 -0.012 -0.053
 95% c.l.    0.081  0.122  0.142  0.156  0.164  0.170  0.174  0.178  0.180  0.182

 |------------------ standard chronology autoregressive model ------------------|

 ord    rsq    t-1    t-2    t-3    t-4    t-5    t-6    t-7    t-8    t-9   t-10
  1   0.643  0.802

 |======================= pooled autoregression analysis =======================|

 pooled autocorrelations:

 lag     t= -1  t= -2  t= -3  t= -4  t= -5  t= -6  t= -7  t= -8  t= -9  t=-10
         0.627  0.269  0.098  0.049  0.030  0.052  0.010 -0.042 -0.024 -0.002

 yule-walker estimates of autoregression:

 order   t= -1  t= -2  t= -3  t= -4  t= -5  t= -6  t= -7  t= -8  t= -9  t=-10
    1    0.627
    2    0.754 -0.203
    3    0.761 -0.231  0.038
    4    0.760 -0.226  0.021  0.022
    5    0.761 -0.226  0.019  0.028 -0.007
    6    0.761 -0.228  0.018  0.042 -0.054  0.061
    7    0.767 -0.233  0.022  0.043 -0.074  0.129 -0.089
    8    0.765 -0.230  0.020  0.044 -0.074  0.124 -0.073 -0.021
    9    0.766 -0.226  0.013  0.048 -0.076  0.123 -0.061 -0.062  0.055
   10    0.767 -0.227  0.012  0.051 -0.078  0.124 -0.060 -0.067  0.069 -0.019

 last term in each row above equals the partial autocorrelation coefficient

 akaike information criterion:

      ar( 0)      ar( 1)      ar( 2)      ar( 3)      ar( 4)      ar( 5)  
     5656.40     5352.87     5329.12     5330.24     5331.93     5333.90

      ar( 6)      ar( 7)      ar( 8)      ar( 9)      ar(10)  
     5333.58     5330.71     5332.45     5332.61     5334.38

 selected autoregression order:   2

 ar order selection criterion: ipp=0  first-minimum aic selection

 the aic trace should be checked to see if ar order selection criterion <ipp>
 is adequate. e.g. if ar-orders of the first-minimum and the full-minimum aic
 are close, an arstan run with full-minimum aic order selection might be tried

 autoregression coefficients:

  t= -1   t= -2   t= -3   t= -4   t= -5   t= -6   t= -7   t= -8   t= -9   t=-10   
  0.754  -0.203

 r-squared due to pooled autoregression:   41.75 pct
 variance inflation from autoregression:  171.67 pct

 impulse response function weights for this ar ( 2) process out to order 50:

  1.0000   0.754   0.365   0.122   0.018  -0.011  -0.012  -0.007  -0.003  -0.001
  0.0001   0.000   0.000   0.000   0.000   0.000   0.000   0.000   0.000   0.000
   .0000   0.000   0.000   0.000   0.000   0.000   0.000   0.000   0.000   0.000
   .0000   0.000   0.000   0.000   0.000   0.000   0.000   0.000   0.000   0.000
   .0000   0.000   0.000   0.000   0.000   0.000   0.000   0.000   0.000   0.000

 |================== individual series autoregression analyses =================|

 |---------------- individual series autoregressive coefficients ---------------|

     series    ident    order     rsq     t-1     t-2     t-3   .....    t-ip
         1   YMts_01a     2     0.338   0.592  -0.036
         2   YMts_01b     2     0.297   0.574  -0.085
         3   YMts_01c     2     0.268   0.569  -0.125
         4   YMts_02a     2     0.439   0.525   0.181
         5   YMts_02b     2     0.458   0.630   0.064
         6   YMts_03a     2     0.612   0.830  -0.063
         7   YMts_03b     2     0.482   0.708  -0.024
         8   YMts_04a     2     0.741   0.777   0.094
         9   YMts_04b     2     0.506   0.645   0.089
        10   YMts_05a     2     0.356   0.594   0.003
        11   YMts_05b     2     0.542   0.823  -0.135
        12   YMts_06a     2     0.371   0.556   0.082
        13   YMts_06b     2     0.496   0.649   0.075
        14   YMts_07      2     0.497   0.674   0.042
        15   YMts_08a     2     0.304   0.403   0.222
        16   YMts_08b     2     0.431   0.585   0.102
        17   YMts_09      2     0.550   0.778  -0.050
        18   YMts_10a     2     0.535   0.639   0.115
        19   YMts_10b     2     0.756   0.873  -0.005

     series    ident    order     rsq     t-1     t-2     t-3   .....    t-ip
        20   YMts_11a     2     0.438   0.691  -0.045
        21   YMts_11b     2     0.378   0.628  -0.026
        22   YMts_12a     2     0.415   0.624   0.030
        23   YMts_12b     2     0.473   0.582   0.144
        24   YMts_13a     2     0.559   0.695   0.068
        25   YMts_13b     2     0.386   0.594   0.043
        26   YMts_14a     2     0.482   0.611   0.114
        27   YMts_14b     2     0.377   0.592   0.030
        28   YMts_15a     2     0.474   0.742  -0.085
        29   YMts_15b     2     0.548   0.752  -0.021

 |------------- summary statistics for autoregressive coefficients -------------|

                        order     rsq     t-1     t-2     t-3   .....    t-ip
   arithmetic mean        2     0.466   0.653   0.028
   standard deviation     0     0.116   0.102   0.089
   median                 2     0.473   0.630   0.030
   interquartile range    0     0.157   0.117   0.125
   minimum value          2     0.268   0.403  -0.135
   lower hinge            2     0.378   0.592  -0.036
   upper hinge            2     0.535   0.708   0.089
   maximum value          2     0.756   0.873   0.222

 |------------------- statistics of prewhitened tree-ring data -----------------|

 series   ident   frst   last   year    mean   stdev   skew   kurt   sens   ac(1)
     1  YMts_01a  1750   2005    256   1.000   0.293  0.695  3.521  0.322   0.010
     2  YMts_01b  1749   2005    257   1.000   0.316  1.050  5.751  0.312   0.011
     3  YMts_01c  1747   2005    259   1.000   0.316  1.264  5.550  0.322   0.012
     4  YMts_02a  1714   2005    292   1.000   0.267  0.889  5.296  0.288  -0.022
     5  YMts_02b  1665   2005    341   1.001   0.334  0.925  4.712  0.360   0.000
     6  YMts_03a  1548   2005    458   1.000   0.328  0.892  6.163  0.341   0.001
     7  YMts_03b  1742   2005    264   1.000   0.374  1.091  6.184  0.372   0.000
     8  YMts_04a  1393   2005    613   1.002   0.277  0.811  6.585  0.287   0.036
     9  YMts_04b  1745   2005    261   1.000   0.240  0.096  3.319  0.281   0.002
    10  YMts_05a  1717   2005    289   1.000   0.305  0.809  4.753  0.318  -0.002
    11  YMts_05b  1588   1870    283   1.000   0.245  0.438  4.102  0.265   0.013
    12  YMts_06a  1718   2005    288   1.000   0.301  1.192  5.900  0.308   0.001
    13  YMts_06b  1694   2005    312   1.000   0.282  0.929  5.356  0.303  -0.003
    14  YMts_07   1780   2005    226   1.000   0.269  1.752 10.282  0.257  -0.005
    15  YMts_08a  1733   2005    273   1.000   0.376  1.437  7.244  0.346   0.013
    16  YMts_08b  1636   2005    370   1.000   0.346  1.009  6.335  0.363   0.001
    17  YMts_09   1755   2005    251   1.004   0.401  1.690  9.031  0.376   0.031
    18  YMts_10a  1755   2005    251   1.000   0.299  0.693  4.519  0.326   0.001
    19  YMts_10b  1691   2005    315   1.002   0.427  3.352 30.061  0.387   0.137

 series   ident   frst   last   year    mean   stdev   skew   kurt   sens   ac(1)
    20  YMts_11a  1747   2005    259   1.001   0.301  0.544  4.002  0.325   0.008
    21  YMts_11b  1707   2005    299   1.001   0.328  1.553  9.941  0.326   0.041
    22  YMts_12a  1804   2005    202   1.000   0.305  1.003  5.183  0.328   0.000
    23  YMts_12b  1745   2003    259   1.000   0.306  1.275  6.095  0.302   0.014
    24  YMts_13a  1687   2005    319   1.000   0.284  0.532  4.994  0.300  -0.003
    25  YMts_13b  1642   2005    364   1.000   0.267  0.526  3.144  0.296   0.001
    26  YMts_14a  1710   2005    296   1.000   0.323  2.010 13.890  0.301   0.004
    27  YMts_14b  1710   2005    296   1.000   0.262  0.946  6.780  0.280   0.002
    28  YMts_15a  1717   1973    257   1.001   0.407  1.349  7.289  0.433  -0.004
    29  YMts_15b  1693   2005    313   1.001   0.335  0.454  4.001  0.383   0.005

 |------------- summary of prewhitened tree-ring series statistics -------------|

                                year    mean   stdev   skew   kurt   sens   ac(1)
 arithmetic mean                 301   1.000   0.314  1.076  6.896  0.324   0.011
 standard deviation               77   0.001   0.047  0.616  5.024  0.040   0.027
 median (50th quantile)          288   1.000   0.305  0.946  5.751  0.322   0.002
 interquartile range              54   0.001   0.052  0.580  2.068  0.046   0.012
 minimum value                   202   1.000   0.240  0.096  3.144  0.257  -0.022
 lower hinge (25th quantile)     259   1.000   0.282  0.695  4.712  0.300   0.000
 upper hinge (75th quantile)     313   1.001   0.334  1.275  6.780  0.346   0.012
 maximum value                   613   1.004   0.427  3.352 30.061  0.433   0.137

 |-------------------- all possible series rbar statistics ---------------------|

   total    mean   standard   standard  skewess   kurtosis   minimum   maximum
   corrs    rbar   deviation    error    coeff      coeff      corr      corr
    406    0.247     0.092      0.005    0.494      3.965     0.002     0.627

   minimum correlation:  0.002   series  YMts_10b   and  YMts_12a    202 years
   maximum correlation:  0.627   series  YMts_11a   and  YMts_11b    259 years

       percent of all possible correlations used (n>20 years):     100.00
       percent of all possible tree-ring years used in rbar:        41.87

 |=================== prewhitened data common period analyses ==================|

 |----------------------- statistics of the common period ----------------------|

 series   ident   frst   last   year    mean   stdev   skew   kurt   sens   ac(1)
     1  YMts_04a  1393   2005    613   1.002   0.277  0.811  6.585  0.287   0.036

              *** only one series found in common analysis period ***

 |--------------------------- running rbar statistics --------------------------|

    year   1575.  1600.  1625.  1650.  1675.  1700.  1725.  1750.  1775.  1800.
    corr      1.     1.     3.     3.    10.    15.    45.   136.   300.   351.
    rbar  0.155  0.287  0.277  0.271  0.260  0.200  0.155  0.215  0.286  0.247
    sdev  0.249  0.249  0.235  0.192  0.135  0.129  0.147  0.181  0.178  0.164
    serr  0.000  0.000  0.136  0.111  0.043  0.033  0.022  0.015  0.010  0.009
    eps   0.292  0.525  0.569  0.633  0.692  0.721  0.746  0.861  0.916  0.903
    nss     2.2    2.7    3.4    4.6    6.4   10.3   16.0   22.6   27.2   28.3

    year   1825.  1850.  1875.  1900.  1925.  1950.  1975.
    corr    378.   378.   378.   378.   378.   351.   351.
    rbar  0.237  0.269  0.274  0.342  0.313  0.171  0.256
    sdev  0.159  0.173  0.167  0.157  0.167  0.163  0.159
    serr  0.008  0.009  0.009  0.008  0.009  0.009  0.009
    eps   0.900  0.914  0.915  0.936  0.927  0.853  0.904
    nss    28.9   28.9   28.4   28.0   28.0   28.0   27.5

 |======================== residual chronology statistics ======================|

 |----------------- robust mean residual chronology statistics -----------------|

  first    last    total    mean    stdrd    skew    kurtosis    mean    serial
   year    year    years   index     dev     coeff     coeff     sens     corr
   1393    2005     613    0.984   0.186    0.570      5.814    0.201    0.029

  mean indices vs their standard deviations       robust mean efficiency results
      correlation    slope    intercept             # improved    # unimproved
        0.136        0.097      0.075                    206            407

 |---------------- robust mean efficiency gain and loss results ----------------|

   median      interquartile      minimum       lower       upper       maximum
    gain           range            gain        hinge       hinge         gain
    1.24            0.63            0.00         1.08        1.71         5.45

   median      interquartile      minimum       lower       upper       maximum
    loss           range            loss        hinge       hinge         loss
    0.90            1.00            0.00         0.00        1.00         1.00

 |----------- residual chronology auto and partial autocorrelations ------------|

 lag           t-1    t-2    t-3    t-4    t-5    t-6    t-7    t-8    t-9   t-10
 acf         0.029 -0.049  0.060  0.010 -0.027  0.035  0.024 -0.018  0.043  0.003
 pacf        0.029 -0.050  0.063  0.004 -0.022  0.033  0.018 -0.013  0.043 -0.005
 95% c.l.    0.081  0.081  0.081  0.081  0.081  0.081  0.081  0.082  0.082  0.082

 |------------------ residual chronology autoregressive model ------------------|

 ord    rsq    t-1    t-2    t-3    t-4    t-5    t-6    t-7    t-8    t-9   t-10
  0   0.000

 |---------- rewhitened chronology auto and partial autocorrelations -----------|

 lag           t-1    t-2    t-3    t-4    t-5    t-6    t-7    t-8    t-9   t-10
 acf         0.003 -0.002  0.062  0.008 -0.025  0.035  0.024 -0.018  0.043  0.003
 pacf        0.003 -0.002  0.062  0.008 -0.025  0.031  0.023 -0.015  0.039 -0.002
 95% c.l.    0.081  0.081  0.081  0.081  0.081  0.081  0.081  0.081  0.081  0.081

 |----------------- rewhitened chronology autoregressive model -----------------|

 ord    rsq    t-1    t-2    t-3    t-4    t-5    t-6    t-7    t-8    t-9   t-10
  2   0.004  0.003 -0.002

 |========================= arstan chronology statistics =======================|

 |----------------- robust mean arstan chronology statistics -------------------|


  first    last    total    mean    stdrd    skew    kurtosis    mean    serial
   year    year    years   index     dev     coeff     coeff     sens     corr
   1393    2005      613   0.983   0.245    0.903      5.627    0.161    0.637

 |------------ arstan chronology auto and partial autocorrelations -------------|

 lag           t-1    t-2    t-3    t-4    t-5    t-6    t-7    t-8    t-9   t-10
 acf         0.636  0.301  0.134  0.041  0.008  0.029  0.034  0.023  0.028 -0.002
 pacf        0.636 -0.173  0.033 -0.036  0.016  0.046 -0.013 -0.003  0.026 -0.053
 95% c.l.    0.081  0.109  0.114  0.115  0.115  0.115  0.115  0.115  0.115  0.115

 |------------------- arstan chronology autoregressive model -------------------|

 ord    rsq    t-1    t-2    t-3    t-4    t-5    t-6    t-7    t-8    t-9   t-10
  2   0.425  0.748 -0.174

 |================ as jim morrison would say, "this is the end" ================|
