# Supplementary material for: Climate-Driven Synchronized Growth of Alpine Trees in the Southeast Tibetan Plateau
Source: PLoS One. 2016 Jun 3;11(6):e0156126. doi: 10.1371/journal.pone.0156126 (PMC4892591; doi:10.1371/journal.pone.0156126)
Supplement: S1 Data — (ZIP) [file pone.0156126.s001.zip › S1_Data/chin040/chin040.xlsx]

## Sheet: Sheet1
	YMts_01a	YMts_01b	YMts_01c	YMts_02a	YMts_02b	YMts_03a	YMts_03b	YMts_04a	YMts_04b	YMts_05a	YMts_05b	YMts_06a	YMts_06b	YMts_07	YMts_08a	YMts_08b	YMts_09	YMts_10a	YMts_10b	YMts_11a	YMts_11b	YMts_12a	YMts_12b	YMts_13a	YMts_13b	YMts_14a	YMts_14b	YMts_15a	YMts_15b	YMts_16
1300
1301
1302
1303
1304
1305
1306
1307
1308
1309
1310
1311
1312
1313
1314
1315
1316
1317
1318
1319
1320
1321
1322
1323
1324
1325
1326
1327
1328
1329
1330
1331
1332
1333
1334
1335
1336
1337
1338
1339
1340
1341
1342
1343
1344
1345
1346
1347
1348
1349
1350
1351
1352
1353
1354
1355
1356
1357
1358
1359
1360
1361
1362
1363
1364
1365
1366
1367
1368
1369
1370
1371
1372
1373
1374
1375
1376
1377
1378
1379
1380
1381
1382
1383
1384
1385
1386
1387
1388
1389
1390
1391
1392
1393								64
1394								79
1395								78
1396								109
1397								104
1398								116
1399								160
1400								212
1401								238
1402								275
1403								291
1404								243
1405								264
1406								227
1407								234
1408								286
1409								241
1410								227
1411								259
1412								198
1413								187
1414								183
1415								152
1416								102
1417								123
1418								122
1419								103
1420								97
1421								93
1422								91
1423								96
1424								113
1425								92
1426								119
1427								113
1428								114
1429								116
1430								108
1431								89
1432								60
1433								75
1434								77
1435								58
1436								55
1437								64
1438								84
1439								78
1440								86
1441								77
1442								97
1443								87
1444								101
1445								64
1446								67
1447								48
1448								38
1449								38
1450								52
1451								45
1452								53
1453								43
1454								57
1455								49
1456								45
1457								40
1458								33
1459								34
1460								23
1461								24
1462								37
1463								39
1464								33
1465								26
1466								34
1467								26
1468								37
1469								29
1470								36
1471								24
1472								27
1473								26
1474								30
1475								28
1476								29
1477								25
1478								26
1479								35
1480								33
1481								47
1482								45
1483								39
1484								29
1485								37
1486								40
1487								45
1488								42
1489								51
1490								73
1491								58
1492								70
1493								78
1494								81
1495								99
1496								134
1497								118
1498								118
1499								166
1500								112
1501								68
1502								79
1503								83
1504								97
1505								58
1506								57
1507								72
1508								35
1509								58
1510								66
1511								73
1512								74
1513								63
1514								53
1515								58
1516								67
1517								53
1518								61
1519								68
1520								40
1521								40
1522								44
1523								28
1524								30
1525								27
1526								19
1527								32
1528								31
1529								36
1530								31
1531								47
1532								38
1533								35
1534								38
1535								43
1536								43
1537								46
1538								36
1539								45
1540								30
1541								43
1542								43
1543								41
1544								33
1545								36
1546								26
1547								25
1548						74		21
1549						42		28
1550						36		32
1551						38		25
1552						40		33
1553						67		38
1554						63		44
1555						94		45
1556						72		47
1557						122		55
1558						63		50
1559						81		50
1560						101		35
1561						149		34
1562						132		40
1563						103		39
1564						119		40
1565						62		43
1566						64		43
1567						88		29
1568						76		31
1569						50		31
1570						35		24
1571						66		14
1572						71		29
1573						61		32
1574						57		21
1575						73		29
1576						86		21
1577						106		26
1578						90		18
1579						85		21
1580						97		30
1581						95		24
1582						148		33
1583						83		26
1584						69		28
1585						47		27
1586						77		21
1587						90		13
1588						102		24			257
1589						120		29			265
1590						96		24			256
1591						67		29			263
1592						63		29			256
1593						30		5			152
1594						27		26			110
1595						22		30			119
1596						32		24			193
1597						42		34			222
1598						92		35			144
1599						82		37			124
1600						66		28			113
1601						67		25			92
1602						53		23			142
1603						38		25			125
1604						23		17			99
1605						19		18			73
1606						26		29			79
1607						18		22			102
1608						20		29			85
1609						15		26			74
1610						24		25			77
1611						29		28			148
1612						32		26			110
1613						32		26			85
1614						39		32			98
1615						30		29			110
1616						40		43			94
1617						32		35			99
1618						25		41			135
1619						38		48			151
1620						33		49			132
1621						33		58			179
1622						29		42			122
1623						26		37			66
1624						28		60			90
1625						22		41			94
1626						19		51			83
1627						25		84			189
1628						28		98			214
1629						21		77			119
1630						22		67			91
1631						18		73			92
1632						30		73			60
1633						38		72			48
1634						32		43			57
1635						21		32			43
1636						26		56			43					159
1637						19		51			84					188
1638						27		91			92					140
1639						24		68			44					102
1640						32		62			45					94
1641						26		37			28					120
1642						35		37			28					103									86
1643						36		42			22					109									104
1644						48		40			32					170									105
1645						52		35			40					122									92
1646						61		46			31					251									70
1647						43		42			32					203									74
1648						50		39			25					94									55
1649						91		35			39					227									75
1650						89		39			55					290									66
1651						62		37			58					277									80
1652						75		30			37					435									65
1653						97		35			38					310									71
1654						157		49			57					469									108
1655						100		57			80					537									123
1656						73		54			78					381									78
1657						121		50			66					362									77
1658						64		16			73					502									52
1659						50		21			54					249									45
1660						52		22			30					74									20
1661						44		27			27					49									45
1662						51		41			50					68									59
1663						61		35			80					161									37
1664						59		41			82					255									51
1665					104	51		39			84					208									75
1666					162	69		48			84					160									74
1667					90	59		46			83					234									73
1668					143	54		31			89					189									72
1669					129	73		51			117					192									110
1670					153	47		20			97					114									64
1671					145	51		32			103					80									74
1672					94	97		37			100					106									62
1673					87	101		29			83					138									77
1674					81	55		37			58					88									71
1675					43	73		34			44					69									90
1676					53	75		38			40					50									75
1677					63	159		52			71					108									66
1678					87	147		44			66					96									62
1679					75	137		68			80					123									63
1680					143	153		71			95					166									80
1681					78	115		43			93					162									77
1682					72	61		20			50					104									89
1683					46	72		26			66					168									118
1684					34	66		23			77					219									69
1685					63	65		26			106					256									73
1686					101	82		28			104					139									91
1687					72	114		46			101					153								85	105
1688					46	190		35			92					168								80	114
1689					53	117		29			101					183								82	93
1690					41	100		29			114					195								71	97
1691					42	76		45			89					145			193					59	87
1692					33	62		37			75					218			180					55	84
1693					22	96		54			82					249			218					52	80				369
1694					40	69		35			83		237			191			217					62	90				273
1695					50	65		47			100		207			170			227					79	73				225
1696					42	102		46			113		240			172			230					90	78				272
1697					77	92		66			138		263			411			303					128	78				306
1698					62	77		56			120		233			265			244					138	95				212
1699					47	65		50			96		329			146			302					117	95				181
1700					34	47		29			84		343			100			292					132	59				163
1701					19	32		15			67		199			60			152					83	51				122
1702					29	39		24			54		233			85			163					63	48				74
1703					6	23		10			22		133			44			80					74	31				30
1704					23	55		27			32		259			71			86					71	41				162
1705					22	48		27			39		241			63			104					67	62				111
1706					24	110		39			29		256			94			162					55	48				202
1707					26	91		37			45		247			106			142		221			68	59				115
1708					25	59		34			51		226			117			185		221			94	56				53
1709					30	43		24			59		169			81			195		197			78	55				75
1710					39	58		17			52		144			66			222		233			107	52	156	173		92
1711					34	72		21			59		207			69			201		234			95	57	107	151		67
1712					47	69		34			63		134			70			125		163			89	80	136	208		114
1713					60	71		53			63		176			87			124		119			60	73	117	167		166
1714				124	98	73		65			81		241			66			113		130			87	79	190	155		214
1715				70	62	94		53			81		182			87			100		217			41	40	193	116		293
1716				92	73	116		54			114		294			76			169		348			41	36	234	153		442
1717				69	67	31		49		228	155		313			58			244		209			53	48	275	199	222	380
1718				97	77	37		72		185	126	189	291			73			265		232			62	41	198	133	193	457
1719				133	119	39		66		148	88	128	207			84			202		222			84	32	298	123	233	430
1720				96	69	63		56		112	63	195	251			52			121		232			80	29	325	101	172	278
1721				115	53	117		58		141	66	212	271			44			221		447			77	30	605	130	250	391
1722				158	91	82		62		140	66	158	230			40			171		504			74	50	619	173	232	300
1723				217	203	109		72		169	79	244	208			47			156		542			105	56	580	157	203	271
1724				158	106	74		86		145	59	300	229			48			90		340			93	62	473	170	190	297
1725				112	75	64		103		170	80	278	205			40			76		324			119	55	325	226	114	298
1726				86	107	72		80		141	80	187	145			40			107		254			47	66	427	287	173	276
1727				155	135	79		77		163	97	168	89			32			179		293			69	83	373	166	151	240
1728				148	106	75		66		125	119	242	115			40			215		262			87	125	261	126	144	268
1729				71	75	60		70		106	87	196	97			26			205		243			61	77	228	106	121	211
1730				119	102	91		68		149	74	358	142			21			201		264			87	121	360	160	183	297
1731				142	91	83		88		102	79	258	127			22			135		263			118	181	299	190	184	204
1732				88	137	85		67		103	90	230	93			14			132		183			101	185	456	404	177	172
1733				79	103	85		49		71	76	209	118		70	23			140		216			87	186	407	358	85	92
1734				82	80	84		59		80	82	225	117		61	31			136		158			119	131	265	177	73	147
1735				53	73	100		37		47	37	271	112		32	21			128		199			66	91	163	88	33	60
1736				59	110	79		28		62	38	280	111		37	19			174		216			102	77	89	54	27	38
1737				65	79	81		45		94	53	233	100		26	17			237		192			62	82	154	75	31	65
1738				40	60	62		26		106	80	112	50		19	22			169		143			37	55	165	55	25	99
1739				79	132	102		24		130	110	93	65		27	30			177		185			64	53	119	56	24	71
1740				87	105	64		38		148	107	152	127		29	30			164		150			88	87	155	63	88	194
1741				95	125	90		31		117	107	203	66		30	30			163		151			83	161	210	88	129	184
1742				70	80	65	382	44		90	89	215	64		31	30			112		155			56	117	175	73	78	124
1743				79	139	89	353	38		122	88	162	83		65	30			102		163			79	167	144	73	103	116
1744				101	124	75	416	50		109	78	151	90		40	40			136		110			104	153	232	97	125	173
1745				94	185	73	385	46	123	115	70	172	87		29	26			163		88		202	121	136	183	91	162	265
1746				128	176	127	221	57	91	145	91	189	89		19	28			207		68		247	115	82	182	107	148	249
1747			201	134	173	107	180	63	92	152	98	202	126		58	37			164	155	106		276	163	107	147	164	197	204
1748			203	110	147	80	260	55	106	146	89	237	98		93	64			188	182	106		270	107	64	118	237	109	319
1749		145	236	121	155	71	204	51	95	201	93	174	125		118	86			172	228	107		219	118	58	185	259	102	388
1750	110	139	127	100	134	48	78	27	63	164	66	195	165		71	44			146	142	65		222	86	73	112	205	72	135
1751	135	202	320	92	147	49	180	36	67	132	72	154	123		165	63			191	133	84		190	81	71	96	140	65	157
1752	184	189	284	166	132	114	339	42	82	165	81	155	115		213	64			181	149	101		381	89	101	147	227	141	154
1753	171	224	223	96	93	157	274	35	70	124	56	184	115		263	56			107	159	101		325	114	111	100	166	151	164
1754	163	330	196	126	166	128	211	49	85	148	64	195	148		274	53			106	184	92		260	145	154	131	239	117	137
1755	189	264	235	134	124	121	269	41	78	141	62	174	158		144	47	78	301	158	150	65		352	143	176	107	145	124	135
1756	121	195	164	102	85	126	137	37	68	199	70	130	105		165	62	68	313	114	138	59		291	96	105	107	121	76	95
1757	91	116	110	128	59	74	75	17	34	147	45	116	81		227	34	73	244	110	217	115		172	64	62	58	84	48	68
1758	222	186	106	138	120	67	67	29	58	200	86	117	110		170	86	118	338	142	268	135		210	84	127	126	129	69	139
1759	230	164	139	154	129	70	58	31	65	210	83	114	141		143	121	69	323	173	197	102		149	84	131	126	163	55	85
1760	124	114	142	104	72	66	50	28	65	115	57	111	144		125	109	54	216	140	165	73		133	82	102	92	112	59	73
1761	204	177	181	123	90	81	87	39	93	98	53	127	133		118	130	73	201	104	143	80		135	146	114	145	133	86	93
1762	166	165	170	168	58	100	107	36	87	183	77	110	89		120	170	69	351	140	110	65		166	106	102	113	111	56	63
1763	193	152	176	115	87	142	148	35	102	155	73	216	131		148	107	99	472	161	119	75		409	192	92	118	118	72	153
1764	281	289	164	200	164	143	100	38	87	184	100	151	118		152	137	80	466	227	144	103		327	239	159	199	130	124	164
1765	222	232	155	154	122	177	138	38	88	124	74	263	132		185	85	89	337	133	154	94		392	280	134	133	103	145	159
1766	139	203	123	116	84	86	90	23	61	114	56	187	121		201	108	49	239	93	116	93		272	137	88	82	74	66	60
1767	136	133	199	85	83	89	99	32	79	126	67	200	111		155	76	70	246	71	126	82		246	158	104	91	86	85	107
1768	216	216	140	132	127	117	156	47	100	128	75	291	116		163	99	131	396	133	154	108		396	249	181	122	115	139	155
1769	303	209	149	153	220	129	150	38	97	173	90	162	137		164	87	85	377	275	161	69		278	226	160	130	88	86	109
1770	303	148	139	127	212	119	109	38	106	132	58	151	129		207	81	95	355	295	168	67		255	194	130	193	113	77	121
1771	199	116	179	94	169	57	90	21	77	115	58	148	104		148	69	63	403	240	133	62		222	202	108	103	79	39	57
1772	102	69	86	135	106	45	43	18	51	70	43	115	126		81	42	46	207	146	110	44		124	125	77	69	60	32	51
1773	94	71	101	76	84	39	50	20	45	93	53	93	74		95	40	59	238	129	90	47		116	88	64	88	67	9	40
1774	112	127	121	252	137	58	62	30	58	95	68	79	101		157	71	59	242	206	146	90		105	145	136	101	79	24	50
1775	154	167	181	179	109	70	193	46	74	114	76	94	103		255	55	78	165	136	134	106		118	191	186	159	115	68	94
1776	187	197	167	145	146	78	186	48	90	109	76	118	142		321	98	67	233	151	205	142		125	156	227	223	134	67	83
1777	152	130	175	97	83	72	138	50	74	97	62	110	116		265	56	55	154	101	160	173		101	125	143	126	79	64	93
1778	141	111	199	81	93	82	143	53	84	94	63	106	170		189	105	64	191	105	181	165		150	118	196	123	90	61	102
1779	115	108	159	99	141	61	231	53	72	160	104	154	160		501	108	66	182	141	164	148		136	152	184	141	103	68	90
1780	170	141	130	119	154	57	356	58	72	155	90	109	111	413	185	60	66	129	109	140	109		145	46	139	181	111	86	144
1781	160	171	129	116	129	59	313	71	74	129	100	96	130	424	332	54	68	201	156	119	114		95	63	197	189	127	94	97
1782	123	134	125	76	74	84	295	72	78	118	107	101	134	277	272	62	53	135	141	109	124		104	56	160	183	124	141	127
1783	114	89	175	67	75	66	423	95	75	101	100	128	112	309	224	68	61	152	143	101	121		113	47	174	108	82	129	145
1784	191	146	195	82	115	69	309	146	53	125	94	111	135	328	344	82	76	139	162	99	112		153	40	163	207	154	101	140
1785	194	148	185	101	99	117	286	186	97	184	100	147	193	409	402	75	98	177	223	156	170		143	38	181	212	105	106	202
1786	147	126	189	68	64	97	488	136	73	195	72	146	129	315	280	67	77	140	150	104	89		150	37	145	162	142	79	179
1787	171	131	163	110	113	108	363	180	85	236	111	115	118	295	469	62	97	137	145	171	109		113	47	181	192	172	87	120
1788	138	158	103	97	100	91	264	216	73	317	109	133	118	347	315	57	100	171	192	145	97		170	34	181	184	146	74	106
1789	139	149	97	129	109	55	119	168	59	225	64	105	87	250	247	54	61	129	116	154	114		145	24	153	181	148	30	64
1790	121	262	100	84	116	48	136	205	70	177	82	84	85	198	151	63	67	127	120	169	143		166	19	121	145	153	38	86
1791	218	311	113	76	111	62	173	283	77	293	111	134	93	220	428	66	74	118	129	223	118		162	19	227	99	144	65	114
1792	94	120	83	62	68	38	72	105	35	106	54	116	84	148	199	51	40	53	69	105	77		96	11	147	63	85	17	32
1793	96	109	106	38	44	31	212	120	49	101	41	88	78	115	61	50	64	55	55	86	58		169	5	107	65	105	22	74
1794	108	136	123	54	63	33	280	150	57	157	48	83	69	116	185	51	47	85	73	102	88		223	16	138	67	100	35	85
1795	92	129	90	80	61	44	228	153	63	181	66	72	57	145	178	43	70	101	110	143	139		160	17	150	90	107	42	77
1796	118	145	121	69	54	54	357	175	62	242	54	87	73	153	411	46	72	120	127	175	126		275	15	131	103	121	64	98
1797	155	169	112	97	77	54	192	163	66	195	79	113	82	143	329	47	96	124	172	254	147		207	21	149	126	104	50	84
1798	120	105	98	67	60	46	163	166	62	182	54	154	84	132	126	57	68	100	161	261	120		168	14	152	101	110	41	82
1799	99	92	113	52	54	36	123	111	40	123	42	93	54	112	143	28	57	64	100	161	76		131	13	109	76	112	34	65
1800	94	93	107	55	37	29	56	81	45	84	35	73	47	113	114	41	42	71	89	147	72		118	15	77	70	95	17	40
1801	119	93	118	102	69	40	44	106	66	95	29	111	63	159	180	57	69	84	93	109	63		147	15	109	78	122	38	84
1802	144	123	128	139	64	98	85	95	80	114	31	131	70	205	158	79	81	68	74	108	88		237	22	110	101	130	95	105
1803	122	118	215	179	73	184	122	105	90	174	40	178	65	167	180	67	110	68	74	127	101		191	30	112	116	133	153	143
1804	153	141	166	168	59	234	79	133	80	217	36	209	75	164	301	63	95	71	77	123	100	151	167	48	127	99	128	190	108
1805	115	91	93	63	42	334	90	79	49	108	25	265	40	251	125	32	104	90	54	115	83	215	179	74	101	126	93	126	80
1806	107	69	110	75	36	336	59	55	36	133	21	188	66	236	167	35	107	89	59	111	80	189	162	20	47	99	127	72	77
1807	146	86	97	100	68	271	72	79	45	158	27	186	82	205	207	67	149	114	88	150	102	173	157	29	55	117	101	106	113
1808	144	84	61	106	54	181	58	67	60	130	26	186	70	165	217	87	153	100	81	131	94	193	194	38	73	126	157	151	130
1809	122	78	84	106	53	72	54	67	64	109	27	130	67	150	203	78	119	150	123	162	117	150	116	46	100	83	96	45	58
1810	154	86	83	109	60	109	58	73	71	110	29	130	42	190	196	52	110	145	120	165	158	180	140	67	112	101	125	34	41
1811	186	132	109	153	116	94	54	91	90	147	39	151	50	271	177	66	112	149	133	182	182	209	127	84	190	133	131	35	65
1812	149	110	90	107	85	88	43	74	85	109	23	123	40	285	192	63	99	103	104	133	187	258	175	99	172	164	182	22	77
1813	171	112	139	116	75	84	58	116	136	140	29	136	57	248	250	94	91	130	126	172	189	233	219	102	161	136	152	35	78
1814	208	119	106	98	82	80	51	102	96	93	51	115	44	298	163	55	92	118	90	117	114	185	168	103	112	107	144	43	92
1815	241	129	123	128	71	87	53	108	104	106	51	123	71	216	146	66	92	119	99	105	106	167	145	95	143	116	147	49	87
1816	281	153	130	125	93	115	67	97	83	111	45	98	51	190	251	74	99	157	153	131	153	235	149	94	192	141	154	43	79
1817	166	104	101	116	86	60	58	91	87	96	43	86	68	250	89	69	102	129	183	86	104	210	152	119	122	194	169	54	92
1818	196	104	130	101	75	67	67	73	99	156	46	76	61	259	135	94	105	188	287	71	98	203	173	133	170	168	173	75	141
1819	167	86	141	111	67	84	65	69	122	130	41	89	73	271	94	59	133	222	288	97	131	285	165	213	177	138	133	87	84
1820	142	91	120	97	50	54	64	55	122	91	26	104	44	298	82	40	87	166	168	77	103	197	124	158	122	73	63	29	40
1821	124	98	87	77	62	41	43	46	84	66	22	51	37	186	61	30	82	86	110	83	86	192	100	114	118	68	86	36	55
1822	108	65	81	118	62	32	56	35	83	66	20	66	41	252	83	47	96	101	131	119	123	134	152	66	87	64	64	26	43	286
1823	93	69	197	112	39	40	69	37	73	59	22	90	57	341	95	61	133	93	75	86	99	204	238	64	61	87	72	38	60	217
1824	125	81	172	136	42	60	87	60	88	95	30	112	64	458	197	71	134	139	95	110	183	481	325	99	79	127	108	81	136	237
1825	142	86	216	135	69	77	129	85	76	100	33	157	98	320	207	117	186	173	109	180	291	491	290	116	134	174	102	124	246	262
1826	95	88	194	118	67	84	126	122	112	134	55	152	179	302	316	64	149	177	84	129	201	328	289	146	133	167	91	101	182	235
1827	49	91	200	121	81	69	79	115	136	94	52	152	123	312	203	64	110	174	94	129	170	267	198	127	132	99	69	37	93	139
1828	83	82	174	104	55	57	109	117	151	100	36	85	90	324	131	45	214	134	62	66	88	280	208	130	152	132	78	71	115	135
1829	62	76	155	141	67	47	111	89	111	88	42	79	77	244	138	58	136	180	85	71	77	276	167	87	96	103	63	69	94	115
1830	128	102	205	122	85	85	182	108	124	92	41	130	86	232	130	67	184	96	69	92	126	326	313	109	120	151	79	148	124	165
1831	87	71	108	66	68	65	176	88	106	85	47	98	58	193	134	47	122	93	66	94	79	287	210	80	94	136	69	102	96	148
1832	98	86	114	68	93	64	175	73	95	82	35	65	59	180	124	43	80	102	70	150	156	182	146	94	171	102	89	106	108	111
1833	83	73	83	70	83	52	73	50	72	75	33	56	61	171	138	38	129	71	63	103	96	136	124	92	138	117	90	86	103	98
1834	145	111	140	85	106	48	117	55	90	68	29	58	68	220	105	55	111	109	52	182	158	246	166	80	149	111	82	78	147	94
1835	155	106	152	140	113	94	174	74	109	105	38	85	93	224	221	95	125	135	71	182	176	325	229	117	157	144	125	125	191	107
1836	135	101	107	151	113	66	290	58	91	90	50	84	83	193	132	72	146	110	56	138	111	255	212	125	145	110	95	119	174	108
1837	134	82	100	113	92	46	162	43	63	74	44	73	72	170	111	65	89	98	59	139	139	177	183	103	148	80	63	69	114	67
1838	98	90	101	105	45	61	149	52	60	64	35	72	72	137	130	54	98	78	46	163	139	162	216	94	110	97	95	62	120	74
1839	96	86	105	106	47	39	159	39	72	68	33	72	70	192	110	41	128	98	50	183	96	171	210	83	146	97	78	54	119	71
1840	108	102	104	155	71	34	156	37	57	60	35	89	83	201	138	58	122	239	76	213	148	196	173	84	119	114	87	77	94	57
1841	86	98	119	121	52	46	137	43	59	62	36	97	85	159	119	64	131	146	48	187	129	220	190	78	111	126	105	68	92	66
1842	85	107	113	118	44	51	142	52	37	62	32	101	63	150	139	68	161	112	36	216	151	220	246	82	89	142	121	83	111	66
1843	68	76	146	109	23	66	108	32	39	74	29	154	60	170	118	63	130	123	33	135	94	245	108	71	51	188	88	123	93	51
1844	87	126	148	148	36	47	122	34	29	71	27	100	49	167	98	46	160	125	35	188	110	385	265	81	102	151	78	127	88	65
1845	108	174	138	110	30	52	129	38	42	84	34	123	59	153	128	64	170	207	47	197	156	409	279	72	67	149	100	101	150	87
1846	94	126	251	164	53	89	166	47	77	117	40	222	96	212	144	81	256	189	52	238	143	341	315	108	110	312	91	230	168	139
1847	80	97	178	171	57	67	131	38	67	117	40	221	91	152	111	100	183	145	32	221	98	243	173	83	67	201	74	149	104	144
1848	78	89	93	142	41	48	108	29	50	75	33	157	74	138	124	56	153	103	45	191	114	179	153	74	54	101	54	59	66	111
1849	95	124	96	155	35	46	108	26	69	102	39	136	81	170	83	62	106	151	60	237	89	143	150	99	79	108	67	68	82	117
1850	88	148	135	260	49	53	103	29	54	127	33	121	72	147	145	78	175	148	63	215	102	212	195	105	81	92	76	56	79	111
1851	88	128	165	252	35	45	104	32	76	137	28	135	81	169	158	78	235	171	75	190	67	268	414	104	108	117	77	114	95	182
1852	102	124	147	196	56	74	97	41	71	110	20	124	71	181	147	96	215	211	85	221	93	278	236	125	120	76	74	82	100	269
1853	96	128	123	250	41	42	77	35	56	91	24	115	62	191	130	73	132	203	84	165	73	284	171	89	116	83	80	79	91	333
1854	69	124	91	199	41	36	67	21	23	78	21	109	68	154	91	70	134	139	118	126	66	182	188	69	76	51	56	46	52	380
1855	95	116	102	237	37	29	68	20	29	88	21	75	62	191	131	59	97	127	136	155	86	143	159	111	91	70	61	44	58	417
1856	164	136	169	256	60	45	71	36	47	77	26	89	63	176	105	66	104	188	191	229	108	296	208	124	117	70	73	52	71	385
1857	115	133	141	193	46	47	78	23	49	69	24	97	66	201	133	85	94	167	208	249	131	215	190	105	88	59	72	45	85	312
1858	149	132	191	249	58	42	79	33	54	91	30	106	70	183	104	74	80	192	285	248	116	259	271	119	127	62	67	46	78	339
1859	98	104	105	170	39	36	58	29	43	82	24	111	59	144	98	50	126	146	348	151	101	233	234	96	83	65	64	38	40	573
1860	121	122	162	199	50	58	62	37	44	75	21	75	65	133	95	65	130	127	367	129	85	175	215	97	104	61	67	51	66	616
1861	103	126	194	174	32	32	63	30	23	57	16	52	42	132	85	63	101	133	397	80	48	182	150	65	74	60	57	39	63	341
1862	59	166	103	213	49	29	53	22	7	66	11	48	34	120	96	45	72	134	544	92	74	146	104	95	99	59	34	30	41	179
1863	95	108	126	152	30	26	56	35	37	67	24	66	52	133	84	64	85	80	300	84	92	144	163	99	110	54	55	70	77	186
1864	95	112	107	157	36	28	61	38	41	98	22	67	54	128	119	73	51	66	252	78	106	147	136	103	125	60	52	43	59	141
1865	89	79	106	150	26	30	62	29	40	83	22	130	78	106	162	78	41	52	208	62	120	82	120	128	158	68	52	53	83	207
1866	109	118	145	194	52	39	59	37	35	68	29	108	54	141	194	125	53	73	168	65	98	118	145	101	129	60	58	53	80	188
1867	77	122	114	157	35	39	65	26	27	50	31	90	59	129	147	75	45	59	165	57	86	81	132	101	114	58	58	48	70	112
1868	72	115	149	139	52	34	67	30	11	61	28	91	53	147	150	81	37	69	170	113	111	109	127	94	95	59	52	48	68	125
1869	55	103	88	149	30	19	41	31	32	58	22	100	53	144	144	59	47	64	261	76	116	71	114	93	145	61	40	48	73	116
1870	60	102	100	78	21	5	25	22	22	31	13	92	30	102	94	64	31	45	143	58	64	81	101	66	76	33	28	22	28	89
1871	61	85	101	94	13	32	67	28	43	36		93	42	90	72	60	55	56	139	44	54	110	125	62	76	58	53	57	40	149
1872	77	139	180	137	34	50	102	49	57	92		97	67	139	182	84	79	86	231	55	93	126	154	101	185	92	52	70	126	179
1873	94	118	172	152	43	56	106	52	67	84		150	61	189	133	85	80	59	162	41	88	130	117	111	133	82	53	70	105	177
1874	60	120	80	153	44	35	76	38	52	152		95	45	165	155	84	86	71	223	80	125	79	124	106	146	69	46	49	79	143
1875	56	96	90	108	46	29	57	22	43	141		69	41	147	112	65	54	56	166	73	94	88	122	79	85	60	40	38	63	118
1876	52	121	134	113	42	39	64	36	45	102		74	43	134	145	72	65	52	162	78	73	125	126	76	95	56	41	41	57	101
1877	88	240	176	118	50	66	73	50	32	130		63	65	144	177	94	81	64	189	82	109	70	134	116	123	75	68	69	99	109
1878	48	116	90	92	59	62	37	47	41	89		106	64	198	168	68	61	50	134	73	63	75	106	95	144	52	41	50	61	93
1879	53	126	101	71	36	54	65	30	51	70		89	53	207	113	76	64	48	144	57	55	112	148	58	97	57	46	62	76	101
1880	65	139	152	112	60	65	54	35	49	94		114	64	149	252	70	85	60	118	80	59	123	110	93	131	48	41	68	82	89
1881	83	117	137	122	52	47	90	45	57	120		130	63	189	118	81	119	51	93	102	60	95	118	86	112	68	55	78	79	104
1882	64	116	143	73	34	49	67	40	49	54		90	47	125	135	57	94	42	98	58	51	80	118	76	110	55	43	59	43	85
1883	67	103	104	72	40	47	115	48	54	89		104	71	119	146	94	97	43	82	86	66	97	135	65	173	62	44	76	66	75
1884	85	134	98	82	64	39	74	62	68	89		165	79	175	149	67	150	56	106	88	62	70	130	96	133	80	89	103	97	92
1885	84	198	85	79	78	48	89	43	50	137		96	54	209	91	80	142	45	88	66	64	72	113	78	143	59	65	56	60	67
1886	78	210	115	75	70	34	128	43	54	157		136	46	166	155	53	188	42	90	49	34	118	176	66	123	78	68	55	68	97
1887	45	186	75	92	99	33	93	46	45	137		53	34	147	78	38	82	34	53	60	66	80	79	76	140	47	40	31	31	57
1888	82	122	127	96	104	30	99	53	68	67		87	40	134	112	37	107	41	57	81	45	94	116	67	112	58	73	64	75	72
1889	57	166	127	70	133	28	77	63	60	96		61	49	138	83	56	77	49	65	87	60	120	87	61	105	38	60	51	51	52
1890	71	156	100	62	79	28	83	53	56	55		110	59	129	131	42	96	47	59	99	62	102	83	53	82	29	38	40	48	46
1891	85	132	118	63	105	30	148	43	60	92		90	56	133	95	68	122	54	57	80	34	176	129	57	116	25	64	45	55	58
1892	93	164	148	69	153	45	138	66	89	124		98	100	169	341	55	288	46	63	137	71	275	216	103	122	42	87	152	85	108
1893	79	199	166	87	154	57	104	65	89	175		109	111	199	159	122	497	55	83	108	71	174	143	114	119	53	84	193	86	122
1894	81	126	181	79	123	42	113	62	84	202		134	99	302	204	80	500	63	83	107	55	154	118	134	108	51	80	194	101	175
1895	67	117	115	61	63	27	150	37	78	130		138	59	217	116	88	244	39	68	75	40	171	92	144	127	57	77	113	84	350
1896	82	140	103	72	32	29	158	42	82	106		130	79	238	95	68	138	51	92	110	74	92	79	145	131	49	67	71	66	323
1897	65	147	108	43	36	20	85	21	38	67		110	38	128	42	39	52	27	45	60	51	42	32	132	99	27	50	23	30	106
1898	66	193	144	48	49	26	84	30	75	90		74	40	122	48	39	81	41	50	84	59	60	40	95	68	38	74	38	29	156
1899	115	189	229	59	73	33	132	47	85	96		92	54	156	93	79	119	56	90	111	101	74	55	104	84	50	94	40	37	180
1900	158	189	222	64	166	38	166	63	111	168		144	88	154	157	59	85	50	87	113	100	127	84	145	120	60	102	45	54	215
1901	127	100	131	60	136	34	108	63	83	79		94	75	153	204	85	62	41	64	88	85	73	50	132	98	45	80	34	51	295
1902	143	150	153	64	108	40	121	54	97	138		82	45	172	138	68	139	41	73	67	79	135	59	115	83	43	90	48	47	389
1903	237	183	290	94	147	51	255	106	92	284		84	64	365	267	124	217	59	124	104	127	125	67	144	106	68	139	83	97	435
1904	239	256	377	53	129	44	256	82	83	155		68	64	269	168	107	174	50	102	109	85	144	101	132	103	58	97	87	91	358
1905	144	128	272	52	84	26	138	50	47	164		44	35	237	196	131	152	58	81	54	66	150	73	120	90	35	115	143	111	174
1906	87	69	128	38	70	16	52	43	40	53		39	27	162	111	67	59	44	85	49	52	81	57	94	54	30	71	86	107	132
1907	102	69	76	37	66	25	49	38	60	43		40	14	110	92	75	76	39	60	22	41	104	61	55	54	36	63	84	67	91
1908	74	86	66	36	27	33	40	30	36	53		35	21	83	81	46	59	44	81	22	31	66	37	50	45	29	42	34	27	61
1909	76	90	167	43	34	30	43	36	37	63		44	36	112	74	37	49	45	75	38	55	89	49	49	42	30	45	28	26	91
1910	143	94	172	78	70	44	54	49	53	77		69	45	121	62	43	51	55	91	56	72	82	38	73	34	40	44	32	32	178
1911	91	76	165	46	68	48	47	46	55	71		59	50	124	84	80	69	49	56	72	77	92	47	70	44	33	48	28	11	197
1912	82	75	110	76	77	48	47	47	55	151		108	83	211	128	129	70	49	91	104	118	62	58	101	61	31	53	45	35	199
1913	81	62	109	40	66	43	30	33	34	101		76	61	121	117	75	92	29	35	53	71	60	48	65	51	25	33	52	40	102
1914	131	70	147	54	60	26	40	28	29	63		75	77	121	74	38	60	45	54	38	58	54	44	93	37	19	30	29	35	110
1915	191	71	109	51	30	32	48	39	38	61		68	48	113	52	31	70	69	92	47	79	53	41	63	29	21	41	39	27	107
1916	158	93	146	57	51	37	53	37	32	92		129	67	119	64	40	101	47	116	69	84	60	44	66	42	22	47	29	24	93
1917	207	84	112	88	53	39	75	56	56	119		118	73	153	65	56	85	78	245	155	116	63	57	139	63	35	53	33	32	152
1918	170	78	103	54	38	36	81	49	61	100		93	72	124	60	38	80	127	212	108	97	87	50	105	57	31	61	29	37	110
1919	107	87	99	53	42	31	52	39	28	67		96	58	97	59	34	52	71	116	63	68	95	38	60	48	21	32	15	19	78
1920	88	75	97	52	46	35	48	27	39	69		64	62	122	69	46	97	88	99	40	53	112	62	66	77	24	51	24	20	131
1921	92	56	94	46	62	34	53	32	34	69		78	43	84	42	28	114	98	115	54	42	85	50	66	64	21	48	27	31	99
1922	150	65	118	84	80	39	66	35	41	136		73	67	94	54	40	118	125	141	66	60	124	71	73	87	19	63	15	42	112
1923	181	82	68	63	75	35	53	35	39	83		74	70	52	53	33	72	79	74	65	50	60	63	66	78	15	27	3	3	119
1924	173	85	114	55	83	48	55	29	40	51		76	53	75	78	46	84	102	103	61	58	64	63	49	54	28	48	3	3	157
1925	162	97	158	51	74	41	82	31	48	120		75	60	85	58	43	90	85	145	98	64	69	45	92	67	25	50	3	3	143
1926	129	105	147	50	76	44	104	44	74	175		100	57	75	69	70	130	68	75	72	84	119	76	84	76	30	59	26	3	148
1927	172	131	187	47	64	58	111	42	78	153		110	69	68	58	10	109	91	63	74	60	98	60	90	111	39	65	31	33	128
1928	159	140	137	47	73	52	92	44	74	143		100	67	51	106	66	103	91	50	76	69	108	62	113	108	36	53	36	22	191
1929	194	203	274	41	110	41	100	61	78	184		104	92	65	59	52	90	109	42	68	72	85	61	96	104	36	50	38	12	164
1930	268	174	210	87	126	38	110	64	92	149		129	153	70	68	59	77	76	26	96	129	83	57	165	97	39	47	23	15	153
1931	219	146	144	52	103	40	101	39	102	108		92	101	67	90	48	74	94	23	83	92	141	67	136	58	46	63	38	26	132
1932	257	244	330	57	139	73	201	26	95	223		156	100	70	120	80	81	69	30	87	115	144	56	134	113	55	76	45	32	114
1933	243	358	166	40	139	56	86	53	144	208		105	127	65	82	60	91	79	20	87	108	93	36	103	85	56	58	41	44	109
1934	197	250	129	30	98	41	70	52	119	155		93	133	51	77	69	70	57	6	62	65	73	25	64	78	51	56	42	33	71
1935	185	199	130	36	105	47	70	50	133	176		109	123	52	83	53	72	77	20	54	67	76	26	85	88	42	54	41	26	74
1936	324	387	162	37	137	79	66	28	94	236		134	140	53	98	70	93	71	19	92	134	68	24	110	141	43	63	39	32	100
1937	189	187	110	51	158	63	54	20	69	241		109	107	46	83	67	77	48	16	97	98	61	15	88	176	34	43	24	16	141
1938	205	208	188	31	245	73	57	14	82	194		94	122	55	89	104	206	50	17	116	86	84	29	104	135	40	63	56	32	206
1939	153	145	151	34	90	70	57	19	57	168		60	88	42	38	28	226	51	16	107	90	91	21	104	100	35	41	52	26	216
1940	123	133	131	44	83	57	110	32	71	228		69	109	56	52	24	112	66	26	141	97	88	23	87	89	44	68	76	42	205
1941	140	152	156	43	86	81	118	38	106	261		60	66	70	72	33	87	70	18	119	101	93	10	90	107	64	89	86	61	96
1942	169	175	184	46	83	84	107	44	126	259		55	114	69	95	40	118	72	19	148	132	133	30	115	90	69	78	121	68	307
1943	101	191	157	57	139	79	99	32	107	265		80	113	50	94	39	94	38	17	96	89	71	18	86	80	54	36	76	39	415
1944	114	143	206	47	130	78	90	36	115	202		106	101	57	99	39	107	50	16	188	101	109	28	101	105	71	60	95	54	413
1945	197	169	165	33	129	62	66	39	137	156		109	98	46	76	44	77	42	15	116	81	45	22	77	58	63	47	42	20	483
1946	85	88	90	21	84	47	44	32	123	171		68	57	41	51	30	81	41	13	60	46	41	26	76	49	67	49	37	25	464
1947	83	82	76	22	109	46	39	16	87	111		74	62	43	32	26	92	34	18	35	29	41	25	51	43	64	52	25	21	238
1948	177	130	172	44	177	66	64	39	122	156		119	97	53	72	35	103	49	22	70	50	42	38	61	68	72	79	48	36	414
1949	224	124	254	56	205	81	122	74	133	195		132	75	58	89	64	108	44	29	145	71	62	45	79	97	92	104	106	73	516
1950	151	223	222	56	134	93	140	119	102	161		59	53	61	145	99	85	41	26	127	54	67	43	79	91	80	83	113	93	436
1951	167	292	251	52	114	102	85	133	155	129		107	63	73	105	68	247	49	27	130	47	118	45	128	75	78	80	93	90	475
1952	120	300	187	41	80	98	99	110	152	95		92	99	72	117	57	239	46	24	126	51	76	39	103	59	75	71	88	92	503
1953	130	158	122	31	133	94	78	117	230	130		136	80	54	106	72	303	44	22	106	40	107	36	151	51	82	73	103	99	597
1954	82	162	100	40	94	108	111	130	197	97		74	73	58	82	55	362	32	29	157	55	108	41	126	44	104	65	157	88	530
1955	174	312	175	47	139	87	92	96	217	88		97	65	72	90	89	342	27	25	167	50	115	78	119	54	119	65	145	96	377
1956	155	233	152	46	131	82	134	114	159	119		58	47	73	130	82	278	43	26	166	57	108	53	160	81	143	54	244	104	552
1957	230	139	160	65	126	60	40	118	186	224		63	37	110	116	123	263	48	21	154	72	148	51	208	81	201	72	179	141	614
1958	214	172	218	50	105	80	36	153	184	147		50	34	117	129	99	300	44	20	102	49	224	45	184	91	165	54	118	102	446
1959	211	156	350	67	149	58	33	186	203	108		71	28	104	89	65	108	47	20	115	39	196	33	166	95	99	60	132	102	393
1960	133	111	201	49	76	55	41	166	203	53		56	28	178	66	58	111	25	22	113	73	285	30	119	68	82	62	96	86	406
1961	182	119	105	37	84	70	44	116	209	66		77	39	134	87	67	60	44	17	78	48	206	26	117	41	92	75	87	100	267
1962	147	149	120	44	65	51	47	112	164	123		92	32	78	74	75	42	28	13	52	43	165	20	81	48	62	65	69	74	170
1963	96	135	119	58	66	48	73	84	159	79		43	24	87	71	56	50	33	21	82	66	139	25	87	46	62	51	74	82	142
1964	113	179	120	68	91	65	99	104	161	137		115	44	88	87	57	58	26	16	83	81	210	21	116	85	69	83	77	82	183
1965	113	112	153	51	77	47	90	64	153	96		94	41	94	67	61	54	34	24	76	60	141	25	114	56	66	76	50	76	160
1966	113	103	125	45	60	57	87	59	180	124		65	40	220	70	67	53	26	23	86	57	143	29	119	51	72	87	69	85	129
1967	100	133	119	57	61	50	93	66	171	125		91	50	214	91	86	73	40	33	91	66	141	33	119	48	79	88	94	90	126
1968	68	84	84	57	71	38	81	44	113	132		105	55	123	86	77	75	10	14	50	41	174	21	111	58	82	96	108	76	84
1969	65	81	70	57	51	30	68	37	103	107		57	39	165	60	60	51	15	15	28	33	79	20	79	35	45	61	54	62	54
1970	71	81	84	55	44	30	76	39	121	87		45	27	118	46	40	45	21	12	43	39	79	21	85	18	57	83	66	65	91
1971	123	107	93	63	47	48	73	46	137	92		53	27	182	60	73	29	18	15	85	73	74	22	75	43	51	68	77	83	98
1972	160	163	174	58	55	50	102	50	139	95		66	47	179	75	77	37	24	20	67	58	105	27	134	56	68	86	97	87	77
1973	133	114	100	56	43	40	79	48	162	115		136	65	160	58	52	37	22	16	145	61	124	20	102	52	62	100	82	93	81
1974	178	213	138	64	76	49	151	55	166	185		195	109	134	84	62	43	25	21	149	63	126	22	105	61	79	95		81	69
1975	156	271	199	82	82	53	90	75	191	229		199	170	138	110	58	59	24	28	140	82	106	20	112	70	71	104		109	63
1976	177	249	288	72	71	56	170	78	259	269		368	133	159	140	94	56	48	29	219	106	132	24	151	60	90	117		102	83
1977	180	207	252	80	89	52	146	81	190	229		356	174	157	135	129	46	58	36	209	123	170	26	114	72	107	113		96	80
1978	117	95	110	52	68	37	133	64	234	200		311	185	74	116	110	43	37	32	51	25	149	25	95	53	93	99		73	43
1979	89	109	59	44	54	25	52	37	163	151		195	91	51	56	52	29	25	24	30	17	68	11	83	43	53	53		46	42
1980	162	71	84	71	99	33	79	52	175	219		174	136	83	74	63	38	33	27	62	29	82	14	82	60	84	104		66	46
1981	197	160	157	62	110	35	82	53	268	174		312	151	117	91	84	41	32	33	113	47	83	21	95	75	127	87		80	64
1982	116	104	70	48	47	25	66	33	143	125		173	91	95	68	61	39	19	23	91	54	57	17	97	78	97	72		62	34
1983	71	69	48	56	62	13	44	25	113	113		128	82	72	55	55	29	16	12	60	39	58	12	77	47	49	49		34	35
1984	126	104	78	49	58	16	41	27	102	70		126	59	70	48	55	42	17	20	49	27	46	13	93	63	65	63		53	39
1985	179	137	67	42	50	13	42	17	101	75		82	61	47	33	33	51	17	12	22	3	51	17	86	48	54	55		53	47
1986	137	142	95	66	62	19	63	24	127	98		116	72	72	35	41	36	25	21	31	31	65	23	78	26	77	49		17	55
1987	54	93	56	68	48	20	45	23	71	64		75	31	52	35	40	48	16	17	24	24	74	22	60	21	65	50		16	52
1988	50	54	37	63	57	23	55	26	173	86		69	41	59	38	44	68	22	8	35	23	61	22	48	17	88	67		24	111
1989	59	86	52	81	72	29	76	35	176	101		69	36	98	48	42	46	23	15	51	36	68	21	36	44	93	71		15	96
1990	123	110	68	96	69	63	121	32	222	222		98	46	99	55	41	52	27	19	71	40	86	17	52	45	142	98		21	98
1991	116	143	85	93	65	101	119	47	225	228		72	51	100	71	52	43	31	29	74	44	78	21	79	54	181	83		20	95
1992	152	181	61	107	84	68	173	62	267	245		325	104	112	115	65	44	50	32	119	59	140	10	99	39	197	76		18	102
1993	132	135	66	140	119	63	183	55	181	203		312	70	110	116	48	38	47	33	81	49	103	22	66	50	189	69		23	91
1994	63	59	45	87	76	98	174	32	200	107		163	51	114	62	26	74	30	21	66	42	135	19	81	24	475	63		23	121
1995	58	115	50	81	57	38	81	34	219	147		249	53	101	57	34	59	15	16	54	31	67	25	39	42	192	56		26	71
1996	63	91	61	100	78	44	64	29	181	120		163	40	98	47	28	33	26	22	66	42	59	24	38	29	280	66		27	85
1997	74	224	101	97	84	67	88	41	228	110		182	33	85	59	49	63	26	20	81	79	73	17	69	41	220	79		42	72
1998	129	277	83	121	131	96	126	52	289	150		231	39	131	68	48	105	46	26	155	110	102	15	118	56	365	103		57	127
1999	79	82	58	83	68	78	90	33	135	79		138	40	75	100	39	95	51	23	77	47	61	20	100	30	205	71		60	86
2000	95	28	59	79	71	47	64	20	117	76		148	36	100	69	44	69	70	27	52	25	63	23	55	45	150	80		56	86
2001	207	110	77	93	90	78	138	27	179	239		153	24	89	82	40	186	82	30	107	57	78	22	112	33	211	93		72	159
2002	134	88	82	65	63	91	110	44	177	144		205	34	104	138	55	99	40	26	113	76	107	23	69	35	157	107		128	138
2003	89	119	87	61	66	90	83	40	220	102		242	41	96	107	38	171	49	26	139	68	83	18	75	60	170	95		140	189
2004	170	102	101	73	108	116	88	41	268	113		175	105	107	129	50	302	73	27	161	75	104		89	68	226	103		77	184
2005	230	117	173	82	126	106	134	34	266	100		258	100	106	158	53	139	80	37	188	182	92		100	62	300	73		62	176
2006
2007

## Sheet: Sheet2
YMts_01a	1750	110	135	184	171	163	189	121	91	222	230
YMts_01a	1760	124	204	166	193	281	222	139	136	216	303
YMts_01a	1770	303	199	102	94	112	154	187	152	141	115
YMts_01a	1780	170	160	123	114	191	194	147	171	138	139
YMts_01a	1790	121	218	94	96	108	92	118	155	120	99
YMts_01a	1800	94	119	144	122	153	115	107	146	144	122
YMts_01a	1810	154	186	149	171	208	241	281	166	196	167
YMts_01a	1820	142	124	108	93	125	142	95	49	83	62
YMts_01a	1830	128	87	98	83	145	155	135	134	98	96
YMts_01a	1840	108	86	85	68	87	108	94	80	78	95
YMts_01a	1850	88	88	102	96	69	95	164	115	149	98
YMts_01a	1860	121	103	59	95	95	89	109	77	72	55
YMts_01a	1870	60	61	77	94	60	56	52	88	48	53
YMts_01a	1880	65	83	64	67	85	84	78	45	82	57
YMts_01a	1890	71	85	93	79	81	67	82	65	66	115
YMts_01a	1900	158	127	143	237	239	144	87	102	74	76
YMts_01a	1910	143	91	82	81	131	191	158	207	170	107
YMts_01a	1920	88	92	150	181	173	162	129	172	159	194
YMts_01a	1930	268	219	257	243	197	185	324	189	205	153
YMts_01a	1940	123	140	169	101	114	197	85	83	177	224
YMts_01a	1950	151	167	120	130	82	174	155	230	214	211
YMts_01a	1960	133	182	147	96	113	113	113	100	68	65
YMts_01a	1970	71	123	160	133	178	156	177	180	117	89
YMts_01a	1980	162	197	116	71	126	179	137	54	50	59
YMts_01a	1990	123	116	152	132	63	58	63	74	129	79
YMts_01a	2000	95	207	134	89	170	230	999
YMts_01b	1749	145
YMts_01b	1750	139	202	189	224	330	264	195	116	186	164
YMts_01b	1760	114	177	165	152	289	232	203	133	216	209
YMts_01b	1770	148	116	69	71	127	167	197	130	111	108
YMts_01b	1780	141	171	134	89	146	148	126	131	158	149
YMts_01b	1790	262	311	120	109	136	129	145	169	105	92
YMts_01b	1800	93	93	123	118	141	91	69	86	84	78
YMts_01b	1810	86	132	110	112	119	129	153	104	104	86
YMts_01b	1820	91	98	65	69	81	86	88	91	82	76
YMts_01b	1830	102	71	86	73	111	106	101	82	90	86
YMts_01b	1840	102	98	107	76	126	174	126	97	89	124
YMts_01b	1850	148	128	124	128	124	116	136	133	132	104
YMts_01b	1860	122	126	166	108	112	79	118	122	115	103
YMts_01b	1870	102	85	139	118	120	96	121	240	116	126
YMts_01b	1880	139	117	116	103	134	198	210	186	122	166
YMts_01b	1890	156	132	164	199	126	117	140	147	193	189
YMts_01b	1900	189	100	150	183	256	128	69	69	86	90
YMts_01b	1910	94	76	75	62	70	71	93	84	78	87
YMts_01b	1920	75	56	65	82	85	97	105	131	140	203
YMts_01b	1930	174	146	244	358	250	199	387	187	208	145
YMts_01b	1940	133	152	175	191	143	169	88	82	130	124
YMts_01b	1950	223	292	300	158	162	312	233	139	172	156
YMts_01b	1960	111	119	149	135	179	112	103	133	84	81
YMts_01b	1970	81	107	163	114	213	271	249	207	95	109
YMts_01b	1980	71	160	104	69	104	137	142	93	54	86
YMts_01b	1990	110	143	181	135	59	115	91	224	277	82
YMts_01b	2000	28	110	88	119	102	117	999
YMts_01c	1747	201	203	236
YMts_01c	1750	127	320	284	223	196	235	164	110	106	139
YMts_01c	1760	142	181	170	176	164	155	123	199	140	149
YMts_01c	1770	139	179	86	101	121	181	167	175	199	159
YMts_01c	1780	130	129	125	175	195	185	189	163	103	97
YMts_01c	1790	100	113	83	106	123	90	121	112	98	113
YMts_01c	1800	107	118	128	215	166	93	110	97	61	84
YMts_01c	1810	83	109	90	139	106	123	130	101	130	141
YMts_01c	1820	120	87	81	197	172	216	194	200	174	155
YMts_01c	1830	205	108	114	83	140	152	107	100	101	105
YMts_01c	1840	104	119	113	146	148	138	251	178	93	96
YMts_01c	1850	135	165	147	123	91	102	169	141	191	105
YMts_01c	1860	162	194	103	126	107	106	145	114	149	88
YMts_01c	1870	100	101	180	172	80	90	134	176	90	101
YMts_01c	1880	152	137	143	104	98	85	115	75	127	127
YMts_01c	1890	100	118	148	166	181	115	103	108	144	229
YMts_01c	1900	222	131	153	290	377	272	128	76	66	167
YMts_01c	1910	172	165	110	109	147	109	146	112	103	99
YMts_01c	1920	97	94	118	68	114	158	147	187	137	274
YMts_01c	1930	210	144	330	166	129	130	162	110	188	151
YMts_01c	1940	131	156	184	157	206	165	90	76	172	254
YMts_01c	1950	222	251	187	122	100	175	152	160	218	350
YMts_01c	1960	201	105	120	119	120	153	125	119	84	70
YMts_01c	1970	84	93	174	100	138	199	288	252	110	59
YMts_01c	1980	84	157	70	48	78	67	95	56	37	52
YMts_01c	1990	68	85	61	66	45	50	61	101	83	58
YMts_01c	2000	59	77	82	87	101	173	999
YMts_02a	1714	124	70	92	69	97	133
YMts_02a	1720	96	115	158	217	158	112	86	155	148	71
YMts_02a	1730	119	142	88	79	82	53	59	65	40	79
YMts_02a	1740	87	95	70	79	101	94	128	134	110	121
YMts_02a	1750	100	92	166	96	126	134	102	128	138	154
YMts_02a	1760	104	123	168	115	200	154	116	85	132	153
YMts_02a	1770	127	94	135	76	252	179	145	97	81	99
YMts_02a	1780	119	116	76	67	82	101	68	110	97	129
YMts_02a	1790	84	76	62	38	54	80	69	97	67	52
YMts_02a	1800	55	102	139	179	168	63	75	100	106	106
YMts_02a	1810	109	153	107	116	98	128	125	116	101	111
YMts_02a	1820	97	77	118	112	136	135	118	121	104	141
YMts_02a	1830	122	66	68	70	85	140	151	113	105	106
YMts_02a	1840	155	121	118	109	148	110	164	171	142	155
YMts_02a	1850	260	252	196	250	199	237	256	193	249	170
YMts_02a	1860	199	174	213	152	157	150	194	157	139	149
YMts_02a	1870	78	94	137	152	153	108	113	118	92	71
YMts_02a	1880	112	122	73	72	82	79	75	92	96	70
YMts_02a	1890	62	63	69	87	79	61	72	43	48	59
YMts_02a	1900	64	60	64	94	53	52	38	37	36	43
YMts_02a	1910	78	46	76	40	54	51	57	88	54	53
YMts_02a	1920	52	46	84	63	55	51	50	47	47	41
YMts_02a	1930	87	52	57	40	30	36	37	51	31	34
YMts_02a	1940	44	43	46	57	47	33	21	22	44	56
YMts_02a	1950	56	52	41	31	40	47	46	65	50	67
YMts_02a	1960	49	37	44	58	68	51	45	57	57	57
YMts_02a	1970	55	63	58	56	64	82	72	80	52	44
YMts_02a	1980	71	62	48	56	49	42	66	68	63	81
YMts_02a	1990	96	93	107	140	87	81	100	97	121	83
YMts_02a	2000	79	93	65	61	73	82	999
YMts_02b	1665	104	162	90	143	129
YMts_02b	1670	153	145	94	87	81	43	53	63	87	75
YMts_02b	1680	143	78	72	46	34	63	101	72	46	53
YMts_02b	1690	41	42	33	22	40	50	42	77	62	47
YMts_02b	1700	34	19	29	6	23	22	24	26	25	30
YMts_02b	1710	39	34	47	60	98	62	73	67	77	119
YMts_02b	1720	69	53	91	203	106	75	107	135	106	75
YMts_02b	1730	102	91	137	103	80	73	110	79	60	132
YMts_02b	1740	105	125	80	139	124	185	176	173	147	155
YMts_02b	1750	134	147	132	93	166	124	85	59	120	129
YMts_02b	1760	72	90	58	87	164	122	84	83	127	220
YMts_02b	1770	212	169	106	84	137	109	146	83	93	141
YMts_02b	1780	154	129	74	75	115	99	64	113	100	109
YMts_02b	1790	116	111	68	44	63	61	54	77	60	54
YMts_02b	1800	37	69	64	73	59	42	36	68	54	53
YMts_02b	1810	60	116	85	75	82	71	93	86	75	67
YMts_02b	1820	50	62	62	39	42	69	67	81	55	67
YMts_02b	1830	85	68	93	83	106	113	113	92	45	47
YMts_02b	1840	71	52	44	23	36	30	53	57	41	35
YMts_02b	1850	49	35	56	41	41	37	60	46	58	39
YMts_02b	1860	50	32	49	30	36	26	52	35	52	30
YMts_02b	1870	21	13	34	43	44	46	42	50	59	36
YMts_02b	1880	60	52	34	40	64	78	70	99	104	133
YMts_02b	1890	79	105	153	154	123	63	32	36	49	73
YMts_02b	1900	166	136	108	147	129	84	70	66	27	34
YMts_02b	1910	70	68	77	66	60	30	51	53	38	42
YMts_02b	1920	46	62	80	75	83	74	76	64	73	110
YMts_02b	1930	126	103	139	139	98	105	137	158	245	90
YMts_02b	1940	83	86	83	139	130	129	84	109	177	205
YMts_02b	1950	134	114	80	133	94	139	131	126	105	149
YMts_02b	1960	76	84	65	66	91	77	60	61	71	51
YMts_02b	1970	44	47	55	43	76	82	71	89	68	54
YMts_02b	1980	99	110	47	62	58	50	62	48	57	72
YMts_02b	1990	69	65	84	119	76	57	78	84	131	68
YMts_02b	2000	71	90	63	66	108	126	999
YMts_03a	1548	74	42
YMts_03a	1550	36	38	40	67	63	94	72	122	63	81
YMts_03a	1560	101	149	132	103	119	62	64	88	76	50
YMts_03a	1570	35	66	71	61	57	73	86	106	90	85
YMts_03a	1580	97	95	148	83	69	47	77	90	102	120
YMts_03a	1590	96	67	63	30	27	22	32	42	92	82
YMts_03a	1600	66	67	53	38	23	19	26	18	20	15
YMts_03a	1610	24	29	32	32	39	30	40	32	25	38
YMts_03a	1620	33	33	29	26	28	22	19	25	28	21
YMts_03a	1630	22	18	30	38	32	21	26	19	27	24
YMts_03a	1640	32	26	35	36	48	52	61	43	50	91
YMts_03a	1650	89	62	75	97	157	100	73	121	64	50
YMts_03a	1660	52	44	51	61	59	51	69	59	54	73
YMts_03a	1670	47	51	97	101	55	73	75	159	147	137
YMts_03a	1680	153	115	61	72	66	65	82	114	190	117
YMts_03a	1690	100	76	62	96	69	65	102	92	77	65
YMts_03a	1700	47	32	39	23	55	48	110	91	59	43
YMts_03a	1710	58	72	69	71	73	94	116	31	37	39
YMts_03a	1720	63	117	82	109	74	64	72	79	75	60
YMts_03a	1730	91	83	85	85	84	100	79	81	62	102
YMts_03a	1740	64	90	65	89	75	73	127	107	80	71
YMts_03a	1750	48	49	114	157	128	121	126	74	67	70
YMts_03a	1760	66	81	100	142	143	177	86	89	117	129
YMts_03a	1770	119	57	45	39	58	70	78	72	82	61
YMts_03a	1780	57	59	84	66	69	117	97	108	91	55
YMts_03a	1790	48	62	38	31	33	44	54	54	46	36
YMts_03a	1800	29	40	98	184	234	334	336	271	181	72
YMts_03a	1810	109	94	88	84	80	87	115	60	67	84
YMts_03a	1820	54	41	32	40	60	77	84	69	57	47
YMts_03a	1830	85	65	64	52	48	94	66	46	61	39
YMts_03a	1840	34	46	51	66	47	52	89	67	48	46
YMts_03a	1850	53	45	74	42	36	29	45	47	42	36
YMts_03a	1860	58	32	29	26	28	30	39	39	34	19
YMts_03a	1870	5	32	50	56	35	29	39	66	62	54
YMts_03a	1880	65	47	49	47	39	48	34	33	30	28
YMts_03a	1890	28	30	45	57	42	27	29	20	26	33
YMts_03a	1900	38	34	40	51	44	26	16	25	33	30
YMts_03a	1910	44	48	48	43	26	32	37	39	36	31
YMts_03a	1920	35	34	39	35	48	41	44	58	52	41
YMts_03a	1930	38	40	73	56	41	47	79	63	73	70
YMts_03a	1940	57	81	84	79	78	62	47	46	66	81
YMts_03a	1950	93	102	98	94	108	87	82	60	80	58
YMts_03a	1960	55	70	51	48	65	47	57	50	38	30
YMts_03a	1970	30	48	50	40	49	53	56	52	37	25
YMts_03a	1980	33	35	25	13	16	13	19	20	23	29
YMts_03a	1990	63	101	68	63	98	38	44	67	96	78
YMts_03a	2000	47	78	91	90	116	106	999
YMts_03b	1742	382	353	416	385	221	180	260	204
YMts_03b	1750	78	180	339	274	211	269	137	75	67	58
YMts_03b	1760	50	87	107	148	100	138	90	99	156	150
YMts_03b	1770	109	90	43	50	62	193	186	138	143	231
YMts_03b	1780	356	313	295	423	309	286	488	363	264	119
YMts_03b	1790	136	173	72	212	280	228	357	192	163	123
YMts_03b	1800	56	44	85	122	79	90	59	72	58	54
YMts_03b	1810	58	54	43	58	51	53	67	58	67	65
YMts_03b	1820	64	43	56	69	87	129	126	79	109	111
YMts_03b	1830	182	176	175	73	117	174	290	162	149	159
YMts_03b	1840	156	137	142	108	122	129	166	131	108	108
YMts_03b	1850	103	104	97	77	67	68	71	78	79	58
YMts_03b	1860	62	63	53	56	61	62	59	65	67	41
YMts_03b	1870	25	67	102	106	76	57	64	73	37	65
YMts_03b	1880	54	90	67	115	74	89	128	93	99	77
YMts_03b	1890	83	148	138	104	113	150	158	85	84	132
YMts_03b	1900	166	108	121	255	256	138	52	49	40	43
YMts_03b	1910	54	47	47	30	40	48	53	75	81	52
YMts_03b	1920	48	53	66	53	55	82	104	111	92	100
YMts_03b	1930	110	101	201	86	70	70	66	54	57	57
YMts_03b	1940	110	118	107	99	90	66	44	39	64	122
YMts_03b	1950	140	85	99	78	111	92	134	40	36	33
YMts_03b	1960	41	44	47	73	99	90	87	93	81	68
YMts_03b	1970	76	73	102	79	151	90	170	146	133	52
YMts_03b	1980	79	82	66	44	41	42	63	45	55	76
YMts_03b	1990	121	119	173	183	174	81	64	88	126	90
YMts_03b	2000	64	138	110	83	88	134	999
YMts_04a	1393	64	79	78	109	104	116	160
YMts_04a	1400	212	238	275	291	243	264	227	234	286	241
YMts_04a	1410	227	259	198	187	183	152	102	123	122	103
YMts_04a	1420	97	93	91	96	113	92	119	113	114	116
YMts_04a	1430	108	89	60	75	77	58	55	64	84	78
YMts_04a	1440	86	77	97	87	101	64	67	48	38	38
YMts_04a	1450	52	45	53	43	57	49	45	40	33	34
YMts_04a	1460	23	24	37	39	33	26	34	26	37	29
YMts_04a	1470	36	24	27	26	30	28	29	25	26	35
YMts_04a	1480	33	47	45	39	29	37	40	45	42	51
YMts_04a	1490	73	58	70	78	81	99	134	118	118	166
YMts_04a	1500	112	68	79	83	97	58	57	72	35	58
YMts_04a	1510	66	73	74	63	53	58	67	53	61	68
YMts_04a	1520	40	40	44	28	30	27	19	32	31	36
YMts_04a	1530	31	47	38	35	38	43	43	46	36	45
YMts_04a	1540	30	43	43	41	33	36	26	25	21	28
YMts_04a	1550	32	25	33	38	44	45	47	55	50	50
YMts_04a	1560	35	34	40	39	40	43	43	29	31	31
YMts_04a	1570	24	14	29	32	21	29	21	26	18	21
YMts_04a	1580	30	24	33	26	28	27	21	13	24	29
YMts_04a	1590	24	29	29	5	26	30	24	34	35	37
YMts_04a	1600	28	25	23	25	17	18	29	22	29	26
YMts_04a	1610	25	28	26	26	32	29	43	35	41	48
YMts_04a	1620	49	58	42	37	60	41	51	84	98	77
YMts_04a	1630	67	73	73	72	43	32	56	51	91	68
YMts_04a	1640	62	37	37	42	40	35	46	42	39	35
YMts_04a	1650	39	37	30	35	49	57	54	50	16	21
YMts_04a	1660	22	27	41	35	41	39	48	46	31	51
YMts_04a	1670	20	32	37	29	37	34	38	52	44	68
YMts_04a	1680	71	43	20	26	23	26	28	46	35	29
YMts_04a	1690	29	45	37	54	35	47	46	66	56	50
YMts_04a	1700	29	15	24	10	27	27	39	37	34	24
YMts_04a	1710	17	21	34	53	65	53	54	49	72	66
YMts_04a	1720	56	58	62	72	86	103	80	77	66	70
YMts_04a	1730	68	88	67	49	59	37	28	45	26	24
YMts_04a	1740	38	31	44	38	50	46	57	63	55	51
YMts_04a	1750	27	36	42	35	49	41	37	17	29	31
YMts_04a	1760	28	39	36	35	38	38	23	32	47	38
YMts_04a	1770	38	21	18	20	30	46	48	50	53	53
YMts_04a	1780	58	71	72	95	146	186	136	180	216	168
YMts_04a	1790	205	283	105	120	150	153	175	163	166	111
YMts_04a	1800	81	106	95	105	133	79	55	79	67	67
YMts_04a	1810	73	91	74	116	102	108	97	91	73	69
YMts_04a	1820	55	46	35	37	60	85	122	115	117	89
YMts_04a	1830	108	88	73	50	55	74	58	43	52	39
YMts_04a	1840	37	43	52	32	34	38	47	38	29	26
YMts_04a	1850	29	32	41	35	21	20	36	23	33	29
YMts_04a	1860	37	30	22	35	38	29	37	26	30	31
YMts_04a	1870	22	28	49	52	38	22	36	50	47	30
YMts_04a	1880	35	45	40	48	62	43	43	46	53	63
YMts_04a	1890	53	43	66	65	62	37	42	21	30	47
YMts_04a	1900	63	63	54	106	82	50	43	38	30	36
YMts_04a	1910	49	46	47	33	28	39	37	56	49	39
YMts_04a	1920	27	32	35	35	29	31	44	42	44	61
YMts_04a	1930	64	39	26	53	52	50	28	20	14	19
YMts_04a	1940	32	38	44	32	36	39	32	16	39	74
YMts_04a	1950	119	133	110	117	130	96	114	118	153	186
YMts_04a	1960	166	116	112	84	104	64	59	66	44	37
YMts_04a	1970	39	46	50	48	55	75	78	81	64	37
YMts_04a	1980	52	53	33	25	27	17	24	23	26	35
YMts_04a	1990	32	47	62	55	32	34	29	41	52	33
YMts_04a	2000	20	27	44	40	41	34	999
YMts_04b	1745	123	91	92	106	95
YMts_04b	1750	63	67	82	70	85	78	68	34	58	65
YMts_04b	1760	65	93	87	102	87	88	61	79	100	97
YMts_04b	1770	106	77	51	45	58	74	90	74	84	72
YMts_04b	1780	72	74	78	75	53	97	73	85	73	59
YMts_04b	1790	70	77	35	49	57	63	62	66	62	40
YMts_04b	1800	45	66	80	90	80	49	36	45	60	64
YMts_04b	1810	71	90	85	136	96	104	83	87	99	122
YMts_04b	1820	122	84	83	73	88	76	112	136	151	111
YMts_04b	1830	124	106	95	72	90	109	91	63	60	72
YMts_04b	1840	57	59	37	39	29	42	77	67	50	69
YMts_04b	1850	54	76	71	56	23	29	47	49	54	43
YMts_04b	1860	44	23	7	37	41	40	35	27	11	32
YMts_04b	1870	22	43	57	67	52	43	45	32	41	51
YMts_04b	1880	49	57	49	54	68	50	54	45	68	60
YMts_04b	1890	56	60	89	89	84	78	82	38	75	85
YMts_04b	1900	111	83	97	92	83	47	40	60	36	37
YMts_04b	1910	53	55	55	34	29	38	32	56	61	28
YMts_04b	1920	39	34	41	39	40	48	74	78	74	78
YMts_04b	1930	92	102	95	144	119	133	94	69	82	57
YMts_04b	1940	71	106	126	107	115	137	123	87	122	133
YMts_04b	1950	102	155	152	230	197	217	159	186	184	203
YMts_04b	1960	203	209	164	159	161	153	180	171	113	103
YMts_04b	1970	121	137	139	162	166	191	259	190	234	163
YMts_04b	1980	175	268	143	113	102	101	127	71	173	176
YMts_04b	1990	222	225	267	181	200	219	181	228	289	135
YMts_04b	2000	117	179	177	220	268	266	999
YMts_05a	1717	228	185	148
YMts_05a	1720	112	141	140	169	145	170	141	163	125	106
YMts_05a	1730	149	102	103	71	80	47	62	94	106	130
YMts_05a	1740	148	117	90	122	109	115	145	152	146	201
YMts_05a	1750	164	132	165	124	148	141	199	147	200	210
YMts_05a	1760	115	98	183	155	184	124	114	126	128	173
YMts_05a	1770	132	115	70	93	95	114	109	97	94	160
YMts_05a	1780	155	129	118	101	125	184	195	236	317	225
YMts_05a	1790	177	293	106	101	157	181	242	195	182	123
YMts_05a	1800	84	95	114	174	217	108	133	158	130	109
YMts_05a	1810	110	147	109	140	93	106	111	96	156	130
YMts_05a	1820	91	66	66	59	95	100	134	94	100	88
YMts_05a	1830	92	85	82	75	68	105	90	74	64	68
YMts_05a	1840	60	62	62	74	71	84	117	117	75	102
YMts_05a	1850	127	137	110	91	78	88	77	69	91	82
YMts_05a	1860	75	57	66	67	98	83	68	50	61	58
YMts_05a	1870	31	36	92	84	152	141	102	130	89	70
YMts_05a	1880	94	120	54	89	89	137	157	137	67	96
YMts_05a	1890	55	92	124	175	202	130	106	67	90	96
YMts_05a	1900	168	79	138	284	155	164	53	43	53	63
YMts_05a	1910	77	71	151	101	63	61	92	119	100	67
YMts_05a	1920	69	69	136	83	51	120	175	153	143	184
YMts_05a	1930	149	108	223	208	155	176	236	241	194	168
YMts_05a	1940	228	261	259	265	202	156	171	111	156	195
YMts_05a	1950	161	129	95	130	97	88	119	224	147	108
YMts_05a	1960	53	66	123	79	137	96	124	125	132	107
YMts_05a	1970	87	92	95	115	185	229	269	229	200	151
YMts_05a	1980	219	174	125	113	70	75	98	64	86	101
YMts_05a	1990	222	228	245	203	107	147	120	110	150	79
YMts_05a	2000	76	239	144	102	113	100	999
YMts_05b	1588	257	265
YMts_05b	1590	256	263	256	152	110	119	193	222	144	124
YMts_05b	1600	113	92	142	125	99	73	79	102	85	74
YMts_05b	1610	77	148	110	85	98	110	94	99	135	151
YMts_05b	1620	132	179	122	66	90	94	83	189	214	119
YMts_05b	1630	91	92	60	48	57	43	43	84	92	44
YMts_05b	1640	45	28	28	22	32	40	31	32	25	39
YMts_05b	1650	55	58	37	38	57	80	78	66	73	54
YMts_05b	1660	30	27	50	80	82	84	84	83	89	117
YMts_05b	1670	97	103	100	83	58	44	40	71	66	80
YMts_05b	1680	95	93	50	66	77	106	104	101	92	101
YMts_05b	1690	114	89	75	82	83	100	113	138	120	96
YMts_05b	1700	84	67	54	22	32	39	29	45	51	59
YMts_05b	1710	52	59	63	63	81	81	114	155	126	88
YMts_05b	1720	63	66	66	79	59	80	80	97	119	87
YMts_05b	1730	74	79	90	76	82	37	38	53	80	110
YMts_05b	1740	107	107	89	88	78	70	91	98	89	93
YMts_05b	1750	66	72	81	56	64	62	70	45	86	83
YMts_05b	1760	57	53	77	73	100	74	56	67	75	90
YMts_05b	1770	58	58	43	53	68	76	76	62	63	104
YMts_05b	1780	90	100	107	100	94	100	72	111	109	64
YMts_05b	1790	82	111	54	41	48	66	54	79	54	42
YMts_05b	1800	35	29	31	40	36	25	21	27	26	27
YMts_05b	1810	29	39	23	29	51	51	45	43	46	41
YMts_05b	1820	26	22	20	22	30	33	55	52	36	42
YMts_05b	1830	41	47	35	33	29	38	50	44	35	33
YMts_05b	1840	35	36	32	29	27	34	40	40	33	39
YMts_05b	1850	33	28	20	24	21	21	26	24	30	24
YMts_05b	1860	21	16	11	24	22	22	29	31	28	22
YMts_05b	1870	13	999
YMts_06a	1718	189	128
YMts_06a	1720	195	212	158	244	300	278	187	168	242	196
YMts_06a	1730	358	258	230	209	225	271	280	233	112	93
YMts_06a	1740	152	203	215	162	151	172	189	202	237	174
YMts_06a	1750	195	154	155	184	195	174	130	116	117	114
YMts_06a	1760	111	127	110	216	151	263	187	200	291	162
YMts_06a	1770	151	148	115	93	79	94	118	110	106	154
YMts_06a	1780	109	96	101	128	111	147	146	115	133	105
YMts_06a	1790	84	134	116	88	83	72	87	113	154	93
YMts_06a	1800	73	111	131	178	209	265	188	186	186	130
YMts_06a	1810	130	151	123	136	115	123	98	86	76	89
YMts_06a	1820	104	51	66	90	112	157	152	152	85	79
YMts_06a	1830	130	98	65	56	58	85	84	73	72	72
YMts_06a	1840	89	97	101	154	100	123	222	221	157	136
YMts_06a	1850	121	135	124	115	109	75	89	97	106	111
YMts_06a	1860	75	52	48	66	67	130	108	90	91	100
YMts_06a	1870	92	93	97	150	95	69	74	63	106	89
YMts_06a	1880	114	130	90	104	165	96	136	53	87	61
YMts_06a	1890	110	90	98	109	134	138	130	110	74	92
YMts_06a	1900	144	94	82	84	68	44	39	40	35	44
YMts_06a	1910	69	59	108	76	75	68	129	118	93	96
YMts_06a	1920	64	78	73	74	76	75	100	110	100	104
YMts_06a	1930	129	92	156	105	93	109	134	109	94	60
YMts_06a	1940	69	60	55	80	106	109	68	74	119	132
YMts_06a	1950	59	107	92	136	74	97	58	63	50	71
YMts_06a	1960	56	77	92	43	115	94	65	91	105	57
YMts_06a	1970	45	53	66	136	195	199	368	356	311	195
YMts_06a	1980	174	312	173	128	126	82	116	75	69	69
YMts_06a	1990	98	72	325	312	163	249	163	182	231	138
YMts_06a	2000	148	153	205	242	175	258	999
YMts_06b	1694	237	207	240	263	233	329
YMts_06b	1700	343	199	233	133	259	241	256	247	226	169
YMts_06b	1710	144	207	134	176	241	182	294	313	291	207
YMts_06b	1720	251	271	230	208	229	205	145	89	115	97
YMts_06b	1730	142	127	93	118	117	112	111	100	50	65
YMts_06b	1740	127	66	64	83	90	87	89	126	98	125
YMts_06b	1750	165	123	115	115	148	158	105	81	110	141
YMts_06b	1760	144	133	89	131	118	132	121	111	116	137
YMts_06b	1770	129	104	126	74	101	103	142	116	170	160
YMts_06b	1780	111	130	134	112	135	193	129	118	118	87
YMts_06b	1790	85	93	84	78	69	57	73	82	84	54
YMts_06b	1800	47	63	70	65	75	40	66	82	70	67
YMts_06b	1810	42	50	40	57	44	71	51	68	61	73
YMts_06b	1820	44	37	41	57	64	98	179	123	90	77
YMts_06b	1830	86	58	59	61	68	93	83	72	72	70
YMts_06b	1840	83	85	63	60	49	59	96	91	74	81
YMts_06b	1850	72	81	71	62	68	62	63	66	70	59
YMts_06b	1860	65	42	34	52	54	78	54	59	53	53
YMts_06b	1870	30	42	67	61	45	41	43	65	64	53
YMts_06b	1880	64	63	47	71	79	54	46	34	40	49
YMts_06b	1890	59	56	100	111	99	59	79	38	40	54
YMts_06b	1900	88	75	45	64	64	35	27	14	21	36
YMts_06b	1910	45	50	83	61	77	48	67	73	72	58
YMts_06b	1920	62	43	67	70	53	60	57	69	67	92
YMts_06b	1930	153	101	100	127	133	123	140	107	122	88
YMts_06b	1940	109	66	114	113	101	98	57	62	97	75
YMts_06b	1950	53	63	99	80	73	65	47	37	34	28
YMts_06b	1960	28	39	32	24	44	41	40	50	55	39
YMts_06b	1970	27	27	47	65	109	170	133	174	185	91
YMts_06b	1980	136	151	91	82	59	61	72	31	41	36
YMts_06b	1990	46	51	104	70	51	53	40	33	39	40
YMts_06b	2000	36	24	34	41	105	100	999
YMts_07	1780	413	424	277	309	328	409	315	295	347	250
YMts_07	1790	198	220	148	115	116	145	153	143	132	112
YMts_07	1800	113	159	205	167	164	251	236	205	165	150
YMts_07	1810	190	271	285	248	298	216	190	250	259	271
YMts_07	1820	298	186	252	341	458	320	302	312	324	244
YMts_07	1830	232	193	180	171	220	224	193	170	137	192
YMts_07	1840	201	159	150	170	167	153	212	152	138	170
YMts_07	1850	147	169	181	191	154	191	176	201	183	144
YMts_07	1860	133	132	120	133	128	106	141	129	147	144
YMts_07	1870	102	90	139	189	165	147	134	144	198	207
YMts_07	1880	149	189	125	119	175	209	166	147	134	138
YMts_07	1890	129	133	169	199	302	217	238	128	122	156
YMts_07	1900	154	153	172	365	269	237	162	110	83	112
YMts_07	1910	121	124	211	121	121	113	119	153	124	97
YMts_07	1920	122	84	94	52	75	85	75	68	51	65
YMts_07	1930	70	67	70	65	51	52	53	46	55	42
YMts_07	1940	56	70	69	50	57	46	41	43	53	58
YMts_07	1950	61	73	72	54	58	72	73	110	117	104
YMts_07	1960	178	134	78	87	88	94	220	214	123	165
YMts_07	1970	118	182	179	160	134	138	159	157	74	51
YMts_07	1980	83	117	95	72	70	47	72	52	59	98
YMts_07	1990	99	100	112	110	114	101	98	85	131	75
YMts_07	2000	100	89	104	96	107	106	999
YMts_08a	1733	70	61	32	37	26	19	27
YMts_08a	1740	29	30	31	65	40	29	19	58	93	118
YMts_08a	1750	71	165	213	263	274	144	165	227	170	143
YMts_08a	1760	125	118	120	148	152	185	201	155	163	164
YMts_08a	1770	207	148	81	95	157	255	321	265	189	501
YMts_08a	1780	185	332	272	224	344	402	280	469	315	247
YMts_08a	1790	151	428	199	61	185	178	411	329	126	143
YMts_08a	1800	114	180	158	180	301	125	167	207	217	203
YMts_08a	1810	196	177	192	250	163	146	251	89	135	94
YMts_08a	1820	82	61	83	95	197	207	316	203	131	138
YMts_08a	1830	130	134	124	138	105	221	132	111	130	110
YMts_08a	1840	138	119	139	118	98	128	144	111	124	83
YMts_08a	1850	145	158	147	130	91	131	105	133	104	98
YMts_08a	1860	95	85	96	84	119	162	194	147	150	144
YMts_08a	1870	94	72	182	133	155	112	145	177	168	113
YMts_08a	1880	252	118	135	146	149	91	155	78	112	83
YMts_08a	1890	131	95	341	159	204	116	95	42	48	93
YMts_08a	1900	157	204	138	267	168	196	111	92	81	74
YMts_08a	1910	62	84	128	117	74	52	64	65	60	59
YMts_08a	1920	69	42	54	53	78	58	69	58	106	59
YMts_08a	1930	68	90	120	82	77	83	98	83	89	38
YMts_08a	1940	52	72	95	94	99	76	51	32	72	89
YMts_08a	1950	145	105	117	106	82	90	130	116	129	89
YMts_08a	1960	66	87	74	71	87	67	70	91	86	60
YMts_08a	1970	46	60	75	58	84	110	140	135	116	56
YMts_08a	1980	74	91	68	55	48	33	35	35	38	48
YMts_08a	1990	55	71	115	116	62	57	47	59	68	100
YMts_08a	2000	69	82	138	107	129	158	999
YMts_08b	1636	159	188	140	102
YMts_08b	1640	94	120	103	109	170	122	251	203	94	227
YMts_08b	1650	290	277	435	310	469	537	381	362	502	249
YMts_08b	1660	74	49	68	161	255	208	160	234	189	192
YMts_08b	1670	114	80	106	138	88	69	50	108	96	123
YMts_08b	1680	166	162	104	168	219	256	139	153	168	183
YMts_08b	1690	195	145	218	249	191	170	172	411	265	146
YMts_08b	1700	100	60	85	44	71	63	94	106	117	81
YMts_08b	1710	66	69	70	87	66	87	76	58	73	84
YMts_08b	1720	52	44	40	47	48	40	40	32	40	26
YMts_08b	1730	21	22	14	23	31	21	19	17	22	30
YMts_08b	1740	30	30	30	30	40	26	28	37	64	86
YMts_08b	1750	44	63	64	56	53	47	62	34	86	121
YMts_08b	1760	109	130	170	107	137	85	108	76	99	87
YMts_08b	1770	81	69	42	40	71	55	98	56	105	108
YMts_08b	1780	60	54	62	68	82	75	67	62	57	54
YMts_08b	1790	63	66	51	50	51	43	46	47	57	28
YMts_08b	1800	41	57	79	67	63	32	35	67	87	78
YMts_08b	1810	52	66	63	94	55	66	74	69	94	59
YMts_08b	1820	40	30	47	61	71	117	64	64	45	58
YMts_08b	1830	67	47	43	38	55	95	72	65	54	41
YMts_08b	1840	58	64	68	63	46	64	81	100	56	62
YMts_08b	1850	78	78	96	73	70	59	66	85	74	50
YMts_08b	1860	65	63	45	64	73	78	125	75	81	59
YMts_08b	1870	64	60	84	85	84	65	72	94	68	76
YMts_08b	1880	70	81	57	94	67	80	53	38	37	56
YMts_08b	1890	42	68	55	122	80	88	68	39	39	79
YMts_08b	1900	59	85	68	124	107	131	67	75	46	37
YMts_08b	1910	43	80	129	75	38	31	40	56	38	34
YMts_08b	1920	46	28	40	33	46	43	70	10	66	52
YMts_08b	1930	59	48	80	60	69	53	70	67	104	28
YMts_08b	1940	24	33	40	39	39	44	30	26	35	64
YMts_08b	1950	99	68	57	72	55	89	82	123	99	65
YMts_08b	1960	58	67	75	56	57	61	67	86	77	60
YMts_08b	1970	40	73	77	52	62	58	94	129	110	52
YMts_08b	1980	63	84	61	55	55	33	41	40	44	42
YMts_08b	1990	41	52	65	48	26	34	28	49	48	39
YMts_08b	2000	44	40	55	38	50	53	999
YMts_09	1755	78	68	73	118	69
YMts_09	1760	54	73	69	99	80	89	49	70	131	85
YMts_09	1770	95	63	46	59	59	78	67	55	64	66
YMts_09	1780	66	68	53	61	76	98	77	97	100	61
YMts_09	1790	67	74	40	64	47	70	72	96	68	57
YMts_09	1800	42	69	81	110	95	104	107	149	153	119
YMts_09	1810	110	112	99	91	92	92	99	102	105	133
YMts_09	1820	87	82	96	133	134	186	149	110	214	136
YMts_09	1830	184	122	80	129	111	125	146	89	98	128
YMts_09	1840	122	131	161	130	160	170	256	183	153	106
YMts_09	1850	175	235	215	132	134	97	104	94	80	126
YMts_09	1860	130	101	72	85	51	41	53	45	37	47
YMts_09	1870	31	55	79	80	86	54	65	81	61	64
YMts_09	1880	85	119	94	97	150	142	188	82	107	77
YMts_09	1890	96	122	288	497	500	244	138	52	81	119
YMts_09	1900	85	62	139	217	174	152	59	76	59	49
YMts_09	1910	51	69	70	92	60	70	101	85	80	52
YMts_09	1920	97	114	118	72	84	90	130	109	103	90
YMts_09	1930	77	74	81	91	70	72	93	77	206	226
YMts_09	1940	112	87	118	94	107	77	81	92	103	108
YMts_09	1950	85	247	239	303	362	342	278	263	300	108
YMts_09	1960	111	60	42	50	58	54	53	73	75	51
YMts_09	1970	45	29	37	37	43	59	56	46	43	29
YMts_09	1980	38	41	39	29	42	51	36	48	68	46
YMts_09	1990	52	43	44	38	74	59	33	63	105	95
YMts_09	2000	69	186	99	171	302	139	999
YMts_10a	1755	301	313	244	338	323
YMts_10a	1760	216	201	351	472	466	337	239	246	396	377
YMts_10a	1770	355	403	207	238	242	165	233	154	191	182
YMts_10a	1780	129	201	135	152	139	177	140	137	171	129
YMts_10a	1790	127	118	53	55	85	101	120	124	100	64
YMts_10a	1800	71	84	68	68	71	90	89	114	100	150
YMts_10a	1810	145	149	103	130	118	119	157	129	188	222
YMts_10a	1820	166	86	101	93	139	173	177	174	134	180
YMts_10a	1830	96	93	102	71	109	135	110	98	78	98
YMts_10a	1840	239	146	112	123	125	207	189	145	103	151
YMts_10a	1850	148	171	211	203	139	127	188	167	192	146
YMts_10a	1860	127	133	134	80	66	52	73	59	69	64
YMts_10a	1870	45	56	86	59	71	56	52	64	50	48
YMts_10a	1880	60	51	42	43	56	45	42	34	41	49
YMts_10a	1890	47	54	46	55	63	39	51	27	41	56
YMts_10a	1900	50	41	41	59	50	58	44	39	44	45
YMts_10a	1910	55	49	49	29	45	69	47	78	127	71
YMts_10a	1920	88	98	125	79	102	85	68	91	91	109
YMts_10a	1930	76	94	69	79	57	77	71	48	50	51
YMts_10a	1940	66	70	72	38	50	42	41	34	49	44
YMts_10a	1950	41	49	46	44	32	27	43	48	44	47
YMts_10a	1960	25	44	28	33	26	34	26	40	10	15
YMts_10a	1970	21	18	24	22	25	24	48	58	37	25
YMts_10a	1980	33	32	19	16	17	17	25	16	22	23
YMts_10a	1990	27	31	50	47	30	15	26	26	46	51
YMts_10a	2000	70	82	40	49	73	80	999
YMts_10b	1691	193	180	218	217	227	230	303	244	302
YMts_10b	1700	292	152	163	80	86	104	162	142	185	195
YMts_10b	1710	222	201	125	124	113	100	169	244	265	202
YMts_10b	1720	121	221	171	156	90	76	107	179	215	205
YMts_10b	1730	201	135	132	140	136	128	174	237	169	177
YMts_10b	1740	164	163	112	102	136	163	207	164	188	172
YMts_10b	1750	146	191	181	107	106	158	114	110	142	173
YMts_10b	1760	140	104	140	161	227	133	93	71	133	275
YMts_10b	1770	295	240	146	129	206	136	151	101	105	141
YMts_10b	1780	109	156	141	143	162	223	150	145	192	116
YMts_10b	1790	120	129	69	55	73	110	127	172	161	100
YMts_10b	1800	89	93	74	74	77	54	59	88	81	123
YMts_10b	1810	120	133	104	126	90	99	153	183	287	288
YMts_10b	1820	168	110	131	75	95	109	84	94	62	85
YMts_10b	1830	69	66	70	63	52	71	56	59	46	50
YMts_10b	1840	76	48	36	33	35	47	52	32	45	60
YMts_10b	1850	63	75	85	84	118	136	191	208	285	348
YMts_10b	1860	367	397	544	300	252	208	168	165	170	261
YMts_10b	1870	143	139	231	162	223	166	162	189	134	144
YMts_10b	1880	118	93	98	82	106	88	90	53	57	65
YMts_10b	1890	59	57	63	83	83	68	92	45	50	90
YMts_10b	1900	87	64	73	124	102	81	85	60	81	75
YMts_10b	1910	91	56	91	35	54	92	116	245	212	116
YMts_10b	1920	99	115	141	74	103	145	75	63	50	42
YMts_10b	1930	26	23	30	20	6	20	19	16	17	16
YMts_10b	1940	26	18	19	17	16	15	13	18	22	29
YMts_10b	1950	26	27	24	22	29	25	26	21	20	20
YMts_10b	1960	22	17	13	21	16	24	23	33	14	15
YMts_10b	1970	12	15	20	16	21	28	29	36	32	24
YMts_10b	1980	27	33	23	12	20	12	21	17	8	15
YMts_10b	1990	19	29	32	33	21	16	22	20	26	23
YMts_10b	2000	27	30	26	26	27	37	999
YMts_11a	1747	155	182	228
YMts_11a	1750	142	133	149	159	184	150	138	217	268	197
YMts_11a	1760	165	143	110	119	144	154	116	126	154	161
YMts_11a	1770	168	133	110	90	146	134	205	160	181	164
YMts_11a	1780	140	119	109	101	99	156	104	171	145	154
YMts_11a	1790	169	223	105	86	102	143	175	254	261	161
YMts_11a	1800	147	109	108	127	123	115	111	150	131	162
YMts_11a	1810	165	182	133	172	117	105	131	86	71	97
YMts_11a	1820	77	83	119	86	110	180	129	129	66	71
YMts_11a	1830	92	94	150	103	182	182	138	139	163	183
YMts_11a	1840	213	187	216	135	188	197	238	221	191	237
YMts_11a	1850	215	190	221	165	126	155	229	249	248	151
YMts_11a	1860	129	80	92	84	78	62	65	57	113	76
YMts_11a	1870	58	44	55	41	80	73	78	82	73	57
YMts_11a	1880	80	102	58	86	88	66	49	60	81	87
YMts_11a	1890	99	80	137	108	107	75	110	60	84	111
YMts_11a	1900	113	88	67	104	109	54	49	22	22	38
YMts_11a	1910	56	72	104	53	38	47	69	155	108	63
YMts_11a	1920	40	54	66	65	61	98	72	74	76	68
YMts_11a	1930	96	83	87	87	62	54	92	97	116	107
YMts_11a	1940	141	119	148	96	188	116	60	35	70	145
YMts_11a	1950	127	130	126	106	157	167	166	154	102	115
YMts_11a	1960	113	78	52	82	83	76	86	91	50	28
YMts_11a	1970	43	85	67	145	149	140	219	209	51	30
YMts_11a	1980	62	113	91	60	49	22	31	24	35	51
YMts_11a	1990	71	74	119	81	66	54	66	81	155	77
YMts_11a	2000	52	107	113	139	161	188	999
YMts_11b	1707	221	221	197
YMts_11b	1710	233	234	163	119	130	217	348	209	232	222
YMts_11b	1720	232	447	504	542	340	324	254	293	262	243
YMts_11b	1730	264	263	183	216	158	199	216	192	143	185
YMts_11b	1740	150	151	155	163	110	88	68	106	106	107
YMts_11b	1750	65	84	101	101	92	65	59	115	135	102
YMts_11b	1760	73	80	65	75	103	94	93	82	108	69
YMts_11b	1770	67	62	44	47	90	106	142	173	165	148
YMts_11b	1780	109	114	124	121	112	170	89	109	97	114
YMts_11b	1790	143	118	77	58	88	139	126	147	120	76
YMts_11b	1800	72	63	88	101	100	83	80	102	94	117
YMts_11b	1810	158	182	187	189	114	106	153	104	98	131
YMts_11b	1820	103	86	123	99	183	291	201	170	88	77
YMts_11b	1830	126	79	156	96	158	176	111	139	139	96
YMts_11b	1840	148	129	151	94	110	156	143	98	114	89
YMts_11b	1850	102	67	93	73	66	86	108	131	116	101
YMts_11b	1860	85	48	74	92	106	120	98	86	111	116
YMts_11b	1870	64	54	93	88	125	94	73	109	63	55
YMts_11b	1880	59	60	51	66	62	64	34	66	45	60
YMts_11b	1890	62	34	71	71	55	40	74	51	59	101
YMts_11b	1900	100	85	79	127	85	66	52	41	31	55
YMts_11b	1910	72	77	118	71	58	79	84	116	97	68
YMts_11b	1920	53	42	60	50	58	64	84	60	69	72
YMts_11b	1930	129	92	115	108	65	67	134	98	86	90
YMts_11b	1940	97	101	132	89	101	81	46	29	50	71
YMts_11b	1950	54	47	51	40	55	50	57	72	49	39
YMts_11b	1960	73	48	43	66	81	60	57	66	41	33
YMts_11b	1970	39	73	58	61	63	82	106	123	25	17
YMts_11b	1980	29	47	54	39	27	3	31	24	23	36
YMts_11b	1990	40	44	59	49	42	31	42	79	110	47
YMts_11b	2000	25	57	76	68	75	182	999
YMts_12a	1804	151	215	189	173	193	150
YMts_12a	1810	180	209	258	233	185	167	235	210	203	285
YMts_12a	1820	197	192	134	204	481	491	328	267	280	276
YMts_12a	1830	326	287	182	136	246	325	255	177	162	171
YMts_12a	1840	196	220	220	245	385	409	341	243	179	143
YMts_12a	1850	212	268	278	284	182	143	296	215	259	233
YMts_12a	1860	175	182	146	144	147	82	118	81	109	71
YMts_12a	1870	81	110	126	130	79	88	125	70	75	112
YMts_12a	1880	123	95	80	97	70	72	118	80	94	120
YMts_12a	1890	102	176	275	174	154	171	92	42	60	74
YMts_12a	1900	127	73	135	125	144	150	81	104	66	89
YMts_12a	1910	82	92	62	60	54	53	60	63	87	95
YMts_12a	1920	112	85	124	60	64	69	119	98	108	85
YMts_12a	1930	83	141	144	93	73	76	68	61	84	91
YMts_12a	1940	88	93	133	71	109	45	41	41	42	62
YMts_12a	1950	67	118	76	107	108	115	108	148	224	196
YMts_12a	1960	285	206	165	139	210	141	143	141	174	79
YMts_12a	1970	79	74	105	124	126	106	132	170	149	68
YMts_12a	1980	82	83	57	58	46	51	65	74	61	68
YMts_12a	1990	86	78	140	103	135	67	59	73	102	61
YMts_12a	2000	63	78	107	83	104	92	999
YMts_12b	1745	202	247	276	270	219
YMts_12b	1750	222	190	381	325	260	352	291	172	210	149
YMts_12b	1760	133	135	166	409	327	392	272	246	396	278
YMts_12b	1770	255	222	124	116	105	118	125	101	150	136
YMts_12b	1780	145	95	104	113	153	143	150	113	170	145
YMts_12b	1790	166	162	96	169	223	160	275	207	168	131
YMts_12b	1800	118	147	237	191	167	179	162	157	194	116
YMts_12b	1810	140	127	175	219	168	145	149	152	173	165
YMts_12b	1820	124	100	152	238	325	290	289	198	208	167
YMts_12b	1830	313	210	146	124	166	229	212	183	216	210
YMts_12b	1840	173	190	246	108	265	279	315	173	153	150
YMts_12b	1850	195	414	236	171	188	159	208	190	271	234
YMts_12b	1860	215	150	104	163	136	120	145	132	127	114
YMts_12b	1870	101	125	154	117	124	122	126	134	106	148
YMts_12b	1880	110	118	118	135	130	113	176	79	116	87
YMts_12b	1890	83	129	216	143	118	92	79	32	40	55
YMts_12b	1900	84	50	59	67	101	73	57	61	37	49
YMts_12b	1910	38	47	58	48	44	41	44	57	50	38
YMts_12b	1920	62	50	71	63	63	45	76	60	62	61
YMts_12b	1930	57	67	56	36	25	26	24	15	29	21
YMts_12b	1940	23	10	30	18	28	22	26	25	38	45
YMts_12b	1950	43	45	39	36	41	78	53	51	45	33
YMts_12b	1960	30	26	20	25	21	25	29	33	21	20
YMts_12b	1970	21	22	27	20	22	20	24	26	25	11
YMts_12b	1980	14	21	17	12	13	17	23	22	22	21
YMts_12b	1990	17	21	10	22	19	25	24	17	15	20
YMts_12b	2000	23	22	23	18	999
YMts_13a	1687	85	80	82
YMts_13a	1690	71	59	55	52	62	79	90	128	138	117
YMts_13a	1700	132	83	63	74	71	67	55	68	94	78
YMts_13a	1710	107	95	89	60	87	41	41	53	62	84
YMts_13a	1720	80	77	74	105	93	119	47	69	87	61
YMts_13a	1730	87	118	101	87	119	66	102	62	37	64
YMts_13a	1740	88	83	56	79	104	121	115	163	107	118
YMts_13a	1750	86	81	89	114	145	143	96	64	84	84
YMts_13a	1760	82	146	106	192	239	280	137	158	249	226
YMts_13a	1770	194	202	125	88	145	191	156	125	118	152
YMts_13a	1780	46	63	56	47	40	38	37	47	34	24
YMts_13a	1790	19	19	11	5	16	17	15	21	14	13
YMts_13a	1800	15	15	22	30	48	74	20	29	38	46
YMts_13a	1810	67	84	99	102	103	95	94	119	133	213
YMts_13a	1820	158	114	66	64	99	116	146	127	130	87
YMts_13a	1830	109	80	94	92	80	117	125	103	94	83
YMts_13a	1840	84	78	82	71	81	72	108	83	74	99
YMts_13a	1850	105	104	125	89	69	111	124	105	119	96
YMts_13a	1860	97	65	95	99	103	128	101	101	94	93
YMts_13a	1870	66	62	101	111	106	79	76	116	95	58
YMts_13a	1880	93	86	76	65	96	78	66	76	67	61
YMts_13a	1890	53	57	103	114	134	144	145	132	95	104
YMts_13a	1900	145	132	115	144	132	120	94	55	50	49
YMts_13a	1910	73	70	101	65	93	63	66	139	105	60
YMts_13a	1920	66	66	73	66	49	92	84	90	113	96
YMts_13a	1930	165	136	134	103	64	85	110	88	104	104
YMts_13a	1940	87	90	115	86	101	77	76	51	61	79
YMts_13a	1950	79	128	103	151	126	119	160	208	184	166
YMts_13a	1960	119	117	81	87	116	114	119	119	111	79
YMts_13a	1970	85	75	134	102	105	112	151	114	95	83
YMts_13a	1980	82	95	97	77	93	86	78	60	48	36
YMts_13a	1990	52	79	99	66	81	39	38	69	118	100
YMts_13a	2000	55	112	69	75	89	100	999
YMts_13b	1642	86	104	105	92	70	74	55	75
YMts_13b	1650	66	80	65	71	108	123	78	77	52	45
YMts_13b	1660	20	45	59	37	51	75	74	73	72	110
YMts_13b	1670	64	74	62	77	71	90	75	66	62	63
YMts_13b	1680	80	77	89	118	69	73	91	105	114	93
YMts_13b	1690	97	87	84	80	90	73	78	78	95	95
YMts_13b	1700	59	51	48	31	41	62	48	59	56	55
YMts_13b	1710	52	57	80	73	79	40	36	48	41	32
YMts_13b	1720	29	30	50	56	62	55	66	83	125	77
YMts_13b	1730	121	181	185	186	131	91	77	82	55	53
YMts_13b	1740	87	161	117	167	153	136	82	107	64	58
YMts_13b	1750	73	71	101	111	154	176	105	62	127	131
YMts_13b	1760	102	114	102	92	159	134	88	104	181	160
YMts_13b	1770	130	108	77	64	136	186	227	143	196	184
YMts_13b	1780	139	197	160	174	163	181	145	181	181	153
YMts_13b	1790	121	227	147	107	138	150	131	149	152	109
YMts_13b	1800	77	109	110	112	127	101	47	55	73	100
YMts_13b	1810	112	190	172	161	112	143	192	122	170	177
YMts_13b	1820	122	118	87	61	79	134	133	132	152	96
YMts_13b	1830	120	94	171	138	149	157	145	148	110	146
YMts_13b	1840	119	111	89	51	102	67	110	67	54	79
YMts_13b	1850	81	108	120	116	76	91	117	88	127	83
YMts_13b	1860	104	74	99	110	125	158	129	114	95	145
YMts_13b	1870	76	76	185	133	146	85	95	123	144	97
YMts_13b	1880	131	112	110	173	133	143	123	140	112	105
YMts_13b	1890	82	116	122	119	108	127	131	99	68	84
YMts_13b	1900	120	98	83	106	103	90	54	54	45	42
YMts_13b	1910	34	44	61	51	37	29	42	63	57	48
YMts_13b	1920	77	64	87	78	54	67	76	111	108	104
YMts_13b	1930	97	58	113	85	78	88	141	176	135	100
YMts_13b	1940	89	107	90	80	105	58	49	43	68	97
YMts_13b	1950	91	75	59	51	44	54	81	81	91	95
YMts_13b	1960	68	41	48	46	85	56	51	48	58	35
YMts_13b	1970	18	43	56	52	61	70	60	72	53	43
YMts_13b	1980	60	75	78	47	63	48	26	21	17	44
YMts_13b	1990	45	54	39	50	24	42	29	41	56	30
YMts_13b	2000	45	33	35	60	68	62	999
YMts_14a	1710	156	107	136	117	190	193	234	275	198	298
YMts_14a	1720	325	605	619	580	473	325	427	373	261	228
YMts_14a	1730	360	299	456	407	265	163	89	154	165	119
YMts_14a	1740	155	210	175	144	232	183	182	147	118	185
YMts_14a	1750	112	96	147	100	131	107	107	58	126	126
YMts_14a	1760	92	145	113	118	199	133	82	91	122	130
YMts_14a	1770	193	103	69	88	101	159	223	126	123	141
YMts_14a	1780	181	189	183	108	207	212	162	192	184	181
YMts_14a	1790	145	99	63	65	67	90	103	126	101	76
YMts_14a	1800	70	78	101	116	99	126	99	117	126	83
YMts_14a	1810	101	133	164	136	107	116	141	194	168	138
YMts_14a	1820	73	68	64	87	127	174	167	99	132	103
YMts_14a	1830	151	136	102	117	111	144	110	80	97	97
YMts_14a	1840	114	126	142	188	151	149	312	201	101	108
YMts_14a	1850	92	117	76	83	51	70	70	59	62	65
YMts_14a	1860	61	60	59	54	60	68	60	58	59	61
YMts_14a	1870	33	58	92	82	69	60	56	75	52	57
YMts_14a	1880	48	68	55	62	80	59	78	47	58	38
YMts_14a	1890	29	25	42	53	51	57	49	27	38	50
YMts_14a	1900	60	45	43	68	58	35	30	36	29	30
YMts_14a	1910	40	33	31	25	19	21	22	35	31	21
YMts_14a	1920	24	21	19	15	28	25	30	39	36	36
YMts_14a	1930	39	46	55	56	51	42	43	34	40	35
YMts_14a	1940	44	64	69	54	71	63	67	64	72	92
YMts_14a	1950	80	78	75	82	104	119	143	201	165	99
YMts_14a	1960	82	92	62	62	69	66	72	79	82	45
YMts_14a	1970	57	51	68	62	79	71	90	107	93	53
YMts_14a	1980	84	127	97	49	65	54	77	65	88	93
YMts_14a	1990	142	181	197	189	475	192	280	220	365	205
YMts_14a	2000	150	211	157	170	226	300	999
YMts_14b	1710	173	151	208	167	155	116	153	199	133	123
YMts_14b	1720	101	130	173	157	170	226	287	166	126	106
YMts_14b	1730	160	190	404	358	177	88	54	75	55	56
YMts_14b	1740	63	88	73	73	97	91	107	164	237	259
YMts_14b	1750	205	140	227	166	239	145	121	84	129	163
YMts_14b	1760	112	133	111	118	130	103	74	86	115	88
YMts_14b	1770	113	79	60	67	79	115	134	79	90	103
YMts_14b	1780	111	127	124	82	154	105	142	172	146	148
YMts_14b	1790	153	144	85	105	100	107	121	104	110	112
YMts_14b	1800	95	122	130	133	128	93	127	101	157	96
YMts_14b	1810	125	131	182	152	144	147	154	169	173	133
YMts_14b	1820	63	86	64	72	108	102	91	69	78	63
YMts_14b	1830	79	69	89	90	82	125	95	63	95	78
YMts_14b	1840	87	105	121	88	78	100	91	74	54	67
YMts_14b	1850	76	77	74	80	56	61	73	72	67	64
YMts_14b	1860	67	57	34	55	52	52	58	58	52	40
YMts_14b	1870	28	53	52	53	46	40	41	68	41	46
YMts_14b	1880	41	55	43	44	89	65	68	40	73	60
YMts_14b	1890	38	64	87	84	80	77	67	50	74	94
YMts_14b	1900	102	80	90	139	97	115	71	63	42	45
YMts_14b	1910	44	48	53	33	30	41	47	53	61	32
YMts_14b	1920	51	48	63	27	48	50	59	65	53	50
YMts_14b	1930	47	63	76	58	56	54	63	43	63	41
YMts_14b	1940	68	89	78	36	60	47	49	52	79	104
YMts_14b	1950	83	80	71	73	65	65	54	72	54	60
YMts_14b	1960	62	75	65	51	83	76	87	88	96	61
YMts_14b	1970	83	68	86	100	95	104	117	113	99	53
YMts_14b	1980	104	87	72	49	63	55	49	50	67	71
YMts_14b	1990	98	83	76	69	63	56	66	79	103	71
YMts_14b	2000	80	93	107	95	103	73	999
YMts_15a	1717	222	193	233
YMts_15a	1720	172	250	232	203	190	114	173	151	144	121
YMts_15a	1730	183	184	177	85	73	33	27	31	25	24
YMts_15a	1740	88	129	78	103	125	162	148	197	109	102
YMts_15a	1750	72	65	141	151	117	124	76	48	69	55
YMts_15a	1760	59	86	56	72	124	145	66	85	139	86
YMts_15a	1770	77	39	32	9	24	68	67	64	61	68
YMts_15a	1780	86	94	141	129	101	106	79	87	74	30
YMts_15a	1790	38	65	17	22	35	42	64	50	41	34
YMts_15a	1800	17	38	95	153	190	126	72	106	151	45
YMts_15a	1810	34	35	22	35	43	49	43	54	75	87
YMts_15a	1820	29	36	26	38	81	124	101	37	71	69
YMts_15a	1830	148	102	106	86	78	125	119	69	62	54
YMts_15a	1840	77	68	83	123	127	101	230	149	59	68
YMts_15a	1850	56	114	82	79	46	44	52	45	46	38
YMts_15a	1860	51	39	30	70	43	53	53	48	48	48
YMts_15a	1870	22	57	70	70	49	38	41	69	50	62
YMts_15a	1880	68	78	59	76	103	56	55	31	64	51
YMts_15a	1890	40	45	152	193	194	113	71	23	38	40
YMts_15a	1900	45	34	48	83	87	143	86	84	34	28
YMts_15a	1910	32	28	45	52	29	39	29	33	29	15
YMts_15a	1920	24	27	15	3	3	3	26	31	36	38
YMts_15a	1930	23	38	45	41	42	41	39	24	56	52
YMts_15a	1940	76	86	121	76	95	42	37	25	48	106
YMts_15a	1950	113	93	88	103	157	145	244	179	118	132
YMts_15a	1960	96	87	69	74	77	50	69	94	108	54
YMts_15a	1970	66	77	97	82	999
YMts_15b	1693	369	273	225	272	306	212	181
YMts_15b	1700	163	122	74	30	162	111	202	115	53	75
YMts_15b	1710	92	67	114	166	214	293	442	380	457	430
YMts_15b	1720	278	391	300	271	297	298	276	240	268	211
YMts_15b	1730	297	204	172	92	147	60	38	65	99	71
YMts_15b	1740	194	184	124	116	173	265	249	204	319	388
YMts_15b	1750	135	157	154	164	137	135	95	68	139	85
YMts_15b	1760	73	93	63	153	164	159	60	107	155	109
YMts_15b	1770	121	57	51	40	50	94	83	93	102	90
YMts_15b	1780	144	97	127	145	140	202	179	120	106	64
YMts_15b	1790	86	114	32	74	85	77	98	84	82	65
YMts_15b	1800	40	84	105	143	108	80	77	113	130	58
YMts_15b	1810	41	65	77	78	92	87	79	92	141	84
YMts_15b	1820	40	55	43	60	136	246	182	93	115	94
YMts_15b	1830	124	96	108	103	147	191	174	114	120	119
YMts_15b	1840	94	92	111	93	88	150	168	104	66	82
YMts_15b	1850	79	95	100	91	52	58	71	85	78	40
YMts_15b	1860	66	63	41	77	59	83	80	70	68	73
YMts_15b	1870	28	40	126	105	79	63	57	99	61	76
YMts_15b	1880	82	79	43	66	97	60	68	31	75	51
YMts_15b	1890	48	55	85	86	101	84	66	30	29	37
YMts_15b	1900	54	51	47	97	91	111	107	67	27	26
YMts_15b	1910	32	11	35	40	35	27	24	32	37	19
YMts_15b	1920	20	31	42	3	3	3	3	33	22	12
YMts_15b	1930	15	26	32	44	33	26	32	16	32	26
YMts_15b	1940	42	61	68	39	54	20	25	21	36	73
YMts_15b	1950	93	90	92	99	88	96	104	141	102	102
YMts_15b	1960	86	100	74	82	82	76	85	90	76	62
YMts_15b	1970	65	83	87	93	81	109	102	96	73	46
YMts_15b	1980	66	80	62	34	53	53	17	16	24	15
YMts_15b	1990	21	20	18	23	23	26	27	42	57	60
YMts_15b	2000	56	72	128	140	77	62	999
YMts_16	1822	286	217	237	262	235	139	135	115
YMts_16	1830	165	148	111	98	94	107	108	67	74	71
YMts_16	1840	57	66	66	51	65	87	139	144	111	117
YMts_16	1850	111	182	269	333	380	417	385	312	339	573
YMts_16	1860	616	341	179	186	141	207	188	112	125	116
YMts_16	1870	89	149	179	177	143	118	101	109	93	101
YMts_16	1880	89	104	85	75	92	67	97	57	72	52
YMts_16	1890	46	58	108	122	175	350	323	106	156	180
YMts_16	1900	215	295	389	435	358	174	132	91	61	91
YMts_16	1910	178	197	199	102	110	107	93	152	110	78
YMts_16	1920	131	99	112	119	157	143	148	128	191	164
YMts_16	1930	153	132	114	109	71	74	100	141	206	216
YMts_16	1940	205	96	307	415	413	483	464	238	414	516
YMts_16	1950	436	475	503	597	530	377	552	614	446	393
YMts_16	1960	406	267	170	142	183	160	129	126	84	54
YMts_16	1970	91	98	77	81	69	63	83	80	43	42
YMts_16	1980	46	64	34	35	39	47	55	52	111	96
YMts_16	1990	98	95	102	91	121	71	85	72	127	86
YMts_16	2000	86	159	138	189	184	176	999
