# Supplementary material for: Climate-Driven Synchronized Growth of Alpine Trees in the Southeast Tibetan Plateau
Source: PLoS One. 2016 Jun 3;11(6):e0156126. doi: 10.1371/journal.pone.0156126 (PMC4892591; doi:10.1371/journal.pone.0156126)
Supplement: S1 Data — (ZIP) [file pone.0156126.s001.zip › S1_Data/chin041/chin041.txt]

DLJ5   1 Hengdua n Mounta ins 22DL_T_r                         TSDU               
DLJ5   2 China         EHima la ya Hemlock  3150M  2753  9824    __    1530 2005    
DLJ5   3 Z.X. Fa n                                                               
DLJ5_08a 1790    85    91    88   102   133    65    72    65    69    58
DLJ5_08a 1800    80   112    97   123   181   227   323   438   236   242
DLJ5_08a 1810   197   162   142   156   125   118   122   130   132   172
DLJ5_08a 1820   112    87    99   149   135   227   289   202   141   150
DLJ5_08a 1830   301   212   197   180   246   240   285   459   309   408
DLJ5_08a 1840   215   307   285   176   188   319   253   162   144   154
DLJ5_08a 1850   149   220   263   195   200   155   193   261   292   326
DLJ5_08a 1860   448   323   240   173   170   162   178   195   313   166
DLJ5_08a 1870   164   175   152   121   200   165   147   149   125    78
DLJ5_08a 1880   108   181   180   143   151   205   218   147   151   205
DLJ5_08a 1890   302   329   372   244   425   292   233   208   188   187
DLJ5_08a 1900   305   225   236   272   241   255   257    89   103    94
DLJ5_08a 1910   112    88    87    86   103    79    57    64    78    74
DLJ5_08a 1920    64    56    64    81    64    63    48    41    48    47
DLJ5_08a 1930    56    74    56    64    55    59    65    43    32    48
DLJ5_08a 1940    82    75    64    57    84   176   154   109   317   317
DLJ5_08a 1950   239   176   244   147   121   144   134   252   240   174
DLJ5_08a 1960   194   224   134   121   139   109   132   145   114    95
DLJ5_08a 1970   118   125   150    68    87    95   104   126   117   269
DLJ5_08a 1980   156   183   163   117   115   107   137    95   135   174
DLJ5_08a 1990   185   141   143   184   165   160   155   200   126    97
DLJ5_08a 2000    80    68    78    79   111   131   999
DLJ5_08b 1789   197
DLJ5_08b 1790   171   193   215   214   260   168   213   181   143   120
DLJ5_08b 1800   130   155   150   178   158   165   234   264   196   125
DLJ5_08b 1810   132   117   119   112   119   128   151   163   150   212
DLJ5_08b 1820   138   109   128   143   140   182   178   149   104   124
DLJ5_08b 1830   135   123   111    99   126   127   171   129   122   189
DLJ5_08b 1840   172   199   144   108   127   157   164   141   151   203
DLJ5_08b 1850   166   196   265   228   224   133   150   192   237   223
DLJ5_08b 1860   185   136   244   120    76    77    99   138   141   121
DLJ5_08b 1870   141   143   108   100   172   152   116   133    79    90
DLJ5_08b 1880   107    83    88   100   117   189   148   138   162   149
DLJ5_08b 1890   119   123   101   123   125   110   102    82   121   179
DLJ5_08b 1900   148   147   140   151   136   117    82    81    97   100
DLJ5_08b 1910   126   153   107    98    94    85    66   104    82   147
DLJ5_08b 1920   127   168   261   233   237   201   171   152   158   203
DLJ5_08b 1930   171   166   157   239   213   222   232   172   168   168
DLJ5_08b 1940   223   180   157   186   207   205   172   177   192   184
DLJ5_08b 1950   143   139   140   134    99   159   140   134   142   106
DLJ5_08b 1960    69   116    87    88    95    98   103   100    93    88
DLJ5_08b 1970    90    88    73    54    55    61    66    69    64    62
DLJ5_08b 1980    69    78    81    69    56    54    74    59    60    55
DLJ5_08b 1990    69    64    58    64    64    42    47    63    74    34
DLJ5_08b 2000    16    46    52    35    55    61   999
DLJ5_09a 1675   320   288   304   241   251
DLJ5_09a 1680   268   307   289   291   254   240   211   185   231   291
DLJ5_09a 1690   271   193   213   200   128   152   194   194   169   151
DLJ5_09a 1700   172   155   158   160   174   185   180   159   189   165
DLJ5_09a 1710   162   148   130   138   129   145   158   135   142   159
DLJ5_09a 1720   148   150   157   170   162   177   157   126   115   146
DLJ5_09a 1730   112    99   141   125   129   140   124   152   123   139
DLJ5_09a 1740   130   168   141   179   201   183   238   182   228   240
DLJ5_09a 1750   141   165   150    90   102   104   135    90    88   101
DLJ5_09a 1760   113   121    97    98   109   105   119   141   136   102
DLJ5_09a 1770    96   108    79    72   101   136   103    88    95    92
DLJ5_09a 1780    96    90   109   126   113   127   113   120    95    61
DLJ5_09a 1790    97   140    85    75   102    75    94    93   108   105
DLJ5_09a 1800    93   107   136   141   132   129   113   132   104   139
DLJ5_09a 1810   132   154   171   173   186   128   116   113   126   117
DLJ5_09a 1820   100    97    97    89   110   153   182   131   121   128
DLJ5_09a 1830   202   119   144   175   101    82    75    97    89   153
DLJ5_09a 1840   114    94    94   114   118   166   158    92    88   121
DLJ5_09a 1850   122    95    92   137    83    74    59    88    92    75
DLJ5_09a 1860    74    80   113    60    36    36    54    81    89    71
DLJ5_09a 1870    78   109    38    44    37    39    50    78    55    40
DLJ5_09a 1880    47    43    46    39    31    34    36    29    48    52
DLJ5_09a 1890    41    41    82    88    54    65    47    33    47    64
DLJ5_09a 1900    64    60    99    87    72    75    32    31    42    47
DLJ5_09a 1910    62    45    70    78    84    64    57    82    71    82
DLJ5_09a 1920    85    64    80    89    98    87    66    44    52    46
DLJ5_09a 1930    64    52    43    68    73    70    75    53    29    52
DLJ5_09a 1940    62    54    44    38    50    75    51    72    89    67
DLJ5_09a 1950   108    73   118    61    90    72   125    99   130    66
DLJ5_09a 1960   127   124    50    87    64   111    80   134    62   119
DLJ5_09a 1970    87   104    65    42     9    36    39    42    44    37
DLJ5_09a 1980    57    54    68    57    75    70    99    72    67    59
DLJ5_09a 1990    90    46    49    60    55    45    55    75    67    38
DLJ5_09a 2000    81    61    62    55    77   119   999
DLJ5_09b 1695   152   167   188   185   160
DLJ5_09b 1700   163   168   143   127   148   173   202   144   146   138
DLJ5_09b 1710   160   176   140   142   135   140   144   138   141   131
DLJ5_09b 1720   163   126   122   124   110   120   121   109   108    97
DLJ5_09b 1730   172   113   158   175   183   172   152   207   189   229
DLJ5_09b 1740   212   244   217   220   331   327   364   375   349   379
DLJ5_09b 1750   252   272   327   201   158   125   190   134   102   126
DLJ5_09b 1760   126   128   150   116   120   140   156   151   151   158
DLJ5_09b 1770   127   190   169   131   143   167   134   100   147   145
DLJ5_09b 1780   139   113   119   139   114   125   119   125   113   133
DLJ5_09b 1790   137   121   104   148   143   149   180   158   156   133
DLJ5_09b 1800   127   166   174   142   162   172   226   202   154   151
DLJ5_09b 1810   151   168   158   161   133   115   109   149   103   127
DLJ5_09b 1820   109   150   142   118   110   149   144   145   129   143
DLJ5_09b 1830   162   135   110   108   100    58    72    79   111    95
DLJ5_09b 1840    90   108   145   150   131   142   111    97   154   143
DLJ5_09b 1850   143   164   145   149   119   116    96    87   119   114
DLJ5_09b 1860    93    92   122    84    61    41    58    60    74    64
DLJ5_09b 1870    94   117    61    45    57    63    43    44    55    29
DLJ5_09b 1880    44    61    58    40    39    50    37    46    50    57
DLJ5_09b 1890    55    66    70    52    59    35    33    39    40    50
DLJ5_09b 1900    38    44    50    49    56    48    40    23    48    48
DLJ5_09b 1910    59    52    41    39    41    28    45    35    38    37
DLJ5_09b 1920    39    34    39    44    41    62    53    32    31    48
DLJ5_09b 1930    54    51    44    35    58    50    61    43    34    30
DLJ5_09b 1940    40    30    25    21    23    43    25    50    35    42
DLJ5_09b 1950    54    42    45    33    46    49    50    50    49    25
DLJ5_09b 1960    38    37    38    30    54    39    63    40    48    39
DLJ5_09b 1970    47    26    41     9    25    22    25    28    32    27
DLJ5_09b 1980    21    33    22    22    21    23    33    25    30    30
DLJ5_09b 1990    48    30    20    19    25    20    18    35    29    34
DLJ5_09b 2000    39    43    44    27    33    50   999
DLJ5_10a 1756   205   220   318   274
DLJ5_10a 1760   241   225   248   232   269   218   232   212   200   181
DLJ5_10a 1770   167   140   149   141   137   140   130   133   127   140
DLJ5_10a 1780   133   134   117   127   125   117   165   206   118   107
DLJ5_10a 1790   121   137   138   183   345   269   437   361   221   152
DLJ5_10a 1800   148   219   308   334   264   231   244   169   132   119
DLJ5_10a 1810   106   113    79   126    78    79   103   114   110   122
DLJ5_10a 1820    93   121   122   143   174   193   143    89    64    63
DLJ5_10a 1830   100    68    62    60    86    81    75   114   120   159
DLJ5_10a 1840   122   162   134    95   114   223   254   159   103    94
DLJ5_10a 1850    80    66    92   173   233   200   205   199   217   380
DLJ5_10a 1860   481   351   333   183   139   140   102   171   133    73
DLJ5_10a 1870    75    71    61    51    71    75    77    70    54    54
DLJ5_10a 1880    46    61    51    55    74    90    77    56    50    62
DLJ5_10a 1890    74    98   137   131   175   134   116   157   158   161
DLJ5_10a 1900   213   245   282   321   276   161   156    98    98   102
DLJ5_10a 1910   159   160   126    98   209   124    72    95    85   110
DLJ5_10a 1920    99   160   263   164   136   147   120    93   175   124
DLJ5_10a 1930   170   213   166   222   147   231   149    57    45    62
DLJ5_10a 1940    94    77    75    79    68    76    78    73   142   136
DLJ5_10a 1950    79    70    76    65    66    76    66    76    67    59
DLJ5_10a 1960    48    57    55    69    78    90   113   104    90    89
DLJ5_10a 1970    64    73    76    51    56    61    69    69    61   114
DLJ5_10a 1980    77   105    88    54    56    46    60    62    80    72
DLJ5_10a 1990    99    98    78    86   124    85    91   164   107   300
DLJ5_10a 2000   221   116   120   111    89    89   999
DLJ5_10b 1748   145   117
DLJ5_10b 1750    95    88   151   127   115    81   131   142   112    68
DLJ5_10b 1760    42    82    88    57    79    80    76    75    84    61
DLJ5_10b 1770    74    90    72    64    51    62    44    38    53    48
DLJ5_10b 1780    49    58    63    60    62    57    74    95   134   132
DLJ5_10b 1790   109   101    85   118   133    59    37    52    52    40
DLJ5_10b 1800    31    34    51    40    65    83    71    53    57    45
DLJ5_10b 1810    45    68    63    79    62   172   180   233   255   253
DLJ5_10b 1820   174   265   154   134   108   205   128   113    93   108
DLJ5_10b 1830   190   169   160   236   240   183   191   191   220   423
DLJ5_10b 1840   295   286   222   212   363   321   234   158   142   133
DLJ5_10b 1850    84    85    97   230   162   150   191   212   175   255
DLJ5_10b 1860   251   291   278   159   133   108   129   374   199   132
DLJ5_10b 1870   125   131   147   128   253   195   119   115   157   159
DLJ5_10b 1880   147   163   110   120   134   202   140   204   167   116
DLJ5_10b 1890   245   230   169   215   219   175   167   194   193   276
DLJ5_10b 1900   209   227   281   184   164    92    51    44    45    63
DLJ5_10b 1910    99   137   109    87    60    47    43   114    83   166
DLJ5_10b 1920   156   110   214   196   168   169   117    86    76    83
DLJ5_10b 1930   112   148   175    99    71   194   275   115   195   307
DLJ5_10b 1940   168   156   131    79    59   116   105    83    85   113
DLJ5_10b 1950   116    86   138   132   104   139   131    90    72    47
DLJ5_10b 1960    75    88    64    42    90    86   116   124   117   105
DLJ5_10b 1970    76    78    88    37    44    79   143   123    92    77
DLJ5_10b 1980    69    76    77    68    50    51    45    51    61    62
DLJ5_10b 1990    63    42    36    42    57    25    42    51    43    49
DLJ5_10b 2000    75    71    64    53    66    79   999
DLJ5_11a 1767   216   136   152
DLJ5_11a 1770   139   240   138   263   216   261   210   380   311   316
DLJ5_11a 1780   259   212   391   281   255   270   377   375   290   253
DLJ5_11a 1790   243   225   154    83   140   109   134   110   139    88
DLJ5_11a 1800    78    86   116   134   135   147   148   146   131   114
DLJ5_11a 1810    82    86   105   113   120   102    89    84   109   174
DLJ5_11a 1820   158    73   100   108   106   231   327   317   239   208
DLJ5_11a 1830   486   317   330   212   132    93    58    98    71    88
DLJ5_11a 1840    42    88    67    50    52    57    50    59    62    74
DLJ5_11a 1850    84    79    79   151    88    84    74    58    49    64
DLJ5_11a 1860    88    80    67   104    75    38    61    84   135    90
DLJ5_11a 1870   129   121    91   115   102    57    74   118    72    73
DLJ5_11a 1880    88   100   116   124    80   135   120    76    88    92
DLJ5_11a 1890    55   151   235   186   199   120    89   158   165   199
DLJ5_11a 1900   249   125   151   195   266   128   108    67    64    66
DLJ5_11a 1910    93   109   169   178   192   129   101   113   165   194
DLJ5_11a 1920   191   187   303   313   289   261   175   207   128   134
DLJ5_11a 1930   121   175   123   175   148   171   258   226   311   163
DLJ5_11a 1940   169    98    70    93    87   183   169   127   182   177
DLJ5_11a 1950   151   154   183   142   173   105   175   163   157   130
DLJ5_11a 1960   174   113    94   146   186   151   218   302   175   140
DLJ5_11a 1970   103   114   149   117    89    72   112    93   119   221
DLJ5_11a 1980   162   255   136   114   101   118   125   107   135    81
DLJ5_11a 1990   101    67    78   104   177    73   123   195   192   266
DLJ5_11a 2000   236   264    92   131   127   105   999
DLJ5_11b 1742   230   240   229   242   256   189   203   131
DLJ5_11b 1750    89    61    98   109    59    61   169   199   200   145
DLJ5_11b 1760   108    97    86   132   149   103    91   161    95   109
DLJ5_11b 1770   115   155   104   136   138    68    98   182   119   123
DLJ5_11b 1780   142   121   262   194   179   187   248   170   163   176
DLJ5_11b 1790   185   167   136    81   142    88   164   129   168   178
DLJ5_11b 1800    84   140   106   263   273   291   283   148   135   110
DLJ5_11b 1810    68    92   101    93    89    92   131    93   103    87
DLJ5_11b 1820    85    86   143   194   216   226   226   218   189   209
DLJ5_11b 1830   392   279   237   233   173   142   180   163   181   378
DLJ5_11b 1840   178   311   335   299   342   312   233   120   137   203
DLJ5_11b 1850   253   234   269   273   227   150    83   116   147   192
DLJ5_11b 1860   154   117   111   117   158   118   112   138   237   292
DLJ5_11b 1870   333   283   249   200   162   112    90   121   112    87
DLJ5_11b 1880    85   107   156   181   117   183   144    84   113   146
DLJ5_11b 1890   237   217   123   167   149   146   124   134   125   113
DLJ5_11b 1900    88    62    95   155   203   119    87    56    33    53
DLJ5_11b 1910    67    86   120   169   163   128   107   136    99    93
DLJ5_11b 1920    87    51    99    66    88    60    68    44    61    48
DLJ5_11b 1930    46    49    55    64    53    52    65    54    47    34
DLJ5_11b 1940    74    44    45    40    63    55   103    98   126    94
DLJ5_11b 1950   111    88   168    95   127    78   139   132   136    69
DLJ5_11b 1960   102    65    38    56    64    71   127   123   111    89
DLJ5_11b 1970   101    61    95    54    57    71    89    92   134    58
DLJ5_11b 1980    64    90    59    67    43    48    47    77    64    41
DLJ5_11b 1990    41    39    41    50    53    33    43    60    63    67
DLJ5_11b 2000    58    53    68    76    62   137   999
DLJ5_12a 1790   157   113   103    89   118    88   123   111    95    90
DLJ5_12a 1800    81    68   119   111   124   108   136   169   126   140
DLJ5_12a 1810   139   129   134   164    98    78    92   118    91    90
DLJ5_12a 1820   110    84    70    98    94   102   113    64    46    43
DLJ5_12a 1830   108    69    65    55    49    67    98   103    98   108
DLJ5_12a 1840    54    58    59    60    46    81    73    56    61    68
DLJ5_12a 1850    63    59    71    52    52    44    38    73    71    49
DLJ5_12a 1860    39    62    77    40    62    49    60   124   157    48
DLJ5_12a 1870    68    69    39    46    41    22    48   100    59    62
DLJ5_12a 1880    86    65    48    52    50    53    85    78   111   173
DLJ5_12a 1890    93    84    66    59    69    68    68    58    82    80
DLJ5_12a 1900   105    80    79   122   108    94    98    53    50    75
DLJ5_12a 1910    78    70    70    80    66    73    45    63    84   118
DLJ5_12a 1920   128    71   118   152   162   115    79   115   146   116
DLJ5_12a 1930   135    97   194   117    95   155    95    54    75    62
DLJ5_12a 1940    72    52    49    63   111   119   104   139    81    85
DLJ5_12a 1950    73   100    90    55    55    63    69    69    81    49
DLJ5_12a 1960    50    58    54    50    59    66    75   129    51    62
DLJ5_12a 1970    82    53    71    53    43    58    95    85    56    62
DLJ5_12a 1980    66   150    93    74    72    76    99    57    82    58
DLJ5_12a 1990    79    77   112   122    99    74   100   122   136   120
DLJ5_12a 2000   154   180   123    83   134   244   999
DLJ5_12b 1833   193   172   114   164   132   117   231
DLJ5_12b 1840   299   161   196   183   122   154   162    72    69   110
DLJ5_12b 1850   154   143   137   132   167    92    63    95   178   193
DLJ5_12b 1860   175   309   206   101    98    40    59   152   190   132
DLJ5_12b 1870   180   212    76    77    62    66   107   121    92   137
DLJ5_12b 1880   162    83    67    67    65    68    88    76   168    95
DLJ5_12b 1890   126   148   162   251   211   141   104    50    77    99
DLJ5_12b 1900   174   142   215   268   313   205   138    60    53   112
DLJ5_12b 1910   101   100   114   172   123   161    78    53   117   175
DLJ5_12b 1920   319   399   408   323   296   274   242   227   235   146
DLJ5_12b 1930   188   287   335   237   230   245   122    57    63    88
DLJ5_12b 1940   105    61   114    87   108   153   125   140   144   187
DLJ5_12b 1950   139    94    88    77    60    90    91    92    73    56
DLJ5_12b 1960    61    73    38    58    63    75    97   101    78    68
DLJ5_12b 1970    50    28    49    50    41    35    50    46    52    41
DLJ5_12b 1980    40    50    42    41    41    45    59    49    39    55
DLJ5_12b 1990    59    45    50    61    58    45    58    58    56    52
DLJ5_12b 2000    83    57    38    47    49    73   999
DLJ5_13a 1733   164   131   154   116   101   124   180
DLJ5_13a 1740   188   187   214   192   168   142   162   167   168   149
DLJ5_13a 1750   130   125   139   108    82    61   123   145   142   134
DLJ5_13a 1760   101    80    80    86    77    68   104   112   121   132
DLJ5_13a 1770   163   177   155   172   159   132   165   125   117   118
DLJ5_13a 1780   122   112   141   174   166   186   232   199   224   261
DLJ5_13a 1790   197   242   247   204   260   156   218   240   183   150
DLJ5_13a 1800   224   236   238   229   202   247   257   175   177   221
DLJ5_13a 1810   205   196   180   197   185   120   159   153   193   209
DLJ5_13a 1820   183   158   161   215   241   214   181   164   150   131
DLJ5_13a 1830   240   249   144   162   119   116   122   173   168   208
DLJ5_13a 1840   210   143   179   162   139   119   146   146   144   151
DLJ5_13a 1850   137   135   123   139   148   114    96   109   113   116
DLJ5_13a 1860    79    80    84    72    57    69    83   107   128   107
DLJ5_13a 1870   109   233   111    57    57    39    45    67    94    98
DLJ5_13a 1880   121   104   104    67    62    67    47    36    72    76
DLJ5_13a 1890    70    93   104    81    91    80    82    46    48    43
DLJ5_13a 1900    69    68    65    78    83    74    45    18    22    26
DLJ5_13a 1910    23    33    28    47    47    42    24    30    38    48
DLJ5_13a 1920    50    38    46    62    57    86    79    61    42    36
DLJ5_13a 1930    38    49    51    53    44    42    35    33    21    24
DLJ5_13a 1940    31    21    19    20    20    20    34    31    35    43
DLJ5_13a 1950    21    25    21    19    26    36    35    28    25    36
DLJ5_13a 1960    42    42    42    30    36    42    47    49    58    49
DLJ5_13a 1970    34    28    29    29    29    34    32    34    49    39
DLJ5_13a 1980    41    72    76    55    73    65    84    46    44    28
DLJ5_13a 1990    44    33    32    27    33    20    30    49    44    48
DLJ5_13a 2000    51    74    51    51    52    66   999
DLJ5_14a 1826   285   193   147   165
DLJ5_14a 1830   218   198   264   212   219   348   272   306   342   695
DLJ5_14a 1840   297   447   425   301   428   520   522   521   421   299
DLJ5_14a 1850   287   213   236   234   287   164    98   144   144   133
DLJ5_14a 1860   119   153    78    71    64    63    94   108   105   102
DLJ5_14a 1870   112    89    71    65    58    65   108   130    85    79
DLJ5_14a 1880   120   116   127   128   122   154   115    84    93    99
DLJ5_14a 1890    92   124   172   131   192   177   127   120   116   120
DLJ5_14a 1900   169   251   222   222   167    83    61    50    71    67
DLJ5_14a 1910    65    64    81    81    64    79    69    85   103    84
DLJ5_14a 1920    91    81    83    79    93    84    75    74    74    96
DLJ5_14a 1930   149   204   151   197   203   195   151   155    98   129
DLJ5_14a 1940   163   132   157   185   268   281   379   422   346   286
DLJ5_14a 1950   216   157   153   134   130   197   222   226   191   206
DLJ5_14a 1960   166   215   216   206   153   168   195   223   242   166
DLJ5_14a 1970   123    99   165   163   152   128   142   112    89    85
DLJ5_14a 1980    94   104   116    75    83    92    77    70    65    86
DLJ5_14a 1990   132    83    87    76    80    72    77    89   117    73
DLJ5_14a 2000    99    77    99   113    95    92   999
DLJ5_15a 1639   253
DLJ5_15a 1640   248   220   175   263   250   232   194   259   290   234
DLJ5_15a 1650   258   381   502   310   266   183   102   114   162   274
DLJ5_15a 1660   205   278   199   173   137   170   184   125   137   116
DLJ5_15a 1670   115   178   112   197   158   111    88    49    48   110
DLJ5_15a 1680   105    72    44    31    68    90   103   109    94   119
DLJ5_15a 1690   158   174   160   156   131   167   174   123   100   100
DLJ5_15a 1700   100   100   100   135   171   236   259   253   162   127
DLJ5_15a 1710   126    98    74    92   117    88   141   150   177   231
DLJ5_15a 1720   124   106   120   139   112    95    61    90   137   111
DLJ5_15a 1730    85    71    57    88    87    76    78    81    58    79
DLJ5_15a 1740   112   111    97   125   105   115   120    83    80    74
DLJ5_15a 1750    66    68    97   110    62    39    55    77    59    61
DLJ5_15a 1760    50    32    35    37    39    23    41    51    26    29
DLJ5_15a 1770    33    38    23    21    40    38    39    26    34    43
DLJ5_15a 1780    47    47    42    27    34    42    52    33    23    21
DLJ5_15a 1790    22    24    19    22    41    38    48    34    50    29
DLJ5_15a 1800    20    29    39    48    51    46    40    44    34    33
DLJ5_15a 1810    31    29    30    39    30    27    30    29    23    31
DLJ5_15a 1820    23    26    24    32    47    60    68    73    59    74
DLJ5_15a 1830   175   124    69    39    53    65    38    59    62    83
DLJ5_15a 1840    90   144   140   134   104   127   130    86    63    73
DLJ5_15a 1850    45    52    51    43    33    43    47    62    59    51
DLJ5_15a 1860    44    52    44    32    28    13    25    35    52    62
DLJ5_15a 1870    73   137    69    63    47    33    28    22    18    17
DLJ5_15a 1880    22    22    25    29    32    25    31    42    63    68
DLJ5_15a 1890    77   135   136    89   163   108    68    57    59    23
DLJ5_15a 1900    37    32    38    35    40    26    15     6    28    26
DLJ5_15a 1910    28    18    25    41    31    21    22    23    24    30
DLJ5_15a 1920    50    45    34    43    43    49    29    36    26    38
DLJ5_15a 1930    40    33    40    42    33    42    44    32    46    32
DLJ5_15a 1940    35    32    41    57    43    46    34    41    40    47
DLJ5_15a 1950    30    29    33    35    31    37    28    26    31    34
DLJ5_15a 1960    32    49    18    37    42    42    39    42    31    16
DLJ5_15a 1970    39    38    66    59    59    56    51    32    45    44
DLJ5_15a 1980    54    92    63    31    26    18    33    50    55    40
DLJ5_15a 1990    35    39    32    23    38    44    45    60    44   999
DLJ5_15b 1690    78    82    86    74    88    82    76    61    43    52
DLJ5_15b 1700    70    67    53    46    58   112   143   137   109   109
DLJ5_15b 1710   132    96    87   143   170   346   318   323   309   332
DLJ5_15b 1720   199   221   215   190   134   125    87    94   119   122
DLJ5_15b 1730   104    91    74    98    99   121    96   139   115   115
DLJ5_15b 1740   138   152   133   169   142   177   249   174   215   181
DLJ5_15b 1750   174   164   250   319   189   117   156   195   166   164
DLJ5_15b 1760   156   173   178   281   238   191   226   241   216   225
DLJ5_15b 1770   225   224   215   185   239   241   208   176   191   237
DLJ5_15b 1780   180   183   164   143   140   138   169   149   196   179
DLJ5_15b 1790   140   112   102    95   118   129   188   132   137   107
DLJ5_15b 1800    61    63   113   130    81    93   182   264   197   167
DLJ5_15b 1810   165   141   141   177   133    96   117    93    67    87
DLJ5_15b 1820    38    36    54    70    81   129   154   111    88   130
DLJ5_15b 1830   270   242   146    88   101   140    99   117   121   261
DLJ5_15b 1840   240   214   179   123   116   127   128    79    91   102
DLJ5_15b 1850    85    71    53   184    82   140   246   274   290   161
DLJ5_15b 1860   236   152   122    64    43     3    54    68    71    84
DLJ5_15b 1870   132   195   124   149   130   113   142   108   132   128
DLJ5_15b 1880   120   156   136   155   107    91    90   103   106   142
DLJ5_15b 1890   175   153   220   190   234   183    87   106   115   131
DLJ5_15b 1900   138   100   125   132   105    49    38    38    49    53
DLJ5_15b 1910   107   105   106   142   109    49    22    28    32    46
DLJ5_15b 1920    62    65    45    63    43    46    39    53    63    42
DLJ5_15b 1930    69    89    84    88    76    74    64    63    44    52
DLJ5_15b 1940    70    52    76    88    85    74    84    84    62    75
DLJ5_15b 1950    54    34    58    52    51    52    81    79    67    65
DLJ5_15b 1960    48   999
DLJ5_16a 1542   143   148   122   167   181   156   195   151
DLJ5_16a 1550   181   197   175   212   159   136   152   259   272   168
DLJ5_16a 1560   104   123   161   169   143   130    90   120    81    81
DLJ5_16a 1570    56    53    56    42    59    81    95    88    86    48
DLJ5_16a 1580    59    61    40    50    50    55    40    55    83    72
DLJ5_16a 1590    73   102   276   350   416   388   284   311   251   147
DLJ5_16a 1600   122   114   119    95    92   102   101   161   241   197
DLJ5_16a 1610   162   152   108    93   109   120   185   141   102    89
DLJ5_16a 1620    96    80    98    80    77    70    59    57    66    66
DLJ5_16a 1630    72    99   239   247   158    94   116   162   132   218
DLJ5_16a 1640   133    85   100    77    91    96   127   117    87    84
DLJ5_16a 1650   104   162   163    76    72    43    41    33    35    44
DLJ5_16a 1660    38    40    31    25    32    41    54    39    35    50
DLJ5_16a 1670    56    57    59    76    79    79    72    72    65   117
DLJ5_16a 1680   134    74    83    57    58    63    79    57    74    81
DLJ5_16a 1690    79    84    68    57    50    44    54    54    35    33
DLJ5_16a 1700    33    24    21    22    30    37    40    58    65    57
DLJ5_16a 1710    46    37    32    34    51    49    54    53    55    79
DLJ5_16a 1720    61    67    86    82    63    59    51    64    82    61
DLJ5_16a 1730    65    62    57    79    60    57    42    48    52    49
DLJ5_16a 1740    38    39    31    38    50    45    48    38    29    31
DLJ5_16a 1750    25    26    31    31    30    37    40    42    37    41
DLJ5_16a 1760    34    32    30    34    36    38    43    53    40    44
DLJ5_16a 1770    27    35    38    30    36    63    64    44    43    62
DLJ5_16a 1780    65    74   100    98    93    76    82    67    78    79
DLJ5_16a 1790    81    76    69    62    59    52    61    74    69    36
DLJ5_16a 1800    45    45    47    47    45    48    53    48    46    47
DLJ5_16a 1810    62    61    49    47    44    50    76    62    67    61
DLJ5_16a 1820    50    65    55    51    54    70    43    43    49    58
DLJ5_16a 1830    71    48    54    69    61    74    50    60    59    86
DLJ5_16a 1840    80    69    70    70    59    90    91    72    91    90
DLJ5_16a 1850    75    65    75    81    71    74    83    75    71    48
DLJ5_16a 1860    40    56    67    61    68    54    58    77    69    58
DLJ5_16a 1870    62    61    62    81    89    71    70    34    22    30
DLJ5_16a 1880    38    44    37    34    31    25    39    40    61    58
DLJ5_16a 1890    55    56    47    51    50    49    46    48    42    72
DLJ5_16a 1900    76    69    74    94    69    80    61    58    58    50
DLJ5_16a 1910    64    63    53    67    72    44    38    36    46    50
DLJ5_16a 1920    64    56    57    65    60    61    47    39    59    69
DLJ5_16a 1930    79    76    80    86   108    95   140    92    66   100
DLJ5_16a 1940    97    87    94   109   106   105   128   152   121   141
DLJ5_16a 1950    73    69    55    75    66    74    57    65    65    66
DLJ5_16a 1960    64    98    51    50    65    69    69    93    59    57
DLJ5_16a 1970   142    69   121    67    55    41    68    68    82    84
DLJ5_16a 1980    93   123    95    75    53    55    43    55    47    47
DLJ5_16a 1990    39    34    36    40    38    33    32    43    41    20
DLJ5_16a 2000    28    21    25    25    40   999
DLJ5_16b 1612   119   113    98    79   230   207   123    91
DLJ5_16b 1620   145   136   179   146   147   133   109   191   202   133
DLJ5_16b 1630   101    85   155   163   129    79    95    95    76   152
DLJ5_16b 1640   161   102   101    62    74    57    70    85   103    94
DLJ5_16b 1650   132   128   204   167    76    62    60    56    61    61
DLJ5_16b 1660    60    55    36    35    34    38    48    49    48    38
DLJ5_16b 1670    41    41    42    30    35    36    48    31    42    47
DLJ5_16b 1680    74    57    47    49    69    62   157   126   102   102
DLJ5_16b 1690   124   145   213   198    96    84   133   187   119    55
DLJ5_16b 1700    66    65    37    33    48    56    68    79    90    87
DLJ5_16b 1710    49    30    37    42    47    46    52    41    50    54
DLJ5_16b 1720    44    51    55    70    57    64    47    68    91    94
DLJ5_16b 1730   146   144   107   267   301   263   145   104   181   150
DLJ5_16b 1740   108    68    68    65    53    40    45    39    41    49
DLJ5_16b 1750    37    37    51    57    48    47    52    59    48    47
DLJ5_16b 1760    36    37    58    75   103   112   121   110    67    65
DLJ5_16b 1770    47    59    51    80    86    82    98    58    68    87
DLJ5_16b 1780    75    71    83    81    99    85    79    72    71    54
DLJ5_16b 1790    50    46    52    83    79    60    54    40    38    25
DLJ5_16b 1800    33    35    35    35    33    41    46    43    43    56
DLJ5_16b 1810    52    54    51    65    72    41    51    50    48    40
DLJ5_16b 1820    50    55    76    86    77   125    55   106    90    66
DLJ5_16b 1830    63    30    30    25    26    41    36    52    49   208
DLJ5_16b 1840   236   298   204    94    72    72    64    55    78    60
DLJ5_16b 1850    56    89   100   163   152   149   273   442   404   369
DLJ5_16b 1860   336   203   161   144   115   106   101    91    94    69
DLJ5_16b 1870    60    94    63    79   135    97    90    88    68    53
DLJ5_16b 1880    56    80    67    63    50    46    49    45    59    61
DLJ5_16b 1890    55    76    67    53    56    47    41   172   182   146
DLJ5_16b 1900   121    78    97    95    85    61    87   115    82    70
DLJ5_16b 1910   145   120    86    70   164   127    81    71    46    69
DLJ5_16b 1920    70    57    73   176   191   193   118   116    54    85
DLJ5_16b 1930    75    97   100   105    97    83    79    82   122   115
DLJ5_16b 1940    99    73    66    88    89   104   114    91    74    69
DLJ5_16b 1950    53    58    53    77    61    61    53    75    54    70
DLJ5_16b 1960    60   104    62    51    70    62    69    84    76    69
DLJ5_16b 1970   144   109   100    87   105   108    78    61    58    55
DLJ5_16b 1980    62    85    64    60    53    57    48    57    53    99
DLJ5_16b 1990    93    82    59    34    54    47    41    58    75    39
DLJ5_16b 2000    44    47    46    33    38    35   999
DLJ5_20a 1686   390   253   379   338
DLJ5_20a 1690   287   256   239   203   158   129   109   116   116   163
DLJ5_20a 1700   171    75   126   161   284   276   265   222   246   214
DLJ5_20a 1710   215    72    70    96   135   211   273   265   323   471
DLJ5_20a 1720   490   515   377   287   146   373   327   159   155   157
DLJ5_20a 1730   110    98   139   102   130   141   142   182   185   150
DLJ5_20a 1740   104   111    58    98   111    79    93    99    88    79
DLJ5_20a 1750    45    43    46    65    49    56    33    37    35    37
DLJ5_20a 1760    32    36    57    49    27    29    42    79    79    54
DLJ5_20a 1770    67    77    59    88   140   170   147   137   155   148
DLJ5_20a 1780   135   147   142   281   201   177   195   158   118   115
DLJ5_20a 1790   197    90    57    30    68    78    83    65    54    44
DLJ5_20a 1800    32    57    59    68    62    60    73    58    60    58
DLJ5_20a 1810    44    37    53    55    75    88    62    41    55    61
DLJ5_20a 1820    36    47    87   107    65    84    71    97    54    56
DLJ5_20a 1830   116   114    72    55    69   169    95    82    54   116
DLJ5_20a 1840   124   138    94    56    56    71    98    57    48    69
DLJ5_20a 1850    69    69    78    84    63    74    82   127   124   140
DLJ5_20a 1860   130    94    73    65    82    95    62    94   185   153
DLJ5_20a 1870   141   149    80    64    57    68   122    67    74    83
DLJ5_20a 1880    72    92    88    74    59    67    80    53   102   103
DLJ5_20a 1890    73   115   101    78    70    60    70    95    72    73
DLJ5_20a 1900    57    74    71    73    71    82    54    56    60    57
DLJ5_20a 1910    52    83   104   105    73    37    32    44    62    65
DLJ5_20a 1920    63    38    73    79    69    95    62    49    52    68
DLJ5_20a 1930    68    60    82    92   150   114    63    78    44    70
DLJ5_20a 1940   233   109   124    85   119   332   310   225   246   222
DLJ5_20a 1950   131   152   134   105    96    83    95    88    87    93
DLJ5_20a 1960    99   111    62    65    82   114   104   134   154    74
DLJ5_20a 1970   109    64    74    94   100   100   100   100    50    50
DLJ5_20a 1980    50   100   184   101   200   117    77    82    69    76
DLJ5_20a 1990   103    87    65    95    88    69    82   102   137   101
DLJ5_20a 2000   147   132   999
DLJ5_20b 1644   360   407   416   399   419   324
DLJ5_20b 1650   214   270   255   208   176   328   318   450   438   314
DLJ5_20b 1660   338   265   258   196   221   175   230   316   286   253
DLJ5_20b 1670   251   303   260   271   254   317   227   323   281   268
DLJ5_20b 1680   220   217   217   164   219   191   162    87    81   124
DLJ5_20b 1690    86   106   120    74    60    55    51    59    52    68
DLJ5_20b 1700    71    51    63    83   101   121   122   110   128   115
DLJ5_20b 1710   113   109    68    79    99    93   259   206   162   270
DLJ5_20b 1720   216   304   261   277   218   272   244   186   140   144
DLJ5_20b 1730   186   139   120   142   119    96   117   169   182   127
DLJ5_20b 1740    79   104    58   109   116   104   102    73    96   106
DLJ5_20b 1750    68    51    49    55    51    66    72    68    46    57
DLJ5_20b 1760    56    66    71    70    38    46    46   104   116   111
DLJ5_20b 1770    79    96    75   110   106    89    65    46    68   105
DLJ5_20b 1780   104   113   109    85    64    75   102    77   100   100
DLJ5_20b 1790    77    70    67    77   106    42    47    69    52    40
DLJ5_20b 1800    29    52    67    63    47    43    61    51    58    57
DLJ5_20b 1810    44    53    46    53    45    33    33    42    43    45
DLJ5_20b 1820    43    37    49    51    56    79    67    74    69    74
DLJ5_20b 1830   130   156   103    60    84   115    63    31    52    70
DLJ5_20b 1840    76   100    84    70    55    74    64    64    74   103
DLJ5_20b 1850    75   119   142   272    93   102   127    77    68    73
DLJ5_20b 1860    38    42    23    37    41    41    48    40    68    44
DLJ5_20b 1870    56    65    41    40    24    56    53    45    32    42
DLJ5_20b 1880    29    40    46    58    34    36    36    39    44    55
DLJ5_20b 1890    46    60    62    47    40    46    43    63    49    44
DLJ5_20b 1900    58    46    61    59    64    38    37    37    40    45
DLJ5_20b 1910    44    43    50    62    43    27    25    30    30    33
DLJ5_20b 1920    54    77    75    97    82   129    81    42    29    35
DLJ5_20b 1930    36    47    41    52    27    38    39    23    20    32
DLJ5_20b 1940    33    31    29    34    28    33    30    39    30    44
DLJ5_20b 1950    25    31    40    38    53    29    40    36    41    26
DLJ5_20b 1960    39    29    24    31    42    52    29    58    28    33
DLJ5_20b 1970    27    14    28    31    21    19    28    24    22    24
DLJ5_20b 1980    25    22    23    18    16    24    21    21    38    30
DLJ5_20b 1990    30    34    32    22    34    37    30    26    37    23
DLJ5_20b 2000    58    42    32    29    19   999
DLJ5_21b 1530   207   147   256   314   247   151   135   137    99   125
DLJ5_21b 1540   115   107   123   132   131   150   172   176   159   129
DLJ5_21b 1550   185   161   146   223   250   225   229   231   207   182
DLJ5_21b 1560   333   402   389   228   193   212   227   365   328   282
DLJ5_21b 1570   198   170   149   169   156   109   158   141   156   116
DLJ5_21b 1580   131    90    84   130   146   173   103    83   101    91
DLJ5_21b 1590   100    79   108   102   115    73   104    47    34    40
DLJ5_21b 1600    59    66    52    27    36    58    58    68    68    77
DLJ5_21b 1610    83    65    78   106    75    82    74   100    91   109
DLJ5_21b 1620    93   106   133   113    91    84    78   155   175   113
DLJ5_21b 1630    75    89   158   168   115    63    68   102    95    83
DLJ5_21b 1640    69    54    57    65    68    47    39    68    73    62
DLJ5_21b 1650    56    52    54    67    25    69    69    60    63    72
DLJ5_21b 1660    68    57    50    26    29    61    76    80    86    83
DLJ5_21b 1670   116    83    64    84   103    86    70    72    74    93
DLJ5_21b 1680   103   108    90    46    37    69    51    39    32    59
DLJ5_21b 1690    54    68    65    62    63    50    58    42    56    67
DLJ5_21b 1700   100    78    63    69    87    72    76    71    67    78
DLJ5_21b 1710    52    40    38    50    50    49    78    43    50    65
DLJ5_21b 1720    56    65    72    84    63    56    56    42    57    45
DLJ5_21b 1730    27    23    35    10    21    31    46    67    87   103
DLJ5_21b 1740    55    31    35    58    62    44    55    41    46    68
DLJ5_21b 1750    64    40    51    45    30    34    56    41    17    21
DLJ5_21b 1760    20    26    20    29    15    32    37    37    42    49
DLJ5_21b 1770    63    38    48    58    46    48    44    23    27    38
DLJ5_21b 1780    39    36    38    46    57    45    61    60    54    53
DLJ5_21b 1790    62    44    44    40    37    35    43    50    73    76
DLJ5_21b 1800    55    51    43    53    49    58    62    49    44    43
DLJ5_21b 1810    47    52    47    31    33    43    32    46    39    47
DLJ5_21b 1820    33    60    61    53    40    46    64    46    44    69
DLJ5_21b 1830    88    59    36    32    45    55    48    57    77    93
DLJ5_21b 1840    72    80    66    59    42    62    91    59    36    46
DLJ5_21b 1850    64    57    74    74    52    85    92    88    92    72
DLJ5_21b 1860    55    43    51    42    14    14    23    28    29    25
DLJ5_21b 1870    22    15     4    10    12    15    16    14    14    10
DLJ5_21b 1880    20    19    20    23    24    24    32    38    40    43
DLJ5_21b 1890    42    51    55    41    59    54    58    53    61    80
DLJ5_21b 1900    81    55    61    73    71    85    99    99    86    42
DLJ5_21b 1910    56    49    69    96    89   105    87    91    82    84
DLJ5_21b 1920    81    71    65    67    80    67    82    76    82    62
DLJ5_21b 1930    64    72    70    50    55    75    49    39    63    63
DLJ5_21b 1940    58    58    61    67    71    58    68    65    63    63
DLJ5_21b 1950    74    61    64    47    53    31    34    37    35    35
DLJ5_21b 1960    36    35    44    35    33    40    28    38    32    38
DLJ5_21b 1970    29    15    12    18    24    32    55    63    38    29
DLJ5_21b 1980    23    29    34    16    12    26    21    13    17    21
DLJ5_21b 1990    22    11    23    31    18   999
DLJ5_24a 1677    95   158   183
DLJ5_24a 1680   296   340   341   275   473   485   359   184   301   351
DLJ5_24a 1690   615   348   569   637   415   406   486   517   463   392
DLJ5_24a 1700   461   246   130   140   130   223   266   197   152   157
DLJ5_24a 1710   187   178   121   189   182   224   265   150   174   261
DLJ5_24a 1720   179   165   148   124   102    82    74    97   126   125
DLJ5_24a 1730    90    84    92   152   126   107   118    83    68    57
DLJ5_24a 1740    61    73    61    75   105    93    87    57    48    46
DLJ5_24a 1750    38    51    75    79    53    63    57    72    59    77
DLJ5_24a 1760    53    60    69    77    66    76   122   109    92    79
DLJ5_24a 1770    74   148    73    90   100    78   100    63    68    82
DLJ5_24a 1780    97    85    57    62    62    59    47    39    35    33
DLJ5_24a 1790    33    26    29    25    41    26    25    27    25    18
DLJ5_24a 1800    25    26    15    48    48    46    65    42    37    33
DLJ5_24a 1810    34    28    38    32    25    16    29    25    10    27
DLJ5_24a 1820    27    16    15    24    34    30    40    40    26    33
DLJ5_24a 1830    35    27    16    26    10    23    20    30    32    54
DLJ5_24a 1840    33    44    33    22     6    16    15    19    22    30
DLJ5_24a 1850    26    27    33    39    35    31    32    31    51    48
DLJ5_24a 1860   117   160    97    67    69    39    32    57    75    40
DLJ5_24a 1870    37    43    33    23    51    64    44    67    48    35
DLJ5_24a 1880    35    37    32    36    47    45    50    51    47    57
DLJ5_24a 1890    49    41    56    39    29    27    25    32    33    56
DLJ5_24a 1900    65    70    77    97    85    50    29    32    25    84
DLJ5_24a 1910    89    62    45    44    61    65    56    54    61    64
DLJ5_24a 1920    87   102    95    92    98   120    82    75    54    54
DLJ5_24a 1930    59    87    95    79    81    83    80    72    38    32
DLJ5_24a 1940    40    48    44    44    48    57    47    70    67    75
DLJ5_24a 1950    41    31    35    45    45    36    30    33    33    28
DLJ5_24a 1960    33    43    31    40    34    41    39    48    50    56
DLJ5_24a 1970    38    15    21    13    19    39    39    54    45    36
DLJ5_24a 1980    54    66    59    61    45    25    38    43    34    18
DLJ5_24a 1990    36    43    40    32    39    33    37    57    40    31
DLJ5_24a 2000    31    42    51    63    37    58   999
DLJ5_24b 1660    93    55    54    45    44    33    50    58    73    57
DLJ5_24b 1670    62    76    73    56    43    33    36    26    40    48
DLJ5_24b 1680    67    87   103   121   209   127   133    92    98   118
DLJ5_24b 1690   177   150   226    52    37    70   105   177   167   218
DLJ5_24b 1700   118   144   101    64    29    40    32    42    51    53
DLJ5_24b 1710    67    57    56    51    87   117   148    76   113   103
DLJ5_24b 1720    73    83   101    79    88    91    64    60    93    92
DLJ5_24b 1730    90    91   109   140   135   129    93    70    53    61
DLJ5_24b 1740    71    61    41    69    83    89    99    57    78    55
DLJ5_24b 1750    53    45    79    99    64    77   101   132   114   142
DLJ5_24b 1760    93   102    81    90    88   109   113   109   113    82
DLJ5_24b 1770    84   147   102   103    76   104    85    63    59    85
DLJ5_24b 1780    97   134   144   100    86   101   115    86    61    68
DLJ5_24b 1790   117    96   118   108   143    77    84    82    74    60
DLJ5_24b 1800    38    41    79    85   103   188   191   187   132    97
DLJ5_24b 1810   119   104    87    71    74    72    85    78    62    82
DLJ5_24b 1820    68    42    40    58    80   117   108   173   149   112
DLJ5_24b 1830   136    92   146   129    87   102    97   117   112   199
DLJ5_24b 1840    70    87    97    75    54    47    51    42    48    56
DLJ5_24b 1850    47    48    70    79    58    61    49    45    64    49
DLJ5_24b 1860    58    71    91    71    81    66    50    85    71    57
DLJ5_24b 1870    67    61    58    50    83    57    57    82    67    40
DLJ5_24b 1880    40    36    34    49    54    40    53    36    61    76
DLJ5_24b 1890    65    53    70    72    84    71    68    57    55    91
DLJ5_24b 1900    82   114    83   103    98    96    75    47    60    65
DLJ5_24b 1910    74    70    49    44    52    36    21    27    22    37
DLJ5_24b 1920    34    35    45    44    51    94    85    89    88    46
DLJ5_24b 1930    94    92    82    71    70    84    65    47    45    37
DLJ5_24b 1940    59    55    29    41    46    50    62    55    73    83
DLJ5_24b 1950    79    59    87    63    62    68    62    58    72    51
DLJ5_24b 1960    34    55    58    70    58    75    93   100    85    94
DLJ5_24b 1970    94    79   114    82    78   148   162   148   129   107
DLJ5_24b 1980    79   149    72   120    67    57    59    65    67    50
DLJ5_24b 1990    62    38    68    45    63    65    56    67    69    50
DLJ5_24b 2000    49    63    79    77    65   121   999
DLJ5_25a 1752   422   438   348   473   740   775   609   509
DLJ5_25a 1760   462   324   302   315   314   456   396   324   267   219
DLJ5_25a 1770   222   247   181   228   265   244   214   178   118   207
DLJ5_25a 1780   159   156   179   116    91   102   197   270   317   303
DLJ5_25a 1790   316   296   261   241   255   131   240   191   127   115
DLJ5_25a 1800    67    61    53    52    70    84   108    73    57    95
DLJ5_25a 1810    81    83    56    61    49    44    62    67    52    48
DLJ5_25a 1820    35    31    33    35    52    77    76   111    95    87
DLJ5_25a 1830   132    82    57    70    52    82    52    61    96   123
DLJ5_25a 1840    42    49    42    42    39    37    40    37    38    39
DLJ5_25a 1850    39    25    30    42    42    48    44    54    40    54
DLJ5_25a 1860    53    51    44    38    43    35    30    37    34    30
DLJ5_25a 1870    28    34    38    82   133   144    98    82    68    99
DLJ5_25a 1880    95    69    86    77    89    74    54    61    69    45
DLJ5_25a 1890    58    73    74    72   118    94   118   222   244   301
DLJ5_25a 1900   325   239   212   177   210   155   130    49    53   103
DLJ5_25a 1910   118    86    68    83   125    79     3    49    62    76
DLJ5_25a 1920    68    75    57    46    44    44    41    35    36    23
DLJ5_25a 1930    35    42    39    28    31    29    28    32    26    27
DLJ5_25a 1940    44    56   125    55    34    48    61    67    88   107
DLJ5_25a 1950   116    81   116    75    54    36    47    93   103    98
DLJ5_25a 1960   304   157    54   103    83    82    88   149   104   125
DLJ5_25a 1970    87    62   157   139   114   230   240   152   103   156
DLJ5_25a 1980   126   218   136   154   146   175   151   280   168    88
DLJ5_25a 1990    83    50    37    36    31    25    36    34    35    21
DLJ5_25a 2000    51    73    50    36    24   999
DLJ5_26a 1680   219   210   210   202   176   227   181   149   144   204
DLJ5_26a 1690   258   211   264   204   201   205   197   206   214   219
DLJ5_26a 1700   216   202   195   180   222   217   185   224   243   226
DLJ5_26a 1710   207   181   160   180   219   239   264   196   202   193
DLJ5_26a 1720   167   219   195   242   252   199   203   212   206   214
DLJ5_26a 1730   209   254   236   235   233   224   219   182   167   274
DLJ5_26a 1740   243   226   225   248   216   247   276   241   312   300
DLJ5_26a 1750   188   148   129   111    97    95   107   145   142   155
DLJ5_26a 1760   155   142   120   127   134   126   161   178   139   135
DLJ5_26a 1770   126   125    79    94   117   138   129   113    86   106
DLJ5_26a 1780   116    95   112   139    99   100   175   177    89    71
DLJ5_26a 1790    93    67    65    26    37    30    49    75    69    50
DLJ5_26a 1800    52    49    50    70    91   142   172   187   134   176
DLJ5_26a 1810   143    95    72    68    70    48    64    54    41    58
DLJ5_26a 1820    47    37    40    60    73    96   138   138   131   125
DLJ5_26a 1830   134   106   103    87    48    52    65    78    96   122
DLJ5_26a 1840    96    92   125   126   141    91    78    54    90   125
DLJ5_26a 1850   131   112   105   104    86    76    69    90    90    82
DLJ5_26a 1860   116    70   102    66    64    26    30    37    40    56
DLJ5_26a 1870    53    90    74    91   109    74    79    99    98    89
DLJ5_26a 1880    96    83    93    65    68    58    59    75   105   131
DLJ5_26a 1890   115   117   123   111   116   102    98    94    89   101
DLJ5_26a 1900   119   113   103   122   118   115    86    73    64    70
DLJ5_26a 1910    70    75    90   101    85    68    69    71    59    68
DLJ5_26a 1920    47    56    78    64    84    59    75    61    56    47
DLJ5_26a 1930    58    58    58    66    80    82    61    49    34    40
DLJ5_26a 1940    49    50    39    48    29    28    25    44    53    54
DLJ5_26a 1950    52    42    44    29    33    36    39    46    41    37
DLJ5_26a 1960    30    44    36    36    52    68    90    94    80    84
DLJ5_26a 1970    73    86    76    92    73    70    76    84    70    74
DLJ5_26a 1980    57    80    59    73    59    37    50    58    46    39
DLJ5_26a 1990    47    28    19    19    21    18    19    24    26    24
DLJ5_26a 2000    28    43    37    36    27    38   999
DLJ5_27a 1545   105    96   136   134    98
DLJ5_27a 1550   137   119   104   149   253   224   178   190   330   275
DLJ5_27a 1560   233   300   288   340   309   255   184   278   322   302
DLJ5_27a 1570   210   172   163   122   180   160   104   105    81    90
DLJ5_27a 1580    87    54    42    63    65    92    85    86    75    68
DLJ5_27a 1590    67    47    52    61    55    30    39    34    23    21
DLJ5_27a 1600    21    25    19    20    16    27    11    23    20    26
DLJ5_27a 1610    16    24    21    31    25    39    25    44    22    25
DLJ5_27a 1620    31    24    30    33    25    27    24    34    41    37
DLJ5_27a 1630    47    52    49    49    58    43    34    48    63   127
DLJ5_27a 1640    76    40    45    50    55    43    62    45   143   132
DLJ5_27a 1650   104    65   105    70    62    76    53    57    64    60
DLJ5_27a 1660    52    90    48    48    42    43    50    47    56    49
DLJ5_27a 1670    42    60    41    54    67    63    52    67    56    79
DLJ5_27a 1680    58    91   133   138   116    76    79    54    72    65
DLJ5_27a 1690    74    57    57    46    53    40    42    49    32    33
DLJ5_27a 1700    23    26    25    32    27    28    44    43    50    47
DLJ5_27a 1710    43    35    26    34    39    33    37    35    38    49
DLJ5_27a 1720    41    43    68    56    50    37    27    29    70    46
DLJ5_27a 1730    33    42    33    31    35    38    38    26    28    37
DLJ5_27a 1740    32    38    34    46    37    39    49    31    36    36
DLJ5_27a 1750    31    28    56    59    30    37    41    39    36    45
DLJ5_27a 1760    37    31    43    43    44    27    55    54    83    69
DLJ5_27a 1770    79    69    41    54    52    68    62    48    87    84
DLJ5_27a 1780   101   100    98    91   116   127   143   126   119   153
DLJ5_27a 1790   156   175   102    71    87    85    92   129   104    59
DLJ5_27a 1800    65    87   126   138   109   133   126   185   128    96
DLJ5_27a 1810    84    98    95    75    91   107   111    55    70    65
DLJ5_27a 1820    39    44    80   105   112   150   130   109    97   101
DLJ5_27a 1830    97    92    95   112   128    88    70    89    72    81
DLJ5_27a 1840    69    77    68    79   107    88    76    67    70    66
DLJ5_27a 1850    81    87   100   150    93   113    92    80    97    80
DLJ5_27a 1860    86   100   135   109    93    60    66    88    83   100
DLJ5_27a 1870    93    88    79    60    70    77    70    84    62    44
DLJ5_27a 1880    53    71    61    57    58    92    73    68    77    70
DLJ5_27a 1890    70    80    64    81    73    49    48    56    64    72
DLJ5_27a 1900    70    74    73    96    81    81    71    91    99    81
DLJ5_27a 1910    74    71    82   101    86    85    49    99   102   131
DLJ5_27a 1920   115   100    84   117   132   163   105    82   101   115
DLJ5_27a 1930   167    93    84    75    90    86   115    60    35    59
DLJ5_27a 1940    89    68    54    67    58    86    63    82    74    91
DLJ5_27a 1950    79    68    61    55    47    56    59    62    46    38
DLJ5_27a 1960    52    48    37    43    48    56    55    52    56    39
DLJ5_27a 1970    44    51    51    49    58    55    59    58    37    51
DLJ5_27a 1980    47    65    59    49    43    48    51    41    42    39
DLJ5_27a 1990    57    30    48    49    56    37    49    59    56    41
DLJ5_27a 2000    55    60    49    45    40    63   999
DLJ5_27b 1591   162   136   190   233   188   161    97   149    87
DLJ5_27b 1600   133   134    96    94   100    95    65   141   128   165
DLJ5_27b 1610   203   185   141   137   219   365   309   286   241   318
DLJ5_27b 1620   218   198   280   274   198   176   170   185   290   225
DLJ5_27b 1630   179   181   169   166   103    83   100   180   229   219
DLJ5_27b 1640   227   164   135   175   147   116   109   121   257   254
DLJ5_27b 1650   182   134   164   107    95   170   108   120   150   118
DLJ5_27b 1660   152   167   117    96   133   157   114   132   132   134
DLJ5_27b 1670    95    91    81   117    93    83    77    70    74    58
DLJ5_27b 1680    73   100   102   166   147   127   156   103   129   108
DLJ5_27b 1690   121   139   138   101   130   123   114   100   131   115
DLJ5_27b 1700   138    99    98   106   128   165   179   137   119   128
DLJ5_27b 1710   164   118   101   144   130    80    98   103   108   104
DLJ5_27b 1720    89   100   116   114    87    85    94    95    90    60
DLJ5_27b 1730    58    73    53    53    65    59    55    60    40    63
DLJ5_27b 1740    53    56    45    52    71    73    84    61    72    60
DLJ5_27b 1750    50    58    67    51    27    45    59    54    50    48
DLJ5_27b 1760    41    38    49    56    54    47    63    74    34    83
DLJ5_27b 1770    88    95    84    91    87   107    88    59    68    81
DLJ5_27b 1780    86    77    97   100    83    80    94    70    65    99
DLJ5_27b 1790    99    58    65    37    40    51    36    66    55    47
DLJ5_27b 1800    50    54    83    92    90   117   115   113   107    97
DLJ5_27b 1810    75    98    57    78    95    81    98    57    67    60
DLJ5_27b 1820    43    38    69    63    79    85    98    90    93    93
DLJ5_27b 1830   106    83    76    69    43    68    43    64    71    57
DLJ5_27b 1840    64    51    44    49    85    89    77    52    53    67
DLJ5_27b 1850    66    63    58   135    91    83    97   143   111   117
DLJ5_27b 1860   120    81    64    82    66    60    59    73    75    79
DLJ5_27b 1870    75    76    44    55    39    56    57    53    51    35
DLJ5_27b 1880    38    50    63    48    32    37    36    29    48    45
DLJ5_27b 1890    35    40    46    45    42    25    30    49    55    65
DLJ5_27b 1900    63    61    62    90    93    56    61    59    48    39
DLJ5_27b 1910    36    40    51    66    56    33    25    55    51    53
DLJ5_27b 1920    46    47    54    64    67    69    75    58    57    36
DLJ5_27b 1930    55    65    40    43    37    54    65    31    35    53
DLJ5_27b 1940    63    60    54    43    38    38    40    43    53    71
DLJ5_27b 1950    56    29    17    22    19    31    30    29    27    26
DLJ5_27b 1960    47    60    45    30    28    46    79    87    72    49
DLJ5_27b 1970    61    98    53    33    44    28    32    30    26    37
DLJ5_27b 1980    26    33    46    37    36    35    46    50    53    43
DLJ5_27b 1990    60    55    39    44    44    36    30    35    38    40
DLJ5_27b 2000    50    50    47    46    49    80   999
DLJ5_28a 1864   150   253   321   289   263   229
DLJ5_28a 1870   222   245   245   236   250   188   245   230   208   217
DLJ5_28a 1880   189   187   186   220   210   204   260   286   295   327
DLJ5_28a 1890   298   318   250   255   275   107    88   111   219   235
DLJ5_28a 1900   268   340   326   257   287   202   124   179   258   196
DLJ5_28a 1910   282   246   276   219   241   211   196   210   237   272
DLJ5_28a 1920   231   119   205   223   236   246   130   128   150   223
DLJ5_28a 1930   231   258   234   208   188   208   248   127   140   150
DLJ5_28a 1940   147    98    98    81   122   142   112    90    81    66
DLJ5_28a 1950    59    59    69    49    40    47    45    26    25    27
DLJ5_28a 1960    28    22    34    71   117   162   254   472   465   354
DLJ5_28a 1970   419   395   340   291   159   278   291   224   152    85
DLJ5_28a 1980    81   162   157   107   104   170   136    95    89   125
DLJ5_28a 1990   146    97    89   108   185    94   109   107   146   246
DLJ5_28a 2000   197   147   147   118   142   143   999
DLJ5_28b 1815   178   202   184   261   214
DLJ5_28b 1820   181   175   185   307   406   414   326   265   231   190
DLJ5_28b 1830   162   109   202   118    36    83   100   171   161   303
DLJ5_28b 1840   197   269   269   249   255   223   153   163   146   268
DLJ5_28b 1850   245   251   234   205   186   157   132   112   127    89
DLJ5_28b 1860    94    65    62    56    68    41    48    70    68    58
DLJ5_28b 1870    57    55    44    46    67    60    51    55    46    48
DLJ5_28b 1880    59   119   164   210   181   163   144   158   177   228
DLJ5_28b 1890   199   226   202   218   348   152   117   102   145   211
DLJ5_28b 1900   196   166   220   222   205   163   101   121   127   102
DLJ5_28b 1910   231   228   199   128    94    76    60    67    69    53
DLJ5_28b 1920    36    88   299   406   377   239   170   228   192   128
DLJ5_28b 1930   181   165   147   120   104    85   135    77    44    58
DLJ5_28b 1940    71    72    71    71    85   201   252   229   187   229
DLJ5_28b 1950   207   171   204   163   171   168   209   257   210   106
DLJ5_28b 1960   166   197    96   102   107    96   126   181   128    96
DLJ5_28b 1970   108    92   108    71    55    77   194   190   121   139
DLJ5_28b 1980   115   360   224   199   131   156   139    83    95   144
DLJ5_28b 1990   157   114    61    72   139   106    58    58   104    54
DLJ5_28b 2000    48    90    69    60    79   172   999
DLJ5_29a 1721   424   324   382   482   448   389   510   621   529
DLJ5_29a 1730   495   346   369   477   478   614   410   585   470   288
DLJ5_29a 1740   121   155   136   191   197   168   287   246   371   269
DLJ5_29a 1750   246   312   349   198   131   133   282   187   129   130
DLJ5_29a 1760   141   179   183    96    74    77   128   200   182   221
DLJ5_29a 1770   152   106   128   358   441   569   288   174   240   285
DLJ5_29a 1780   167   153   189   158   186   212   197   138   149   182
DLJ5_29a 1790   145   150    81    80    90   143   245   200   173   155
DLJ5_29a 1800   112   155   179   177   173   266   288   209   111   131
DLJ5_29a 1810   154   172   124   139   146   110    96    89    69   101
DLJ5_29a 1820    72    72   110   186   196   441   567   240   174   242
DLJ5_29a 1830   308   157   107    83    58    75    36    41    51    93
DLJ5_29a 1840   100    93    71    66    66    87    88    48    62    63
DLJ5_29a 1850    42    44    58    39    32    31    49    68    50    42
DLJ5_29a 1860    31    35    47    28     9    22    40    46    47    43
DLJ5_29a 1870    54    75    23    12     3    33    34    31    29    17
DLJ5_29a 1880    30    34    34    20    31    28    42    24    24    42
DLJ5_29a 1890    43    56    39    24    38    27    13    35    37    42
DLJ5_29a 1900    38    42    71    81    54    37     5    40    53    43
DLJ5_29a 1910    44    42    39    44    29    23    11    41    40    31
DLJ5_29a 1920    50    45    38    51    45    24    24     3    22    35
DLJ5_29a 1930    43    70    44    31    19    34    45     3     3    27
DLJ5_29a 1940    50    21    18    29    60    60    43    46    42    47
DLJ5_29a 1950    47    28    29    23    23    52    41    43    49    80
DLJ5_29a 1960   128   188    91    71    68    77    61    65    45    66
DLJ5_29a 1970   117    77    92    93    71   114   258   185    68    89
DLJ5_29a 1980    99   155   112    64    41    60   135    86    92    51
DLJ5_29a 1990    80    34    36    55    67    35    34    53    46    42
DLJ5_29a 2000    57    57    36    22    36    52   999
DLJ5_29b 1753   179   154   218   327   179   156   205
DLJ5_29b 1760   174   214   229   138    90   111   177   228   175   271
DLJ5_29b 1770   205   223   330   572   400   395   253   205   217   244
DLJ5_29b 1780   199   190   205   215   226   195   165   121   129   163
DLJ5_29b 1790   169   110    82    43    70    66    59    60    64    40
DLJ5_29b 1800    40    62    72    79    74    74   136    66    51    34
DLJ5_29b 1810    50    54    56    34    49    53    48    40    32    41
DLJ5_29b 1820    25    26    33    37    27    37    50    38    28    26
DLJ5_29b 1830    43    29    30    36    67    98    84    89   126   245
DLJ5_29b 1840   147   321   284   178   149   148   169   123   106   115
DLJ5_29b 1850    79    76    71    56    31    22    30    48    52    49
DLJ5_29b 1860    55    64    68    34    14    44    56    90    97    99
DLJ5_29b 1870   123   141    59    28    42    39    41    47    32    14
DLJ5_29b 1880    31    30    21     6    19    37    44    35    31    38
DLJ5_29b 1890    49    76    70    54    79    56    26    40    59    70
DLJ5_29b 1900    55    70   114   142    83    55    26    45    48    45
DLJ5_29b 1910    49    50    57    58    48    47    17    30    36    36
DLJ5_29b 1920    48    52    34    39    28    40    31    25    51    50
DLJ5_29b 1930    74   151   134   128   102   105   132    13     3    38
DLJ5_29b 1940    59    34    27    44    65    47    37    36    44    42
DLJ5_29b 1950    56    30    39    38    36    63    54    61    68    48
DLJ5_29b 1960    44   123    53    46    89   121    89   113    66    61
DLJ5_29b 1970   172   118   214   138   174   163   198   181   113   131
DLJ5_29b 1980   185   303   264   228   138   173   204   123   103   154
DLJ5_29b 1990   191    42    51    82    96    48    51    79    60    44
DLJ5_29b 2000    59    57    44    35    30    56   999
DLJ5_30a 1764   345   362   395   334   255   237
DLJ5_30a 1770   271   347   363   414   274   285   240   265   246   259
DLJ5_30a 1780   205   244   383   408   333   339   373   319   358   372
DLJ5_30a 1790   339   282   224   223   250   239   278   200   176   128
DLJ5_30a 1800   148   210   330   384   392   343   314   290   241   255
DLJ5_30a 1810   202   190   189   198   159   141   141   116    99   105
DLJ5_30a 1820    93    98    79    92   103   131   156   137   124   120
DLJ5_30a 1830   125   109   140   111   117   173   215   199   229   247
DLJ5_30a 1840   184   198   178   162   248   301   294   216   154   223
DLJ5_30a 1850   164   200   142   194   168   136   161   181   174   313
DLJ5_30a 1860   259   267   189   139   123    92    92   107    97    83
DLJ5_30a 1870    56    52    46    58    61    63    67    68    70    72
DLJ5_30a 1880    75    88    87    87    98   117   144   147   128   156
DLJ5_30a 1890   196   128   138   122    81    70    70    59    69    68
DLJ5_30a 1900    60    52    59    78    77    67    55    45    36    43
DLJ5_30a 1910    43    35    64    80    88    69    65    79    94    89
DLJ5_30a 1920    74    70    98   101    82    87    76    45    63    64
DLJ5_30a 1930    93    84   100    91    92    78    92    56    49    71
DLJ5_30a 1940    95    85    86    64    49    43    37    55    58    54
DLJ5_30a 1950    39    45    52    57    42    52    43    47    39    40
DLJ5_30a 1960    36    32    30    35    40    32    45    36    38    39
DLJ5_30a 1970    38    48    86    83    61    46    76    73    85    85
DLJ5_30a 1980   102   121   119    71    67    59    65    74    68    61
DLJ5_30a 1990    67    53    39    35    59    71    79    90    95    87
DLJ5_30a 2000    85    81    81    60    68    50   999
DLJ5_30b 1731   311   264   246   261   219   265   267   205   290
DLJ5_30b 1740   332   319   279   284   288   348   338   349   420   464
DLJ5_30b 1750   493   604   488   385   401   317   341   388   354   351
DLJ5_30b 1760   484   409   300   274   251   234   179   198   155   164
DLJ5_30b 1770   199   232   201   410   487   486   352   315   242   173
DLJ5_30b 1780   137   103   130   190   203   309   339   266   299   291
DLJ5_30b 1790   307   270   243   212   199   153   172   158   160   133
DLJ5_30b 1800   121   118   137    95    94   102   110    92    91   109
DLJ5_30b 1810   110   101    85    95    81    68    75    65    64    51
DLJ5_30b 1820    49    45    42    63    68    86   146   136   137   138
DLJ5_30b 1830   177   159   172   170   210   225   229   193   159   592
DLJ5_30b 1840   545   324   273   230   240   178   171   145   155   153
DLJ5_30b 1850   265   202   184   184   122   130   133   126   154   127
DLJ5_30b 1860   126   192   162    99    79    54    85    92    67    87
DLJ5_30b 1870    56    52    93    56    82    44    50    51    51    32
DLJ5_30b 1880    36    50    44    37    53    91    68    64    56    53
DLJ5_30b 1890    50    43    35    33    39    42    23    24    24    30
DLJ5_30b 1900    35    38    62    77    85    67    82   200   213   195
DLJ5_30b 1910   150   151   117   137   147   118    71    76    73    84
DLJ5_30b 1920    70    61    55    69    60    73    49    38    27    42
DLJ5_30b 1930    52    51    47    59    46    48    39    33    32    25
DLJ5_30b 1940    27    20    22    16    11    14    21    24    18    26
DLJ5_30b 1950    19    19    29    43    43    59    48    61    49    36
DLJ5_30b 1960    38    42    22    35    29    26    31    37    29    33
DLJ5_30b 1970    25    25    31    22    27    18    34    38    39    35
DLJ5_30b 1980    30    80    93    74    57    41    31    39    41    29
DLJ5_30b 1990    80    62    54    47    41    28    30    27    30    21
DLJ5_30b 2000    27    29    28    22    23    34   999
DLJ5_31a 1687   150   166   186
DLJ5_31a 1690   131   120   184   162   160   231   229   250   215   179
DLJ5_31a 1700   172   188   192   116   117   132   138   109   155   149
DLJ5_31a 1710   176   129   100   124   103   139   170   175   180   188
DLJ5_31a 1720   123   181   197   217   177   152   144   113   144   102
DLJ5_31a 1730    95   106   127   133   160   140   128   125    98    89
DLJ5_31a 1740    93    96    93   109   109   101   114   124   105   141
DLJ5_31a 1750    93    94    91    52    53    65    73    99   105    94
DLJ5_31a 1760    87    70    96    95   115    89    91   117   110    82
DLJ5_31a 1770    89   163   112    65    75   126   133   120   117   131
DLJ5_31a 1780   123    96    59    70    94    86    97    74    73    93
DLJ5_31a 1790    87   101    76    79   101    85    99   106    82    76
DLJ5_31a 1800    81    92   122   129   127   113   121   114   124   161
DLJ5_31a 1810   150   174   167   174   130   138   232   201   205   225
DLJ5_31a 1820   228   132   114   169   220   402   319   334   234   195
DLJ5_31a 1830   179   118   116    88    99    91   112   109   106    77
DLJ5_31a 1840    70    82   112   101    81   110   140   113   121   108
DLJ5_31a 1850   121   123   145   167   162   182   113   107   137   156
DLJ5_31a 1860   157   199   160   150   184   169   145   169   167   123
DLJ5_31a 1870   139   124   136   106   125   120   109   133    95   100
DLJ5_31a 1880   117    92    88   106    82    96   108   112   120   117
DLJ5_31a 1890    94    97    83    94    70    51    63    76    81    94
DLJ5_31a 1900   103    77   103    92   105   108    93    96    86   114
DLJ5_31a 1910   124   122   109   137   129    94    91    94   117   142
DLJ5_31a 1920   107    94    66    93    84    77    78    77   100   118
DLJ5_31a 1930   123   121    97   111   108   134   120    66    71    65
DLJ5_31a 1940    67    92    81    80    74    90    78   112   103   107
DLJ5_31a 1950   130   108    71    75    65    68    58    71    50    46
DLJ5_31a 1960    46    48    43    65    49    56    68    66    51    56
DLJ5_31a 1970    54    64    54    55    70    76    88    84    75    82
DLJ5_31a 1980    76    93    70    70    56    55    58    60    76    55
DLJ5_31a 1990    61    51    57    46    55    49    43    53    52    51
DLJ5_31a 2000    68    70    78    73    59    66   999
DLJ5_32a 1841   353   311   182   204   186   227   224   289   306
DLJ5_32a 1850   278   209   184   207   251   250   264   307   286   233
DLJ5_32a 1860   280   275   260   296   263   196   145   213   267   205
DLJ5_32a 1870   239   203   171   172   223   211   181   152   124   129
DLJ5_32a 1880   125   133   156   166   169   219   250   216   250   321
DLJ5_32a 1890   344   351   455   308   436   345   321   342   339   317
DLJ5_32a 1900   312   299   415   257   230    88    70   120   140   157
DLJ5_32a 1910   163   158   142   137   176   185   140   132   160   133
DLJ5_32a 1920   144   211   240   250   211   203   170   165   141   108
DLJ5_32a 1930   109    87   128   163   183   166   185   148   131   172
DLJ5_32a 1940   154   164   163   126   122   144   162   164   181   160
DLJ5_32a 1950   145   141   149   151   140   150   167   185   194   222
DLJ5_32a 1960   295   301   263   294   271   274   289   268   238   290
DLJ5_32a 1970   277   258   248   180   180   197   261   242   208   185
DLJ5_32a 1980   148   171   147   134    89   133   134   173   159   153
DLJ5_32a 1990   158   116    87   116   185   141   188   263   227   204
DLJ5_32a 2000   267   300   181   142   126   127   999
DLJ5_33a 1784   329   286   229   198   214   184
DLJ5_33a 1790   117   132   134   128   123   174   216   172   103   127
DLJ5_33a 1800    93   117   212   269   240   427   459   307   202   253
DLJ5_33a 1810   352   429   402   392   368   277   327   288   241   182
DLJ5_33a 1820   169   173   186   141   166   195   240   257   259   249
DLJ5_33a 1830   210   134   187   215   178   159   172   154   166   210
DLJ5_33a 1840   172   127    97    85   168   143   131    97    89    68
DLJ5_33a 1850    73    79   102   166   154   133   146   189   175   140
DLJ5_33a 1860   105   113   141   151   110    63    89   136   136   105
DLJ5_33a 1870   141   166   106   121   179   176   127   106    79   135
DLJ5_33a 1880    99   155   207   112    85   123   116    92    94   111
DLJ5_33a 1890    75    72   138   100   113    83    91   112   136   140
DLJ5_33a 1900   114    97    94   113   123    65    51    42    59    54
DLJ5_33a 1910    57    37    57    61    64    47    37    59    69    88
DLJ5_33a 1920    78    57    55   101   107   113    71    81    81    61
DLJ5_33a 1930    85    59    59    43    45    48    70    48    41    36
DLJ5_33a 1940    50    55    62    59    57    65    57    67    81    80
DLJ5_33a 1950    72    71    61    58    65    67    74    60    61    58
DLJ5_33a 1960    51    70    65    60    52    71    73    76    67    76
DLJ5_33a 1970    68    60    66    56    57    60    66    58    67    67
DLJ5_33a 1980    60    77    78    72    58    56    67    70    76    53
DLJ5_33a 1990    82    57    56    61   147   132   233   329   200   228
DLJ5_33a 2000   159   157   104   122   135   102   999
DLJ5_33b 1757   190   165   141
DLJ5_33b 1760   202   244   278   216   142   140   140   171   129    99
DLJ5_33b 1770    98    95    90    94    76   120    91    79    60    60
DLJ5_33b 1780    79    61    72    77    82   149   148   119    95   104
DLJ5_33b 1790   122   102   170   175   165   175   271   303   299   308
DLJ5_33b 1800   229   222   227   297   197   187   205   187   186   253
DLJ5_33b 1810   228   269   195   178   114   115    94   104   101   101
DLJ5_33b 1820    96    82   130   105   137   152   156   144   162   171
DLJ5_33b 1830   166   123    92   130   116   112   114   145   117   150
DLJ5_33b 1840   163    91    79    84    85    79    79    58    49    94
DLJ5_33b 1850    75    66    74    82    71    73    85    80    90   114
DLJ5_33b 1860    95    84   132   103    69    80    91   207   177   110
DLJ5_33b 1870    87   101    82    77    84    80    82    80    71    66
DLJ5_33b 1880    72    59    62    83    66    77    76    53    72    81
DLJ5_33b 1890    92    89   141   128   109    91   104   187   169   151
DLJ5_33b 1900   183   120   144   184   191   128   123    89   106   108
DLJ5_33b 1910   224   220   207   215   151   116   154   200   166   173
DLJ5_33b 1920   108    99   111   107   145   199   112    62    61    52
DLJ5_33b 1930   110    84   212   148    95    99   146   114    53    64
DLJ5_33b 1940    80   130   115    91    87    87   101   207   103    83
DLJ5_33b 1950    89   169   104   117   103   138   123   123   100    72
DLJ5_33b 1960    46    45    44    52    38    35    41    75    46    55
DLJ5_33b 1970    76    52    45    32    34    34    50    72    51    41
DLJ5_33b 1980    45    47    42    40    29    16    30    24    17    15
DLJ5_33b 1990    40    24    14    26    23    22    28    35    43    27
DLJ5_33b 2000    31    36    29    31    44    37   999
