# Supplementary material for: Climate-Driven Synchronized Growth of Alpine Trees in the Southeast Tibetan Plateau
Source: PLoS One. 2016 Jun 3;11(6):e0156126. doi: 10.1371/journal.pone.0156126 (PMC4892591; doi:10.1371/journal.pone.0156126)
Supplement: S1 Data — (ZIP) [file pone.0156126.s001.zip › S1_Data/chin041/chin041.xlsx]

## Sheet: Sheet1
	DLJ5_08a	DLJ5_08b	DLJ5_09a	DLJ5_09b	DLJ5_10a	DLJ5_10b	DLJ5_11a	DLJ5_11b	DLJ5_12a	DLJ5_12b	DLJ5_13a	DLJ5_14a	DLJ5_15a	DLJ5_15b	DLJ5_16a	DLJ5_16b	DLJ5_20a	DLJ5_20b	DLJ5_21b	DLJ5_24a	DLJ5_24b	DLJ5_25a	DLJ5_26a	DLJ5_27a	DLJ5_27b	DLJ5_28a	DLJ5_28b	DLJ5_29a	DLJ5_29b	DLJ5_30a	DLJ5_30b	DLJ5_31a	DLJ5_32a	DLJ5_33a	DLJ5_33b
1300
1301
1302
1303
1304
1305
1306
1307
1308
1309
1310
1311
1312
1313
1314
1315
1316
1317
1318
1319
1320
1321
1322
1323
1324
1325
1326
1327
1328
1329
1330
1331
1332
1333
1334
1335
1336
1337
1338
1339
1340
1341
1342
1343
1344
1345
1346
1347
1348
1349
1350
1351
1352
1353
1354
1355
1356
1357
1358
1359
1360
1361
1362
1363
1364
1365
1366
1367
1368
1369
1370
1371
1372
1373
1374
1375
1376
1377
1378
1379
1380
1381
1382
1383
1384
1385
1386
1387
1388
1389
1390
1391
1392
1393
1394
1395
1396
1397
1398
1399
1400
1401
1402
1403
1404
1405
1406
1407
1408
1409
1410
1411
1412
1413
1414
1415
1416
1417
1418
1419
1420
1421
1422
1423
1424
1425
1426
1427
1428
1429
1430
1431
1432
1433
1434
1435
1436
1437
1438
1439
1440
1441
1442
1443
1444
1445
1446
1447
1448
1449
1450
1451
1452
1453
1454
1455
1456
1457
1458
1459
1460
1461
1462
1463
1464
1465
1466
1467
1468
1469
1470
1471
1472
1473
1474
1475
1476
1477
1478
1479
1480
1481
1482
1483
1484
1485
1486
1487
1488
1489
1490
1491
1492
1493
1494
1495
1496
1497
1498
1499
1500
1501
1502
1503
1504
1505
1506
1507
1508
1509
1510
1511
1512
1513
1514
1515
1516
1517
1518
1519
1520
1521
1522
1523
1524
1525
1526
1527
1528
1529
1530																			207
1531																			147
1532																			256
1533																			314
1534																			247
1535																			151
1536																			135
1537																			137
1538																			99
1539																			125
1540																			115
1541																			107
1542															143				123
1543															148				132
1544															122				131
1545															167				150					105
1546															181				172					96
1547															156				176					136
1548															195				159					134
1549															151				129					98
1550															181				185					137
1551															197				161					119
1552															175				146					104
1553															212				223					149
1554															159				250					253
1555															136				225					224
1556															152				229					178
1557															259				231					190
1558															272				207					330
1559															168				182					275
1560															104				333					233
1561															123				402					300
1562															161				389					288
1563															169				228					340
1564															143				193					309
1565															130				212					255
1566															90				227					184
1567															120				365					278
1568															81				328					322
1569															81				282					302
1570															56				198					210
1571															53				170					172
1572															56				149					163
1573															42				169					122
1574															59				156					180
1575															81				109					160
1576															95				158					104
1577															88				141					105
1578															86				156					81
1579															48				116					90
1580															59				131					87
1581															61				90					54
1582															40				84					42
1583															50				130					63
1584															50				146					65
1585															55				173					92
1586															40				103					85
1587															55				83					86
1588															83				101					75
1589															72				91					68
1590															73				100					67
1591															102				79					47	162
1592															276				108					52	136
1593															350				102					61	190
1594															416				115					55	233
1595															388				73					30	188
1596															284				104					39	161
1597															311				47					34	97
1598															251				34					23	149
1599															147				40					21	87
1600															122				59					21	133
1601															114				66					25	134
1602															119				52					19	96
1603															95				27					20	94
1604															92				36					16	100
1605															102				58					27	95
1606															101				58					11	65
1607															161				68					23	141
1608															241				68					20	128
1609															197				77					26	165
1610															162				83					16	203
1611															152				65					24	185
1612															108	119			78					21	141
1613															93	113			106					31	137
1614															109	98			75					25	219
1615															120	79			82					39	365
1616															185	230			74					25	309
1617															141	207			100					44	286
1618															102	123			91					22	241
1619															89	91			109					25	318
1620															96	145			93					31	218
1621															80	136			106					24	198
1622															98	179			133					30	280
1623															80	146			113					33	274
1624															77	147			91					25	198
1625															70	133			84					27	176
1626															59	109			78					24	170
1627															57	191			155					34	185
1628															66	202			175					41	290
1629															66	133			113					37	225
1630															72	101			75					47	179
1631															99	85			89					52	181
1632															239	155			158					49	169
1633															247	163			168					49	166
1634															158	129			115					58	103
1635															94	79			63					43	83
1636															116	95			68					34	100
1637															162	95			102					48	180
1638															132	76			95					63	229
1639													253		218	152			83					127	219
1640													248		133	161			69					76	227
1641													220		85	102			54					40	164
1642													175		100	101			57					45	135
1643													263		77	62			65					50	175
1644													250		91	74		360	68					55	147
1645													232		96	57		407	47					43	116
1646													194		127	70		416	39					62	109
1647													259		117	85		399	68					45	121
1648													290		87	103		419	73					143	257
1649													234		84	94		324	62					132	254
1650													258		104	132		214	56					104	182
1651													381		162	128		270	52					65	134
1652													502		163	204		255	54					105	164
1653													310		76	167		208	67					70	107
1654													266		72	76		176	25					62	95
1655													183		43	62		328	69					76	170
1656													102		41	60		318	69					53	108
1657													114		33	56		450	60					57	120
1658													162		35	61		438	63					64	150
1659													274		44	61		314	72					60	118
1660													205		38	60		338	68		93			52	152
1661													278		40	55		265	57		55			90	167
1662													199		31	36		258	50		54			48	117
1663													173		25	35		196	26		45			48	96
1664													137		32	34		221	29		44			42	133
1665													170		41	38		175	61		33			43	157
1666													184		54	48		230	76		50			50	114
1667													125		39	49		316	80		58			47	132
1668													137		35	48		286	86		73			56	132
1669													116		50	38		253	83		57			49	134
1670													115		56	41		251	116		62			42	95
1671													178		57	41		303	83		76			60	91
1672													112		59	42		260	64		73			41	81
1673													197		76	30		271	84		56			54	117
1674													158		79	35		254	103		43			67	93
1675			320										111		79	36		317	86		33			63	83
1676			288										88		72	48		227	70		36			52	77
1677			304										49		72	31		323	72	95	26			67	70
1678			241										48		65	42		281	74	158	40			56	74
1679			251										110		117	47		268	93	183	48			79	58
1680			268										105		134	74		220	103	296	67		219	58	73
1681			307										72		74	57		217	108	340	87		210	91	100
1682			289										44		83	47		217	90	341	103		210	133	102
1683			291										31		57	49		164	46	275	121		202	138	166
1684			254										68		58	69		219	37	473	209		176	116	147
1685			240										90		63	62		191	69	485	127		227	76	127
1686			211										103		79	157	390	162	51	359	133		181	79	156
1687			185										109		57	126	253	87	39	184	92		149	54	103							150
1688			231										94		74	102	379	81	32	301	98		144	72	129							166
1689			291										119		81	102	338	124	59	351	118		204	65	108							186
1690			271										158	78	79	124	287	86	54	615	177		258	74	121							131
1691			193										174	82	84	145	256	106	68	348	150		211	57	139							120
1692			213										160	86	68	213	239	120	65	569	226		264	57	138							184
1693			200										156	74	57	198	203	74	62	637	52		204	46	101							162
1694			128										131	88	50	96	158	60	63	415	37		201	53	130							160
1695			152	152									167	82	44	84	129	55	50	406	70		205	40	123							231
1696			194	167									174	76	54	133	109	51	58	486	105		197	42	114							229
1697			194	188									123	61	54	187	116	59	42	517	177		206	49	100							250
1698			169	185									100	43	35	119	116	52	56	463	167		214	32	131							215
1699			151	160									100	52	33	55	163	68	67	392	218		219	33	115							179
1700			172	163									100	70	33	66	171	71	100	461	118		216	23	138							172
1701			155	168									100	67	24	65	75	51	78	246	144		202	26	99							188
1702			158	143									100	53	21	37	126	63	63	130	101		195	25	98							192
1703			160	127									135	46	22	33	161	83	69	140	64		180	32	106							116
1704			174	148									171	58	30	48	284	101	87	130	29		222	27	128							117
1705			185	173									236	112	37	56	276	121	72	223	40		217	28	165							132
1706			180	202									259	143	40	68	265	122	76	266	32		185	44	179							138
1707			159	144									253	137	58	79	222	110	71	197	42		224	43	137							109
1708			189	146									162	109	65	90	246	128	67	152	51		243	50	119							155
1709			165	138									127	109	57	87	214	115	78	157	53		226	47	128							149
1710			162	160									126	132	46	49	215	113	52	187	67		207	43	164							176
1711			148	176									98	96	37	30	72	109	40	178	57		181	35	118							129
1712			130	140									74	87	32	37	70	68	38	121	56		160	26	101							100
1713			138	142									92	143	34	42	96	79	50	189	51		180	34	144							124
1714			129	135									117	170	51	47	135	99	50	182	87		219	39	130							103
1715			145	140									88	346	49	46	211	93	49	224	117		239	33	80							139
1716			158	144									141	318	54	52	273	259	78	265	148		264	37	98							170
1717			135	138									150	323	53	41	265	206	43	150	76		196	35	103							175
1718			142	141									177	309	55	50	323	162	50	174	113		202	38	108							180
1719			159	131									231	332	79	54	471	270	65	261	103		193	49	104							188
1720			148	163									124	199	61	44	490	216	56	179	73		167	41	89							123
1721			150	126									106	221	67	51	515	304	65	165	83		219	43	100			424				181
1722			157	122									120	215	86	55	377	261	72	148	101		195	68	116			324				197
1723			170	124									139	190	82	70	287	277	84	124	79		242	56	114			382				217
1724			162	110									112	134	63	57	146	218	63	102	88		252	50	87			482				177
1725			177	120									95	125	59	64	373	272	56	82	91		199	37	85			448				152
1726			157	121									61	87	51	47	327	244	56	74	64		203	27	94			389				144
1727			126	109									90	94	64	68	159	186	42	97	60		212	29	95			510				113
1728			115	108									137	119	82	91	155	140	57	126	93		206	70	90			621				144
1729			146	97									111	122	61	94	157	144	45	125	92		214	46	60			529				102
1730			112	172									85	104	65	146	110	186	27	90	90		209	33	58			495				95
1731			99	113									71	91	62	144	98	139	23	84	91		254	42	73			346			311	106
1732			141	158									57	74	57	107	139	120	35	92	109		236	33	53			369			264	127
1733			125	175							164		88	98	79	267	102	142	10	152	140		235	31	53			477			246	133
1734			129	183							131		87	99	60	301	130	119	21	126	135		233	35	65			478			261	160
1735			140	172							154		76	121	57	263	141	96	31	107	129		224	38	59			614			219	140
1736			124	152							116		78	96	42	145	142	117	46	118	93		219	38	55			410			265	128
1737			152	207							101		81	139	48	104	182	169	67	83	70		182	26	60			585			267	125
1738			123	189							124		58	115	52	181	185	182	87	68	53		167	28	40			470			205	98
1739			139	229							180		79	115	49	150	150	127	103	57	61		274	37	63			288			290	89
1740			130	212							188		112	138	38	108	104	79	55	61	71		243	32	53			121			332	93
1741			168	244							187		111	152	39	68	111	104	31	73	61		226	38	56			155			319	96
1742			141	217				230			214		97	133	31	68	58	58	35	61	41		225	34	45			136			279	93
1743			179	220				240			192		125	169	38	65	98	109	58	75	69		248	46	52			191			284	109
1744			201	331				229			168		105	142	50	53	111	116	62	105	83		216	37	71			197			288	109
1745			183	327				242			142		115	177	45	40	79	104	44	93	89		247	39	73			168			348	101
1746			238	364				256			162		120	249	48	45	93	102	55	87	99		276	49	84			287			338	114
1747			182	375				189			167		83	174	38	39	99	73	41	57	57		241	31	61			246			349	124
1748			228	349		145		203			168		80	215	29	41	88	96	46	48	78		312	36	72			371			420	105
1749			240	379		117		131			149		74	181	31	49	79	106	68	46	55		300	36	60			269			464	141
1750			141	252		95		89			130		66	174	25	37	45	68	64	38	53		188	31	50			246			493	93
1751			165	272		88		61			125		68	164	26	37	43	51	40	51	45		148	28	58			312			604	94
1752			150	327		151		98			139		97	250	31	51	46	49	51	75	79	422	129	56	67			349			488	91
1753			90	201		127		109			108		110	319	31	57	65	55	45	79	99	438	111	59	51			198	179		385	52
1754			102	158		115		59			82		62	189	30	48	49	51	30	53	64	348	97	30	27			131	154		401	53
1755			104	125		81		61			61		39	117	37	47	56	66	34	63	77	473	95	37	45			133	218		317	65
1756			135	190	205	131		169			123		55	156	40	52	33	72	56	57	101	740	107	41	59			282	327		341	73
1757			90	134	220	142		199			145		77	195	42	59	37	68	41	72	132	775	145	39	54			187	179		388	99			190
1758			88	102	318	112		200			142		59	166	37	48	35	46	17	59	114	609	142	36	50			129	156		354	105			165
1759			101	126	274	68		145			134		61	164	41	47	37	57	21	77	142	509	155	45	48			130	205		351	94			141
1760			113	126	241	42		108			101		50	156	34	36	32	56	20	53	93	462	155	37	41			141	174		484	87			202
1761			121	128	225	82		97			80		32	173	32	37	36	66	26	60	102	324	142	31	38			179	214		409	70			244
1762			97	150	248	88		86			80		35	178	30	58	57	71	20	69	81	302	120	43	49			183	229		300	96			278
1763			98	116	232	57		132			86		37	281	34	75	49	70	29	77	90	315	127	43	56			96	138		274	95			216
1764			109	120	269	79		149			77		39	238	36	103	27	38	15	66	88	314	134	44	54			74	90	345	251	115			142
1765			105	140	218	80		103			68		23	191	38	112	29	46	32	76	109	456	126	27	47			77	111	362	234	89			140
1766			119	156	232	76		91			104		41	226	43	121	42	46	37	122	113	396	161	55	63			128	177	395	179	91			140
1767			141	151	212	75	216	161			112		51	241	53	110	79	104	37	109	109	324	178	54	74			200	228	334	198	117			171
1768			136	151	200	84	136	95			121		26	216	40	67	79	116	42	92	113	267	139	83	34			182	175	255	155	110			129
1769			102	158	181	61	152	109			132		29	225	44	65	54	111	49	79	82	219	135	69	83			221	271	237	164	82			99
1770			96	127	167	74	139	115			163		33	225	27	47	67	79	63	74	84	222	126	79	88			152	205	271	199	89			98
1771			108	190	140	90	240	155			177		38	224	35	59	77	96	38	148	147	247	125	69	95			106	223	347	232	163			95
1772			79	169	149	72	138	104			155		23	215	38	51	59	75	48	73	102	181	79	41	84			128	330	363	201	112			90
1773			72	131	141	64	263	136			172		21	185	30	80	88	110	58	90	103	228	94	54	91			358	572	414	410	65			94
1774			101	143	137	51	216	138			159		40	239	36	86	140	106	46	100	76	265	117	52	87			441	400	274	487	75			76
1775			136	167	140	62	261	68			132		38	241	63	82	170	89	48	78	104	244	138	68	107			569	395	285	486	126			120
1776			103	134	130	44	210	98			165		39	208	64	98	147	65	44	100	85	214	129	62	88			288	253	240	352	133			91
1777			88	100	133	38	380	182			125		26	176	44	58	137	46	23	63	63	178	113	48	59			174	205	265	315	120			79
1778			95	147	127	53	311	119			117		34	191	43	68	155	68	27	68	59	118	86	87	68			240	217	246	242	117			60
1779			92	145	140	48	316	123			118		43	237	62	87	148	105	38	82	85	207	106	84	81			285	244	259	173	131			60
1780			96	139	133	49	259	142			122		47	180	65	75	135	104	39	97	97	159	116	101	86			167	199	205	137	123			79
1781			90	113	134	58	212	121			112		47	183	74	71	147	113	36	85	134	156	95	100	77			153	190	244	103	96			61
1782			109	119	117	63	391	262			141		42	164	100	83	142	109	38	57	144	179	112	98	97			189	205	383	130	59			72
1783			126	139	127	60	281	194			174		27	143	98	81	281	85	46	62	100	116	139	91	100			158	215	408	190	70			77
1784			113	114	125	62	255	179			166		34	140	93	99	201	64	57	62	86	91	99	116	83			186	226	333	203	94		329	82
1785			127	125	117	57	270	187			186		42	138	76	85	177	75	45	59	101	102	100	127	80			212	195	339	309	86		286	149
1786			113	119	165	74	377	248			232		52	169	82	79	195	102	61	47	115	197	175	143	94			197	165	373	339	97		229	148
1787			120	125	206	95	375	170			199		33	149	67	72	158	77	60	39	86	270	177	126	70			138	121	319	266	74		198	119
1788			95	113	118	134	290	163			224		23	196	78	71	118	100	54	35	61	317	89	119	65			149	129	358	299	73		214	95
1789		197	61	133	107	132	253	176			261		21	179	79	54	115	100	53	33	68	303	71	153	99			182	163	372	291	93		184	104
1790	85	171	97	137	121	109	243	185	157		197		22	140	81	50	197	77	62	33	117	316	93	156	99			145	169	339	307	87		117	122
1791	91	193	140	121	137	101	225	167	113		242		24	112	76	46	90	70	44	26	96	296	67	175	58			150	110	282	270	101		132	102
1792	88	215	85	104	138	85	154	136	103		247		19	102	69	52	57	67	44	29	118	261	65	102	65			81	82	224	243	76		134	170
1793	102	214	75	148	183	118	83	81	89		204		22	95	62	83	30	77	40	25	108	241	26	71	37			80	43	223	212	79		128	175
1794	133	260	102	143	345	133	140	142	118		260		41	118	59	79	68	106	37	41	143	255	37	87	40			90	70	250	199	101		123	165
1795	65	168	75	149	269	59	109	88	88		156		38	129	52	60	78	42	35	26	77	131	30	85	51			143	66	239	153	85		174	175
1796	72	213	94	180	437	37	134	164	123		218		48	188	61	54	83	47	43	25	84	240	49	92	36			245	59	278	172	99		216	271
1797	65	181	93	158	361	52	110	129	111		240		34	132	74	40	65	69	50	27	82	191	75	129	66			200	60	200	158	106		172	303
1798	69	143	108	156	221	52	139	168	95		183		50	137	69	38	54	52	73	25	74	127	69	104	55			173	64	176	160	82		103	299
1799	58	120	105	133	152	40	88	178	90		150		29	107	36	25	44	40	76	18	60	115	50	59	47			155	40	128	133	76		127	308
1800	80	130	93	127	148	31	78	84	81		224		20	61	45	33	32	29	55	25	38	67	52	65	50			112	40	148	121	81		93	229
1801	112	155	107	166	219	34	86	140	68		236		29	63	45	35	57	52	51	26	41	61	49	87	54			155	62	210	118	92		117	222
1802	97	150	136	174	308	51	116	106	119		238		39	113	47	35	59	67	43	15	79	53	50	126	83			179	72	330	137	122		212	227
1803	123	178	141	142	334	40	134	263	111		229		48	130	47	35	68	63	53	48	85	52	70	138	92			177	79	384	95	129		269	297
1804	181	158	132	162	264	65	135	273	124		202		51	81	45	33	62	47	49	48	103	70	91	109	90			173	74	392	94	127		240	197
1805	227	165	129	172	231	83	147	291	108		247		46	93	48	41	60	43	58	46	188	84	142	133	117			266	74	343	102	113		427	187
1806	323	234	113	226	244	71	148	283	136		257		40	182	53	46	73	61	62	65	191	108	172	126	115			288	136	314	110	121		459	205
1807	438	264	132	202	169	53	146	148	169		175		44	264	48	43	58	51	49	42	187	73	187	185	113			209	66	290	92	114		307	187
1808	236	196	104	154	132	57	131	135	126		177		34	197	46	43	60	58	44	37	132	57	134	128	107			111	51	241	91	124		202	186
1809	242	125	139	151	119	45	114	110	140		221		33	167	47	56	58	57	43	33	97	95	176	96	97			131	34	255	109	161		253	253
1810	197	132	132	151	106	45	82	68	139		205		31	165	62	52	44	44	47	34	119	81	143	84	75			154	50	202	110	150		352	228
1811	162	117	154	168	113	68	86	92	129		196		29	141	61	54	37	53	52	28	104	83	95	98	98			172	54	190	101	174		429	269
1812	142	119	171	158	79	63	105	101	134		180		30	141	49	51	53	46	47	38	87	56	72	95	57			124	56	189	85	167		402	195
1813	156	112	173	161	126	79	113	93	164		197		39	177	47	65	55	53	31	32	71	61	68	75	78			139	34	198	95	174		392	178
1814	125	119	186	133	78	62	120	89	98		185		30	133	44	72	75	45	33	25	74	49	70	91	95			146	49	159	81	130		368	114
1815	118	128	128	115	79	172	102	92	78		120		27	96	50	41	88	33	43	16	72	44	48	107	81		178	110	53	141	68	138		277	115
1816	122	151	116	109	103	180	89	131	92		159		30	117	76	51	62	33	32	29	85	62	64	111	98		202	96	48	141	75	232		327	94
1817	130	163	113	149	114	233	84	93	118		153		29	93	62	50	41	42	46	25	78	67	54	55	57		184	89	40	116	65	201		288	104
1818	132	150	126	103	110	255	109	103	91		193		23	67	67	48	55	43	39	10	62	52	41	70	67		261	69	32	99	64	205		241	101
1819	172	212	117	127	122	253	174	87	90		209		31	87	61	40	61	45	47	27	82	48	58	65	60		214	101	41	105	51	225		182	101
1820	112	138	100	109	93	174	158	85	110		183		23	38	50	50	36	43	33	27	68	35	47	39	43		181	72	25	93	49	228		169	96
1821	87	109	97	150	121	265	73	86	84		158		26	36	65	55	47	37	60	16	42	31	37	44	38		175	72	26	98	45	132		173	82
1822	99	128	97	142	122	154	100	143	70		161		24	54	55	76	87	49	61	15	40	33	40	80	69		185	110	33	79	42	114		186	130
1823	149	143	89	118	143	134	108	194	98		215		32	70	51	86	107	51	53	24	58	35	60	105	63		307	186	37	92	63	169		141	105
1824	135	140	110	110	174	108	106	216	94		241		47	81	54	77	65	56	40	34	80	52	73	112	79		406	196	27	103	68	220		166	137
1825	227	182	153	149	193	205	231	226	102		214		60	129	70	125	84	79	46	30	117	77	96	150	85		414	441	37	131	86	402		195	152
1826	289	178	182	144	143	128	327	226	113		181	285	68	154	43	55	71	67	64	40	108	76	138	130	98		326	567	50	156	146	319		240	156
1827	202	149	131	145	89	113	317	218	64		164	193	73	111	43	106	97	74	46	40	173	111	138	109	90		265	240	38	137	136	334		257	144
1828	141	104	121	129	64	93	239	189	46		150	147	59	88	49	90	54	69	44	26	149	95	131	97	93		231	174	28	124	137	234		259	162
1829	150	124	128	143	63	108	208	209	43		131	165	74	130	58	66	56	74	69	33	112	87	125	101	93		190	242	26	120	138	195		249	171
1830	301	135	202	162	100	190	486	392	108		240	218	175	270	71	63	116	130	88	35	136	132	134	97	106		162	308	43	125	177	179		210	166
1831	212	123	119	135	68	169	317	279	69		249	198	124	242	48	30	114	156	59	27	92	82	106	92	83		109	157	29	109	159	118		134	123
1832	197	111	144	110	62	160	330	237	65		144	264	69	146	54	30	72	103	36	16	146	57	103	95	76		202	107	30	140	172	116		187	92
1833	180	99	175	108	60	236	212	233	55	193	162	212	39	88	69	25	55	60	32	26	129	70	87	112	69		118	83	36	111	170	88		215	130
1834	246	126	101	100	86	240	132	173	49	172	119	219	53	101	61	26	69	84	45	10	87	52	48	128	43		36	58	67	117	210	99		178	116
1835	240	127	82	58	81	183	93	142	67	114	116	348	65	140	74	41	169	115	55	23	102	82	52	88	68		83	75	98	173	225	91		159	112
1836	285	171	75	72	75	191	58	180	98	164	122	272	38	99	50	36	95	63	48	20	97	52	65	70	43		100	36	84	215	229	112		172	114
1837	459	129	97	79	114	191	98	163	103	132	173	306	59	117	60	52	82	31	57	30	117	61	78	89	64		171	41	89	199	193	109		154	145
1838	309	122	89	111	120	220	71	181	98	117	168	342	62	121	59	49	54	52	77	32	112	96	96	72	71		161	51	126	229	159	106		166	117
1839	408	189	153	95	159	423	88	378	108	231	208	695	83	261	86	208	116	70	93	54	199	123	122	81	57		303	93	245	247	592	77		210	150
1840	215	172	114	90	122	295	42	178	54	299	210	297	90	240	80	236	124	76	72	33	70	42	96	69	64		197	100	147	184	545	70		172	163
1841	307	199	94	108	162	286	88	311	58	161	143	447	144	214	69	298	138	100	80	44	87	49	92	77	51		269	93	321	198	324	82	353	127	91
1842	285	144	94	145	134	222	67	335	59	196	179	425	140	179	70	204	94	84	66	33	97	42	125	68	44		269	71	284	178	273	112	311	97	79
1843	176	108	114	150	95	212	50	299	60	183	162	301	134	123	70	94	56	70	59	22	75	42	126	79	49		249	66	178	162	230	101	182	85	84
1844	188	127	118	131	114	363	52	342	46	122	139	428	104	116	59	72	56	55	42	6	54	39	141	107	85		255	66	149	248	240	81	204	168	85
1845	319	157	166	142	223	321	57	312	81	154	119	520	127	127	90	72	71	74	62	16	47	37	91	88	89		223	87	148	301	178	110	186	143	79
1846	253	164	158	111	254	234	50	233	73	162	146	522	130	128	91	64	98	64	91	15	51	40	78	76	77		153	88	169	294	171	140	227	131	79
1847	162	141	92	97	159	158	59	120	56	72	146	521	86	79	72	55	57	64	59	19	42	37	54	67	52		163	48	123	216	145	113	224	97	58
1848	144	151	88	154	103	142	62	137	61	69	144	421	63	91	91	78	48	74	36	22	48	38	90	70	53		146	62	106	154	155	121	289	89	49
1849	154	203	121	143	94	133	74	203	68	110	151	299	73	102	90	60	69	103	46	30	56	39	125	66	67		268	63	115	223	153	108	306	68	94
1850	149	166	122	143	80	84	84	253	63	154	137	287	45	85	75	56	69	75	64	26	47	39	131	81	66		245	42	79	164	265	121	278	73	75
1851	220	196	95	164	66	85	79	234	59	143	135	213	52	71	65	89	69	119	57	27	48	25	112	87	63		251	44	76	200	202	123	209	79	66
1852	263	265	92	145	92	97	79	269	71	137	123	236	51	53	75	100	78	142	74	33	70	30	105	100	58		234	58	71	142	184	145	184	102	74
1853	195	228	137	149	173	230	151	273	52	132	139	234	43	184	81	163	84	272	74	39	79	42	104	150	135		205	39	56	194	184	167	207	166	82
1854	200	224	83	119	233	162	88	227	52	167	148	287	33	82	71	152	63	93	52	35	58	42	86	93	91		186	32	31	168	122	162	251	154	71
1855	155	133	74	116	200	150	84	150	44	92	114	164	43	140	74	149	74	102	85	31	61	48	76	113	83		157	31	22	136	130	182	250	133	73
1856	193	150	59	96	205	191	74	83	38	63	96	98	47	246	83	273	82	127	92	32	49	44	69	92	97		132	49	30	161	133	113	264	146	85
1857	261	192	88	87	199	212	58	116	73	95	109	144	62	274	75	442	127	77	88	31	45	54	90	80	143		112	68	48	181	126	107	307	189	80
1858	292	237	92	119	217	175	49	147	71	178	113	144	59	290	71	404	124	68	92	51	64	40	90	97	111		127	50	52	174	154	137	286	175	90
1859	326	223	75	114	380	255	64	192	49	193	116	133	51	161	48	369	140	73	72	48	49	54	82	80	117		89	42	49	313	127	156	233	140	114
1860	448	185	74	93	481	251	88	154	39	175	79	119	44	236	40	336	130	38	55	117	58	53	116	86	120		94	31	55	259	126	157	280	105	95
1861	323	136	80	92	351	291	80	117	62	309	80	153	52	152	56	203	94	42	43	160	71	51	70	100	81		65	35	64	267	192	199	275	113	84
1862	240	244	113	122	333	278	67	111	77	206	84	78	44	122	67	161	73	23	51	97	91	44	102	135	64		62	47	68	189	162	160	260	141	132
1863	173	120	60	84	183	159	104	117	40	101	72	71	32	64	61	144	65	37	42	67	71	38	66	109	82		56	28	34	139	99	150	296	151	103
1864	170	76	36	61	139	133	75	158	62	98	57	64	28	43	68	115	82	41	14	69	81	43	64	93	66	150	68	9	14	123	79	184	263	110	69
1865	162	77	36	41	140	108	38	118	49	40	69	63	13	3	54	106	95	41	14	39	66	35	26	60	60	253	41	22	44	92	54	169	196	63	80
1866	178	99	54	58	102	129	61	112	60	59	83	94	25	54	58	101	62	48	23	32	50	30	30	66	59	321	48	40	56	92	85	145	145	89	91
1867	195	138	81	60	171	374	84	138	124	152	107	108	35	68	77	91	94	40	28	57	85	37	37	88	73	289	70	46	90	107	92	169	213	136	207
1868	313	141	89	74	133	199	135	237	157	190	128	105	52	71	69	94	185	68	29	75	71	34	40	83	75	263	68	47	97	97	67	167	267	136	177
1869	166	121	71	64	73	132	90	292	48	132	107	102	62	84	58	69	153	44	25	40	57	30	56	100	79	229	58	43	99	83	87	123	205	105	110
1870	164	141	78	94	75	125	129	333	68	180	109	112	73	132	62	60	141	56	22	37	67	28	53	93	75	222	57	54	123	56	56	139	239	141	87
1871	175	143	109	117	71	131	121	283	69	212	233	89	137	195	61	94	149	65	15	43	61	34	90	88	76	245	55	75	141	52	52	124	203	166	101
1872	152	108	38	61	61	147	91	249	39	76	111	71	69	124	62	63	80	41	4	33	58	38	74	79	44	245	44	23	59	46	93	136	171	106	82
1873	121	100	44	45	51	128	115	200	46	77	57	65	63	149	81	79	64	40	10	23	50	82	91	60	55	236	46	12	28	58	56	106	172	121	77
1874	200	172	37	57	71	253	102	162	41	62	57	58	47	130	89	135	57	24	12	51	83	133	109	70	39	250	67	3	42	61	82	125	223	179	84
1875	165	152	39	63	75	195	57	112	22	66	39	65	33	113	71	97	68	56	15	64	57	144	74	77	56	188	60	33	39	63	44	120	211	176	80
1876	147	116	50	43	77	119	74	90	48	107	45	108	28	142	70	90	122	53	16	44	57	98	79	70	57	245	51	34	41	67	50	109	181	127	82
1877	149	133	78	44	70	115	118	121	100	121	67	130	22	108	34	88	67	45	14	67	82	82	99	84	53	230	55	31	47	68	51	133	152	106	80
1878	125	79	55	55	54	157	72	112	59	92	94	85	18	132	22	68	74	32	14	48	67	68	98	62	51	208	46	29	32	70	51	95	124	79	71
1879	78	90	40	29	54	159	73	87	62	137	98	79	17	128	30	53	83	42	10	35	40	99	89	44	35	217	48	17	14	72	32	100	129	135	66
1880	108	107	47	44	46	147	88	85	86	162	121	120	22	120	38	56	72	29	20	35	40	95	96	53	38	189	59	30	31	75	36	117	125	99	72
1881	181	83	43	61	61	163	100	107	65	83	104	116	22	156	44	80	92	40	19	37	36	69	83	71	50	187	119	34	30	88	50	92	133	155	59
1882	180	88	46	58	51	110	116	156	48	67	104	127	25	136	37	67	88	46	20	32	34	86	93	61	63	186	164	34	21	87	44	88	156	207	62
1883	143	100	39	40	55	120	124	181	52	67	67	128	29	155	34	63	74	58	23	36	49	77	65	57	48	220	210	20	6	87	37	106	166	112	83
1884	151	117	31	39	74	134	80	117	50	65	62	122	32	107	31	50	59	34	24	47	54	89	68	58	32	210	181	31	19	98	53	82	169	85	66
1885	205	189	34	50	90	202	135	183	53	68	67	154	25	91	25	46	67	36	24	45	40	74	58	92	37	204	163	28	37	117	91	96	219	123	77
1886	218	148	36	37	77	140	120	144	85	88	47	115	31	90	39	49	80	36	32	50	53	54	59	73	36	260	144	42	44	144	68	108	250	116	76
1887	147	138	29	46	56	204	76	84	78	76	36	84	42	103	40	45	53	39	38	51	36	61	75	68	29	286	158	24	35	147	64	112	216	92	53
1888	151	162	48	50	50	167	88	113	111	168	72	93	63	106	61	59	102	44	40	47	61	69	105	77	48	295	177	24	31	128	56	120	250	94	72
1889	205	149	52	57	62	116	92	146	173	95	76	99	68	142	58	61	103	55	43	57	76	45	131	70	45	327	228	42	38	156	53	117	321	111	81
1890	302	119	41	55	74	245	55	237	93	126	70	92	77	175	55	55	73	46	42	49	65	58	115	70	35	298	199	43	49	196	50	94	344	75	92
1891	329	123	41	66	98	230	151	217	84	148	93	124	135	153	56	76	115	60	51	41	53	73	117	80	40	318	226	56	76	128	43	97	351	72	89
1892	372	101	82	70	137	169	235	123	66	162	104	172	136	220	47	67	101	62	55	56	70	74	123	64	46	250	202	39	70	138	35	83	455	138	141
1893	244	123	88	52	131	215	186	167	59	251	81	131	89	190	51	53	78	47	41	39	72	72	111	81	45	255	218	24	54	122	33	94	308	100	128
1894	425	125	54	59	175	219	199	149	69	211	91	192	163	234	50	56	70	40	59	29	84	118	116	73	42	275	348	38	79	81	39	70	436	113	109
1895	292	110	65	35	134	175	120	146	68	141	80	177	108	183	49	47	60	46	54	27	71	94	102	49	25	107	152	27	56	70	42	51	345	83	91
1896	233	102	47	33	116	167	89	124	68	104	82	127	68	87	46	41	70	43	58	25	68	118	98	48	30	88	117	13	26	70	23	63	321	91	104
1897	208	82	33	39	157	194	158	134	58	50	46	120	57	106	48	172	95	63	53	32	57	222	94	56	49	111	102	35	40	59	24	76	342	112	187
1898	188	121	47	40	158	193	165	125	82	77	48	116	59	115	42	182	72	49	61	33	55	244	89	64	55	219	145	37	59	69	24	81	339	136	169
1899	187	179	64	50	161	276	199	113	80	99	43	120	23	131	72	146	73	44	80	56	91	301	101	72	65	235	211	42	70	68	30	94	317	140	151
1900	305	148	64	38	213	209	249	88	105	174	69	169	37	138	76	121	57	58	81	65	82	325	119	70	63	268	196	38	55	60	35	103	312	114	183
1901	225	147	60	44	245	227	125	62	80	142	68	251	32	100	69	78	74	46	55	70	114	239	113	74	61	340	166	42	70	52	38	77	299	97	120
1902	236	140	99	50	282	281	151	95	79	215	65	222	38	125	74	97	71	61	61	77	83	212	103	73	62	326	220	71	114	59	62	103	415	94	144
1903	272	151	87	49	321	184	195	155	122	268	78	222	35	132	94	95	73	59	73	97	103	177	122	96	90	257	222	81	142	78	77	92	257	113	184
1904	241	136	72	56	276	164	266	203	108	313	83	167	40	105	69	85	71	64	71	85	98	210	118	81	93	287	205	54	83	77	85	105	230	123	191
1905	255	117	75	48	161	92	128	119	94	205	74	83	26	49	80	61	82	38	85	50	96	155	115	81	56	202	163	37	55	67	67	108	88	65	128
1906	257	82	32	40	156	51	108	87	98	138	45	61	15	38	61	87	54	37	99	29	75	130	86	71	61	124	101	5	26	55	82	93	70	51	123
1907	89	81	31	23	98	44	67	56	53	60	18	50	6	38	58	115	56	37	99	32	47	49	73	91	59	179	121	40	45	45	200	96	120	42	89
1908	103	97	42	48	98	45	64	33	50	53	22	71	28	49	58	82	60	40	86	25	60	53	64	99	48	258	127	53	48	36	213	86	140	59	106
1909	94	100	47	48	102	63	66	53	75	112	26	67	26	53	50	70	57	45	42	84	65	103	70	81	39	196	102	43	45	43	195	114	157	54	108
1910	112	126	62	59	159	99	93	67	78	101	23	65	28	107	64	145	52	44	56	89	74	118	70	74	36	282	231	44	49	43	150	124	163	57	224
1911	88	153	45	52	160	137	109	86	70	100	33	64	18	105	63	120	83	43	49	62	70	86	75	71	40	246	228	42	50	35	151	122	158	37	220
1912	87	107	70	41	126	109	169	120	70	114	28	81	25	106	53	86	104	50	69	45	49	68	90	82	51	276	199	39	57	64	117	109	142	57	207
1913	86	98	78	39	98	87	178	169	80	172	47	81	41	142	67	70	105	62	96	44	44	83	101	101	66	219	128	44	58	80	137	137	137	61	215
1914	103	94	84	41	209	60	192	163	66	123	47	64	31	109	72	164	73	43	89	61	52	125	85	86	56	241	94	29	48	88	147	129	176	64	151
1915	79	85	64	28	124	47	129	128	73	161	42	79	21	49	44	127	37	27	105	65	36	79	68	85	33	211	76	23	47	69	118	94	185	47	116
1916	57	66	57	45	72	43	101	107	45	78	24	69	22	22	38	81	32	25	87	56	21	3	69	49	25	196	60	11	17	65	71	91	140	37	154
1917	64	104	82	35	95	114	113	136	63	53	30	85	23	28	36	71	44	30	91	54	27	49	71	99	55	210	67	41	30	79	76	94	132	59	200
1918	78	82	71	38	85	83	165	99	84	117	38	103	24	32	46	46	62	30	82	61	22	62	59	102	51	237	69	40	36	94	73	117	160	69	166
1919	74	147	82	37	110	166	194	93	118	175	48	84	30	46	50	69	65	33	84	64	37	76	68	131	53	272	53	31	36	89	84	142	133	88	173
1920	64	127	85	39	99	156	191	87	128	319	50	91	50	62	64	70	63	54	81	87	34	68	47	115	46	231	36	50	48	74	70	107	144	78	108
1921	56	168	64	34	160	110	187	51	71	399	38	81	45	65	56	57	38	77	71	102	35	75	56	100	47	119	88	45	52	70	61	94	211	57	99
1922	64	261	80	39	263	214	303	99	118	408	46	83	34	45	57	73	73	75	65	95	45	57	78	84	54	205	299	38	34	98	55	66	240	55	111
1923	81	233	89	44	164	196	313	66	152	323	62	79	43	63	65	176	79	97	67	92	44	46	64	117	64	223	406	51	39	101	69	93	250	101	107
1924	64	237	98	41	136	168	289	88	162	296	57	93	43	43	60	191	69	82	80	98	51	44	84	132	67	236	377	45	28	82	60	84	211	107	145
1925	63	201	87	62	147	169	261	60	115	274	86	84	49	46	61	193	95	129	67	120	94	44	59	163	69	246	239	24	40	87	73	77	203	113	199
1926	48	171	66	53	120	117	175	68	79	242	79	75	29	39	47	118	62	81	82	82	85	41	75	105	75	130	170	24	31	76	49	78	170	71	112
1927	41	152	44	32	93	86	207	44	115	227	61	74	36	53	39	116	49	42	76	75	89	35	61	82	58	128	228	3	25	45	38	77	165	81	62
1928	48	158	52	31	175	76	128	61	146	235	42	74	26	63	59	54	52	29	82	54	88	36	56	101	57	150	192	22	51	63	27	100	141	81	61
1929	47	203	46	48	124	83	134	48	116	146	36	96	38	42	69	85	68	35	62	54	46	23	47	115	36	223	128	35	50	64	42	118	108	61	52
1930	56	171	64	54	170	112	121	46	135	188	38	149	40	69	79	75	68	36	64	59	94	35	58	167	55	231	181	43	74	93	52	123	109	85	110
1931	74	166	52	51	213	148	175	49	97	287	49	204	33	89	76	97	60	47	72	87	92	42	58	93	65	258	165	70	151	84	51	121	87	59	84
1932	56	157	43	44	166	175	123	55	194	335	51	151	40	84	80	100	82	41	70	95	82	39	58	84	40	234	147	44	134	100	47	97	128	59	212
1933	64	239	68	35	222	99	175	64	117	237	53	197	42	88	86	105	92	52	50	79	71	28	66	75	43	208	120	31	128	91	59	111	163	43	148
1934	55	213	73	58	147	71	148	53	95	230	44	203	33	76	108	97	150	27	55	81	70	31	80	90	37	188	104	19	102	92	46	108	183	45	95
1935	59	222	70	50	231	194	171	52	155	245	42	195	42	74	95	83	114	38	75	83	84	29	82	86	54	208	85	34	105	78	48	134	166	48	99
1936	65	232	75	61	149	275	258	65	95	122	35	151	44	64	140	79	63	39	49	80	65	28	61	115	65	248	135	45	132	92	39	120	185	70	146
1937	43	172	53	43	57	115	226	54	54	57	33	155	32	63	92	82	78	23	39	72	47	32	49	60	31	127	77	3	13	56	33	66	148	48	114
1938	32	168	29	34	45	195	311	47	75	63	21	98	46	44	66	122	44	20	63	38	45	26	34	35	35	140	44	3	3	49	32	71	131	41	53
1939	48	168	52	30	62	307	163	34	62	88	24	129	32	52	100	115	70	32	63	32	37	27	40	59	53	150	58	27	38	71	25	65	172	36	64
1940	82	223	62	40	94	168	169	74	72	105	31	163	35	70	97	99	233	33	58	40	59	44	49	89	63	147	71	50	59	95	27	67	154	50	80
1941	75	180	54	30	77	156	98	44	52	61	21	132	32	52	87	73	109	31	58	48	55	56	50	68	60	98	72	21	34	85	20	92	164	55	130
1942	64	157	44	25	75	131	70	45	49	114	19	157	41	76	94	66	124	29	61	44	29	125	39	54	54	98	71	18	27	86	22	81	163	62	115
1943	57	186	38	21	79	79	93	40	63	87	20	185	57	88	109	88	85	34	67	44	41	55	48	67	43	81	71	29	44	64	16	80	126	59	91
1944	84	207	50	23	68	59	87	63	111	108	20	268	43	85	106	89	119	28	71	48	46	34	29	58	38	122	85	60	65	49	11	74	122	57	87
1945	176	205	75	43	76	116	183	55	119	153	20	281	46	74	105	104	332	33	58	57	50	48	28	86	38	142	201	60	47	43	14	90	144	65	87
1946	154	172	51	25	78	105	169	103	104	125	34	379	34	84	128	114	310	30	68	47	62	61	25	63	40	112	252	43	37	37	21	78	162	57	101
1947	109	177	72	50	73	83	127	98	139	140	31	422	41	84	152	91	225	39	65	70	55	67	44	82	43	90	229	46	36	55	24	112	164	67	207
1948	317	192	89	35	142	85	182	126	81	144	35	346	40	62	121	74	246	30	63	67	73	88	53	74	53	81	187	42	44	58	18	103	181	81	103
1949	317	184	67	42	136	113	177	94	85	187	43	286	47	75	141	69	222	44	63	75	83	107	54	91	71	66	229	47	42	54	26	107	160	80	83
1950	239	143	108	54	79	116	151	111	73	139	21	216	30	54	73	53	131	25	74	41	79	116	52	79	56	59	207	47	56	39	19	130	145	72	89
1951	176	139	73	42	70	86	154	88	100	94	25	157	29	34	69	58	152	31	61	31	59	81	42	68	29	59	171	28	30	45	19	108	141	71	169
1952	244	140	118	45	76	138	183	168	90	88	21	153	33	58	55	53	134	40	64	35	87	116	44	61	17	69	204	29	39	52	29	71	149	61	104
1953	147	134	61	33	65	132	142	95	55	77	19	134	35	52	75	77	105	38	47	45	63	75	29	55	22	49	163	23	38	57	43	75	151	58	117
1954	121	99	90	46	66	104	173	127	55	60	26	130	31	51	66	61	96	53	53	45	62	54	33	47	19	40	171	23	36	42	43	65	140	65	103
1955	144	159	72	49	76	139	105	78	63	90	36	197	37	52	74	61	83	29	31	36	68	36	36	56	31	47	168	52	63	52	59	68	150	67	138
1956	134	140	125	50	66	131	175	139	69	91	35	222	28	81	57	53	95	40	34	30	62	47	39	59	30	45	209	41	54	43	48	58	167	74	123
1957	252	134	99	50	76	90	163	132	69	92	28	226	26	79	65	75	88	36	37	33	58	93	46	62	29	26	257	43	61	47	61	71	185	60	123
1958	240	142	130	49	67	72	157	136	81	73	25	191	31	67	65	54	87	41	35	33	72	103	41	46	27	25	210	49	68	39	49	50	194	61	100
1959	174	106	66	25	59	47	130	69	49	56	36	206	34	65	66	70	93	26	35	28	51	98	37	38	26	27	106	80	48	40	36	46	222	58	72
1960	194	69	127	38	48	75	174	102	50	61	42	166	32	48	64	60	99	39	36	33	34	304	30	52	47	28	166	128	44	36	38	46	295	51	46
1961	224	116	124	37	57	88	113	65	58	73	42	215	49		98	104	111	29	35	43	55	157	44	48	60	22	197	188	123	32	42	48	301	70	45
1962	134	87	50	38	55	64	94	38	54	38	42	216	18		51	62	62	24	44	31	58	54	36	37	45	34	96	91	53	30	22	43	263	65	44
1963	121	88	87	30	69	42	146	56	50	58	30	206	37		50	51	65	31	35	40	70	103	36	43	30	71	102	71	46	35	35	65	294	60	52
1964	139	95	64	54	78	90	186	64	59	63	36	153	42		65	70	82	42	33	34	58	83	52	48	28	117	107	68	89	40	29	49	271	52	38
1965	109	98	111	39	90	86	151	71	66	75	42	168	42		69	62	114	52	40	41	75	82	68	56	46	162	96	77	121	32	26	56	274	71	35
1966	132	103	80	63	113	116	218	127	75	97	47	195	39		69	69	104	29	28	39	93	88	90	55	79	254	126	61	89	45	31	68	289	73	41
1967	145	100	134	40	104	124	302	123	129	101	49	223	42		93	84	134	58	38	48	100	149	94	52	87	472	181	65	113	36	37	66	268	76	75
1968	114	93	62	48	90	117	175	111	51	78	58	242	31		59	76	154	28	32	50	85	104	80	56	72	465	128	45	66	38	29	51	238	67	46
1969	95	88	119	39	89	105	140	89	62	68	49	166	16		57	69	74	33	38	56	94	125	84	39	49	354	96	66	61	39	33	56	290	76	55
1970	118	90	87	47	64	76	103	101	82	50	34	123	39		142	144	109	27	29	38	94	87	73	44	61	419	108	117	172	38	25	54	277	68	76
1971	125	88	104	26	73	78	114	61	53	28	28	99	38		69	109	64	14	15	15	79	62	86	51	98	395	92	77	118	48	25	64	258	60	52
1972	150	73	65	41	76	88	149	95	71	49	29	165	66		121	100	74	28	12	21	114	157	76	51	53	340	108	92	214	86	31	54	248	66	45
1973	68	54	42	9	51	37	117	54	53	50	29	163	59		67	87	94	31	18	13	82	139	92	49	33	291	71	93	138	83	22	55	180	56	32
1974	87	55	9	25	56	44	89	57	43	41	29	152	59		55	105	100	21	24	19	78	114	73	58	44	159	55	71	174	61	27	70	180	57	34
1975	95	61	36	22	61	79	72	71	58	35	34	128	56		41	108	100	19	32	39	148	230	70	55	28	278	77	114	163	46	18	76	197	60	34
1976	104	66	39	25	69	143	112	89	95	50	32	142	51		68	78	100	28	55	39	162	240	76	59	32	291	194	258	198	76	34	88	261	66	50
1977	126	69	42	28	69	123	93	92	85	46	34	112	32		68	61	100	24	63	54	148	152	84	58	30	224	190	185	181	73	38	84	242	58	72
1978	117	64	44	32	61	92	119	134	56	52	49	89	45		82	58	50	22	38	45	129	103	70	37	26	152	121	68	113	85	39	75	208	67	51
1979	269	62	37	27	114	77	221	58	62	41	39	85	44		84	55	50	24	29	36	107	156	74	51	37	85	139	89	131	85	35	82	185	67	41
1980	156	69	57	21	77	69	162	64	66	40	41	94	54		93	62	50	25	23	54	79	126	57	47	26	81	115	99	185	102	30	76	148	60	45
1981	183	78	54	33	105	76	255	90	150	50	72	104	92		123	85	100	22	29	66	149	218	80	65	33	162	360	155	303	121	80	93	171	77	47
1982	163	81	68	22	88	77	136	59	93	42	76	116	63		95	64	184	23	34	59	72	136	59	59	46	157	224	112	264	119	93	70	147	78	42
1983	117	69	57	22	54	68	114	67	74	41	55	75	31		75	60	101	18	16	61	120	154	73	49	37	107	199	64	228	71	74	70	134	72	40
1984	115	56	75	21	56	50	101	43	72	41	73	83	26		53	53	200	16	12	45	67	146	59	43	36	104	131	41	138	67	57	56	89	58	29
1985	107	54	70	23	46	51	118	48	76	45	65	92	18		55	57	117	24	26	25	57	175	37	48	35	170	156	60	173	59	41	55	133	56	16
1986	137	74	99	33	60	45	125	47	99	59	84	77	33		43	48	77	21	21	38	59	151	50	51	46	136	139	135	204	65	31	58	134	67	30
1987	95	59	72	25	62	51	107	77	57	49	46	70	50		55	57	82	21	13	43	65	280	58	41	50	95	83	86	123	74	39	60	173	70	24
1988	135	60	67	30	80	61	135	64	82	39	44	65	55		47	53	69	38	17	34	67	168	46	42	53	89	95	92	103	68	41	76	159	76	17
1989	174	55	59	30	72	62	81	41	58	55	28	86	40		47	99	76	30	21	18	50	88	39	39	43	125	144	51	154	61	29	55	153	53	15
1990	185	69	90	48	99	63	101	41	79	59	44	132	35		39	93	103	30	22	36	62	83	47	57	60	146	157	80	191	67	80	61	158	82	40
1991	141	64	46	30	98	42	67	39	77	45	33	83	39		34	82	87	34	11	43	38	50	28	30	55	97	114	34	42	53	62	51	116	57	24
1992	143	58	49	20	78	36	78	41	112	50	32	87	32		36	59	65	32	23	40	68	37	19	48	39	89	61	36	51	39	54	57	87	56	14
1993	184	64	60	19	86	42	104	50	122	61	27	76	23		40	34	95	22	31	32	45	36	19	49	44	108	72	55	82	35	47	46	116	61	26
1994	165	64	55	25	124	57	177	53	99	58	33	80	38		38	54	88	34	18	39	63	31	21	56	44	185	139	67	96	59	41	55	185	147	23
1995	160	42	45	20	85	25	73	33	74	45	20	72	44		33	47	69	37		33	65	25	18	37	36	94	106	35	48	71	28	49	141	132	22
1996	155	47	55	18	91	42	123	43	100	58	30	77	45		32	41	82	30		37	56	36	19	49	30	109	58	34	51	79	30	43	188	233	28
1997	200	63	75	35	164	51	195	60	122	58	49	89	60		43	58	102	26		57	67	34	24	59	35	107	58	53	79	90	27	53	263	329	35
1998	126	74	67	29	107	43	192	63	136	56	44	117	44		41	75	137	37		40	69	35	26	56	38	146	104	46	60	95	30	52	227	200	43
1999	97	34	38	34	300	49	266	67	120	52	48	73			20	39	101	23		31	50	21	24	41	40	246	54	42	44	87	21	51	204	228	27
2000	80	16	81	39	221	75	236	58	154	83	51	99			28	44	147	58		31	49	51	28	55	50	197	48	57	59	85	27	68	267	159	31
2001	68	46	61	43	116	71	264	53	180	57	74	77			21	47	132	42		42	63	73	43	60	50	147	90	57	57	81	29	70	300	157	36
2002	78	52	62	44	120	64	92	68	123	38	51	99			25	46		32		51	79	50	37	49	47	147	69	36	44	81	28	78	181	104	29
2003	79	35	55	27	111	53	131	76	83	47	51	113			25	33		29		63	77	36	36	45	46	118	60	22	35	60	22	73	142	122	31
2004	111	55	77	33	89	66	127	62	134	49	52	95			40	38		19		37	65	24	27	40	49	142	79	36	30	68	23	59	126	135	44
2005	131	61	119	50	89	79	105	137	244	73	66	92				35				58	121		38	63	80	143	172	52	56	50	34	66	127	102	37
2006
2007

## Sheet: Sheet2
DLJ5_08a	1790	85	91	88	102	133	65	72	65	69	58
DLJ5_08a	1800	80	112	97	123	181	227	323	438	236	242
DLJ5_08a	1810	197	162	142	156	125	118	122	130	132	172
DLJ5_08a	1820	112	87	99	149	135	227	289	202	141	150
DLJ5_08a	1830	301	212	197	180	246	240	285	459	309	408
DLJ5_08a	1840	215	307	285	176	188	319	253	162	144	154
DLJ5_08a	1850	149	220	263	195	200	155	193	261	292	326
DLJ5_08a	1860	448	323	240	173	170	162	178	195	313	166
DLJ5_08a	1870	164	175	152	121	200	165	147	149	125	78
DLJ5_08a	1880	108	181	180	143	151	205	218	147	151	205
DLJ5_08a	1890	302	329	372	244	425	292	233	208	188	187
DLJ5_08a	1900	305	225	236	272	241	255	257	89	103	94
DLJ5_08a	1910	112	88	87	86	103	79	57	64	78	74
DLJ5_08a	1920	64	56	64	81	64	63	48	41	48	47
DLJ5_08a	1930	56	74	56	64	55	59	65	43	32	48
DLJ5_08a	1940	82	75	64	57	84	176	154	109	317	317
DLJ5_08a	1950	239	176	244	147	121	144	134	252	240	174
DLJ5_08a	1960	194	224	134	121	139	109	132	145	114	95
DLJ5_08a	1970	118	125	150	68	87	95	104	126	117	269
DLJ5_08a	1980	156	183	163	117	115	107	137	95	135	174
DLJ5_08a	1990	185	141	143	184	165	160	155	200	126	97
DLJ5_08a	2000	80	68	78	79	111	131	999
DLJ5_08b	1789	197
DLJ5_08b	1790	171	193	215	214	260	168	213	181	143	120
DLJ5_08b	1800	130	155	150	178	158	165	234	264	196	125
DLJ5_08b	1810	132	117	119	112	119	128	151	163	150	212
DLJ5_08b	1820	138	109	128	143	140	182	178	149	104	124
DLJ5_08b	1830	135	123	111	99	126	127	171	129	122	189
DLJ5_08b	1840	172	199	144	108	127	157	164	141	151	203
DLJ5_08b	1850	166	196	265	228	224	133	150	192	237	223
DLJ5_08b	1860	185	136	244	120	76	77	99	138	141	121
DLJ5_08b	1870	141	143	108	100	172	152	116	133	79	90
DLJ5_08b	1880	107	83	88	100	117	189	148	138	162	149
DLJ5_08b	1890	119	123	101	123	125	110	102	82	121	179
DLJ5_08b	1900	148	147	140	151	136	117	82	81	97	100
DLJ5_08b	1910	126	153	107	98	94	85	66	104	82	147
DLJ5_08b	1920	127	168	261	233	237	201	171	152	158	203
DLJ5_08b	1930	171	166	157	239	213	222	232	172	168	168
DLJ5_08b	1940	223	180	157	186	207	205	172	177	192	184
DLJ5_08b	1950	143	139	140	134	99	159	140	134	142	106
DLJ5_08b	1960	69	116	87	88	95	98	103	100	93	88
DLJ5_08b	1970	90	88	73	54	55	61	66	69	64	62
DLJ5_08b	1980	69	78	81	69	56	54	74	59	60	55
DLJ5_08b	1990	69	64	58	64	64	42	47	63	74	34
DLJ5_08b	2000	16	46	52	35	55	61	999
DLJ5_09a	1675	320	288	304	241	251
DLJ5_09a	1680	268	307	289	291	254	240	211	185	231	291
DLJ5_09a	1690	271	193	213	200	128	152	194	194	169	151
DLJ5_09a	1700	172	155	158	160	174	185	180	159	189	165
DLJ5_09a	1710	162	148	130	138	129	145	158	135	142	159
DLJ5_09a	1720	148	150	157	170	162	177	157	126	115	146
DLJ5_09a	1730	112	99	141	125	129	140	124	152	123	139
DLJ5_09a	1740	130	168	141	179	201	183	238	182	228	240
DLJ5_09a	1750	141	165	150	90	102	104	135	90	88	101
DLJ5_09a	1760	113	121	97	98	109	105	119	141	136	102
DLJ5_09a	1770	96	108	79	72	101	136	103	88	95	92
DLJ5_09a	1780	96	90	109	126	113	127	113	120	95	61
DLJ5_09a	1790	97	140	85	75	102	75	94	93	108	105
DLJ5_09a	1800	93	107	136	141	132	129	113	132	104	139
DLJ5_09a	1810	132	154	171	173	186	128	116	113	126	117
DLJ5_09a	1820	100	97	97	89	110	153	182	131	121	128
DLJ5_09a	1830	202	119	144	175	101	82	75	97	89	153
DLJ5_09a	1840	114	94	94	114	118	166	158	92	88	121
DLJ5_09a	1850	122	95	92	137	83	74	59	88	92	75
DLJ5_09a	1860	74	80	113	60	36	36	54	81	89	71
DLJ5_09a	1870	78	109	38	44	37	39	50	78	55	40
DLJ5_09a	1880	47	43	46	39	31	34	36	29	48	52
DLJ5_09a	1890	41	41	82	88	54	65	47	33	47	64
DLJ5_09a	1900	64	60	99	87	72	75	32	31	42	47
DLJ5_09a	1910	62	45	70	78	84	64	57	82	71	82
DLJ5_09a	1920	85	64	80	89	98	87	66	44	52	46
DLJ5_09a	1930	64	52	43	68	73	70	75	53	29	52
DLJ5_09a	1940	62	54	44	38	50	75	51	72	89	67
DLJ5_09a	1950	108	73	118	61	90	72	125	99	130	66
DLJ5_09a	1960	127	124	50	87	64	111	80	134	62	119
DLJ5_09a	1970	87	104	65	42	9	36	39	42	44	37
DLJ5_09a	1980	57	54	68	57	75	70	99	72	67	59
DLJ5_09a	1990	90	46	49	60	55	45	55	75	67	38
DLJ5_09a	2000	81	61	62	55	77	119	999
DLJ5_09b	1695	152	167	188	185	160
DLJ5_09b	1700	163	168	143	127	148	173	202	144	146	138
DLJ5_09b	1710	160	176	140	142	135	140	144	138	141	131
DLJ5_09b	1720	163	126	122	124	110	120	121	109	108	97
DLJ5_09b	1730	172	113	158	175	183	172	152	207	189	229
DLJ5_09b	1740	212	244	217	220	331	327	364	375	349	379
DLJ5_09b	1750	252	272	327	201	158	125	190	134	102	126
DLJ5_09b	1760	126	128	150	116	120	140	156	151	151	158
DLJ5_09b	1770	127	190	169	131	143	167	134	100	147	145
DLJ5_09b	1780	139	113	119	139	114	125	119	125	113	133
DLJ5_09b	1790	137	121	104	148	143	149	180	158	156	133
DLJ5_09b	1800	127	166	174	142	162	172	226	202	154	151
DLJ5_09b	1810	151	168	158	161	133	115	109	149	103	127
DLJ5_09b	1820	109	150	142	118	110	149	144	145	129	143
DLJ5_09b	1830	162	135	110	108	100	58	72	79	111	95
DLJ5_09b	1840	90	108	145	150	131	142	111	97	154	143
DLJ5_09b	1850	143	164	145	149	119	116	96	87	119	114
DLJ5_09b	1860	93	92	122	84	61	41	58	60	74	64
DLJ5_09b	1870	94	117	61	45	57	63	43	44	55	29
DLJ5_09b	1880	44	61	58	40	39	50	37	46	50	57
DLJ5_09b	1890	55	66	70	52	59	35	33	39	40	50
DLJ5_09b	1900	38	44	50	49	56	48	40	23	48	48
DLJ5_09b	1910	59	52	41	39	41	28	45	35	38	37
DLJ5_09b	1920	39	34	39	44	41	62	53	32	31	48
DLJ5_09b	1930	54	51	44	35	58	50	61	43	34	30
DLJ5_09b	1940	40	30	25	21	23	43	25	50	35	42
DLJ5_09b	1950	54	42	45	33	46	49	50	50	49	25
DLJ5_09b	1960	38	37	38	30	54	39	63	40	48	39
DLJ5_09b	1970	47	26	41	9	25	22	25	28	32	27
DLJ5_09b	1980	21	33	22	22	21	23	33	25	30	30
DLJ5_09b	1990	48	30	20	19	25	20	18	35	29	34
DLJ5_09b	2000	39	43	44	27	33	50	999
DLJ5_10a	1756	205	220	318	274
DLJ5_10a	1760	241	225	248	232	269	218	232	212	200	181
DLJ5_10a	1770	167	140	149	141	137	140	130	133	127	140
DLJ5_10a	1780	133	134	117	127	125	117	165	206	118	107
DLJ5_10a	1790	121	137	138	183	345	269	437	361	221	152
DLJ5_10a	1800	148	219	308	334	264	231	244	169	132	119
DLJ5_10a	1810	106	113	79	126	78	79	103	114	110	122
DLJ5_10a	1820	93	121	122	143	174	193	143	89	64	63
DLJ5_10a	1830	100	68	62	60	86	81	75	114	120	159
DLJ5_10a	1840	122	162	134	95	114	223	254	159	103	94
DLJ5_10a	1850	80	66	92	173	233	200	205	199	217	380
DLJ5_10a	1860	481	351	333	183	139	140	102	171	133	73
DLJ5_10a	1870	75	71	61	51	71	75	77	70	54	54
DLJ5_10a	1880	46	61	51	55	74	90	77	56	50	62
DLJ5_10a	1890	74	98	137	131	175	134	116	157	158	161
DLJ5_10a	1900	213	245	282	321	276	161	156	98	98	102
DLJ5_10a	1910	159	160	126	98	209	124	72	95	85	110
DLJ5_10a	1920	99	160	263	164	136	147	120	93	175	124
DLJ5_10a	1930	170	213	166	222	147	231	149	57	45	62
DLJ5_10a	1940	94	77	75	79	68	76	78	73	142	136
DLJ5_10a	1950	79	70	76	65	66	76	66	76	67	59
DLJ5_10a	1960	48	57	55	69	78	90	113	104	90	89
DLJ5_10a	1970	64	73	76	51	56	61	69	69	61	114
DLJ5_10a	1980	77	105	88	54	56	46	60	62	80	72
DLJ5_10a	1990	99	98	78	86	124	85	91	164	107	300
DLJ5_10a	2000	221	116	120	111	89	89	999
DLJ5_10b	1748	145	117
DLJ5_10b	1750	95	88	151	127	115	81	131	142	112	68
DLJ5_10b	1760	42	82	88	57	79	80	76	75	84	61
DLJ5_10b	1770	74	90	72	64	51	62	44	38	53	48
DLJ5_10b	1780	49	58	63	60	62	57	74	95	134	132
DLJ5_10b	1790	109	101	85	118	133	59	37	52	52	40
DLJ5_10b	1800	31	34	51	40	65	83	71	53	57	45
DLJ5_10b	1810	45	68	63	79	62	172	180	233	255	253
DLJ5_10b	1820	174	265	154	134	108	205	128	113	93	108
DLJ5_10b	1830	190	169	160	236	240	183	191	191	220	423
DLJ5_10b	1840	295	286	222	212	363	321	234	158	142	133
DLJ5_10b	1850	84	85	97	230	162	150	191	212	175	255
DLJ5_10b	1860	251	291	278	159	133	108	129	374	199	132
DLJ5_10b	1870	125	131	147	128	253	195	119	115	157	159
DLJ5_10b	1880	147	163	110	120	134	202	140	204	167	116
DLJ5_10b	1890	245	230	169	215	219	175	167	194	193	276
DLJ5_10b	1900	209	227	281	184	164	92	51	44	45	63
DLJ5_10b	1910	99	137	109	87	60	47	43	114	83	166
DLJ5_10b	1920	156	110	214	196	168	169	117	86	76	83
DLJ5_10b	1930	112	148	175	99	71	194	275	115	195	307
DLJ5_10b	1940	168	156	131	79	59	116	105	83	85	113
DLJ5_10b	1950	116	86	138	132	104	139	131	90	72	47
DLJ5_10b	1960	75	88	64	42	90	86	116	124	117	105
DLJ5_10b	1970	76	78	88	37	44	79	143	123	92	77
DLJ5_10b	1980	69	76	77	68	50	51	45	51	61	62
DLJ5_10b	1990	63	42	36	42	57	25	42	51	43	49
DLJ5_10b	2000	75	71	64	53	66	79	999
DLJ5_11a	1767	216	136	152
DLJ5_11a	1770	139	240	138	263	216	261	210	380	311	316
DLJ5_11a	1780	259	212	391	281	255	270	377	375	290	253
DLJ5_11a	1790	243	225	154	83	140	109	134	110	139	88
DLJ5_11a	1800	78	86	116	134	135	147	148	146	131	114
DLJ5_11a	1810	82	86	105	113	120	102	89	84	109	174
DLJ5_11a	1820	158	73	100	108	106	231	327	317	239	208
DLJ5_11a	1830	486	317	330	212	132	93	58	98	71	88
DLJ5_11a	1840	42	88	67	50	52	57	50	59	62	74
DLJ5_11a	1850	84	79	79	151	88	84	74	58	49	64
DLJ5_11a	1860	88	80	67	104	75	38	61	84	135	90
DLJ5_11a	1870	129	121	91	115	102	57	74	118	72	73
DLJ5_11a	1880	88	100	116	124	80	135	120	76	88	92
DLJ5_11a	1890	55	151	235	186	199	120	89	158	165	199
DLJ5_11a	1900	249	125	151	195	266	128	108	67	64	66
DLJ5_11a	1910	93	109	169	178	192	129	101	113	165	194
DLJ5_11a	1920	191	187	303	313	289	261	175	207	128	134
DLJ5_11a	1930	121	175	123	175	148	171	258	226	311	163
DLJ5_11a	1940	169	98	70	93	87	183	169	127	182	177
DLJ5_11a	1950	151	154	183	142	173	105	175	163	157	130
DLJ5_11a	1960	174	113	94	146	186	151	218	302	175	140
DLJ5_11a	1970	103	114	149	117	89	72	112	93	119	221
DLJ5_11a	1980	162	255	136	114	101	118	125	107	135	81
DLJ5_11a	1990	101	67	78	104	177	73	123	195	192	266
DLJ5_11a	2000	236	264	92	131	127	105	999
DLJ5_11b	1742	230	240	229	242	256	189	203	131
DLJ5_11b	1750	89	61	98	109	59	61	169	199	200	145
DLJ5_11b	1760	108	97	86	132	149	103	91	161	95	109
DLJ5_11b	1770	115	155	104	136	138	68	98	182	119	123
DLJ5_11b	1780	142	121	262	194	179	187	248	170	163	176
DLJ5_11b	1790	185	167	136	81	142	88	164	129	168	178
DLJ5_11b	1800	84	140	106	263	273	291	283	148	135	110
DLJ5_11b	1810	68	92	101	93	89	92	131	93	103	87
DLJ5_11b	1820	85	86	143	194	216	226	226	218	189	209
DLJ5_11b	1830	392	279	237	233	173	142	180	163	181	378
DLJ5_11b	1840	178	311	335	299	342	312	233	120	137	203
DLJ5_11b	1850	253	234	269	273	227	150	83	116	147	192
DLJ5_11b	1860	154	117	111	117	158	118	112	138	237	292
DLJ5_11b	1870	333	283	249	200	162	112	90	121	112	87
DLJ5_11b	1880	85	107	156	181	117	183	144	84	113	146
DLJ5_11b	1890	237	217	123	167	149	146	124	134	125	113
DLJ5_11b	1900	88	62	95	155	203	119	87	56	33	53
DLJ5_11b	1910	67	86	120	169	163	128	107	136	99	93
DLJ5_11b	1920	87	51	99	66	88	60	68	44	61	48
DLJ5_11b	1930	46	49	55	64	53	52	65	54	47	34
DLJ5_11b	1940	74	44	45	40	63	55	103	98	126	94
DLJ5_11b	1950	111	88	168	95	127	78	139	132	136	69
DLJ5_11b	1960	102	65	38	56	64	71	127	123	111	89
DLJ5_11b	1970	101	61	95	54	57	71	89	92	134	58
DLJ5_11b	1980	64	90	59	67	43	48	47	77	64	41
DLJ5_11b	1990	41	39	41	50	53	33	43	60	63	67
DLJ5_11b	2000	58	53	68	76	62	137	999
DLJ5_12a	1790	157	113	103	89	118	88	123	111	95	90
DLJ5_12a	1800	81	68	119	111	124	108	136	169	126	140
DLJ5_12a	1810	139	129	134	164	98	78	92	118	91	90
DLJ5_12a	1820	110	84	70	98	94	102	113	64	46	43
DLJ5_12a	1830	108	69	65	55	49	67	98	103	98	108
DLJ5_12a	1840	54	58	59	60	46	81	73	56	61	68
DLJ5_12a	1850	63	59	71	52	52	44	38	73	71	49
DLJ5_12a	1860	39	62	77	40	62	49	60	124	157	48
DLJ5_12a	1870	68	69	39	46	41	22	48	100	59	62
DLJ5_12a	1880	86	65	48	52	50	53	85	78	111	173
DLJ5_12a	1890	93	84	66	59	69	68	68	58	82	80
DLJ5_12a	1900	105	80	79	122	108	94	98	53	50	75
DLJ5_12a	1910	78	70	70	80	66	73	45	63	84	118
DLJ5_12a	1920	128	71	118	152	162	115	79	115	146	116
DLJ5_12a	1930	135	97	194	117	95	155	95	54	75	62
DLJ5_12a	1940	72	52	49	63	111	119	104	139	81	85
DLJ5_12a	1950	73	100	90	55	55	63	69	69	81	49
DLJ5_12a	1960	50	58	54	50	59	66	75	129	51	62
DLJ5_12a	1970	82	53	71	53	43	58	95	85	56	62
DLJ5_12a	1980	66	150	93	74	72	76	99	57	82	58
DLJ5_12a	1990	79	77	112	122	99	74	100	122	136	120
DLJ5_12a	2000	154	180	123	83	134	244	999
DLJ5_12b	1833	193	172	114	164	132	117	231
DLJ5_12b	1840	299	161	196	183	122	154	162	72	69	110
DLJ5_12b	1850	154	143	137	132	167	92	63	95	178	193
DLJ5_12b	1860	175	309	206	101	98	40	59	152	190	132
DLJ5_12b	1870	180	212	76	77	62	66	107	121	92	137
DLJ5_12b	1880	162	83	67	67	65	68	88	76	168	95
DLJ5_12b	1890	126	148	162	251	211	141	104	50	77	99
DLJ5_12b	1900	174	142	215	268	313	205	138	60	53	112
DLJ5_12b	1910	101	100	114	172	123	161	78	53	117	175
DLJ5_12b	1920	319	399	408	323	296	274	242	227	235	146
DLJ5_12b	1930	188	287	335	237	230	245	122	57	63	88
DLJ5_12b	1940	105	61	114	87	108	153	125	140	144	187
DLJ5_12b	1950	139	94	88	77	60	90	91	92	73	56
DLJ5_12b	1960	61	73	38	58	63	75	97	101	78	68
DLJ5_12b	1970	50	28	49	50	41	35	50	46	52	41
DLJ5_12b	1980	40	50	42	41	41	45	59	49	39	55
DLJ5_12b	1990	59	45	50	61	58	45	58	58	56	52
DLJ5_12b	2000	83	57	38	47	49	73	999
DLJ5_13a	1733	164	131	154	116	101	124	180
DLJ5_13a	1740	188	187	214	192	168	142	162	167	168	149
DLJ5_13a	1750	130	125	139	108	82	61	123	145	142	134
DLJ5_13a	1760	101	80	80	86	77	68	104	112	121	132
DLJ5_13a	1770	163	177	155	172	159	132	165	125	117	118
DLJ5_13a	1780	122	112	141	174	166	186	232	199	224	261
DLJ5_13a	1790	197	242	247	204	260	156	218	240	183	150
DLJ5_13a	1800	224	236	238	229	202	247	257	175	177	221
DLJ5_13a	1810	205	196	180	197	185	120	159	153	193	209
DLJ5_13a	1820	183	158	161	215	241	214	181	164	150	131
DLJ5_13a	1830	240	249	144	162	119	116	122	173	168	208
DLJ5_13a	1840	210	143	179	162	139	119	146	146	144	151
DLJ5_13a	1850	137	135	123	139	148	114	96	109	113	116
DLJ5_13a	1860	79	80	84	72	57	69	83	107	128	107
DLJ5_13a	1870	109	233	111	57	57	39	45	67	94	98
DLJ5_13a	1880	121	104	104	67	62	67	47	36	72	76
DLJ5_13a	1890	70	93	104	81	91	80	82	46	48	43
DLJ5_13a	1900	69	68	65	78	83	74	45	18	22	26
DLJ5_13a	1910	23	33	28	47	47	42	24	30	38	48
DLJ5_13a	1920	50	38	46	62	57	86	79	61	42	36
DLJ5_13a	1930	38	49	51	53	44	42	35	33	21	24
DLJ5_13a	1940	31	21	19	20	20	20	34	31	35	43
DLJ5_13a	1950	21	25	21	19	26	36	35	28	25	36
DLJ5_13a	1960	42	42	42	30	36	42	47	49	58	49
DLJ5_13a	1970	34	28	29	29	29	34	32	34	49	39
DLJ5_13a	1980	41	72	76	55	73	65	84	46	44	28
DLJ5_13a	1990	44	33	32	27	33	20	30	49	44	48
DLJ5_13a	2000	51	74	51	51	52	66	999
DLJ5_14a	1826	285	193	147	165
DLJ5_14a	1830	218	198	264	212	219	348	272	306	342	695
DLJ5_14a	1840	297	447	425	301	428	520	522	521	421	299
DLJ5_14a	1850	287	213	236	234	287	164	98	144	144	133
DLJ5_14a	1860	119	153	78	71	64	63	94	108	105	102
DLJ5_14a	1870	112	89	71	65	58	65	108	130	85	79
DLJ5_14a	1880	120	116	127	128	122	154	115	84	93	99
DLJ5_14a	1890	92	124	172	131	192	177	127	120	116	120
DLJ5_14a	1900	169	251	222	222	167	83	61	50	71	67
DLJ5_14a	1910	65	64	81	81	64	79	69	85	103	84
DLJ5_14a	1920	91	81	83	79	93	84	75	74	74	96
DLJ5_14a	1930	149	204	151	197	203	195	151	155	98	129
DLJ5_14a	1940	163	132	157	185	268	281	379	422	346	286
DLJ5_14a	1950	216	157	153	134	130	197	222	226	191	206
DLJ5_14a	1960	166	215	216	206	153	168	195	223	242	166
DLJ5_14a	1970	123	99	165	163	152	128	142	112	89	85
DLJ5_14a	1980	94	104	116	75	83	92	77	70	65	86
DLJ5_14a	1990	132	83	87	76	80	72	77	89	117	73
DLJ5_14a	2000	99	77	99	113	95	92	999
DLJ5_15a	1639	253
DLJ5_15a	1640	248	220	175	263	250	232	194	259	290	234
DLJ5_15a	1650	258	381	502	310	266	183	102	114	162	274
DLJ5_15a	1660	205	278	199	173	137	170	184	125	137	116
DLJ5_15a	1670	115	178	112	197	158	111	88	49	48	110
DLJ5_15a	1680	105	72	44	31	68	90	103	109	94	119
DLJ5_15a	1690	158	174	160	156	131	167	174	123	100	100
DLJ5_15a	1700	100	100	100	135	171	236	259	253	162	127
DLJ5_15a	1710	126	98	74	92	117	88	141	150	177	231
DLJ5_15a	1720	124	106	120	139	112	95	61	90	137	111
DLJ5_15a	1730	85	71	57	88	87	76	78	81	58	79
DLJ5_15a	1740	112	111	97	125	105	115	120	83	80	74
DLJ5_15a	1750	66	68	97	110	62	39	55	77	59	61
DLJ5_15a	1760	50	32	35	37	39	23	41	51	26	29
DLJ5_15a	1770	33	38	23	21	40	38	39	26	34	43
DLJ5_15a	1780	47	47	42	27	34	42	52	33	23	21
DLJ5_15a	1790	22	24	19	22	41	38	48	34	50	29
DLJ5_15a	1800	20	29	39	48	51	46	40	44	34	33
DLJ5_15a	1810	31	29	30	39	30	27	30	29	23	31
DLJ5_15a	1820	23	26	24	32	47	60	68	73	59	74
DLJ5_15a	1830	175	124	69	39	53	65	38	59	62	83
DLJ5_15a	1840	90	144	140	134	104	127	130	86	63	73
DLJ5_15a	1850	45	52	51	43	33	43	47	62	59	51
DLJ5_15a	1860	44	52	44	32	28	13	25	35	52	62
DLJ5_15a	1870	73	137	69	63	47	33	28	22	18	17
DLJ5_15a	1880	22	22	25	29	32	25	31	42	63	68
DLJ5_15a	1890	77	135	136	89	163	108	68	57	59	23
DLJ5_15a	1900	37	32	38	35	40	26	15	6	28	26
DLJ5_15a	1910	28	18	25	41	31	21	22	23	24	30
DLJ5_15a	1920	50	45	34	43	43	49	29	36	26	38
DLJ5_15a	1930	40	33	40	42	33	42	44	32	46	32
DLJ5_15a	1940	35	32	41	57	43	46	34	41	40	47
DLJ5_15a	1950	30	29	33	35	31	37	28	26	31	34
DLJ5_15a	1960	32	49	18	37	42	42	39	42	31	16
DLJ5_15a	1970	39	38	66	59	59	56	51	32	45	44
DLJ5_15a	1980	54	92	63	31	26	18	33	50	55	40
DLJ5_15a	1990	35	39	32	23	38	44	45	60	44	999
DLJ5_15b	1690	78	82	86	74	88	82	76	61	43	52
DLJ5_15b	1700	70	67	53	46	58	112	143	137	109	109
DLJ5_15b	1710	132	96	87	143	170	346	318	323	309	332
DLJ5_15b	1720	199	221	215	190	134	125	87	94	119	122
DLJ5_15b	1730	104	91	74	98	99	121	96	139	115	115
DLJ5_15b	1740	138	152	133	169	142	177	249	174	215	181
DLJ5_15b	1750	174	164	250	319	189	117	156	195	166	164
DLJ5_15b	1760	156	173	178	281	238	191	226	241	216	225
DLJ5_15b	1770	225	224	215	185	239	241	208	176	191	237
DLJ5_15b	1780	180	183	164	143	140	138	169	149	196	179
DLJ5_15b	1790	140	112	102	95	118	129	188	132	137	107
DLJ5_15b	1800	61	63	113	130	81	93	182	264	197	167
DLJ5_15b	1810	165	141	141	177	133	96	117	93	67	87
DLJ5_15b	1820	38	36	54	70	81	129	154	111	88	130
DLJ5_15b	1830	270	242	146	88	101	140	99	117	121	261
DLJ5_15b	1840	240	214	179	123	116	127	128	79	91	102
DLJ5_15b	1850	85	71	53	184	82	140	246	274	290	161
DLJ5_15b	1860	236	152	122	64	43	3	54	68	71	84
DLJ5_15b	1870	132	195	124	149	130	113	142	108	132	128
DLJ5_15b	1880	120	156	136	155	107	91	90	103	106	142
DLJ5_15b	1890	175	153	220	190	234	183	87	106	115	131
DLJ5_15b	1900	138	100	125	132	105	49	38	38	49	53
DLJ5_15b	1910	107	105	106	142	109	49	22	28	32	46
DLJ5_15b	1920	62	65	45	63	43	46	39	53	63	42
DLJ5_15b	1930	69	89	84	88	76	74	64	63	44	52
DLJ5_15b	1940	70	52	76	88	85	74	84	84	62	75
DLJ5_15b	1950	54	34	58	52	51	52	81	79	67	65
DLJ5_15b	1960	48	999
DLJ5_16a	1542	143	148	122	167	181	156	195	151
DLJ5_16a	1550	181	197	175	212	159	136	152	259	272	168
DLJ5_16a	1560	104	123	161	169	143	130	90	120	81	81
DLJ5_16a	1570	56	53	56	42	59	81	95	88	86	48
DLJ5_16a	1580	59	61	40	50	50	55	40	55	83	72
DLJ5_16a	1590	73	102	276	350	416	388	284	311	251	147
DLJ5_16a	1600	122	114	119	95	92	102	101	161	241	197
DLJ5_16a	1610	162	152	108	93	109	120	185	141	102	89
DLJ5_16a	1620	96	80	98	80	77	70	59	57	66	66
DLJ5_16a	1630	72	99	239	247	158	94	116	162	132	218
DLJ5_16a	1640	133	85	100	77	91	96	127	117	87	84
DLJ5_16a	1650	104	162	163	76	72	43	41	33	35	44
DLJ5_16a	1660	38	40	31	25	32	41	54	39	35	50
DLJ5_16a	1670	56	57	59	76	79	79	72	72	65	117
DLJ5_16a	1680	134	74	83	57	58	63	79	57	74	81
DLJ5_16a	1690	79	84	68	57	50	44	54	54	35	33
DLJ5_16a	1700	33	24	21	22	30	37	40	58	65	57
DLJ5_16a	1710	46	37	32	34	51	49	54	53	55	79
DLJ5_16a	1720	61	67	86	82	63	59	51	64	82	61
DLJ5_16a	1730	65	62	57	79	60	57	42	48	52	49
DLJ5_16a	1740	38	39	31	38	50	45	48	38	29	31
DLJ5_16a	1750	25	26	31	31	30	37	40	42	37	41
DLJ5_16a	1760	34	32	30	34	36	38	43	53	40	44
DLJ5_16a	1770	27	35	38	30	36	63	64	44	43	62
DLJ5_16a	1780	65	74	100	98	93	76	82	67	78	79
DLJ5_16a	1790	81	76	69	62	59	52	61	74	69	36
DLJ5_16a	1800	45	45	47	47	45	48	53	48	46	47
DLJ5_16a	1810	62	61	49	47	44	50	76	62	67	61
DLJ5_16a	1820	50	65	55	51	54	70	43	43	49	58
DLJ5_16a	1830	71	48	54	69	61	74	50	60	59	86
DLJ5_16a	1840	80	69	70	70	59	90	91	72	91	90
DLJ5_16a	1850	75	65	75	81	71	74	83	75	71	48
DLJ5_16a	1860	40	56	67	61	68	54	58	77	69	58
DLJ5_16a	1870	62	61	62	81	89	71	70	34	22	30
DLJ5_16a	1880	38	44	37	34	31	25	39	40	61	58
DLJ5_16a	1890	55	56	47	51	50	49	46	48	42	72
DLJ5_16a	1900	76	69	74	94	69	80	61	58	58	50
DLJ5_16a	1910	64	63	53	67	72	44	38	36	46	50
DLJ5_16a	1920	64	56	57	65	60	61	47	39	59	69
DLJ5_16a	1930	79	76	80	86	108	95	140	92	66	100
DLJ5_16a	1940	97	87	94	109	106	105	128	152	121	141
DLJ5_16a	1950	73	69	55	75	66	74	57	65	65	66
DLJ5_16a	1960	64	98	51	50	65	69	69	93	59	57
DLJ5_16a	1970	142	69	121	67	55	41	68	68	82	84
DLJ5_16a	1980	93	123	95	75	53	55	43	55	47	47
DLJ5_16a	1990	39	34	36	40	38	33	32	43	41	20
DLJ5_16a	2000	28	21	25	25	40	999
DLJ5_16b	1612	119	113	98	79	230	207	123	91
DLJ5_16b	1620	145	136	179	146	147	133	109	191	202	133
DLJ5_16b	1630	101	85	155	163	129	79	95	95	76	152
DLJ5_16b	1640	161	102	101	62	74	57	70	85	103	94
DLJ5_16b	1650	132	128	204	167	76	62	60	56	61	61
DLJ5_16b	1660	60	55	36	35	34	38	48	49	48	38
DLJ5_16b	1670	41	41	42	30	35	36	48	31	42	47
DLJ5_16b	1680	74	57	47	49	69	62	157	126	102	102
DLJ5_16b	1690	124	145	213	198	96	84	133	187	119	55
DLJ5_16b	1700	66	65	37	33	48	56	68	79	90	87
DLJ5_16b	1710	49	30	37	42	47	46	52	41	50	54
DLJ5_16b	1720	44	51	55	70	57	64	47	68	91	94
DLJ5_16b	1730	146	144	107	267	301	263	145	104	181	150
DLJ5_16b	1740	108	68	68	65	53	40	45	39	41	49
DLJ5_16b	1750	37	37	51	57	48	47	52	59	48	47
DLJ5_16b	1760	36	37	58	75	103	112	121	110	67	65
DLJ5_16b	1770	47	59	51	80	86	82	98	58	68	87
DLJ5_16b	1780	75	71	83	81	99	85	79	72	71	54
DLJ5_16b	1790	50	46	52	83	79	60	54	40	38	25
DLJ5_16b	1800	33	35	35	35	33	41	46	43	43	56
DLJ5_16b	1810	52	54	51	65	72	41	51	50	48	40
DLJ5_16b	1820	50	55	76	86	77	125	55	106	90	66
DLJ5_16b	1830	63	30	30	25	26	41	36	52	49	208
DLJ5_16b	1840	236	298	204	94	72	72	64	55	78	60
DLJ5_16b	1850	56	89	100	163	152	149	273	442	404	369
DLJ5_16b	1860	336	203	161	144	115	106	101	91	94	69
DLJ5_16b	1870	60	94	63	79	135	97	90	88	68	53
DLJ5_16b	1880	56	80	67	63	50	46	49	45	59	61
DLJ5_16b	1890	55	76	67	53	56	47	41	172	182	146
DLJ5_16b	1900	121	78	97	95	85	61	87	115	82	70
DLJ5_16b	1910	145	120	86	70	164	127	81	71	46	69
DLJ5_16b	1920	70	57	73	176	191	193	118	116	54	85
DLJ5_16b	1930	75	97	100	105	97	83	79	82	122	115
DLJ5_16b	1940	99	73	66	88	89	104	114	91	74	69
DLJ5_16b	1950	53	58	53	77	61	61	53	75	54	70
DLJ5_16b	1960	60	104	62	51	70	62	69	84	76	69
DLJ5_16b	1970	144	109	100	87	105	108	78	61	58	55
DLJ5_16b	1980	62	85	64	60	53	57	48	57	53	99
DLJ5_16b	1990	93	82	59	34	54	47	41	58	75	39
DLJ5_16b	2000	44	47	46	33	38	35	999
DLJ5_20a	1686	390	253	379	338
DLJ5_20a	1690	287	256	239	203	158	129	109	116	116	163
DLJ5_20a	1700	171	75	126	161	284	276	265	222	246	214
DLJ5_20a	1710	215	72	70	96	135	211	273	265	323	471
DLJ5_20a	1720	490	515	377	287	146	373	327	159	155	157
DLJ5_20a	1730	110	98	139	102	130	141	142	182	185	150
DLJ5_20a	1740	104	111	58	98	111	79	93	99	88	79
DLJ5_20a	1750	45	43	46	65	49	56	33	37	35	37
DLJ5_20a	1760	32	36	57	49	27	29	42	79	79	54
DLJ5_20a	1770	67	77	59	88	140	170	147	137	155	148
DLJ5_20a	1780	135	147	142	281	201	177	195	158	118	115
DLJ5_20a	1790	197	90	57	30	68	78	83	65	54	44
DLJ5_20a	1800	32	57	59	68	62	60	73	58	60	58
DLJ5_20a	1810	44	37	53	55	75	88	62	41	55	61
DLJ5_20a	1820	36	47	87	107	65	84	71	97	54	56
DLJ5_20a	1830	116	114	72	55	69	169	95	82	54	116
DLJ5_20a	1840	124	138	94	56	56	71	98	57	48	69
DLJ5_20a	1850	69	69	78	84	63	74	82	127	124	140
DLJ5_20a	1860	130	94	73	65	82	95	62	94	185	153
DLJ5_20a	1870	141	149	80	64	57	68	122	67	74	83
DLJ5_20a	1880	72	92	88	74	59	67	80	53	102	103
DLJ5_20a	1890	73	115	101	78	70	60	70	95	72	73
DLJ5_20a	1900	57	74	71	73	71	82	54	56	60	57
DLJ5_20a	1910	52	83	104	105	73	37	32	44	62	65
DLJ5_20a	1920	63	38	73	79	69	95	62	49	52	68
DLJ5_20a	1930	68	60	82	92	150	114	63	78	44	70
DLJ5_20a	1940	233	109	124	85	119	332	310	225	246	222
DLJ5_20a	1950	131	152	134	105	96	83	95	88	87	93
DLJ5_20a	1960	99	111	62	65	82	114	104	134	154	74
DLJ5_20a	1970	109	64	74	94	100	100	100	100	50	50
DLJ5_20a	1980	50	100	184	101	200	117	77	82	69	76
DLJ5_20a	1990	103	87	65	95	88	69	82	102	137	101
DLJ5_20a	2000	147	132	999
DLJ5_20b	1644	360	407	416	399	419	324
DLJ5_20b	1650	214	270	255	208	176	328	318	450	438	314
DLJ5_20b	1660	338	265	258	196	221	175	230	316	286	253
DLJ5_20b	1670	251	303	260	271	254	317	227	323	281	268
DLJ5_20b	1680	220	217	217	164	219	191	162	87	81	124
DLJ5_20b	1690	86	106	120	74	60	55	51	59	52	68
DLJ5_20b	1700	71	51	63	83	101	121	122	110	128	115
DLJ5_20b	1710	113	109	68	79	99	93	259	206	162	270
DLJ5_20b	1720	216	304	261	277	218	272	244	186	140	144
DLJ5_20b	1730	186	139	120	142	119	96	117	169	182	127
DLJ5_20b	1740	79	104	58	109	116	104	102	73	96	106
DLJ5_20b	1750	68	51	49	55	51	66	72	68	46	57
DLJ5_20b	1760	56	66	71	70	38	46	46	104	116	111
DLJ5_20b	1770	79	96	75	110	106	89	65	46	68	105
DLJ5_20b	1780	104	113	109	85	64	75	102	77	100	100
DLJ5_20b	1790	77	70	67	77	106	42	47	69	52	40
DLJ5_20b	1800	29	52	67	63	47	43	61	51	58	57
DLJ5_20b	1810	44	53	46	53	45	33	33	42	43	45
DLJ5_20b	1820	43	37	49	51	56	79	67	74	69	74
DLJ5_20b	1830	130	156	103	60	84	115	63	31	52	70
DLJ5_20b	1840	76	100	84	70	55	74	64	64	74	103
DLJ5_20b	1850	75	119	142	272	93	102	127	77	68	73
DLJ5_20b	1860	38	42	23	37	41	41	48	40	68	44
DLJ5_20b	1870	56	65	41	40	24	56	53	45	32	42
DLJ5_20b	1880	29	40	46	58	34	36	36	39	44	55
DLJ5_20b	1890	46	60	62	47	40	46	43	63	49	44
DLJ5_20b	1900	58	46	61	59	64	38	37	37	40	45
DLJ5_20b	1910	44	43	50	62	43	27	25	30	30	33
DLJ5_20b	1920	54	77	75	97	82	129	81	42	29	35
DLJ5_20b	1930	36	47	41	52	27	38	39	23	20	32
DLJ5_20b	1940	33	31	29	34	28	33	30	39	30	44
DLJ5_20b	1950	25	31	40	38	53	29	40	36	41	26
DLJ5_20b	1960	39	29	24	31	42	52	29	58	28	33
DLJ5_20b	1970	27	14	28	31	21	19	28	24	22	24
DLJ5_20b	1980	25	22	23	18	16	24	21	21	38	30
DLJ5_20b	1990	30	34	32	22	34	37	30	26	37	23
DLJ5_20b	2000	58	42	32	29	19	999
DLJ5_21b	1530	207	147	256	314	247	151	135	137	99	125
DLJ5_21b	1540	115	107	123	132	131	150	172	176	159	129
DLJ5_21b	1550	185	161	146	223	250	225	229	231	207	182
DLJ5_21b	1560	333	402	389	228	193	212	227	365	328	282
DLJ5_21b	1570	198	170	149	169	156	109	158	141	156	116
DLJ5_21b	1580	131	90	84	130	146	173	103	83	101	91
DLJ5_21b	1590	100	79	108	102	115	73	104	47	34	40
DLJ5_21b	1600	59	66	52	27	36	58	58	68	68	77
DLJ5_21b	1610	83	65	78	106	75	82	74	100	91	109
DLJ5_21b	1620	93	106	133	113	91	84	78	155	175	113
DLJ5_21b	1630	75	89	158	168	115	63	68	102	95	83
DLJ5_21b	1640	69	54	57	65	68	47	39	68	73	62
DLJ5_21b	1650	56	52	54	67	25	69	69	60	63	72
DLJ5_21b	1660	68	57	50	26	29	61	76	80	86	83
DLJ5_21b	1670	116	83	64	84	103	86	70	72	74	93
DLJ5_21b	1680	103	108	90	46	37	69	51	39	32	59
DLJ5_21b	1690	54	68	65	62	63	50	58	42	56	67
DLJ5_21b	1700	100	78	63	69	87	72	76	71	67	78
DLJ5_21b	1710	52	40	38	50	50	49	78	43	50	65
DLJ5_21b	1720	56	65	72	84	63	56	56	42	57	45
DLJ5_21b	1730	27	23	35	10	21	31	46	67	87	103
DLJ5_21b	1740	55	31	35	58	62	44	55	41	46	68
DLJ5_21b	1750	64	40	51	45	30	34	56	41	17	21
DLJ5_21b	1760	20	26	20	29	15	32	37	37	42	49
DLJ5_21b	1770	63	38	48	58	46	48	44	23	27	38
DLJ5_21b	1780	39	36	38	46	57	45	61	60	54	53
DLJ5_21b	1790	62	44	44	40	37	35	43	50	73	76
DLJ5_21b	1800	55	51	43	53	49	58	62	49	44	43
DLJ5_21b	1810	47	52	47	31	33	43	32	46	39	47
DLJ5_21b	1820	33	60	61	53	40	46	64	46	44	69
DLJ5_21b	1830	88	59	36	32	45	55	48	57	77	93
DLJ5_21b	1840	72	80	66	59	42	62	91	59	36	46
DLJ5_21b	1850	64	57	74	74	52	85	92	88	92	72
DLJ5_21b	1860	55	43	51	42	14	14	23	28	29	25
DLJ5_21b	1870	22	15	4	10	12	15	16	14	14	10
DLJ5_21b	1880	20	19	20	23	24	24	32	38	40	43
DLJ5_21b	1890	42	51	55	41	59	54	58	53	61	80
DLJ5_21b	1900	81	55	61	73	71	85	99	99	86	42
DLJ5_21b	1910	56	49	69	96	89	105	87	91	82	84
DLJ5_21b	1920	81	71	65	67	80	67	82	76	82	62
DLJ5_21b	1930	64	72	70	50	55	75	49	39	63	63
DLJ5_21b	1940	58	58	61	67	71	58	68	65	63	63
DLJ5_21b	1950	74	61	64	47	53	31	34	37	35	35
DLJ5_21b	1960	36	35	44	35	33	40	28	38	32	38
DLJ5_21b	1970	29	15	12	18	24	32	55	63	38	29
DLJ5_21b	1980	23	29	34	16	12	26	21	13	17	21
DLJ5_21b	1990	22	11	23	31	18	999
DLJ5_24a	1677	95	158	183
DLJ5_24a	1680	296	340	341	275	473	485	359	184	301	351
DLJ5_24a	1690	615	348	569	637	415	406	486	517	463	392
DLJ5_24a	1700	461	246	130	140	130	223	266	197	152	157
DLJ5_24a	1710	187	178	121	189	182	224	265	150	174	261
DLJ5_24a	1720	179	165	148	124	102	82	74	97	126	125
DLJ5_24a	1730	90	84	92	152	126	107	118	83	68	57
DLJ5_24a	1740	61	73	61	75	105	93	87	57	48	46
DLJ5_24a	1750	38	51	75	79	53	63	57	72	59	77
DLJ5_24a	1760	53	60	69	77	66	76	122	109	92	79
DLJ5_24a	1770	74	148	73	90	100	78	100	63	68	82
DLJ5_24a	1780	97	85	57	62	62	59	47	39	35	33
DLJ5_24a	1790	33	26	29	25	41	26	25	27	25	18
DLJ5_24a	1800	25	26	15	48	48	46	65	42	37	33
DLJ5_24a	1810	34	28	38	32	25	16	29	25	10	27
DLJ5_24a	1820	27	16	15	24	34	30	40	40	26	33
DLJ5_24a	1830	35	27	16	26	10	23	20	30	32	54
DLJ5_24a	1840	33	44	33	22	6	16	15	19	22	30
DLJ5_24a	1850	26	27	33	39	35	31	32	31	51	48
DLJ5_24a	1860	117	160	97	67	69	39	32	57	75	40
DLJ5_24a	1870	37	43	33	23	51	64	44	67	48	35
DLJ5_24a	1880	35	37	32	36	47	45	50	51	47	57
DLJ5_24a	1890	49	41	56	39	29	27	25	32	33	56
DLJ5_24a	1900	65	70	77	97	85	50	29	32	25	84
DLJ5_24a	1910	89	62	45	44	61	65	56	54	61	64
DLJ5_24a	1920	87	102	95	92	98	120	82	75	54	54
DLJ5_24a	1930	59	87	95	79	81	83	80	72	38	32
DLJ5_24a	1940	40	48	44	44	48	57	47	70	67	75
DLJ5_24a	1950	41	31	35	45	45	36	30	33	33	28
DLJ5_24a	1960	33	43	31	40	34	41	39	48	50	56
DLJ5_24a	1970	38	15	21	13	19	39	39	54	45	36
DLJ5_24a	1980	54	66	59	61	45	25	38	43	34	18
DLJ5_24a	1990	36	43	40	32	39	33	37	57	40	31
DLJ5_24a	2000	31	42	51	63	37	58	999
DLJ5_24b	1660	93	55	54	45	44	33	50	58	73	57
DLJ5_24b	1670	62	76	73	56	43	33	36	26	40	48
DLJ5_24b	1680	67	87	103	121	209	127	133	92	98	118
DLJ5_24b	1690	177	150	226	52	37	70	105	177	167	218
DLJ5_24b	1700	118	144	101	64	29	40	32	42	51	53
DLJ5_24b	1710	67	57	56	51	87	117	148	76	113	103
DLJ5_24b	1720	73	83	101	79	88	91	64	60	93	92
DLJ5_24b	1730	90	91	109	140	135	129	93	70	53	61
DLJ5_24b	1740	71	61	41	69	83	89	99	57	78	55
DLJ5_24b	1750	53	45	79	99	64	77	101	132	114	142
DLJ5_24b	1760	93	102	81	90	88	109	113	109	113	82
DLJ5_24b	1770	84	147	102	103	76	104	85	63	59	85
DLJ5_24b	1780	97	134	144	100	86	101	115	86	61	68
DLJ5_24b	1790	117	96	118	108	143	77	84	82	74	60
DLJ5_24b	1800	38	41	79	85	103	188	191	187	132	97
DLJ5_24b	1810	119	104	87	71	74	72	85	78	62	82
DLJ5_24b	1820	68	42	40	58	80	117	108	173	149	112
DLJ5_24b	1830	136	92	146	129	87	102	97	117	112	199
DLJ5_24b	1840	70	87	97	75	54	47	51	42	48	56
DLJ5_24b	1850	47	48	70	79	58	61	49	45	64	49
DLJ5_24b	1860	58	71	91	71	81	66	50	85	71	57
DLJ5_24b	1870	67	61	58	50	83	57	57	82	67	40
DLJ5_24b	1880	40	36	34	49	54	40	53	36	61	76
DLJ5_24b	1890	65	53	70	72	84	71	68	57	55	91
DLJ5_24b	1900	82	114	83	103	98	96	75	47	60	65
DLJ5_24b	1910	74	70	49	44	52	36	21	27	22	37
DLJ5_24b	1920	34	35	45	44	51	94	85	89	88	46
DLJ5_24b	1930	94	92	82	71	70	84	65	47	45	37
DLJ5_24b	1940	59	55	29	41	46	50	62	55	73	83
DLJ5_24b	1950	79	59	87	63	62	68	62	58	72	51
DLJ5_24b	1960	34	55	58	70	58	75	93	100	85	94
DLJ5_24b	1970	94	79	114	82	78	148	162	148	129	107
DLJ5_24b	1980	79	149	72	120	67	57	59	65	67	50
DLJ5_24b	1990	62	38	68	45	63	65	56	67	69	50
DLJ5_24b	2000	49	63	79	77	65	121	999
DLJ5_25a	1752	422	438	348	473	740	775	609	509
DLJ5_25a	1760	462	324	302	315	314	456	396	324	267	219
DLJ5_25a	1770	222	247	181	228	265	244	214	178	118	207
DLJ5_25a	1780	159	156	179	116	91	102	197	270	317	303
DLJ5_25a	1790	316	296	261	241	255	131	240	191	127	115
DLJ5_25a	1800	67	61	53	52	70	84	108	73	57	95
DLJ5_25a	1810	81	83	56	61	49	44	62	67	52	48
DLJ5_25a	1820	35	31	33	35	52	77	76	111	95	87
DLJ5_25a	1830	132	82	57	70	52	82	52	61	96	123
DLJ5_25a	1840	42	49	42	42	39	37	40	37	38	39
DLJ5_25a	1850	39	25	30	42	42	48	44	54	40	54
DLJ5_25a	1860	53	51	44	38	43	35	30	37	34	30
DLJ5_25a	1870	28	34	38	82	133	144	98	82	68	99
DLJ5_25a	1880	95	69	86	77	89	74	54	61	69	45
DLJ5_25a	1890	58	73	74	72	118	94	118	222	244	301
DLJ5_25a	1900	325	239	212	177	210	155	130	49	53	103
DLJ5_25a	1910	118	86	68	83	125	79	3	49	62	76
DLJ5_25a	1920	68	75	57	46	44	44	41	35	36	23
DLJ5_25a	1930	35	42	39	28	31	29	28	32	26	27
DLJ5_25a	1940	44	56	125	55	34	48	61	67	88	107
DLJ5_25a	1950	116	81	116	75	54	36	47	93	103	98
DLJ5_25a	1960	304	157	54	103	83	82	88	149	104	125
DLJ5_25a	1970	87	62	157	139	114	230	240	152	103	156
DLJ5_25a	1980	126	218	136	154	146	175	151	280	168	88
DLJ5_25a	1990	83	50	37	36	31	25	36	34	35	21
DLJ5_25a	2000	51	73	50	36	24	999
DLJ5_26a	1680	219	210	210	202	176	227	181	149	144	204
DLJ5_26a	1690	258	211	264	204	201	205	197	206	214	219
DLJ5_26a	1700	216	202	195	180	222	217	185	224	243	226
DLJ5_26a	1710	207	181	160	180	219	239	264	196	202	193
DLJ5_26a	1720	167	219	195	242	252	199	203	212	206	214
DLJ5_26a	1730	209	254	236	235	233	224	219	182	167	274
DLJ5_26a	1740	243	226	225	248	216	247	276	241	312	300
DLJ5_26a	1750	188	148	129	111	97	95	107	145	142	155
DLJ5_26a	1760	155	142	120	127	134	126	161	178	139	135
DLJ5_26a	1770	126	125	79	94	117	138	129	113	86	106
DLJ5_26a	1780	116	95	112	139	99	100	175	177	89	71
DLJ5_26a	1790	93	67	65	26	37	30	49	75	69	50
DLJ5_26a	1800	52	49	50	70	91	142	172	187	134	176
DLJ5_26a	1810	143	95	72	68	70	48	64	54	41	58
DLJ5_26a	1820	47	37	40	60	73	96	138	138	131	125
DLJ5_26a	1830	134	106	103	87	48	52	65	78	96	122
DLJ5_26a	1840	96	92	125	126	141	91	78	54	90	125
DLJ5_26a	1850	131	112	105	104	86	76	69	90	90	82
DLJ5_26a	1860	116	70	102	66	64	26	30	37	40	56
DLJ5_26a	1870	53	90	74	91	109	74	79	99	98	89
DLJ5_26a	1880	96	83	93	65	68	58	59	75	105	131
DLJ5_26a	1890	115	117	123	111	116	102	98	94	89	101
DLJ5_26a	1900	119	113	103	122	118	115	86	73	64	70
DLJ5_26a	1910	70	75	90	101	85	68	69	71	59	68
DLJ5_26a	1920	47	56	78	64	84	59	75	61	56	47
DLJ5_26a	1930	58	58	58	66	80	82	61	49	34	40
DLJ5_26a	1940	49	50	39	48	29	28	25	44	53	54
DLJ5_26a	1950	52	42	44	29	33	36	39	46	41	37
DLJ5_26a	1960	30	44	36	36	52	68	90	94	80	84
DLJ5_26a	1970	73	86	76	92	73	70	76	84	70	74
DLJ5_26a	1980	57	80	59	73	59	37	50	58	46	39
DLJ5_26a	1990	47	28	19	19	21	18	19	24	26	24
DLJ5_26a	2000	28	43	37	36	27	38	999
DLJ5_27a	1545	105	96	136	134	98
DLJ5_27a	1550	137	119	104	149	253	224	178	190	330	275
DLJ5_27a	1560	233	300	288	340	309	255	184	278	322	302
DLJ5_27a	1570	210	172	163	122	180	160	104	105	81	90
DLJ5_27a	1580	87	54	42	63	65	92	85	86	75	68
DLJ5_27a	1590	67	47	52	61	55	30	39	34	23	21
DLJ5_27a	1600	21	25	19	20	16	27	11	23	20	26
DLJ5_27a	1610	16	24	21	31	25	39	25	44	22	25
DLJ5_27a	1620	31	24	30	33	25	27	24	34	41	37
DLJ5_27a	1630	47	52	49	49	58	43	34	48	63	127
DLJ5_27a	1640	76	40	45	50	55	43	62	45	143	132
DLJ5_27a	1650	104	65	105	70	62	76	53	57	64	60
DLJ5_27a	1660	52	90	48	48	42	43	50	47	56	49
DLJ5_27a	1670	42	60	41	54	67	63	52	67	56	79
DLJ5_27a	1680	58	91	133	138	116	76	79	54	72	65
DLJ5_27a	1690	74	57	57	46	53	40	42	49	32	33
DLJ5_27a	1700	23	26	25	32	27	28	44	43	50	47
DLJ5_27a	1710	43	35	26	34	39	33	37	35	38	49
DLJ5_27a	1720	41	43	68	56	50	37	27	29	70	46
DLJ5_27a	1730	33	42	33	31	35	38	38	26	28	37
DLJ5_27a	1740	32	38	34	46	37	39	49	31	36	36
DLJ5_27a	1750	31	28	56	59	30	37	41	39	36	45
DLJ5_27a	1760	37	31	43	43	44	27	55	54	83	69
DLJ5_27a	1770	79	69	41	54	52	68	62	48	87	84
DLJ5_27a	1780	101	100	98	91	116	127	143	126	119	153
DLJ5_27a	1790	156	175	102	71	87	85	92	129	104	59
DLJ5_27a	1800	65	87	126	138	109	133	126	185	128	96
DLJ5_27a	1810	84	98	95	75	91	107	111	55	70	65
DLJ5_27a	1820	39	44	80	105	112	150	130	109	97	101
DLJ5_27a	1830	97	92	95	112	128	88	70	89	72	81
DLJ5_27a	1840	69	77	68	79	107	88	76	67	70	66
DLJ5_27a	1850	81	87	100	150	93	113	92	80	97	80
DLJ5_27a	1860	86	100	135	109	93	60	66	88	83	100
DLJ5_27a	1870	93	88	79	60	70	77	70	84	62	44
DLJ5_27a	1880	53	71	61	57	58	92	73	68	77	70
DLJ5_27a	1890	70	80	64	81	73	49	48	56	64	72
DLJ5_27a	1900	70	74	73	96	81	81	71	91	99	81
DLJ5_27a	1910	74	71	82	101	86	85	49	99	102	131
DLJ5_27a	1920	115	100	84	117	132	163	105	82	101	115
DLJ5_27a	1930	167	93	84	75	90	86	115	60	35	59
DLJ5_27a	1940	89	68	54	67	58	86	63	82	74	91
DLJ5_27a	1950	79	68	61	55	47	56	59	62	46	38
DLJ5_27a	1960	52	48	37	43	48	56	55	52	56	39
DLJ5_27a	1970	44	51	51	49	58	55	59	58	37	51
DLJ5_27a	1980	47	65	59	49	43	48	51	41	42	39
DLJ5_27a	1990	57	30	48	49	56	37	49	59	56	41
DLJ5_27a	2000	55	60	49	45	40	63	999
DLJ5_27b	1591	162	136	190	233	188	161	97	149	87
DLJ5_27b	1600	133	134	96	94	100	95	65	141	128	165
DLJ5_27b	1610	203	185	141	137	219	365	309	286	241	318
DLJ5_27b	1620	218	198	280	274	198	176	170	185	290	225
DLJ5_27b	1630	179	181	169	166	103	83	100	180	229	219
DLJ5_27b	1640	227	164	135	175	147	116	109	121	257	254
DLJ5_27b	1650	182	134	164	107	95	170	108	120	150	118
DLJ5_27b	1660	152	167	117	96	133	157	114	132	132	134
DLJ5_27b	1670	95	91	81	117	93	83	77	70	74	58
DLJ5_27b	1680	73	100	102	166	147	127	156	103	129	108
DLJ5_27b	1690	121	139	138	101	130	123	114	100	131	115
DLJ5_27b	1700	138	99	98	106	128	165	179	137	119	128
DLJ5_27b	1710	164	118	101	144	130	80	98	103	108	104
DLJ5_27b	1720	89	100	116	114	87	85	94	95	90	60
DLJ5_27b	1730	58	73	53	53	65	59	55	60	40	63
DLJ5_27b	1740	53	56	45	52	71	73	84	61	72	60
DLJ5_27b	1750	50	58	67	51	27	45	59	54	50	48
DLJ5_27b	1760	41	38	49	56	54	47	63	74	34	83
DLJ5_27b	1770	88	95	84	91	87	107	88	59	68	81
DLJ5_27b	1780	86	77	97	100	83	80	94	70	65	99
DLJ5_27b	1790	99	58	65	37	40	51	36	66	55	47
DLJ5_27b	1800	50	54	83	92	90	117	115	113	107	97
DLJ5_27b	1810	75	98	57	78	95	81	98	57	67	60
DLJ5_27b	1820	43	38	69	63	79	85	98	90	93	93
DLJ5_27b	1830	106	83	76	69	43	68	43	64	71	57
DLJ5_27b	1840	64	51	44	49	85	89	77	52	53	67
DLJ5_27b	1850	66	63	58	135	91	83	97	143	111	117
DLJ5_27b	1860	120	81	64	82	66	60	59	73	75	79
DLJ5_27b	1870	75	76	44	55	39	56	57	53	51	35
DLJ5_27b	1880	38	50	63	48	32	37	36	29	48	45
DLJ5_27b	1890	35	40	46	45	42	25	30	49	55	65
DLJ5_27b	1900	63	61	62	90	93	56	61	59	48	39
DLJ5_27b	1910	36	40	51	66	56	33	25	55	51	53
DLJ5_27b	1920	46	47	54	64	67	69	75	58	57	36
DLJ5_27b	1930	55	65	40	43	37	54	65	31	35	53
DLJ5_27b	1940	63	60	54	43	38	38	40	43	53	71
DLJ5_27b	1950	56	29	17	22	19	31	30	29	27	26
DLJ5_27b	1960	47	60	45	30	28	46	79	87	72	49
DLJ5_27b	1970	61	98	53	33	44	28	32	30	26	37
DLJ5_27b	1980	26	33	46	37	36	35	46	50	53	43
DLJ5_27b	1990	60	55	39	44	44	36	30	35	38	40
DLJ5_27b	2000	50	50	47	46	49	80	999
DLJ5_28a	1864	150	253	321	289	263	229
DLJ5_28a	1870	222	245	245	236	250	188	245	230	208	217
DLJ5_28a	1880	189	187	186	220	210	204	260	286	295	327
DLJ5_28a	1890	298	318	250	255	275	107	88	111	219	235
DLJ5_28a	1900	268	340	326	257	287	202	124	179	258	196
DLJ5_28a	1910	282	246	276	219	241	211	196	210	237	272
DLJ5_28a	1920	231	119	205	223	236	246	130	128	150	223
DLJ5_28a	1930	231	258	234	208	188	208	248	127	140	150
DLJ5_28a	1940	147	98	98	81	122	142	112	90	81	66
DLJ5_28a	1950	59	59	69	49	40	47	45	26	25	27
DLJ5_28a	1960	28	22	34	71	117	162	254	472	465	354
DLJ5_28a	1970	419	395	340	291	159	278	291	224	152	85
DLJ5_28a	1980	81	162	157	107	104	170	136	95	89	125
DLJ5_28a	1990	146	97	89	108	185	94	109	107	146	246
DLJ5_28a	2000	197	147	147	118	142	143	999
DLJ5_28b	1815	178	202	184	261	214
DLJ5_28b	1820	181	175	185	307	406	414	326	265	231	190
DLJ5_28b	1830	162	109	202	118	36	83	100	171	161	303
DLJ5_28b	1840	197	269	269	249	255	223	153	163	146	268
DLJ5_28b	1850	245	251	234	205	186	157	132	112	127	89
DLJ5_28b	1860	94	65	62	56	68	41	48	70	68	58
DLJ5_28b	1870	57	55	44	46	67	60	51	55	46	48
DLJ5_28b	1880	59	119	164	210	181	163	144	158	177	228
DLJ5_28b	1890	199	226	202	218	348	152	117	102	145	211
DLJ5_28b	1900	196	166	220	222	205	163	101	121	127	102
DLJ5_28b	1910	231	228	199	128	94	76	60	67	69	53
DLJ5_28b	1920	36	88	299	406	377	239	170	228	192	128
DLJ5_28b	1930	181	165	147	120	104	85	135	77	44	58
DLJ5_28b	1940	71	72	71	71	85	201	252	229	187	229
DLJ5_28b	1950	207	171	204	163	171	168	209	257	210	106
DLJ5_28b	1960	166	197	96	102	107	96	126	181	128	96
DLJ5_28b	1970	108	92	108	71	55	77	194	190	121	139
DLJ5_28b	1980	115	360	224	199	131	156	139	83	95	144
DLJ5_28b	1990	157	114	61	72	139	106	58	58	104	54
DLJ5_28b	2000	48	90	69	60	79	172	999
DLJ5_29a	1721	424	324	382	482	448	389	510	621	529
DLJ5_29a	1730	495	346	369	477	478	614	410	585	470	288
DLJ5_29a	1740	121	155	136	191	197	168	287	246	371	269
DLJ5_29a	1750	246	312	349	198	131	133	282	187	129	130
DLJ5_29a	1760	141	179	183	96	74	77	128	200	182	221
DLJ5_29a	1770	152	106	128	358	441	569	288	174	240	285
DLJ5_29a	1780	167	153	189	158	186	212	197	138	149	182
DLJ5_29a	1790	145	150	81	80	90	143	245	200	173	155
DLJ5_29a	1800	112	155	179	177	173	266	288	209	111	131
DLJ5_29a	1810	154	172	124	139	146	110	96	89	69	101
DLJ5_29a	1820	72	72	110	186	196	441	567	240	174	242
DLJ5_29a	1830	308	157	107	83	58	75	36	41	51	93
DLJ5_29a	1840	100	93	71	66	66	87	88	48	62	63
DLJ5_29a	1850	42	44	58	39	32	31	49	68	50	42
DLJ5_29a	1860	31	35	47	28	9	22	40	46	47	43
DLJ5_29a	1870	54	75	23	12	3	33	34	31	29	17
DLJ5_29a	1880	30	34	34	20	31	28	42	24	24	42
DLJ5_29a	1890	43	56	39	24	38	27	13	35	37	42
DLJ5_29a	1900	38	42	71	81	54	37	5	40	53	43
DLJ5_29a	1910	44	42	39	44	29	23	11	41	40	31
DLJ5_29a	1920	50	45	38	51	45	24	24	3	22	35
DLJ5_29a	1930	43	70	44	31	19	34	45	3	3	27
DLJ5_29a	1940	50	21	18	29	60	60	43	46	42	47
DLJ5_29a	1950	47	28	29	23	23	52	41	43	49	80
DLJ5_29a	1960	128	188	91	71	68	77	61	65	45	66
DLJ5_29a	1970	117	77	92	93	71	114	258	185	68	89
DLJ5_29a	1980	99	155	112	64	41	60	135	86	92	51
DLJ5_29a	1990	80	34	36	55	67	35	34	53	46	42
DLJ5_29a	2000	57	57	36	22	36	52	999
DLJ5_29b	1753	179	154	218	327	179	156	205
DLJ5_29b	1760	174	214	229	138	90	111	177	228	175	271
DLJ5_29b	1770	205	223	330	572	400	395	253	205	217	244
DLJ5_29b	1780	199	190	205	215	226	195	165	121	129	163
DLJ5_29b	1790	169	110	82	43	70	66	59	60	64	40
DLJ5_29b	1800	40	62	72	79	74	74	136	66	51	34
DLJ5_29b	1810	50	54	56	34	49	53	48	40	32	41
DLJ5_29b	1820	25	26	33	37	27	37	50	38	28	26
DLJ5_29b	1830	43	29	30	36	67	98	84	89	126	245
DLJ5_29b	1840	147	321	284	178	149	148	169	123	106	115
DLJ5_29b	1850	79	76	71	56	31	22	30	48	52	49
DLJ5_29b	1860	55	64	68	34	14	44	56	90	97	99
DLJ5_29b	1870	123	141	59	28	42	39	41	47	32	14
DLJ5_29b	1880	31	30	21	6	19	37	44	35	31	38
DLJ5_29b	1890	49	76	70	54	79	56	26	40	59	70
DLJ5_29b	1900	55	70	114	142	83	55	26	45	48	45
DLJ5_29b	1910	49	50	57	58	48	47	17	30	36	36
DLJ5_29b	1920	48	52	34	39	28	40	31	25	51	50
DLJ5_29b	1930	74	151	134	128	102	105	132	13	3	38
DLJ5_29b	1940	59	34	27	44	65	47	37	36	44	42
DLJ5_29b	1950	56	30	39	38	36	63	54	61	68	48
DLJ5_29b	1960	44	123	53	46	89	121	89	113	66	61
DLJ5_29b	1970	172	118	214	138	174	163	198	181	113	131
DLJ5_29b	1980	185	303	264	228	138	173	204	123	103	154
DLJ5_29b	1990	191	42	51	82	96	48	51	79	60	44
DLJ5_29b	2000	59	57	44	35	30	56	999
DLJ5_30a	1764	345	362	395	334	255	237
DLJ5_30a	1770	271	347	363	414	274	285	240	265	246	259
DLJ5_30a	1780	205	244	383	408	333	339	373	319	358	372
DLJ5_30a	1790	339	282	224	223	250	239	278	200	176	128
DLJ5_30a	1800	148	210	330	384	392	343	314	290	241	255
DLJ5_30a	1810	202	190	189	198	159	141	141	116	99	105
DLJ5_30a	1820	93	98	79	92	103	131	156	137	124	120
DLJ5_30a	1830	125	109	140	111	117	173	215	199	229	247
DLJ5_30a	1840	184	198	178	162	248	301	294	216	154	223
DLJ5_30a	1850	164	200	142	194	168	136	161	181	174	313
DLJ5_30a	1860	259	267	189	139	123	92	92	107	97	83
DLJ5_30a	1870	56	52	46	58	61	63	67	68	70	72
DLJ5_30a	1880	75	88	87	87	98	117	144	147	128	156
DLJ5_30a	1890	196	128	138	122	81	70	70	59	69	68
DLJ5_30a	1900	60	52	59	78	77	67	55	45	36	43
DLJ5_30a	1910	43	35	64	80	88	69	65	79	94	89
DLJ5_30a	1920	74	70	98	101	82	87	76	45	63	64
DLJ5_30a	1930	93	84	100	91	92	78	92	56	49	71
DLJ5_30a	1940	95	85	86	64	49	43	37	55	58	54
DLJ5_30a	1950	39	45	52	57	42	52	43	47	39	40
DLJ5_30a	1960	36	32	30	35	40	32	45	36	38	39
DLJ5_30a	1970	38	48	86	83	61	46	76	73	85	85
DLJ5_30a	1980	102	121	119	71	67	59	65	74	68	61
DLJ5_30a	1990	67	53	39	35	59	71	79	90	95	87
DLJ5_30a	2000	85	81	81	60	68	50	999
DLJ5_30b	1731	311	264	246	261	219	265	267	205	290
DLJ5_30b	1740	332	319	279	284	288	348	338	349	420	464
DLJ5_30b	1750	493	604	488	385	401	317	341	388	354	351
DLJ5_30b	1760	484	409	300	274	251	234	179	198	155	164
DLJ5_30b	1770	199	232	201	410	487	486	352	315	242	173
DLJ5_30b	1780	137	103	130	190	203	309	339	266	299	291
DLJ5_30b	1790	307	270	243	212	199	153	172	158	160	133
DLJ5_30b	1800	121	118	137	95	94	102	110	92	91	109
DLJ5_30b	1810	110	101	85	95	81	68	75	65	64	51
DLJ5_30b	1820	49	45	42	63	68	86	146	136	137	138
DLJ5_30b	1830	177	159	172	170	210	225	229	193	159	592
DLJ5_30b	1840	545	324	273	230	240	178	171	145	155	153
DLJ5_30b	1850	265	202	184	184	122	130	133	126	154	127
DLJ5_30b	1860	126	192	162	99	79	54	85	92	67	87
DLJ5_30b	1870	56	52	93	56	82	44	50	51	51	32
DLJ5_30b	1880	36	50	44	37	53	91	68	64	56	53
DLJ5_30b	1890	50	43	35	33	39	42	23	24	24	30
DLJ5_30b	1900	35	38	62	77	85	67	82	200	213	195
DLJ5_30b	1910	150	151	117	137	147	118	71	76	73	84
DLJ5_30b	1920	70	61	55	69	60	73	49	38	27	42
DLJ5_30b	1930	52	51	47	59	46	48	39	33	32	25
DLJ5_30b	1940	27	20	22	16	11	14	21	24	18	26
DLJ5_30b	1950	19	19	29	43	43	59	48	61	49	36
DLJ5_30b	1960	38	42	22	35	29	26	31	37	29	33
DLJ5_30b	1970	25	25	31	22	27	18	34	38	39	35
DLJ5_30b	1980	30	80	93	74	57	41	31	39	41	29
DLJ5_30b	1990	80	62	54	47	41	28	30	27	30	21
DLJ5_30b	2000	27	29	28	22	23	34	999
DLJ5_31a	1687	150	166	186
DLJ5_31a	1690	131	120	184	162	160	231	229	250	215	179
DLJ5_31a	1700	172	188	192	116	117	132	138	109	155	149
DLJ5_31a	1710	176	129	100	124	103	139	170	175	180	188
DLJ5_31a	1720	123	181	197	217	177	152	144	113	144	102
DLJ5_31a	1730	95	106	127	133	160	140	128	125	98	89
DLJ5_31a	1740	93	96	93	109	109	101	114	124	105	141
DLJ5_31a	1750	93	94	91	52	53	65	73	99	105	94
DLJ5_31a	1760	87	70	96	95	115	89	91	117	110	82
DLJ5_31a	1770	89	163	112	65	75	126	133	120	117	131
DLJ5_31a	1780	123	96	59	70	94	86	97	74	73	93
DLJ5_31a	1790	87	101	76	79	101	85	99	106	82	76
DLJ5_31a	1800	81	92	122	129	127	113	121	114	124	161
DLJ5_31a	1810	150	174	167	174	130	138	232	201	205	225
DLJ5_31a	1820	228	132	114	169	220	402	319	334	234	195
DLJ5_31a	1830	179	118	116	88	99	91	112	109	106	77
DLJ5_31a	1840	70	82	112	101	81	110	140	113	121	108
DLJ5_31a	1850	121	123	145	167	162	182	113	107	137	156
DLJ5_31a	1860	157	199	160	150	184	169	145	169	167	123
DLJ5_31a	1870	139	124	136	106	125	120	109	133	95	100
DLJ5_31a	1880	117	92	88	106	82	96	108	112	120	117
DLJ5_31a	1890	94	97	83	94	70	51	63	76	81	94
DLJ5_31a	1900	103	77	103	92	105	108	93	96	86	114
DLJ5_31a	1910	124	122	109	137	129	94	91	94	117	142
DLJ5_31a	1920	107	94	66	93	84	77	78	77	100	118
DLJ5_31a	1930	123	121	97	111	108	134	120	66	71	65
DLJ5_31a	1940	67	92	81	80	74	90	78	112	103	107
DLJ5_31a	1950	130	108	71	75	65	68	58	71	50	46
DLJ5_31a	1960	46	48	43	65	49	56	68	66	51	56
DLJ5_31a	1970	54	64	54	55	70	76	88	84	75	82
DLJ5_31a	1980	76	93	70	70	56	55	58	60	76	55
DLJ5_31a	1990	61	51	57	46	55	49	43	53	52	51
DLJ5_31a	2000	68	70	78	73	59	66	999
DLJ5_32a	1841	353	311	182	204	186	227	224	289	306
DLJ5_32a	1850	278	209	184	207	251	250	264	307	286	233
DLJ5_32a	1860	280	275	260	296	263	196	145	213	267	205
DLJ5_32a	1870	239	203	171	172	223	211	181	152	124	129
DLJ5_32a	1880	125	133	156	166	169	219	250	216	250	321
DLJ5_32a	1890	344	351	455	308	436	345	321	342	339	317
DLJ5_32a	1900	312	299	415	257	230	88	70	120	140	157
DLJ5_32a	1910	163	158	142	137	176	185	140	132	160	133
DLJ5_32a	1920	144	211	240	250	211	203	170	165	141	108
DLJ5_32a	1930	109	87	128	163	183	166	185	148	131	172
DLJ5_32a	1940	154	164	163	126	122	144	162	164	181	160
DLJ5_32a	1950	145	141	149	151	140	150	167	185	194	222
DLJ5_32a	1960	295	301	263	294	271	274	289	268	238	290
DLJ5_32a	1970	277	258	248	180	180	197	261	242	208	185
DLJ5_32a	1980	148	171	147	134	89	133	134	173	159	153
DLJ5_32a	1990	158	116	87	116	185	141	188	263	227	204
DLJ5_32a	2000	267	300	181	142	126	127	999
DLJ5_33a	1784	329	286	229	198	214	184
DLJ5_33a	1790	117	132	134	128	123	174	216	172	103	127
DLJ5_33a	1800	93	117	212	269	240	427	459	307	202	253
DLJ5_33a	1810	352	429	402	392	368	277	327	288	241	182
DLJ5_33a	1820	169	173	186	141	166	195	240	257	259	249
DLJ5_33a	1830	210	134	187	215	178	159	172	154	166	210
DLJ5_33a	1840	172	127	97	85	168	143	131	97	89	68
DLJ5_33a	1850	73	79	102	166	154	133	146	189	175	140
DLJ5_33a	1860	105	113	141	151	110	63	89	136	136	105
DLJ5_33a	1870	141	166	106	121	179	176	127	106	79	135
DLJ5_33a	1880	99	155	207	112	85	123	116	92	94	111
DLJ5_33a	1890	75	72	138	100	113	83	91	112	136	140
DLJ5_33a	1900	114	97	94	113	123	65	51	42	59	54
DLJ5_33a	1910	57	37	57	61	64	47	37	59	69	88
DLJ5_33a	1920	78	57	55	101	107	113	71	81	81	61
DLJ5_33a	1930	85	59	59	43	45	48	70	48	41	36
DLJ5_33a	1940	50	55	62	59	57	65	57	67	81	80
DLJ5_33a	1950	72	71	61	58	65	67	74	60	61	58
DLJ5_33a	1960	51	70	65	60	52	71	73	76	67	76
DLJ5_33a	1970	68	60	66	56	57	60	66	58	67	67
DLJ5_33a	1980	60	77	78	72	58	56	67	70	76	53
DLJ5_33a	1990	82	57	56	61	147	132	233	329	200	228
DLJ5_33a	2000	159	157	104	122	135	102	999
DLJ5_33b	1757	190	165	141
DLJ5_33b	1760	202	244	278	216	142	140	140	171	129	99
DLJ5_33b	1770	98	95	90	94	76	120	91	79	60	60
DLJ5_33b	1780	79	61	72	77	82	149	148	119	95	104
DLJ5_33b	1790	122	102	170	175	165	175	271	303	299	308
DLJ5_33b	1800	229	222	227	297	197	187	205	187	186	253
DLJ5_33b	1810	228	269	195	178	114	115	94	104	101	101
DLJ5_33b	1820	96	82	130	105	137	152	156	144	162	171
DLJ5_33b	1830	166	123	92	130	116	112	114	145	117	150
DLJ5_33b	1840	163	91	79	84	85	79	79	58	49	94
DLJ5_33b	1850	75	66	74	82	71	73	85	80	90	114
DLJ5_33b	1860	95	84	132	103	69	80	91	207	177	110
DLJ5_33b	1870	87	101	82	77	84	80	82	80	71	66
DLJ5_33b	1880	72	59	62	83	66	77	76	53	72	81
DLJ5_33b	1890	92	89	141	128	109	91	104	187	169	151
DLJ5_33b	1900	183	120	144	184	191	128	123	89	106	108
DLJ5_33b	1910	224	220	207	215	151	116	154	200	166	173
DLJ5_33b	1920	108	99	111	107	145	199	112	62	61	52
DLJ5_33b	1930	110	84	212	148	95	99	146	114	53	64
DLJ5_33b	1940	80	130	115	91	87	87	101	207	103	83
DLJ5_33b	1950	89	169	104	117	103	138	123	123	100	72
DLJ5_33b	1960	46	45	44	52	38	35	41	75	46	55
DLJ5_33b	1970	76	52	45	32	34	34	50	72	51	41
DLJ5_33b	1980	45	47	42	40	29	16	30	24	17	15
DLJ5_33b	1990	40	24	14	26	23	22	28	35	43	27
DLJ5_33b	2000	31	36	29	31	44	37	999
