# Supplementary material for: Climate-Driven Synchronized Growth of Alpine Trees in the Southeast Tibetan Plateau
Source: PLoS One. 2016 Jun 3;11(6):e0156126. doi: 10.1371/journal.pone.0156126 (PMC4892591; doi:10.1371/journal.pone.0156126)
Supplement: S1 Data — (ZIP) [file pone.0156126.s001.zip › S1_Data/chin043/chin043.txt]

DENS   1 Densa Thel                                          JUTI               
DENS   2 China-Tibet  Tibetan juniper       M  2918 09158    __    1217 1998    
DENS   3 Achim Brauning                                                         
dt9_10a 1301   129   105    97    89    98   111   114   115   113
dt9_10a 1310   132   171   140   137   122   130   108   118   165   118
dt9_10a 1320    88    91   108    76    72   119   116   107   157   120
dt9_10a 1330   116   100   119   141   125   144   118    97   106   105
dt9_10a 1340    88    95    92    98    99   100   110    97    92    84
dt9_10a 1350    77    86    84    92   109   106   114    99    88    87
dt9_10a 1360    85    89   101   100    81    88    95    75    94    92
dt9_10a 1370    81    70    80    65    51    68    77    37    68     1
dt9_10a 1380    90    62    85   104    98    97   131   112   128    97
dt9_10a 1390    87    69    86    80    70    59    51    28    53    54
dt9_10a 1400    57    57    52    47    18    48    77    39    63    58
dt9_10a 1410    58    62    56    53    57    49    64    66    68    53
dt9_10a 1420    71    54    42    52    58    66     5    70    62    47
dt9_10a 1430    32    48    53     9    22    33    53    50    75    95
dt9_10a 1440    75    67    57    56    51    51    48    39    46    48
dt9_10a 1450    53    41    40    30    28    31    26    30    33    38
dt9_10a 1460    30    26    37    49    61    52    57    40    48    56
dt9_10a 1470    51    56    52    44    45    50    48    47    53    58
dt9_10a 1480    47    45    54    56    62    61    94    49    81    59
dt9_10a 1490    48    55    46    37    56    48    54    42    64    51
dt9_10a 1500     1    52    62    60    39    44    38     1    53    76
dt9_10a 1510    50    49    64    70    57    44    25     6    24    27
dt9_10a 1520    38    28    31    27    39    30    41    49    64    53
dt9_10a 1530    68    49    51    32    33    54    51    43    41    48
dt9_10a 1540    55    38    32    44    41    34    37    21    43    28
dt9_10a 1550    32    29    28    45    45    43    46    45    30    52
dt9_10a 1560     6    54    71    63    58    59    38    71    67    52
dt9_10a 1570    60    96   105    95    86    94    98    53    75    76
dt9_10a 1580    67    67    71    68    59    74    63    44    48    50
dt9_10a 1590    49    77    56    75    26    79    53    56    71    67
dt9_10a 1600    84    70    58    59    55    65    54    20     2    61
dt9_10a 1610    56    41    56    58    67    50    45    52    52    47
dt9_10a 1620    37    55    52    80    77    48    65    58    48    45
dt9_10a 1630    58    49    43    51    53    44    55    56    59    67
dt9_10a 1640    43    41    54    46    47    28    58    47    60    66
dt9_10a 1650    73    69    95    67    79    63    57    77    53    44
dt9_10a 1660    43    41    30    38    32    43    54    59    59    68
dt9_10a 1670    51    62    54    57    44    26    38    36    36    31
dt9_10a 1680    52    32    37    26    37    47    52    47    45    36
dt9_10a 1690    36    37    22    10     9    21    30    33    27    30
dt9_10a 1700    30    43    45    33    49    48    41    44    54    65
dt9_10a 1710    52    42    65    51    38    47    82    62    68    72
dt9_10a 1720    60    76    70    54    36    56    48    48    57    70
dt9_10a 1730    47    32    29    44    50    51    83    82    63    44
dt9_10a 1740    53    46    48    56    47    19    32    25    25    24
dt9_10a 1750    21    24    12    15     1    25    34    29    40    35
dt9_10a 1760    30    21    17    37    38    34    26    35    30    23
dt9_10a 1770    23    28    28    19    22    22    14    19    12     6
dt9_10a 1780     7    19    15    20    23    30    25    33    36    22
dt9_10a 1790    41    39     7    44    38    48    52    48    49    31
dt9_10a 1800    25    27    31    30    17    28    37    30    26     8
dt9_10a 1810     1    33    22    21    28    38    32    28    27    14
dt9_10a 1820    15   999
dt9_11a 1472   113   103   114   114    97    83    77    86
dt9_11a 1480    73   100    71    76    80    89    66    64    69    75
dt9_11a 1490    93    68    71    46    71    67    60    38    65    88
dt9_11a 1500    25    58    36    28    44    48    34     1    32    52
dt9_11a 1510    77    83    77    77    58    55    55    55    72    56
dt9_11a 1520    53    66    56    51    46    46    65    54    52    45
dt9_11a 1530    37    33    37    39    19    34    32    38    29    30
dt9_11a 1540    27    26    30    27    17    12    17    14    12    15
dt9_11a 1550     9     5    21    11     5    13    19    15    17    31
dt9_11a 1560     2    30    16    11    25    26     8    15    14    14
dt9_11a 1570    12    24    19    18    17    17    21    11    22    28
dt9_11a 1580    26    17    14    17    13    12    17    23    30    33
dt9_11a 1590    21    33    22    33    22    45    47    42    30    40
dt9_11a 1600    44    44    40    30    44    39    25    18    22    23
dt9_11a 1610    21    26    25    21    44    39    34    31    31    32
dt9_11a 1620    15    40    26    15    35    39    26    25    30    27
dt9_11a 1630    30    28    25    27    42    35    42    42    33    39
dt9_11a 1640    27    30    44    35    34    28    43    38    29    38
dt9_11a 1650    37    30    41    30    33    30    34    41    58    56
dt9_11a 1660    56    62    52    51    67    54    64    55    52    51
dt9_11a 1670    33    36    36    38    36    24    36    31     9    34
dt9_11a 1680    36    21    25    37    36    37    41    31    33    37
dt9_11a 1690    28    25    17    20    17    27    30    36    41    41
dt9_11a 1700    30    27    46    40    37    34    44    37    45    48
dt9_11a 1710    46    46    64    52    37    42    53    45    58    55
dt9_11a 1720    53    57    52    56    34    53    42    37    60    45
dt9_11a 1730    40    38    45    34    37    29    53    56    42    36
dt9_11a 1740    52    29    24    23    37    35    33    45    47    32
dt9_11a 1750    39    47    32    48    38    51    39    38    50    55
dt9_11a 1760    46    26    34    39    37    28    29    36    33    29
dt9_11a 1770    26    32    34    34    30    31    27    27    35    27
dt9_11a 1780    17    25    21    36    31    35    57    42    57    40
dt9_11a 1790    49    52    28    38    48    37    63    54    46    31
dt9_11a 1800    42    44    48    44    31    45    40    35    49    30
dt9_11a 1810    13    44    40    29    41    49    49    49    38    37
dt9_11a 1820    14    22    19     1    47    43    25    35    16    15
dt9_11a 1830    22    21    32    33    29    25    22    23    22    28
dt9_11a 1840    25    30    30    33    26    19    35    30    24    37
dt9_11a 1850    26    19    17    31    41    42    39    41    39    34
dt9_11a 1860    31    26    43    45    37    27    32    26    25    18
dt9_11a 1870     5    33    29    14    25    29    29    33    11    16
dt9_11a 1880    39    36    31    21    28     1     2     3     9     6
dt9_11a 1890     9     6     1     1     2     6     5     6    16    16
dt9_11a 1900     4    26    25    25    28    37    42    56    30    36
dt9_11a 1910    24    19    22    24    21    24    20    30    41    36
dt9_11a 1920    35    26    28    30    33    33    31    34    43    36
dt9_11a 1930    32    27    17     2    12    15     7    15    28    19
dt9_11a 1940    29    28    23    28    10    19    13    14    17    22
dt9_11a 1950    27    20    17    15    15     6     1    31    29    31
dt9_11a 1960    24    16    12     9     1    23    19    26    23     3
dt9_11a 1970    21    14     2    16    11     9     1     2     6     1
dt9_11a 1980     2    14    17     1     1     5     1     5    12     3
dt9_11a 1990    22    18    26    23    17     2    19    15    16   999
dt9_12a 1526    41    43    41    35
dt9_12a 1530    27    25    34    39    29    27    42    35    36    38
dt9_12a 1540    45    36    30    31    38    31    31    25    30    34
dt9_12a 1550    21    25    30    37    37    32    31    31    38    38
dt9_12a 1560     8    29    45    55    51    49    31    43    35    33
dt9_12a 1570    33    35    34    35    30    37    31    24    31    34
dt9_12a 1580    31    50    35    29    22    33    32    22    24    35
dt9_12a 1590    30    37    16    28    17    32    42    43    39    34
dt9_12a 1600    35    35    35    32    30    34    29    31    38    36
dt9_12a 1610    21    26    26    35    38    30    29    33    37    28
dt9_12a 1620     4    84    50    26    58    49    41    42    33    30
dt9_12a 1630    30    38    43    34    39    19    23    35    38    45
dt9_12a 1640    51    35    46    48    44    20    50    51    39    43
dt9_12a 1650    37    24    35    30    35    33    30    42    38    34
dt9_12a 1660    49    37    32    47    44    37    53    55    33    40
dt9_12a 1670    38    35    35    33    40    23    35    31     6    15
dt9_12a 1680    20    18    20    18    25    25    26    27    31    28
dt9_12a 1690    42    42    19    13     5    32    36    38    52    36
dt9_12a 1700    32    34    45    37    52    43    41    28    57    58
dt9_12a 1710    35    34    40    51    34    37    72    50    45    66
dt9_12a 1720    58    60    62    57    30    49    46    53    47    38
dt9_12a 1730    43    43    38    39    49    25    56    48    58    32
dt9_12a 1740    33    28    34    38    49    32    52    42    48    52
dt9_12a 1750    62    55    53    48    11    44    56    55    49    51
dt9_12a 1760    49    39    37    48    35    40    38    39    37    32
dt9_12a 1770    31    39    37    31    28    32    28    34    48    33
dt9_12a 1780    26    27    37    45    29    46    57    51    40    22
dt9_12a 1790    47    42    10    19    60    41    48    54    45    27
dt9_12a 1800    47    49    49    50    32    34    41    36    31    14
dt9_12a 1810     1    17    28    20    24    35    39    44    41    42
dt9_12a 1820    29    43    39    13    17    48    41    34     1    23
dt9_12a 1830    44    38    57    63    41    41    35    28    35    35
dt9_12a 1840    32    32    25    23    21    17    21    26    17    16
dt9_12a 1850    22    12    24    23    23    16    24    32    21    14
dt9_12a 1860    11    13    38    57    63    63    57    40    35    36
dt9_12a 1870    23    45    30    49    62    60    60    73    33    22
dt9_12a 1880    65    71    57    24    53    55    47    49    66    68
dt9_12a 1890    74    77    59    42    32    36    32    12    36    34
dt9_12a 1900    33    55    44    30    29    40    22    35    30    33
dt9_12a 1910    31    21    26    29    12    21    22    25    48    45
dt9_12a 1920    47    30    29    39    36    50    39    33    41    47
dt9_12a 1930    35    33    36    28    37    35    34    33    41    35
dt9_12a 1940    53    38    32    35    25    23    27    34    42    41
dt9_12a 1950    34    31    29    42    27    24    11    20    18    30
dt9_12a 1960    24    21    28    32    35    37    30    40    41    46
dt9_12a 1970    36    39    44    35    34    25    31    31    24    13
dt9_12a 1980    43    42    37    14     6     5    25    17    49    36
dt9_12a 1990    50    51    49    48    39    24    12    24    30   999
dt9_13a 1431   100    84    44    56    72    64    64    64    60
dt9_13a 1440    54    46    41    56    47    60    64    60    26    25
dt9_13a 1450    30    22    32    72    82    93    98    84    92    59
dt9_13a 1460    57    38    51    44    63    90    77    66    27     8
dt9_13a 1470     6    16    24    38    43    52    58    50    54    75
dt9_13a 1480    74    77    69    80    82    96    82    77   100   106
dt9_13a 1490   103    93    80    76    98   104    89    52    64    59
dt9_13a 1500     4    42    50    77    77    97    72    10    92    77
dt9_13a 1510    69    82    99   108    71    65    59    49    60    65
dt9_13a 1520    77   101   107   103   111   103   128   106   127   115
dt9_13a 1530   106    97   105   110    63    70    51    51    62    85
dt9_13a 1540   104    98    82    93    79    56    44    46    37    43
dt9_13a 1550    60    38    47    43    42    39    36    42    40    35
dt9_13a 1560     1    41    44    45    51    51     9    42    43    62
dt9_13a 1570    62    55    43    36    49    62    44    27    51    39
dt9_13a 1580    42    49    68    66    59    63    70    60    58    60
dt9_13a 1590    26    30    53    25    15    65    63    66    80    97
dt9_13a 1600    83    76    83    70    71    64    46    55    40    39
dt9_13a 1610    31    43    37    50    56    38    39    31    41    46
dt9_13a 1620     1    65    44    42    57    45    48    50    50    63
dt9_13a 1630    73    65    77    61    59    38    29    37    34    31
dt9_13a 1640    33    29    47    40    46    11    34    36    31    45
dt9_13a 1650    35    34    37    24    50    36    27    60    44    38
dt9_13a 1660    53    51    33    50    50    45    57    47    43    44
dt9_13a 1670    32    51    42    43    34    25    35    44    16    33
dt9_13a 1680    36    26    18    34    33    27    28    28    31    27
dt9_13a 1690    25    19    13     7    10    15    12    31    39    31
dt9_13a 1700    29    34    33    27    36    38    31    26    30    26
dt9_13a 1710    25    30    39    43    37    44    51    38    49    54
dt9_13a 1720    43    62    54    60    26    37    33    41    40    43
dt9_13a 1730    53    37    34    40    45    36    46    35    53    36
dt9_13a 1740    36    37    27    27    41    29    40    43    56    37
dt9_13a 1750    44    35    47    44     1    33    32    38    44    36
dt9_13a 1760    32    38    48    41    50    50    41    48    47    45
dt9_13a 1770    39    56    43    43    39    34    32    38    41    26
dt9_13a 1780    34    30    28    34    32    45    41    33    33    23
dt9_13a 1790    46    50    17    40    30    34    37    41    50    37
dt9_13a 1800    30    39    41    35    29    40    32    29    28    24
dt9_13a 1810     1    37    45    48    60    48    53    53    33    29
dt9_13a 1820    22    27    21    30    39    39    36    42    15    41
dt9_13a 1830    37    46    61    50    41    45    45    50    50    53
dt9_13a 1840    53    51    56    47    39    45    46    42    39    49
dt9_13a 1850    39    44    39    42    40    39    19   999
dt9_17a 1217    46    57    82
dt9_17a 1220    86    92   120   177   136   154   134    94   111   128
dt9_17a 1230   115   130    92   106   109   112   101    90   109   101
dt9_17a 1240   122   110   111   114   112    93   111   137   132   118
dt9_17a 1250   109    60   113   105   108   106   141   135   124    50
dt9_17a 1260    77    64    53    67    72    72    55    74    84    83
dt9_17a 1270    37    34    57    38    74    60    41    77    73   105
dt9_17a 1280   115    83   131    83    34    30    68    18    76    71
dt9_17a 1290    70    66    55    50    29    39    57    38    51    54
dt9_17a 1300    15    11    29    13    18    35    21    31    24     6
dt9_17a 1310    21    25     5    17    16    10     3     1    18     6
dt9_17a 1320     9    17    19    14     9    21    16    30    34     4
dt9_17a 1330     9    19    17    27    11    14    14    12    24    14
dt9_17a 1340    27    34    46    12    34    28    19    24    13    28
dt9_17a 1350    39    37    42    38    47    35    30    42    56    79
dt9_17a 1360    94   106   104    67    59    44    53    23    60    54
dt9_17a 1370    80    70    74    76    70    54    31    23    62    18
dt9_17a 1380    55     6    53    15    59    64    66    57    67    56
dt9_17a 1390    46    18    33     8    25    19    10    14    12     1
dt9_17a 1400    10    10     5    15    17     6     2    10     7     5
dt9_17a 1410    16    18    30    29    24    26    16    13    30    30
dt9_17a 1420    23    27   999
dt9_17b 1217    89    70   103
dt9_17b 1220   100    93   129   155   143   157   137   102   124   128
dt9_17b 1230   120   126    89   114   113   113    90    98    98    79
dt9_17b 1240    99    76    91    97    98    88   102    91    79    87
dt9_17b 1250    86    25    76    85    80    75   118   111   106    53
dt9_17b 1260    64    63    55    72    70    60    55    63    66    80
dt9_17b 1270    27    24    48    36    80    76    58    72    94    99
dt9_17b 1280   100    74   124    76    42    32    64    16    73    88
dt9_17b 1290   120    94    80   118    83    88    88    48    68    77
dt9_17b 1300    19    26    52    20    45    42    35    42    39    19
dt9_17b 1310    42    32     7    24    26    26    13     6    31    15
dt9_17b 1320    28    48    51    47    27    59    39    42    62    14
dt9_17b 1330    28    47    35    50    29    23    37    25    45    29
dt9_17b 1340    48    45    57    18    58    32    25    36    21    41
dt9_17b 1350    42    31    50    36    44    32    19    26    33    50
dt9_17b 1360    51    46    49    35    44    28    30     8    42    30
dt9_17b 1370    32    44    69    69    51    48    29    19    59    20
dt9_17b 1380    48     8    54    15    47    52    50    70    69    63
dt9_17b 1390    52    22    40     6    30    35    25    24    23     2
dt9_17b 1400    17    16    16    25    31     5     2    16    11     7
dt9_17b 1410    12    10    15    15    11    15     5     7     7     3
dt9_17b 1420   999
dt9_17c 1218    14    68
dt9_17c 1220    61    73    97   105   111   145   122   102   108    96
dt9_17c 1230    93   111    71   104    84    73    69    70    60    59
dt9_17c 1240    69    58    64    67    71    64    80    81    73    83
dt9_17c 1250    72    20    48    60    60    57    88    93    78    47
dt9_17c 1260    62    50    44    42    43    38    35    39    41    38
dt9_17c 1270    14    14    30     8    60    62    58    89    75    75
dt9_17c 1280    75    52   100    51    32    18    49    11    53    45
dt9_17c 1290    63    39    30    53    38    45    77    58    58    64
dt9_17c 1300    19    18    43    14    42    39    36    55    51    14
dt9_17c 1310    47    45    18    34    38    30    14    13    38    21
dt9_17c 1320    28    36    41    33    15    44    44    57    74    22
dt9_17c 1330    26    38    31    37    28    25    21    22    45    28
dt9_17c 1340    26    16    44    10    29    31    13    22    21    26
dt9_17c 1350    25    24    40    27    30    24    11    26    35    56
dt9_17c 1360    53    28    43    33    28    26    26     8    47    36
dt9_17c 1370    46    51    63    57    38    28    20    13    46    14
dt9_17c 1380    36     5    55    14    53    61    62    53    58    46
dt9_17c 1390    38    18    25     7    19    20    17    22    20     7
dt9_17c 1400    21    16    22    27    28    11     8    11    12    14
dt9_17c 1410    24    22    19    12     8    11     5    12    10     8
dt9_17c 1420     6     5     4    11   999
dt9_1a  1491    52    28    47    50    61    47    28    53    57
dt9_1a  1500    16    38    43    47    50    55    26     3    48    62
dt9_1a  1510    60    73    70    83    77    91    86    84    93    67
dt9_1a  1520    68    71    85    62    62    68    83    69    89    72
dt9_1a  1530    82    82    73    80    44    57    59    65    70    88
dt9_1a  1540    72    76    53    62    53    56    46    28    48    40
dt9_1a  1550    37    25    55    52    49    42    48    35    50    50
dt9_1a  1560     7    37    44    62    58    50    19    58    53    55
dt9_1a  1570    53    80    67    78    82    84    79    56    97   100
dt9_1a  1580    80    87    83   108    92   106    90    93   122   103
dt9_1a  1590    75   103    62   107    69    76    85    84    65    76
dt9_1a  1600    87    87    63    62    71    63    74    64    82    98
dt9_1a  1610   101   141   127   134   116    76    84    98   105    96
dt9_1a  1620    61    75    66    52    98    82    82    88    55    69
dt9_1a  1630    90    72    93    65    81    45    83    80    65    60
dt9_1a  1640    38    42    55    54    47    14    53    46    55    52
dt9_1a  1650    60    58    63    34    82    68    95    90    65    65
dt9_1a  1660    67    52    53    48    50    47    55    42    46    53
dt9_1a  1670    41    47    46    41    44    24    34    35    33    38
dt9_1a  1680    32    32    37    29    23    17    17    26    27    26
dt9_1a  1690    29    26    14    13     9    22    30    42    41    32
dt9_1a  1700    32    37    31    32    46    47    33    17    45    51
dt9_1a  1710    45    36    50    42    31    27    54    40    38    46
dt9_1a  1720    37    55    56    49    34    51    56    56    79    50
dt9_1a  1730    60    56    51    47    43    37    57    55    54    29
dt9_1a  1740    41    31    32    42    42    27    49    39    32    28
dt9_1a  1750    48    40    34    28     6    36    35    38    50    53
dt9_1a  1760    37    41    45    50    46    61    36    42    41    30
dt9_1a  1770    28    27    27    24    23    17    18    16    25    14
dt9_1a  1780     9    19    28    27    37    43    47    33    35    30
dt9_1a  1790    44    36    10    23    42    35    50    44    30    24
dt9_1a  1800    33    36    34    38    32    40    40    47    43    19
dt9_1a  1810    11    43    30    27    34    35    32    28    28    24
dt9_1a  1820    17    25    22    19    21    25    28    40    14    19
dt9_1a  1830    31    40    41    42    31    33    40    46    48    61
dt9_1a  1840    64    59    70    57    63    80    53    67    83    65
dt9_1a  1850    51    55    67    49    61    72    97    86    73   114
dt9_1a  1860   111   110   100    91    78    65    82    80    68    58
dt9_1a  1870    48    96    75    87    71    62    98    83    49    47
dt9_1a  1880    80    92    72    16    58    70    59    75    71    71
dt9_1a  1890    84    80    72    84    66    74    63    18    59    56
dt9_1a  1900    72    86    66    59    95    89    78   113   107    95
dt9_1a  1910    69    88   109    83    40    90    70   107   128    97
dt9_1a  1920    86    77    91    74    82    72    66    71   105    92
dt9_1a  1930    64    71    61    63    57    54    47    56    68    57
dt9_1a  1940    63    56    64    64    39    58    54    69    65    68
dt9_1a  1950    80    89    67   109   101    84    54    73    71    72
dt9_1a  1960    75    80    89    80    66    79    79    70    58    50
dt9_1a  1970    57    54    53    55    48    53    68    66    65    68
dt9_1a  1980    72    69    62    51    44    37    58    62    85    59
dt9_1a  1990    79    95    88    76    72    60    77    79    76   999
dt9_1b1 1285    51    41    57    69    54
dt9_1b1 1290    48    21    49    45    33    79    99    38    38    53
dt9_1b1 1300    28    60    98    87   102    84    66   122    68    47
dt9_1b1 1310    89    80    90    75   106    75    13    85   119   113
dt9_1b1 1320    97    43   115    66    66   107   101    91   135    81
dt9_1b1 1330   142    83    85   167   153   128   102   190   112    94
dt9_1b1 1340   134   136    86   136   121    87   117   125   129   135
dt9_1b1 1350    97    79    51    75    98    73    92    94    72    60
dt9_1b1 1360    29    57    74    45    28    71    33    47    64    62
dt9_1b1 1370    65    88    79    52    22    72    66    55    12    66
dt9_1b1 1380    34    56    63    60    62    65    69    47    42    74
dt9_1b1 1390    41    58    61    55    78    68    42    85    89    83
dt9_1b1 1400   116   132    13    13    71    42    54    36   103    24
dt9_1b1 1410   110    66    72    50    18    53    24    36    58    50
dt9_1b1 1420    69    52    61    73    52    70    34    88   103   100
dt9_1b1 1430   100    70    54    32    94    78    93    98    55    49
dt9_1b1 1440    63    52    47    54    49    57    54    26    13    33
dt9_1b1 1450    21    38    31    36    36    31    21    34    36    28
dt9_1b1 1460     7     5    33    32    50    57    20    16    19    53
dt9_1b1 1470    33    12    27    37    55    43    59    37    35    50
dt9_1b1 1480    58    60    53    64    66    51    60    37    42    40
dt9_1b1 1490    46    33    22    34    44    43    39    21    28    51
dt9_1b1 1500    18    37    23    23    27    39    10     1    38    35
dt9_1b1 1510    36    66    54    63    48    55    42    45    58    44
dt9_1b1 1520    45    52    58    42    51    45    66    57    68    57
dt9_1b1 1530    60    53    60    49    29    52    48    71    44    41
dt9_1b1 1540    43    39    26    28    17    21    25    21    25    21
dt9_1b1 1550    15    12    30    28    31    34    27    30    29    30
dt9_1b1 1560     4    25    37    49    54    49    16    36    44    43
dt9_1b1 1570    53    74    75    78    97    66    71    43    70    66
dt9_1b1 1580    56    66    57    42    44    57    35    40    41    10
dt9_1b1 1590   999 
dt9_1b2 1873    39    31     7    10    22     9     6
dt9_1b2 1880    17    31    22    13    22    39    45    46    40    44
dt9_1b2 1890    50    50    41    46    49    57    47    15    42    43
dt9_1b2 1900    51    62    48    38    45    38    46    51    51    44
dt9_1b2 1910    32    29    33    38     8    43    46    46    67    61
dt9_1b2 1920    50    36    45    39    52    57    66    67    80    67
dt9_1b2 1930    51    52    47    42     1     8     1    16    12    16
dt9_1b2 1940    15     9     3     1     1     9     9    33    24    34
dt9_1b2 1950    32    38    46    45    49    48    29    43    52    66
dt9_1b2 1960    67    72    77    79    64    84    50    85    52    83
dt9_1b2 1970    66    67    69    74    62    68    71    59    37    36
dt9_1b2 1980    50    53    35    29     5    44    61    51    49    32
dt9_1b2 1990    45    37    45    49    33    31    26    25    39   999
dt9_22a 1243    43    48    54    64    53    56    61
dt9_22a 1250    60    46    54    45    56    49    49    46    54    42
dt9_22a 1260    33    54    57    57    58    66    83    70    54    42
dt9_22a 1270    33    35    65    52    63    63    56    50    91    70
dt9_22a 1280    80    84    93    79    74    63    66    54    67    67
dt9_22a 1290   102   103    91    99    67    79    67    69    93    89
dt9_22a 1300    49    91    78    59    83    67    64    55    42    40
dt9_22a 1310    46    51    51    50    58    47    43    44    51    30
dt9_22a 1320    47    42    50    33    79   111    95    74    74    51
dt9_22a 1330    58    49    83    83    52    58    41    50    69    39
dt9_22a 1340    83   130   129    45    57    46    39    60    46    46
dt9_22a 1350    37    31    28    34    39    41    33    36    27    37
dt9_22a 1360    36    20    24    22    44    56    40    15    23    26
dt9_22a 1370     9    12    15    28    22    13    14     6    17     3
dt9_22a 1380    17     2    21    15    18    27    24    10     4    10
dt9_22a 1390    17     3    13     5    13    41    28    29    22     3
dt9_22a 1400    13    16    26    27    36    11     5    13    36    20
dt9_22a 1410    43    33    50    52    52    51    28    41    33    65
dt9_22a 1420    57    61    73    45    47    37    14    12     2    35
dt9_22a 1430    54    35    15    12     8     2    35    35    18    34
dt9_22a 1440    18    23    15    16     3    10    19    15     3    14
dt9_22a 1450     2     1    16     6    34    26    34    29    31    29
dt9_22a 1460     3    19    49    34    54    81    52    55    49    44
dt9_22a 1470    32    48    39    39    36    25    34    33    16    35
dt9_22a 1480    37    49    58    52    44    56    62    34    51    35
dt9_22a 1490    53    45    58    43    72    72    65    39    36    54
dt9_22a 1500    22    55    44    47    28    35    20     3    70    74
dt9_22a 1510    62    68    87    86    84    72    42    26    34    33
dt9_22a 1520    45    39    50    38    50    43    63   999
dt9_22b 1243    44    48    54    65    64    53    52
dt9_22b 1250    51    42    42    58    52    44    45    49    49    32
dt9_22b 1260    32    31    26    46    63    55    83    55    35    38
dt9_22b 1270    43    48    48    45    45    58    59    53    64    55
dt9_22b 1280    62    58    65    66    54    67    80    70    83    75
dt9_22b 1290    73    91    75    95    82    84    86    90    98   110
dt9_22b 1300    53    79    64    46    74    72    56    60    48    42
dt9_22b 1310    52    73    75    51    48    31    45    51    54    34
dt9_22b 1320    64    44    42    27    49    53    46    44    77    47
dt9_22b 1330    47    42    34    41    51    29    65    71    58    44
dt9_22b 1340    64    43    51    37    67    46    31    36    47    42
dt9_22b 1350    35    33    32    23    17    22    17    18    15    19
dt9_22b 1360    27    12    26    46    51    31    51    19    51    75
dt9_22b 1370    40    54    46    64    39    48    41    18    21     6
dt9_22b 1380    26     2    28    11    29    40    30    16    19    44
dt9_22b 1390    46    41    44    24    34    40    31    21    22     5
dt9_22b 1400    15    29    21    28    32    15    19    23    39    12
dt9_22b 1410    41    16    26    32    33    35    25    30    28    32
dt9_22b 1420    59    37    32    47    71    60    26    39     6    39
dt9_22b 1430    66    56    39    49    59    27    72    60    44    68
dt9_22b 1440    33    39    47    44    38    35    54    41     1    14
dt9_22b 1450    10    17    32     2    12    38    30    24    44    41
dt9_22b 1460    30   125    46     8    19    52    29    38    41    35
dt9_22b 1470    75    98    60    24    36    32    43    31    22    39
dt9_22b 1480    42    29   999
dt9_2a  1504    87   104    80    16    88    97
dt9_2a  1510    95   100    73    91    65    63    67    86    94    80
dt9_2a  1520    94    80    83    67    80    74    83    83    97    91
dt9_2a  1530    78    68    53    57    42    68    77    66    44    58
dt9_2a  1540    68    57    49    64    62    52    45    49    72    61
dt9_2a  1550    37    75    69    73    67    74    73    65    76    98
dt9_2a  1560    48    75    79    75    63    69    63    58    68    70
dt9_2a  1570    63    65    67    68    73    82    80    58    72    79
dt9_2a  1580    76    65    70    76    54    57    55    45    54    48
dt9_2a  1590    43    77    90    65    63    93    60    91    79    58
dt9_2a  1600    58    63    64    59    64    68    62    73    47    46
dt9_2a  1610    45    68    65    75    59    63    59    60    50    73
dt9_2a  1620    57   107    83    89    88    75    75   106    82    77
dt9_2a  1630    71    75    70    64    74    70    75    61    62    53
dt9_2a  1640    45    47    67    58    56    26    47    38    46    54
dt9_2a  1650    54    46    52    41    50    44    35    39    37    35
dt9_2a  1660    41    34    34    40    34    35    36    31    19    27
dt9_2a  1670    26    34    32    36    36    27    38    27    15    30
dt9_2a  1680    32    32    38    28    37    33    44    36    40    42
dt9_2a  1690    36    38    32    23    21    34    42    54    43    18
dt9_2a  1700    15    41    58    47    58    48    47    43    53    58
dt9_2a  1710    53    47    70    35    52    79    76    58    79    75
dt9_2a  1720    64    54    51    53    47    46    59    51    77    60
dt9_2a  1730    68    57    47    46    55    29    57    52    32    30
dt9_2a  1740    46    44    27    27    44    29    47    45    61    63
dt9_2a  1750    66    62    54    50    27    44    44    43    47    41
dt9_2a  1760    35    32    27    39    34    30    25    35    36    39
dt9_2a  1770    34    45    53    56    55    73    45    43    45    28
dt9_2a  1780    29    50    48    47    33    48    37    41    43    19
dt9_2a  1790    41    32     8    12    29    46    67    55    90    56
dt9_2a  1800    57    55    60    47    26    62    51    43    51    35
dt9_2a  1810     5    46    38    34    52    65    59    55    35    45
dt9_2a  1820    26    66    61    47    89    80    74    68    14    26
dt9_2a  1830    43    55    53    48    41    46    47    47    63    53
dt9_2a  1840    53    58    64    55    50    49    81   106    51    97
dt9_2a  1850    84    70    16     7    26    44    58    92    72    95
dt9_2a  1860    80    79    67    71    69    37    55    63    69    50
dt9_2a  1870    38    60    57    55    64    58    74    60    40    49
dt9_2a  1880    82    71    64    49    50    51    63    67    70    64
dt9_2a  1890    60    57    51    62    53    57    67     2    62    59
dt9_2a  1900    54    61    55    35    54    73    51    65    48    87
dt9_2a  1910    76    87   108    87    71   107    68   102   100    89
dt9_2a  1920    87    47    69    62    83   108   103    83    96    99
dt9_2a  1930    64    84    92   100    86    77    68    54    56    46
dt9_2a  1940    53    55    48    53    53   108    72   135   109    96
dt9_2a  1950   104   109   119    96    87    85    51    71    79   106
dt9_2a  1960    95   102    92    78    61    82    54    79    59    66
dt9_2a  1970    73    84    80    99    73    51    71    73    69    38
dt9_2a  1980    60    58    50    34    34    29    35    32    35    34
dt9_2a  1990    44    43    46    42    44    37    43    46    37   999
dt9_3a  1648    51    64
dt9_3a  1650    54    40    47    39    57    47    48    58    45    60
dt9_3a  1660    66    53    46    46    30    35    54    59    42    53
dt9_3a  1670    33    38    37    34    40    47    36    34    26    26
dt9_3a  1680    37    30    46    39    47    42    38    44    38    30
dt9_3a  1690    37    38    33    16     8    38    41    52    31    31
dt9_3a  1700    27    42    37    33    47    68    50    60    65    85
dt9_3a  1710    92    78    74    60    41    51    65    49    53    69
dt9_3a  1720    58    67    60    55    37    49    43    54    53    41
dt9_3a  1730    38    27    31    35    27    18    34    34    36    36
dt9_3a  1740    29    22    25    33    37    40    44    39    48    53
dt9_3a  1750    62    63    58    66    38    59    53    60    55    52
dt9_3a  1760    41    41    43    49    45    55    36    42    39    35
dt9_3a  1770    29    31    31    44    41    41    27    21    14    18
dt9_3a  1780    17    23    24    31    28    42    41    47    44    35
dt9_3a  1790    45    37    36    40    43    55    53    58    51    32
dt9_3a  1800    40    55    56    60    44    33    33    15    17    15
dt9_3a  1810     2    13     7    15    18    20    20    16    23    39
dt9_3a  1820    36    46    35    46    54    43    31    13     8    22
dt9_3a  1830    25    34    56    43    38    46    40    36    37    35
dt9_3a  1840    26    37    34    30    28    35    33    46    48    42
dt9_3a  1850    38    40    35    34    38    30    25    26    39    51
dt9_3a  1860    46    39    13    12    13    13     7    11    11    10
dt9_3a  1870    14    12    14    20    31    37    27    12     4     2
dt9_3a  1880    20    15    21     3    27    19    19    33    35    31
dt9_3a  1890    31    33    32    37    32    50    54     5    23    24
dt9_3a  1900    54    53    45    44    63    49    53    87    55    54
dt9_3a  1910    22    12     6    21     1    29    35    41    37    41
dt9_3a  1920    36    20    24    16    14     4   999
dt9_3b  1394   138    83    53    48    57    84
dt9_3b  1400   103    93    99   107    45    59   131    65    51    43
dt9_3b  1410    78    56    74    86    73    82    87    84   102    76
dt9_3b  1420    68    62    50    78    78    75    14    74    93    90
dt9_3b  1430    85    77    67    40    48    71    66    67    68    89
dt9_3b  1440    60    83    65    53    67    71    69    68    78   117
dt9_3b  1450   123    87    99   112    76   108   103   124   124   125
dt9_3b  1460    99    79    97    85   111    99    88   102   110   118
dt9_3b  1470    93    90    80    74    80    80   116   129    99   106
dt9_3b  1480    85    89    81   118    89   101   107    73    79    82
dt9_3b  1490    82    58    49    48    77    84    90    61    77    77
dt9_3b  1500    33    83    91   110    87    81    86     2    96    79
dt9_3b  1510   131   124    96    85    69    89    67    66    83    71
dt9_3b  1520    72    59    47    68    55    51    58    49    58    49
dt9_3b  1530    62    48    58    64    56    55    51    36    32    47
dt9_3b  1540    57    55    39    50    42    27    24    19    21    16
dt9_3b  1550    11    17    21    16    21    29    29    33    66    81
dt9_3b  1560    15    38    34    49    40    56    33    32    28    32
dt9_3b  1570    25    46    46    27    48    49    55    24    35    33
dt9_3b  1580    31    31    38    40    32    32    35    29    36    27
dt9_3b  1590    28    43    53    43    41    75    64    86    48    70
dt9_3b  1600    87    76    52    57    64    34    58    80    93    86
dt9_3b  1610   130   143   140   167   119   124   123    99   116   119
dt9_3b  1620    89   116    66    90   130   106   119   135    98   105
dt9_3b  1630   126   109   129    85    95    60    80    94   100    91
dt9_3b  1640    61    59    81    57    59    39    50    49    55    68
dt9_3b  1650    63    67    76    51    65    53    43    53    48    52
dt9_3b  1660    64    63    45    36    50    44    50    51    38    44
dt9_3b  1670    27    37    32    33    25    16    24    19    22    20
dt9_3b  1680    24    18    21    19    32    33    30    42    42    37
dt9_3b  1690    34    39    28    13    10    32    15    35    34    37
dt9_3b  1700    58    80    74    75    88    99    85    93    90    88
dt9_3b  1710    80    64    87    72    51    60    58    49    56    68
dt9_3b  1720    60    63    68    55    36    50    49    55    49    44
dt9_3b  1730    31    35    37    42    32    27    39    35    38    26
dt9_3b  1740    33    24    26    32    35    26    30    32    38    33
dt9_3b  1750    43    40    44    43    12    37    34    38    47    49
dt9_3b  1760    35    41    30    36    41    39    34    48    30    49
dt9_3b  1770    34    52    44    49    47    33    29    30    26    24
dt9_3b  1780    22    23    30    36    18    36    36    31    47    34
dt9_3b  1790    51    54    23    23    44    47    55    66    56    41
dt9_3b  1800    35    35    38    37    29    24    25    40    41    27
dt9_3b  1810     1    22    30    32    39    39    36    29    20    43
dt9_3b  1820    30    45    46    41    47    45    50    46    12    31
dt9_3b  1830    66    53    75    58    54    56    69    67    92    88
dt9_3b  1840    62    51    46    29    26    27    33    33    27    42
dt9_3b  1850    56    44    37    44    56    52    49    33    26    22
dt9_3b  1860    17    18    14    21    21    17    12    13    15    10
dt9_3b  1870     6    14    18    32    31    37    29    14    12     1
dt9_3b  1880    37    53    52    12    47    34    32    39    52    53
dt9_3b  1890    42    55    54    48    40    50    54     4    26    34
dt9_3b  1900    57    62    39    37    36    46    59    72    75    94
dt9_3b  1910    99   105   107    91    14    82    79   112    99   103
dt9_3b  1920   100    46    59    45    53    71    32    61    88    89
dt9_3b  1930    65    71    77    58    83    67    69    75    81    83
dt9_3b  1940   141   148   128   137    90   103    36    98   126   131
dt9_3b  1950   115   110    95    76    67    70    63    80    71    92
dt9_3b  1960    84    86   100    92    70    95    87   104    71    79
dt9_3b  1970    59    66    64    54    48    43    51    51    77    38
dt9_3b  1980    89    82    60    36     7    35    35    48    55    52
dt9_3b  1990    55    62    56    60    57    37    48    37    39   999
dt9_4a  1825    42    44    52    11    38
dt9_4a  1830    50    68    84    82    65    88    54    50    56    48
dt9_4a  1840    82    37    58    54    32    37    32    39     2    36
dt9_4a  1850    41    34    33    58    61    79    92    65    52    39
dt9_4a  1860    53   106    55    73    78    67    61    61    79    47
dt9_4a  1870    31    52    56    43    60    82    71    29     7     2
dt9_4a  1880    43    53    44     3    26    30    30    22    44    40
dt9_4a  1890    39    45    38    27    21    33    21     1    16    18
dt9_4a  1900    25    61    67    33    33    58    49    57    32    50
dt9_4a  1910    89    76    75    62    11    52    13    57    88    84
dt9_4a  1920    84    28    29    23    34    37    29    36    74   104
dt9_4a  1930    47    34    60    83    65    35    50    53    48    36
dt9_4a  1940    73   114    64    67    45    80    58    37    45    27
dt9_4a  1950    16    22    21    15    10     5     1     1     2     3
dt9_4a  1960     6    11    39    46    35    35    13    78    35    56
dt9_4a  1970    30    61    41    42    44    24    40    42    31    41
dt9_4a  1980    59    69    43    25    23    13    29    36    24    22
dt9_4a  1990    35    60    35    48    45    27    50    59    47   999
dt9_5a  1281    53    78    61    34    32    45    23    63    37
dt9_5a  1290    52    38    53    50    30    35    35    23    30    30
dt9_5a  1300    14    16    30    19    30    42    31    42    34    24
dt9_5a  1310    42    36    23    19    42    25    33    32    34    27
dt9_5a  1320    45    38    40    22    32    39    30    46    41    20
dt9_5a  1330    26    33    31    49    44    43    39    55    63    52
dt9_5a  1340    66    49    68    31    54    46    36    61    45    60
dt9_5a  1350    50    55    67    46    42    68    29    61    54    83
dt9_5a  1360    79    51    82    50    78    59    76    29    68    56
dt9_5a  1370    64    79    81    85    79    83    75    50    61    53
dt9_5a  1380    78    53    76    31    87    89   111   102    96    92
dt9_5a  1390   127    75    72    68    74    77    82    79    62    46
dt9_5a  1400    75    76    82    74    77    32    67    30    92    50
dt9_5a  1410    88    33    76    60    77    69    71    56    55    64
dt9_5a  1420    56    53    55    55    57    36    36    59    37    28
dt9_5a  1430    36    21    44    11    31    27    36    53    23    35
dt9_5a  1440    48    55    56    43    63    46    52    33    52    60
dt9_5a  1450    37    51    41    52    44    44    39    38    58    57
dt9_5a  1460    15    39    45    27    34    46    24    26    27    41
dt9_5a  1470    27    34    35    39    38    39    51    31    35    36
dt9_5a  1480    34    37    36    32    30    48    55    29    54    57
dt9_5a  1490    57    38    38    30    42    43    46    25    38    50
dt9_5a  1500    19    36    46    34    28    43    31    15    57    46
dt9_5a  1510    49    76    71    89    72    75    71    62    81    79
dt9_5a  1520    76    73    91    57    73    44    78    49    59    39
dt9_5a  1530    48    60    63    46    28    53    60    60    36    38
dt9_5a  1540    61    46    54    63    49    40    42    19    45    44
dt9_5a  1550    35    25    31    26    28    35    36    44    29    32
dt9_5a  1560    20    38    38    56    44    48    14    39    41    27
dt9_5a  1570    33    60    39    47    50    54    56    26    29    34
dt9_5a  1580    53    59    43    55    27    54    46    30    35    18
dt9_5a  1590    15    28    18     4     1    24    23    35    31    32
dt9_5a  1600    36    39    33    38    45    44    34    53    51    35
dt9_5a  1610    31    47    28    49    42    34    29    36    45    23
dt9_5a  1620     4    34    27    22    39    46    39    47    39    31
dt9_5a  1630    43    43    44    46    45    28    40    41    44    46
dt9_5a  1640    39    26    50    46    29     4    41    35    19    39
dt9_5a  1650    40    23    41    12    28    34    29    40    31    42
dt9_5a  1660    50    39    42    47    40    43    51    41    16    28
dt9_5a  1670    18    22    29    29    29    13    24    22    11    19
dt9_5a  1680    10    16    29    25    36    38    31    36    21    16
dt9_5a  1690    25     1     6    11    14    23    25    28    26    20
dt9_5a  1700    17    41    40    24    42    30    34    21    41    46
dt9_5a  1710    42    37    50    40    24    32    43    31    37    41
dt9_5a  1720    31    37    34    33    23    34    30    39    37    32
dt9_5a  1730    33    34    34    33    37    15    32    38    45    24
dt9_5a  1740    33    31    38    38    44    32    57    40    50    46
dt9_5a  1750    67    54    47    42    24    41    40    46    60    57
dt9_5a  1760    49    41    29    52    53    40    38    48    39    42
dt9_5a  1770    36    37    49    47    43    35    35    32    29    29
dt9_5a  1780    21    25    22    27    29    29    26    38    43    27
dt9_5a  1790    44    44    11    29    31    27    41    37    47    24
dt9_5a  1800    30    29    35    43    21    41    42    34    46    28
dt9_5a  1810     6    34    33    23    44    49    46    43    40    47
dt9_5a  1820    22    40    41    15    48    54    36    35    14    34
dt9_5a  1830    41    42    62    52    42    38    38    37    41    37
dt9_5a  1840    44    38    41    45    36    47    49    43    36    56
dt9_5a  1850    49    40    45    47    54    49    61    63    56    41
dt9_5a  1860    71    83    68    62    62    69    68    57    45    47
dt9_5a  1870    39    50    38    46    62    59    31    25     6    18
dt9_5a  1880    17    30    24    22    32    36    31    39    45    44
dt9_5a  1890    44    35    34    35    31    30    34     1    35    17
dt9_5a  1900    12    14    22     1    31    33    25    57    50    51
dt9_5a  1910    32    44    53    38    11    55    37    46    56    47
dt9_5a  1920    43    33    24    31    26    43    37    15    45    37
dt9_5a  1930    19    75    88    50    67    38    35    37    45    26
dt9_5a  1940   999
dt9_5b  1677    41    10    29
dt9_5b  1680    35    22    25    32    38    47    43    48    37    38
dt9_5b  1690    35    47    18    32    31    55    49    55    47    52
dt9_5b  1700    41    65    70    46    75    66    58    46    71    67
dt9_5b  1710    78    67    73    60    53    60    84    62    78    84
dt9_5b  1720    77    79    80    72    55    69    70    70    65    60
dt9_5b  1730    71    77    69    70    72    39    78    91    87    55
dt9_5b  1740    69    67    68    63    79    66    70    59    65    61
dt9_5b  1750    74    73    57    48    32    52    57    52    67    63
dt9_5b  1760    66    53    45    74    70    63    44    64    64    48
dt9_5b  1770    47    58    52    62    55    50    53    47    55    53
dt9_5b  1780    49    53    45    44    52    53    49    56    69    58
dt9_5b  1790    65    58    15    44    43    38    58    57    62    37
dt9_5b  1800    72    53    51    70    33    52    65    47    59    54
dt9_5b  1810    16    47    45    32    55    59    53    52    54    59
dt9_5b  1820    39    66    55    26    58    73    50    64    30    57
dt9_5b  1830    51    63    59    63    54    67    51    40    49    53
dt9_5b  1840    48    58    53    48    41    63    58    64    43    65
dt9_5b  1850    51    56    54    67    66    62    72    81    52    43
dt9_5b  1860    65    71    56    64    58    59    62    52    42    33
dt9_5b  1870    27    38    33    31    54    47    59    29    16    17
dt9_5b  1880    45    47    39    32    55    52    48    56    65    53
dt9_5b  1890    63    59    50    50    41    42    49     3    52    32
dt9_5b  1900    23    37    39    37    71    56    27    48    41    50
dt9_5b  1910    45    38    43    26     3    40    26    38    34    50
dt9_5b  1920    51    46    41    43    32    54    55    32    57    52
dt9_5b  1930    26    37    18     3     3     6     8     9     9    13
dt9_5b  1940    23    17    18    26    11    26    30    40    29    25
dt9_5b  1950    27    26    37    38    38    33    12    12    30    23
dt9_5b  1960    28    32    36    38    34    45    31    46    23    37
dt9_5b  1970    21    23    25    31    30    14    15    13    13    15
dt9_5b  1980    24    22    24    19    20    24    18    20    20    45
dt9_5b  1990    59    68    57    63    59    22    63    58    43   999
dt9_6a  1359    32
dt9_6a  1360    26    22    17    24    12    17    18    21    27    23
dt9_6a  1370    15    29    24    23    12    25    23    18    22    27
dt9_6a  1380    17    34    41    51    25    23    32    29    15    20
dt9_6a  1390    15    29    29    29    33    19     1     2    36    36
dt9_6a  1400    42    45    39    20    13    20    44    14    44    46
dt9_6a  1410    45    30    35    73    90    83    76    78    77    46
dt9_6a  1420    36    37    44    40    36    31     3    28    25    28
dt9_6a  1430    21    20     8     6    14     6    11    21    14     9
dt9_6a  1440    14    16     4     5    17     7    11    10    16    21
dt9_6a  1450    27    25    31    32    32    29    23    24    29    22
dt9_6a  1460     3    14    33    31    47    94    65    68    69    72
dt9_6a  1470    53    65    70    65    64    44    53    44    32    51
dt9_6a  1480    17    37    44    46    43    34    26     8    17    23
dt9_6a  1490    14     8     7     8    14    13    13    19    24    34
dt9_6a  1500     3    34    24    20    14    18    12     1    14    46
dt9_6a  1510    50    31    28    32    20    17    12    16    22    18
dt9_6a  1520    25    26    22    20    26    18    27    19    33    25
dt9_6a  1530    18     7    22    18    17    19    17    22    19    23
dt9_6a  1540    16    12    21     9     6     8    11     3    13     3
dt9_6a  1550    18    15    18    19    21    28    14    25     4    23
dt9_6a  1560     6    17    21    16     1    16    15    12    17    22
dt9_6a  1570    25    21    30    23    22    21    27    16    25    25
dt9_6a  1580    10    14    21    18     9    10     4     6    11     1
dt9_6a  1590     1     1     2     3    18    18    29    21    15    23
dt9_6a  1600    17    24    28    28    22    18    22    16    12     1
dt9_6a  1610     4    30    16    17    25    10    20    16    19    16
dt9_6a  1620    32    24     4    16    22    13    21     1    16    11
dt9_6a  1630    23    26    21    15    31     9     9    22    24    18
dt9_6a  1640    17    15    30    24    23     1    23    22    14    15
dt9_6a  1650    19    14    23     5    22    21    16    23    23    20
dt9_6a  1660    37    30    27    22    25    19    22    24     7    22
dt9_6a  1670    13    13    17    25    23    27    20     1     2    14
dt9_6a  1680    11    15    22    30    25    18    24    17    11     8
dt9_6a  1690     6     9     3     4     2    31    30    29    55    33
dt9_6a  1700    22    34    37    28    39    25    26    18    34    44
dt9_6a  1710    47    44    50    39    19    10    40    31    37    46
dt9_6a  1720    27    49    32    29     2    33    32    41    38    44
dt9_6a  1730    39    48    44    53    53    20    48    42    26     6
dt9_6a  1740    26    37    37    41    52    24    48    36    33    17
dt9_6a  1750    16    36    19    18     2    19    20    18    21    25
dt9_6a  1760    27    29    15    19    22    24    14    10    18    25
dt9_6a  1770    15    13    19    14    23    19    14    13    14    10
dt9_6a  1780    13    15    19    31    34    48    32    32    36    16
dt9_6a  1790    27    22     1    14    29    11    18    30    27    10
dt9_6a  1800     8    25    33    35    23    28    29    16    23    13
dt9_6a  1810     1    31    38    26    36    39    32    28    36    29
dt9_6a  1820    10    32    25    17    34     8    11     6     1    18
dt9_6a  1830    16     9    18    24    14    19    23    14    19    16
dt9_6a  1840    21    17    19    16    19    23    35    29     5    42
dt9_6a  1850    26     2     8    21    51    52    56   102    55    53
dt9_6a  1860    45    49    18    19    21    36    31    38    37    24
dt9_6a  1870     9    15     1     4    14     4    10    28    27    33
dt9_6a  1880    70    46    27     9    42    29    13    28    48    43
dt9_6a  1890    42    43    26    21    21    19    19    21    11    10
dt9_6a  1900    19    29    18    18    31    13    28    13    18    15
dt9_6a  1910     7    18    11    17    11    16    19    13    14     9
dt9_6a  1920    16     6     7     7     5    13    29    12    25    23
dt9_6a  1930     4     5     3     3     6     3     4     4     3     1
dt9_6a  1940    10     9     5     2     8    16     7    11    14     4
dt9_6a  1950     4    10     6     4    13    14    10    22    13     5
dt9_6a  1960     3    14     3     6     4     2    14    14     8    10
dt9_6a  1970     2    12    10    17    19    28    21    28    26    32
dt9_6a  1980    42    33    20    29    18    28   999
dt9_7   1385    78    73    79    67    57
dt9_7   1390    44    59    55    64    60    57    44    73    84    58
dt9_7   1400    63    55    29    17    53    69     5    18    96    78
dt9_7   1410   104    71    89    87    39    52    36    56    64    72
dt9_7   1420    75    65    59    56    52    39    18    67    82    99
dt9_7   1430    79    68    65    20    65    75    66    54    53    68
dt9_7   1440    62    59    48    62    52    46    48    36    33    48
dt9_7   1450    28     3    10    14    14    23    27    30    28    33
dt9_7   1460    31    13    29    38    64    71    65    65    54    46
dt9_7   1470    26    16    29    31    31    21    39    39    47    49
dt9_7   1480    37    37    46    43    52    49    50    40    53    57
dt9_7   1490    53    51    42    42    60    60    68    36    65    92
dt9_7   1500    42    70   105   100    77    82    50    14    37    70
dt9_7   1510    92   104    99   130    86    95    98    88   104    94
dt9_7   1520    70    56    66    68    60    52    67    48    65    73
dt9_7   1530    77    71    94    68    59    87    89    76    66    71
dt9_7   1540    94   107    68    91    77    54    31    16    38    51
dt9_7   1550    37    26    41    50    54    68    59    59    46    35
dt9_7   1560    21    23    18    37    44    47     9    49    59    55
dt9_7   1570    61    77    53    48    45    46    59    25    43    77
dt9_7   1580    60    77    78    84    59    84    67    17     6    10
dt9_7   1590     2    27    16     3     4    44    28    25    33    48
dt9_7   1600    62    58    57    56    56    51    45    64    80    55
dt9_7   1610    59    77    65    89    68    54    51    57    71    50
dt9_7   1620    16    59    51    54    64    54    53    62    63    48
dt9_7   1630    76    65    68    51    67    33    44    57    62    68
dt9_7   1640    51    29    65    50    46     8    57    53    42    62
dt9_7   1650    56    39    62    34    73    58    41    70    47    53
dt9_7   1660    76    61    80    67    55    57    60    78    42    58
dt9_7   1670    39    56    43    56    52    35    54    60    12    55
dt9_7   1680    47    36    32    34    56    47    51    53    47    41
dt9_7   1690    37    49    20    17     8    43    31    43    48    41
dt9_7   1700    48    69    85    52    74    62    41    28    68    79
dt9_7   1710    70    65    77    77    54    43    70    51    61    71
dt9_7   1720    35    54    76    69    42    57    54    52    53    47
dt9_7   1730    55    47    44    48    50    35    41    37    39    28
dt9_7   1740    38    25    36    44    50    32    50    38    45    36
dt9_7   1750    57    59    43    47    31    50    74    60    73    71
dt9_7   1760    71    55    48    73    79    77    59    62    58    57
dt9_7   1770    60    57    56    85    69    72    59    61    80    50
dt9_7   1780    56    79    65    52    44    60    55    66    58    34
dt9_7   1790    68    60    17    36    50    37    68    66    88    49
dt9_7   1800    76    61    53    72    36    57    60    41    54    35
dt9_7   1810     9    68    54    35    62    67    83    64    58    79
dt9_7   1820    27    63    55    24    41    57    44    63    17    52
dt9_7   1830    40    49    57    65    63    65    46    49    67    67
dt9_7   1840    53    51    48    50    38    46    39    50    28    66
dt9_7   1850    60    47    50    54    73    65    71    91    58    62
dt9_7   1860    52    98    86    89    66    65    67    65    59    48
dt9_7   1870    37    91    66    42    63    57    62    45    22    24
dt9_7   1880    50    54    46    18    57    48    56    53    44    50
dt9_7   1890    64    51    43    47    35    46    54    50     8    11
dt9_7   1900     9     4     9     1    10    10     9     7     2     7
dt9_7   1910     5     3    11     5     3    10    10    11     8     5
dt9_7   1920     1     3    15    16    28    34    23    30    82    93
dt9_7   1930    68    51    59    60    55    26    52    45    56    31
dt9_7   1940    43    42    35    34    18    35    27    36    32    21
dt9_7   1950    25    34    40    38    34    39    11    16    33    53
dt9_7   1960    46    51    57    47    37    58    55    60    33    47
dt9_7   1970    36    45    34    50    33    16    18    25    23    18
dt9_7   1980    32    31    28    24     5    15    19    24    28    19
dt9_7   1990    35    30    21    25    16    10    19    19    21   999
dt9_8a  1656    42    58    41    55
dt9_8a  1660    58    55    43    48    66    51    60    55    57    50
dt9_8a  1670    43    52    32    43    36    27    31    23    10    22
dt9_8a  1680    26    22    27    24    28    30    31    33    26    22
dt9_8a  1690    30    22    15     6     4    25    23    21    25    39
dt9_8a  1700    41    53    66    48    55    62    44    50    83    76
dt9_8a  1710    72    65    79    78    63    63    65    52    53    57
dt9_8a  1720    63    53    65    53    60    56    62    59    67    55
dt9_8a  1730    61    59    47    51    63    37    38    46    44    33
dt9_8a  1740    32    32    40    40    40    45    60    74    70    62
dt9_8a  1750    82    64    50    38    23    43    41    39    35    49
dt9_8a  1760    49    46    50    62    64    62    46    49    53    39
dt9_8a  1770    37    41    39    30    34    27    25    20    29    32
dt9_8a  1780    40    60    63    62    55    71    58    62    80    64
dt9_8a  1790    52    65    37    42    53    52    59    72    58    43
dt9_8a  1800    41    47    45    46    25    55    63    50    62    44
dt9_8a  1810    10    36    38    42    65    74    56    40    42    46
dt9_8a  1820    31    37    32    23    35    39    37    38    33    55
dt9_8a  1830    54    58    66    49    50    61    53    57    56    55
dt9_8a  1840    69    60    27    30    43    46    50    53    62    67
dt9_8a  1850    69    48    59    50    46    50    33    34    30    37
dt9_8a  1860    11     4    12     5     2     3     2     6     2    11
dt9_8a  1870     3     7     6     8    14    17    12    24    18    28
dt9_8a  1880    27    26    49    30    36    37    25    33    39    36
dt9_8a  1890    29    24    25    25    34    52    56    24    47    31
dt9_8a  1900    29    38    36    30    39    39    36    42    35    39
dt9_8a  1910    31    32    25    26    15    21    27    34    46    39
dt9_8a  1920    46    34    44    43    30    22    22    23    29    25
dt9_8a  1930    21    24    30    29    19    22    32    35    41    36
dt9_8a  1940    64    44     5    10    12    15    17    22    18    18
dt9_8a  1950    19     8     8    14    17    19    25    32    34    34
dt9_8a  1960    21    19    18    18    23    28    24    30    24    25
dt9_8a  1970    25    23    28    29    25    27    27    23    13    19
dt9_8a  1980    25    26    37    22    11    20    25    21    22    26
dt9_8a  1990    37    31    41    36    29    32    36    53    43   999
dt9_9a  1516    78    52    86    61
dt9_9a  1520    90    76    78    63    73    59    77    64    93    75
dt9_9a  1530    94    60    79    69    64    65   100    86    84    65
dt9_9a  1540    97    85    88    99    79    56    62    44    90    93
dt9_9a  1550    57    47    69    67    78    77    84    85    72    83
dt9_9a  1560    43    69   114    94    83    83    36    57    70    56
dt9_9a  1570    68   102    44    46    58    64    56    20    26    47
dt9_9a  1580    43    60    55    65    38    70    62    38    46    34
dt9_9a  1590    34    72    45    13     7    45    42    64    61    65
dt9_9a  1600    65    62    46    54    72    52    44    45    50    34
dt9_9a  1610    47    68    52    71    47    27    39    37    52    36
dt9_9a  1620    15    44    41    76    98    66    65    66    56    37
dt9_9a  1630    56    41    57    17    45    11    30    43    52    37
dt9_9a  1640    27    31    49    31    52     9    51    52    48    57
dt9_9a  1650    36    19    32    15    34    32    38    62    39    68
dt9_9a  1660    62    54    62    52    41    40    63    55    15    37
dt9_9a  1670    17    38    27    40    32    10    23    10     8    36
dt9_9a  1680    36    17    21    19    33    42    35    40    20    17
dt9_9a  1690    15    29    18    12    14    28    27    39    52    50
dt9_9a  1700    34    41    50    27    43    27    23    24    55    62
dt9_9a  1710    55    29    57    57    54    34    58    37    41    39
dt9_9a  1720    43    42    49    38    24    31    30    42    46    39
dt9_9a  1730    49    58    46    54    52    19    48    46    41    28
dt9_9a  1740    37    26    39    48    51    23    54    48    53    33
dt9_9a  1750    46    46    43    37    23    34    50    45    58    51
dt9_9a  1760    50    31    31    60    47    53    26    35    47    29
dt9_9a  1770    34    46    40    43    42    49    37    33    44    28
dt9_9a  1780    32    47    53    51    42    50    41    68    78    34
dt9_9a  1790    63    51     4    26    36    41    45    49    59    23
dt9_9a  1800    30    43    31    53    17    39    45    30    46    30
dt9_9a  1810     1    34    45    26    51    48    56    39    44    47
dt9_9a  1820    14    51    45     1     6     7     1     4     1     3
dt9_9a  1830     7     5    13     1     6     1     4    10     8     1
dt9_9a  1840     5     1     1     9     4    12     1    22     1    30
dt9_9a  1850    26    11    15    15    28    27    20    30    14    13
dt9_9a  1860    18    32    42    47    47    42    26    41    43    19
dt9_9a  1870    28    53    23    10    45    43    36    28     6     1
dt9_9a  1880    29    32    23     6    28    17    58    75    94    70
dt9_9a  1890    55    60    48    60    33    53    57     1    56    41
dt9_9a  1900    44    52    55    24    29    39    30    45    22    39
dt9_9a  1910    34    23    32    29     1    28    17    31    38    33
dt9_9a  1920    27     7    13    10    13    30    29    22    38    36
dt9_9a  1930    11     4     1     5     1     3     3     6     2     3
dt9_9a  1940     6    11    14     5     6     3     6    15    23    12
dt9_9a  1950    34    19     9    20    19    20     4     4    16     8
dt9_9a  1960     4    12     7    11     1    13     5     9     5    26
dt9_9a  1970    24    26    42    26     8    20    25    15   999
