# Supplementary material for: Climate-Driven Synchronized Growth of Alpine Trees in the Southeast Tibetan Plateau
Source: PLoS One. 2016 Jun 3;11(6):e0156126. doi: 10.1371/journal.pone.0156126 (PMC4892591; doi:10.1371/journal.pone.0156126)
Supplement: S1 Data — (ZIP) [file pone.0156126.s001.zip › S1_Data/chin043/chin043.xlsx]

## Sheet: Sheet1
	dt9_10a	dt9_11a	dt9_12a	dt9_13a	dt9_1a	dt9_2a	dt9_3a	dt9_3b	dt9_4a	dt9_5a	dt9_5b	dt9_6a	dt9_7	dt9_8a	dt9_9a
1300										14
1301	129									16
1302	105									30
1303	97									19
1304	89									30
1305	98									42
1306	111									31
1307	114									42
1308	115									34
1309	113									24
1310	132									42
1311	171									36
1312	140									23
1313	137									19
1314	122									42
1315	130									25
1316	108									33
1317	118									32
1318	165									34
1319	118									27
1320	88									45
1321	91									38
1322	108									40
1323	76									22
1324	72									32
1325	119									39
1326	116									30
1327	107									46
1328	157									41
1329	120									20
1330	116									26
1331	100									33
1332	119									31
1333	141									49
1334	125									44
1335	144									43
1336	118									39
1337	97									55
1338	106									63
1339	105									52
1340	88									66
1341	95									49
1342	92									68
1343	98									31
1344	99									54
1345	100									46
1346	110									36
1347	97									61
1348	92									45
1349	84									60
1350	77									50
1351	86									55
1352	84									67
1353	92									46
1354	109									42
1355	106									68
1356	114									29
1357	99									61
1358	88									54
1359	87									83		32
1360	85									79		26
1361	89									51		22
1362	101									82		17
1363	100									50		24
1364	81									78		12
1365	88									59		17
1366	95									76		18
1367	75									29		21
1368	94									68		27
1369	92									56		23
1370	81									64		15
1371	70									79		29
1372	80									81		24
1373	65									85		23
1374	51									79		12
1375	68									83		25
1376	77									75		23
1377	37									50		18
1378	68									61		22
1379	1									53		27
1380	90									78		17
1381	62									53		34
1382	85									76		41
1383	104									31		51
1384	98									87		25
1385	97									89		23	78
1386	131									111		32	73
1387	112									102		29	79
1388	128									96		15	67
1389	97									92		20	57
1390	87									127		15	44
1391	69									75		29	59
1392	86									72		29	55
1393	80									68		29	64
1394	70							138		74		33	60
1395	59							83		77		19	57
1396	51							53		82		1	44
1397	28							48		79		2	73
1398	53							57		62		36	84
1399	54							84		46		36	58
1400	57							103		75		42	63
1401	57							93		76		45	55
1402	52							99		82		39	29
1403	47							107		74		20	17
1404	18							45		77		13	53
1405	48							59		32		20	69
1406	77							131		67		44	5
1407	39							65		30		14	18
1408	63							51		92		44	96
1409	58							43		50		46	78
1410	58							78		88		45	104
1411	62							56		33		30	71
1412	56							74		76		35	89
1413	53							86		60		73	87
1414	57							73		77		90	39
1415	49							82		69		83	52
1416	64							87		71		76	36
1417	66							84		56		78	56
1418	68							102		55		77	64
1419	53							76		64		46	72
1420	71							68		56		36	75
1421	54							62		53		37	65
1422	42							50		55		44	59
1423	52							78		55		40	56
1424	58							78		57		36	52
1425	66							75		36		31	39
1426	5							14		36		3	18
1427	70							74		59		28	67
1428	62							93		37		25	82
1429	47							90		28		28	99
1430	32							85		36		21	79
1431	48			100				77		21		20	68
1432	53			84				67		44		8	65
1433	9			44				40		11		6	20
1434	22			56				48		31		14	65
1435	33			72				71		27		6	75
1436	53			64				66		36		11	66
1437	50			64				67		53		21	54
1438	75			64				68		23		14	53
1439	95			60				89		35		9	68
1440	75			54				60		48		14	62
1441	67			46				83		55		16	59
1442	57			41				65		56		4	48
1443	56			56				53		43		5	62
1444	51			47				67		63		17	52
1445	51			60				71		46		7	46
1446	48			64				69		52		11	48
1447	39			60				68		33		10	36
1448	46			26				78		52		16	33
1449	48			25				117		60		21	48
1450	53			30				123		37		27	28
1451	41			22				87		51		25	3
1452	40			32				99		41		31	10
1453	30			72				112		52		32	14
1454	28			82				76		44		32	14
1455	31			93				108		44		29	23
1456	26			98				103		39		23	27
1457	30			84				124		38		24	30
1458	33			92				124		58		29	28
1459	38			59				125		57		22	33
1460	30			57				99		15		3	31
1461	26			38				79		39		14	13
1462	37			51				97		45		33	29
1463	49			44				85		27		31	38
1464	61			63				111		34		47	64
1465	52			90				99		46		94	71
1466	57			77				88		24		65	65
1467	40			66				102		26		68	65
1468	48			27				110		27		69	54
1469	56			8				118		41		72	46
1470	51			6				93		27		53	26
1471	56			16				90		34		65	16
1472	52	113		24				80		35		70	29
1473	44	103		38				74		39		65	31
1474	45	114		43				80		38		64	31
1475	50	114		52				80		39		44	21
1476	48	97		58				116		51		53	39
1477	47	83		50				129		31		44	39
1478	53	77		54				99		35		32	47
1479	58	86		75				106		36		51	49
1480	47	73		74				85		34		17	37
1481	45	100		77				89		37		37	37
1482	54	71		69				81		36		44	46
1483	56	76		80				118		32		46	43
1484	62	80		82				89		30		43	52
1485	61	89		96				101		48		34	49
1486	94	66		82				107		55		26	50
1487	49	64		77				73		29		8	40
1488	81	69		100				79		54		17	53
1489	59	75		106				82		57		23	57
1490	48	93		103				82		57		14	53
1491	55	68		93	52			58		38		8	51
1492	46	71		80	28			49		38		7	42
1493	37	46		76	47			48		30		8	42
1494	56	71		98	50			77		42		14	60
1495	48	67		104	61			84		43		13	60
1496	54	60		89	47			90		46		13	68
1497	42	38		52	28			61		25		19	36
1498	64	65		64	53			77		38		24	65
1499	51	88		59	57			77		50		34	92
1500	1	25		4	16			33		19		3	42
1501	52	58		42	38			83		36		34	70
1502	62	36		50	43			91		46		24	105
1503	60	28		77	47			110		34		20	100
1504	39	44		77	50	87		87		28		14	77
1505	44	48		97	55	104		81		43		18	82
1506	38	34		72	26	80		86		31		12	50
1507	1	1		10	3	16		2		15		1	14
1508	53	32		92	48	88		96		57		14	37
1509	76	52		77	62	97		79		46		46	70
1510	50	77		69	60	95		131		49		50	92
1511	49	83		82	73	100		124		76		31	104
1512	64	77		99	70	73		96		71		28	99
1513	70	77		108	83	91		85		89		32	130
1514	57	58		71	77	65		69		72		20	86
1515	44	55		65	91	63		89		75		17	95
1516	25	55		59	86	67		67		71		12	98		78
1517	6	55		49	84	86		66		62		16	88		52
1518	24	72		60	93	94		83		81		22	104		86
1519	27	56		65	67	80		71		79		18	94		61
1520	38	53		77	68	94		72		76		25	70		90
1521	28	66		101	71	80		59		73		26	56		76
1522	31	56		107	85	83		47		91		22	66		78
1523	27	51		103	62	67		68		57		20	68		63
1524	39	46		111	62	80		55		73		26	60		73
1525	30	46		103	68	74		51		44		18	52		59
1526	41	65	41	128	83	83		58		78		27	67		77
1527	49	54	43	106	69	83		49		49		19	48		64
1528	64	52	41	127	89	97		58		59		33	65		93
1529	53	45	35	115	72	91		49		39		25	73		75
1530	68	37	27	106	82	78		62		48		18	77		94
1531	49	33	25	97	82	68		48		60		7	71		60
1532	51	37	34	105	73	53		58		63		22	94		79
1533	32	39	39	110	80	57		64		46		18	68		69
1534	33	19	29	63	44	42		56		28		17	59		64
1535	54	34	27	70	57	68		55		53		19	87		65
1536	51	32	42	51	59	77		51		60		17	89		100
1537	43	38	35	51	65	66		36		60		22	76		86
1538	41	29	36	62	70	44		32		36		19	66		84
1539	48	30	38	85	88	58		47		38		23	71		65
1540	55	27	45	104	72	68		57		61		16	94		97
1541	38	26	36	98	76	57		55		46		12	107		85
1542	32	30	30	82	53	49		39		54		21	68		88
1543	44	27	31	93	62	64		50		63		9	91		99
1544	41	17	38	79	53	62		42		49		6	77		79
1545	34	12	31	56	56	52		27		40		8	54		56
1546	37	17	31	44	46	45		24		42		11	31		62
1547	21	14	25	46	28	49		19		19		3	16		44
1548	43	12	30	37	48	72		21		45		13	38		90
1549	28	15	34	43	40	61		16		44		3	51		93
1550	32	9	21	60	37	37		11		35		18	37		57
1551	29	5	25	38	25	75		17		25		15	26		47
1552	28	21	30	47	55	69		21		31		18	41		69
1553	45	11	37	43	52	73		16		26		19	50		67
1554	45	5	37	42	49	67		21		28		21	54		78
1555	43	13	32	39	42	74		29		35		28	68		77
1556	46	19	31	36	48	73		29		36		14	59		84
1557	45	15	31	42	35	65		33		44		25	59		85
1558	30	17	38	40	50	76		66		29		4	46		72
1559	52	31	38	35	50	98		81		32		23	35		83
1560	6	2	8	1	7	48		15		20		6	21		43
1561	54	30	29	41	37	75		38		38		17	23		69
1562	71	16	45	44	44	79		34		38		21	18		114
1563	63	11	55	45	62	75		49		56		16	37		94
1564	58	25	51	51	58	63		40		44		1	44		83
1565	59	26	49	51	50	69		56		48		16	47		83
1566	38	8	31	9	19	63		33		14		15	9		36
1567	71	15	43	42	58	58		32		39		12	49		57
1568	67	14	35	43	53	68		28		41		17	59		70
1569	52	14	33	62	55	70		32		27		22	55		56
1570	60	12	33	62	53	63		25		33		25	61		68
1571	96	24	35	55	80	65		46		60		21	77		102
1572	105	19	34	43	67	67		46		39		30	53		44
1573	95	18	35	36	78	68		27		47		23	48		46
1574	86	17	30	49	82	73		48		50		22	45		58
1575	94	17	37	62	84	82		49		54		21	46		64
1576	98	21	31	44	79	80		55		56		27	59		56
1577	53	11	24	27	56	58		24		26		16	25		20
1578	75	22	31	51	97	72		35		29		25	43		26
1579	76	28	34	39	100	79		33		34		25	77		47
1580	67	26	31	42	80	76		31		53		10	60		43
1581	67	17	50	49	87	65		31		59		14	77		60
1582	71	14	35	68	83	70		38		43		21	78		55
1583	68	17	29	66	108	76		40		55		18	84		65
1584	59	13	22	59	92	54		32		27		9	59		38
1585	74	12	33	63	106	57		32		54		10	84		70
1586	63	17	32	70	90	55		35		46		4	67		62
1587	44	23	22	60	93	45		29		30		6	17		38
1588	48	30	24	58	122	54		36		35		11	6		46
1589	50	33	35	60	103	48		27		18		1	10		34
1590	49	21	30	26	75	43		28		15		1	2		34
1591	77	33	37	30	103	77		43		28		1	27		72
1592	56	22	16	53	62	90		53		18		2	16		45
1593	75	33	28	25	107	65		43		4		3	3		13
1594	26	22	17	15	69	63		41		1		18	4		7
1595	79	45	32	65	76	93		75		24		18	44		45
1596	53	47	42	63	85	60		64		23		29	28		42
1597	56	42	43	66	84	91		86		35		21	25		64
1598	71	30	39	80	65	79		48		31		15	33		61
1599	67	40	34	97	76	58		70		32		23	48		65
1600	84	44	35	83	87	58		87		36		17	62		65
1601	70	44	35	76	87	63		76		39		24	58		62
1602	58	40	35	83	63	64		52		33		28	57		46
1603	59	30	32	70	62	59		57		38		28	56		54
1604	55	44	30	71	71	64		64		45		22	56		72
1605	65	39	34	64	63	68		34		44		18	51		52
1606	54	25	29	46	74	62		58		34		22	45		44
1607	20	18	31	55	64	73		80		53		16	64		45
1608	2	22	38	40	82	47		93		51		12	80		50
1609	61	23	36	39	98	46		86		35		1	55		34
1610	56	21	21	31	101	45		130		31		4	59		47
1611	41	26	26	43	141	68		143		47		30	77		68
1612	56	25	26	37	127	65		140		28		16	65		52
1613	58	21	35	50	134	75		167		49		17	89		71
1614	67	44	38	56	116	59		119		42		25	68		47
1615	50	39	30	38	76	63		124		34		10	54		27
1616	45	34	29	39	84	59		123		29		20	51		39
1617	52	31	33	31	98	60		99		36		16	57		37
1618	52	31	37	41	105	50		116		45		19	71		52
1619	47	32	28	46	96	73		119		23		16	50		36
1620	37	15	4	1	61	57		89		4		32	16		15
1621	55	40	84	65	75	107		116		34		24	59		44
1622	52	26	50	44	66	83		66		27		4	51		41
1623	80	15	26	42	52	89		90		22		16	54		76
1624	77	35	58	57	98	88		130		39		22	64		98
1625	48	39	49	45	82	75		106		46		13	54		66
1626	65	26	41	48	82	75		119		39		21	53		65
1627	58	25	42	50	88	106		135		47		1	62		66
1628	48	30	33	50	55	82		98		39		16	63		56
1629	45	27	30	63	69	77		105		31		11	48		37
1630	58	30	30	73	90	71		126		43		23	76		56
1631	49	28	38	65	72	75		109		43		26	65		41
1632	43	25	43	77	93	70		129		44		21	68		57
1633	51	27	34	61	65	64		85		46		15	51		17
1634	53	42	39	59	81	74		95		45		31	67		45
1635	44	35	19	38	45	70		60		28		9	33		11
1636	55	42	23	29	83	75		80		40		9	44		30
1637	56	42	35	37	80	61		94		41		22	57		43
1638	59	33	38	34	65	62		100		44		24	62		52
1639	67	39	45	31	60	53		91		46		18	68		37
1640	43	27	51	33	38	45		61		39		17	51		27
1641	41	30	35	29	42	47		59		26		15	29		31
1642	54	44	46	47	55	67		81		50		30	65		49
1643	46	35	48	40	54	58		57		46		24	50		31
1644	47	34	44	46	47	56		59		29		23	46		52
1645	28	28	20	11	14	26		39		4		1	8		9
1646	58	43	50	34	53	47		50		41		23	57		51
1647	47	38	51	36	46	38		49		35		22	53		52
1648	60	29	39	31	55	46	51	55		19		14	42		48
1649	66	38	43	45	52	54	64	68		39		15	62		57
1650	73	37	37	35	60	54	54	63		40		19	56		36
1651	69	30	24	34	58	46	40	67		23		14	39		19
1652	95	41	35	37	63	52	47	76		41		23	62		32
1653	67	30	30	24	34	41	39	51		12		5	34		15
1654	79	33	35	50	82	50	57	65		28		22	73		34
1655	63	30	33	36	68	44	47	53		34		21	58		32
1656	57	34	30	27	95	35	48	43		29		16	41	42	38
1657	77	41	42	60	90	39	58	53		40		23	70	58	62
1658	53	58	38	44	65	37	45	48		31		23	47	41	39
1659	44	56	34	38	65	35	60	52		42		20	53	55	68
1660	43	56	49	53	67	41	66	64		50		37	76	58	62
1661	41	62	37	51	52	34	53	63		39		30	61	55	54
1662	30	52	32	33	53	34	46	45		42		27	80	43	62
1663	38	51	47	50	48	40	46	36		47		22	67	48	52
1664	32	67	44	50	50	34	30	50		40		25	55	66	41
1665	43	54	37	45	47	35	35	44		43		19	57	51	40
1666	54	64	53	57	55	36	54	50		51		22	60	60	63
1667	59	55	55	47	42	31	59	51		41		24	78	55	55
1668	59	52	33	43	46	19	42	38		16		7	42	57	15
1669	68	51	40	44	53	27	53	44		28		22	58	50	37
1670	51	33	38	32	41	26	33	27		18		13	39	43	17
1671	62	36	35	51	47	34	38	37		22		13	56	52	38
1672	54	36	35	42	46	32	37	32		29		17	43	32	27
1673	57	38	33	43	41	36	34	33		29		25	56	43	40
1674	44	36	40	34	44	36	40	25		29		23	52	36	32
1675	26	24	23	25	24	27	47	16		13		27	35	27	10
1676	38	36	35	35	34	38	36	24		24		20	54	31	23
1677	36	31	31	44	35	27	34	19		22	41	1	60	23	10
1678	36	9	6	16	33	15	26	22		11	10	2	12	10	8
1679	31	34	15	33	38	30	26	20		19	29	14	55	22	36
1680	52	36	20	36	32	32	37	24		10	35	11	47	26	36
1681	32	21	18	26	32	32	30	18		16	22	15	36	22	17
1682	37	25	20	18	37	38	46	21		29	25	22	32	27	21
1683	26	37	18	34	29	28	39	19		25	32	30	34	24	19
1684	37	36	25	33	23	37	47	32		36	38	25	56	28	33
1685	47	37	25	27	17	33	42	33		38	47	18	47	30	42
1686	52	41	26	28	17	44	38	30		31	43	24	51	31	35
1687	47	31	27	28	26	36	44	42		36	48	17	53	33	40
1688	45	33	31	31	27	40	38	42		21	37	11	47	26	20
1689	36	37	28	27	26	42	30	37		16	38	8	41	22	17
1690	36	28	42	25	29	36	37	34		25	35	6	37	30	15
1691	37	25	42	19	26	38	38	39		1	47	9	49	22	29
1692	22	17	19	13	14	32	33	28		6	18	3	20	15	18
1693	10	20	13	7	13	23	16	13		11	32	4	17	6	12
1694	9	17	5	10	9	21	8	10		14	31	2	8	4	14
1695	21	27	32	15	22	34	38	32		23	55	31	43	25	28
1696	30	30	36	12	30	42	41	15		25	49	30	31	23	27
1697	33	36	38	31	42	54	52	35		28	55	29	43	21	39
1698	27	41	52	39	41	43	31	34		26	47	55	48	25	52
1699	30	41	36	31	32	18	31	37		20	52	33	41	39	50
1700	30	30	32	29	32	15	27	58		17	41	22	48	41	34
1701	43	27	34	34	37	41	42	80		41	65	34	69	53	41
1702	45	46	45	33	31	58	37	74		40	70	37	85	66	50
1703	33	40	37	27	32	47	33	75		24	46	28	52	48	27
1704	49	37	52	36	46	58	47	88		42	75	39	74	55	43
1705	48	34	43	38	47	48	68	99		30	66	25	62	62	27
1706	41	44	41	31	33	47	50	85		34	58	26	41	44	23
1707	44	37	28	26	17	43	60	93		21	46	18	28	50	24
1708	54	45	57	30	45	53	65	90		41	71	34	68	83	55
1709	65	48	58	26	51	58	85	88		46	67	44	79	76	62
1710	52	46	35	25	45	53	92	80		42	78	47	70	72	55
1711	42	46	34	30	36	47	78	64		37	67	44	65	65	29
1712	65	64	40	39	50	70	74	87		50	73	50	77	79	57
1713	51	52	51	43	42	35	60	72		40	60	39	77	78	57
1714	38	37	34	37	31	52	41	51		24	53	19	54	63	54
1715	47	42	37	44	27	79	51	60		32	60	10	43	63	34
1716	82	53	72	51	54	76	65	58		43	84	40	70	65	58
1717	62	45	50	38	40	58	49	49		31	62	31	51	52	37
1718	68	58	45	49	38	79	53	56		37	78	37	61	53	41
1719	72	55	66	54	46	75	69	68		41	84	46	71	57	39
1720	60	53	58	43	37	64	58	60		31	77	27	35	63	43
1721	76	57	60	62	55	54	67	63		37	79	49	54	53	42
1722	70	52	62	54	56	51	60	68		34	80	32	76	65	49
1723	54	56	57	60	49	53	55	55		33	72	29	69	53	38
1724	36	34	30	26	34	47	37	36		23	55	2	42	60	24
1725	56	53	49	37	51	46	49	50		34	69	33	57	56	31
1726	48	42	46	33	56	59	43	49		30	70	32	54	62	30
1727	48	37	53	41	56	51	54	55		39	70	41	52	59	42
1728	57	60	47	40	79	77	53	49		37	65	38	53	67	46
1729	70	45	38	43	50	60	41	44		32	60	44	47	55	39
1730	47	40	43	53	60	68	38	31		33	71	39	55	61	49
1731	32	38	43	37	56	57	27	35		34	77	48	47	59	58
1732	29	45	38	34	51	47	31	37		34	69	44	44	47	46
1733	44	34	39	40	47	46	35	42		33	70	53	48	51	54
1734	50	37	49	45	43	55	27	32		37	72	53	50	63	52
1735	51	29	25	36	37	29	18	27		15	39	20	35	37	19
1736	83	53	56	46	57	57	34	39		32	78	48	41	38	48
1737	82	56	48	35	55	52	34	35		38	91	42	37	46	46
1738	63	42	58	53	54	32	36	38		45	87	26	39	44	41
1739	44	36	32	36	29	30	36	26		24	55	6	28	33	28
1740	53	52	33	36	41	46	29	33		33	69	26	38	32	37
1741	46	29	28	37	31	44	22	24		31	67	37	25	32	26
1742	48	24	34	27	32	27	25	26		38	68	37	36	40	39
1743	56	23	38	27	42	27	33	32		38	63	41	44	40	48
1744	47	37	49	41	42	44	37	35		44	79	52	50	40	51
1745	19	35	32	29	27	29	40	26		32	66	24	32	45	23
1746	32	33	52	40	49	47	44	30		57	70	48	50	60	54
1747	25	45	42	43	39	45	39	32		40	59	36	38	74	48
1748	25	47	48	56	32	61	48	38		50	65	33	45	70	53
1749	24	32	52	37	28	63	53	33		46	61	17	36	62	33
1750	21	39	62	44	48	66	62	43		67	74	16	57	82	46
1751	24	47	55	35	40	62	63	40		54	73	36	59	64	46
1752	12	32	53	47	34	54	58	44		47	57	19	43	50	43
1753	15	48	48	44	28	50	66	43		42	48	18	47	38	37
1754	1	38	11	1	6	27	38	12		24	32	2	31	23	23
1755	25	51	44	33	36	44	59	37		41	52	19	50	43	34
1756	34	39	56	32	35	44	53	34		40	57	20	74	41	50
1757	29	38	55	38	38	43	60	38		46	52	18	60	39	45
1758	40	50	49	44	50	47	55	47		60	67	21	73	35	58
1759	35	55	51	36	53	41	52	49		57	63	25	71	49	51
1760	30	46	49	32	37	35	41	35		49	66	27	71	49	50
1761	21	26	39	38	41	32	41	41		41	53	29	55	46	31
1762	17	34	37	48	45	27	43	30		29	45	15	48	50	31
1763	37	39	48	41	50	39	49	36		52	74	19	73	62	60
1764	38	37	35	50	46	34	45	41		53	70	22	79	64	47
1765	34	28	40	50	61	30	55	39		40	63	24	77	62	53
1766	26	29	38	41	36	25	36	34		38	44	14	59	46	26
1767	35	36	39	48	42	35	42	48		48	64	10	62	49	35
1768	30	33	37	47	41	36	39	30		39	64	18	58	53	47
1769	23	29	32	45	30	39	35	49		42	48	25	57	39	29
1770	23	26	31	39	28	34	29	34		36	47	15	60	37	34
1771	28	32	39	56	27	45	31	52		37	58	13	57	41	46
1772	28	34	37	43	27	53	31	44		49	52	19	56	39	40
1773	19	34	31	43	24	56	44	49		47	62	14	85	30	43
1774	22	30	28	39	23	55	41	47		43	55	23	69	34	42
1775	22	31	32	34	17	73	41	33		35	50	19	72	27	49
1776	14	27	28	32	18	45	27	29		35	53	14	59	25	37
1777	19	27	34	38	16	43	21	30		32	47	13	61	20	33
1778	12	35	48	41	25	45	14	26		29	55	14	80	29	44
1779	6	27	33	26	14	28	18	24		29	53	10	50	32	28
1780	7	17	26	34	9	29	17	22		21	49	13	56	40	32
1781	19	25	27	30	19	50	23	23		25	53	15	79	60	47
1782	15	21	37	28	28	48	24	30		22	45	19	65	63	53
1783	20	36	45	34	27	47	31	36		27	44	31	52	62	51
1784	23	31	29	32	37	33	28	18		29	52	34	44	55	42
1785	30	35	46	45	43	48	42	36		29	53	48	60	71	50
1786	25	57	57	41	47	37	41	36		26	49	32	55	58	41
1787	33	42	51	33	33	41	47	31		38	56	32	66	62	68
1788	36	57	40	33	35	43	44	47		43	69	36	58	80	78
1789	22	40	22	23	30	19	35	34		27	58	16	34	64	34
1790	41	49	47	46	44	41	45	51		44	65	27	68	52	63
1791	39	52	42	50	36	32	37	54		44	58	22	60	65	51
1792	7	28	10	17	10	8	36	23		11	15	1	17	37	4
1793	44	38	19	40	23	12	40	23		29	44	14	36	42	26
1794	38	48	60	30	42	29	43	44		31	43	29	50	53	36
1795	48	37	41	34	35	46	55	47		27	38	11	37	52	41
1796	52	63	48	37	50	67	53	55		41	58	18	68	59	45
1797	48	54	54	41	44	55	58	66		37	57	30	66	72	49
1798	49	46	45	50	30	90	51	56		47	62	27	88	58	59
1799	31	31	27	37	24	56	32	41		24	37	10	49	43	23
1800	25	42	47	30	33	57	40	35		30	72	8	76	41	30
1801	27	44	49	39	36	55	55	35		29	53	25	61	47	43
1802	31	48	49	41	34	60	56	38		35	51	33	53	45	31
1803	30	44	50	35	38	47	60	37		43	70	35	72	46	53
1804	17	31	32	29	32	26	44	29		21	33	23	36	25	17
1805	28	45	34	40	40	62	33	24		41	52	28	57	55	39
1806	37	40	41	32	40	51	33	25		42	65	29	60	63	45
1807	30	35	36	29	47	43	15	40		34	47	16	41	50	30
1808	26	49	31	28	43	51	17	41		46	59	23	54	62	46
1809	8	30	14	24	19	35	15	27		28	54	13	35	44	30
1810	1	13	1	1	11	5	2	1		6	16	1	9	10	1
1811	33	44	17	37	43	46	13	22		34	47	31	68	36	34
1812	22	40	28	45	30	38	7	30		33	45	38	54	38	45
1813	21	29	20	48	27	34	15	32		23	32	26	35	42	26
1814	28	41	24	60	34	52	18	39		44	55	36	62	65	51
1815	38	49	35	48	35	65	20	39		49	59	39	67	74	48
1816	32	49	39	53	32	59	20	36		46	53	32	83	56	56
1817	28	49	44	53	28	55	16	29		43	52	28	64	40	39
1818	27	38	41	33	28	35	23	20		40	54	36	58	42	44
1819	14	37	42	29	24	45	39	43		47	59	29	79	46	47
1820	15	14	29	22	17	26	36	30		22	39	10	27	31	14
1821		22	43	27	25	66	46	45		40	66	32	63	37	51
1822		19	39	21	22	61	35	46		41	55	25	55	32	45
1823		1	13	30	19	47	46	41		15	26	17	24	23	1
1824		47	17	39	21	89	54	47		48	58	34	41	35	6
1825		43	48	39	25	80	43	45	42	54	73	8	57	39	7
1826		25	41	36	28	74	31	50	44	36	50	11	44	37	1
1827		35	34	42	40	68	13	46	52	35	64	6	63	38	4
1828		16	1	15	14	14	8	12	11	14	30	1	17	33	1
1829		15	23	41	19	26	22	31	38	34	57	18	52	55	3
1830		22	44	37	31	43	25	66	50	41	51	16	40	54	7
1831		21	38	46	40	55	34	53	68	42	63	9	49	58	5
1832		32	57	61	41	53	56	75	84	62	59	18	57	66	13
1833		33	63	50	42	48	43	58	82	52	63	24	65	49	1
1834		29	41	41	31	41	38	54	65	42	54	14	63	50	6
1835		25	41	45	33	46	46	56	88	38	67	19	65	61	1
1836		22	35	45	40	47	40	69	54	38	51	23	46	53	4
1837		23	28	50	46	47	36	67	50	37	40	14	49	57	10
1838		22	35	50	48	63	37	92	56	41	49	19	67	56	8
1839		28	35	53	61	53	35	88	48	37	53	16	67	55	1
1840		25	32	53	64	53	26	62	82	44	48	21	53	69	5
1841		30	32	51	59	58	37	51	37	38	58	17	51	60	1
1842		30	25	56	70	64	34	46	58	41	53	19	48	27	1
1843		33	23	47	57	55	30	29	54	45	48	16	50	30	9
1844		26	21	39	63	50	28	26	32	36	41	19	38	43	4
1845		19	17	45	80	49	35	27	37	47	63	23	46	46	12
1846		35	21	46	53	81	33	33	32	49	58	35	39	50	1
1847		30	26	42	67	106	46	33	39	43	64	29	50	53	22
1848		24	17	39	83	51	48	27	2	36	43	5	28	62	1
1849		37	16	49	65	97	42	42	36	56	65	42	66	67	30
1850		26	22	39	51	84	38	56	41	49	51	26	60	69	26
1851		19	12	44	55	70	40	44	34	40	56	2	47	48	11
1852		17	24	39	67	16	35	37	33	45	54	8	50	59	15
1853		31	23	42	49	7	34	44	58	47	67	21	54	50	15
1854		41	23	40	61	26	38	56	61	54	66	51	73	46	28
1855		42	16	39	72	44	30	52	79	49	62	52	65	50	27
1856		39	24	19	97	58	25	49	92	61	72	56	71	33	20
1857		41	32		86	92	26	33	65	63	81	102	91	34	30
1858		39	21		73	72	39	26	52	56	52	55	58	30	14
1859		34	14		114	95	51	22	39	41	43	53	62	37	13
1860		31	11		111	80	46	17	53	71	65	45	52	11	18
1861		26	13		110	79	39	18	106	83	71	49	98	4	32
1862		43	38		100	67	13	14	55	68	56	18	86	12	42
1863		45	57		91	71	12	21	73	62	64	19	89	5	47
1864		37	63		78	69	13	21	78	62	58	21	66	2	47
1865		27	63		65	37	13	17	67	69	59	36	65	3	42
1866		32	57		82	55	7	12	61	68	62	31	67	2	26
1867		26	40		80	63	11	13	61	57	52	38	65	6	41
1868		25	35		68	69	11	15	79	45	42	37	59	2	43
1869		18	36		58	50	10	10	47	47	33	24	48	11	19
1870		5	23		48	38	14	6	31	39	27	9	37	3	28
1871		33	45		96	60	12	14	52	50	38	15	91	7	53
1872		29	30		75	57	14	18	56	38	33	1	66	6	23
1873		14	49		87	55	20	32	43	46	31	4	42	8	10
1874		25	62		71	64	31	31	60	62	54	14	63	14	45
1875		29	60		62	58	37	37	82	59	47	4	57	17	43
1876		29	60		98	74	27	29	71	31	59	10	62	12	36
1877		33	73		83	60	12	14	29	25	29	28	45	24	28
1878		11	33		49	40	4	12	7	6	16	27	22	18	6
1879		16	22		47	49	2	1	2	18	17	33	24	28	1
1880		39	65		80	82	20	37	43	17	45	70	50	27	29
1881		36	71		92	71	15	53	53	30	47	46	54	26	32
1882		31	57		72	64	21	52	44	24	39	27	46	49	23
1883		21	24		16	49	3	12	3	22	32	9	18	30	6
1884		28	53		58	50	27	47	26	32	55	42	57	36	28
1885		1	55		70	51	19	34	30	36	52	29	48	37	17
1886		2	47		59	63	19	32	30	31	48	13	56	25	58
1887		3	49		75	67	33	39	22	39	56	28	53	33	75
1888		9	66		71	70	35	52	44	45	65	48	44	39	94
1889		6	68		71	64	31	53	40	44	53	43	50	36	70
1890		9	74		84	60	31	42	39	44	63	42	64	29	55
1891		6	77		80	57	33	55	45	35	59	43	51	24	60
1892		1	59		72	51	32	54	38	34	50	26	43	25	48
1893		1	42		84	62	37	48	27	35	50	21	47	25	60
1894		2	32		66	53	32	40	21	31	41	21	35	34	33
1895		6	36		74	57	50	50	33	30	42	19	46	52	53
1896		5	32		63	67	54	54	21	34	49	19	54	56	57
1897		6	12		18	2	5	4	1	1	3	21	50	24	1
1898		16	36		59	62	23	26	16	35	52	11	8	47	56
1899		16	34		56	59	24	34	18	17	32	10	11	31	41
1900		4	33		72	54	54	57	25	12	23	19	9	29	44
1901		26	55		86	61	53	62	61	14	37	29	4	38	52
1902		25	44		66	55	45	39	67	22	39	18	9	36	55
1903		25	30		59	35	44	37	33	1	37	18	1	30	24
1904		28	29		95	54	63	36	33	31	71	31	10	39	29
1905		37	40		89	73	49	46	58	33	56	13	10	39	39
1906		42	22		78	51	53	59	49	25	27	28	9	36	30
1907		56	35		113	65	87	72	57	57	48	13	7	42	45
1908		30	30		107	48	55	75	32	50	41	18	2	35	22
1909		36	33		95	87	54	94	50	51	50	15	7	39	39
1910		24	31		69	76	22	99	89	32	45	7	5	31	34
1911		19	21		88	87	12	105	76	44	38	18	3	32	23
1912		22	26		109	108	6	107	75	53	43	11	11	25	32
1913		24	29		83	87	21	91	62	38	26	17	5	26	29
1914		21	12		40	71	1	14	11	11	3	11	3	15	1
1915		24	21		90	107	29	82	52	55	40	16	10	21	28
1916		20	22		70	68	35	79	13	37	26	19	10	27	17
1917		30	25		107	102	41	112	57	46	38	13	11	34	31
1918		41	48		128	100	37	99	88	56	34	14	8	46	38
1919		36	45		97	89	41	103	84	47	50	9	5	39	33
1920		35	47		86	87	36	100	84	43	51	16	1	46	27
1921		26	30		77	47	20	46	28	33	46	6	3	34	7
1922		28	29		91	69	24	59	29	24	41	7	15	44	13
1923		30	39		74	62	16	45	23	31	43	7	16	43	10
1924		33	36		82	83	14	53	34	26	32	5	28	30	13
1925		33	50		72	108	4	71	37	43	54	13	34	22	30
1926		31	39		66	103		32	29	37	55	29	23	22	29
1927		34	33		71	83		61	36	15	32	12	30	23	22
1928		43	41		105	96		88	74	45	57	25	82	29	38
1929		36	47		92	99		89	104	37	52	23	93	25	36
1930		32	35		64	64		65	47	19	26	4	68	21	11
1931		27	33		71	84		71	34	75	37	5	51	24	4
1932		17	36		61	92		77	60	88	18	3	59	30	1
1933		2	28		63	100		58	83	50	3	3	60	29	5
1934		12	37		57	86		83	65	67	3	6	55	19	1
1935		15	35		54	77		67	35	38	6	3	26	22	3
1936		7	34		47	68		69	50	35	8	4	52	32	3
1937		15	33		56	54		75	53	37	9	4	45	35	6
1938		28	41		68	56		81	48	45	9	3	56	41	2
1939		19	35		57	46		83	36	26	13	1	31	36	3
1940		29	53		63	53		141	73		23	10	43	64	6
1941		28	38		56	55		148	114		17	9	42	44	11
1942		23	32		64	48		128	64		18	5	35	5	14
1943		28	35		64	53		137	67		26	2	34	10	5
1944		10	25		39	53		90	45		11	8	18	12	6
1945		19	23		58	108		103	80		26	16	35	15	3
1946		13	27		54	72		36	58		30	7	27	17	6
1947		14	34		69	135		98	37		40	11	36	22	15
1948		17	42		65	109		126	45		29	14	32	18	23
1949		22	41		68	96		131	27		25	4	21	18	12
1950		27	34		80	104		115	16		27	4	25	19	34
1951		20	31		89	109		110	22		26	10	34	8	19
1952		17	29		67	119		95	21		37	6	40	8	9
1953		15	42		109	96		76	15		38	4	38	14	20
1954		15	27		101	87		67	10		38	13	34	17	19
1955		6	24		84	85		70	5		33	14	39	19	20
1956		1	11		54	51		63	1		12	10	11	25	4
1957		31	20		73	71		80	1		12	22	16	32	4
1958		29	18		71	79		71	2		30	13	33	34	16
1959		31	30		72	106		92	3		23	5	53	34	8
1960		24	24		75	95		84	6		28	3	46	21	4
1961		16	21		80	102		86	11		32	14	51	19	12
1962		12	28		89	92		100	39		36	3	57	18	7
1963		9	32		80	78		92	46		38	6	47	18	11
1964		1	35		66	61		70	35		34	4	37	23	1
1965		23	37		79	82		95	35		45	2	58	28	13
1966		19	30		79	54		87	13		31	14	55	24	5
1967		26	40		70	79		104	78		46	14	60	30	9
1968		23	41		58	59		71	35		23	8	33	24	5
1969		3	46		50	66		79	56		37	10	47	25	26
1970		21	36		57	73		59	30		21	2	36	25	24
1971		14	39		54	84		66	61		23	12	45	23	26
1972		2	44		53	80		64	41		25	10	34	28	42
1973		16	35		55	99		54	42		31	17	50	29	26
1974		11	34		48	73		48	44		30	19	33	25	8
1975		9	25		53	51		43	24		14	28	16	27	20
1976		1	31		68	71		51	40		15	21	18	27	25
1977		2	31		66	73		51	42		13	28	25	23	15
1978		6	24		65	69		77	31		13	26	23	13
1979		1	13		68	38		38	41		15	32	18	19
1980		2	43		72	60		89	59		24	42	32	25
1981		14	42		69	58		82	69		22	33	31	26
1982		17	37		62	50		60	43		24	20	28	37
1983		1	14		51	34		36	25		19	29	24	22
1984		1	6		44	34		7	23		20	18	5	11
1985		5	5		37	29		35	13		24	28	15	20
1986		1	25		58	35		35	29		18		19	25
1987		5	17		62	32		48	36		20		24	21
1988		12	49		85	35		55	24		20		28	22
1989		3	36		59	34		52	22		45		19	26
1990		22	50		79	44		55	35		59		35	37
1991		18	51		95	43		62	60		68		30	31
1992		26	49		88	46		56	35		57		21	41
1993		23	48		76	42		60	48		63		25	36
1994		17	39		72	44		57	45		59		16	29
1995		2	24		60	37		37	27		22		10	32
1996		19	12		77	43		48	50		63		19	36
1997		15	24		79	46		37	59		58		19	53
1998		16	30		76	37		39	47		43		21	43
1999
2000
2001
2002
2003
2004
2005
2006
2007

## Sheet: Sheet2
dt9_10a	1301	129	105	97	89	98	111	114	115	113
dt9_10a	1310	132	171	140	137	122	130	108	118	165	118
dt9_10a	1320	88	91	108	76	72	119	116	107	157	120
dt9_10a	1330	116	100	119	141	125	144	118	97	106	105
dt9_10a	1340	88	95	92	98	99	100	110	97	92	84
dt9_10a	1350	77	86	84	92	109	106	114	99	88	87
dt9_10a	1360	85	89	101	100	81	88	95	75	94	92
dt9_10a	1370	81	70	80	65	51	68	77	37	68	1
dt9_10a	1380	90	62	85	104	98	97	131	112	128	97
dt9_10a	1390	87	69	86	80	70	59	51	28	53	54
dt9_10a	1400	57	57	52	47	18	48	77	39	63	58
dt9_10a	1410	58	62	56	53	57	49	64	66	68	53
dt9_10a	1420	71	54	42	52	58	66	5	70	62	47
dt9_10a	1430	32	48	53	9	22	33	53	50	75	95
dt9_10a	1440	75	67	57	56	51	51	48	39	46	48
dt9_10a	1450	53	41	40	30	28	31	26	30	33	38
dt9_10a	1460	30	26	37	49	61	52	57	40	48	56
dt9_10a	1470	51	56	52	44	45	50	48	47	53	58
dt9_10a	1480	47	45	54	56	62	61	94	49	81	59
dt9_10a	1490	48	55	46	37	56	48	54	42	64	51
dt9_10a	1500	1	52	62	60	39	44	38	1	53	76
dt9_10a	1510	50	49	64	70	57	44	25	6	24	27
dt9_10a	1520	38	28	31	27	39	30	41	49	64	53
dt9_10a	1530	68	49	51	32	33	54	51	43	41	48
dt9_10a	1540	55	38	32	44	41	34	37	21	43	28
dt9_10a	1550	32	29	28	45	45	43	46	45	30	52
dt9_10a	1560	6	54	71	63	58	59	38	71	67	52
dt9_10a	1570	60	96	105	95	86	94	98	53	75	76
dt9_10a	1580	67	67	71	68	59	74	63	44	48	50
dt9_10a	1590	49	77	56	75	26	79	53	56	71	67
dt9_10a	1600	84	70	58	59	55	65	54	20	2	61
dt9_10a	1610	56	41	56	58	67	50	45	52	52	47
dt9_10a	1620	37	55	52	80	77	48	65	58	48	45
dt9_10a	1630	58	49	43	51	53	44	55	56	59	67
dt9_10a	1640	43	41	54	46	47	28	58	47	60	66
dt9_10a	1650	73	69	95	67	79	63	57	77	53	44
dt9_10a	1660	43	41	30	38	32	43	54	59	59	68
dt9_10a	1670	51	62	54	57	44	26	38	36	36	31
dt9_10a	1680	52	32	37	26	37	47	52	47	45	36
dt9_10a	1690	36	37	22	10	9	21	30	33	27	30
dt9_10a	1700	30	43	45	33	49	48	41	44	54	65
dt9_10a	1710	52	42	65	51	38	47	82	62	68	72
dt9_10a	1720	60	76	70	54	36	56	48	48	57	70
dt9_10a	1730	47	32	29	44	50	51	83	82	63	44
dt9_10a	1740	53	46	48	56	47	19	32	25	25	24
dt9_10a	1750	21	24	12	15	1	25	34	29	40	35
dt9_10a	1760	30	21	17	37	38	34	26	35	30	23
dt9_10a	1770	23	28	28	19	22	22	14	19	12	6
dt9_10a	1780	7	19	15	20	23	30	25	33	36	22
dt9_10a	1790	41	39	7	44	38	48	52	48	49	31
dt9_10a	1800	25	27	31	30	17	28	37	30	26	8
dt9_10a	1810	1	33	22	21	28	38	32	28	27	14
dt9_10a	1820	15	999
dt9_11a	1472	113	103	114	114	97	83	77	86
dt9_11a	1480	73	100	71	76	80	89	66	64	69	75
dt9_11a	1490	93	68	71	46	71	67	60	38	65	88
dt9_11a	1500	25	58	36	28	44	48	34	1	32	52
dt9_11a	1510	77	83	77	77	58	55	55	55	72	56
dt9_11a	1520	53	66	56	51	46	46	65	54	52	45
dt9_11a	1530	37	33	37	39	19	34	32	38	29	30
dt9_11a	1540	27	26	30	27	17	12	17	14	12	15
dt9_11a	1550	9	5	21	11	5	13	19	15	17	31
dt9_11a	1560	2	30	16	11	25	26	8	15	14	14
dt9_11a	1570	12	24	19	18	17	17	21	11	22	28
dt9_11a	1580	26	17	14	17	13	12	17	23	30	33
dt9_11a	1590	21	33	22	33	22	45	47	42	30	40
dt9_11a	1600	44	44	40	30	44	39	25	18	22	23
dt9_11a	1610	21	26	25	21	44	39	34	31	31	32
dt9_11a	1620	15	40	26	15	35	39	26	25	30	27
dt9_11a	1630	30	28	25	27	42	35	42	42	33	39
dt9_11a	1640	27	30	44	35	34	28	43	38	29	38
dt9_11a	1650	37	30	41	30	33	30	34	41	58	56
dt9_11a	1660	56	62	52	51	67	54	64	55	52	51
dt9_11a	1670	33	36	36	38	36	24	36	31	9	34
dt9_11a	1680	36	21	25	37	36	37	41	31	33	37
dt9_11a	1690	28	25	17	20	17	27	30	36	41	41
dt9_11a	1700	30	27	46	40	37	34	44	37	45	48
dt9_11a	1710	46	46	64	52	37	42	53	45	58	55
dt9_11a	1720	53	57	52	56	34	53	42	37	60	45
dt9_11a	1730	40	38	45	34	37	29	53	56	42	36
dt9_11a	1740	52	29	24	23	37	35	33	45	47	32
dt9_11a	1750	39	47	32	48	38	51	39	38	50	55
dt9_11a	1760	46	26	34	39	37	28	29	36	33	29
dt9_11a	1770	26	32	34	34	30	31	27	27	35	27
dt9_11a	1780	17	25	21	36	31	35	57	42	57	40
dt9_11a	1790	49	52	28	38	48	37	63	54	46	31
dt9_11a	1800	42	44	48	44	31	45	40	35	49	30
dt9_11a	1810	13	44	40	29	41	49	49	49	38	37
dt9_11a	1820	14	22	19	1	47	43	25	35	16	15
dt9_11a	1830	22	21	32	33	29	25	22	23	22	28
dt9_11a	1840	25	30	30	33	26	19	35	30	24	37
dt9_11a	1850	26	19	17	31	41	42	39	41	39	34
dt9_11a	1860	31	26	43	45	37	27	32	26	25	18
dt9_11a	1870	5	33	29	14	25	29	29	33	11	16
dt9_11a	1880	39	36	31	21	28	1	2	3	9	6
dt9_11a	1890	9	6	1	1	2	6	5	6	16	16
dt9_11a	1900	4	26	25	25	28	37	42	56	30	36
dt9_11a	1910	24	19	22	24	21	24	20	30	41	36
dt9_11a	1920	35	26	28	30	33	33	31	34	43	36
dt9_11a	1930	32	27	17	2	12	15	7	15	28	19
dt9_11a	1940	29	28	23	28	10	19	13	14	17	22
dt9_11a	1950	27	20	17	15	15	6	1	31	29	31
dt9_11a	1960	24	16	12	9	1	23	19	26	23	3
dt9_11a	1970	21	14	2	16	11	9	1	2	6	1
dt9_11a	1980	2	14	17	1	1	5	1	5	12	3
dt9_11a	1990	22	18	26	23	17	2	19	15	16	999
dt9_12a	1526	41	43	41	35
dt9_12a	1530	27	25	34	39	29	27	42	35	36	38
dt9_12a	1540	45	36	30	31	38	31	31	25	30	34
dt9_12a	1550	21	25	30	37	37	32	31	31	38	38
dt9_12a	1560	8	29	45	55	51	49	31	43	35	33
dt9_12a	1570	33	35	34	35	30	37	31	24	31	34
dt9_12a	1580	31	50	35	29	22	33	32	22	24	35
dt9_12a	1590	30	37	16	28	17	32	42	43	39	34
dt9_12a	1600	35	35	35	32	30	34	29	31	38	36
dt9_12a	1610	21	26	26	35	38	30	29	33	37	28
dt9_12a	1620	4	84	50	26	58	49	41	42	33	30
dt9_12a	1630	30	38	43	34	39	19	23	35	38	45
dt9_12a	1640	51	35	46	48	44	20	50	51	39	43
dt9_12a	1650	37	24	35	30	35	33	30	42	38	34
dt9_12a	1660	49	37	32	47	44	37	53	55	33	40
dt9_12a	1670	38	35	35	33	40	23	35	31	6	15
dt9_12a	1680	20	18	20	18	25	25	26	27	31	28
dt9_12a	1690	42	42	19	13	5	32	36	38	52	36
dt9_12a	1700	32	34	45	37	52	43	41	28	57	58
dt9_12a	1710	35	34	40	51	34	37	72	50	45	66
dt9_12a	1720	58	60	62	57	30	49	46	53	47	38
dt9_12a	1730	43	43	38	39	49	25	56	48	58	32
dt9_12a	1740	33	28	34	38	49	32	52	42	48	52
dt9_12a	1750	62	55	53	48	11	44	56	55	49	51
dt9_12a	1760	49	39	37	48	35	40	38	39	37	32
dt9_12a	1770	31	39	37	31	28	32	28	34	48	33
dt9_12a	1780	26	27	37	45	29	46	57	51	40	22
dt9_12a	1790	47	42	10	19	60	41	48	54	45	27
dt9_12a	1800	47	49	49	50	32	34	41	36	31	14
dt9_12a	1810	1	17	28	20	24	35	39	44	41	42
dt9_12a	1820	29	43	39	13	17	48	41	34	1	23
dt9_12a	1830	44	38	57	63	41	41	35	28	35	35
dt9_12a	1840	32	32	25	23	21	17	21	26	17	16
dt9_12a	1850	22	12	24	23	23	16	24	32	21	14
dt9_12a	1860	11	13	38	57	63	63	57	40	35	36
dt9_12a	1870	23	45	30	49	62	60	60	73	33	22
dt9_12a	1880	65	71	57	24	53	55	47	49	66	68
dt9_12a	1890	74	77	59	42	32	36	32	12	36	34
dt9_12a	1900	33	55	44	30	29	40	22	35	30	33
dt9_12a	1910	31	21	26	29	12	21	22	25	48	45
dt9_12a	1920	47	30	29	39	36	50	39	33	41	47
dt9_12a	1930	35	33	36	28	37	35	34	33	41	35
dt9_12a	1940	53	38	32	35	25	23	27	34	42	41
dt9_12a	1950	34	31	29	42	27	24	11	20	18	30
dt9_12a	1960	24	21	28	32	35	37	30	40	41	46
dt9_12a	1970	36	39	44	35	34	25	31	31	24	13
dt9_12a	1980	43	42	37	14	6	5	25	17	49	36
dt9_12a	1990	50	51	49	48	39	24	12	24	30	999
dt9_13a	1431	100	84	44	56	72	64	64	64	60
dt9_13a	1440	54	46	41	56	47	60	64	60	26	25
dt9_13a	1450	30	22	32	72	82	93	98	84	92	59
dt9_13a	1460	57	38	51	44	63	90	77	66	27	8
dt9_13a	1470	6	16	24	38	43	52	58	50	54	75
dt9_13a	1480	74	77	69	80	82	96	82	77	100	106
dt9_13a	1490	103	93	80	76	98	104	89	52	64	59
dt9_13a	1500	4	42	50	77	77	97	72	10	92	77
dt9_13a	1510	69	82	99	108	71	65	59	49	60	65
dt9_13a	1520	77	101	107	103	111	103	128	106	127	115
dt9_13a	1530	106	97	105	110	63	70	51	51	62	85
dt9_13a	1540	104	98	82	93	79	56	44	46	37	43
dt9_13a	1550	60	38	47	43	42	39	36	42	40	35
dt9_13a	1560	1	41	44	45	51	51	9	42	43	62
dt9_13a	1570	62	55	43	36	49	62	44	27	51	39
dt9_13a	1580	42	49	68	66	59	63	70	60	58	60
dt9_13a	1590	26	30	53	25	15	65	63	66	80	97
dt9_13a	1600	83	76	83	70	71	64	46	55	40	39
dt9_13a	1610	31	43	37	50	56	38	39	31	41	46
dt9_13a	1620	1	65	44	42	57	45	48	50	50	63
dt9_13a	1630	73	65	77	61	59	38	29	37	34	31
dt9_13a	1640	33	29	47	40	46	11	34	36	31	45
dt9_13a	1650	35	34	37	24	50	36	27	60	44	38
dt9_13a	1660	53	51	33	50	50	45	57	47	43	44
dt9_13a	1670	32	51	42	43	34	25	35	44	16	33
dt9_13a	1680	36	26	18	34	33	27	28	28	31	27
dt9_13a	1690	25	19	13	7	10	15	12	31	39	31
dt9_13a	1700	29	34	33	27	36	38	31	26	30	26
dt9_13a	1710	25	30	39	43	37	44	51	38	49	54
dt9_13a	1720	43	62	54	60	26	37	33	41	40	43
dt9_13a	1730	53	37	34	40	45	36	46	35	53	36
dt9_13a	1740	36	37	27	27	41	29	40	43	56	37
dt9_13a	1750	44	35	47	44	1	33	32	38	44	36
dt9_13a	1760	32	38	48	41	50	50	41	48	47	45
dt9_13a	1770	39	56	43	43	39	34	32	38	41	26
dt9_13a	1780	34	30	28	34	32	45	41	33	33	23
dt9_13a	1790	46	50	17	40	30	34	37	41	50	37
dt9_13a	1800	30	39	41	35	29	40	32	29	28	24
dt9_13a	1810	1	37	45	48	60	48	53	53	33	29
dt9_13a	1820	22	27	21	30	39	39	36	42	15	41
dt9_13a	1830	37	46	61	50	41	45	45	50	50	53
dt9_13a	1840	53	51	56	47	39	45	46	42	39	49
dt9_13a	1850	39	44	39	42	40	39	19	999
dt9_17a	1217	46	57	82
dt9_17a	1220	86	92	120	177	136	154	134	94	111	128
dt9_17a	1230	115	130	92	106	109	112	101	90	109	101
dt9_17a	1240	122	110	111	114	112	93	111	137	132	118
dt9_17a	1250	109	60	113	105	108	106	141	135	124	50
dt9_17a	1260	77	64	53	67	72	72	55	74	84	83
dt9_17a	1270	37	34	57	38	74	60	41	77	73	105
dt9_17a	1280	115	83	131	83	34	30	68	18	76	71
dt9_17a	1290	70	66	55	50	29	39	57	38	51	54
dt9_17a	1300	15	11	29	13	18	35	21	31	24	6
dt9_17a	1310	21	25	5	17	16	10	3	1	18	6
dt9_17a	1320	9	17	19	14	9	21	16	30	34	4
dt9_17a	1330	9	19	17	27	11	14	14	12	24	14
dt9_17a	1340	27	34	46	12	34	28	19	24	13	28
dt9_17a	1350	39	37	42	38	47	35	30	42	56	79
dt9_17a	1360	94	106	104	67	59	44	53	23	60	54
dt9_17a	1370	80	70	74	76	70	54	31	23	62	18
dt9_17a	1380	55	6	53	15	59	64	66	57	67	56
dt9_17a	1390	46	18	33	8	25	19	10	14	12	1
dt9_17a	1400	10	10	5	15	17	6	2	10	7	5
dt9_17a	1410	16	18	30	29	24	26	16	13	30	30
dt9_17a	1420	23	27	999
dt9_17b	1217	89	70	103
dt9_17b	1220	100	93	129	155	143	157	137	102	124	128
dt9_17b	1230	120	126	89	114	113	113	90	98	98	79
dt9_17b	1240	99	76	91	97	98	88	102	91	79	87
dt9_17b	1250	86	25	76	85	80	75	118	111	106	53
dt9_17b	1260	64	63	55	72	70	60	55	63	66	80
dt9_17b	1270	27	24	48	36	80	76	58	72	94	99
dt9_17b	1280	100	74	124	76	42	32	64	16	73	88
dt9_17b	1290	120	94	80	118	83	88	88	48	68	77
dt9_17b	1300	19	26	52	20	45	42	35	42	39	19
dt9_17b	1310	42	32	7	24	26	26	13	6	31	15
dt9_17b	1320	28	48	51	47	27	59	39	42	62	14
dt9_17b	1330	28	47	35	50	29	23	37	25	45	29
dt9_17b	1340	48	45	57	18	58	32	25	36	21	41
dt9_17b	1350	42	31	50	36	44	32	19	26	33	50
dt9_17b	1360	51	46	49	35	44	28	30	8	42	30
dt9_17b	1370	32	44	69	69	51	48	29	19	59	20
dt9_17b	1380	48	8	54	15	47	52	50	70	69	63
dt9_17b	1390	52	22	40	6	30	35	25	24	23	2
dt9_17b	1400	17	16	16	25	31	5	2	16	11	7
dt9_17b	1410	12	10	15	15	11	15	5	7	7	3
dt9_17b	1420	999
dt9_17c	1218	14	68
dt9_17c	1220	61	73	97	105	111	145	122	102	108	96
dt9_17c	1230	93	111	71	104	84	73	69	70	60	59
dt9_17c	1240	69	58	64	67	71	64	80	81	73	83
dt9_17c	1250	72	20	48	60	60	57	88	93	78	47
dt9_17c	1260	62	50	44	42	43	38	35	39	41	38
dt9_17c	1270	14	14	30	8	60	62	58	89	75	75
dt9_17c	1280	75	52	100	51	32	18	49	11	53	45
dt9_17c	1290	63	39	30	53	38	45	77	58	58	64
dt9_17c	1300	19	18	43	14	42	39	36	55	51	14
dt9_17c	1310	47	45	18	34	38	30	14	13	38	21
dt9_17c	1320	28	36	41	33	15	44	44	57	74	22
dt9_17c	1330	26	38	31	37	28	25	21	22	45	28
dt9_17c	1340	26	16	44	10	29	31	13	22	21	26
dt9_17c	1350	25	24	40	27	30	24	11	26	35	56
dt9_17c	1360	53	28	43	33	28	26	26	8	47	36
dt9_17c	1370	46	51	63	57	38	28	20	13	46	14
dt9_17c	1380	36	5	55	14	53	61	62	53	58	46
dt9_17c	1390	38	18	25	7	19	20	17	22	20	7
dt9_17c	1400	21	16	22	27	28	11	8	11	12	14
dt9_17c	1410	24	22	19	12	8	11	5	12	10	8
dt9_17c	1420	6	5	4	11	999
dt9_1a	1491	52	28	47	50	61	47	28	53	57
dt9_1a	1500	16	38	43	47	50	55	26	3	48	62
dt9_1a	1510	60	73	70	83	77	91	86	84	93	67
dt9_1a	1520	68	71	85	62	62	68	83	69	89	72
dt9_1a	1530	82	82	73	80	44	57	59	65	70	88
dt9_1a	1540	72	76	53	62	53	56	46	28	48	40
dt9_1a	1550	37	25	55	52	49	42	48	35	50	50
dt9_1a	1560	7	37	44	62	58	50	19	58	53	55
dt9_1a	1570	53	80	67	78	82	84	79	56	97	100
dt9_1a	1580	80	87	83	108	92	106	90	93	122	103
dt9_1a	1590	75	103	62	107	69	76	85	84	65	76
dt9_1a	1600	87	87	63	62	71	63	74	64	82	98
dt9_1a	1610	101	141	127	134	116	76	84	98	105	96
dt9_1a	1620	61	75	66	52	98	82	82	88	55	69
dt9_1a	1630	90	72	93	65	81	45	83	80	65	60
dt9_1a	1640	38	42	55	54	47	14	53	46	55	52
dt9_1a	1650	60	58	63	34	82	68	95	90	65	65
dt9_1a	1660	67	52	53	48	50	47	55	42	46	53
dt9_1a	1670	41	47	46	41	44	24	34	35	33	38
dt9_1a	1680	32	32	37	29	23	17	17	26	27	26
dt9_1a	1690	29	26	14	13	9	22	30	42	41	32
dt9_1a	1700	32	37	31	32	46	47	33	17	45	51
dt9_1a	1710	45	36	50	42	31	27	54	40	38	46
dt9_1a	1720	37	55	56	49	34	51	56	56	79	50
dt9_1a	1730	60	56	51	47	43	37	57	55	54	29
dt9_1a	1740	41	31	32	42	42	27	49	39	32	28
dt9_1a	1750	48	40	34	28	6	36	35	38	50	53
dt9_1a	1760	37	41	45	50	46	61	36	42	41	30
dt9_1a	1770	28	27	27	24	23	17	18	16	25	14
dt9_1a	1780	9	19	28	27	37	43	47	33	35	30
dt9_1a	1790	44	36	10	23	42	35	50	44	30	24
dt9_1a	1800	33	36	34	38	32	40	40	47	43	19
dt9_1a	1810	11	43	30	27	34	35	32	28	28	24
dt9_1a	1820	17	25	22	19	21	25	28	40	14	19
dt9_1a	1830	31	40	41	42	31	33	40	46	48	61
dt9_1a	1840	64	59	70	57	63	80	53	67	83	65
dt9_1a	1850	51	55	67	49	61	72	97	86	73	114
dt9_1a	1860	111	110	100	91	78	65	82	80	68	58
dt9_1a	1870	48	96	75	87	71	62	98	83	49	47
dt9_1a	1880	80	92	72	16	58	70	59	75	71	71
dt9_1a	1890	84	80	72	84	66	74	63	18	59	56
dt9_1a	1900	72	86	66	59	95	89	78	113	107	95
dt9_1a	1910	69	88	109	83	40	90	70	107	128	97
dt9_1a	1920	86	77	91	74	82	72	66	71	105	92
dt9_1a	1930	64	71	61	63	57	54	47	56	68	57
dt9_1a	1940	63	56	64	64	39	58	54	69	65	68
dt9_1a	1950	80	89	67	109	101	84	54	73	71	72
dt9_1a	1960	75	80	89	80	66	79	79	70	58	50
dt9_1a	1970	57	54	53	55	48	53	68	66	65	68
dt9_1a	1980	72	69	62	51	44	37	58	62	85	59
dt9_1a	1990	79	95	88	76	72	60	77	79	76	999
dt9_1b1	1285	51	41	57	69	54
dt9_1b1	1290	48	21	49	45	33	79	99	38	38	53
dt9_1b1	1300	28	60	98	87	102	84	66	122	68	47
dt9_1b1	1310	89	80	90	75	106	75	13	85	119	113
dt9_1b1	1320	97	43	115	66	66	107	101	91	135	81
dt9_1b1	1330	142	83	85	167	153	128	102	190	112	94
dt9_1b1	1340	134	136	86	136	121	87	117	125	129	135
dt9_1b1	1350	97	79	51	75	98	73	92	94	72	60
dt9_1b1	1360	29	57	74	45	28	71	33	47	64	62
dt9_1b1	1370	65	88	79	52	22	72	66	55	12	66
dt9_1b1	1380	34	56	63	60	62	65	69	47	42	74
dt9_1b1	1390	41	58	61	55	78	68	42	85	89	83
dt9_1b1	1400	116	132	13	13	71	42	54	36	103	24
dt9_1b1	1410	110	66	72	50	18	53	24	36	58	50
dt9_1b1	1420	69	52	61	73	52	70	34	88	103	100
dt9_1b1	1430	100	70	54	32	94	78	93	98	55	49
dt9_1b1	1440	63	52	47	54	49	57	54	26	13	33
dt9_1b1	1450	21	38	31	36	36	31	21	34	36	28
dt9_1b1	1460	7	5	33	32	50	57	20	16	19	53
dt9_1b1	1470	33	12	27	37	55	43	59	37	35	50
dt9_1b1	1480	58	60	53	64	66	51	60	37	42	40
dt9_1b1	1490	46	33	22	34	44	43	39	21	28	51
dt9_1b1	1500	18	37	23	23	27	39	10	1	38	35
dt9_1b1	1510	36	66	54	63	48	55	42	45	58	44
dt9_1b1	1520	45	52	58	42	51	45	66	57	68	57
dt9_1b1	1530	60	53	60	49	29	52	48	71	44	41
dt9_1b1	1540	43	39	26	28	17	21	25	21	25	21
dt9_1b1	1550	15	12	30	28	31	34	27	30	29	30
dt9_1b1	1560	4	25	37	49	54	49	16	36	44	43
dt9_1b1	1570	53	74	75	78	97	66	71	43	70	66
dt9_1b1	1580	56	66	57	42	44	57	35	40	41	10
dt9_1b1	1590	999
dt9_1b2	1873	39	31	7	10	22	9	6
dt9_1b2	1880	17	31	22	13	22	39	45	46	40	44
dt9_1b2	1890	50	50	41	46	49	57	47	15	42	43
dt9_1b2	1900	51	62	48	38	45	38	46	51	51	44
dt9_1b2	1910	32	29	33	38	8	43	46	46	67	61
dt9_1b2	1920	50	36	45	39	52	57	66	67	80	67
dt9_1b2	1930	51	52	47	42	1	8	1	16	12	16
dt9_1b2	1940	15	9	3	1	1	9	9	33	24	34
dt9_1b2	1950	32	38	46	45	49	48	29	43	52	66
dt9_1b2	1960	67	72	77	79	64	84	50	85	52	83
dt9_1b2	1970	66	67	69	74	62	68	71	59	37	36
dt9_1b2	1980	50	53	35	29	5	44	61	51	49	32
dt9_1b2	1990	45	37	45	49	33	31	26	25	39	999
dt9_22a	1243	43	48	54	64	53	56	61
dt9_22a	1250	60	46	54	45	56	49	49	46	54	42
dt9_22a	1260	33	54	57	57	58	66	83	70	54	42
dt9_22a	1270	33	35	65	52	63	63	56	50	91	70
dt9_22a	1280	80	84	93	79	74	63	66	54	67	67
dt9_22a	1290	102	103	91	99	67	79	67	69	93	89
dt9_22a	1300	49	91	78	59	83	67	64	55	42	40
dt9_22a	1310	46	51	51	50	58	47	43	44	51	30
dt9_22a	1320	47	42	50	33	79	111	95	74	74	51
dt9_22a	1330	58	49	83	83	52	58	41	50	69	39
dt9_22a	1340	83	130	129	45	57	46	39	60	46	46
dt9_22a	1350	37	31	28	34	39	41	33	36	27	37
dt9_22a	1360	36	20	24	22	44	56	40	15	23	26
dt9_22a	1370	9	12	15	28	22	13	14	6	17	3
dt9_22a	1380	17	2	21	15	18	27	24	10	4	10
dt9_22a	1390	17	3	13	5	13	41	28	29	22	3
dt9_22a	1400	13	16	26	27	36	11	5	13	36	20
dt9_22a	1410	43	33	50	52	52	51	28	41	33	65
dt9_22a	1420	57	61	73	45	47	37	14	12	2	35
dt9_22a	1430	54	35	15	12	8	2	35	35	18	34
dt9_22a	1440	18	23	15	16	3	10	19	15	3	14
dt9_22a	1450	2	1	16	6	34	26	34	29	31	29
dt9_22a	1460	3	19	49	34	54	81	52	55	49	44
dt9_22a	1470	32	48	39	39	36	25	34	33	16	35
dt9_22a	1480	37	49	58	52	44	56	62	34	51	35
dt9_22a	1490	53	45	58	43	72	72	65	39	36	54
dt9_22a	1500	22	55	44	47	28	35	20	3	70	74
dt9_22a	1510	62	68	87	86	84	72	42	26	34	33
dt9_22a	1520	45	39	50	38	50	43	63	999
dt9_22b	1243	44	48	54	65	64	53	52
dt9_22b	1250	51	42	42	58	52	44	45	49	49	32
dt9_22b	1260	32	31	26	46	63	55	83	55	35	38
dt9_22b	1270	43	48	48	45	45	58	59	53	64	55
dt9_22b	1280	62	58	65	66	54	67	80	70	83	75
dt9_22b	1290	73	91	75	95	82	84	86	90	98	110
dt9_22b	1300	53	79	64	46	74	72	56	60	48	42
dt9_22b	1310	52	73	75	51	48	31	45	51	54	34
dt9_22b	1320	64	44	42	27	49	53	46	44	77	47
dt9_22b	1330	47	42	34	41	51	29	65	71	58	44
dt9_22b	1340	64	43	51	37	67	46	31	36	47	42
dt9_22b	1350	35	33	32	23	17	22	17	18	15	19
dt9_22b	1360	27	12	26	46	51	31	51	19	51	75
dt9_22b	1370	40	54	46	64	39	48	41	18	21	6
dt9_22b	1380	26	2	28	11	29	40	30	16	19	44
dt9_22b	1390	46	41	44	24	34	40	31	21	22	5
dt9_22b	1400	15	29	21	28	32	15	19	23	39	12
dt9_22b	1410	41	16	26	32	33	35	25	30	28	32
dt9_22b	1420	59	37	32	47	71	60	26	39	6	39
dt9_22b	1430	66	56	39	49	59	27	72	60	44	68
dt9_22b	1440	33	39	47	44	38	35	54	41	1	14
dt9_22b	1450	10	17	32	2	12	38	30	24	44	41
dt9_22b	1460	30	125	46	8	19	52	29	38	41	35
dt9_22b	1470	75	98	60	24	36	32	43	31	22	39
dt9_22b	1480	42	29	999
dt9_2a	1504	87	104	80	16	88	97
dt9_2a	1510	95	100	73	91	65	63	67	86	94	80
dt9_2a	1520	94	80	83	67	80	74	83	83	97	91
dt9_2a	1530	78	68	53	57	42	68	77	66	44	58
dt9_2a	1540	68	57	49	64	62	52	45	49	72	61
dt9_2a	1550	37	75	69	73	67	74	73	65	76	98
dt9_2a	1560	48	75	79	75	63	69	63	58	68	70
dt9_2a	1570	63	65	67	68	73	82	80	58	72	79
dt9_2a	1580	76	65	70	76	54	57	55	45	54	48
dt9_2a	1590	43	77	90	65	63	93	60	91	79	58
dt9_2a	1600	58	63	64	59	64	68	62	73	47	46
dt9_2a	1610	45	68	65	75	59	63	59	60	50	73
dt9_2a	1620	57	107	83	89	88	75	75	106	82	77
dt9_2a	1630	71	75	70	64	74	70	75	61	62	53
dt9_2a	1640	45	47	67	58	56	26	47	38	46	54
dt9_2a	1650	54	46	52	41	50	44	35	39	37	35
dt9_2a	1660	41	34	34	40	34	35	36	31	19	27
dt9_2a	1670	26	34	32	36	36	27	38	27	15	30
dt9_2a	1680	32	32	38	28	37	33	44	36	40	42
dt9_2a	1690	36	38	32	23	21	34	42	54	43	18
dt9_2a	1700	15	41	58	47	58	48	47	43	53	58
dt9_2a	1710	53	47	70	35	52	79	76	58	79	75
dt9_2a	1720	64	54	51	53	47	46	59	51	77	60
dt9_2a	1730	68	57	47	46	55	29	57	52	32	30
dt9_2a	1740	46	44	27	27	44	29	47	45	61	63
dt9_2a	1750	66	62	54	50	27	44	44	43	47	41
dt9_2a	1760	35	32	27	39	34	30	25	35	36	39
dt9_2a	1770	34	45	53	56	55	73	45	43	45	28
dt9_2a	1780	29	50	48	47	33	48	37	41	43	19
dt9_2a	1790	41	32	8	12	29	46	67	55	90	56
dt9_2a	1800	57	55	60	47	26	62	51	43	51	35
dt9_2a	1810	5	46	38	34	52	65	59	55	35	45
dt9_2a	1820	26	66	61	47	89	80	74	68	14	26
dt9_2a	1830	43	55	53	48	41	46	47	47	63	53
dt9_2a	1840	53	58	64	55	50	49	81	106	51	97
dt9_2a	1850	84	70	16	7	26	44	58	92	72	95
dt9_2a	1860	80	79	67	71	69	37	55	63	69	50
dt9_2a	1870	38	60	57	55	64	58	74	60	40	49
dt9_2a	1880	82	71	64	49	50	51	63	67	70	64
dt9_2a	1890	60	57	51	62	53	57	67	2	62	59
dt9_2a	1900	54	61	55	35	54	73	51	65	48	87
dt9_2a	1910	76	87	108	87	71	107	68	102	100	89
dt9_2a	1920	87	47	69	62	83	108	103	83	96	99
dt9_2a	1930	64	84	92	100	86	77	68	54	56	46
dt9_2a	1940	53	55	48	53	53	108	72	135	109	96
dt9_2a	1950	104	109	119	96	87	85	51	71	79	106
dt9_2a	1960	95	102	92	78	61	82	54	79	59	66
dt9_2a	1970	73	84	80	99	73	51	71	73	69	38
dt9_2a	1980	60	58	50	34	34	29	35	32	35	34
dt9_2a	1990	44	43	46	42	44	37	43	46	37	999
dt9_3a	1648	51	64
dt9_3a	1650	54	40	47	39	57	47	48	58	45	60
dt9_3a	1660	66	53	46	46	30	35	54	59	42	53
dt9_3a	1670	33	38	37	34	40	47	36	34	26	26
dt9_3a	1680	37	30	46	39	47	42	38	44	38	30
dt9_3a	1690	37	38	33	16	8	38	41	52	31	31
dt9_3a	1700	27	42	37	33	47	68	50	60	65	85
dt9_3a	1710	92	78	74	60	41	51	65	49	53	69
dt9_3a	1720	58	67	60	55	37	49	43	54	53	41
dt9_3a	1730	38	27	31	35	27	18	34	34	36	36
dt9_3a	1740	29	22	25	33	37	40	44	39	48	53
dt9_3a	1750	62	63	58	66	38	59	53	60	55	52
dt9_3a	1760	41	41	43	49	45	55	36	42	39	35
dt9_3a	1770	29	31	31	44	41	41	27	21	14	18
dt9_3a	1780	17	23	24	31	28	42	41	47	44	35
dt9_3a	1790	45	37	36	40	43	55	53	58	51	32
dt9_3a	1800	40	55	56	60	44	33	33	15	17	15
dt9_3a	1810	2	13	7	15	18	20	20	16	23	39
dt9_3a	1820	36	46	35	46	54	43	31	13	8	22
dt9_3a	1830	25	34	56	43	38	46	40	36	37	35
dt9_3a	1840	26	37	34	30	28	35	33	46	48	42
dt9_3a	1850	38	40	35	34	38	30	25	26	39	51
dt9_3a	1860	46	39	13	12	13	13	7	11	11	10
dt9_3a	1870	14	12	14	20	31	37	27	12	4	2
dt9_3a	1880	20	15	21	3	27	19	19	33	35	31
dt9_3a	1890	31	33	32	37	32	50	54	5	23	24
dt9_3a	1900	54	53	45	44	63	49	53	87	55	54
dt9_3a	1910	22	12	6	21	1	29	35	41	37	41
dt9_3a	1920	36	20	24	16	14	4	999
dt9_3b	1394	138	83	53	48	57	84
dt9_3b	1400	103	93	99	107	45	59	131	65	51	43
dt9_3b	1410	78	56	74	86	73	82	87	84	102	76
dt9_3b	1420	68	62	50	78	78	75	14	74	93	90
dt9_3b	1430	85	77	67	40	48	71	66	67	68	89
dt9_3b	1440	60	83	65	53	67	71	69	68	78	117
dt9_3b	1450	123	87	99	112	76	108	103	124	124	125
dt9_3b	1460	99	79	97	85	111	99	88	102	110	118
dt9_3b	1470	93	90	80	74	80	80	116	129	99	106
dt9_3b	1480	85	89	81	118	89	101	107	73	79	82
dt9_3b	1490	82	58	49	48	77	84	90	61	77	77
dt9_3b	1500	33	83	91	110	87	81	86	2	96	79
dt9_3b	1510	131	124	96	85	69	89	67	66	83	71
dt9_3b	1520	72	59	47	68	55	51	58	49	58	49
dt9_3b	1530	62	48	58	64	56	55	51	36	32	47
dt9_3b	1540	57	55	39	50	42	27	24	19	21	16
dt9_3b	1550	11	17	21	16	21	29	29	33	66	81
dt9_3b	1560	15	38	34	49	40	56	33	32	28	32
dt9_3b	1570	25	46	46	27	48	49	55	24	35	33
dt9_3b	1580	31	31	38	40	32	32	35	29	36	27
dt9_3b	1590	28	43	53	43	41	75	64	86	48	70
dt9_3b	1600	87	76	52	57	64	34	58	80	93	86
dt9_3b	1610	130	143	140	167	119	124	123	99	116	119
dt9_3b	1620	89	116	66	90	130	106	119	135	98	105
dt9_3b	1630	126	109	129	85	95	60	80	94	100	91
dt9_3b	1640	61	59	81	57	59	39	50	49	55	68
dt9_3b	1650	63	67	76	51	65	53	43	53	48	52
dt9_3b	1660	64	63	45	36	50	44	50	51	38	44
dt9_3b	1670	27	37	32	33	25	16	24	19	22	20
dt9_3b	1680	24	18	21	19	32	33	30	42	42	37
dt9_3b	1690	34	39	28	13	10	32	15	35	34	37
dt9_3b	1700	58	80	74	75	88	99	85	93	90	88
dt9_3b	1710	80	64	87	72	51	60	58	49	56	68
dt9_3b	1720	60	63	68	55	36	50	49	55	49	44
dt9_3b	1730	31	35	37	42	32	27	39	35	38	26
dt9_3b	1740	33	24	26	32	35	26	30	32	38	33
dt9_3b	1750	43	40	44	43	12	37	34	38	47	49
dt9_3b	1760	35	41	30	36	41	39	34	48	30	49
dt9_3b	1770	34	52	44	49	47	33	29	30	26	24
dt9_3b	1780	22	23	30	36	18	36	36	31	47	34
dt9_3b	1790	51	54	23	23	44	47	55	66	56	41
dt9_3b	1800	35	35	38	37	29	24	25	40	41	27
dt9_3b	1810	1	22	30	32	39	39	36	29	20	43
dt9_3b	1820	30	45	46	41	47	45	50	46	12	31
dt9_3b	1830	66	53	75	58	54	56	69	67	92	88
dt9_3b	1840	62	51	46	29	26	27	33	33	27	42
dt9_3b	1850	56	44	37	44	56	52	49	33	26	22
dt9_3b	1860	17	18	14	21	21	17	12	13	15	10
dt9_3b	1870	6	14	18	32	31	37	29	14	12	1
dt9_3b	1880	37	53	52	12	47	34	32	39	52	53
dt9_3b	1890	42	55	54	48	40	50	54	4	26	34
dt9_3b	1900	57	62	39	37	36	46	59	72	75	94
dt9_3b	1910	99	105	107	91	14	82	79	112	99	103
dt9_3b	1920	100	46	59	45	53	71	32	61	88	89
dt9_3b	1930	65	71	77	58	83	67	69	75	81	83
dt9_3b	1940	141	148	128	137	90	103	36	98	126	131
dt9_3b	1950	115	110	95	76	67	70	63	80	71	92
dt9_3b	1960	84	86	100	92	70	95	87	104	71	79
dt9_3b	1970	59	66	64	54	48	43	51	51	77	38
dt9_3b	1980	89	82	60	36	7	35	35	48	55	52
dt9_3b	1990	55	62	56	60	57	37	48	37	39	999
dt9_4a	1825	42	44	52	11	38
dt9_4a	1830	50	68	84	82	65	88	54	50	56	48
dt9_4a	1840	82	37	58	54	32	37	32	39	2	36
dt9_4a	1850	41	34	33	58	61	79	92	65	52	39
dt9_4a	1860	53	106	55	73	78	67	61	61	79	47
dt9_4a	1870	31	52	56	43	60	82	71	29	7	2
dt9_4a	1880	43	53	44	3	26	30	30	22	44	40
dt9_4a	1890	39	45	38	27	21	33	21	1	16	18
dt9_4a	1900	25	61	67	33	33	58	49	57	32	50
dt9_4a	1910	89	76	75	62	11	52	13	57	88	84
dt9_4a	1920	84	28	29	23	34	37	29	36	74	104
dt9_4a	1930	47	34	60	83	65	35	50	53	48	36
dt9_4a	1940	73	114	64	67	45	80	58	37	45	27
dt9_4a	1950	16	22	21	15	10	5	1	1	2	3
dt9_4a	1960	6	11	39	46	35	35	13	78	35	56
dt9_4a	1970	30	61	41	42	44	24	40	42	31	41
dt9_4a	1980	59	69	43	25	23	13	29	36	24	22
dt9_4a	1990	35	60	35	48	45	27	50	59	47	999
dt9_5a	1281	53	78	61	34	32	45	23	63	37
dt9_5a	1290	52	38	53	50	30	35	35	23	30	30
dt9_5a	1300	14	16	30	19	30	42	31	42	34	24
dt9_5a	1310	42	36	23	19	42	25	33	32	34	27
dt9_5a	1320	45	38	40	22	32	39	30	46	41	20
dt9_5a	1330	26	33	31	49	44	43	39	55	63	52
dt9_5a	1340	66	49	68	31	54	46	36	61	45	60
dt9_5a	1350	50	55	67	46	42	68	29	61	54	83
dt9_5a	1360	79	51	82	50	78	59	76	29	68	56
dt9_5a	1370	64	79	81	85	79	83	75	50	61	53
dt9_5a	1380	78	53	76	31	87	89	111	102	96	92
dt9_5a	1390	127	75	72	68	74	77	82	79	62	46
dt9_5a	1400	75	76	82	74	77	32	67	30	92	50
dt9_5a	1410	88	33	76	60	77	69	71	56	55	64
dt9_5a	1420	56	53	55	55	57	36	36	59	37	28
dt9_5a	1430	36	21	44	11	31	27	36	53	23	35
dt9_5a	1440	48	55	56	43	63	46	52	33	52	60
dt9_5a	1450	37	51	41	52	44	44	39	38	58	57
dt9_5a	1460	15	39	45	27	34	46	24	26	27	41
dt9_5a	1470	27	34	35	39	38	39	51	31	35	36
dt9_5a	1480	34	37	36	32	30	48	55	29	54	57
dt9_5a	1490	57	38	38	30	42	43	46	25	38	50
dt9_5a	1500	19	36	46	34	28	43	31	15	57	46
dt9_5a	1510	49	76	71	89	72	75	71	62	81	79
dt9_5a	1520	76	73	91	57	73	44	78	49	59	39
dt9_5a	1530	48	60	63	46	28	53	60	60	36	38
dt9_5a	1540	61	46	54	63	49	40	42	19	45	44
dt9_5a	1550	35	25	31	26	28	35	36	44	29	32
dt9_5a	1560	20	38	38	56	44	48	14	39	41	27
dt9_5a	1570	33	60	39	47	50	54	56	26	29	34
dt9_5a	1580	53	59	43	55	27	54	46	30	35	18
dt9_5a	1590	15	28	18	4	1	24	23	35	31	32
dt9_5a	1600	36	39	33	38	45	44	34	53	51	35
dt9_5a	1610	31	47	28	49	42	34	29	36	45	23
dt9_5a	1620	4	34	27	22	39	46	39	47	39	31
dt9_5a	1630	43	43	44	46	45	28	40	41	44	46
dt9_5a	1640	39	26	50	46	29	4	41	35	19	39
dt9_5a	1650	40	23	41	12	28	34	29	40	31	42
dt9_5a	1660	50	39	42	47	40	43	51	41	16	28
dt9_5a	1670	18	22	29	29	29	13	24	22	11	19
dt9_5a	1680	10	16	29	25	36	38	31	36	21	16
dt9_5a	1690	25	1	6	11	14	23	25	28	26	20
dt9_5a	1700	17	41	40	24	42	30	34	21	41	46
dt9_5a	1710	42	37	50	40	24	32	43	31	37	41
dt9_5a	1720	31	37	34	33	23	34	30	39	37	32
dt9_5a	1730	33	34	34	33	37	15	32	38	45	24
dt9_5a	1740	33	31	38	38	44	32	57	40	50	46
dt9_5a	1750	67	54	47	42	24	41	40	46	60	57
dt9_5a	1760	49	41	29	52	53	40	38	48	39	42
dt9_5a	1770	36	37	49	47	43	35	35	32	29	29
dt9_5a	1780	21	25	22	27	29	29	26	38	43	27
dt9_5a	1790	44	44	11	29	31	27	41	37	47	24
dt9_5a	1800	30	29	35	43	21	41	42	34	46	28
dt9_5a	1810	6	34	33	23	44	49	46	43	40	47
dt9_5a	1820	22	40	41	15	48	54	36	35	14	34
dt9_5a	1830	41	42	62	52	42	38	38	37	41	37
dt9_5a	1840	44	38	41	45	36	47	49	43	36	56
dt9_5a	1850	49	40	45	47	54	49	61	63	56	41
dt9_5a	1860	71	83	68	62	62	69	68	57	45	47
dt9_5a	1870	39	50	38	46	62	59	31	25	6	18
dt9_5a	1880	17	30	24	22	32	36	31	39	45	44
dt9_5a	1890	44	35	34	35	31	30	34	1	35	17
dt9_5a	1900	12	14	22	1	31	33	25	57	50	51
dt9_5a	1910	32	44	53	38	11	55	37	46	56	47
dt9_5a	1920	43	33	24	31	26	43	37	15	45	37
dt9_5a	1930	19	75	88	50	67	38	35	37	45	26
dt9_5a	1940	999
dt9_5b	1677	41	10	29
dt9_5b	1680	35	22	25	32	38	47	43	48	37	38
dt9_5b	1690	35	47	18	32	31	55	49	55	47	52
dt9_5b	1700	41	65	70	46	75	66	58	46	71	67
dt9_5b	1710	78	67	73	60	53	60	84	62	78	84
dt9_5b	1720	77	79	80	72	55	69	70	70	65	60
dt9_5b	1730	71	77	69	70	72	39	78	91	87	55
dt9_5b	1740	69	67	68	63	79	66	70	59	65	61
dt9_5b	1750	74	73	57	48	32	52	57	52	67	63
dt9_5b	1760	66	53	45	74	70	63	44	64	64	48
dt9_5b	1770	47	58	52	62	55	50	53	47	55	53
dt9_5b	1780	49	53	45	44	52	53	49	56	69	58
dt9_5b	1790	65	58	15	44	43	38	58	57	62	37
dt9_5b	1800	72	53	51	70	33	52	65	47	59	54
dt9_5b	1810	16	47	45	32	55	59	53	52	54	59
dt9_5b	1820	39	66	55	26	58	73	50	64	30	57
dt9_5b	1830	51	63	59	63	54	67	51	40	49	53
dt9_5b	1840	48	58	53	48	41	63	58	64	43	65
dt9_5b	1850	51	56	54	67	66	62	72	81	52	43
dt9_5b	1860	65	71	56	64	58	59	62	52	42	33
dt9_5b	1870	27	38	33	31	54	47	59	29	16	17
dt9_5b	1880	45	47	39	32	55	52	48	56	65	53
dt9_5b	1890	63	59	50	50	41	42	49	3	52	32
dt9_5b	1900	23	37	39	37	71	56	27	48	41	50
dt9_5b	1910	45	38	43	26	3	40	26	38	34	50
dt9_5b	1920	51	46	41	43	32	54	55	32	57	52
dt9_5b	1930	26	37	18	3	3	6	8	9	9	13
dt9_5b	1940	23	17	18	26	11	26	30	40	29	25
dt9_5b	1950	27	26	37	38	38	33	12	12	30	23
dt9_5b	1960	28	32	36	38	34	45	31	46	23	37
dt9_5b	1970	21	23	25	31	30	14	15	13	13	15
dt9_5b	1980	24	22	24	19	20	24	18	20	20	45
dt9_5b	1990	59	68	57	63	59	22	63	58	43	999
dt9_6a	1359	32
dt9_6a	1360	26	22	17	24	12	17	18	21	27	23
dt9_6a	1370	15	29	24	23	12	25	23	18	22	27
dt9_6a	1380	17	34	41	51	25	23	32	29	15	20
dt9_6a	1390	15	29	29	29	33	19	1	2	36	36
dt9_6a	1400	42	45	39	20	13	20	44	14	44	46
dt9_6a	1410	45	30	35	73	90	83	76	78	77	46
dt9_6a	1420	36	37	44	40	36	31	3	28	25	28
dt9_6a	1430	21	20	8	6	14	6	11	21	14	9
dt9_6a	1440	14	16	4	5	17	7	11	10	16	21
dt9_6a	1450	27	25	31	32	32	29	23	24	29	22
dt9_6a	1460	3	14	33	31	47	94	65	68	69	72
dt9_6a	1470	53	65	70	65	64	44	53	44	32	51
dt9_6a	1480	17	37	44	46	43	34	26	8	17	23
dt9_6a	1490	14	8	7	8	14	13	13	19	24	34
dt9_6a	1500	3	34	24	20	14	18	12	1	14	46
dt9_6a	1510	50	31	28	32	20	17	12	16	22	18
dt9_6a	1520	25	26	22	20	26	18	27	19	33	25
dt9_6a	1530	18	7	22	18	17	19	17	22	19	23
dt9_6a	1540	16	12	21	9	6	8	11	3	13	3
dt9_6a	1550	18	15	18	19	21	28	14	25	4	23
dt9_6a	1560	6	17	21	16	1	16	15	12	17	22
dt9_6a	1570	25	21	30	23	22	21	27	16	25	25
dt9_6a	1580	10	14	21	18	9	10	4	6	11	1
dt9_6a	1590	1	1	2	3	18	18	29	21	15	23
dt9_6a	1600	17	24	28	28	22	18	22	16	12	1
dt9_6a	1610	4	30	16	17	25	10	20	16	19	16
dt9_6a	1620	32	24	4	16	22	13	21	1	16	11
dt9_6a	1630	23	26	21	15	31	9	9	22	24	18
dt9_6a	1640	17	15	30	24	23	1	23	22	14	15
dt9_6a	1650	19	14	23	5	22	21	16	23	23	20
dt9_6a	1660	37	30	27	22	25	19	22	24	7	22
dt9_6a	1670	13	13	17	25	23	27	20	1	2	14
dt9_6a	1680	11	15	22	30	25	18	24	17	11	8
dt9_6a	1690	6	9	3	4	2	31	30	29	55	33
dt9_6a	1700	22	34	37	28	39	25	26	18	34	44
dt9_6a	1710	47	44	50	39	19	10	40	31	37	46
dt9_6a	1720	27	49	32	29	2	33	32	41	38	44
dt9_6a	1730	39	48	44	53	53	20	48	42	26	6
dt9_6a	1740	26	37	37	41	52	24	48	36	33	17
dt9_6a	1750	16	36	19	18	2	19	20	18	21	25
dt9_6a	1760	27	29	15	19	22	24	14	10	18	25
dt9_6a	1770	15	13	19	14	23	19	14	13	14	10
dt9_6a	1780	13	15	19	31	34	48	32	32	36	16
dt9_6a	1790	27	22	1	14	29	11	18	30	27	10
dt9_6a	1800	8	25	33	35	23	28	29	16	23	13
dt9_6a	1810	1	31	38	26	36	39	32	28	36	29
dt9_6a	1820	10	32	25	17	34	8	11	6	1	18
dt9_6a	1830	16	9	18	24	14	19	23	14	19	16
dt9_6a	1840	21	17	19	16	19	23	35	29	5	42
dt9_6a	1850	26	2	8	21	51	52	56	102	55	53
dt9_6a	1860	45	49	18	19	21	36	31	38	37	24
dt9_6a	1870	9	15	1	4	14	4	10	28	27	33
dt9_6a	1880	70	46	27	9	42	29	13	28	48	43
dt9_6a	1890	42	43	26	21	21	19	19	21	11	10
dt9_6a	1900	19	29	18	18	31	13	28	13	18	15
dt9_6a	1910	7	18	11	17	11	16	19	13	14	9
dt9_6a	1920	16	6	7	7	5	13	29	12	25	23
dt9_6a	1930	4	5	3	3	6	3	4	4	3	1
dt9_6a	1940	10	9	5	2	8	16	7	11	14	4
dt9_6a	1950	4	10	6	4	13	14	10	22	13	5
dt9_6a	1960	3	14	3	6	4	2	14	14	8	10
dt9_6a	1970	2	12	10	17	19	28	21	28	26	32
dt9_6a	1980	42	33	20	29	18	28	999
dt9_7	1385	78	73	79	67	57
dt9_7	1390	44	59	55	64	60	57	44	73	84	58
dt9_7	1400	63	55	29	17	53	69	5	18	96	78
dt9_7	1410	104	71	89	87	39	52	36	56	64	72
dt9_7	1420	75	65	59	56	52	39	18	67	82	99
dt9_7	1430	79	68	65	20	65	75	66	54	53	68
dt9_7	1440	62	59	48	62	52	46	48	36	33	48
dt9_7	1450	28	3	10	14	14	23	27	30	28	33
dt9_7	1460	31	13	29	38	64	71	65	65	54	46
dt9_7	1470	26	16	29	31	31	21	39	39	47	49
dt9_7	1480	37	37	46	43	52	49	50	40	53	57
dt9_7	1490	53	51	42	42	60	60	68	36	65	92
dt9_7	1500	42	70	105	100	77	82	50	14	37	70
dt9_7	1510	92	104	99	130	86	95	98	88	104	94
dt9_7	1520	70	56	66	68	60	52	67	48	65	73
dt9_7	1530	77	71	94	68	59	87	89	76	66	71
dt9_7	1540	94	107	68	91	77	54	31	16	38	51
dt9_7	1550	37	26	41	50	54	68	59	59	46	35
dt9_7	1560	21	23	18	37	44	47	9	49	59	55
dt9_7	1570	61	77	53	48	45	46	59	25	43	77
dt9_7	1580	60	77	78	84	59	84	67	17	6	10
dt9_7	1590	2	27	16	3	4	44	28	25	33	48
dt9_7	1600	62	58	57	56	56	51	45	64	80	55
dt9_7	1610	59	77	65	89	68	54	51	57	71	50
dt9_7	1620	16	59	51	54	64	54	53	62	63	48
dt9_7	1630	76	65	68	51	67	33	44	57	62	68
dt9_7	1640	51	29	65	50	46	8	57	53	42	62
dt9_7	1650	56	39	62	34	73	58	41	70	47	53
dt9_7	1660	76	61	80	67	55	57	60	78	42	58
dt9_7	1670	39	56	43	56	52	35	54	60	12	55
dt9_7	1680	47	36	32	34	56	47	51	53	47	41
dt9_7	1690	37	49	20	17	8	43	31	43	48	41
dt9_7	1700	48	69	85	52	74	62	41	28	68	79
dt9_7	1710	70	65	77	77	54	43	70	51	61	71
dt9_7	1720	35	54	76	69	42	57	54	52	53	47
dt9_7	1730	55	47	44	48	50	35	41	37	39	28
dt9_7	1740	38	25	36	44	50	32	50	38	45	36
dt9_7	1750	57	59	43	47	31	50	74	60	73	71
dt9_7	1760	71	55	48	73	79	77	59	62	58	57
dt9_7	1770	60	57	56	85	69	72	59	61	80	50
dt9_7	1780	56	79	65	52	44	60	55	66	58	34
dt9_7	1790	68	60	17	36	50	37	68	66	88	49
dt9_7	1800	76	61	53	72	36	57	60	41	54	35
dt9_7	1810	9	68	54	35	62	67	83	64	58	79
dt9_7	1820	27	63	55	24	41	57	44	63	17	52
dt9_7	1830	40	49	57	65	63	65	46	49	67	67
dt9_7	1840	53	51	48	50	38	46	39	50	28	66
dt9_7	1850	60	47	50	54	73	65	71	91	58	62
dt9_7	1860	52	98	86	89	66	65	67	65	59	48
dt9_7	1870	37	91	66	42	63	57	62	45	22	24
dt9_7	1880	50	54	46	18	57	48	56	53	44	50
dt9_7	1890	64	51	43	47	35	46	54	50	8	11
dt9_7	1900	9	4	9	1	10	10	9	7	2	7
dt9_7	1910	5	3	11	5	3	10	10	11	8	5
dt9_7	1920	1	3	15	16	28	34	23	30	82	93
dt9_7	1930	68	51	59	60	55	26	52	45	56	31
dt9_7	1940	43	42	35	34	18	35	27	36	32	21
dt9_7	1950	25	34	40	38	34	39	11	16	33	53
dt9_7	1960	46	51	57	47	37	58	55	60	33	47
dt9_7	1970	36	45	34	50	33	16	18	25	23	18
dt9_7	1980	32	31	28	24	5	15	19	24	28	19
dt9_7	1990	35	30	21	25	16	10	19	19	21	999
dt9_8a	1656	42	58	41	55
dt9_8a	1660	58	55	43	48	66	51	60	55	57	50
dt9_8a	1670	43	52	32	43	36	27	31	23	10	22
dt9_8a	1680	26	22	27	24	28	30	31	33	26	22
dt9_8a	1690	30	22	15	6	4	25	23	21	25	39
dt9_8a	1700	41	53	66	48	55	62	44	50	83	76
dt9_8a	1710	72	65	79	78	63	63	65	52	53	57
dt9_8a	1720	63	53	65	53	60	56	62	59	67	55
dt9_8a	1730	61	59	47	51	63	37	38	46	44	33
dt9_8a	1740	32	32	40	40	40	45	60	74	70	62
dt9_8a	1750	82	64	50	38	23	43	41	39	35	49
dt9_8a	1760	49	46	50	62	64	62	46	49	53	39
dt9_8a	1770	37	41	39	30	34	27	25	20	29	32
dt9_8a	1780	40	60	63	62	55	71	58	62	80	64
dt9_8a	1790	52	65	37	42	53	52	59	72	58	43
dt9_8a	1800	41	47	45	46	25	55	63	50	62	44
dt9_8a	1810	10	36	38	42	65	74	56	40	42	46
dt9_8a	1820	31	37	32	23	35	39	37	38	33	55
dt9_8a	1830	54	58	66	49	50	61	53	57	56	55
dt9_8a	1840	69	60	27	30	43	46	50	53	62	67
dt9_8a	1850	69	48	59	50	46	50	33	34	30	37
dt9_8a	1860	11	4	12	5	2	3	2	6	2	11
dt9_8a	1870	3	7	6	8	14	17	12	24	18	28
dt9_8a	1880	27	26	49	30	36	37	25	33	39	36
dt9_8a	1890	29	24	25	25	34	52	56	24	47	31
dt9_8a	1900	29	38	36	30	39	39	36	42	35	39
dt9_8a	1910	31	32	25	26	15	21	27	34	46	39
dt9_8a	1920	46	34	44	43	30	22	22	23	29	25
dt9_8a	1930	21	24	30	29	19	22	32	35	41	36
dt9_8a	1940	64	44	5	10	12	15	17	22	18	18
dt9_8a	1950	19	8	8	14	17	19	25	32	34	34
dt9_8a	1960	21	19	18	18	23	28	24	30	24	25
dt9_8a	1970	25	23	28	29	25	27	27	23	13	19
dt9_8a	1980	25	26	37	22	11	20	25	21	22	26
dt9_8a	1990	37	31	41	36	29	32	36	53	43	999
dt9_9a	1516	78	52	86	61
dt9_9a	1520	90	76	78	63	73	59	77	64	93	75
dt9_9a	1530	94	60	79	69	64	65	100	86	84	65
dt9_9a	1540	97	85	88	99	79	56	62	44	90	93
dt9_9a	1550	57	47	69	67	78	77	84	85	72	83
dt9_9a	1560	43	69	114	94	83	83	36	57	70	56
dt9_9a	1570	68	102	44	46	58	64	56	20	26	47
dt9_9a	1580	43	60	55	65	38	70	62	38	46	34
dt9_9a	1590	34	72	45	13	7	45	42	64	61	65
dt9_9a	1600	65	62	46	54	72	52	44	45	50	34
dt9_9a	1610	47	68	52	71	47	27	39	37	52	36
dt9_9a	1620	15	44	41	76	98	66	65	66	56	37
dt9_9a	1630	56	41	57	17	45	11	30	43	52	37
dt9_9a	1640	27	31	49	31	52	9	51	52	48	57
dt9_9a	1650	36	19	32	15	34	32	38	62	39	68
dt9_9a	1660	62	54	62	52	41	40	63	55	15	37
dt9_9a	1670	17	38	27	40	32	10	23	10	8	36
dt9_9a	1680	36	17	21	19	33	42	35	40	20	17
dt9_9a	1690	15	29	18	12	14	28	27	39	52	50
dt9_9a	1700	34	41	50	27	43	27	23	24	55	62
dt9_9a	1710	55	29	57	57	54	34	58	37	41	39
dt9_9a	1720	43	42	49	38	24	31	30	42	46	39
dt9_9a	1730	49	58	46	54	52	19	48	46	41	28
dt9_9a	1740	37	26	39	48	51	23	54	48	53	33
dt9_9a	1750	46	46	43	37	23	34	50	45	58	51
dt9_9a	1760	50	31	31	60	47	53	26	35	47	29
dt9_9a	1770	34	46	40	43	42	49	37	33	44	28
dt9_9a	1780	32	47	53	51	42	50	41	68	78	34
dt9_9a	1790	63	51	4	26	36	41	45	49	59	23
dt9_9a	1800	30	43	31	53	17	39	45	30	46	30
dt9_9a	1810	1	34	45	26	51	48	56	39	44	47
dt9_9a	1820	14	51	45	1	6	7	1	4	1	3
dt9_9a	1830	7	5	13	1	6	1	4	10	8	1
dt9_9a	1840	5	1	1	9	4	12	1	22	1	30
dt9_9a	1850	26	11	15	15	28	27	20	30	14	13
dt9_9a	1860	18	32	42	47	47	42	26	41	43	19
dt9_9a	1870	28	53	23	10	45	43	36	28	6	1
dt9_9a	1880	29	32	23	6	28	17	58	75	94	70
dt9_9a	1890	55	60	48	60	33	53	57	1	56	41
dt9_9a	1900	44	52	55	24	29	39	30	45	22	39
dt9_9a	1910	34	23	32	29	1	28	17	31	38	33
dt9_9a	1920	27	7	13	10	13	30	29	22	38	36
dt9_9a	1930	11	4	1	5	1	3	3	6	2	3
dt9_9a	1940	6	11	14	5	6	3	6	15	23	12
dt9_9a	1950	34	19	9	20	19	20	4	4	16	8
dt9_9a	1960	4	12	7	11	1	13	5	9	5	26
dt9_9a	1970	24	26	42	26	8	20	25	15	999

## Sheet: Sheet3
1281	53
1282	78
1283	61
1284	34
1285	32
1286	45
1287	23
1288	63
1289	37
1290	52
1291	38
1292	53
1293	50
1294	30
1295	35
1296	35
1297	23
1298	30
1299	30
1300	14
1301	16
1302	30
1303	19
1304	30
1305	42
1306	31
1307	42
1308	34
1309	24
1310	42
1311	36
1312	23
1313	19
1314	42
1315	25
1316	33
1317	32
1318	34
1319	27
1320	45
1321	38
1322	40
1323	22
1324	32
1325	39
1326	30
1327	46
1328	41
1329	20
1330	26
1331	33
1332	31
1333	49
1334	44
1335	43
1336	39
1337	55
1338	63
1339	52
1340	66
1341	49
1342	68
1343	31
1344	54
1345	46
1346	36
1347	61
1348	45
1349	60
1350	50
1351	55
1352	67
1353	46
1354	42
1355	68
1356	29
1357	61
1358	54
1359	83
1360	79
1361	51
1362	82
1363	50
1364	78
1365	59
1366	76
1367	29
1368	68
1369	56
1370	64
1371	79
1372	81
1373	85
1374	79
1375	83
1376	75
1377	50
1378	61
1379	53
1380	78
1381	53
1382	76
1383	31
1384	87
1385	89
1386	111
1387	102
1388	96
1389	92
1390	127
1391	75
1392	72
1393	68
1394	74
1395	77
1396	82
1397	79
1398	62
1399	46
1400	75
1401	76
1402	82
1403	74
1404	77
1405	32
1406	67
1407	30
1408	92
1409	50
1410	88
1411	33
1412	76
1413	60
1414	77
1415	69
1416	71
1417	56
1418	55
1419	64
1420	56
1421	53
1422	55
1423	55
1424	57
1425	36
1426	36
1427	59
1428	37
1429	28
1430	36
1431	21
1432	44
1433	11
1434	31
1435	27
1436	36
1437	53
1438	23
1439	35
1440	48
1441	55
1442	56
1443	43
1444	63
1445	46
1446	52
1447	33
1448	52
1449	60
1450	37
1451	51
1452	41
1453	52
1454	44
1455	44
1456	39
1457	38
1458	58
1459	57
1460	15
1461	39
1462	45
1463	27
1464	34
1465	46
1466	24
1467	26
1468	27
1469	41
1470	27
1471	34
1472	35
1473	39
1474	38
1475	39
1476	51
1477	31
1478	35
1479	36
1480	34
1481	37
1482	36
1483	32
1484	30
1485	48
1486	55
1487	29
1488	54
1489	57
1490	57
1491	38
1492	38
1493	30
1494	42
1495	43
1496	46
1497	25
1498	38
1499	50
1500	19
1501	36
1502	46
1503	34
1504	28
1505	43
1506	31
1507	15
1508	57
1509	46
1510	49
1511	76
1512	71
1513	89
1514	72
1515	75
1516	71
1517	62
1518	81
1519	79
1520	76
1521	73
1522	91
1523	57
1524	73
1525	44
1526	78
1527	49
1528	59
1529	39
1530	48
1531	60
1532	63
1533	46
1534	28
1535	53
1536	60
1537	60
1538	36
1539	38
1540	61
1541	46
1542	54
1543	63
1544	49
1545	40
1546	42
1547	19
1548	45
1549	44
1550	35
1551	25
1552	31
1553	26
1554	28
1555	35
1556	36
1557	44
1558	29
1559	32
1560	20
1561	38
1562	38
1563	56
1564	44
1565	48
1566	14
1567	39
1568	41
1569	27
1570	33
1571	60
1572	39
1573	47
1574	50
1575	54
1576	56
1577	26
1578	29
1579	34
1580	53
1581	59
1582	43
1583	55
1584	27
1585	54
1586	46
1587	30
1588	35
1589	18
1590	15
1591	28
1592	18
1593	4
1594	1
1595	24
1596	23
1597	35
1598	31
1599	32
1600	36
1601	39
1602	33
1603	38
1604	45
1605	44
1606	34
1607	53
1608	51
1609	35
1610	31
1611	47
1612	28
1613	49
1614	42
1615	34
1616	29
1617	36
1618	45
1619	23
1620	4
1621	34
1622	27
1623	22
1624	39
1625	46
1626	39
1627	47
1628	39
1629	31
1630	43
1631	43
1632	44
1633	46
1634	45
1635	28
1636	40
1637	41
1638	44
1639	46
1640	39
1641	26
1642	50
1643	46
1644	29
1645	4
1646	41
1647	35
1648	19
1649	39
1650	40
1651	23
1652	41
1653	12
1654	28
1655	34
1656	29
1657	40
1658	31
1659	42
1660	50
1661	39
1662	42
1663	47
1664	40
1665	43
1666	51
1667	41
1668	16
1669	28
1670	18
1671	22
1672	29
1673	29
1674	29
1675	13
1676	24
1677	22
1678	11
1679	19
1680	10
1681	16
1682	29
1683	25
1684	36
1685	38
1686	31
1687	36
1688	21
1689	16
1690	25
1691	1
1692	6
1693	11
1694	14
1695	23
1696	25
1697	28
1698	26
1699	20
1700	17
1701	41
1702	40
1703	24
1704	42
1705	30
1706	34
1707	21
1708	41
1709	46
1710	42
1711	37
1712	50
1713	40
1714	24
1715	32
1716	43
1717	31
1718	37
1719	41
1720	31
1721	37
1722	34
1723	33
1724	23
1725	34
1726	30
1727	39
1728	37
1729	32
1730	33
1731	34
1732	34
1733	33
1734	37
1735	15
1736	32
1737	38
1738	45
1739	24
1740	33
1741	31
1742	38
1743	38
1744	44
1745	32
1746	57
1747	40
1748	50
1749	46
1750	67
1751	54
1752	47
1753	42
1754	24
1755	41
1756	40
1757	46
1758	60
1759	57
1760	49
1761	41
1762	29
1763	52
1764	53
1765	40
1766	38
1767	48
1768	39
1769	42
1770	36
1771	37
1772	49
1773	47
1774	43
1775	35
1776	35
1777	32
1778	29
1779	29
1780	21
1781	25
1782	22
1783	27
1784	29
1785	29
1786	26
1787	38
1788	43
1789	27
1790	44
1791	44
1792	11
1793	29
1794	31
1795	27
1796	41
1797	37
1798	47
1799	24
1800	30
1801	29
1802	35
1803	43
1804	21
1805	41
1806	42
1807	34
1808	46
1809	28
1810	6
1811	34
1812	33
1813	23
1814	44
1815	49
1816	46
1817	43
1818	40
1819	47
1820	22
1821	40
1822	41
1823	15
1824	48
1825	54
1826	36
1827	35
1828	14
1829	34
1830	41
1831	42
1832	62
1833	52
1834	42
1835	38
1836	38
1837	37
1838	41
1839	37
1840	44
1841	38
1842	41
1843	45
1844	36
1845	47
1846	49
1847	43
1848	36
1849	56
1850	49
1851	40
1852	45
1853	47
1854	54
1855	49
1856	61
1857	63
1858	56
1859	41
1860	71
1861	83
1862	68
1863	62
1864	62
1865	69
1866	68
1867	57
1868	45
1869	47
1870	39
1871	50
1872	38
1873	46
1874	62
1875	59
1876	31
1877	25
1878	6
1879	18
1880	17
1881	30
1882	24
1883	22
1884	32
1885	36
1886	31
1887	39
1888	45
1889	44
1890	44
1891	35
1892	34
1893	35
1894	31
1895	30
1896	34
1897	1
1898	35
1899	17
1900	12
1901	14
1902	22
1903	1
1904	31
1905	33
1906	25
1907	57
1908	50
1909	51
1910	32
1911	44
1912	53
1913	38
1914	11
1915	55
1916	37
1917	46
1918	56
1919	47
1920	43
1921	33
1922	24
1923	31
1924	26
1925	43
1926	37
1927	15
1928	45
1929	37
1930	19
1931	75
1932	88
1933	50
1934	67
1935	38
1936	35
1937	37
1938	45
1939	26
